# Supplementary material for: Intrinsic group behaviour II: On the dependence of triad spatial dynamics on social and personal features; and on the effect of social interaction on small group dynamics
Source: PLoS One. 2019 Dec 3;14(12):e0225704. doi: 10.1371/journal.pone.0225704 (PMC6890182; doi:10.1371/journal.pone.0225704)
Supplement: S3 Data Set — (ZIP) [file pone.0225704.s003.zip › set_3_int/group_traj_triad_int/traj_3_0324_97.dat]

3 15223700 15223801 15223303 0 0 1 0 2 1 0 13.3333 0 30 1630.55 1784.27 1403.26 
19953.5 1
15223303 1139 8180.67 1269.67 0 0 0 
19954 1
15223303 1190.43 7680.71 1317.29 132.548 -1288.54 1295.34 
19954.5 1
15223303 1494 6941.57 1432 578.231 -1407.89 1522.01 
19955 1
15223303 1978.83 6187.5 1549.33 981.444 -1526.46 1814.75 
19955.5 1
15223303 2631.29 5717.86 1533.57 1391.16 -1001.37 1714.08 
19956 1
15223303 3684.29 5240.86 1516 2036.75 -922.631 2235.98 
19956.5 1
15223303 4258.43 4823.29 1536.71 1139.17 -828.515 1408.6 
19957 1
15223303 4722.57 4408.43 1537.86 917.278 -819.876 1230.28 
19957.5 2
15223700 3979.43 2096.14 1012 0 0 0 
15223303 5074.57 3929.43 1497.86 684.825 -931.907 1156.48 
19958 3
15223801 5231.57 2000.71 1662 0 0 0 
15223700 4589.43 1622.29 1057.86 1205.53 -936.477 1526.53 
15223303 5492.14 3675.57 1435.14 825.24 -501.694 965.773 
19958.5 3
15223801 5732 1398.14 1740.43 994.888 -1197.96 1557.21 
15223700 5116.43 1254.57 1144.57 1047.71 -731.042 1277.55 
15223303 5948.71 3151 1367.29 907.697 -1042.89 1382.58 
19959 3
15223801 6171.29 944.571 1688.14 873.331 -901.732 1255.32 
15223700 5507.29 746.714 1133.57 777.052 -1009.66 1274.05 
15223303 6314.71 2673.57 1281 727.634 -949.162 1195.98 
19959.5 3
15223801 6573.86 554.714 1692 813.276 -787.59 1132.13 
15223700 5909.57 229.286 1157.29 812.698 -1045.31 1324.07 
15223303 6754.71 2072.71 1269.71 888.889 -1213.85 1504.51 
19960 3
15223801 6948.83 202.333 1711.67 796.128 -748.155 1092.5 
15223700 6399 -182.333 1212.17 1039.13 -873.926 1357.77 
15223303 7233.17 1427.83 1326.17 1015.82 -1369.17 1704.86 
19960.5 3
15223801 7445.71 -497.429 1772.71 983.923 -1385.67 1699.46 
15223700 6898.57 -481.429 1242.14 989.25 -592.268 1152.99 
15223303 7638.57 810.286 1371.57 802.782 -1222.87 1462.83 
19961 3
15223801 7988.57 -1142.43 1738.86 1064.43 -1264.71 1653.02 
15223700 7265.14 -948.286 1241.71 718.768 -915.406 1163.87 
15223303 8096.29 263.429 1331.57 897.479 -1072.27 1398.3 
19961.5 3
15223801 8443.71 -1727.57 1826.14 876.961 -1127.44 1428.35 
15223700 7691.14 -1485 1229.14 820.809 -1034.13 1320.29 
15223303 8595.57 -225.286 1325.29 962.015 -941.646 1346.17 
19962 3
15223801 8843.29 -2152.57 1855.86 792.8 -843.254 1157.42 
15223700 8088.43 -2056.43 1245.71 788.265 -1133.79 1380.88 
15223303 9047.29 -694.714 1400.29 896.259 -931.406 1292.59 
19962.5 3
15223801 9225.17 -2639.5 1817 800.589 -1020.81 1297.31 
15223700 8509.17 -2506.5 1229.17 882.051 -943.546 1291.62 
15223303 9399.83 -1203.5 1357.17 739.094 -1066.64 1297.68 
19963 3
15223801 9615 -3119.71 1746.57 827.672 -1019.56 1313.22 
15223700 9065.14 -3041.29 1235.14 1180.42 -1135.43 1637.86 
15223303 10085.9 -1710.29 1352 1456.53 -1075.98 1810.86 
19963.5 3
15223801 9918.57 -3551.57 1728.29 604.724 -860.273 1051.55 
15223700 9587.57 -3604.29 1262.71 1040.69 -1121.51 1529.98 
15223303 10557.7 -2254.86 1334.57 939.954 -1084.8 1435.38 
19964 3
15223801 10246.7 -3870 1756.86 645.951 -626.828 900.092 
15223700 10376.4 -4111.57 1609.29 1552.87 -998.594 1846.24 
15223303 10934.7 -2762.29 1327.29 742.126 -998.875 1244.39 
19964.5 3
15223801 10551 -4504.29 1745 607.357 -1266.04 1404.19 
15223700 10838.7 -4621.14 1712.57 922.726 -1017.11 1373.29 
15223303 11270.1 -3283.57 1315.43 669.518 -1040.49 1237.29 
19965 3
15223801 10605.4 -5230 1712.14 110.403 -1472.04 1476.17 
15223700 11209.9 -5138.86 1776.43 752.825 -1050.13 1292.1 
15223303 11621.4 -3747.71 1322 712.547 -941.466 1180.71 
19965.5 3
15223801 10883.1 -5602.14 1729.14 540.3 -724.013 903.393 
15223700 11592.9 -5716 1783.86 745.136 -1122.85 1347.59 
15223303 12009.3 -4439.57 1332.57 754.586 -1346.03 1543.11 
19966 3
15223801 11354.1 -6187.71 1720.29 932.673 -1159.55 1488.1 
15223700 12107.6 -6296.57 1794.57 1019.24 -1149.65 1536.4 
15223303 12514.4 -5090.29 1351 1000.28 -1288.54 1631.23 
19966.5 3
15223801 11909.7 -6716.86 1688.29 1095.8 -1043.67 1513.29 
15223700 12632.7 -6696 1765.57 1035.78 -787.828 1301.35 
15223303 13007.7 -5653.29 1328.57 972.95 -1110.45 1476.39 
19967 3
15223801 12539.4 -7344.71 1652 1256.91 -1253.21 1774.93 
15223700 13174.9 -6962.57 1793.43 1082.12 -532.079 1205.86 
15223303 13508.9 -6090.43 1374.57 1000.29 -872.541 1327.36 
19967.5 3
15223801 12980 -7646.14 1588.43 902.81 -617.681 1093.89 
15223700 13618.7 -7308.29 1804.43 909.543 -708.431 1152.88 
15223303 13918.1 -6434.29 1379.43 838.7 -704.625 1095.41 
19968 3
15223801 13417.3 -8015.71 1502.71 914.824 -773.162 1197.78 
15223700 14115 -7683.86 1794.71 1038.25 -785.714 1302.04 
15223303 14291.1 -6788.29 1356.14 780.335 -740.586 1075.82 
19968.5 3
15223801 13742.9 -8505.25 1339.38 626.133 -941.415 1130.62 
15223700 14637.2 -8117 1785.75 1004.33 -832.967 1304.8 
15223303 14866.6 -7463.62 1346.38 1106.7 -1298.73 1706.3 
19969 3
15223801 14221.3 -8681.57 1332.29 912.998 -336.491 973.032 
15223700 15166.3 -8644.43 1744.29 1009.61 -1006.54 1425.64 
15223303 15518.6 -8074.71 1382.29 1244.17 -1166.2 1705.28 
19969.5 3
15223801 14932.7 -8853 1326.57 1485.24 -357.888 1527.75 
15223700 15567.6 -9081.86 1783.86 837.757 -913.212 1239.27 
15223303 15923 -8509.14 1394 844.319 -906.949 1239.12 
19970 3
15223801 15445.1 -9434 1315.43 1078.8 -1223.16 1630.93 
15223700 16083.3 -9718.57 1808.29 1085.71 -1340.45 1724.99 
15223303 16273.7 -8875.43 1390.43 738.346 -771.128 1067.61 
19970.5 3
15223801 15918.9 -10027 1375.29 910.989 -1140.38 1459.58 
15223700 16525.9 -10099.7 1793.86 851.099 -732.967 1123.21 
15223303 16777.3 -9374.71 1394.71 968.407 -960.165 1363.72 
19971 3
15223801 16174 -10371.6 1416.14 507.242 -685.033 852.388 
15223700 16953.6 -10475.6 1773.57 850.327 -747.231 1131.99 
15223303 17113.7 -9761.14 1415.43 668.844 -768.248 1018.61 
19971.5 3
15223801 16550.9 -10776.1 1366.14 772.248 -829.04 1132.99 
15223700 17446.9 -10750 1807.14 1010.83 -562.354 1156.73 
15223303 17754.4 -10155.3 1386.14 1312.94 -807.67 1541.47 
19972 3
15223801 17196.4 -11257.6 1282.38 1280.79 -955.322 1597.83 
15223700 17852.8 -11097.9 1775 805.343 -690.228 1060.66 
15223303 18340.1 -10446.5 1368 1162.1 -577.806 1297.82 
19972.5 3
15223801 18180.6 -11964.9 1256.71 1896.33 -1362.68 2335.16 
15223700 18660.4 -11596.7 1734.71 1556.22 -961.155 1829.11 
15223303 18838.3 -10845.1 1334.43 959.847 -768.098 1229.34 
19973 3
15223801 19142.4 -12488.6 1284.57 1983.21 -1079.82 2258.13 
15223700 19231.7 -11938 1731.86 1177.91 -703.682 1372.09 
15223303 19324.6 -11216 1332.86 1002.65 -764.654 1260.95 
19973.5 3
15223801 19596.8 -12803.9 1276.38 878.765 -609.872 1069.66 
15223700 19678.2 -12265.5 1759.75 863.705 -633.462 1071.1 
15223303 19795.6 -11447.6 1335 911.129 -448.017 1015.32 
19974 3
15223801 19854.3 -12982.7 1307.71 515.071 -357.679 627.083 
15223700 20159.9 -12552.7 1820.86 963.214 -574.429 1121.49 
15223303 20209.3 -11698.3 1368.86 827.321 -501.321 967.359 
19974.5 3
15223801 20112.4 -13239.4 1308.38 529.957 -527.024 747.402 
15223700 20623.6 -12897.1 1816.62 952.295 -707.209 1186.17 
15223303 20598.8 -12018.1 1422 799.721 -656.754 1034.83 
19975 3
15223801 20502.7 -13532.6 1341.43 777.568 -584.057 972.489 
15223700 21073.9 -13146.6 1824.86 896.877 -496.905 1025.33 
15223303 20957.4 -12335.6 1439.29 714.499 -632.363 954.145 
19975.5 3
15223801 21084.8 -13927.1 1326.88 1141.25 -773.634 1378.75 
15223700 21590.6 -13492 1780.5 1013.27 -677.311 1218.8 
15223303 21315 -12708.9 1428.62 701.12 -731.968 1013.58 
19976 3
15223801 21569.7 -14041.1 1284.14 956.537 -224.887 982.618 
15223700 22149 -13719.7 1712.71 1101.33 -449.141 1189.39 
15223303 21777.6 -13037 1410.14 912.37 -647.189 1118.6 
19976.5 3
15223801 22038.5 -14241.5 1255.12 968.566 -413.961 1053.32 
15223700 22681.2 -14023.5 1631 1099.69 -627.656 1266.2 
15223303 22333.5 -13246 1387.62 1148.61 -431.818 1227.1 
19977 3
15223801 22542.4 -14423.4 1178.25 963.432 -347.753 1024.27 
15223700 23178.8 -14283.2 1575.38 951.243 -496.654 1073.09 
15223303 22815.2 -13448.9 1406.62 921.128 -387.906 999.474 
19977.5 3
15223801 22662.6 -14440 1082.12 240.02 -33.1836 242.303 
15223700 23454.6 -14428.9 1603.25 550.649 -290.669 622.657 
15223303 22861.2 -13406 1438.5 91.8164 85.5788 125.515 
19978 3
15223801 22747.4 -14437.2 1024.75 176.195 5.71726 176.288 
15223700 23467.5 -14383.5 1552.62 26.7672 94.3347 98.0588 
15223303 22908 -13403.4 1439 97.1933 5.45738 97.3464 
19978.5 3
15223801 22825.8 -14412.2 1001.78 156.493 49.9556 164.273 
15223700 23464.4 -14378.4 1511.11 -6.09891 10.0909 11.7908 
15223303 22671.4 -13282 1439 -472.167 242.265 530.692 
19979 2
15223801 23134.9 -14641.6 1005 606.038 -449.704 754.663 
15223700 23984.7 -14627.9 1503 1020.14 -489.045 1131.3 
