# Supplementary material for: Intrinsic group behaviour II: On the dependence of triad spatial dynamics on social and personal features; and on the effect of social interaction on small group dynamics
Source: PLoS One. 2019 Dec 3;14(12):e0225704. doi: 10.1371/journal.pone.0225704 (PMC6890182; doi:10.1371/journal.pone.0225704)
Supplement: S3 Data Set — (ZIP) [file pone.0225704.s003.zip › set_3_int/group_traj_triad_int/traj_3_0324_96.dat]

3 15222202 15221902 15222100 0 0 0 1 0 1 0 53.3333 50 60 1579.99 1599.24 1566.96 
19939 1
15221902 5888.4 3835 1481.6 0 0 0 
19939.5 1
15221902 5856.57 3544 1586.43 -75.2448 -687.943 692.046 
19940 1
15221902 5946.25 3212.25 1609.25 175.84 -650.49 673.838 
19940.5 1
15221902 5927 3067.29 1604.57 -38.9676 -293.45 296.026 
19941 2
15222100 4434 2788 1260 0 0 0 
15221902 5872.43 3197 1576 -109.362 259.948 282.016 
19941.5 2
15222100 4391.75 2597.62 1315.25 -143.22 -645.339 661.04 
15221902 6356.88 2873.25 1561 965.033 -644.92 1160.69 
19942 2
15222100 4483 2086 1358.57 176.841 -991.521 1007.17 
15221902 6697 2333.43 1547.86 659.157 -1046.17 1236.51 
19942.5 3
15222202 6249.67 1672.83 1520.5 0 0 0 
15222100 5029.71 1752.29 1422 1067.8 -651.786 1251.01 
15221902 6992.71 1815.43 1572 577.567 -1011.72 1164.97 
19943 3
15222202 6469.86 1371.29 1567.57 476.603 -652.7 808.188 
15222100 5609.71 1591.14 1492.43 1164.66 -323.58 1208.77 
15221902 7296.14 1427.86 1573.14 609.294 -778.256 988.394 
19943.5 3
15222202 6718.57 1036.57 1562.29 512.813 -690.133 859.802 
15222100 6030.71 1391.29 1510.86 868.041 -412.077 960.886 
15221902 7503.86 1175.43 1559.29 428.277 -520.471 674.026 
19944 3
15222202 7080.14 613.429 1578.71 715.983 -837.907 1102.14 
15222100 6350 1173.57 1536 632.249 -431.117 765.246 
15221902 7771.14 917.571 1531.86 529.279 -510.608 735.43 
19944.5 3
15222202 7361.71 287.857 1606 567.684 -656.394 867.824 
15222100 6600.14 1048.43 1518.71 504.32 -252.304 563.912 
15221902 8062.86 677.857 1525.29 588.134 -483.295 761.233 
19945 3
15222202 7651 85.8571 1625.71 576.266 -402.39 702.852 
15222100 6875.86 800.286 1513.71 549.232 -494.308 738.916 
15221902 8311 472 1540.43 494.308 -410.074 642.263 
19945.5 3
15222202 7958.29 -175.571 1608.14 614.571 -522.857 806.894 
15222100 7163.29 477.571 1539.43 574.857 -645.429 864.314 
15221902 8504.71 366.714 1505.86 387.429 -210.571 440.955 
19946 3
15222202 8229 -377.571 1567.29 539.271 -402.39 672.853 
15222100 7389.43 134.286 1560.86 450.484 -683.836 818.882 
15221902 8771.29 224 1462.57 531.019 -284.291 602.331 
19946.5 3
15222202 8533.29 -586.857 1562.14 611.015 -420.252 741.588 
15222100 7662.14 -145.143 1570 547.619 -561.102 784.042 
15221902 8889.71 165.857 1453 237.808 -116.753 264.923 
19947 3
15222202 8873.86 -539 1557.43 679.783 95.5232 686.462 
15222100 7939 -535 1584.71 552.609 -778.158 954.414 
15221902 9067.86 43.4286 1507 355.575 -244.368 431.45 
19947.5 3
15222202 9169.71 -730.571 1569.86 576.72 -373.434 687.065 
15222100 8174.71 -701.857 1577.71 459.482 -325.258 562.953 
15221902 9349.86 -163.857 1532.14 549.708 -404.066 682.237 
19948 3
15222202 9362.83 -998.5 1591.67 406.566 -564.06 695.313 
15222100 8373 -935.167 1565.33 417.444 -491.178 644.604 
15221902 9511.17 -321 1520.67 339.599 -330.827 474.103 
19948.5 3
15222202 9559.57 -1249.43 1573.29 417.703 -532.757 676.983 
15222100 8554.57 -1156.14 1569.57 385.502 -469.164 607.229 
15221902 9695 -516.571 1508.86 390.304 -415.226 569.868 
19949 3
15222202 9744.14 -1542.71 1568.71 367.672 -584.234 690.299 
15222100 8780.57 -1316.43 1577 450.199 -319.294 551.931 
15221902 9839.86 -744.714 1471.57 288.56 -454.468 538.338 
19949.5 3
15222202 9957 -1823 1582 402.376 -529.841 665.31 
15222100 8987 -1469.14 1580.14 390.224 -288.685 485.401 
15221902 10021.9 -1047.71 1467.29 344.045 -572.779 668.164 
19950 3
15222202 10172.9 -2234 1573.43 416.713 -793.436 896.209 
15222100 9345.14 -1611.43 1575.14 691.395 -274.683 743.961 
15221902 10138 -1426.71 1507 224.214 -731.66 765.244 
19950.5 3
15222202 10326.5 -2652.5 1556.67 323.459 -881.053 938.552 
15222100 9570.33 -1664.17 1548.33 474.085 -111.028 486.913 
15221902 10173.5 -1862.67 1533 74.7368 -917.794 920.832 
19951 3
15222202 10573.3 -2921.71 1528.29 497.552 -542.771 736.314 
15222100 9780.71 -1890.86 1537.29 424.155 -457.037 623.531 
15221902 10405.1 -2128 1536.14 467.022 -534.946 710.125 
19951.5 3
15222202 10853 -3192 1545.33 556.092 -537.347 773.292 
15222100 10024 -2208.67 1550.5 483.669 -631.828 795.703 
15221902 10615.2 -2347.83 1559.5 417.542 -437.044 604.441 
19952 3
15222202 11118.1 -3474 1536.29 523.998 -557.312 764.964 
15222100 10181.3 -2459.86 1568 310.841 -496.424 585.712 
15221902 10772.7 -2661.57 1571.57 311.359 -620.036 693.822 
19952.5 3
15222202 11331.5 -3762 1506.33 426.714 -576 716.841 
15222100 10380.3 -2683.33 1574.5 398.095 -446.952 598.537 
15221902 11013.7 -2958.83 1544.67 481.905 -594.524 765.304 
19953 3
15222202 11650 -4040.43 1518 647.358 -565.912 859.842 
15222100 10643.6 -2971.29 1561.14 535.037 -585.269 792.972 
15221902 11324.1 -3174.71 1520.71 631.049 -438.782 768.605 
19953.5 3
15222202 11925.2 -4230.5 1524.5 558.147 -385.54 678.358 
15222100 10848.3 -3212.17 1519.67 415.339 -488.602 641.279 
15221902 11573 -3373.67 1496.5 504.781 -403.555 646.266 
19954 3
15222202 12261.6 -4505 1557.43 678.235 -553.427 875.377 
15222100 11049.4 -3469.43 1499.14 405.434 -518.673 658.33 
15221902 11832 -3633.14 1481.43 522.177 -523.137 739.15 
19954.5 3
15222202 12530.4 -4796.86 1499.29 512.109 -555.918 755.844 
15222100 11284.3 -3722.86 1485.14 447.347 -482.721 658.133 
15221902 12062.3 -3962.86 1494.43 438.639 -628.027 766.044 
19955 3
15222202 12771.7 -5113.67 1464.67 488.336 -641.315 806.075 
15222100 11556.2 -4012 1473.33 550.366 -585.309 803.424 
15221902 12282.8 -4279.33 1506.5 446.453 -640.64 780.858 
19955.5 3
15222202 13029.1 -5406.86 1457.43 548.99 -625.14 831.979 
15222100 11793.6 -4272.86 1494.86 506.194 -556.199 752.056 
15221902 12474.9 -4568.57 1502.57 409.432 -616.712 740.249 
19956 3
15222202 13344.6 -5744.43 1496.86 610.113 -652.943 893.629 
15222100 12023.4 -4500.86 1563 444.598 -441.006 626.222 
15221902 12646.4 -4971.43 1478.14 331.86 -779.221 846.945 
19956.5 3
15222202 13662.1 -6027 1534.71 630.102 -560.658 843.425 
15222100 12206.6 -4623 1508.14 363.379 -242.347 436.779 
15221902 12906.9 -5318.86 1484.86 516.723 -689.342 861.508 
19957 3
15222202 14014.4 -6196.29 1519.29 696.217 -334.557 772.429 
15222100 12385 -5008.57 1489.71 352.626 -761.999 839.635 
15221902 13205.3 -5720.29 1488.71 589.78 -793.337 988.546 
19957.5 3
15222202 14298.3 -6390.86 1523.86 552.251 -378.544 669.535 
15222100 12718.3 -5372.43 1511.29 648.416 -707.893 959.977 
15221902 13525.9 -5923.57 1518.43 623.68 -395.497 738.508 
19958 3
15222202 14598.6 -6615.71 1524.43 593.45 -444.382 741.389 
15222100 13060.6 -5716.71 1535.43 676.454 -680.407 959.449 
15221902 13846.7 -6085.57 1522.57 634.105 -320.158 710.345 
19958.5 3
15222202 14858.9 -6875.14 1519.57 517.467 -515.763 730.604 
15222100 13386.9 -5946.14 1546.14 648.679 -456.12 792.988 
15221902 14152.7 -6315.29 1513 608.35 -456.688 760.693 
19959 3
15222202 15268 -7400.71 1533.43 813.405 -1044.87 1324.16 
15222100 13653.9 -6148.71 1557.14 530.815 -402.726 666.298 
15221902 14416 -6522.86 1518.57 523.431 -412.667 666.539 
19959.5 3
15222202 15430 -7703.14 1536.57 327.273 -610.967 693.1 
15222100 13909 -6442.86 1541.43 515.44 -594.228 786.629 
15221902 14628.9 -6803.71 1500.29 430.014 -567.388 711.928 
19960 3
15222202 15618.5 -7922.67 1560 400.212 -466.08 614.329 
15222100 14182.7 -6634.33 1522.67 581.033 -406.531 709.131 
15221902 14893.2 -7032.67 1494 561.167 -486.098 742.428 
19960.5 3
15222202 15848.9 -8221.43 1552.57 456.153 -591.608 747.044 
15222100 14424.9 -6845 1501.29 479.585 -417.162 635.63 
15221902 15163.6 -7514.43 1528.71 535.455 -953.984 1093.98 
19961 3
15222202 16054 -8480.71 1642.29 402.241 -508.403 648.284 
15222100 14638.9 -7124.14 1484.71 419.608 -547.339 689.674 
15221902 15419.7 -7907.71 1539.14 502.241 -771.148 920.28 
19961.5 3
15222202 16307.9 -8809.29 1641.43 489.127 -633.086 800.027 
15222100 14999.3 -7560.57 1503.43 694.467 -840.903 1090.6 
15221902 15641.1 -8133.43 1553.29 426.645 -434.902 609.234 
19962 3
15222202 16614.7 -9098.71 1626.57 608.844 -574.263 836.94 
15222100 15270.6 -7900 1514.29 538.265 -673.469 862.143 
15221902 15913.7 -8389.43 1576.86 540.816 -507.937 741.945 
19962.5 3
15222202 16998.5 -9393.67 1654.33 804.582 -618.349 1014.75 
15222100 15507.8 -8152.67 1547.67 497.404 -529.7 726.631 
15221902 16247 -8674.67 1574 698.712 -597.983 919.665 
19963 3
15222202 17383.6 -9642.57 1635.57 817.561 -528.46 973.487 
15222100 15726.1 -8453.86 1532.29 463.502 -639.47 789.783 
15221902 16573 -8949.43 1575 692.144 -583.359 905.191 
19963.5 3
15222202 17758.7 -9871.57 1564.14 747.297 -456.175 875.527 
15222100 15964.9 -8730.57 1557.14 475.526 -551.224 727.992 
15221902 16973.1 -9329.14 1603.43 797.097 -756.403 1098.87 
19964 3
15222202 17978.7 -10261.3 1578.71 433.071 -767.154 880.952 
15222100 16304.7 -9232 1601.29 669.01 -987.064 1192.42 
15221902 17329 -9580.86 1615.71 700.506 -495.501 858.038 
19964.5 3
15222202 18268.6 -10497 1556.71 578.557 -470.488 745.712 
15222100 16583.1 -9649 1600.71 555.746 -832.335 1000.82 
15221902 17543.3 -9837.71 1601 427.716 -512.689 667.676 
19965 3
15222202 18525.4 -10795.4 1559 521.008 -605.332 798.672 
15222100 16928.9 -9977.57 1575.43 701.246 -666.473 967.436 
15221902 17806.7 -10127.1 1576.14 534.338 -587.076 793.836 
19965.5 3
15222202 19133 -11064.7 1536.29 1182.05 -523.902 1292.94 
15222100 17255.4 -10344.4 1586.29 635.353 -713.73 955.554 
15221902 18157.6 -10445.9 1561 682.601 -620.067 922.186 
19966 3
15222202 19600.1 -11334.6 1531.14 925.035 -534.371 1068.29 
15222100 17609.3 -10638.6 1565.29 700.707 -582.461 911.181 
15221902 18471 -10777.1 1576.29 620.651 -656.011 903.083 
19966.5 3
15222202 19992.4 -11667.1 1569.71 773.739 -655.959 1014.37 
15222100 17938.3 -10944.3 1543 648.915 -602.987 885.824 
15221902 19228.6 -11151.7 1557.86 1494.22 -738.8 1666.89 
19967 3
15222202 20334.9 -11866.9 1549.43 683.49 -398.631 791.243 
15222100 18429.6 -11279.3 1543.71 980.61 -668.663 1186.89 
15221902 19644.9 -11352.1 1566.43 830.91 -400.057 922.202 
19967.5 3
15222202 20661.7 -12158 1553.86 669.789 -596.604 896.969 
15222100 18970.7 -11602.7 1536.57 1108.9 -662.763 1291.86 
15221902 20041.7 -11547.4 1579.57 813.232 -400.176 906.359 
19968 3
15222202 20967 -12409 1584.71 638.673 -525.105 826.824 
15222100 19349.9 -11709.9 1528.86 793.186 -224.148 824.249 
15221902 20366.6 -11775.1 1547.86 679.617 -476.39 829.956 
19968.5 3
15222202 21296.1 -12695.8 1586.88 632.933 -551.442 839.46 
15222100 19783.8 -11848.1 1511.88 834.409 -265.9 875.752 
15221902 20819.5 -11938.4 1547.62 871.016 -313.908 925.855 
19969 3
15222202 21681.4 -12789.9 1599.71 735.312 -179.594 756.927 
15222100 20267.1 -11978 1498.71 922.505 -247.853 955.221 
15221902 21187.9 -12237.4 1540.14 702.972 -570.713 905.474 
19969.5 3
15222202 22057.6 -12976 1596.43 785.267 -388.607 876.162 
15222100 20663.3 -12128.7 1510.86 827.021 -314.644 884.852 
15221902 21467.7 -12513.4 1536.29 584.253 -576.2 820.584 
19970 3
15222202 22450 -13202.6 1592.71 826.165 -476.992 953.976 
15222100 20996.4 -12331.6 1514.14 701.353 -427.068 821.148 
15221902 21704.9 -12771 1563.43 499.248 -542.256 737.082 
19970.5 3
15222202 22889 -13361 1572.14 844.231 -304.67 897.524 
15222100 21283.6 -12569.1 1512.29 552.198 -456.868 716.694 
15221902 22020.1 -13064 1572.71 606.319 -563.462 827.714 
19971 3
15222202 23362.7 -13508 1558.29 941.778 -292.247 986.08 
15222100 21612 -12754.1 1511 652.94 -367.793 749.401 
15221902 22393.3 -13253.9 1561.57 741.835 -377.45 832.338 
19971.5 3
15222202 23943.6 -13544.9 1538.14 1190.28 -75.5269 1192.67 
15222100 21999 -12890.7 1505.14 793.033 -279.859 840.965 
15221902 22902.6 -13435.4 1520.57 1043.62 -372.073 1107.96 
19972 3
15222202 24450.8 -13896.5 1586.5 1006.31 -697.704 1224.52 
15222100 22393.1 -13002.6 1515.62 781.994 -222.045 812.908 
15221902 23430.4 -13573.9 1473 1047.23 -274.695 1082.66 
19972.5 3
15222202 25066.1 -14253.3 1582.71 1185.73 -687.448 1370.6 
15222100 22764.9 -13114 1499 716.247 -214.595 747.704 
15221902 23917.1 -13728.9 1462.86 937.896 -298.617 984.287 
19973 3
15222202 25523.9 -14341.3 1545.14 943.741 -181.443 961.025 
15222100 23220.7 -13273.7 1449.57 939.912 -329.308 995.93 
15221902 24499.9 -13960.3 1508.86 1201.47 -477.172 1292.76 
19973.5 3
15222202 25887.4 -14608.8 1563.75 703.129 -517.339 872.944 
15222100 23707.8 -13458.4 1429.5 942.042 -357.177 1007.48 
15221902 24952.8 -14219.2 1499.38 876.002 -500.898 1009.1 
19974 3
15222202 26246 -14910 1607.43 717.25 -602.5 936.725 
15222100 24240.1 -13565.4 1454.14 1064.79 -214.107 1086.1 
15221902 25329.3 -14375.6 1534.43 753.071 -312.643 815.391 
19974.5 3
15222202 26771.2 -15121.6 1528.5 1078.54 -434.548 1162.79 
15222100 24770.2 -13829.6 1515 1088.52 -542.498 1216.21 
15221902 25865.6 -14608.6 1495.75 1101.31 -478.549 1200.79 
19975 3
15222202 27224.9 -15462.7 1497.43 903.6 -679.461 1130.56 
15222100 25213.6 -14054 1510.29 883.11 -446.962 989.777 
15221902 26185.9 -14983.1 1499.57 637.913 -746.052 981.593 
19975.5 3
15222202 27764.6 -15722.4 1484.5 1058.37 -509.139 1174.46 
15222100 25643.5 -14238.1 1515.12 842.997 -361.029 917.053 
15221902 26622.2 -15278.4 1461.88 855.672 -578.887 1033.09 
19976 3
15222202 28291 -15798.3 1492.57 1038.21 -149.725 1048.96 
15222100 26065 -14566.9 1529.71 831.361 -648.387 1054.31 
15221902 27178.6 -15554.3 1447.71 1097.28 -544.203 1224.82 
19976.5 3
15222202 28748.5 -15886 1592.25 945.248 -181.228 962.464 
15222100 26423.2 -14877.6 1504.75 740.186 -642.082 979.87 
15221902 27764.8 -15774.5 1464 1211.11 -454.988 1293.76 
19977 3
15222202 29127.6 -15974.6 1658.12 724.904 -169.455 744.447 
15222100 26880.5 -15088.8 1481 874.283 -403.681 962.979 
15221902 28156.6 -16100.1 1530.62 749.283 -622.61 974.201 
19977.5 3
15222202 29506.6 -16124.2 1663.88 756.487 -298.653 813.306 
15222100 27411 -15465.6 1439.62 1058.88 -752.246 1298.89 
15221902 28696.8 -16349.4 1652.88 1078.09 -497.505 1187.35 
19978 3
15222202 29881.2 -16267.2 1669.25 778.846 -297.297 833.659 
15222100 27931.1 -15629.8 1421.62 1081.34 -341.216 1133.9 
15221902 29128 -16626.6 1593.38 896.57 -576.403 1065.87 
19978.5 3
15222202 30431.1 -16405.7 1657.44 1097.53 -276.281 1131.77 
15222100 28451.3 -15771.4 1453.11 1038.34 -282.823 1076.17 
15221902 29657 -16900 1562.11 1055.89 -545.659 1188.55 
19979 3
15222202 31058.3 -16543.6 1608.57 1229.75 -270.401 1259.13 
15222100 29022.3 -15920.4 1590.29 1119.51 -292.126 1157 
15221902 30218.9 -17079.9 1537.29 1101.68 -352.661 1156.75 
19979.5 3
15222202 31442.1 -16726 1569.75 758.576 -360.531 839.893 
15222100 29524.5 -16037.5 1586.88 992.518 -231.366 1019.13 
15221902 30867.1 -17315.8 1501.25 1281.16 -466.191 1363.35 
19980 3
15222202 31899.7 -16904.4 1528 939.608 -366.383 1008.51 
15222100 29985.9 -16183.7 1580.14 947.345 -300.235 993.783 
15221902 31582.1 -17639 1469.71 1468.21 -663.758 1611.28 
19980.5 3
15222202 32506.1 -17176.8 1502.38 1203.2 -540.32 1318.95 
15222100 30450.5 -16310.1 1556.5 921.91 -250.815 955.42 
15221902 32184 -17945.6 1432.75 1194.16 -608.383 1340.21 
19981 3
15222202 33185.2 -17413.6 1506.62 1366.45 -476.61 1447.18 
15222100 30953.6 -16597.8 1520.25 1012.32 -578.722 1166.07 
15221902 32857.2 -18264.6 1487.12 1354.63 -641.851 1499 
19981.5 3
15222202 33685.8 -17484.4 1567.12 985.236 -139.272 995.031 
15222100 31551 -16879.1 1462 1175.94 -553.888 1299.85 
15221902 33519.1 -18427.9 1528.38 1302.9 -321.358 1341.95 
19982 3
15222202 34223.6 -17489.3 1600.86 1111.2 -10.1461 1111.25 
15222100 32076.1 -17072.4 1409.57 1085.01 -399.388 1156.18 
15221902 34076.1 -18626.3 1537.71 1150.86 -409.939 1221.69 
19982.5 3
15222202 34765.1 -17476.6 1574.25 1066.05 24.9227 1066.34 
15222100 32622.2 -17178.2 1345 1075.01 -208.31 1095.01 
15221902 34643.2 -18821.5 1550.12 1116.35 -384.28 1180.64 
19983 3
15222202 35234 -17662.5 1553.75 917.564 -363.748 987.034 
15222100 33292.9 -17442.1 1290 1312.38 -516.389 1410.32 
15221902 35111.1 -19065.9 1540.62 915.607 -478.229 1032.98 
19983.5 3
15222202 35640.6 -17743.4 1578 833.138 -165.837 849.483 
15222100 33934.1 -17559 1445.57 1314.07 -239.498 1335.72 
15221902 35499.6 -19224.3 1566.14 795.997 -324.612 859.642 
19984 3
15222202 36047.2 -17912.5 1568.62 843.731 -350.771 913.741 
15222100 34393.2 -17655.5 1502.38 952.504 -200.207 973.318 
15221902 36035.2 -19389.5 1560.5 1111.37 -342.768 1163.02 
19984.5 3
15222202 36566.3 -18081 1559.14 1050.68 -341.093 1104.66 
15222100 34883.9 -17838.4 1521.71 993.132 -370.301 1059.92 
15221902 36576.1 -19592.4 1517.43 1094.92 -410.787 1169.45 
19985 3
15222202 37082 -18290 1526.5 1017.19 -412.229 1097.54 
15222100 35286.8 -18091.1 1564.62 794.66 -498.415 938.031 
15221902 37088.8 -19824.1 1567.25 1011.06 -456.995 1109.54 
19985.5 3
15222202 37652.4 -18458.6 1513 1143.14 -337.818 1192.01 
15222100 35781.9 -18240.7 1548.14 992.199 -299.778 1036.5 
15221902 37559.3 -20105.7 1622.29 942.957 -564.307 1098.91 
19986 3
15222202 38145.4 -18586.1 1525.25 980.013 -253.586 1012.29 
15222100 36253.1 -18464.8 1529.5 936.914 -445.399 1037.4 
15221902 38120.5 -20369.4 1674.88 1115.73 -524.176 1232.73 
19986.5 3
15222202 38650.3 -18754.7 1508.71 993.919 -331.869 1047.86 
15222100 36781.4 -18711.4 1487.14 1039.97 -485.588 1147.75 
15221902 38506.1 -20608 1701.86 759.139 -469.734 892.717 
19987 3
15222202 39155.9 -18931.6 1499.75 1038.17 -363.266 1099.89 
15222100 37276 -18984.2 1498.88 1015.55 -560.208 1159.81 
15221902 38964.4 -20830.5 1701.38 940.928 -456.879 1045.98 
19987.5 3
15222202 39614.4 -19167.4 1494.88 899.02 -462.255 1010.9 
15222100 37786.6 -19233.9 1555.88 1001.23 -489.461 1114.46 
15221902 39360.2 -21131.2 1691.75 776.225 -589.706 974.823 
19988 3
15222202 40107.4 -19361.7 1506 1000.11 -394.197 1074.99 
15222100 38199.1 -19504.4 1548.57 836.75 -548.79 1000.66 
15221902 39766.7 -21358.4 1672.86 824.471 -460.808 944.509 
19988.5 3
15222202 40545 -19650.5 1517.25 861.361 -568.476 1032.04 
15222100 38715.5 -19753.5 1607.88 1016.45 -490.298 1128.52 
15221902 40124.5 -21722 1627.62 704.303 -715.692 1004.12 
19989 3
15222202 40968.9 -20034.8 1522.62 837.698 -759.387 1130.67 
15222100 39164.4 -20018.4 1622.5 887.105 -523.468 1030.04 
15221902 40530.5 -22182.9 1569.88 802.372 -910.82 1213.83 
19989.5 3
15222202 41327.4 -20290 1566.71 730.252 -519.857 896.392 
15222100 39537.7 -20258.1 1620.29 760.365 -488.326 903.669 
15221902 40965.7 -22696.9 1516.86 886.383 -1046.81 1371.67 
19990 3
15222202 41845.1 -20671.6 1599.5 1007.19 -742.461 1251.27 
15222100 39839 -20526 1601.38 586.159 -521.123 784.316 
15221902 41242.8 -22931.6 1526 538.98 -456.747 706.482 
19990.5 3
15222202 42391.3 -21012.7 1630.57 1110.08 -693.271 1308.78 
15222100 40232.7 -20773.7 1587 800.232 -503.484 945.446 
15221902 41573.7 -23202.4 1513.43 672.692 -550.414 869.177 
19991 3
15222202 42720.4 -21083.1 1637.75 647.814 -138.604 662.475 
15222100 40778.8 -21016.5 1561 1074.87 -477.925 1176.34 
15221902 41824.2 -23527.6 1487.75 493.181 -640.15 808.096 
19991.5 3
15222202 43031 -21423 1616.14 622.495 -681.112 922.721 
15222100 41211.7 -21548.3 1542.29 867.664 -1065.7 1374.25 
15221902 42051.1 -23611.4 1483.14 454.695 -167.943 484.719 
19992 3
15222202 43382.3 -21694.4 1594.71 716.91 -553.936 905.983 
15222100 41495.7 -21702.4 1546.86 579.592 -314.577 659.459 
15221902 42299.6 -23769.3 1471.57 506.997 -322.157 600.692 
19992.5 3
15222202 43637.1 -21950.6 1616.57 528.749 -531.417 749.653 
15222100 41736.6 -21788.1 1580.29 499.704 -177.83 530.403 
15221902 42473.6 -23972.7 1460 360.996 -422.051 555.378 
19993 3
15222202 43757.5 -22292.1 1602.88 230.128 -653.066 692.426 
15222100 42065.6 -21863.6 1598.62 629.166 -144.325 645.507 
15221902 42635.1 -24132 1449.75 308.898 -304.562 433.792 
19993.5 3
15222202 43827 -22655.7 1591.86 135.478 -708.751 721.583 
15222100 42348.4 -21984.6 1604.71 551.274 -235.763 599.573 
15221902 42755.7 -24227.6 1452.71 235.067 -186.299 299.94 
19994 3
15222202 43815.1 -22938.4 1595 -24.4477 -582.916 583.429 
15222100 42579.1 -22142.9 1604.71 475.7 -326.362 576.89 
15221902 42887.9 -24299.7 1496.71 272.459 -148.748 310.419 
19994.5 3
15222202 43768.5 -23078.2 1534.88 -93.0995 -279.085 294.204 
15222100 42802.5 -22261.8 1575.5 445.823 -237.311 505.049 
15221902 43046.2 -24432.8 1490.38 316.153 -265.54 412.874 
19995 3
15222202 43861.6 -23261.7 1546.86 181.073 -356.934 400.237 
15222100 42987.7 -22408.3 1565.57 360.339 -285.089 459.478 
15221902 43287.6 -24475.3 1433.86 469.497 -82.7543 476.734 
19995.5 3
15222202 43937.7 -23402.7 1544.71 152.591 -282.565 321.134 
15222100 43100.7 -22497.4 1605.71 226.453 -178.643 288.434 
15221902 43542.4 -24480.7 1492.86 510.736 -10.8789 510.852 
19996 3
15222202 43889.1 -23347.3 1544.14 -100.562 114.759 152.585 
15222100 43252.6 -22567.6 1582.57 314.404 -145.223 346.323 
15221902 43764.6 -24468.1 1537.86 459.923 26.0278 460.659 
19996.5 3
15222202 43881.5 -23299.5 1519.5 -15.3163 95.763 96.9801 
15222100 43336.8 -22712.9 1544.62 168.695 -291.19 336.525 
15221902 44367.5 -24472.6 1546.75 1208.27 -8.98225 1208.31 
19997 3
15222202 43867.4 -23248.9 1524.71 -27.1649 97.7661 101.47 
15222100 43394.6 -22892.1 1519.57 111.624 -346.077 363.633 
15221902 44712.4 -24667.9 1543.14 665.885 -376.896 765.15 
19997.5 3
15222202 43959.6 -23097.4 1528.43 184.286 302.857 354.519 
15222100 43386.6 -22977 1514 -16 -169.714 170.467 
15221902 45064.6 -25119.6 1547.29 704.286 -903.429 1145.51 
19998 3
15222202 44190 -23188.9 1547 465.512 -184.704 500.817 
15222100 43483.3 -22958.3 1534.57 195.382 37.8066 199.007 
15221902 45204.9 -25391 1568.57 283.405 -548.341 617.249 
19998.5 3
15222202 44223.3 -23261.7 1552 69.6354 -152.421 167.574 
15222100 43462 -22925.3 1519.14 -44.5308 69.0377 82.1534 
15221902 45289.9 -25572.4 1557.86 177.824 -379.558 419.149 
19999 3
15222202 44289 -23247.5 1562.75 129.105 27.9259 132.09 
15222100 43531.6 -22895.6 1509.5 136.788 58.2725 148.683 
15221902 45342.6 -25926.4 1552.12 103.67 -695.376 703.061 
19999.5 3
15222202 44623.9 -23281.3 1593.14 659.168 -66.5073 662.514 
15222100 43414.7 -23103.1 1508.86 -230.139 -408.5 468.867 
15221902 45317.9 -26267 1554.57 -48.7556 -670.522 672.292 
20000 3
15222202 45011.1 -23510.4 1621.88 769.916 -455.446 894.54 
15222100 43519.8 -23366.2 1518.5 208.819 -523.076 563.217 
15221902 45102.4 -26405.9 1556.38 -428.394 -276.093 509.656 
20000.5 3
15222202 45322.6 -23703.1 1638.57 624.141 -386.308 734.021 
15222100 43628.1 -23623.9 1481.86 217.22 -516.247 560.085 
15221902 44847.1 -26456.1 1546.14 -511.487 -100.737 521.313 
20001 3
15222202 45694.5 -24047.6 1621 762.149 -705.906 1038.83 
15222100 43682 -23697.2 1464.88 110.363 -150.395 186.544 
15221902 44674.8 -26398.5 1535.75 -353.264 118.121 372.489 
20001.5 3
15222202 46210.6 -24296.4 1588.71 1042.57 -502.633 1157.41 
15222100 43567.9 -23872 1432.86 -230.592 -353.03 421.667 
15221902 44679.9 -26385.1 1553.57 10.3175 26.9841 28.8893 
20002 3
15222202 46735 -24495.6 1577.57 1070.26 -406.414 1144.83 
15222100 43498.9 -23984.3 1383.29 -140.816 -229.155 268.963 
15221902 44593.3 -26324.7 1545.86 -176.676 123.324 215.461 
20002.5 3
15222202 47285 -24566.8 1630.12 1049.62 -135.837 1058.37 
15222100 43542.1 -23950.1 1334.25 82.5722 65.1922 105.206 
15221902 44605.6 -26198 1541.75 23.5483 241.821 242.965 
20003 3
15222202 47707.4 -24722.7 1631.86 826.67 -305.214 881.215 
15222100 43484.1 -23983.7 1301.43 -113.468 -65.7325 131.133 
15221902 44568.6 -26272.4 1540.43 -72.5119 -145.653 162.704 
20003.5 2
15222100 43517.7 -24113 1287.86 71.5809 -275.663 284.805 
15221902 44497.3 -26380.9 1548.57 -151.995 -231.191 276.68 
20004 2
15222100 43506.1 -24133.5 1280.75 -22.6353 -40.0391 45.9944 
15221902 44570.6 -26261.8 1550.12 143.241 232.631 273.194 
20004.5 2
15222100 43454 -24120.7 1311.71 -105.73 25.9345 108.864 
15221902 44824 -26079.6 1552.14 513.945 369.531 633.003 
20005 2
15222100 43522.5 -23834.8 1386.62 135.644 566.266 582.285 
15221902 44964.4 -26051.1 1544 277.97 56.3296 283.62 
20005.5 2
15222100 43735.3 -23458.9 1504.71 423.033 747.302 858.73 
15221902 45175.3 -26122.9 1552.29 419.306 -142.609 442.893 
20006 2
15222100 43958.8 -23214.6 1636 454.196 496.407 672.84 
15221902 45121.2 -26212 1560.62 -109.829 -181.185 211.873 
20006.5 2
15222100 44109.4 -23111.7 1583.86 296.029 202.182 358.484 
15221902 44975.9 -26380.9 1600.57 -285.644 -331.743 437.774 
20007 2
15222100 44259.4 -23046.6 1568.86 313.808 136.282 342.123 
15221902 44928.4 -26450.9 1577.57 -99.223 -146.444 176.892 
20007.5 2
15222100 44441.8 -23106.8 1552.5 358.195 -118.229 377.203 
15221902 45056 -26525.5 1597.62 250.631 -146.646 290.381 
20008 2
15222100 44644.7 -23271.1 1552 407.559 -330.106 524.475 
15221902 45195.7 -26640.7 1606.14 280.551 -231.354 363.639 
20008.5 2
15222100 44590.1 -23513.5 1555.38 -108.312 -480.867 492.915 
15221902 45218 -26660.6 1604.5 44.2177 -39.5054 59.2949 
20009 2
15222100 44357.4 -23273.7 1556.57 -458.967 472.95 659.039 
15221902 45244.9 -26661.4 1602.57 52.9727 -1.58495 52.9964 
20009.5 2
15222100 44190.6 -23015.7 1534.71 -354.261 547.771 652.345 
15221902 45372.9 -26614.3 1602.43 271.762 100.091 289.608 
20010 2
15222100 44084.1 -23150.8 1529.75 -201.603 -255.749 325.656 
15221902 45203.2 -26468.4 1603 -321.226 276.346 423.737 
20010.5 2
15222100 44139.4 -23443.7 1557.43 109.947 -582.434 592.721 
15221902 45067.9 -26423 1591.71 -269.171 90.2087 283.885 
20011 2
15222100 44191.5 -23496 1596.88 104.143 -104.571 147.584 
15221902 44798.1 -26312.6 1580.5 -539.464 220.75 582.883 
20011.5 2
15222100 44222 -23657.1 1595 60.1578 -317.836 323.479 
15221902 44742.3 -26150.1 1567.57 -110.137 320.478 338.875 
20012 2
15222100 44264.6 -23836.4 1590.75 84.2391 -354.214 364.093 
15221902 44746.2 -26128.4 1550.12 7.83456 43.0195 43.7271 
20012.5 2
15222100 44377.6 -24066.3 1575.29 217.205 -442.136 492.607 
15221902 44694.9 -26180.3 1541.86 -98.8324 -99.8283 140.476 
20013 2
15222100 44378.6 -24019.1 1559 2.079 98.0101 98.0321 
15221902 44658.4 -26095.6 1534 -75.7351 176.121 191.715 
20013.5 2
15222100 44268.9 -23937 1565.57 -229.528 171.847 286.731 
15221902 44727.7 -26067.9 1544.57 144.949 57.9797 156.115 
20014 2
15222100 44134.4 -23897.8 1591.25 -258.62 75.4808 269.409 
15221902 44713.8 -26241.2 1568.62 -26.8544 -333.448 334.527 
20014.5 1
15221902 44935.4 -26454.7 1572.43 440.713 -424.382 611.824 
20015 1
15221902 45126.4 -26416.1 1570.43 395.445 79.858 403.428 
20015.5 1
15221902 45323.7 -26200.7 1570.29 392.999 429.141 581.902 
20016 1
15221902 45436.7 -25920.3 1570 228.283 566.522 610.787 
20014.5 1
15222100 44049.9 -24046.4 1589.14 -168.028 -295.584 340.004 
20016.5 2
15222100 42727.7 -22857.7 1491.67 -624.854 561.797 840.272 
15221902 45500.7 -25544.9 1570 130.081 763.066 774.074 
20017 2
15222100 42575.3 -22818.6 1566.43 -440.407 112.992 454.671 
15221902 45258.7 -25181.6 1564.71 -493.878 741.399 890.836 
20017.5 2
15222100 42227.6 -22836.1 1581.62 -671.16 -33.8872 672.015 
15221902 44939.9 -24999.1 1547.88 -615.52 352.213 709.168 
20018 2
15222100 41936 -22959 1572.29 -567.364 -239.056 615.67 
15221902 44733.7 -24892.6 1546.14 -401.091 207.303 451.496 
20018.5 2
15222100 41693.8 -22786.1 1554 -468.569 334.381 575.645 
15221902 44674.2 -24816.2 1566.12 -115.018 147.624 187.141 
20019 2
15222100 41254 -22305.1 1549.71 -857.212 937.587 1270.39 
15221902 44620 -24460 1561.14 -105.75 694.444 702.45 
20019.5 2
15222100 40897.1 -22176.4 1519.43 -759.271 273.86 807.15 
15221902 44583.1 -24419.4 1554.71 -78.4195 86.3222 116.624 
20020 2
15222100 40677.6 -22374.2 1438.12 -438.159 -394.853 589.824 
15221902 44765.4 -24557.1 1574.88 363.737 -274.843 455.898 
20020.5 2
15222100 40581.4 -22567.1 1387.43 -186.789 -374.549 418.542 
15221902 45007.7 -24536.3 1615 470.562 40.4646 472.298 
20021 2
15222100 40628 -22840.6 1473.29 95.826 -562.61 570.713 
15221902 45228.9 -24625.6 1603.86 455.026 -183.715 490.714 
20021.5 2
15222100 40487.1 -23067.4 1539.57 -297.167 -478.602 563.354 
15221902 45536.1 -24674.1 1597.29 648.282 -102.471 656.331 
20022 2
15222100 40265 -23052.8 1576.12 -431.345 28.5021 432.286 
15221902 45976.9 -24951.2 1625.62 855.791 -538.072 1010.89 
20022.5 2
15222100 40322.4 -22919.6 1591.57 111.296 258.098 281.072 
15221902 46327.3 -24645.1 1608.71 679.091 593.231 901.713 
20023 2
15222100 40291.1 -22880.3 1596.86 -60.8671 76.4314 97.7065 
15221902 46820.1 -24261.1 1599.29 958.866 747.082 1215.55 
20023.5 2
15222100 39953.6 -22797.7 1596.29 -691.745 169.204 712.138 
15221902 47021.1 -24236.6 1608.43 411.885 50.3513 414.951 
20024 2
15222100 39700.6 -22449.9 1616.29 -537.155 738.55 913.232 
15221902 47217.6 -24238.4 1608.57 417.046 -3.94298 417.064 
20024.5 2
15222100 39473 -21987.2 1722.38 -457.89 930.799 1037.33 
15221902 47493.6 -24202.8 1607 555.44 71.7879 560.06 
20025 1
15222100 39355.7 -21877.1 1749 -227.739 213.8 312.371 
20025.5 1
15222100 38888.4 -21776 1724.12 -929.104 201.079 950.614 
20026 1
15222100 38149 -21604.4 1728.43 -1464.11 339.745 1503.01 
20026.5 1
15222100 37437.4 -21663.8 1710.88 -1417.58 -118.17 1422.5 
20027 1
15222100 36532.6 -21710.9 1661.43 -1774.12 -92.3669 1776.53 
20027.5 1
15222100 35773.6 -21694.9 1635.57 -1625.27 34.2612 1625.63 
20028 1
15222100 34980.4 -21790 1604.12 -1608.92 -192.988 1620.45 
20028.5 1
15222100 34164 -21669.9 1585.38 -1509.01 222.043 1525.26 
20029 1
15222100 33588 -21417.1 1541.14 -1197.51 525.431 1307.71 
20029.5 1
15222100 33151.9 -20979.4 1526.5 -886.433 889.772 1255.97 
20030 1
15222100 32792.9 -20584.7 1487.71 -691.749 760.425 1027.99 
20030.5 1
15222100 32532.2 -20216.9 1437.25 -520.174 734.21 899.803 
20031 1
15222100 32208.7 -19756.9 1414.29 -636.881 905.547 1107.08 
20031.5 1
15222100 31628.4 -19529.6 1354.86 -1261.49 494.099 1354.8 
20032 1
15222100 30989.1 -19183.9 1284.5 -1246.21 673.872 1416.73 
20032.5 1
15222100 30492 -18962.4 1224.14 -980.523 436.778 1073.41 
20033 1
15222100 30100.5 -18764.8 1212.5 -783 395.357 877.152 
20033.5 1
15222100 29558.6 -18579.2 1285.12 -1050.15 359.496 1109.97 
20034 1
15222100 29152.6 -18458.3 1320 -835.501 248.898 871.787 
20034.5 1
15222100 28737.5 -18384.6 1440.38 -845.359 150.022 858.568 
20035 1
15222100 28178.2 -18186.9 1503.25 -1079.63 381.757 1145.14 
20035.5 1
15222100 27716.4 -18020.5 1533.62 -907.417 326.866 964.493 
20036 1
15222100 27005.4 -18012.1 1614.12 -1394.12 16.4216 1394.21 
20036.5 1
15222100 26549.6 -17825.8 1601.38 -937.757 383.488 1013.14 
20037 1
15222100 26114.2 -17638.1 1605 -867.281 373.755 944.388 
20037.5 1
15222100 25491.4 -17377.6 1630.5 -1235.86 516.865 1339.59 
20038 1
15222100 24870 -17116.5 1698.12 -1245.24 523.297 1350.73 
20038.5 1
15222100 24340.6 -16867.6 1657.14 -1078.27 506.983 1191.51 
20039 1
15222100 24041.6 -16748.2 1623.25 -648.474 258.832 698.221 
20039.5 1
15222100 23526.6 -16507.2 1598 -1030 482 1137.2 
20040 1
15222100 23074.2 -16328.9 1603.38 -843.983 332.789 907.225 
20040.5 1
15222100 22709.7 -16190.7 1627.71 -745.472 282.537 797.217 
20041 1
15222100 22360 -16128.2 1596.12 -734.694 131.227 746.321 
20041.5 1
15222100 21761.1 -15908.2 1509.62 -1162.86 427.184 1238.85 
20042 1
15222100 21387.8 -15664.2 1457.38 -725 473.786 866.082 
20042.5 1
15222100 21073.4 -15254.2 1453.75 -615.215 802.348 1011.07 
20043 1
15222100 20808.6 -14821.7 1507 -540.415 882.726 1035.01 
20043.5 1
15222100 20553.1 -14297.4 1549.5 -532.18 1092.37 1215.11 
20044 1
15222100 20297.8 -13757 1626.62 -481.84 1019.58 1127.7 
20044.5 1
15222100 20024.6 -13286.6 1611 -546.357 940.857 1087.99 
20045 1
15222100 19755.6 -12913.9 1608.29 -554.639 768.483 947.729 
20045.5 1
15222100 19426.6 -12552 1579.57 -665.992 732.504 990.004 
20046 1
15222100 19062.8 -12179.4 1567.75 -709.204 726.365 1015.17 
20046.5 1
15222100 18555.1 -11705.6 1560.57 -979.937 914.679 1340.49 
20047 1
15222100 18245.6 -11267.6 1559.29 -657.264 929.936 1138.76 
20047.5 1
15222100 17896.8 -10707.1 1566.88 -690.736 1109.79 1307.2 
20048 1
15222100 17397.4 -10225.7 1611.43 -963.941 929.364 1338.99 
20048.5 1
15222100 17041.1 -9881.71 1653.43 -728.601 703.476 1012.79 
20049 1
15222100 16591.1 -9257.14 1662.71 -903.614 1254.16 1545.78 
20049.5 1
15222100 16280.3 -8871.86 1648.14 -615.559 762.942 980.303 
20050 1
15222100 15950.4 -8614.43 1618.86 -684.351 534.084 868.091 
20050.5 1
15222100 15602.9 -8278 1599.57 -705.013 682.411 981.187 
20051 1
15222100 15165.8 -7832.5 1595 -837.37 853.448 1195.64 
20051.5 1
15222100 14690.6 -7263.71 1554.29 -917.333 1098.04 1430.8 
20052 1
15222100 14316.4 -6675.57 1527.86 -773.022 1215.17 1440.21 
20052.5 1
15222100 13997 -6273.43 1528.43 -640.137 805.898 1029.2 
20053 1
15222100 13696.7 -6029.86 1544.57 -617.872 501.176 795.577 
20053.5 1
15222100 13352.7 -5791.86 1589 -712.215 492.754 866.058 
20054 1
15222100 12920.5 -5431.75 1590 -845.821 704.711 1100.92 
20054.5 1
15222100 12447.1 -5066.86 1532.43 -924.526 712.681 1167.33 
20055 1
15222100 12039.9 -4633.14 1524.29 -816.204 869.167 1192.33 
20055.5 1
15222100 11568.7 -4242.14 1533.71 -951.804 789.899 1236.88 
20056 1
15222100 11119.4 -3870.57 1534.57 -902.18 746.127 1170.74 
20056.5 1
15222100 10633.7 -3485.57 1565.57 -975.33 773.092 1244.56 
20057 1
15222100 10143 -3202.29 1619.86 -969.791 559.853 1119.79 
20057.5 1
15222100 9695.57 -2891.43 1637.29 -922.533 640.943 1123.33 
20058 1
15222100 9293.57 -2462 1651.57 -812.121 867.532 1188.34 
20058.5 1
15222100 8868.57 -1879.14 1650.43 -853.414 1170.4 1448.5 
20059 1
15222100 8487.29 -1162.14 1634.29 -734.655 1381.5 1564.69 
20059.5 1
15222100 8223.38 -636.125 1618.12 -504.609 1005.77 1125.26 
20060 1
15222100 8039.43 -48.4286 1569.57 -359.973 1150.09 1205.11 
20060.5 1
15222100 7923.71 661.714 1543.71 -230.967 1417.45 1436.14 
20061 1
15222100 7915.43 1297.43 1516.71 -16.6715 1279.1 1279.21 
20061.5 1
15222100 8219.57 1929.86 1469.57 605.862 1259.82 1397.93 
20062 1
15222100 8250 2586.71 1448.86 60.3742 1303.29 1304.69 
20062.5 1
15222100 8121.29 3143.86 1443.29 -261.614 1132.4 1162.23 
20063 1
15222100 8091 3521.86 1444.29 -61.0599 762.097 764.539 
20063.5 1
15222100 8240.86 3791.71 1445 303.97 547.378 626.115 
20064 1
15222100 7379 4108.29 1444.29 -1696.57 623.172 1807.4 
20064.5 1
15222100 6163.14 3807 1448 -2412.41 -597.789 2485.38 
20065 1
15222100 5957.86 3145.71 1515.14 -409.752 -1319.93 1382.07 
20065.5 1
15222100 6477 2717.83 1527 1070.4 -882.229 1387.11 
20066 1
15222100 7564.67 1819.67 1526.67 2349.17 -1939.88 3046.6 
20066.5 1
15222100 7871 1220.71 1569.86 621.366 -1214.91 1364.59 
20067 1
15222100 7987.29 760.714 1617.29 228.011 -901.961 930.335 
20067.5 1
15222100 8119 159.143 1621.14 255.26 -1165.84 1193.45 
20068 1
15222100 8321.14 -434 1667.29 388.736 -1140.66 1205.08 
20068.5 1
15222100 8584.57 -890.714 1704.29 516.527 -895.518 1033.8 
20069 1
15222100 8947.29 -1141 1665.71 719.671 -496.599 874.378 
20069.5 1
15222100 9427.83 -1473.67 1613.17 994.923 -688.751 1210.06 
20070 1
15222100 9750.86 -1962.71 1568.57 678.621 -1027.41 1231.3 
20070.5 1
15222100 10146.4 -2456 1602.86 769.594 -959.7 1230.16 
20071 1
15222100 10450.9 -2788 1609.29 592.273 -645.914 876.352 
20071.5 1
15222100 10728 -3082 1615.71 539.188 -571.984 786.06 
20072 1
15222100 11043.4 -3335.14 1572.86 629.598 -505.275 807.277 
20072.5 1
15222100 11418.7 -3574.43 1558.57 783.477 -499.553 929.188 
20073 1
15222100 11837.4 -3763.86 1533.14 842.483 -381.144 924.689 
20073.5 1
15222100 12253.3 -3915.71 1550.43 828.401 -302.504 881.905 
20074 1
15222100 12537.8 -4055.5 1545 548.101 -269.337 610.702 
20074.5 1
15222100 12706 -4337.71 1547.71 331.854 -556.636 648.051 
20075 1
15222100 12766.4 -4679.71 1543 120.857 -684 694.595 
20075.5 1
15222100 12682.3 -5406.43 1573 -167.282 -1444.76 1454.41 
20076 1
15222100 12848.3 -5872.43 1629.43 338.086 -949.084 1007.5 
20076.5 1
15222100 13332.3 -6119.71 1684.43 975.806 -498.56 1095.79 
20077 1
15222100 13748.7 -6356.43 1707 869.371 -494.184 1000.01 
20077.5 1
15222100 14142.7 -6521.43 1683.43 817.427 -342.324 886.213 
20078 1
15222100 14527 -6782.57 1651.57 787.471 -535.129 952.089 
20078.5 1
15222100 14943.3 -7132.71 1668.29 827.606 -696.109 1081.43 
20079 1
15222100 15270.9 -7646.14 1729.43 633.6 -993.092 1178 
20079.5 1
15222100 15558 -8142 1731 551.138 -951.741 1099.8 
20080 1
15222100 15880 -8518.57 1736.43 614.504 -718.648 945.553 
20080.5 1
15222100 16128.4 -8948.86 1753.86 504.936 -874.564 1009.86 
20081 1
15222100 16326.3 -9019.71 1762.29 403.79 -144.606 428.903 
20081.5 1
15222100 16596.7 -9148.57 1780.71 556.437 -265.138 616.377 
20082 1
15222100 17154.2 -9554.12 1746.88 1084.7 -789.015 1341.31 
20082.5 1
15222100 17569.1 -9867.71 1718.57 834.794 -630.964 1046.42 
20083 1
15222100 17926.7 -10145.6 1690.71 768.971 -597.542 973.844 
20083.5 1
15222100 18507.6 -10720 1666.29 1161.71 -1148.86 1633.85 
20084 1
15222100 18486.6 -10758.3 1620.57 -42.0842 -76.7249 87.5088 
20084.5 1
15222100 19017 -11063.5 1619.62 1025.97 -590.356 1183.7 
20085 1
15222100 19823 -11377.4 1621.29 1592.89 -620.412 1709.44 
20085.5 1
15222100 20289.1 -11620.3 1614.71 985.503 -513.44 1111.23 
20086 1
15222100 20750.8 -11810.5 1607.12 914.074 -376.662 988.638 
20086.5 1
15222100 21252 -12405.7 1616.14 998.506 -1185.69 1550.12 
20087 1
15222100 21521.1 -12504.9 1610.38 515.565 -189.963 549.448 
20087.5 1
15222100 21853.3 -12705.3 1616 651.296 -392.962 760.661 
20088 1
15222100 22289.9 -13010.7 1616.71 915.244 -640.311 1116.99 
20088.5 1
15222100 22672 -13301.9 1612.57 758.22 -577.664 953.202 
20089 1
15222100 23116.1 -13670.6 1576.29 904.568 -750.946 1175.65 
20089.5 1
15222100 23608.3 -14112.9 1546.71 978.415 -879.296 1315.47 
20090 1
15222100 24152.1 -14528.7 1572.29 1079.08 -825.113 1358.39 
20090.5 1
15222100 24552 -14811.7 1590.29 824.448 -583.505 1010.05 
20091 1
15222100 24896.5 -15041.1 1621.75 648.776 -432.035 779.464 
20091.5 1
15222100 25359.7 -15265.3 1648.57 885.687 -428.606 983.943 
20092 1
15222100 25931.9 -15406.9 1628.43 1132.96 -280.339 1167.12 
20092.5 1
15222100 26632 -15636.9 1589.57 1417.29 -465.587 1491.81 
20093 1
15222100 27218.7 -15973 1574.43 1187.68 -680.451 1368.79 
20093.5 1
15222100 27804.7 -16227.6 1620.71 1191.06 -517.422 1298.59 
20094 1
15222100 28246.8 -16407.5 1688.12 875.318 -356.294 945.054 
20094.5 1
15222100 28661.9 -16565 1671.43 830.214 -315 887.964 
20095 1
15222100 29079.1 -16646 1673.57 858.613 -166.667 874.639 
20095.5 1
15222100 29500.3 -16618.4 1651.86 871.931 57.0837 873.798 
20096 1
15222100 29967.3 -16641.1 1615.57 945.344 -45.9803 946.462 
20096.5 1
15222100 30488.3 -16576.9 1617.29 1023.58 126.298 1031.34 
20097 1
15222100 31041.7 -16642.7 1585.43 1072.54 -127.63 1080.1 
20097.5 1
15222100 31543.6 -16848.7 1529 970.71 -398.453 1049.31 
20098 1
15222100 32001.9 -17031.4 1472.86 937.19 -373.649 1008.93 
20098.5 1
15222100 32592.7 -17364.1 1499.29 1228.39 -691.714 1409.76 
20099 1
15222100 33184.3 -17739 1544.86 1229.88 -779.329 1456.01 
20099.5 1
15222100 33592.3 -17938.6 1568.86 819.277 -400.746 912.037 
20100 1
15222100 34105.1 -18078.1 1585.75 974.98 -265.311 1010.43 
20100.5 1
15222100 34631.7 -18251.9 1602 1057.41 -348.86 1113.47 
20101 1
15222100 35020.9 -18400.4 1641.14 804.014 -306.966 860.62 
20101.5 1
15222100 35462 -18503.9 1642.5 875.283 -205.251 899.027 
20102 1
15222100 35829.4 -18660.9 1655.71 736.33 -314.593 800.719 
20102.5 1
15222100 36615.7 -18821.3 1593.14 1535.71 -313.337 1567.35 
20103 1
15222100 37170 -18890.3 1556 1115.26 -138.833 1123.87 
20103.5 1
15222100 37755.9 -19150 1572.57 1157.82 -513.269 1266.49 
20104 1
15222100 38325 -19349 1569.57 1178.35 -412.008 1248.3 
20104.5 1
15222100 38878.8 -19576.1 1564 1085.78 -445.343 1173.57 
20105 1
15222100 39429.6 -19836.4 1570.43 1051.19 -496.763 1162.65 
20105.5 1
15222100 39823.2 -20065.8 1558.83 801.62 -467.219 927.841 
20106 1
15222100 40425.8 -20306.7 1568.33 1210.17 -483.601 1303.22 
20106.5 1
15222100 40893 -20549.7 1591.43 983.509 -511.679 1108.65 
20107 1
15222100 41323.6 -20961.6 1620 861.143 -823.714 1191.67 
20107.5 1
15222100 41856.4 -21310.6 1649.43 1051 -688.363 1256.36 
20108 1
15222100 42295.3 -21320.4 1666.57 855.472 -19.2147 855.688 
20108.5 1
15222100 42803.1 -21604.9 1659 978.53 -548.032 1121.54 
20109 1
15222100 43295 -21906.6 1621.29 983.714 -603.429 1154.04 
20109.5 1
15222100 43787.1 -22131.6 1580.57 963.098 -440.313 1058.98 
20110 1
15222100 44163.4 -22271.9 1573.71 771.077 -287.471 822.921 
20110.5 1
15222100 44621.6 -22382.9 1627.29 907.214 -219.802 933.461 
20111 1
15222100 45108.3 -22705.5 1612.33 993.392 -658.455 1191.8 
20111.5 1
15222100 45479.3 -22968.2 1618.33 797.849 -564.875 977.572 
20112 1
15222100 45950 -23259.6 1657.43 939.454 -581.646 1104.94 
20112.5 1
15222100 46466.6 -23421 1692.29 991.5 -309.844 1038.79 
20113 1
15222100 46731.2 -23633 1720.17 554.707 -444.444 710.796 
20113.5 1
15222100 47133.4 -23829.9 1727.86 811.012 -396.889 902.918 
20114 1
15222100 47479.9 -23845.1 1723.86 676.618 -29.8549 677.277 
