# Supplementary material for: Intrinsic group behaviour II: On the dependence of triad spatial dynamics on social and personal features; and on the effect of social interaction on small group dynamics
Source: PLoS One. 2019 Dec 3;14(12):e0225704. doi: 10.1371/journal.pone.0225704 (PMC6890182; doi:10.1371/journal.pone.0225704)
Supplement: S3 Data Set — (ZIP) [file pone.0225704.s003.zip › set_3_int/group_traj_triad_int/traj_3_0324_95.dat]

3 15220301 15221500 15215200 0 0 1 0 2 1 0 23.3333 10 30 1614.17 1721.68 1449.1 
19912 1
15215200 23956.7 -16399.3 1259 0 0 0 
19912.5 1
15215200 23637.7 -16342.7 1387 -906.115 160.85 920.281 
19913 1
15215200 23150.7 -16134.6 1372 -972.056 415.455 1057.12 
19913.5 1
15215200 22693.4 -15999.4 1362.57 -886.213 261.905 924.103 
19914 1
15215200 22359.5 -15877.2 1349.17 -689.935 252.607 734.725 
19914.5 1
15215200 21962 -15771.4 1330.14 -853.004 226.906 882.668 
19915 1
15215200 21531.1 -15655 1288.57 -843.165 227.845 873.407 
19915.5 1
15215200 21133.5 -15438.4 1265.38 -788.974 429.812 898.453 
19916 1
15215200 20745.8 -15074.4 1300.5 -734.375 689.394 1007.26 
19916.5 1
15215200 20314.6 -14699 1359.57 -847.109 737.475 1123.15 
19917 1
15215200 19978 -14449.4 1358.14 -705.6 523.211 878.42 
19917.5 1
15215200 19642.6 -14198.1 1388.86 -653.857 489.836 816.987 
19918 1
15215200 19433.1 -13957.4 1397.14 -438.135 503.586 667.504 
19918.5 1
15215200 19115.8 -13650.8 1387.67 -642.439 620.751 893.342 
19919 1
15215200 18970.8 -13456.4 1391.5 -292.985 392.733 489.979 
19919.5 1
15215200 18515.4 -13039 1405.12 -877.408 804.191 1190.2 
19920 1
15215200 18155.9 -12889 1387.29 -714.747 298.211 774.463 
19920.5 1
15215200 17963.2 -12767.5 1364.88 -389.105 245.455 460.055 
19921 1
15215200 17711.6 -12529.6 1346.86 -487.749 461.102 671.204 
19921.5 1
15215200 17434.4 -12256.3 1356.86 -573.795 565.809 805.841 
19922 1
15215200 16878.4 -11619 1641.71 -1132.38 1297.93 1722.48 
19922.5 1
15215200 16642 -11159.2 1706 -458.195 890.988 1001.9 
19923 2
15220301 15344.8 -10063.2 1503.4 0 0 0 
15215200 16329.6 -10766.6 1740.71 -589.488 740.903 946.802 
19923.5 2
15220301 15099.1 -9717.86 1494.86 -583.509 820.292 1006.66 
15215200 16048.3 -10226.3 1746.29 -570.559 1095.91 1235.54 
19924 2
15220301 14801.4 -9273.86 1499 -615.112 917.355 1104.49 
15215200 15718.9 -9774.43 1745.71 -680.638 933.589 1155.36 
19924.5 2
15220301 14531.4 -8902.57 1475 -570.825 784.959 970.568 
15215200 15489.7 -9453.29 1751.71 -484.446 678.949 834.062 
19925 2
15220301 14164.1 -8457.88 1444.12 -707.714 856.833 1111.32 
15215200 15219.9 -8998.25 1759.62 -519.922 876.755 1019.32 
19925.5 2
15220301 13754.6 -8066.71 1409.29 -768.393 733.885 1062.55 
15215200 14937 -8496.57 1745.14 -530.722 941.236 1080.55 
19926 2
15220301 13431.3 -7705.86 1426.57 -650.474 726.071 974.831 
15215200 14558.7 -8078.86 1761.43 -761.138 840.471 1133.9 
19926.5 2
15220301 13073.6 -7315.14 1459.29 -734.526 802.288 1087.75 
15215200 14193.4 -7586.29 1769.43 -750.073 1011.44 1259.21 
19927 2
15220301 12829 -6971.29 1472.29 -499.125 701.749 861.149 
15215200 13809.9 -7290 1737.29 -782.799 604.665 989.138 
19927.5 2
15220301 12458 -6621.29 1476.43 -751.012 708.502 1032.47 
15215200 13434.7 -6935.14 1722.29 -759.398 718.334 1045.32 
19928 2
15220301 12104.4 -6269.57 1455.71 -715.732 711.972 1009.54 
15215200 13103.6 -6554.86 1712.29 -670.33 769.809 1020.76 
19928.5 2
15220301 11645.3 -5944.57 1438.43 -935.118 661.914 1145.68 
15215200 12820.4 -6273.43 1743.43 -576.666 573.174 813.063 
19929 2
15220301 11039.9 -5515 1402.14 -1173.31 832.503 1438.65 
15215200 12443 -5890.71 1742.86 -731.451 741.694 1041.7 
19929.5 2
15220301 10691.3 -5229.86 1378.86 -714.286 584.309 922.833 
15215200 12036.6 -5529.57 1725.86 -832.845 740.047 1114.14 
19930 2
15220301 10330.1 -4989.29 1369.14 -699.889 466.224 840.957 
15215200 11457.7 -5058.14 1696.71 -1121.82 913.621 1446.78 
19930.5 2
15220301 9956.14 -4714.57 1401.71 -717.85 527.283 890.694 
15215200 10939.7 -4773.14 1685.86 -994.242 547.025 1134.79 
19931 2
15220301 9707.29 -4437.86 1427.57 -526.125 585.02 786.801 
15215200 10601.1 -4529 1679 -715.796 516.158 882.487 
19931.5 2
15220301 9417.71 -4167.86 1446.71 -599.527 559.006 819.707 
15215200 10226 -4072.43 1687.86 -776.693 945.282 1223.44 
19932 2
15220301 9009.62 -3918.38 1463.75 -784.787 479.773 919.822 
15215200 9892.62 -3765.38 1701.38 -641.106 590.488 871.603 
19932.5 2
15220301 8575.14 -3653.86 1436.29 -819.778 499.09 959.753 
15215200 9677.29 -3604 1728.86 -406.301 304.481 507.729 
19933 2
15220301 8065.71 -3383.29 1424.86 -1041.78 553.316 1179.6 
15215200 9298.29 -3402.86 1753.29 -775.051 411.335 877.44 
19933.5 2
15220301 7688 -3134.86 1395 -796.866 524.111 953.775 
15215200 8914.14 -3287 1744.86 -810.428 244.424 846.485 
19934 2
15220301 7354.29 -2816.57 1381.43 -674.17 643.001 931.642 
15215200 8559.14 -3109.29 1712.71 -717.172 359.019 802.016 
19934.5 2
15220301 6963.88 -2317.88 1362.25 -764.013 975.923 1239.41 
15215200 8136.38 -2923.38 1720.75 -827.334 363.817 903.795 
19935 3
15221500 6225.67 -2374.33 1612.67 0 0 0 
15220301 6593.43 -1819.14 1380.29 -726.366 977.906 1218.16 
15215200 7712.57 -2508.29 1707 -830.987 813.901 1163.17 
19935.5 3
15221500 6094.71 -2182 1612.29 -389.739 572.421 692.504 
15220301 6188.71 -1414 1412.29 -853.828 854.732 1208.13 
15215200 7304 -2073 1704.43 -861.965 918.324 1259.49 
19936 3
15221500 5704.12 -1774.12 1628.25 -759.901 793.531 1098.7 
15220301 5897.88 -1028.5 1408.25 -565.835 750 939.505 
15215200 6837.75 -1561.75 1699.62 -907.101 994.65 1346.17 
19936.5 3
15221500 5379.86 -1393.71 1647 -645.952 757.79 995.741 
15220301 5602.71 -723.429 1420.14 -587.97 607.712 845.59 
15215200 6428.57 -1168.71 1719.86 -815.097 782.94 1130.21 
19937 3
15221500 5196.29 -1081.14 1656.86 -383.239 652.55 756.765 
15220301 5311 -422.286 1425.57 -609.007 628.691 875.295 
15215200 6166 -841.857 1704.14 -548.166 682.374 875.283 
19937.5 3
15221500 4885.12 -723.875 1641.62 -612.521 703.283 932.625 
15220301 5044.12 -59.625 1407.75 -525.344 713.899 886.363 
15215200 5923.38 -475.625 1698.5 -477.608 720.929 864.783 
19938 3
15221500 4604.14 -455.286 1638.57 -567.641 542.605 785.262 
15220301 4683.43 273.429 1423.71 -728.68 672.835 991.807 
15215200 5652.57 -100.143 1701.14 -547.078 758.55 935.25 
19938.5 3
15221500 4352.38 -209 1651.5 -496.584 485.771 694.671 
15220301 4390.5 507.625 1438.38 -577.768 461.926 739.724 
15215200 5385.62 218.125 1712 -526.522 627.747 819.324 
19939 3
15221500 4077.57 -5.85714 1646.29 -536.726 396.763 667.455 
15220301 4087.43 664 1455.43 -591.936 305.42 666.086 
15215200 5075.43 498.143 1684.86 -605.852 546.91 816.191 
19939.5 3
15221500 3946.14 163.571 1662.43 -267.131 344.367 435.83 
15220301 3757.29 809.286 1466.29 -671.022 295.296 733.124 
15215200 4838 814 1710.57 -482.578 641.986 803.136 
19940 3
15221500 3784.25 411.875 1658.5 -317.437 486.87 581.213 
15220301 3257.75 903.375 1437 -979.482 184.489 996.705 
15215200 4543.25 1002.25 1703.75 -577.941 369.118 685.758 
19940.5 3
15221500 3544.43 619.429 1665.14 -485.468 420.149 642.032 
15220301 2796.29 1109.29 1354.29 -934.138 416.823 1022.92 
15215200 4302.43 1050.43 1717.43 -487.493 97.5275 497.153 
19941 3
15221500 3150.14 784 1631.43 -790.152 329.802 856.218 
15220301 2391.71 1302.71 1350.43 -810.764 387.632 898.664 
15215200 4062.71 940.714 1719 -480.389 -219.868 528.314 
19941.5 3
15221500 2779.12 1120.38 1573.5 -739.079 670.07 997.613 
15220301 1979 1479.12 1371.25 -822.14 351.416 894.096 
15215200 3870.25 1018.88 1709.5 -383.395 155.699 413.804 
19942 3
15221500 2529.86 1480.57 1582.86 -483.077 698.055 848.908 
15220301 1568.43 1684.86 1397.86 -795.681 398.706 889.986 
15215200 3579.14 1540.14 1722.43 -564.161 1010.21 1157.07 
19942.5 3
15221500 2252 1830.57 1613.43 -542.69 683.594 872.819 
15220301 1229.86 1832.14 1389.43 -661.272 287.667 721.134 
15215200 3168.43 2277.71 1727 -802.176 1440.57 1648.86 
19943 3
15221500 1949.29 2329.86 1687.14 -607.86 1002.58 1172.46 
15220301 938.429 2050 1401.71 -585.198 437.464 730.638 
15215200 2878.14 2764.43 1715 -582.903 977.338 1137.97 
19943.5 3
15221500 1747.71 2582.14 1692.86 -415.611 520.177 665.82 
15220301 610.714 2243.57 1424 -675.7 399.116 784.77 
15215200 2870.71 2914.43 1691.14 -15.3166 309.278 309.657 
19944 3
15221500 1509 3026.29 1697.14 -472.702 879.491 998.474 
15220301 534.857 2669.57 1457.86 -150.212 843.564 856.834 
15215200 2990.86 3417.14 1695.57 237.907 995.474 1023.51 
19944.5 3
15221500 1132.86 3481.29 1696.14 -758.353 917.339 1190.21 
15220301 471.286 3211.57 1495.71 -128.168 1092.74 1100.23 
15215200 3180.43 3956 1703.71 382.2 1086.41 1151.67 
19945 3
15221500 985.286 3906.71 1674.29 -293.967 847.467 897.005 
15220301 279.143 3703.14 1496 -382.755 979.226 1051.37 
15215200 3396 4437.86 1778.71 429.425 959.875 1051.55 
19945.5 2
15221500 1754.57 4312.14 1590.14 1538.57 810.857 1739.16 
15215200 3628.43 4788 1800.57 464.857 700.286 840.531 
19946 2
15221500 2255.71 4751.57 1494.86 998.293 875.356 1327.72 
15215200 3828 5109.86 1795.86 397.553 641.15 754.401 
19946.5 2
15221500 2685.43 5501 1430.43 862.88 1504.88 1734.71 
15215200 3958.71 5341.29 1794.14 262.478 464.716 533.719 
19947 2
15221500 3127.71 5973.29 1429 882.806 942.686 1291.51 
15215200 3913.29 5494.86 1793.14 -90.6758 306.53 319.66 
19947.5 2
15221500 3291.57 6086.43 1424 319.41 220.551 388.156 
15215200 3934.14 5609.43 1793 40.6572 223.336 227.007 
