# Supplementary material for: Intrinsic group behaviour II: On the dependence of triad spatial dynamics on social and personal features; and on the effect of social interaction on small group dynamics
Source: PLoS One. 2019 Dec 3;14(12):e0225704. doi: 10.1371/journal.pone.0225704 (PMC6890182; doi:10.1371/journal.pone.0225704)
Supplement: S3 Data Set — (ZIP) [file pone.0225704.s003.zip › set_3_int/group_traj_triad_int/traj_3_0324_94.dat]

3 15200900 15201000 15202401 0 0 1 0 1 1 0 43.3333 20 60 1586.48 1598 1567.68 
19809.5 2
15201000 13701 -6148 1102 0 0 0 
15200900 46563 -23034.2 1749.6 0 0 0 
19810 2
15201000 13884 -6367 1093 642.105 -768.421 1001.38 
15200900 46141.6 -22830.3 1736.71 -982.351 475.325 1091.31 
19810.5 2
15201000 14429.3 -6893.43 1093.29 1088.39 -1050.76 1512.84 
15200900 45561 -22826.9 1692 -1158.83 6.84346 1158.85 
19811 2
15201000 14918.7 -7472.71 1136.14 954.052 -1129.21 1478.29 
15200900 44871.4 -23110.9 1654.71 -1344.19 -553.606 1453.73 
19811.5 2
15201000 15336.1 -7954.86 1116.86 801.206 -925.418 1224.06 
15200900 44385.9 -23683 1611.71 -931.999 -1098.16 1440.34 
19812 2
15201000 15744.3 -8388.17 1112 827.973 -878.924 1207.5 
15200900 44068 -23954.7 1577 -644.741 -551.048 848.142 
19812.5 2
15201000 16137.3 -8845.14 1139.86 837.852 -974.363 1285.06 
15200900 43802.6 -23964.1 1583.29 -565.946 -20.2051 566.306 
19813 2
15201000 16507 -9318.57 1141.71 732.107 -937.482 1189.48 
15200900 43548.6 -23933 1530.14 -502.97 61.669 506.737 
19813.5 2
15201000 16975 -9737.57 1140.14 906.977 -812.016 1217.36 
15200900 43289.7 -23699.6 1538 -501.661 452.381 675.509 
19814 2
15201000 17522.4 -10148.7 1132 1094.86 -822.286 1369.26 
15200900 42979.7 -23386.4 1510.71 -620 626.286 881.268 
19814.5 2
15201000 17959.4 -10418.7 1113.86 858.546 -530.452 1009.2 
15200900 42684.3 -23142 1551.14 -580.41 480.213 753.313 
19815 2
15201000 18400 -10770.1 1098.71 877.632 -700.057 1122.64 
15200900 42373.3 -23010.9 1562.14 -619.522 261.241 672.35 
19815.5 2
15201000 18795.7 -10801.6 1100.57 769.872 -61.1451 772.296 
15200900 42059 -22924 1550.57 -611.451 168.983 634.372 
19816 2
15201000 19179 -10920.5 1192.33 813.77 -252.502 852.044 
15200900 41799.7 -22813.3 1540 -550.602 234.961 598.639 
19816.5 2
15201000 19865.6 -11336.3 1348.86 1436.34 -869.845 1679.2 
15200900 41531.6 -22703.7 1552.86 -560.869 229.329 605.942 
19817 2
15201000 20822.6 -12061.1 1323.29 1847.49 -1399.34 2317.62 
15200900 41238.1 -22562.6 1582.57 -566.464 272.477 628.59 
19817.5 2
15201000 21419.9 -12540.6 1294.86 1164.3 -934.559 1492.98 
15200900 40961.4 -22494.9 1555.71 -539.404 131.997 555.32 
19818 2
15201000 21731.3 -13013.5 1230.83 621.709 -943.969 1130.31 
15200900 40577.3 -22478.7 1553.5 -766.657 32.3163 767.338 
19818.5 2
15201000 22105.9 -13291.9 1157.14 793.483 -589.74 988.639 
15200900 40268.3 -22376.1 1566.57 -654.762 217.211 689.851 
19819 2
15201000 22670.6 -13610.4 1097.25 1096.64 -618.481 1259.02 
15200900 40039.9 -22271.6 1600 -443.516 202.947 487.744 
19819.5 2
15201000 23266.3 -13924.3 1080.14 1149.92 -606.005 1299.83 
15200900 39637 -22060.9 1669.29 -777.751 406.888 877.755 
19820 2
15201000 23912 -14202 1058.14 1320.48 -567.923 1437.43 
15200900 39408.3 -21773.1 1696.43 -467.718 588.373 751.627 
19820.5 2
15201000 24493.6 -14541.3 1021.57 1153.91 -673.186 1335.92 
15200900 39113.4 -21758.4 1696.14 -585.034 29.195 585.762 
19821 2
15201000 25050.6 -14852 1039.71 1069.1 -596.381 1224.19 
15200900 38858.3 -21780.6 1737 -489.718 -42.5007 491.558 
19821.5 2
15201000 25585 -15062.9 1065.14 1064.6 -420.034 1144.46 
15200900 38551.6 -21656.3 1745.86 -610.985 247.581 659.241 
19822 2
15201000 26088.3 -15268.1 1062.29 1046.33 -426.789 1130.03 
15200900 38336.6 -21725.9 1717.71 -446.985 -144.639 469.805 
19822.5 2
15201000 26527.3 -15468.3 1034.43 876.248 -399.487 963.016 
15200900 38129.3 -21901 1708.86 -413.744 -349.587 541.659 
19823 2
15201000 27117.6 -15703.7 1024.14 1152.9 -459.821 1241.22 
15200900 37911.3 -21827 1706.71 -425.781 144.531 449.643 
19823.5 2
15201000 27689 -16081.9 1042.29 1173.36 -776.474 1407.02 
15200900 37705 -21696 1684.43 -423.585 268.994 501.778 
19824 3
15202401 39316.5 -23267.5 1487 0 0 0 
15201000 28150.1 -16274.4 1056.57 960.714 -401.19 1041.12 
15200900 37350 -21743.9 1664.86 -739.583 -99.7024 746.273 
19824.5 3
15202401 39317 -23137.7 1487 1.29199 335.364 335.366 
15201000 28782.3 -16466 1060.57 1295.37 -392.564 1353.55 
15200900 37094.7 -21640.7 1649.86 -523.126 211.358 564.211 
19825 3
15202401 39387.4 -23006.6 1488.29 143.439 267.093 303.173 
15201000 29348.9 -16702.4 1043 1153.91 -481.525 1250.35 
15200900 36913.4 -21501.6 1618.86 -369.217 283.387 465.435 
19825.5 3
15202401 39464.8 -22807.4 1517.75 145.341 374.429 401.648 
15201000 29857.4 -16872.2 1015.25 955.861 -319.213 1007.75 
15200900 36611.8 -21422.9 1588.12 -567.065 147.926 586.042 
19826 3
15202401 39489.9 -22324.9 1613.29 49.2297 946.113 947.393 
15201000 30529.6 -17052 972.286 1318.03 -352.451 1364.34 
15200900 36376.1 -21247 1587.86 -461.975 344.853 576.493 
19826.5 3
15202401 39335.7 -22168.7 1642.71 -313.298 317.364 445.955 
15201000 31014.1 -17206.6 923.286 984.901 -314.17 1033.8 
15200900 36116.9 -21162.6 1608.43 -527.003 171.603 554.238 
19827 3
15202401 39056.1 -21962.6 1648.71 -572.892 422.424 711.792 
15201000 31656.6 -17526.9 898.143 1316.45 -656.323 1470.99 
15200900 35923.4 -21134.6 1606.43 -396.37 57.377 400.501 
19827.5 3
15202401 38735.9 -21798.9 1673.29 -656.323 335.48 737.094 
15201000 32125 -17720.1 887.143 959.895 -396.077 1038.4 
15200900 35465.1 -21361.3 1577.43 -939.11 -464.578 1047.74 
19828 3
15202401 38497 -21712.6 1758.14 -477.714 172.571 507.929 
15201000 32721.7 -17848.4 899.714 1193.43 -256.571 1220.7 
15200900 35106 -21221.9 1534.71 -718.286 278.857 770.516 
19828.5 3
15202401 38371.1 -21664.1 1751.86 -258.965 99.6473 277.475 
15201000 33300.7 -18062 946.286 1191.36 -439.447 1269.82 
15200900 34865.6 -21118.9 1539.86 -494.709 211.934 538.194 
19829 3
15202401 38295.6 -21750.1 1733.38 -141.951 -161.621 215.108 
15201000 33865.6 -18287 990 1061.86 -422.932 1142.99 
15200900 34611 -20993.6 1590.12 -478.518 235.399 533.284 
19829.5 3
15202401 38280.7 -21961.5 1725.17 -29.9766 -423.597 424.657 
15201000 34347.7 -18371.2 1050.17 966.015 -168.671 980.63 
15200900 34430.5 -20978.8 1575.33 -361.723 29.6426 362.936 
19830 3
15202401 38227.1 -22106.6 1724 -107.947 -292.591 311.868 
15201000 34811.4 -18614.2 1089.88 934.896 -490.087 1055.56 
15200900 34265.9 -21237 1514.38 -331.905 -520.497 617.316 
19830.5 3
15202401 38068.5 -21872 1719.17 -316.617 468.313 565.3 
15201000 35358 -18856.7 1099 1091.07 -483.866 1193.55 
15200900 34320.2 -21348.2 1461 108.367 -221.89 246.938 
19831 3
15202401 37777.1 -21462.1 1690.38 -580.428 816.484 1001.77 
15201000 35912.5 -19013.5 1094.75 1104.58 -312.417 1147.91 
15200900 34362 -21457.9 1432.75 83.3333 -218.542 233.892 
19831.5 3
15202401 37410 -21174.7 1663.14 -690.085 540.246 876.403 
15201000 36455.6 -19275.3 1075.71 1020.81 -492.078 1133.22 
15200900 34259.1 -21118.7 1559 -193.34 637.52 666.193 
19832 3
15202401 36898.4 -20967.7 1624.43 -1031.39 417.339 1112.63 
15201000 36942.7 -19648.1 1102.14 982.143 -751.728 1236.81 
15200900 34051.1 -20740.1 1617.29 -419.355 763.249 870.866 
19832.5 3
15202401 36425.3 -20937.6 1585.57 -1017.51 64.8233 1019.57 
15201000 37358.1 -20435.3 1441.14 893.395 -1692.78 1914.07 
15200900 33827.3 -20576 1602.29 -481.413 352.995 596.963 
19833 3
15202401 36121.4 -20721 1594.62 -598.249 426.322 734.611 
15201000 37062.5 -20682.6 1594.25 -581.974 -486.888 758.785 
15200900 33577.6 -20402.8 1631.88 -491.458 341.043 598.199 
19833.5 3
15202401 35374 -20559.3 1593.43 -1465.44 317.087 1499.35 
15201000 36582.3 -20597.1 1602.71 -941.597 167.612 956.398 
15200900 33320 -20249.7 1666.86 -505.147 300.07 587.55 
19834 3
15202401 34750.3 -20495 1622.57 -1272.89 131.195 1279.63 
15201000 35980.6 -20226.7 1595.14 -1227.99 755.977 1442.03 
15200900 33134.3 -20183.6 1622.14 -379.009 134.985 402.329 
19834.5 3
15202401 34293.9 -20248 1609.57 -912.857 494 1037.95 
15201000 35323.7 -19652.3 1587.43 -1313.71 1148.86 1745.2 
15200900 32853 -20072.4 1595.14 -562.571 222.286 604.895 
19835 3
15202401 33798.1 -20126.4 1626.86 -993.415 243.63 1022.85 
15201000 34845.7 -19412.4 1602 -957.916 480.676 1071.75 
15200900 32529.7 -19882.4 1611.71 -647.867 380.762 751.473 
19835.5 3
15202401 33387.3 -20034.1 1658.29 -850.636 191.068 871.83 
15201000 34437.6 -19302.6 1614.57 -845.016 227.448 875.091 
15200900 32144.3 -19735.6 1567.57 -797.989 304.052 853.952 
19836 3
15202401 32978 -19916.6 1593.71 -828.514 237.999 862.02 
15201000 34045.4 -19156.3 1609.71 -793.811 296.125 847.246 
15200900 31737.6 -19501.3 1491.57 -823.308 474.263 950.138 
19836.5 3
15202401 32563.8 -19805.9 1622.5 -792.065 211.657 819.857 
15201000 33621.8 -19042.8 1573.88 -810.093 217.085 838.675 
15200900 31294.1 -19390 1369 -847.89 212.783 874.182 
19837 3
15202401 32147.2 -19633.3 1608.33 -839.886 347.866 909.076 
15201000 33210 -18967.5 1551.67 -830.141 151.714 843.891 
15200900 30924.2 -19303 1289.17 -745.884 175.403 766.23 
19837.5 3
15202401 31582.8 -19410.2 1501.25 -1131.1 447.061 1216.24 
15201000 32792.2 -18913.5 1532.25 -837.174 108.216 844.14 
15200900 30617.2 -19084.6 1237.88 -615.063 437.625 754.864 
19838 3
15202401 31216.1 -19193.7 1362.43 -728.841 430.488 846.481 
15201000 32190 -18857.1 1514.57 -1197.32 112.042 1202.55 
15200900 30027.7 -18918.9 1210.86 -1172.04 329.558 1217.49 
19838.5 3
15202401 30803.1 -18902.1 1265.43 -811.395 572.832 993.226 
15201000 31427.7 -18624.7 1417 -1497.61 456.638 1565.68 
15200900 29594 -18717.3 1279.43 -852.091 396.015 939.62 
19839 3
15202401 30288.4 -18613.9 1235.71 -987.935 553.332 1132.34 
15201000 31001.7 -18421.6 1301.29 -817.658 389.91 905.867 
15200900 29246.7 -18395.3 1385.71 -666.575 618.042 909.01 
19839.5 3
15202401 29815.6 -18332 1348.43 -949.512 565.978 1105.4 
15201000 30456.9 -18097.6 1311.86 -1094.09 650.602 1272.92 
15200900 28893.1 -18272.4 1467.14 -709.983 246.701 751.623 
19840 3
15202401 29344 -17994.1 1458.29 -978.364 700.948 1203.55 
15201000 29980.1 -17818.7 1354.14 -989.034 578.542 1145.82 
15200900 28424.6 -18056 1533.57 -972.14 449.022 1070.83 
19840.5 3
15202401 28965.1 -17742.3 1545.43 -795.918 529.112 955.743 
15201000 29626.3 -17718.1 1435.29 -743.397 211.285 772.839 
15200900 28033.9 -17935.7 1541.43 -820.828 252.701 858.846 
19841 3
15202401 28615.9 -17556.4 1580.86 -715.749 380.855 810.77 
15201000 29234 -17575.1 1490.14 -803.864 293.033 855.608 
15200900 27671.3 -17839 1566.86 -742.974 198.185 768.953 
19841.5 3
15202401 28209.1 -17372.7 1584.14 -805.375 363.791 883.726 
15201000 28821.1 -17510.3 1503 -817.539 128.43 827.565 
15200900 27320.4 -17726.6 1556.71 -694.767 222.631 729.565 
19842 3
15202401 27805 -17318.1 1618.5 -783.223 105.793 790.335 
15201000 28474.8 -17238.1 1582 -671.304 527.443 853.724 
15200900 26975.8 -17671.2 1586.12 -667.982 107.212 676.531 
19842.5 3
15202401 27427.6 -17167.3 1636.43 -741.51 296.344 798.534 
15201000 28135.7 -17067 1587.14 -666.082 336.198 746.12 
15200900 26621.7 -17532.3 1595 -695.552 273.014 747.214 
19843 3
15202401 27026.6 -17090.3 1593.43 -838.912 161.088 854.238 
15201000 27689.3 -16921.1 1596.29 -933.951 305.14 982.535 
15200900 26231.7 -17474.9 1548.29 -815.9 120.143 824.698 
19843.5 3
15202401 26600.4 -16963.1 1567.57 -857.43 255.821 894.78 
15201000 27250.7 -16756.1 1541.14 -882.437 331.992 942.823 
15200900 25851.4 -17339.3 1522.71 -765.162 272.78 812.331 
19844 3
15202401 26129.9 -16762.9 1524 -950.649 404.618 1033.17 
15201000 26807.7 -16596.7 1543.57 -894.949 322.078 951.141 
15200900 25443.4 -17163 1479.14 -824.242 356.133 897.89 
19844.5 3
15202401 25674 -16613.1 1556 -873.29 286.843 919.192 
15201000 26427.6 -16522.1 1493 -728.14 142.891 742.029 
15200900 25078.5 -16999.6 1504 -699.097 312.979 765.958 
19845 3
15202401 25268 -16474.7 1565.29 -786.822 268.238 831.288 
15201000 25899.6 -16342 1503.29 -1023.36 349.079 1081.26 
15200900 24715.9 -16818.4 1484.14 -702.796 351.156 785.642 
19845.5 3
15202401 24885.3 -16364.6 1564.29 -762.379 219.408 793.323 
15201000 25476.3 -16133.9 1562.71 -843.199 414.627 939.627 
15200900 24337.1 -16650.4 1560.86 -754.411 334.661 825.308 
19846 3
15202401 24579 -16241.7 1579.43 -616.269 247.197 663.999 
15201000 25105.7 -15961.1 1561.71 -745.617 347.514 822.624 
15200900 24008.4 -16480.9 1579 -661.397 341.19 744.215 
19846.5 3
15202401 24214.1 -16077.9 1594.86 -691.017 310.335 757.504 
15201000 24724 -15783.9 1542.14 -722.944 335.768 797.112 
15200900 23567.4 -16342 1594.43 -835.227 262.987 875.652 
19847 3
15202401 23861.1 -15948 1567.71 -723.361 266.101 770.753 
15201000 24348.4 -15567.7 1528.29 -769.614 442.916 887.964 
15200900 23231.3 -16300.3 1568.86 -688.817 85.4801 694.101 
19847.5 3
15202401 23510.3 -15793.4 1584.14 -696.145 306.689 760.708 
15201000 23931.4 -15361.3 1543.86 -827.381 409.58 923.209 
15200900 22915.6 -16159.7 1539.43 -626.417 278.912 685.704 
19848 3
15202401 23177.5 -15657 1540.5 -699.13 286.615 755.599 
15201000 23673.8 -15238.5 1522.83 -541.166 257.953 599.501 
15200900 22601.8 -15983.7 1555.83 -659.114 369.848 755.79 
19848.5 3
15202401 22835 -15625.3 1520.14 -744.565 68.9441 747.75 
15201000 23408.1 -15175.7 1475.86 -577.588 136.491 593.496 
15200900 22254.3 -15868.1 1530 -755.538 251.139 796.184 
19849 3
15202401 22436.3 -15504.6 1561.14 -730.246 221.088 762.98 
15201000 22938.9 -15057.3 1459 -859.498 216.902 886.444 
15200900 21911.3 -15820.9 1481 -628.205 86.6039 634.147 
19849.5 3
15202401 22089.7 -15520.7 1523.86 -679.552 -31.6527 680.289 
15201000 22472.1 -14956 1400.43 -915.126 198.599 936.428 
15200900 21558.4 -15740.3 1440.71 -691.877 157.983 709.685 
19850 3
15202401 21812 -15357 1485 -551.02 324.83 639.639 
15201000 21970.1 -14757.7 1388.43 -996.032 393.424 1070.92 
15200900 21252.1 -15424.3 1413.43 -607.71 626.984 873.167 
19850.5 3
15202401 21516 -15114.3 1460.14 -586.139 480.622 757.995 
15201000 21589 -14521.1 1447.29 -754.738 468.458 888.303 
15200900 20858.1 -15221.9 1436.71 -780.198 400.849 877.148 
19851 3
15202401 21082.8 -14908.3 1472.83 -917.726 436.34 1016.18 
15201000 21288.5 -14329.2 1473.17 -636.653 406.729 755.483 
15200900 20467.3 -15058.8 1502.67 -827.986 345.389 897.137 
19851.5 3
15202401 20788 -14680.4 1505.57 -629.986 486.976 796.259 
15201000 20955.3 -14141.4 1509.86 -711.996 401.15 817.227 
15200900 20188.9 -14862.6 1496.14 -595.035 419.363 727.964 
19852 3
15202401 20497.4 -14496.1 1530.57 -571.991 362.767 677.328 
15201000 20710 -13945.7 1537.57 -482.846 385.264 617.713 
15200900 19840.3 -14658.7 1532 -686.164 401.294 794.895 
19852.5 3
15202401 20117.1 -14253.7 1572.57 -751.553 479.108 891.278 
15201000 20420.4 -13756.9 1540.14 -572.276 373.235 683.231 
15200900 19487.4 -14444.7 1543.43 -697.346 422.925 815.572 
19853 3
15202401 19768.4 -14044.4 1579.29 -662.955 397.882 773.188 
15201000 20114.1 -13542.7 1554.14 -582.292 407.116 710.498 
15200900 19165.3 -14240.7 1497.29 -612.439 387.833 724.911 
19853.5 3
15202401 19445.6 -13860.9 1594.86 -624.482 355.07 718.368 
15201000 19856.9 -13268.7 1548.43 -497.651 529.981 727.005 
15200900 18778.9 -13910.4 1514.86 -747.444 638.851 983.261 
19854 3
15202401 19173.3 -13651.1 1622.71 -562.574 433.294 710.094 
15201000 19578.6 -13074.1 1523.43 -574.97 402.007 701.57 
15200900 18474 -13682.4 1489.86 -629.87 471.074 786.541 
19854.5 3
15202401 18816.1 -13310.1 1599.43 -698.91 667.319 966.328 
15201000 19245.4 -12944.6 1516.71 -651.943 253.564 699.517 
15200900 18164.6 -13448.6 1492.14 -605.535 457.646 759.021 
19855 3
15202401 18460.2 -13102.2 1589.5 -741.617 433.284 858.912 
15201000 18952.7 -12765.2 1521.67 -609.921 373.76 715.332 
15200900 17785.5 -13168 1455.67 -789.732 584.524 982.52 
19855.5 3
15202401 18251.3 -12838.4 1572.14 -422.836 533.883 681.044 
15201000 18692.6 -12606.7 1509.14 -526.509 320.754 616.518 
15200900 17366.4 -12973.9 1418.14 -848.323 393.002 934.934 
19856 3
15202401 17915.9 -12597 1595 -655.134 471.54 807.187 
15201000 18437.9 -12405.6 1531.86 -497.489 392.857 633.902 
15200900 16988.6 -12691.6 1376.14 -738.002 551.339 921.207 
19856.5 3
15202401 17532 -12360 1555.43 -784.984 484.663 922.55 
15201000 18078.7 -12237.6 1502.29 -734.443 343.558 810.826 
15200900 16629.3 -12304.6 1302 -734.736 791.411 1079.89 
19857 3
15202401 17223.3 -12126.4 1483.43 -622.408 470.91 780.479 
15201000 17781.9 -12069.1 1465.57 -598.502 339.574 688.125 
15200900 16498.3 -11981.6 1353.14 -264.113 651.21 702.73 
19857.5 3
15202401 17023.7 -11924.3 1437.43 -397.553 402.675 565.858 
15201000 17554.6 -11943.7 1452.71 -452.76 249.858 517.127 
15200900 16269.1 -11795.7 1400.71 -456.46 370.233 587.732 
19858 3
15202401 16578.6 -11627.1 1434.62 -888.402 593.135 1068.21 
15201000 17213 -11735.1 1382.5 -681.779 416.346 798.853 
15200900 15710.4 -11507 1437.12 -1115.31 576.276 1255.39 
19858.5 3
15202401 16267.1 -11423.8 1472.25 -604.854 394.903 722.355 
15201000 16843.4 -11513.1 1415.38 -717.718 431.068 837.221 
15200900 15647 -11311.5 1449.5 -123.058 379.612 399.059 
19859 3
15202401 16076.1 -11304.7 1568.71 -381.964 238.071 450.083 
15201000 16617.3 -11219.1 1492.86 -452.179 587.964 741.733 
15200900 15552.3 -11299.1 1521.43 -189.429 24.7143 191.034 
19859.5 3
15202401 15722.3 -11053.6 1578.57 -737.202 523.214 904.003 
15201000 16325.9 -10816.3 1501.86 -607.143 839.286 1035.87 
15200900 15116.4 -11137.1 1588.71 -908.036 337.5 968.729 
19860 3
15202401 15404.1 -10691.4 1591.14 -623.81 710.084 945.176 
15201000 16079.1 -10379.9 1539.29 -483.754 855.742 983.012 
15200900 14800.4 -10788.1 1605.29 -619.608 684.314 923.146 
19860.5 3
15202401 15004.1 -9992.43 1596.71 -831.601 1453.22 1674.34 
15201000 15739.9 -9916.57 1546.14 -705.376 963.172 1193.84 
15200900 14641.1 -10666.7 1617.86 -331.155 252.45 416.407 
19861 3
15202401 14430.9 -9649 1607.43 -1172.36 702.308 1366.63 
15201000 15382.6 -9750.86 1616.43 -730.646 338.884 805.41 
15200900 14388 -10220.7 1601.29 -517.675 912.065 1048.74 
19861.5 3
15202401 13867.4 -9288.71 1596.86 -1067.1 682.359 1266.62 
15201000 15074.7 -9665.29 1601.29 -583.063 162.067 605.168 
15200900 14163.4 -9874.86 1591 -425.325 655.032 781.005 
19862 3
15202401 13519.6 -9079.57 1603.29 -674.142 405.316 786.605 
15201000 14752 -9592.43 1593.86 -625.415 141.196 641.156 
15200900 13998.7 -9528.71 1576.57 -319.214 670.819 742.897 
19862.5 3
15202401 13318.7 -9061.57 1561.14 -401.714 36 403.324 
15201000 14473.3 -9568.14 1614.86 -557.429 48.5714 559.541 
15200900 13864 -9328.43 1585.86 -269.429 400.571 482.752 
19863 3
15202401 13195.9 -9181.14 1475.86 -249.71 -243.031 348.453 
15201000 14281.3 -9455.29 1592.86 -390.244 229.384 452.667 
15200900 13801.7 -8963.29 1584.14 -126.597 742.16 752.88 
19863.5 3
15202401 13263.3 -9178.14 1412.57 136.772 6.08519 136.907 
15201000 14006.6 -9354.29 1596.57 -557.23 204.868 593.697 
15200900 13756.9 -8694.29 1566.14 -90.9881 545.639 553.173 
19864 3
15202401 13352.3 -9211 1350.57 180.894 -66.7828 192.828 
15201000 13856.9 -9293.14 1546.57 -304.297 124.274 328.696 
15200900 13529.7 -8483.14 1592.86 -461.672 429.152 630.328 
19864.5 3
15202401 13348.9 -9256.57 1319.86 -6.85714 -91.1429 91.4004 
15201000 13787.9 -9114 1524.43 -138 358.286 383.944 
15200900 13455.9 -8181 1585.86 -147.714 604.286 622.078 
19865 3
15202401 13258 -9203.33 1318.17 -184.669 108.208 214.036 
15201000 13649.3 -8887.67 1525.33 -281.552 460.027 539.348 
15200900 13324.8 -8029.17 1571.67 -266.309 308.604 407.623 
19865.5 3
15202401 13316.4 -9241.43 1394.14 119.242 -77.7454 142.348 
15201000 13494.9 -8667.14 1516.71 -315.258 450.049 549.483 
15200900 13183.7 -7865.43 1583.43 -287.998 334.159 441.141 
19866 3
15202401 13218.6 -9162.86 1500.43 -191.501 153.76 245.591 
15201000 13434.4 -8482.43 1579.86 -118.256 361.476 380.328 
15200900 13033.6 -7708.14 1593.57 -293.822 307.8 425.525 
19866.5 3
15202401 13437 -8868.14 1520.29 429.978 580.146 722.115 
15201000 13410.6 -8244.29 1538 -46.9629 468.785 471.132 
15200900 12910.9 -7677.43 1597.71 -241.564 60.4612 249.015 
19867 3
15202401 13451 -8749.43 1519.57 27.833 236.012 237.648 
15201000 13372.6 -8031.57 1506 -75.5467 422.891 429.586 
15200900 12800.4 -7429.14 1602.43 -219.54 493.61 540.23 
19867.5 3
15202401 13458.6 -8551.43 1562.43 14.9633 391.304 391.59 
15201000 13184.7 -7886.86 1552.71 -371.259 285.997 468.644 
15200900 12712.3 -7188.29 1618.71 -174.195 476.002 506.875 
19868 3
15202401 13253.7 -8362.43 1557 -401.681 370.588 546.519 
15201000 13087.7 -7674.57 1539.43 -190.196 416.246 457.641 
15200900 12513.7 -7093.14 1626.43 -389.356 186.555 431.741 
19868.5 3
15202401 12956.4 -8210.86 1524.43 -586.362 298.957 658.177 
15201000 12996 -7456.29 1538.57 -180.896 430.544 467.003 
15200900 12356 -6952.43 1612.29 -311.074 277.543 416.889 
19869 3
15202401 12692.5 -7923.67 1609.33 -545.307 593.369 805.882 
15201000 12833.5 -7302.17 1561.33 -335.744 318.428 462.731 
15200900 12251 -6845.83 1667.33 -216.942 220.238 309.142 
19869.5 3
15202401 12455.3 -7686.14 1615.71 -507.954 508.616 718.824 
15201000 12663 -7132.14 1554.57 -365.096 364.077 515.604 
15200900 12022.7 -6638 1657 -488.835 445.039 661.074 
19870 3
15202401 12214.3 -7491 1588.14 -471.624 381.884 606.848 
15201000 12454.1 -6875.14 1569.57 -408.722 502.935 648.073 
15200900 11771.6 -6339.57 1583.57 -491.473 584.009 763.291 
19870.5 3
15202401 11875 -7226.29 1587.86 -674.524 526.271 855.537 
15201000 12239.4 -6697 1552.71 -426.867 354.161 554.658 
15200900 11469.6 -6083.29 1519.57 -600.398 509.514 787.453 
19871 3
15202401 11534.7 -6953.43 1577 -673.833 540.311 863.706 
15201000 12086.1 -6456.71 1531.57 -303.536 475.813 564.387 
15200900 11245.9 -5710.86 1525 -442.999 737.482 860.307 
19871.5 3
15202401 11221 -6608.71 1546.86 -595.283 654.107 884.431 
15201000 11853.6 -6127.57 1489 -441.312 624.56 764.742 
15200900 10987.3 -5324.29 1522 -490.648 733.532 882.499 
19872 3
15202401 11060.1 -6315.71 1527.14 -317.899 579.051 660.576 
15201000 11505.6 -5781.14 1460.14 -687.747 684.641 970.428 
15200900 10738.7 -5045 1526.71 -491.248 551.948 738.899 
19872.5 3
15202401 10770.7 -5954.5 1509 -580.113 723.876 927.646 
15201000 11268.3 -5479 1490.17 -475.427 605.497 769.842 
15200900 10503.8 -4767 1536.33 -470.703 557.114 729.341 
19873 3
15202401 10554.3 -5695.29 1490.29 -445.228 533.363 694.769 
15201000 11042.3 -5237.57 1491.86 -465.119 496.767 680.524 
15200900 10206.7 -4713 1546.43 -611.356 111.111 621.371 
19873.5 3
15202401 10339.4 -5357.14 1511.57 -409.252 644.082 763.104 
15201000 10816.3 -4953 1477.86 -430.476 542.041 692.183 
15200900 9881.43 -4605.43 1548.71 -619.592 204.898 652.593 
19874 3
15202401 10108.2 -5125.17 1509 -482.801 484.293 683.84 
15201000 10588.8 -4688.5 1493.5 -474.848 552.192 728.284 
15200900 9646.67 -4386.17 1558.17 -490.108 457.749 670.627 
19874.5 3
15202401 9907.71 -4902.57 1507.29 -398.514 442.535 595.525 
15201000 10257 -4443.57 1476.43 -659.708 486.936 819.952 
15200900 9452.71 -4226.43 1558.86 -385.591 317.571 499.532 
19875 3
15202401 9723 -4799.5 1522.17 -368.691 205.731 422.207 
15201000 9978.83 -4210.83 1483.33 -555.223 464.547 723.931 
15200900 9129.67 -4173.17 1575.67 -644.806 106.311 653.511 
19875.5 3
15202401 9506.43 -4744.57 1520.71 -454.982 115.396 469.388 
15201000 9765.29 -4009 1505 -448.629 424.02 617.301 
15200900 8816.57 -4069.71 1596.29 -657.763 217.337 692.739 
19876 3
15202401 9208.29 -4604.43 1534.14 -578.918 272.122 639.685 
15201000 9467.43 -3942.57 1554.43 -578.363 128.988 592.572 
15200900 8518.43 -4021.57 1573.29 -578.918 93.4813 586.417 
19876.5 3
15202401 8913.5 -4408.5 1525.17 -596.732 396.617 716.515 
15201000 9140.33 -3801.33 1556.5 -662.136 285.907 721.226 
15200900 8260.5 -3843.83 1527.5 -522.123 359.794 634.085 
19877 3
15202401 8697.86 -4319.43 1513.43 -444.624 183.652 481.06 
15201000 8800.71 -3726.71 1586.29 -700.245 153.854 716.948 
15200900 7967.71 -3581.86 1494.14 -603.682 540.157 810.063 
19877.5 3
15202401 8476 -4114.71 1490.57 -434.163 400.615 590.753 
15201000 8500.29 -3590.43 1577.86 -587.923 266.704 645.588 
15200900 7652.71 -3486.57 1481.43 -616.438 186.469 644.024 
19878 3
15202401 8224.71 -3944.14 1487.57 -482.314 327.392 582.935 
15201000 8367.43 -3350.71 1556.57 -255.004 460.104 526.045 
15200900 7432.14 -3292.71 1447.43 -423.362 372.087 563.634 
19878.5 3
15202401 8045.17 -3795.5 1444 -374.058 309.673 485.609 
15201000 8290 -3125.5 1542.67 -161.31 469.196 496.151 
15200900 7271.17 -3054 1471.67 -335.367 497.321 599.833 
19879 3
15202401 7778.86 -3476.29 1434.43 -560.652 672.03 875.188 
15201000 8126.29 -2924.29 1566.43 -344.662 423.609 546.11 
15200900 7193.57 -2810.86 1489.14 -163.358 511.88 537.314 
19879.5 3
15202401 7518.71 -3199.86 1484.43 -498.358 529.557 727.18 
15201000 8005.43 -2605.43 1565.86 -231.527 610.837 653.244 
15200900 7065.86 -2515.43 1463 -244.663 565.955 616.576 
19880 3
15202401 7416.43 -2968.86 1498.14 -200.954 453.831 496.332 
15201000 7823 -2365.86 1558.29 -358.406 470.671 591.596 
15200900 6827.29 -2268.14 1459.43 -468.706 485.827 675.065 
19880.5 3
15202401 7213.86 -2648.43 1516.29 -389.56 616.209 729.02 
15201000 7615.71 -2232 1569.29 -398.626 257.418 474.517 
15200900 6549.57 -2068.43 1496 -534.066 384.066 657.824 
19881 3
15202401 7038.5 -2501.5 1485.17 -367.625 308.026 479.613 
15201000 7407.17 -1980 1574.17 -437.207 528.302 685.75 
15200900 6289.83 -1965.5 1515.33 -544.524 215.783 585.721 
19881.5 3
15202401 6839.14 -2328 1486.14 -423.264 368.365 561.11 
15201000 7203.14 -1607.43 1542.29 -433.172 791.022 901.861 
15200900 6072.57 -1835.86 1560.86 -461.278 275.25 537.159 
19882 3
15202401 6616.86 -2121 1502.14 -425.835 396.552 581.884 
15201000 7013.14 -1266.14 1555.57 -363.985 653.804 748.294 
15200900 5876.43 -1759.14 1578 -375.753 146.962 403.47 
19882.5 3
15202401 6311.86 -1940.29 1559.86 -589.942 349.544 685.72 
15201000 6918.57 -858.143 1534.71 -182.923 789.168 810.091 
15200900 5572.86 -1681.71 1608.14 -587.179 149.765 605.977 
19883 3
15202401 6094.29 -1750.29 1580.86 -423.291 369.65 561.975 
15201000 6685.57 -657 1542.86 -453.307 391.329 598.854 
15200900 5375 -1529.71 1639.57 -384.936 295.72 485.413 
19883.5 3
15202401 6096.17 -1510 1600 3.89431 497.486 497.501 
15201000 6423 -510.833 1522.83 -543.626 302.622 622.181 
15200900 5358.17 -1331.5 1614.83 -34.8516 410.382 411.859 
19884 3
15202401 5947 -1222 1590.14 -310.764 600 675.703 
15201000 6133.14 -262.571 1525.29 -603.869 517.212 795.089 
15200900 5300.71 -1109.57 1581.86 -119.692 462.351 477.593 
19884.5 3
15202401 5747.86 -894.714 1566.71 -384.446 631.826 739.596 
15201000 5759.86 -113.857 1532.71 -720.629 287.093 775.712 
15200900 5104.43 -872.571 1565.14 -378.93 457.529 594.071 
19885 3
15202401 5565.5 -549.667 1585.33 -363.261 687.346 777.434 
15201000 5404.33 117 1511.33 -708.215 459.875 844.425 
15200900 4963.33 -626.667 1571 -281.066 489.85 564.758 
19885.5 3
15202401 5382.5 -383.167 1607.83 -382.845 348.326 517.592 
15201000 5188.67 306.167 1513.83 -451.185 395.746 600.153 
15200900 4775.83 -386 1585.83 -392.259 503.487 638.253 
19886 3
15202401 5178.43 -170 1595 -419.038 437.714 605.959 
15201000 4880.57 617.571 1508.14 -632.639 639.435 899.505 
15200900 4634.86 52.4286 1584.71 -289.479 900.264 945.66 
19886.5 3
15202401 5107.14 148 1599.14 -133.744 596.623 611.43 
15201000 4519.14 979.714 1478.29 -678.102 679.443 959.93 
15200900 4607 349.429 1575.71 -52.2648 557.223 559.669 
19887 3
15202401 4964 473.333 1589.17 -291.533 662.593 723.893 
15201000 4164.67 1202.17 1476.67 -721.947 453.06 852.333 
15200900 4484.83 592.5 1566.5 -248.812 495.054 554.063 
19887.5 3
15202401 4688.43 829 1584.71 -581.374 750.352 949.223 
15201000 3925 1429.29 1482.86 -505.626 479.154 696.596 
15200900 4171.29 740.714 1557.43 -661.493 312.688 731.674 
19888 3
15202401 4282.14 1215 1581.71 -798.204 758.35 1101.01 
15201000 3569.71 1703.86 1469.71 -698.007 539.433 882.158 
15200900 3826.14 959.429 1579.43 -678.08 429.694 802.764 
19888.5 3
15202401 3915.14 1493.71 1576.57 -721.022 547.572 905.377 
15201000 3255.43 1922.14 1476.57 -617.457 428.852 751.776 
15200900 3487.57 1048.71 1585.14 -665.17 175.414 687.911 
19889 3
15202401 3431.29 1543.71 1534.57 -934.087 96.5251 939.061 
15201000 3003.57 2197.14 1503.86 -486.211 530.888 719.891 
15200900 2756.29 1287.29 1509.86 -1411.75 460.563 1484.98 
19889.5 3
15202401 3020.86 1672.29 1451.86 -801.618 251.116 840.03 
15201000 2616.29 2412.71 1513.57 -756.417 421.038 865.702 
15200900 2406.29 1463.71 1478.71 -683.594 344.587 765.533 
19890 3
15202401 2637 1958.17 1495.83 -749.721 558.361 934.799 
15201000 2305.33 2603.33 1513.17 -607.329 372.303 712.361 
15200900 2190.83 1641.67 1488.33 -420.805 347.563 545.781 
19890.5 3
15202401 2312.29 2159.29 1529.57 -683.609 423.409 804.112 
15201000 2074.43 2746.29 1534.71 -486.115 300.952 571.735 
15200900 1924.71 1788.43 1454.29 -560.251 308.972 639.801 
19891 3
15202401 1990.67 2322.83 1567.83 -663.132 337.212 743.946 
15201000 1767 2888.83 1560.67 -633.873 293.913 698.699 
15200900 1591.67 1928 1563.5 -686.696 287.776 744.558 
19891.5 3
15202401 1711.43 2512.86 1642.14 -572.209 389.393 692.135 
15201000 1478.43 3056.86 1588.86 -591.335 344.311 684.271 
15200900 1310.43 2101.71 1572.29 -576.308 355.972 677.382 
19892 3
15202401 1474 2643.86 1667 -450.529 248.577 514.555 
15201000 1208.71 3280.57 1588.29 -511.792 424.505 664.933 
15200900 1028.86 2303.14 1589.29 -534.291 382.217 656.93 
19892.5 3
15202401 1212.29 2813.14 1685.86 -507.198 328.073 604.055 
15201000 897.429 3483.43 1577.43 -603.267 393.134 720.059 
15200900 755.857 2444.57 1614.14 -529.07 274.086 595.851 
19893 3
15202401 1052.83 2993.5 1699.67 -331.502 374.963 500.49 
15201000 628.167 3729.17 1542.83 -559.796 510.89 757.879 
15200900 533.833 2587.5 1600.17 -461.588 297.149 548.963 
19893.5 3
15202401 913.857 3217.57 1645.57 -271.969 438.496 515.99 
15201000 285.714 3856.43 1513.57 -670.161 249.045 714.94 
15200900 181.429 2748.29 1629.43 -689.637 314.649 758.026 
19894 3
15202401 702 3462.33 1702.67 -412.173 476.19 629.797 
15201000 68.8333 4037.33 1513.83 -421.947 351.955 549.465 
15200900 -95.5 2995.67 1626.17 -538.772 481.286 722.434 
19894.5 3
15202401 471.833 3702.83 1636.5 -487.641 509.534 705.279 
15201000 -23.3333 4300 1514.67 -195.268 556.497 589.762 
15200900 -275 3188.83 1623.17 -380.297 409.251 558.67 
19895 3
15202401 74 3900.29 1611.43 -802.083 398.089 895.44 
15201000 -279.714 4445 1578.14 -516.897 292.339 593.839 
15200900 -510.571 3342.29 1623 -474.942 309.38 566.821 
19895.5 3
15202401 -176.833 4138.33 1605.33 -489.909 464.937 675.409 
15201000 -537.167 4572.5 1621 -502.837 249.023 561.122 
15200900 -643.5 3797.5 1622.83 -259.626 889.09 926.222 
19896 3
15202401 -397 4462.29 1624.71 -442.102 650.507 786.52 
15201000 -722 4859.29 1610 -371.151 575.875 685.117 
15200900 -919.714 4113.43 1630.57 -554.647 634.395 842.668 
19896.5 3
15202401 -673.5 4531.17 1622.83 -568.93 141.73 586.318 
15201000 -888.5 5029 1604.83 -342.593 349.206 489.198 
15200900 -1352.67 4224.17 1621.5 -890.849 227.856 919.527 
19897 3
15202401 -998.429 4577.71 1626.57 -651.159 93.2818 657.807 
15201000 -1150.57 5148.14 1586.43 -525.193 238.763 576.919 
15200900 -1642.14 4362.29 1611.86 -580.113 276.792 642.763 
19897.5 3
15202401 -1330.33 4752.67 1621.5 -661.165 348.511 747.395 
15201000 -1342.5 5321.17 1561.5 -382.328 344.669 514.754 
15200900 -1886 4473.33 1620.5 -485.771 221.21 533.767 
19898 3
15202401 -1646 4977.57 1629.71 -626.323 446.24 769.032 
15201000 -1607.43 5528 1574.43 -525.652 410.384 666.877 
15200900 -2107.43 4647 1605.86 -439.342 344.577 558.35 
19898.5 3
15202401 -1941 5193.17 1672.83 -602.041 439.99 745.684 
15201000 -1912.83 5725.17 1597 -623.275 402.381 741.877 
15200900 -2366 4795.67 1597 -527.697 303.401 608.7 
19899 3
15202401 -2125.29 5271.43 1647 -365.646 155.282 397.252 
15201000 -2071.29 5880 1579.57 -314.39 307.209 439.566 
15200900 -2658.14 4880.29 1584.43 -579.649 167.895 603.474 
19899.5 3
15202401 -2366.57 5410.29 1612.14 -444.357 255.722 512.686 
15201000 -2454.29 5978.57 1543 -705.341 181.531 728.326 
15200900 -2895.71 4959.43 1582.71 -437.516 145.751 461.155 
19900 3
15202401 -2690.33 5533.33 1579.17 -659.393 250.606 705.409 
15201000 -2797 6123.33 1503.67 -697.992 294.831 757.706 
15200900 -3161.5 5058.67 1572.33 -541.315 202.114 577.817 
19900.5 3
15202401 -3023.43 5560.86 1573.14 -691.069 57.1033 693.424 
15201000 -3087.43 6253.43 1504.57 -602.549 269.907 660.239 
15200900 -3501.14 5133 1635 -704.653 154.219 721.332 
19901 3
15202401 -3365.67 5535 1542.67 -688.608 -52.0264 690.57 
15201000 -3417.67 6336.67 1469 -664.463 167.481 685.245 
15200900 -4013.17 4830.67 1607.67 -1030.23 -608.317 1196.42 
19901.5 3
15202401 -3694.71 5578 1514.57 -654.17 85.4871 659.732 
15201000 -3789.57 6273 1450 -739.373 -126.574 750.129 
15200900 -4480.71 5021 1547.71 -929.518 378.396 1003.59 
19902 3
15202401 -4078.17 5438.17 1513.33 -756.316 -275.805 805.036 
15201000 -4208 6000.33 1418.67 -825.303 -537.804 985.068 
15200900 -4792.67 5176.33 1451.67 -615.291 306.377 687.35 
19902.5 3
15202401 -4536.57 5600.14 1498.14 -913.157 322.662 968.487 
15201000 -4561.71 6198.57 1369.43 -704.61 394.897 807.724 
15200900 -5172.86 5259.86 1116.43 -757.352 166.382 775.412 
19903 3
15202401 -4881.83 5788.83 1450.17 -700.328 382.739 798.091 
15201000 -4866.5 6458.5 1344.5 -618.227 527.238 812.517 
15200900 -5648.33 5420.17 1186 -964.455 325.171 1017.8 
19903.5 3
15202401 -5271.29 5936.29 1338.86 -777.35 294.316 831.201 
15201000 -5146.14 6655.43 1312.29 -558.169 393.071 682.684 
15200900 -6111.43 5584 1345.57 -924.342 327.013 980.482 
19904 3
15202401 -5655 6103.17 1360.33 -787.914 342.671 859.205 
15201000 -5420.83 6745 1298.83 -564.046 183.925 593.276 
15200900 -6530 5750.33 1288 -859.49 341.547 924.866 
19904.5 3
15202401 -5917.86 6237.86 1361 -531.025 272.102 596.68 
15201000 -5714.29 6923.29 1278.57 -592.833 360.173 693.668 
15200900 -6755 5838 1268.57 -454.545 177.104 487.829 
19905 3
15202401 -6156.86 6408.86 1334.57 -450.943 322.642 554.479 
15201000 -6053.57 7144 1267.14 -640.162 416.442 763.696 
15200900 -7081.29 6153.14 1337.86 -615.633 594.609 855.9 
19905.5 3
15202401 -6551 6604.33 1349.33 -809.328 401.388 903.396 
15201000 -6539 7500.5 1246.33 -996.773 732.033 1236.7 
15200900 -7313.83 6324 1217.67 -477.511 350.836 592.539 
19906 3
15202401 -6910.71 6913.29 1352.86 -771.919 662.988 1017.55 
15201000 -7269 7859.86 1221.86 -1566.52 771.153 1746.04 
15200900 -7643.29 6560.71 1371.43 -706.979 507.971 870.548 
19906.5 3
15202401 -7439.86 7421 1423.57 -1035.5 993.57 1435.08 
15201000 -7648 8013.43 1362.86 -741.683 300.531 800.258 
15200900 -7968.57 6806 1214.14 -636.567 480.011 797.263 
19907 3
15202401 -7738.57 7723 1502.14 -591.513 598.02 841.14 
15201000 -7842.86 8255 1340.43 -385.856 478.359 614.583 
15200900 -8265.86 7122.71 1421 -588.685 627.157 860.16 
19907.5 3
15202401 -8101 7911.29 1441 -701.022 364.189 789.978 
15201000 -8155 8492 1366.57 -603.758 458.414 758.068 
15200900 -8519.57 7333.57 1387.57 -490.743 407.847 638.098 
19908 3
15202401 -8497.5 8106.17 1424.33 -793 389.762 883.608 
15201000 -8455.83 8752 1384.33 -601.667 520 795.238 
15200900 -8856.33 7549.67 1393.67 -673.524 432.19 800.264 
19908.5 3
15202401 -8830.57 8306.57 1452.57 -730.42 439.484 852.443 
15201000 -8790.43 8926.57 1323 -733.761 382.832 827.627 
15200900 -9194.43 7695.71 1414.43 -741.437 320.28 807.656 
19909 3
15202401 -9196 8512.71 1401 -709.57 400.277 814.685 
15201000 -9225.71 9184 1376.14 -845.215 499.861 981.962 
15200900 -9523.14 7866.57 1397.86 -638.28 331.761 719.352 
19909.5 3
15202401 -9498.86 8756.57 1388.86 -589.216 474.43 756.479 
15201000 -9436.43 9441 1303.57 -409.95 500 646.575 
15200900 -9958.86 8010 1403.14 -847.693 279.044 892.44 
19910 3
15202401 -9900.57 8983.29 1389 -784.598 442.801 900.926 
15201000 -9765.14 9649.43 1393.86 -642.02 407.087 760.204 
15200900 -10379.1 8191.71 1286.86 -820.871 354.911 894.31 
19910.5 3
15202401 -10377 9279.33 1348.83 -978.293 607.901 1151.78 
15201000 -10089 9851 1296.33 -665.004 413.904 783.293 
15200900 -10705.7 8512 1343.5 -670.48 657.671 939.188 
19911 3
15202401 -10575.4 9548.43 1335.57 -404.132 548.055 680.946 
15201000 -10385.6 10111.7 1285.29 -604.015 530.986 804.227 
15200900 -10955.4 8803 1332.14 -508.68 592.668 781.032 
19911.5 3
15202401 -10821.9 9765.71 1332.14 -467.606 412.307 623.42 
15201000 -10692.4 10395.1 1362.71 -582.272 537.815 792.645 
15200900 -11235.7 9047.43 1414.71 -531.851 463.811 705.682 
19912 3
15202401 -10957.6 9927 1354.71 -274.17 325.83 425.834 
15201000 -10853.7 10599.9 1293 -325.83 413.564 526.498 
15200900 -11514.3 9318 1294.57 -562.771 546.609 784.533 
19912.5 3
15202401 -11183 10193.4 1310.86 -453.579 536.074 702.217 
15201000 -10962.9 10786.7 1270.86 -219.603 375.97 435.407 
15200900 -11818 9656.57 1306.29 -611.095 681.23 915.157 
19913 3
15202401 -11451 10475.9 1260.43 -534.93 563.73 777.137 
15201000 -11151.9 11209.1 1335.57 -377.246 843.171 923.716 
15200900 -11897.1 9895.43 1192.86 -157.97 476.761 502.25 
19913.5 3
15202401 -11681.7 10787.3 1296.71 -447.121 603.544 751.12 
15201000 -11296 11620.4 1217 -279.347 797.065 844.599 
15200900 -12154.7 10189 1263.29 -499.169 568.937 756.875 
19914 3
15202401 -11875.3 11288.2 1329.33 -400.039 1034.88 1109.51 
15201000 -11394.3 11865 1259.5 -203.168 505.313 544.627 
15200900 -12415.3 10491.8 1276.83 -538.469 625.689 825.491 
19914.5 3
15202401 -12002.6 11678.7 1287.71 -273.043 838.085 881.441 
15201000 -11568.3 12150.9 1123.14 -373.288 613.427 718.079 
15200900 -12561.7 10944 1322.86 -314.122 970.315 1019.89 
19915 3
15202401 -12258.4 12047.6 1320.86 -500.699 721.834 878.489 
15201000 -11730.7 12493.7 1217.29 -317.864 670.953 742.439 
15200900 -12835.1 11295.1 1295.57 -535.085 687.168 870.928 
19915.5 3
15202401 -12457.2 12422.2 1305.25 -394.487 743.41 841.593 
15201000 -12037.2 12870.4 1244.38 -608.206 747.343 963.554 
15200900 -13049.1 11661.1 1229.12 -424.568 726.155 841.165 
19916 3
15202401 -12649.1 12742.2 1281.38 -363.4 606.061 706.66 
15201000 -12213.8 13162.2 1215.5 -334.28 552.794 646.006 
15200900 -13323.5 11949.8 1258.62 -519.65 546.638 754.221 
19916.5 3
15202401 -12913.4 12954.6 1321.86 -519.26 417.134 666.057 
15201000 -12341.4 13532.4 1186 -250.842 727.266 769.31 
15200900 -13546.3 12316.4 1172.43 -437.693 720.39 842.934 
19917 3
15202401 -13164.3 13200.1 1253.57 -525.906 514.825 735.949 
15201000 -12461.4 13789.1 1260 -251.572 538.185 594.081 
15200900 -13719.9 12687.1 1224.29 -363.881 777.179 858.147 
19917.5 3
15202401 -13330.1 13469.9 1257.71 -323.308 525.759 617.212 
15201000 -12599.6 14049.4 1322.43 -269.284 507.38 574.411 
15200900 -13936.3 13041.3 1248.29 -421.888 690.337 809.046 
19918 3
15202401 -13566.1 13705 1366.14 -493.724 491.931 696.964 
15201000 -12765.3 14357.4 1365.71 -346.683 644.351 731.695 
15200900 -14076.9 13327.6 1195.57 -294.082 598.924 667.229 
19918.5 3
15202401 -13683 13874 1377.22 -236.553 342.105 415.925 
15201000 -13067 14649.9 1539.22 -610.758 592.025 850.599 
15200900 -14321.7 13611.3 1170.33 -495.566 574.417 758.644 
19919 3
15202401 -13790.5 14081 1395.88 -217.172 418.182 471.211 
15201000 -13314.8 14939 1537.75 -500.505 584.063 769.178 
15200900 -14529.6 13887 1325.25 -420.118 556.902 697.595 
19919.5 3
15202401 -13924.2 14408.9 1251.75 -257.707 631.744 682.285 
15201000 -13506.4 15288.1 1691 -369.22 672.688 767.354 
15200900 -14655.2 14284.5 1477 -242.052 765.896 803.235 
19920 3
15202401 -14064.6 14823 1508.43 -278.969 823.31 869.289 
15201000 -13714.7 15486.7 1679.86 -414.193 394.81 572.216 
15200900 -14760.3 14545.1 1440.29 -208.819 518.177 558.67 
19920.5 3
15202401 -14311.5 15036.8 1564.88 -498.846 431.818 659.783 
15201000 -13846 15656.2 1652.25 -265.224 342.496 433.183 
15200900 -14913.1 14712.4 1540.5 -308.766 337.843 457.684 
19921 3
15202401 -14391.7 15242 1617.14 -155.454 397.771 427.069 
15201000 -14070.1 15915.1 1742 -434.385 501.73 663.644 
15200900 -14962 14922.3 1509.29 -94.719 406.804 417.685 
19921.5 3
15202401 -14273.4 15428 1561.43 244.898 385.093 456.368 
15201000 -14216.3 16125.3 1596 -302.573 435.078 529.947 
15200900 -14942.1 15199.3 1625.86 41.1121 573.499 574.971 
19922 3
15202401 -14285.6 15663 1521.14 -24.7309 478.615 479.254 
15201000 -14361.6 16308.9 1547 -295.898 373.873 476.798 
15200900 -15007.6 15435 1746.29 -133.256 480.07 498.221 
19922.5 3
15202401 -14357.8 15836.5 1540.62 -139.881 336.24 364.176 
15201000 -14489.4 16441.4 1531 -247.681 256.818 356.793 
15200900 -14961.4 15605.6 1758.12 89.528 330.669 342.574 
19923 2
15202401 -14337.7 15696.4 1439.29 37.8032 -264.286 266.976 
15200900 -14867.7 15685.9 1625.57 176.718 151.381 232.692 
19923.5 2
15202401 -14378.4 15704.7 1533.14 -82.5848 16.8067 84.2776 
15200900 -14829.7 15793.6 1422.57 77.0791 218.487 231.685 
19924 2
15202401 -14212.7 16648 1704.57 342.385 1948.94 1978.78 
15200900 -14571.4 15699.9 1553.86 533.648 -193.625 567.689 
19924.5 2
15202401 -14048.1 16753.7 1761.14 347.931 223.497 413.53 
15200900 -14212 15588 1722.57 759.891 -236.484 795.839 
19925 2
15202401 -13940.2 16656.5 1674.25 207.886 -187.311 279.825 
15200900 -13980 15651.8 1629.38 447.013 122.832 463.583 
19925.5 2
15202401 -13844.7 16311 1683.29 179.241 -648.218 672.543 
15200900 -13688.9 15675.4 1658.86 546.234 44.4251 548.038 
19926 2
15202401 -13859.4 16189 1757.14 -29.6062 -245.473 247.252 
15200900 -13435.9 15846.7 1636 509.054 344.639 614.746 
19926.5 2
15202401 -13853.3 16155.9 1717.43 12.6137 -68.0551 69.2142 
15200900 -13263.9 16081.3 1584.43 353.183 481.666 597.277 
19927 2
15202401 -13602.1 16081.9 1593.86 512.536 -151.02 534.323 
15200900 -13028.6 16173.3 1663.57 480.175 187.755 515.577 
19927.5 2
15202401 -13467.7 16128 1622.71 272.123 93.4066 287.707 
15200900 -12892.9 16336 1663.71 274.725 329.381 428.912 
19928 2
15202401 -13325.4 16120 1649.14 288.028 -16.1943 288.483 
15200900 -12793.6 16534.9 1651.14 200.983 402.545 449.93 
19928.5 2
15202401 -13261.1 16286.3 1634.57 130.928 338.667 363.095 
15200900 -12800.1 16697 1613 -13.3838 330.23 330.501 
19929 2
15202401 -13678.1 16436.1 1638 -808.14 290.421 858.74 
15200900 -12961.4 16887.3 1644.43 -312.569 368.771 483.416 
19929.5 2
15202401 -13852.9 16713.3 1679.14 -358.021 567.916 671.347 
15200900 -13104.6 16894 1648.71 -293.326 13.7588 293.648 
19930 2
15202401 -14075.3 16934.3 1567.29 -431.063 428.295 607.661 
15200900 -13279.4 16949.1 1564 -338.87 106.866 355.322 
19930.5 2
15202401 -14190 17087.7 1496.14 -220.181 294.489 367.7 
15200900 -13391.7 16990.1 1544.43 -215.52 78.6948 229.438 
19931 2
15202401 -14409.9 16780.4 1637.71 -464.814 -649.653 798.812 
15200900 -13545.3 16889.1 1522.43 -324.675 -213.531 388.599 
19931.5 2
15202401 -14589.9 16752.6 1626.71 -372.671 -57.6752 377.107 
15200900 -13682.6 16882.7 1614.57 -284.235 -13.3097 284.547 
19932 2
15202401 -14867.4 16980.1 1493.62 -533.688 437.603 690.159 
15200900 -13897.8 17220 1676.38 -413.805 648.626 769.383 
19932.5 2
15202401 -15013 17264.9 1644.71 -274.764 537.23 603.417 
15200900 -14116.9 17455.9 1510.86 -413.41 445.013 607.408 
19933 2
15202401 -15231.9 17595.9 1685.29 -447.561 676.892 811.476 
15200900 -14302.4 17703.9 1533.43 -379.492 507.157 633.421 
19933.5 2
15202401 -15433 17895.3 1506.57 -424.352 631.706 761.004 
15200900 -14339.1 17954.4 1437.43 -77.4563 528.632 534.276 
19934 2
15202401 -15646.1 18243 1608.29 -430.592 702.453 823.923 
15200900 -14430.9 18299.7 1724.57 -185.281 697.547 721.735 
19934.5 2
15202401 -15742.4 18566.4 1593 -188.321 632.828 660.254 
15200900 -14444.6 18684.9 1671.62 -26.943 753.739 754.221 
19935 2
15202401 -15972.9 18871.3 1597 -451.926 597.864 749.452 
15200900 -14572.4 19068.3 1700.86 -250.595 751.786 792.452 
19935.5 2
15202401 -16181.1 19197.9 1623.14 -439.421 688.969 817.172 
15200900 -15206.3 19385.6 1690 -1337.25 669.379 1495.43 
19936 2
15202401 -16257.8 19603.6 1665.5 -149.041 789.432 803.378 
15200900 -15179.4 19568.8 1529.88 52.3555 356.379 360.204 
19936.5 2
15202401 -16288.9 19892.4 1674 -61.9664 575.306 578.634 
15200900 -15229.9 19889 1527.71 -100.562 637.948 645.826 
19937 2
15202401 -16252.3 20186 1696.43 76.3495 612.884 617.621 
15200900 -15320.3 20521.3 1608.14 -188.786 1320.01 1333.44 
19937.5 2
15202401 -16296.8 20464.4 1700.88 -87.5281 547.982 554.929 
15200900 -15176.1 21043 1676.88 283.781 1027 1065.48 
19938 2
15202401 -16377.7 20757.4 1702.14 -163.564 592.027 614.207 
15200900 -15034 21179.9 1490.71 287.121 276.479 398.597 
19938.5 1
15202401 -16444.5 21022.8 1607.5 -131.727 523.316 539.641 
19939 1
15202401 -16526.7 21357.7 1569.29 -160.575 654.227 673.645 
19939.5 1
15202401 -16708.4 21739 1471.14 -369.338 774.971 858.482 
19940 1
15202401 -16800 22016 1344.88 -179.552 543.137 572.046 
19940.5 1
15202401 -16733.3 22545.1 1355.29 135.049 1071.14 1079.62 
19941 1
15202401 -15965.3 23005.4 1363 1539.08 922.416 1794.33 
19941.5 1
15202401 -16269 23405.9 1361.5 -605.009 797.702 1001.18 
19942 1
15202401 -16699.1 23726.1 1350.43 -833.61 620.674 1039.3 
