# Supplementary material for: Intrinsic group behaviour II: On the dependence of triad spatial dynamics on social and personal features; and on the effect of social interaction on small group dynamics
Source: PLoS One. 2019 Dec 3;14(12):e0225704. doi: 10.1371/journal.pone.0225704 (PMC6890182; doi:10.1371/journal.pone.0225704)
Supplement: S3 Data Set — (ZIP) [file pone.0225704.s003.zip › set_3_int/group_traj_triad_int/traj_3_0324_93.dat]

3 15190000 15192800 15194300 0 0 1 0 2 1 0 10 0 30 1207.3 1553.99 926.847 
19739.5 1
15190000 46502 -21834 1769 0 0 0 
19740 1
15190000 46398.3 -21742.9 1709.86 -371.736 326.677 494.879 
19740.5 1
15190000 46004.1 -21505.9 1686.14 -786.712 473.054 917.985 
19741 1
15190000 45550.6 -21326.1 1626.29 -898.161 355.87 966.094 
19741.5 1
15190000 45077.1 -21102.1 1585.86 -935.63 442.688 1035.07 
19742 1
15190000 44661.9 -20893.7 1540.57 -837.27 420.219 936.805 
19742.5 1
15190000 44345.1 -20761.9 1535.57 -630.905 262.664 683.398 
19743 1
15190000 44043 -20493.3 1526.5 -645.604 573.769 863.722 
19743.5 1
15190000 43717.4 -20066.9 1543.86 -629.732 824.906 1037.8 
19744 1
15190000 43400 -19588.6 1597.71 -608.101 916.256 1099.69 
19744.5 1
15190000 43109.7 -19318.5 1625.33 -606.124 563.823 827.818 
19745 1
15190000 42652 -18984.3 1625.14 -947.55 691.955 1173.31 
19745.5 1
15190000 42113.4 -18593.6 1600.71 -1010.45 733.047 1248.35 
19746 1
15190000 41823.3 -18427.3 1572.33 -612.015 350.713 705.381 
19746.5 1
15190000 41471.7 -18235 1551.29 -707.483 386.989 806.407 
19747 1
15190000 41107.7 -18118 1522.33 -723.753 232.604 760.212 
19747.5 1
15190000 40715.6 -18003.1 1509.29 -785.762 230.175 818.781 
19748 1
15190000 40253.5 -18049.8 1501.67 -933.478 -94.3242 938.231 
19748.5 1
15190000 39774.4 -18087.4 1493 -963.926 -75.6443 966.89 
19749 1
15190000 39322.1 -18117.3 1484.86 -848.566 -56.0172 850.413 
19749.5 1
15190000 38922.2 -18242.8 1473.83 -817.947 -256.744 857.295 
19750 1
15190000 38392.6 -18147.9 1472.86 -1091.95 195.827 1109.37 
19750.5 1
15190000 37911.7 -18281.9 1493.43 -926.507 -258.189 961.809 
19751 1
15190000 37519.3 -18489.5 1517 -805.71 -426.371 911.571 
19751.5 1
15190000 37031.9 -18600.7 1515 -998.927 -227.898 1024.59 
19752 1
15190000 36519.4 -18607.3 1540.71 -1020.77 -13.0905 1020.86 
19752.5 1
15190000 36019.6 -18476.1 1587.57 -980.112 257.143 1013.28 
19753 1
15190000 35560.7 -18520.8 1612.33 -921.496 -89.7399 925.855 
19753.5 1
15190000 35075.4 -18575.6 1628.14 -984.256 -111.031 990.498 
19754 1
15190000 34665.1 -18364.6 1617 -784.485 403.442 882.146 
19754.5 1
15190000 34352 -18210.3 1577.14 -610.415 300.752 680.484 
19755 1
15190000 34048.7 -18085 1551.67 -678.598 280.281 734.202 
19755.5 1
15190000 33606.5 -17964.7 1536.67 -842.222 229.206 872.854 
19756 1
15190000 33252.1 -17918.4 1514.43 -701.697 91.5606 707.646 
19756.5 1
15190000 32790.2 -17864.8 1481.33 -905.836 105.089 911.911 
19757 1
15190000 32282.6 -18059.1 1457.29 -993.337 -380.253 1063.63 
19757.5 1
15190000 31724.2 -17898.7 1452.67 -1173.12 337.135 1220.6 
19758 1
15190000 31312.9 -17831.7 1427.14 -856.895 139.484 868.173 
19758.5 1
15190000 30937.4 -17936.6 1400.14 -716.467 -200.109 743.887 
19759 1
15190000 30451.4 -17909.3 1403.14 -968.127 54.354 969.652 
19759.5 1
15190000 29879 -17830 1420.29 -1144.86 158.571 1155.79 
19760 1
15190000 29447 -17763.3 1417.29 -862.275 133.162 872.497 
19760.5 1
15190000 28976.9 -17836.4 1462 -914.675 -142.301 925.678 
19761 1
15190000 28471.1 -17919.4 1501.71 -981.969 -161.165 995.107 
19761.5 1
15190000 28039.2 -17933.5 1508.5 -894.361 -29.1334 894.835 
19762 1
15190000 27626.3 -17737.9 1536 -886.011 419.834 980.447 
19762.5 1
15190000 27346.8 -17476 1582.75 -540.688 506.494 740.864 
19763 1
15190000 26855.1 -17316.7 1619.29 -929.314 301.107 976.878 
19763.5 1
15190000 26418.3 -17157.9 1615.29 -895.199 325.527 952.549 
19764 1
15190000 26075.4 -16959.3 1564 -699.708 405.248 808.59 
19764.5 1
15190000 25850.7 -16758.9 1532.43 -451.234 402.467 604.642 
19765 1
15190000 25521.4 -16520.1 1525.86 -650.762 471.767 803.776 
19765.5 1
15190000 25285.3 -16416.4 1576.86 -478.992 210.374 523.154 
19766 1
15190000 25068.7 -16248.7 1617.33 -448.487 347.333 567.257 
19766.5 1
15190000 24720.7 -16057.3 1635.29 -694.516 381.998 792.638 
19767 1
15190000 24397.6 -15956.7 1590 -608.555 189.4 637.348 
19767.5 1
15190000 24062.8 -15817 1547 -691.608 288.666 749.433 
19768 1
15190000 23711.6 -15786.1 1548.71 -741.059 65.0995 743.913 
19768.5 2
15192800 24384 -15353.7 1158.33 0 0 0 
15190000 23334 -15601.3 1492.57 -738.887 361.756 822.692 
19769 2
15192800 23973.4 -15154.9 1135.71 -869.855 421.207 966.469 
15190000 22905.3 -15526.3 1463 -843.926 147.638 856.742 
19769.5 2
15192800 23457.1 -14907.7 1160 -1006.4 481.76 1115.77 
15190000 22510.6 -15370.1 1451.29 -769.424 304.372 827.439 
19770 2
15192800 22834 -14727.9 1074 -1243.8 358.996 1294.57 
15190000 22150.4 -15115.9 1423.29 -718.848 507.556 879.975 
19770.5 2
15192800 22371.1 -14486.7 1026 -931.302 485.197 1050.11 
15190000 21748.7 -14930 1437.14 -808.278 373.958 890.594 
19771 2
15192800 21912.7 -14268.3 1032.43 -900.646 429.133 997.656 
15190000 21303 -14643 1469.43 -875.667 563.851 1041.5 
19771.5 2
15192800 21511.4 -14071.3 1052 -807.416 396.378 899.464 
15190000 20953.9 -14451.4 1486.86 -702.501 385.456 801.301 
19772 2
15192800 21124.3 -13861.4 1112.43 -769.668 417.211 875.473 
15190000 20587.4 -14316.4 1502.57 -728.486 268.39 776.354 
19772.5 2
15192800 20733.3 -13689.6 1170.71 -794.715 349.303 868.093 
15190000 20263.4 -14111.6 1488.57 -658.537 416.376 779.128 
19773 2
15192800 20370 -13539.3 1178.43 -725.121 299.971 784.719 
15190000 19884.9 -13945.9 1500.86 -755.632 330.767 824.855 
19773.5 2
15192800 20080.9 -13363.6 1147.43 -585.309 355.697 684.914 
15190000 19481.6 -13729 1513.71 -816.368 438.982 926.91 
19774 2
15192800 19837.4 -13102.7 1136.71 -491.775 526.984 720.802 
15190000 19153.1 -13512.6 1540.57 -663.492 437.229 794.601 
19774.5 2
15192800 19606.1 -12875.9 1156.71 -476.878 467.747 667.982 
15190000 18871.3 -13309 1555 -581.149 419.735 716.876 
19775 2
15192800 19319.4 -12652.4 1181.29 -570.009 444.192 722.645 
15190000 18583.7 -13021.3 1550.29 -571.713 571.997 808.725 
19775.5 2
15192800 18862 -12400.4 1162.14 -893.415 492.188 1020.02 
15190000 18245.4 -12741.6 1514 -660.714 546.317 857.325 
19776 2
15192800 18458.1 -12096.1 1140.71 -796.562 600.169 997.354 
15190000 17888.6 -12471 1497.14 -703.86 533.671 883.303 
19776.5 2
15192800 17957.6 -11778.6 1094.29 -1003.15 636.416 1188 
15190000 17576.4 -12244.3 1493.43 -625.537 454.337 773.123 
19777 2
15192800 17466.6 -11445 1050.29 -974.206 661.848 1177.76 
15190000 17075.4 -11917.1 1462.86 -994.048 649.093 1187.2 
19777.5 2
15192800 17039.4 -11206.3 1089.86 -850.882 475.526 974.744 
15190000 16652.7 -11609 1506 -842.06 613.83 1042.04 
19778 2
15192800 16751.8 -10983.5 1131.5 -604.192 468.037 764.269 
15190000 16322 -11359 1534.5 -694.778 525.21 870.955 
19778.5 2
15192800 16427.4 -10690.1 1149.14 -656.69 593.84 885.374 
15190000 16027 -11090.3 1538.29 -597.166 543.956 807.772 
19779 2
15192800 16146.9 -10372.4 1185.43 -557.796 631.639 842.677 
15190000 15798.9 -10825.6 1558.71 -453.564 526.271 694.753 
19779.5 2
15192800 15875.4 -10046.3 1199.86 -501.716 602.852 784.315 
15190000 15536 -10504.9 1578.43 -485.873 592.818 766.489 
19780 2
15192800 15634.2 -9645.17 1184.5 -506.853 842.687 983.372 
15190000 15389.7 -10186.7 1599.83 -307.423 668.467 735.77 
19780.5 2
15192800 15398.1 -9219.29 1208 -487.652 879.919 1006.01 
15190000 15176 -9843.43 1619.86 -441.46 709.17 835.349 
19781 2
15192800 15275.1 -8905.71 1210.57 -249.493 636.048 683.23 
15190000 14861.6 -9477.43 1621.29 -637.786 742.394 978.734 
19781.5 2
15192800 15066.4 -8511.43 1248.14 -399.071 753.892 853.002 
15190000 14634.9 -9029.29 1614.29 -433.488 856.87 960.28 
19782 2
15192800 14907 -8162 1227.43 -310.172 679.822 747.238 
15190000 14291.3 -8627 1583.57 -668.427 782.657 1029.25 
19782.5 2
15192800 14620.1 -7790.29 1193.86 -586.62 760.152 960.184 
15190000 14066.1 -8298.14 1516.29 -460.415 672.509 815.016 
19783 3
15194300 19846.7 -13149 1047.5 0 0 0 
15192800 14272.4 -7423.43 1146.86 -698.221 736.661 1014.98 
15190000 13742 -7864.29 1506.43 -650.889 871.199 1087.49 
19783.5 3
15194300 19590.3 -12901.7 1045.14 -564.716 544.682 784.591 
15192800 14017.6 -7121 1111.57 -521.18 618.463 808.78 
15190000 13438.3 -7518 1530.14 -621.093 708.151 941.931 
19784 3
15194300 19447.6 -13006.6 1030.71 -288.895 -212.261 358.49 
15192800 13745.6 -6838.14 1145.57 -550.607 572.585 794.369 
15190000 13254.4 -7241.57 1546.14 -372.18 559.572 672.041 
19784.5 3
15194300 19286 -12959.1 1026.71 -331.769 97.3893 345.768 
15192800 13423.3 -6557.57 1140 -661.778 576.122 877.42 
15190000 13053.4 -6963.43 1570 -412.731 571.135 704.658 
19785 3
15194300 18997.2 -12575.8 1011.12 -546.875 726.123 909.025 
15192800 13118.8 -6235.88 1163.5 -576.772 609.274 838.976 
15190000 12796.5 -6649 1585.5 -486.607 595.509 769.036 
19785.5 3
15194300 18728.9 -12178.7 991.429 -515.149 762.065 919.849 
15192800 12904.1 -5905.43 1169.14 -411.914 634.254 756.275 
15190000 12579 -6352 1576.29 -417.466 570.058 706.572 
19786 3
15194300 18129.4 -11597.7 980.714 -1233.39 1195.47 1717.68 
15192800 12547.3 -5548.57 1125.43 -734.274 734.274 1038.42 
15190000 12306.7 -6039.29 1546.71 -560.259 643.445 853.177 
19786.5 3
15194300 17435.7 -10836.7 975.286 -1421.55 1559.43 2110.12 
15192800 12139.1 -5197.71 1078.86 -836.358 718.97 1102.91 
15190000 12031.1 -5717.29 1527.14 -564.696 659.836 868.484 
19787 3
15194300 16481.9 -9712.71 987.857 -1915.38 2257.03 2960.21 
15192800 11810.4 -4862.29 1081.71 -660.069 673.551 943.06 
15190000 11699 -5350.57 1506 -666.954 736.374 993.516 
19787.5 3
15194300 15503.6 -8303.29 979.857 -1976.33 2847.33 3466 
15192800 11562.9 -4369.29 1088.29 -500.144 995.96 1114.49 
15190000 11348.3 -4878.43 1494.86 -708.514 953.824 1188.18 
19788 3
15194300 14686 -7419.29 982.571 -1648.33 1782.26 2427.64 
15192800 11327.1 -4015.57 1119.43 -475.23 713.134 856.973 
15190000 11112.4 -4536.86 1502.86 -475.518 688.652 836.875 
19788.5 3
15194300 13858.1 -6365.12 961.5 -1564.98 1992.74 2533.81 
15192800 11065 -3719.75 1119.38 -495.544 559.209 747.18 
15190000 10792.6 -4214.38 1497 -604.544 609.607 858.542 
19789 3
15194300 12990.4 -5505.57 941.429 -1698.04 1682.1 2390.14 
15192800 10790.3 -3389 1135.57 -537.601 647.26 841.404 
15190000 10478.7 -3900.57 1500.71 -614.307 614.097 868.613 
19789.5 3
15194300 12151.4 -4701.29 928 -1740.66 1668.64 2411.28 
15192800 10465.1 -3061.14 1101.71 -674.57 680.202 957.977 
15190000 10147.9 -3644.57 1566.43 -686.426 531.12 867.911 
19790 3
15194300 11338.9 -3938.62 922.125 -1605.84 1507.23 2202.38 
15192800 10182.1 -2788.88 1113.62 -559.324 538.079 776.126 
15190000 9762.75 -3377 1578.62 -761.081 528.797 926.753 
19790.5 3
15194300 10695.7 -3430.33 928.167 -1315.35 1039.45 1676.49 
15192800 9851.67 -2520.33 1122 -675.784 549.165 870.785 
15190000 9450.5 -3080.5 1579.67 -638.548 606.339 880.563 
19791 3
15194300 10223.6 -3021.75 903.375 -949.782 822.099 1256.16 
15192800 9453.5 -2139.12 1130.12 -801.14 767.019 1109.12 
15190000 9205.5 -2834.5 1575.12 -492.958 494.97 698.572 
19791.5 3
15194300 9855 -2663.86 885.429 -704.828 684.308 982.374 
15192800 9067.43 -1710.14 1100.43 -738.186 820.234 1103.5 
15190000 8852.29 -2500 1567.86 -675.362 639.579 930.148 
19792 3
15194300 9567.71 -2380.43 891.714 -583.914 576.074 820.254 
15192800 8675.57 -1445.14 1123.29 -796.458 538.618 961.485 
15190000 8518.29 -2242.71 1551.14 -678.862 522.938 856.924 
19792.5 3
15194300 9255.14 -2229.71 858.571 -649.837 313.335 721.434 
15192800 8264.14 -1095.71 1114.71 -855.361 726.463 1122.23 
15190000 8210.57 -1935.29 1553 -639.739 639.145 904.307 
19793 3
15194300 8896.5 -2053.5 843.375 -707.382 347.563 788.156 
15192800 7956.25 -899.125 1085.25 -607.284 387.75 720.516 
15190000 7751.38 -1694 1550 -905.713 475.909 1023.13 
19793.5 3
15194300 8584 -1540.14 959 -595.238 977.823 1144.75 
15192800 7613.43 -699.571 1102.43 -652.993 380.102 755.564 
15190000 7378 -1332.57 1534.86 -711.19 688.435 989.816 
19794 3
15194300 8254.33 -1164.5 964.667 -681.129 776.122 1032.62 
15192800 7317 -465.667 1120.33 -612.456 483.274 780.164 
15190000 7071.33 -1000.83 1515.5 -633.609 685.409 933.406 
19794.5 3
15194300 7879 -915.857 937.286 -815.942 540.528 978.74 
15192800 6996 -224.429 1109.29 -697.826 524.431 872.92 
15190000 6764.86 -719.857 1542.71 -666.253 610.818 903.875 
19795 3
15194300 7504.38 -566 886.75 -700.234 653.939 958.104 
15192800 6697 69.5 1064.88 -558.879 549.399 783.699 
15190000 6444.25 -422.75 1524.25 -599.266 555.34 817.02 
19795.5 3
15194300 7194.67 -285.667 888.5 -597.893 541.184 806.446 
15192800 6317.17 402.5 1090.67 -733.269 642.857 975.166 
15190000 6116.67 -56.3333 1535.33 -632.4 707.368 948.841 
19796 3
15194300 6956.29 135.143 858.571 -512.647 904.967 1040.08 
15192800 5978 763.429 1096.86 -729.391 776.19 1065.12 
15190000 5782.57 265.143 1529.14 -718.484 691.347 997.086 
19796.5 3
15194300 6496.62 493.125 912.25 -890.815 693.764 1129.1 
15192800 5719.12 984 1079.75 -501.696 427.464 659.109 
15190000 5409.75 545.25 1520.75 -722.522 542.843 903.724 
19797 3
15194300 6150.29 813.857 911 -671.2 621.574 914.803 
15192800 5402.43 1272.57 1066.71 -613.753 559.247 830.331 
15190000 5065.29 813.571 1533.43 -667.566 520.003 846.196 
19797.5 3
15194300 5906.88 1026.62 887 -487.797 426.388 647.884 
15192800 4954.62 1660.12 964.375 -897.402 776.66 1186.82 
15190000 4660.38 1145.12 1533.75 -811.444 664.436 1048.77 
19798 3
15194300 5657.86 1438.71 866.714 -500.036 827.489 966.837 
15192800 4615.71 1908.57 907.286 -680.544 498.888 843.818 
15190000 4267.71 1481.86 1525.14 -788.475 676.169 1038.7 
19798.5 3
15194300 5314 1925.57 863 -726.971 1029.3 1260.13 
15192800 4259 2125 908.857 -754.153 457.566 882.107 
15190000 3871.43 1713.71 1504 -837.813 490.184 970.676 
19799 3
15194300 4887.5 2255.88 863.75 -826.55 640.123 1045.44 
15192800 3780.75 2405 981.125 -926.841 542.636 1074.01 
15190000 3403.75 2026.88 1487 -906.354 606.901 1090.78 
19799.5 3
15194300 4555.14 2289.43 863 -666.046 67.2416 669.432 
15192800 3398.71 2691.29 1041.14 -765.603 573.719 956.714 
15190000 3067.29 2294.29 1497 -674.277 535.893 861.296 
19800 3
15194300 4028.12 2392.12 858.125 -1041.54 202.957 1061.13 
15192800 3024.62 2875.12 1162.25 -739.307 363.319 823.757 
15190000 2865.62 2459.75 1517.12 -398.539 327.005 515.524 
19800.5 3
15194300 3503 2547.14 844 -1043.99 308.187 1088.52 
15192800 2581.29 3060.29 1379.14 -881.39 368.113 955.173 
15190000 2784.29 2617.29 1533 -161.708 313.192 352.476 
19801 2
15192800 2332.86 3342.14 1329.71 -512.224 581.149 774.666 
15190000 2581.29 2890.43 1533.43 -418.557 563.181 701.686 
19801.5 2
15192800 2018.88 3714.88 1262.25 -616.861 732.283 957.474 
15190000 2375.38 3202.88 1549.62 -404.54 613.844 735.157 
19802 2
15192800 1906.14 3885.29 1202.29 -226.825 342.879 411.115 
15190000 2312.29 3446.43 1535 -126.94 490.047 506.222 
19802.5 2
15192800 1696.38 4184.75 1183.12 -421.221 601.334 734.186 
15190000 2196.25 3889.62 1537.62 -233.003 889.953 919.949 
19803 2
15192800 1525.71 4423.86 1232.71 -335.946 470.683 578.276 
15190000 2115 4319.14 1531 -159.941 845.508 860.502 
19803.5 2
15192800 1320 4609.62 1185.75 -408.163 368.587 549.958 
15190000 1936.38 4675.5 1528.5 -354.415 707.058 790.911 
19804 2
15192800 1124.43 4911.57 1147.29 -376.824 581.785 693.159 
15190000 1670.14 5031.57 1552.14 -512.971 686.072 856.641 
19804.5 2
15192800 955 5319.43 1151 -350.059 842.68 912.497 
15190000 1469.43 5409.71 1563.57 -414.699 781.287 884.525 
19805 2
15192800 780.286 5602.14 1202.71 -367.047 593.938 698.201 
15190000 1322.14 5792.29 1544 -309.424 803.721 861.227 
19805.5 2
15192800 514.286 5716.29 1234 -535.211 229.664 582.406 
15190000 1106 6172.71 1533.57 -434.895 765.45 880.368 
19806 2
15192800 79.5714 6076.29 1220.57 -855.737 708.661 1111.07 
15190000 868.286 6545.14 1547 -467.942 733.127 869.738 
19806.5 2
15192800 -150.857 6556.14 1235.43 -454.494 946.464 1049.93 
15190000 624.429 6902.57 1550.71 -480.981 704.987 853.434 
19807 2
15192800 -302.857 6981 1171 -301.587 842.971 895.296 
15190000 463.714 7187.43 1557.86 -318.878 565.193 648.942 
19807.5 2
15192800 -463.286 7274.71 1127.57 -315.184 577.042 657.509 
15190000 178.429 7357.71 1536 -560.483 334.55 652.736 
19808 2
15192800 -565 7670.29 1099.43 -198.273 771.094 796.178 
15190000 -3.42857 7642.57 1507.14 -354.497 555.277 658.788 
19808.5 2
15192800 -659 8062 1046.5 -188.377 784.999 807.285 
15190000 -117.167 7897.5 1464.83 -227.932 510.879 559.42 
19809 2
15192800 -672.429 8264.14 990.143 -28.0932 422.893 423.825 
15190000 -179.714 8244.29 1431.14 -130.853 725.493 737.199 
19809.5 2
15192800 -673.857 8498.14 992.857 -2.95159 483.471 483.48 
15190000 -165.857 8431.86 1489.14 28.6305 387.544 388.6 
19810 2
15192800 -624.571 9025.86 1113.86 98.3747 1053.32 1057.91 
15190000 -187.571 8701 1552.43 -43.3419 537.211 538.957 
19810.5 2
15192800 -527.857 9354 1186.43 193.042 654.976 682.831 
15190000 -63.2857 8938.71 1651.86 248.075 474.48 535.418 
19811 2
15192800 -273 9853.57 1237.71 496.798 973.823 1093.22 
15190000 207 9310.86 1746.43 526.873 725.425 896.569 
19811.5 1
15190000 317.714 9644 1817.71 212.503 639.43 673.816 
19812 1
15190000 283.5 9991.83 1833.33 -69.4002 705.544 708.949 
19812.5 1
15190000 281.857 10356.3 1833.71 -3.50289 777.084 777.092 
19813 1
15190000 212.143 10712.7 1845.14 -138.048 705.799 719.173 
19813.5 1
15190000 -70 11112.1 1844.14 -546.788 774.086 947.727 
