# Supplementary material for: Intrinsic group behaviour II: On the dependence of triad spatial dynamics on social and personal features; and on the effect of social interaction on small group dynamics
Source: PLoS One. 2019 Dec 3;14(12):e0225704. doi: 10.1371/journal.pone.0225704 (PMC6890182; doi:10.1371/journal.pone.0225704)
Supplement: S3 Data Set — (ZIP) [file pone.0225704.s003.zip › set_3_int/group_traj_triad_int/traj_3_0324_92.dat]

3 15150000 15161801 15162103 0 0 1 0 2 1 0 30 30 30 1600.56 1659.94 1561.17 
19499.5 1
15150000 -3002.5 -1491 1534 0 0 0 
19500 1
15150000 -2926.57 -1394.43 1535.86 251.419 319.773 406.775 
19500.5 1
15150000 -2701.14 -1234.86 1535.57 457.259 323.674 560.224 
19501 1
15150000 -2469.71 -1211.86 1534.86 467.532 46.4646 469.836 
19501.5 1
15150000 -2330.57 -1210.43 1533.71 281.097 2.886 281.111 
19502 1
15150000 -2293 -1201.57 1531.43 74.5465 17.5737 76.5899 
19502.5 1
15150000 -2276.57 -1257.29 1533.71 32.5318 -110.325 115.022 
19503 1
15150000 -2329.14 -1273.43 1533.71 -106.42 -32.6778 111.324 
19503.5 1
15150000 -2398.14 -1317.86 1534 -135.56 -87.286 161.231 
19504 1
15150000 -2988.29 -1257.57 1534 -1107.21 113.106 1112.97 
19504.5 1
15150000 -3404 -1135.29 1534 -819.949 241.195 854.688 
19505 1
15150000 -3518.83 -1055 1534 -238.739 166.914 291.301 
19505.5 1
15150000 -3391 -926 1534 258.772 261.134 367.633 
19506 1
15150000 -3414.5 -965 1534 -48.0573 -79.7546 93.1144 
19506.5 1
15150000 -3528 -1145.86 1534 -234.99 -374.445 442.074 
19507 1
15150000 -3530.57 -1243.86 1534 -5.02232 -191.406 191.472 
19507.5 1
15150000 -3541.86 -1562.71 1539.71 -21.914 -619.14 619.528 
19508 1
15150000 -3434.43 -1694.29 1558.57 219.242 -268.513 346.65 
19508.5 1
15150000 -3353.86 -1475.71 1577.86 160.821 436.27 464.968 
19509 1
15150000 -3138 -1755 1603.71 445.066 -575.847 727.794 
19509.5 1
15150000 -3066.29 -1771.71 1605 143.716 -33.4956 147.568 
19510 1
15150000 -3020.29 -1723.29 1605 92.5553 97.4418 134.393 
19510.5 1
15150000 -2935.57 -1602 1605 169.429 242.571 295.883 
19511 1
15150000 -2870.62 -1331.5 1605 126.355 526.265 541.221 
19511.5 1
15150000 -2427.57 -1023.71 1601.14 856.97 595.33 1043.46 
19512 1
15150000 -2164 -541.571 1588.57 523.999 958.535 1092.41 
19512.5 1
15150000 -2082.29 -368.143 1582.14 168.136 356.849 394.476 
19513 1
15150000 -2049.86 -334.857 1580.29 65.5123 67.2439 93.8807 
19513.5 1
15150000 -1993.43 -389.714 1579.29 114.692 -111.498 159.957 
19514 1
15150000 -2225.57 -628.857 1567.86 -452.52 -466.165 649.68 
19514.5 1
15150000 -2253.71 -781.286 1533.43 -56.3985 -305.468 310.631 
19515 1
15150000 -2313.71 -850.857 1531.57 -120.482 -139.702 184.479 
19515.5 1
15150000 -2478.14 -962.714 1526 -326.247 -221.939 394.581 
19516 1
15150000 -2626.86 -792 1571.14 -309.821 355.655 471.677 
19516.5 1
15150000 -2571.62 -1286.75 1520.38 109.154 -977.767 983.841 
19517 1
15150000 -2574.14 -1501.29 1516.57 -5.14899 -438.723 438.754 
19517.5 1
15150000 -2553.62 -1587.88 1516 39.2311 -165.563 170.147 
19518 1
15150000 -2700.33 -1606.33 1516 -292.248 -36.7696 294.552 
19518.5 1
15150000 -3211 -1272.43 1521 -1072.83 701.481 1281.81 
19519 1
15150000 -3428.12 -814.375 1512.75 -413.571 872.483 965.54 
19519.5 1
15150000 -3358.71 -678.571 1496 133.226 260.659 292.733 
19520 1
15150000 -3474.71 -622.857 1485.86 -240.664 115.59 266.983 
19520.5 1
15150000 -3639.14 -647.286 1475.29 -327.547 -48.6625 331.142 
19521 1
15150000 -3713.29 -598.571 1507 -150.391 98.8119 179.948 
19521.5 1
15150000 -3712.86 -480.286 1554.71 0.853728 235.629 235.63 
19522 1
15150000 -3692.29 -461.714 1556 41.9825 37.9009 56.5598 
19522.5 1
15150000 -3640.62 -396.875 1602.62 99.5389 124.931 159.737 
19523 1
15150000 -3600.5 -420.333 1558 82.732 -48.3677 95.8332 
19523.5 1
15150000 -3598.25 -328.875 1534.5 4.42913 180.036 180.091 
19524 1
15150000 -3403 -216.143 1533.86 371.198 214.32 428.626 
19524.5 1
15150000 -3480.57 -204.143 1560.86 -160.603 24.8447 162.514 
19525 1
15150000 -3497.43 -239.429 1608.71 -32.9241 -68.9174 76.378 
19525.5 1
15150000 -3407.71 -284.857 1580.57 184.218 -93.2825 206.49 
19526 1
15150000 -3510.29 -223.571 1577.57 -208.903 124.818 243.352 
19526.5 1
15150000 -3486.29 -226.571 1571.71 48.6815 -6.08519 49.0604 
19527 1
15150000 -3485.14 -222.714 1598.71 2.29489 7.74527 8.0781 
19527.5 1
15150000 -3485.86 17.2857 1624.57 -1.485 498.96 498.963 
19528 1
15150000 -3297.88 257.5 1641.5 356.027 454.951 577.699 
19528.5 1
15150000 -3086.33 268.833 1641.33 410.761 22.0065 411.35 
19529 1
15150000 -2996.43 357.143 1661.29 192.929 189.505 270.433 
19529.5 1
15150000 -2940.12 480.375 1681 109.327 239.286 263.078 
19530 1
15150000 -3014.14 672 1686.86 -142.069 367.802 394.287 
19530.5 1
15150000 -3088.71 762.429 1691.29 -150.043 181.949 235.835 
19531 1
15150000 -3119.14 824.571 1691 -60.7357 124.038 138.109 
19531.5 1
15150000 -3296 853.571 1690.43 -348.831 57.1992 353.489 
19532 1
15150000 -3411.33 767.333 1687.83 -235.855 -176.356 294.498 
19532.5 1
15150000 -3387.71 427.857 1688.71 49.0022 -704.307 706.01 
19533 1
15150000 -3457.57 402.286 1691.14 -130.819 -47.8866 139.308 
19533.5 1
15150000 -3461.33 425.333 1706.83 -7.90316 48.4194 49.0601 
19534 1
15150000 -3415.43 438.286 1699.29 97.2559 27.4415 101.053 
19534.5 1
15150000 -3499.75 579.375 1703.62 -160.307 268.231 312.484 
19535 1
15150000 -3489.14 552 1703.29 20.2426 -52.2424 56.027 
19535.5 1
15150000 -3410.57 741.429 1696.29 157.774 380.379 411.802 
19536 1
15150000 -3439.33 877 1690.83 -61.0656 287.837 294.244 
19536.5 1
15150000 -3445.12 1094.62 1682.75 -11.6065 436.122 436.277 
19537 1
15150000 -3453.71 1339.57 1673.86 -16.2062 462.163 462.447 
19537.5 1
15150000 -3441.29 1586.86 1667 25.5732 508.818 509.461 
19538 1
15150000 -3418.57 1582.14 1657.14 45.3379 -9.40975 46.3041 
19538.5 1
15150000 -3474 1599.43 1654 -116.692 36.391 122.234 
19539 1
15150000 -3474 1605 1666.14 0 11.3935 11.3935 
19539.5 1
15150000 -3540.88 1640.12 1665.38 -128.359 67.4184 144.987 
19540 1
15150000 -3657 1727.43 1663 -228.593 171.857 285.989 
19540.5 1
15150000 -3734 1917 1665 -151.874 373.908 403.575 
19541 1
15150000 -3775.57 1993.71 1685.71 -87.1518 160.827 182.922 
19541.5 1
15150000 -3774 2227.86 1750.71 3.19396 475.9 475.911 
19542 1
15150000 -3749 2272.29 1766.71 51.2295 91.0422 104.466 
19542.5 1
15150000 -3822.43 2349.71 1788 -147.151 155.167 213.847 
19543 1
15150000 -3741.62 2452 1753.75 150.472 190.476 242.741 
19543.5 1
15150000 -3663.86 2490.14 1721.71 149.554 73.3516 166.574 
19544 1
15150000 -3519.43 2485.57 1710.29 290.601 -9.19805 290.746 
19544.5 1
15150000 -3502 1885.86 1737.57 34.6492 -1192.27 1192.78 
19545 1
15150000 -3711 1715.29 1749.43 -440.928 -359.855 569.134 
19545.5 1
15150000 -3618.14 1585.14 1750 192.251 -269.447 331.002 
19546 1
15150000 -3431 1549.12 1750 356.463 -68.6054 363.005 
19546.5 1
15150000 -3376.57 1581.57 1750 103.476 61.6852 120.468 
19547 1
15150000 -3316 1700.71 1747 124.377 244.647 274.448 
19547.5 1
15150000 -3167.57 1845.43 1745.71 301.072 293.538 420.487 
19548 1
15150000 -3288.57 2079.43 1749 -253.138 489.54 551.115 
19548.5 1
15150000 -3284.25 1964.88 1748.75 8.23129 -218.197 218.352 
19549 1
15150000 -3634 1733.14 1741.71 -692.574 -458.876 830.798 
19549.5 1
15150000 -3898.14 1565.43 1733 -564.408 -358.364 668.566 
19550 1
15150000 -3860.88 1501.38 1715.62 74.0912 -127.343 147.329 
19550.5 1
15150000 -3962.29 1854.71 1710.57 -204.457 712.378 741.137 
19551 1
15150000 -3820.62 1964.38 1711.75 280.516 217.15 354.744 
19551.5 1
15150000 -3966.14 2081 1732.71 -293.975 235.606 376.738 
19552 1
15150000 -4106.5 2236.75 1770.25 -279.596 310.259 417.654 
19552.5 1
15150000 -4155.71 1818.14 1775.14 -98.4286 -837.214 842.98 
19553 1
15150000 -4044 1749 1773 221.655 -137.188 260.675 
19553.5 1
15150000 -3741.86 1632.86 1767.14 606.713 -233.219 649.993 
19554 1
15150000 -3617 1607.88 1759.62 251.222 -50.2659 256.201 
19554.5 1
15150000 -3519.71 1634.14 1744.86 197.334 53.2817 204.401 
19555 1
15150000 -3481.25 1686.5 1737.25 75.1256 102.26 126.89 
19555.5 1
15150000 -3489.14 1745.57 1727.14 -15.6294 116.973 118.013 
19556 1
15150000 -3400.38 1693.38 1712.62 185.319 -108.97 214.983 
19556.5 1
15150000 -3415.75 1618.5 1695.75 -30.0881 -146.526 149.584 
19557 1
15150000 -3324.62 1525.62 1674.12 179.38 -182.825 256.129 
19557.5 1
15150000 -3355 1497.62 1658 -61.4879 -56.6802 83.6265 
19558 1
15150000 -3390.78 1541.33 1640.44 -70.1525 85.7026 110.753 
19558.5 1
15150000 -3468.75 1659.25 1626.62 -149.659 226.328 271.334 
19559 1
15150000 -3497.57 1452.86 1620.43 -60.8047 -435.428 439.653 
19559.5 1
15150000 -3596.22 1278.89 1605.11 -198.893 -350.742 403.21 
19560 1
15150000 -3706.12 1295.75 1588.62 -217.629 33.3883 220.176 
19560.5 1
15150000 -3782.67 1363.11 1578.56 -152.778 134.453 203.516 
19561 1
15150000 -3609.12 1426.12 1570.5 353.445 128.338 376.024 
19561.5 1
15150000 -3400.25 1382.5 1567.38 431.56 -90.1343 440.872 
19562 1
15150000 -3399.5 1468.88 1566.5 1.43403 165.153 165.159 
19562.5 1
15150000 -3345.62 1488.88 1567.25 101.269 37.594 108.022 
19563 1
15150000 -3608.38 1334.75 1560.5 -537.321 -315.184 622.941 
19563.5 1
15150000 -3745.25 1448.25 1554.75 -278.201 230.691 361.406 
19564 1
15150000 -3876 1501 1548.38 -276.427 111.522 298.076 
19564.5 1
15150000 -3862.88 1486 1557.25 26.1976 -29.9401 39.7835 
19565 1
15150000 -3973.62 1554.25 1563.88 -220.179 135.686 258.63 
19565.5 1
15150000 -4077.88 1661.75 1577.12 -201.644 207.93 289.647 
19566 1
15150000 -4210.29 1926.29 1667 -270.226 539.869 603.722 
19566.5 1
15150000 -4219.38 2025.62 1704.25 -19.1757 209.577 210.452 
19567 1
15150000 -4213.88 2157.62 1703.12 10.5973 254.335 254.556 
19567.5 1
15150000 -4159 2213.38 1716.12 104.723 106.393 149.287 
19568 1
15150000 -4236.86 2205 1721.29 -157.925 -16.9878 158.836 
19568.5 1
15150000 -4284.5 2264.38 1735.75 -97.6288 121.67 155.997 
19569 1
15150000 -4216 2297.88 1739.62 132.495 64.7969 147.491 
19569.5 1
15150000 -4103.29 2058.57 1744.29 220.576 -468.304 517.651 
19570 1
15150000 -4248.86 1916.29 1736.29 -305.822 -298.92 427.645 
19570.5 1
15150000 -4323.5 1873.12 1738.25 -151.099 -87.3699 174.54 
19571 1
15150000 -4339.88 1954.12 1734.75 -32.1709 159.136 162.355 
19571.5 1
15150000 -4370 2112.43 1732.14 -60.01 315.346 321.005 
19572 1
15150000 -4341 2264.75 1734.12 58.9431 309.596 315.157 
19572.5 1
15150000 -4213.38 2397.5 1738.38 248.782 258.772 358.964 
19573 1
15150000 -4062.25 2502.88 1745.75 287.31 200.333 350.257 
19573.5 1
15150000 -3984.71 2525.43 1751.29 166.386 48.3982 173.282 
19574 1
15150000 -3838.12 2329.38 1760 295.543 -395.269 493.542 
19574.5 1
15150000 -4064.14 2189.29 1770.86 -455.681 -282.438 536.112 
19575 1
15150000 -4274.5 1990.62 1788.75 -414.089 -391.064 569.562 
19575.5 1
15150000 -4240.43 1823.86 1802.57 68.9705 -337.587 344.56 
19576 1
15150000 -4073.5 1463.62 1805.25 340.671 -735.168 810.264 
19576.5 1
15150000 -3487.5 1338.5 1798.25 1097.38 -234.316 1122.12 
19577 1
15150000 -3303.86 1341.71 1787.43 381.794 6.68251 381.852 
19577.5 1
15150000 -3556.5 1126.38 1779 -513.502 -437.681 674.722 
19578 2
15161801 -3249.33 258.833 1803 0 0 0 
15150000 -3409.14 468.143 1792.86 295.898 -1321.75 1354.47 
19578.5 1
15150000 -3195.5 204.125 1799.5 430.732 -532.294 684.738 
19579 1
15150000 -2823.25 303.75 1793.62 695.794 186.215 720.282 
19579.5 1
15150000 -2435.14 448.143 1811.57 782.474 291.115 834.873 
19578.5 1
15161801 -3106.25 248.25 1802 436.23 -32.2663 437.421 
19580 2
15161801 -3284.5 852.5 1610 -102.975 349.076 363.947 
15150000 -2135.14 583.143 1782 638.298 287.234 699.948 
19580.5 2
15161801 -3087.75 1141.12 1590.38 487.005 714.418 864.62 
15150000 -1948.38 754.5 1762.5 372.79 342.03 505.922 
19581 2
15161801 -2802 1588.71 1584.29 550.578 862.407 1023.17 
15150000 -1610.29 868.857 1754.43 651.424 220.341 687.68 
19581.5 3
15162103 -2685 829 1529.33 0 0 0 
15161801 -2467.71 2085.14 1585.57 685.012 1017.27 1226.41 
15150000 -1353.57 912.429 1733.57 526.054 89.2857 533.577 
19582 3
15162103 -2398.71 941.286 1541.14 854.584 335.181 917.965 
15161801 -2085.86 2423.29 1582.14 802.221 710.384 1071.54 
15150000 -1073.86 937.571 1678.86 587.635 52.8211 590.004 
19582.5 3
15162103 -1986.38 1105.38 1573.38 780.946 310.775 840.51 
15161801 -1744.62 2557.12 1579 646.273 253.483 694.207 
15150000 -835.625 902.375 1639.62 451.197 -66.6599 456.095 
19583 3
15162103 -1575.67 1262.67 1574.67 806.893 309.021 864.043 
15161801 -1240 2350.5 1589.5 991.405 -405.943 1071.3 
15150000 -411.333 789.333 1587.17 833.579 -222.086 862.656 
19583.5 3
15162103 -1142.25 1258 1577.5 877.362 -9.44669 877.413 
15161801 -848.75 2157.75 1594.5 792.004 -390.182 882.9 
15150000 -152.75 916 1573 523.448 256.41 582.876 
19584 3
15162103 -709.857 1302.14 1577.29 820.48 83.7625 824.744 
15161801 -349.286 2047.14 1577.14 947.75 -209.881 970.711 
15150000 92.7143 1049.29 1547.29 465.777 252.914 530.013 
19584.5 3
15162103 -284.857 1373.14 1552.86 838.264 140.039 849.881 
15161801 156.143 2196.57 1554.43 996.901 294.731 1039.56 
15150000 397.286 1012.43 1562.71 600.733 -72.6965 605.115 
19585 3
15162103 39.5714 1427.71 1560 652.774 109.802 661.944 
15161801 529.429 2357.14 1564.14 751.078 323.081 817.618 
15150000 772 1061.43 1532.43 753.952 98.5915 760.371 
19585.5 3
15162103 409.857 1574.71 1539.43 765.053 303.719 823.135 
15161801 948.429 2449.14 1557.43 865.702 190.083 886.325 
15150000 1020.29 1126.29 1504.43 512.987 134.002 530.2 
19586 3
15162103 792.714 1731.71 1533.71 792.665 325.052 856.724 
15161801 1279.29 2445.43 1605.43 685.004 -7.69003 685.048 
15150000 1345.57 1092 1473.71 673.469 -70.9849 677.2 
19586.5 3
15162103 1166.25 1869 1552.5 739.675 271.853 788.05 
15161801 1669.38 2462.75 1600.75 772.454 34.2999 773.215 
15150000 1673.38 1124.62 1450 649.116 64.604 652.323 
19587 3
15162103 1523.57 1913 1582.43 732.216 90.1639 737.746 
15161801 1933.14 2366.71 1560.57 540.508 -196.794 575.219 
15150000 2007.57 1206.43 1437.57 684.829 167.63 705.046 
19587.5 3
15162103 1912.25 1832.5 1550.12 753.253 -156.008 769.239 
15161801 2364.5 2300.25 1528 835.963 -128.807 845.829 
15150000 2406.25 1097.75 1455.38 772.633 -210.617 800.825 
19588 3
15162103 2254.71 1795.86 1513.14 658.585 -70.467 662.344 
15161801 2741.43 2110 1517.57 724.863 -365.865 811.963 
15150000 2829.14 973.143 1499.86 813.255 -239.629 847.825 
19588.5 3
15162103 2686 1581.43 1561.14 885.597 -440.305 989.015 
15161801 3131.86 1973.14 1514.57 801.701 -281.021 849.528 
15150000 3237.86 804.571 1558.71 839.249 -346.143 907.829 
19589 3
15162103 3015.71 1463.71 1560.86 686.905 -245.238 729.37 
15161801 3540.14 1785 1517.57 850.595 -391.964 936.562 
15150000 3557.57 639.429 1548 666.071 -344.048 749.68 
19589.5 3
15162103 3270.75 1270.38 1519.38 497.146 -376.88 623.853 
15161801 3798.62 1489.75 1463.75 503.864 -575.536 764.932 
15150000 3879.5 380.75 1624.12 627.541 -504.247 805.03 
19590 3
15162103 3585.14 951.429 1563 598.844 -607.517 853.048 
15161801 4151 1159 1489.86 671.19 -630 920.542 
15150000 4352.71 12.1429 1738 901.361 -702.109 1142.54 
19590.5 3
15162103 3886.86 707.429 1575.71 610.758 -493.927 785.486 
15161801 4558.14 882.286 1499.29 824.176 -560.15 996.511 
15150000 4591 -154.571 1711.14 482.36 -337.478 588.696 
19591 3
15162103 4230.71 570.571 1610.29 711.92 -283.348 766.235 
15161801 4906.29 543 1492.71 720.793 -702.455 1006.47 
15150000 4872.71 -183.714 1693 583.259 -60.3372 586.372 
19591.5 3
15162103 4445.29 354 1601.29 442.415 -446.539 628.592 
15161801 5181.71 289.143 1490.43 567.894 -523.417 772.314 
15150000 5138.43 -319.143 1682.14 547.865 -279.234 614.921 
19592 3
15162103 4682.29 73.8571 1599.86 477.823 -564.804 739.81 
15161801 5340.86 102.143 1548.29 320.853 -377.016 495.063 
15150000 5335.29 -535.571 1691.43 396.889 -436.348 589.848 
19592.5 3
15162103 4872.86 -129.143 1577.29 388.129 -413.442 567.079 
15161801 5427.86 -13.2857 1602.86 177.189 -235.089 294.385 
15150000 5673.43 -685 1654.86 688.682 -304.335 752.929 
19593 3
15162103 4979.29 -286 1588.43 212.432 -313.088 378.354 
15161801 5519.86 -247 1551.14 183.633 -466.496 501.337 
15150000 5856.29 -982.857 1640.86 364.984 -594.525 697.62 
19593.5 3
15162103 5210 -388.286 1574.57 459.59 -203.756 502.732 
15161801 5628.71 -684 1507.43 216.847 -870.518 897.12 
15150000 6083.29 -1477.14 1758.14 452.191 -984.633 1083.5 
19594 3
15162103 5448.5 -572.125 1594 466.732 -359.764 589.295 
15161801 5851.5 -1004 1483.25 435.98 -626.223 763.042 
15150000 6288.75 -1752 1797.5 402.083 -537.881 671.555 
19594.5 3
15162103 5631.57 -863.429 1584 357.561 -568.952 671.98 
15161801 6213 -1239.29 1461.29 706.055 -459.542 842.432 
15150000 6499.71 -2033 1737.43 412.04 -548.828 686.286 
19595 3
15162103 5642.86 -1132.86 1579.86 22.6167 -539.937 540.41 
15161801 6545 -1539.29 1443.57 665.331 -601.202 896.721 
15150000 6967.57 -2370.29 1651.86 937.589 -675.923 1155.83 
19595.5 3
15162103 5818.57 -1452.43 1597.57 353.55 -643.001 733.79 
15161801 6740 -1780.29 1466.71 392.354 -484.909 623.762 
15150000 7438.43 -2697.57 1587.43 947.399 -658.523 1153.78 
19596 3
15162103 6093 -1863.57 1606.86 556.65 -833.961 1002.67 
15161801 7005.14 -2171.43 1496.71 537.815 -793.393 958.498 
15150000 7727 -3085 1527.57 585.338 -785.859 979.895 
19596.5 3
15162103 6497.57 -2154.29 1550 784.053 -563.4 965.484 
15161801 7334.14 -2502.43 1516.57 637.597 -641.473 904.443 
15150000 7985 -3430 1505.57 500 -668.605 834.885 
19597 3
15162103 6791.14 -2476.57 1471.43 599.125 -657.726 889.694 
15161801 7683 -2739 1493.43 711.953 -482.799 860.216 
15150000 8476.71 -3816.57 1538.14 1003.5 -788.921 1276.48 
19597.5 3
15162103 7107 -2892.29 1451.86 629.197 -828.116 1040.03 
15161801 7993.71 -3113.57 1466.14 618.953 -746.158 969.461 
15150000 8842.71 -4200.43 1599.71 729.084 -764.656 1056.53 
19598 3
15162103 7386.57 -3237.14 1457.71 535.577 -660.646 850.468 
15161801 8298 -3472.14 1445.86 582.923 -686.918 900.92 
15150000 9176.43 -4492.43 1573.57 639.299 -559.387 849.481 
19598.5 3
15162103 7581 -3541.71 1471.86 391.993 -614.055 728.507 
15161801 8576.57 -3873.71 1425.86 561.636 -809.62 985.352 
15150000 9423.14 -4928 1561.43 497.408 -878.168 1009.25 
19599 3
15162103 7796.29 -3901.57 1473.43 450.389 -752.839 877.278 
15161801 8854.43 -4176 1517.57 581.291 -632.397 858.967 
15150000 9591.43 -5351.57 1552.71 352.062 -886.133 953.509 
19599.5 3
15162103 7986 -4221.43 1452.86 381.719 -643.576 748.264 
15161801 9103.14 -4363 1559.43 500.431 -376.258 626.1 
15150000 9646.14 -5777.29 1602.57 110.089 -856.568 863.614 
19600 3
15162103 8223.57 -4565.43 1404.43 473.25 -685.259 832.794 
15161801 9314.43 -4747.57 1533.71 420.888 -766.079 874.084 
15150000 9627.71 -6170.29 1559 -36.7103 -782.869 783.729 
19600.5 3
15162103 8461.57 -4874.43 1461.14 447.368 -580.827 733.143 
15161801 9535.14 -5207.57 1519 414.876 -864.662 959.042 
15150000 9485.86 -6648 1507.14 -266.649 -897.959 936.714 
19601 3
15162103 8571.71 -5075 1481.14 221.17 -402.754 459.486 
15161801 9668 -5503.86 1486.57 266.781 -594.951 652.027 
15150000 9413 -6845.86 1462.86 -146.299 -397.303 423.384 
19601.5 3
15162103 8838.86 -5126 1444.71 541.872 -103.448 551.658 
15161801 9705.71 -5870.14 1453.29 76.4996 -742.973 746.901 
15150000 9384.14 -7057.14 1446.43 -58.5338 -428.571 432.55 
19602 3
15162103 9009.57 -5253.14 1421 343.49 -255.821 428.286 
15161801 9712.14 -6057.14 1424.43 12.9348 -376.258 376.48 
15150000 9488.86 -7151 1443.14 210.693 -188.847 282.939 
19602.5 2
15161801 9649.67 -6152 1411.17 -130.977 -198.862 238.12 
15150000 9445 -7410.33 1437.5 -91.9437 -543.676 551.395 
19603 2
15161801 9684.29 -6129.71 1403.43 72.123 46.4286 85.7749 
15150000 9536.43 -8022.29 1437 190.476 -1274.9 1289.05 
19603.5 2
15161801 9741.43 -6211.43 1386.71 114.058 -163.102 199.026 
15150000 9654.71 -8180.71 1437 236.099 -316.225 394.64 
19604 2
15161801 9579.71 -6544.57 1381.86 -312.794 -644.377 716.283 
15150000 9683 -8360.71 1437 54.7112 -348.162 352.435 
19604.5 2
15161801 9307.71 -6846.14 1366.29 -540.755 -599.546 807.386 
15150000 9650.29 -8363.29 1437 -65.0383 -5.11218 65.2389 
19605 2
15161801 9332.14 -6852.57 1371.57 48.3734 -12.7298 50.0204 
15150000 9839.71 -8596 1506 375.106 -460.82 594.189 
19605.5 2
15161801 9358.5 -6878.33 1376.17 54.6829 -53.4479 76.465 
15150000 9929.33 -8782.67 1588 185.932 -387.275 429.596 
19606 1
15161801 9441.71 -6865.14 1372.71 169.135 26.8099 171.246 
19606.5 1
15161801 9434.57 -6553.29 1361.86 -13.7627 600.881 601.038 
19607 1
15161801 9656.29 -6088.14 1367.86 432.192 906.711 1004.45 
19607.5 1
15161801 9824.43 -6015.29 1364.57 328.404 142.299 357.908 
19608 1
15161801 9794.57 -5954.43 1349.29 -58.4289 119.094 132.655 
19608.5 1
15161801 9699.5 -5830.5 1338.33 -198.894 259.265 326.768 
19609 1
15161801 9646.57 -5817.86 1326.29 -107.797 25.7492 110.83 
19609.5 1
15161801 9615.86 -5831 1308.71 -60.3424 -25.8209 65.6348 
19610 1
15161801 9689.71 -6231 1285 142.581 -772.201 785.254 
19610.5 1
15161801 9602 -6273.33 1276.17 -182.358 -88.0111 202.486 
19611 1
15161801 9593 -6261.86 1279.14 -18.5567 23.6622 30.0708 
19611.5 1
15161801 9527.71 -6254.71 1319.43 -128.769 14.0885 129.537 
19612 1
15161801 9505.57 -6243 1333.29 -43.1635 22.8349 48.8315 
19612.5 1
15161801 9439.33 -6344.67 1331.83 -138.864 -213.138 254.383 
19613 1
15161801 9584.43 -6283.14 1332.14 299.165 126.853 324.949 
19613.5 1
15161801 9906.25 -6194.62 1371.12 604.927 166.387 627.393 
19614 1
15161801 10088.1 -6114.71 1359.57 353.877 155.468 386.522 
19614.5 1
15161801 10232.3 -6041.86 1353.86 280.434 141.745 314.221 
19615 1
15161801 10204.8 -6016.5 1371.67 -57.7945 53.3835 78.6765 
19615.5 1
15161801 9847.12 -6116.38 1377.25 -734.514 -205.082 762.607 
19616 1
15161801 9643.71 -6243.86 1354.57 -383.794 -240.532 452.939 
19616.5 1
15161801 9597.17 -6313 1349.17 -96.7726 -143.748 173.287 
19617 1
15161801 9886.12 -6275.88 1369.38 589.711 75.7653 594.558 
19617.5 1
15161801 10202 -6106.29 1370 616.943 331.229 700.237 
19618 1
15161801 10271.5 -6159.25 1371.62 141.837 -108.09 178.329 
19618.5 1
15161801 10366.3 -6162.14 1372 186.954 -5.70583 187.041 
