# Supplementary material for: Intrinsic group behaviour II: On the dependence of triad spatial dynamics on social and personal features; and on the effect of social interaction on small group dynamics
Source: PLoS One. 2019 Dec 3;14(12):e0225704. doi: 10.1371/journal.pone.0225704 (PMC6890182; doi:10.1371/journal.pone.0225704)
Supplement: S3 Data Set — (ZIP) [file pone.0225704.s003.zip › set_3_int/group_traj_triad_int/traj_3_0324_91.dat]

3 15161101 15161102 15161902 0 0 1 0 1 1 0 30 10 40 1643.28 1732.88 1535.72 
19571 2
15161102 21184.8 -12349 1742 0 0 0 
15161101 20516 -12984.8 1645 0 0 0 
19571.5 2
15161102 21054.3 -12389 1743.86 -347.905 -106.667 363.889 
15161101 20266.9 -13037.6 1602.86 -613.652 -129.979 627.267 
19572 2
15161102 20820 -12751.2 1735.38 -476.19 -736.28 876.85 
15161101 19820 -12910.8 1596.38 -908.246 257.767 944.116 
19572.5 2
15161102 20416.5 -12894.9 1695.88 -786.55 -279.971 834.892 
15161101 19485 -12745.5 1611.38 -653.021 322.125 728.149 
19573 2
15161102 20106.8 -12967.6 1692.5 -588.878 -138.308 604.902 
15161101 19206.8 -12661.2 1633.38 -528.992 160.171 552.709 
19573.5 2
15161102 19834.6 -13045.7 1702.86 -584.074 -167.574 607.638 
15161101 18858.1 -12540.4 1621 -748.084 259.273 791.74 
19574 2
15161102 19474.8 -12923.6 1704.12 -725.446 246.148 766.069 
15161101 18421.8 -12502.9 1598.75 -879.824 75.7128 883.076 
19574.5 2
15161102 19110.6 -12824.4 1711.43 -734.231 199.993 760.981 
15161101 17991 -12431.6 1556.57 -868.448 143.757 880.265 
19575 2
15161102 18640.9 -12654 1691.62 -924.599 335.489 983.584 
15161101 17572.4 -12278.6 1512.75 -824.065 301.076 877.342 
19575.5 2
15161102 18212.7 -12415.1 1636.57 -866.722 483.516 992.469 
15161101 17178.1 -11963.4 1455.57 -798.041 638.049 1021.75 
19576 2
15161102 17968.8 -12182.4 1600.12 -497.886 475.036 688.15 
15161101 17085.6 -11605.8 1487.75 -188.812 729.956 753.98 
19576.5 2
15161102 17726.1 -11985.6 1552.25 -454.354 368.446 584.97 
15161101 16990.1 -11312.4 1491.5 -178.839 549.391 577.767 
19577 2
15161102 17332.7 -11686.9 1587.71 -817.902 621.139 1027.02 
15161101 16818.9 -11085.1 1445.29 -356.066 472.416 591.574 
19577.5 2
15161102 17015.1 -11312.1 1705.62 -645.507 761.651 998.394 
15161101 16568.2 -10734.2 1478.12 -509.364 713.197 876.414 
19578 2
15161102 16739.7 -11034.6 1696.57 -553.034 557.336 785.156 
15161101 16285 -10343 1509.14 -568.775 785.643 969.917 
19578.5 2
15161102 16427.2 -10708.2 1711.75 -629.968 657.906 910.879 
15161101 16101 -9745.38 1474.38 -370.968 1204.89 1260.7 
19579 2
15161102 16256 -10336.1 1720.88 -320.093 695.561 765.679 
15161101 15939 -9438.75 1483.88 -302.804 573.131 648.204 
19579.5 3
15161902 15224 -9744.67 1705.33 0 0 0 
15161102 15950.4 -10081.4 1800.57 -616.071 513.501 802.014 
15161101 15847.9 -9123 1523.57 -183.756 636.593 662.583 
19580 3
15161902 15126.6 -9552.43 1676.86 -287.4 567.074 635.745 
15161102 15775.6 -9599.43 1809.29 -372.036 1025.53 1090.93 
15161101 15676.6 -8877.71 1550 -364.438 521.884 636.536 
19580.5 3
15161902 15009 -9188.25 1668 -234.674 726.903 763.846 
15161102 15613.9 -9136.12 1766.88 -322.747 924.758 979.46 
15161101 15622.2 -8536.88 1531.75 -108.426 680.318 688.904 
19581 3
15161902 14884 -8976.43 1652.29 -240.848 408.134 473.9 
15161102 15380.1 -8774 1732.43 -450.351 697.736 830.453 
15161101 15614.6 -8155.71 1515.86 -14.7949 734.414 734.563 
19581.5 3
15161902 14851.3 -8816.14 1643.43 -67.0375 328.454 335.226 
15161102 15261.4 -8464.14 1704.86 -243.267 634.953 679.959 
15161101 15585.7 -7929.71 1520 -59.1335 463.115 466.875 
19582 3
15161902 14939 -8640.43 1649 184.274 369.148 412.585 
15161102 15072.7 -8048.29 1685.57 -396.459 873.649 959.397 
15161101 15594.1 -7706 1546.86 17.7071 469.988 470.321 
19582.5 3
15161902 15088.1 -8340.75 1643.88 282.434 567.573 633.962 
15161102 14915.1 -7597 1666.38 -298.465 854.708 905.321 
15161101 15522 -7437.5 1528.75 -136.634 508.523 526.559 
19583 3
15161902 15152.2 -7964.17 1629.83 125.819 739.849 750.471 
15161102 14578.5 -7127.83 1676.5 -661.346 921.742 1134.45 
15161101 15440 -7222 1502.5 -161.1 423.379 452.994 
19583.5 3
15161902 14994.5 -7704.38 1651 -319.163 525.894 615.166 
15161102 14311.9 -6724 1661.62 -539.727 817.476 979.578 
15161101 15215.6 -7133.5 1489.75 -454.2 179.15 488.255 
19584 3
15161902 14872.6 -7654 1624.14 -231.364 95.5882 250.332 
15161102 14013.1 -6352.29 1686.57 -566.854 705.34 904.891 
15161101 14868.3 -7141.71 1535.86 -659.088 -15.5869 659.272 
19584.5 3
15161902 14772.1 -7587.57 1620.29 -198.084 131.023 237.496 
15161102 13879.9 -6031.14 1676.86 -262.891 633.418 685.806 
15161101 14428 -6908.86 1548.43 -868.414 459.284 982.387 
19585 3
15161902 14290.3 -7200.57 1638.43 -969.531 778.672 1243.51 
15161102 13886.1 -5711.14 1642.14 12.6473 643.863 643.987 
15161101 14168.1 -6527.71 1484.57 -522.851 766.887 928.164 
19585.5 3
15161902 14013.4 -6928 1606.43 -572.019 563.164 802.72 
15161102 13967 -5660.14 1633.71 167.06 105.372 197.515 
15161101 14061.3 -6257.86 1497.57 -220.779 557.556 599.677 
19586 3
15161902 13857.6 -6619.57 1598.43 -322.686 638.568 715.469 
15161102 13909.9 -5597.86 1618.86 -118.308 128.956 175.004 
15161101 14079.9 -6112.29 1520.57 38.4502 301.39 303.833 
19586.5 3
15161902 13801.6 -6313.12 1630.5 -110.785 606.825 616.854 
15161102 13883.1 -5321.5 1609.38 -52.9349 547.242 549.796 
15161101 14195.2 -5867.5 1519 228.501 484.724 535.883 
19587 2
15161902 13847.3 -5964.43 1622.29 93.567 714.542 720.642 
15161101 14315.6 -5655.14 1519 246.56 435.158 500.155 
19587.5 2
15161902 13813.5 -5584 1613.38 -65.4762 737.265 740.166 
15161101 14379.6 -5482.25 1519 124.135 335.064 357.319 
19588 1
15161902 13812.9 -5194.43 1613 -1.23626 749.176 749.177 
