# Supplementary material for: Intrinsic group behaviour II: On the dependence of triad spatial dynamics on social and personal features; and on the effect of social interaction on small group dynamics
Source: PLoS One. 2019 Dec 3;14(12):e0225704. doi: 10.1371/journal.pone.0225704 (PMC6890182; doi:10.1371/journal.pone.0225704)
Supplement: S3 Data Set — (ZIP) [file pone.0225704.s003.zip › set_3_int/group_traj_triad_int/traj_3_0324_90.dat]

3 15160600 15160800 15140403 0 0 1 0 1 1 0 40 20 50 1685.09 1787.3 1605.46 
19444.5 1
15140403 -2135.5 -801.75 1576.25 0 0 0 
19445 1
15140403 -2128.33 -684.667 1590.17 17.6955 289.095 289.636 
19445.5 1
15140403 -2062.67 -601.5 1582.5 131.597 166.667 212.357 
19446 1
15140403 -1993 -522.5 1581.67 140.174 158.954 211.932 
19446.5 1
15140403 -2340.17 -658.333 1583 -709.952 -277.778 762.36 
19447 1
15140403 -2677.71 -1010.57 1565.43 -635.683 -663.349 918.762 
19447.5 1
15140403 -2723.83 -1101.67 1557.83 -86.3653 -170.59 191.207 
19448 1
15140403 -2358.33 -1197.33 1547.33 729.541 -190.951 754.117 
19448.5 1
15140403 -2029 -1414.17 1524.17 648.294 -426.837 776.193 
19449 1
15140403 -1923.33 -1653.5 1528.67 212.609 -481.556 526.402 
19449.5 1
15140403 -2168.83 -1845.17 1586.5 -492.972 -384.873 625.419 
19450 1
15140403 -2303.67 -1961.5 1591.67 -276.298 -238.388 364.924 
19450.5 1
15140403 -2373.17 -1982.67 1582 -137.352 -41.8314 143.581 
19451 1
15140403 -2259.2 -2070.4 1569.2 244.564 -188.269 308.637 
19451.5 1
15140403 -2213.43 -2151.86 1565.14 92.0954 -163.898 188 
19452 1
15140403 -2074.17 -2116.33 1561.83 268.845 68.5788 277.454 
19452.5 1
15140403 -2328.5 -1984.83 1567.33 -490.045 253.372 551.671 
19453 1
15140403 -2713 -1686.17 1572.83 -776.768 603.367 983.575 
19453.5 1
15140403 -2775.67 -1563.33 1579.67 -126.344 247.648 278.015 
19454 1
15140403 -2779.83 -1454.83 1573.67 -8.5034 221.429 221.592 
19454.5 1
15140403 -2862.29 -1535.43 1566.14 -162.949 -159.279 227.865 
19455 1
15140403 -2824.83 -1565.83 1571.17 72.4417 -58.81 93.3082 
19455.5 1
15140403 -2805.5 -1623.33 1567.5 39.9449 -118.802 125.337 
19456 1
15140403 -2817 -1749 1565.33 -23.8095 -260.179 261.267 
19456.5 1
15140403 -2703.17 -1759 1565.33 227.667 -20 228.543 
19457 1
15140403 -2643.17 -1774.17 1585.17 120.968 -30.578 124.773 
19457.5 1
15140403 -2143.5 -1734 1575.17 1054.15 84.7398 1057.55 
19458 1
15140403 -2020 -1743 1558.14 237.5 -17.3077 238.13 
19458.5 1
15140403 -1935.33 -1738.33 1559.17 156.212 8.61009 156.449 
19459 1
15140403 -1945.33 -1407.67 1556.67 -20.4082 674.83 675.138 
19459.5 1
15140403 -1945.83 -1165.67 1535.5 -1.05042 508.403 508.404 
19460 1
15140403 -1813.14 -1047.29 1515.29 261.202 233.033 350.044 
19460.5 1
15140403 -1764.17 -999 1499.5 92.9339 91.6237 130.505 
19461 1
15140403 -1786.67 -975.833 1493.17 -46.7775 48.1635 67.1406 
19461.5 1
15140403 -2044.5 -677.5 1540.67 -506.549 586.117 774.677 
19462 1
15140403 -2246 -670.714 1563.14 -403.808 13.5986 404.037 
19462.5 1
15140403 -2287.83 -924.333 1545.83 -83.1677 -504.213 511.026 
19463 1
15140403 -2520.83 -1132.83 1525.67 -509.847 -456.236 684.175 
19463.5 1
15140403 -2615.71 -1280.71 1524 -183.522 -286.037 339.849 
19464 1
15140403 -2674.83 -1321.83 1534 -113.91 -79.2275 138.753 
19464.5 1
15140403 -2710.29 -1239.71 1525.71 -70.2027 162.612 177.119 
19465 1
15140403 -2612 -1106.5 1510 190.476 258.167 320.829 
19465.5 1
15140403 -1988.5 -935.833 1514.83 1361.35 372.635 1411.43 
19466 1
15140403 -1701.14 -635.571 1540.86 569.024 594.578 822.989 
19466.5 1
15140403 -1675.67 -761 1541.17 49.6612 -244.5 249.493 
19467 1
15140403 -1695.43 -932.571 1540.71 -40.7462 -353.756 356.094 
19467.5 1
15140403 -1956.71 -1026.29 1551.57 -501.508 -179.874 532.79 
19468 1
15140403 -2076.17 -1092 1538.67 -233.762 -128.599 266.8 
19468.5 1
15140403 -2198.17 -1360 1520.67 -260.684 -572.65 629.193 
19469 1
15140403 -2240.86 -1568.86 1515.14 -90.2547 -441.558 450.688 
19469.5 1
15140403 -2258.17 -1447.83 1511.5 -33.8077 236.375 238.78 
19470 1
15140403 -2239.29 -1061.14 1505 37.6865 771.837 772.757 
19470.5 1
15140403 -2299.67 -756.833 1530.5 -119.095 600.216 611.917 
19471 1
15140403 -2313.71 -662.571 1545.14 -27.9833 187.773 189.846 
19471.5 1
15140403 -2264 -612.833 1541.67 99.2301 99.2776 140.366 
19472 1
15140403 -2599.71 -1092.14 1543.29 -675.481 -964.405 1177.43 
19472.5 1
15140403 -2698.67 -1255.67 1524.33 -197.905 -327.048 382.265 
19473 1
15140403 -2794.86 -1378.71 1523.43 -193.154 -247.084 313.622 
19473.5 1
15140403 -2690.43 -1680.43 1551.43 199.672 -576.892 610.469 
19474 1
15140403 -2565 -1812.67 1565 255.977 -269.874 371.962 
19474.5 1
15140403 -2611.57 -1863 1565.43 -91.8569 -99.2768 135.254 
19475 1
15140403 -2637.67 -1888.67 1559.67 -51.8792 -51.0272 72.7683 
19475.5 1
15140403 -2627.29 -1785.14 1563.86 20.3948 203.387 204.407 
19476 1
15140403 -2736.83 -1790.17 1583.5 -216.926 -9.94814 217.154 
19476.5 1
15140403 -2878 -1630.5 1582 -295.328 334.031 445.864 
19477 1
15140403 -3111.67 -1389.33 1581.67 -512.427 528.874 736.403 
19477.5 1
15140403 -3547.29 -976.571 1568.86 -831.334 787.714 1145.25 
19478 1
15140403 -3623.33 -870 1562 -151.792 212.717 261.322 
19478.5 1
15140403 -3739.43 -815.143 1561.71 -232.656 109.934 257.321 
19479 1
15140403 -3806.71 -933.571 1569.29 -126.477 -222.61 256.031 
19479.5 1
15140403 -3782.5 -941.5 1564 47.9491 -15.7001 50.454 
19480 1
15140403 -3731 -902.167 1560.17 107.741 82.2873 135.57 
19480.5 1
15140403 -3742.29 -821.857 1554.29 -23.463 166.964 168.604 
19481 1
15140403 -3797.29 -994.429 1554 -104.962 -329.335 345.656 
19481.5 1
15140403 -3860.17 -1084 1557.83 -126.776 -180.588 220.645 
19482 1
15140403 -3961.17 -1116.17 1550.5 -209.11 -66.5977 219.459 
19482.5 1
15140403 -3964.67 -1199.33 1557.5 -7.35294 -174.72 174.875 
19483 1
15140403 -3775 -1026.14 1544.14 366.86 334.991 496.795 
19483.5 1
15140403 -3442.33 -1030.17 1533 640.976 -7.753 641.023 
19484 1
15140403 -3123 -1105.86 1528.71 631.094 -149.586 648.579 
19484.5 1
15140403 -2644.17 -1124.17 1529.83 951.955 -36.4006 952.651 
19485 1
15140403 -2353 -1300 1520.67 604.08 -364.799 705.685 
19485.5 1
15140403 -2148.14 -1220.57 1513 400.895 155.438 429.974 
19486 1
15140403 -1887.5 -1040.5 1503.33 515.104 355.872 626.081 
19486.5 1
15140403 -1287.67 -880.167 1519.17 1226.65 327.88 1269.72 
19487 1
15140403 -1572.71 -757.143 1526.43 -555.648 239.812 605.19 
19487.5 1
15140403 -1813.67 -740.833 1550.5 -456.349 30.8893 457.393 
19488 1
15140403 -1770 -658.667 1579.33 90.2204 169.766 192.25 
19488.5 1
15140403 -1739.83 -565.5 1585.83 60.9428 188.215 197.836 
19489 1
15140403 -1668.67 -643.333 1591.5 144.942 -158.52 214.795 
19489.5 1
15140403 -1587.5 -643.833 1592.33 167.7 -1.03306 167.703 
19490 1
15140403 -1605.43 -599.143 1583.57 -35.0853 87.4569 94.2321 
19490.5 1
15140403 -1778.33 -736 1581.17 -341.709 -270.469 435.796 
19491 1
15140403 -1937.14 -1063.14 1569.29 -311.391 -641.457 713.044 
19491.5 1
15140403 -2063.5 -1541.33 1557.5 -251.707 -952.571 985.265 
19492 1
15140403 -2163.17 -1952.17 1566 -207.639 -855.903 880.729 
19492.5 1
15140403 -2234.43 -1995.86 1563.43 -142.239 -87.2065 166.844 
19493 1
15140403 -2263.57 -2065.29 1563 -57.1429 -136.134 147.641 
19493.5 1
15140403 -2258.17 -2095.17 1563 11.0981 -61.3572 62.3528 
19494 1
15140403 -2177.71 -2185.43 1563 169.373 -190.025 254.552 
19494.5 1
15140403 -2079.86 -2255.57 1562.86 196.106 -140.567 241.282 
19495 1
15140403 -1964.71 -2190.43 1561.71 223.578 126.491 256.88 
19495.5 1
15140403 -1780.29 -2162.86 1561 365.205 54.5969 369.264 
19496 1
15140403 -1677.71 -2139.29 1561 203.515 46.7687 208.819 
19496.5 1
15140403 -1588 -1960 1561 184.597 368.901 412.509 
19497 1
15140403 -1533.75 -1889.62 1561 107.639 139.633 176.305 
19497.5 1
15140403 -1488.12 -1839.38 1561 86.0849 94.8113 128.062 
19498 1
15140403 -1438 -1775.71 1561 99.4544 126.311 160.766 
19498.5 1
15140403 -1429.43 -1713.86 1561 17.783 128.334 129.561 
19499 1
15140403 -1408.43 -1625.71 1561 43.5685 182.869 187.987 
19499.5 1
15140403 -1394.25 -1608.12 1561 27.2141 33.7606 43.3635 
19500 1
15140403 -1413.43 -1634.71 1561 -38.434 -53.2851 65.6999 
19500.5 1
15140403 -1258 -1653.29 1560.71 315.271 -37.6702 317.513 
19501 1
15140403 -774.429 -1682.57 1559.86 976.912 -59.1631 978.702 
19501.5 1
15140403 -518.571 -1780.57 1559 516.883 -197.98 553.502 
19502 1
15140403 -358.571 -2216.57 1543.14 317.46 -865.079 921.49 
19502.5 1
15140403 -300.143 -2192 1518.43 115.7 48.6563 125.515 
19503 1
15140403 -156.143 -2267.29 1482.71 291.498 -152.4 328.933 
19503.5 1
15140403 -114.286 -2354.71 1452.57 82.2341 -171.765 190.436 
19504 1
15140403 -104.429 -2323 1410.86 18.4937 59.5015 62.3092 
19504.5 1
15140403 -123.857 -2289.71 1381.29 -38.3207 65.6523 76.0177 
19505 1
15140403 -210 -2312 1344.33 -179.091 -46.332 184.987 
19505.5 1
15140403 -188.429 -2316.14 1295.71 43.6669 -8.38635 44.4649 
19506 1
15140403 -60.8333 -2125.83 1252 260.931 389.181 468.558 
19506.5 1
15140403 -508.286 -2027.14 1213.43 -926.402 204.328 948.668 
19507 1
15140403 -552.714 -2125.71 1201.57 -86.7746 -192.522 211.174 
19507.5 1
15140403 -603.714 -2418.43 1203.43 -99.0291 -568.377 576.94 
19508 1
15140403 -817.429 -2653.43 1251.57 -436.152 -479.592 648.257 
19508.5 1
15140403 -1026.71 -2826.71 1379.29 -417.736 -345.88 542.343 
19509 1
15140403 -1104.71 -3095 1495.86 -160.825 -553.166 576.071 
19509.5 1
15140403 -1198.43 -3166 1542.29 -187.804 -142.285 235.617 
19510 1
15140403 -1189.14 -3118.14 1569.57 18.6835 96.292 98.0879 
19510.5 1
15140403 -1070.71 -3040.86 1571 236.857 154.571 282.831 
19511 1
15140403 -901.75 -2961.38 1556.38 328.724 154.635 363.279 
19511.5 1
15140403 -535 -2857.57 1508.57 709.381 200.781 737.248 
19512 1
15140403 -498.571 -2738.71 1450.43 72.4226 236.297 247.146 
19512.5 1
15140403 -442.429 -2562.57 1391.43 115.52 362.434 380.399 
19513 1
15140403 -424.286 -2434.71 1341 36.6522 258.297 260.885 
19513.5 1
15140403 -308.286 -2279.14 1297 235.772 316.202 394.427 
19514 1
15140403 -68.2857 -1789.29 1238.71 467.836 954.887 1063.33 
19514.5 1
15140403 -135.714 -1898 1200 -135.127 -217.864 256.367 
19515 1
15140403 7.42857 -1658.71 1203.14 287.435 480.493 559.905 
19515.5 1
15140403 -19.8571 -1583.71 1234 -54.1383 148.81 158.352 
19516 1
15140403 -34.8571 -1624.71 1269.71 -31.25 -85.4167 90.9537 
19516.5 1
15140403 450.25 -1636.12 1325.75 958.71 -22.5508 958.975 
19517 1
15140403 688.857 -1514.71 1388 487.949 248.284 547.484 
19517.5 1
15140403 894.5 -1592.5 1415.25 393.199 -148.73 420.388 
19518 1
15140403 993.667 -1769.83 1399.67 197.543 -353.254 404.736 
19518.5 1
15140403 1051.86 -1924.43 1372.71 122.249 -324.78 347.026 
19519 1
15140403 992.5 -1933.62 1345.5 -113.061 -17.517 114.41 
19519.5 1
15140403 841.429 -1522.14 1357.86 -289.964 789.793 841.34 
19520 1
15140403 798.857 -1236.86 1370.43 -88.3225 591.879 598.433 
19520.5 1
15140403 818.571 -1097.86 1365.43 39.2715 276.892 279.663 
19521 1
15140403 822.714 -1014.57 1364 8.40336 168.937 169.145 
19521.5 1
15140403 1014.43 -1146.71 1362.71 381.901 -263.233 463.832 
19522 1
15140403 1495.43 -1137 1362.14 981.633 19.8251 981.833 
19522.5 1
15140403 1655.62 -1037.62 1363 308.664 191.474 363.229 
19523 1
15140403 1621.33 -1070 1359 -70.7045 -66.7526 97.237 
19523.5 1
15140403 1591.12 -964 1351.62 -59.4652 208.661 216.969 
19524 1
15140403 1561.57 -1337.29 1327.86 -56.1855 -709.669 711.889 
19524.5 1
15140403 1557.86 -1728.57 1265.14 -7.69003 -810.115 810.152 
19525 1
15140403 1688.43 -1759 1215.14 255.022 -59.4308 261.856 
19525.5 1
15140403 1459.29 -1909.57 1156.57 -470.519 -309.182 563.011 
19526 1
15140403 1370 -1888 1124.29 -181.845 43.9337 187.077 
19526.5 1
15140403 1394.71 -1598.43 1090.29 50.1304 587.366 589.501 
19527 1
15140403 1634.71 -1375.29 1073.14 481.928 448.078 658.049 
19527.5 1
15140403 1788.29 -1284.71 1062.29 319.275 188.298 370.666 
19528 1
15140403 1846.75 -1259.62 1076.5 110.728 47.5176 120.493 
19528.5 1
15140403 1849.83 -1214.67 1076.5 5.98705 87.2977 87.5028 
19529 1
15140403 1909.43 -1296.86 1073 127.887 -176.374 217.86 
19529.5 1
15140403 2080.5 -1537.75 1079.25 332.178 -467.753 573.703 
19530 1
15140403 1993.29 -1475 1089.43 -167.398 120.441 206.224 
19530.5 1
15140403 1956.43 -1540.43 1068.86 -74.1592 -131.647 151.098 
19531 1
15140403 1873.71 -1500.86 1074 -165.098 78.9849 183.019 
19531.5 1
15140403 1733.86 -1312.71 1086.29 -275.852 371.09 462.388 
19532 1
15140403 1759.33 -1346.83 1087.33 52.0985 -69.7731 87.0778 
19532.5 1
15140403 1673.71 -1713.29 1091.14 -177.633 -760.275 780.75 
19533 1
15140403 1378.14 -1822.43 1061.43 -553.505 -204.387 590.035 
19533.5 1
15140403 1415.5 -1753.17 1029.67 78.4814 145.508 165.324 
19534 1
15140403 1374.86 -1863.43 1068.14 -86.1077 -233.606 248.97 
19534.5 1
15140403 1273.75 -1873.38 1132 -192.219 -18.9096 193.147 
19535 1
15140403 993.286 -1951.43 1101.43 -535.237 -148.957 555.578 
19535.5 1
15140403 730.286 -2043.43 1062.86 -528.112 -184.739 559.492 
19536 1
15140403 690 -2033.67 1033.17 -85.5323 20.7259 88.0076 
19536.5 1
15140403 697.25 -2329 1022.62 14.5291 -591.85 592.029 
19537 1
15140403 734 -2413.57 1022 69.3396 -159.569 173.983 
19537.5 1
15140403 779 -2173 1021 92.5926 495.003 503.588 
19538 1
15140403 707 -1919.86 1009 -143.713 505.275 525.315 
19538.5 1
15140403 774.286 -1524 1080.57 141.654 833.383 845.337 
19539 1
15140403 853.429 -1308 1157.29 161.846 441.718 470.435 
19539.5 1
15140403 979.5 -1084.62 1204.88 241.98 428.743 492.316 
19540 1
15140403 1096.57 -1091.57 1232 230.456 -13.6741 230.861 
19540.5 1
15140403 1217.57 -990 1211.86 238.659 200.338 311.598 
19541 1
15140403 1191.43 -1018 1210.71 -54.8068 -58.7002 80.3088 
19541.5 1
15140403 1263.29 -960.857 1213.57 146.051 116.144 186.602 
19542 1
15140403 1296.14 -959.429 1219.29 67.3302 2.9274 67.3938 
19542.5 1
15140403 1234.43 -916.857 1221.86 -123.676 85.3135 150.247 
19543 1
15140403 1122.5 -843.75 1229.38 -208.433 136.14 248.955 
19543.5 1
15140403 1004.71 -1126.57 1240.57 -226.511 -543.887 589.169 
19544 1
15140403 1153.14 -1319.86 1229.71 298.649 -388.905 490.345 
19544.5 1
15140403 1213.29 -1649.71 1197.86 119.568 -655.78 666.591 
19545 1
15140403 938.571 -1392.86 1206.14 -579.566 541.893 793.438 
19545.5 1
15140403 726.571 -1331.29 1215.71 -438.923 127.477 457.06 
19546 1
15140403 723.75 -1167.25 1230.75 -5.37415 312.449 312.495 
19546.5 1
15140403 699.857 -1261.14 1288.57 -45.4237 -178.504 184.192 
19547 1
15140403 691.571 -1404.14 1288.29 -17.0138 -293.634 294.127 
19547.5 1
15140403 902 -1418.29 1258.43 426.833 -28.6873 427.796 
19548 1
15140403 1141.43 -1404.71 1250.29 500.897 28.3921 501.701 
19548.5 1
15140403 1322.5 -1432.5 1235.25 344.898 -52.9252 348.935 
19549 1
15140403 1395.43 -1560 1195.71 144.413 -252.475 290.859 
19549.5 1
15140403 1142.71 -1698.29 1173.29 -539.988 -295.482 615.546 
19550 1
15140403 783.625 -1739.12 1203 -713.895 -81.1914 718.497 
19550.5 1
15140403 666.571 -1935.14 1145.86 -235.995 -395.197 460.298 
19551 1
15140403 681 -1951.12 1123 28.5714 -31.6478 42.637 
19551.5 1
15140403 612 -2043.71 1090 -139.394 -187.049 233.277 
19552 1
15140403 588 -1955.12 1065.5 -47.8088 176.473 182.834 
19552.5 1
15140403 558.429 -1849.29 984.571 -59.1429 211.679 219.786 
19553 1
15140403 501.75 -1807.38 932.125 -112.457 83.1562 139.863 
19553.5 1
15140403 403.571 -1810.14 877 -197.146 -5.55795 197.224 
19554 1
15140403 301.75 -1838.38 839.25 -204.872 -56.8051 212.601 
19554.5 1
15140403 280.143 -1871.86 834 -43.8279 -67.9151 80.8291 
19555 1
15140403 299.125 -2019.38 840.125 37.0745 -288.121 290.496 
19555.5 1
15140403 411.857 -2165.57 862.429 223.232 -289.498 365.57 
19556 1
15140403 662.5 -2406.5 867.625 523.263 -502.982 725.807 
19556.5 1
15140403 696.75 -2529.62 868 67.0254 -240.949 250.098 
19557 1
15140403 696 -2310.25 867.625 -1.47638 431.841 431.843 
19557.5 1
15140403 651.375 -1810.62 857.125 -90.334 1011.39 1015.41 
19558 1
15140403 645.778 -1730.11 825 -10.9749 157.87 158.251 
19558.5 1
15140403 553.75 -1647.38 809.25 -176.637 158.803 237.526 
19559 1
15140403 479.429 -1579.57 819.286 -156.796 143.046 212.243 
19559.5 1
15140403 645.333 -1574.11 815.333 334.485 11.0087 334.667 
19560 1
15140403 1085.62 -1511 830 871.865 124.972 880.776 
19560.5 1
15140403 1596.22 -1377.33 952.222 1019.16 266.8 1053.5 
19561 1
15140403 1711.25 -1257 1006.88 234.272 245.078 339.038 
19561.5 1
15140403 1818.62 -975.5 1041.62 221.849 581.612 622.486 
19562 1
15140403 2279.38 -874.5 1061.5 880.975 193.117 901.893 
19562.5 1
15140403 2353.62 -802.75 1053.75 139.568 134.868 194.084 
19563 1
15140403 2413.25 -660.375 1079.25 121.933 291.155 315.656 
19563.5 1
15140403 2449.38 -624.25 1073.75 73.4248 73.4248 103.838 
19564 1
15140403 2181 -758.375 1070.62 -567.389 -283.562 634.301 
19564.5 1
15140403 2041.38 -1114.62 1056.12 -278.693 -711.078 763.742 
19565 1
15140403 2032.12 -1373.5 1019.75 -18.3897 -514.662 514.99 
19565.5 2
15160600 3970 -1023 1941 0 0 0 
15140403 1996.25 -1577.88 1011.12 -69.3907 -395.309 401.354 
19566 2
15160600 4041.14 -1002.57 1915.57 259.645 74.5568 270.138 
15140403 2103.57 -1743.57 1003.57 219.023 -338.156 402.89 
19566.5 2
15160600 4404 -1043.88 1844.12 765.521 -87.1383 770.465 
15140403 2351.12 -1724.75 1000 522.265 39.7077 523.772 
19567 2
15160600 4736.12 -978.875 1806.88 639.933 125.241 652.073 
15140403 2700.25 -1683.5 999.875 672.688 79.4798 677.367 
19567.5 2
15160600 5088.5 -956.75 1791.62 672.471 42.2233 673.796 
15140403 3300.88 -1505.62 1000 1146.23 339.456 1195.44 
19568 3
15160800 4286.86 -787.714 1774.57 0 0 0 
15160600 5362.43 -960.714 1783.57 555.636 -8.04115 555.694 
15140403 3881.43 -1365 1001 1177.59 285.243 1211.65 
19568.5 3
15160800 4674.25 -821.5 1718.75 793.838 -69.233 796.851 
15160600 5715.62 -1048 1768.62 723.763 -178.864 745.537 
15140403 4133.25 -1334.75 1047.75 516.028 61.9877 519.737 
19569 3
15160800 5121.25 -977.625 1656.75 864.603 -301.983 915.823 
15160600 6109.5 -1126.38 1742.75 761.847 -151.596 776.783 
15140403 4503.62 -1171 1609.5 716.393 316.731 783.286 
19569.5 3
15160800 5500.57 -1001.57 1641.71 742.312 -46.8619 743.79 
15160600 6474.71 -1269.43 1766.86 714.705 -279.948 767.577 
15140403 4785.43 -1132 1625.43 551.475 76.3209 556.731 
19570 3
15160800 5726.14 -1051 1631 473.89 -103.842 485.133 
15160600 6789 -1438.43 1765.86 660.264 -355.042 749.669 
15140403 5026.43 -1301.86 1610.71 506.303 -356.843 619.418 
19570.5 3
15160800 6020 -1113.5 1588.75 594.853 -126.518 608.158 
15160600 7306 -1759.75 1786.62 1046.56 -650.448 1232.22 
15140403 5415.75 -1539 1601.88 788.1 -480.046 922.793 
19571 3
15160800 6305.88 -1127.5 1623.75 561.64 -27.5049 562.314 
15160600 7477.5 -1853.12 1758.12 336.935 -183.448 383.638 
15140403 5798.12 -1816.62 1589.25 751.228 -545.432 928.353 
19571.5 3
15160800 6613 -1254.86 1586.71 611.803 -253.699 662.319 
15160600 7689.57 -2066 1758.29 422.453 -424.054 598.572 
15140403 6118 -1998.57 1512.43 637.201 -362.443 733.069 
19572 3
15160800 6982.5 -1401.75 1639 751.016 -298.563 808.186 
15160600 8027.38 -2225.5 1736.25 686.593 -324.187 759.28 
15140403 6520.75 -2179.5 1432.62 818.598 -367.741 897.405 
19572.5 3
15160800 7374.62 -1599.75 1624.12 764.376 -385.965 856.294 
15160600 8474.62 -2326.88 1712.75 871.832 -197.612 893.948 
15140403 6876.62 -2481.38 1365.25 693.713 -588.45 909.677 
19573 3
15160800 7859.88 -1858.75 1621.38 922.529 -492.395 1045.71 
15160600 8816.25 -2480.88 1769.12 649.477 -292.776 712.417 
15140403 7233.5 -2795.12 1311.62 678.47 -596.483 903.39 
19573.5 3
15160800 8159.57 -2002.86 1640.29 643.125 -309.243 713.611 
15160600 9173.14 -2640.57 1780.14 765.865 -342.696 839.041 
15140403 7557.14 -3028.57 1297.14 694.513 -500.958 856.333 
19574 3
15160800 8387.75 -2261 1647.62 460.037 -520.449 694.624 
15160600 9522.75 -2878.38 1769 704.853 -479.443 852.457 
15140403 7842.75 -3162.25 1325.25 575.821 -269.513 635.773 
19574.5 3
15160800 8707.14 -2442 1671.14 643.937 -364.919 740.149 
15160600 9816.86 -3057.71 1749.71 592.958 -361.571 694.502 
15140403 8261.71 -3387.43 1448.86 844.686 -453.989 958.958 
19575 3
15160800 9027.12 -2679.38 1687.75 629.886 -467.274 784.284 
15160600 10191 -3236.38 1773 736.502 -351.694 816.164 
15140403 8674 -3520.88 1540 811.586 -262.69 853.04 
19575.5 3
15160800 9448.71 -2911.86 1668 853.42 -470.612 974.577 
15160600 10513.1 -3420.57 1739.57 652.111 -372.867 751.185 
15140403 9136.86 -3625.86 1577.43 936.958 -212.514 960.756 
19576 3
15160800 9816 -3046.38 1643.62 749.563 -274.526 798.254 
15160600 10831 -3549.25 1683 648.688 -262.609 699.828 
15140403 9539.25 -3829.12 1555.25 821.21 -414.832 920.039 
19576.5 3
15160800 10223 -3207.62 1649.25 762.172 -301.966 819.811 
15160600 11238.6 -3708 1637.88 763.343 -297.285 819.189 
15140403 9901.5 -3977.38 1573.88 678.371 -277.622 732.981 
19577 3
15160800 10551 -3300.43 1625 681.913 -192.939 708.682 
15160600 11525.3 -3951.86 1622.29 595.968 -506.98 782.436 
15140403 10252.9 -4057.14 1559.71 730.472 -165.838 749.061 
19577.5 3
15160800 10904 -3452.88 1572.38 717.48 -309.85 781.527 
15160600 11828.8 -4177.38 1683.5 616.797 -458.37 768.467 
15140403 10583 -4426.25 1622 671.022 -750.218 1006.53 
19578 3
15160800 11260.6 -3635 1564.57 716.007 -365.713 803.997 
15160600 12094 -4500.86 1694 532.631 -649.563 840.016 
15140403 10857.9 -4613.86 1583.14 551.922 -376.721 668.234 
19578.5 3
15160800 11538 -4078.12 1568.38 559.332 -893.397 1054.04 
15160600 12290 -4785.25 1684.12 395.161 -573.373 696.354 
15140403 11168.8 -4886.62 1527.5 626.8 -549.935 833.851 
19579 3
15160800 11823.4 -4363.12 1582.62 533.411 -532.71 753.862 
15160600 12548.1 -5123 1708 482.477 -631.308 794.565 
15140403 11495.5 -5172.25 1532.75 610.748 -533.879 811.196 
19579.5 3
15160800 12089.7 -4590.86 1587.43 536.974 -459.137 706.505 
15160600 12809.3 -5503.14 1680.14 526.534 -766.417 929.856 
15140403 11743 -5492 1512.57 498.992 -644.657 815.215 
19580 3
15160800 12251.7 -4863.71 1585.57 344.681 -580.547 675.159 
15160600 13004.4 -5924.14 1692.71 415.198 -895.745 987.293 
15140403 11996.9 -5953.43 1524.29 540.122 -981.763 1120.53 
19580.5 3
15160800 12528.5 -5320.75 1587.25 552.466 -912.247 1066.5 
15160600 13182.6 -6293.88 1750.88 355.681 -737.988 819.229 
15140403 12123.9 -6376.38 1543.75 253.529 -844.204 881.452 
19581 3
15160800 12631.4 -5732.43 1638.29 198.321 -793.215 817.631 
15160600 13208.9 -6648.57 1739.29 50.5436 -683.423 685.289 
15140403 12165.4 -6798 1524.71 80.0647 -812.38 816.315 
19581.5 3
15160800 12764.7 -6122.14 1655.29 273.126 -798.595 844.009 
15160600 13333.6 -6996.29 1796.57 255.562 -712.529 756.974 
15140403 12274 -7180.43 1545.14 222.482 -783.665 814.635 
19582 3
15160800 12885.1 -6508.29 1708.29 253.001 -811.224 849.762 
15160600 13411.3 -7358.86 1811.86 163.265 -761.705 779.006 
15140403 12479.6 -7589.57 1606.86 431.873 -859.544 961.941 
19582.5 3
15160800 12980.1 -6869.12 1718.38 179.89 -683.408 706.687 
15160600 13581 -7721.12 1806.25 321.429 -686.113 757.673 
15140403 12805.1 -7934.12 1606.25 616.579 -652.564 897.78 
19583 3
15160800 13180.3 -7211.33 1701.5 393.337 -672.315 778.923 
15160600 13816.3 -8058.17 1770.83 462.344 -662.164 807.604 
15140403 12997.3 -8242.5 1587.33 377.62 -605.845 713.894 
19583.5 3
15160800 13354.2 -7512.12 1668.5 352.058 -608.89 703.343 
15160600 14052.8 -8410.12 1749.38 478.576 -712.466 858.279 
15140403 13239.9 -8553.62 1624 490.975 -629.808 798.57 
19584 3
15160800 13593.9 -7792 1642.14 454.663 -531.072 699.111 
15160600 14372.1 -8735.14 1738.14 606.059 -616.732 864.677 
15140403 13524.1 -8857.43 1589.43 539.408 -576.477 789.485 
19584.5 3
15160800 13915.9 -8129.43 1620 635.108 -665.54 919.949 
15160600 14724.4 -9123.43 1762.14 694.844 -765.85 1034.09 
15140403 13750.1 -9300.14 1535.43 445.759 -873.204 980.401 
19585 3
15160800 14230.1 -8473 1605.71 632.366 -691.291 936.893 
15160600 15052.9 -9462.71 1767.43 660.822 -682.667 950.116 
15140403 14023.1 -9674 1556.57 549.296 -752.228 931.436 
19585.5 3
15160800 14569.3 -8761.29 1608.43 700.708 -595.632 919.657 
15160600 15408.6 -9783.71 1809 734.947 -663.223 989.955 
15140403 14284.1 -10149.1 1581 539.256 -981.7 1120.06 
19586 3
15160800 14818.9 -9114.71 1662.43 516.711 -731.736 895.784 
15160600 15665.9 -10036.4 1807.57 532.683 -523.218 746.664 
15140403 14608.6 -10457.7 1612.86 671.695 -638.864 926.996 
19586.5 3
15160800 15101.4 -9386 1691.75 559.441 -537.199 775.602 
15160600 16018.1 -10331.4 1836.12 697.56 -584.052 909.784 
15140403 14991.4 -10713.6 1624.25 758.027 -506.754 911.814 
19587 3
15160800 15403.9 -9784.71 1713.29 619.84 -817.037 1025.55 
15160600 16330.6 -10512.9 1858.29 640.259 -371.89 740.428 
15140403 15284 -10848.6 1598 599.641 -276.53 660.332 
19587.5 3
15160800 15650.8 -10062.5 1707.5 478.475 -538.344 720.245 
15160600 16702.8 -10753 1819.5 721.276 -465.393 858.388 
15140403 15755.6 -10967 1592.5 914.002 -229.513 942.378 
19588 3
15160800 15971.6 -10205.9 1681.86 616.964 -275.687 675.757 
15160600 17127.1 -10953.9 1784.14 816.14 -386.264 902.931 
15140403 16170.4 -11173.6 1564.14 797.699 -397.253 891.142 
19588.5 3
15160800 16319.7 -10376.1 1689.29 714.872 -349.663 795.806 
15160600 17494.6 -11153 1781.57 754.473 -408.918 858.163 
15140403 16573.9 -11328.4 1566.57 828.395 -317.982 887.328 
19589 3
15160800 16646.3 -10490.7 1681.57 680.357 -238.69 721.012 
15160600 17702 -11403.7 1808.14 432.143 -522.321 677.914 
15140403 16935 -11477.9 1550.29 752.381 -311.31 814.242 
19589.5 3
15160800 17162.8 -10667.8 1643.38 1006.75 -345.099 1064.26 
15160600 17957.6 -11644.8 1835.5 498.294 -469.855 684.88 
15140403 17294.9 -11681.2 1637.88 701.511 -396.477 805.799 
19590 3
15160800 17565.1 -10841.4 1635.57 766.463 -330.816 834.808 
15160600 18225.9 -11863.9 1812.43 510.918 -417.347 659.709 
15140403 17700.1 -11981.6 1624.86 771.939 -572.041 960.791 
19590.5 3
15160800 17834.9 -11045.1 1675 545.98 -412.377 684.214 
15160600 18634.6 -12169.4 1804.29 827.357 -618.566 1033.03 
15140403 17944.7 -12062.7 1616.14 495.084 -164.257 521.621 
19591 3
15160800 18480.1 -11328.7 1619.86 1336 -587.104 1459.31 
15160600 19288.7 -12287.6 1783.43 1354.33 -244.602 1376.24 
15140403 18356.1 -12258.6 1614.71 851.819 -405.501 943.412 
19591.5 3
15160800 19046.1 -11610.7 1620.71 1167.01 -581.443 1303.84 
15160600 19728.9 -12493.7 1768.71 907.511 -425.037 1002.11 
15140403 18905.4 -12711.6 1592.43 1132.55 -934.021 1468.01 
19592 3
15160800 19196.3 -12039.6 1636.14 302.707 -864.631 916.089 
15160600 20024 -12684.6 1789.29 595.046 -384.793 708.622 
15140403 19115 -13104 1576 422.523 -791.187 896.94 
19592.5 3
15160800 19472 -12102 1637.14 561.536 -127.146 575.751 
15160600 20200.6 -12963.4 1768.71 359.616 -567.937 672.217 
15140403 19239 -13390.4 1572.57 252.546 -583.358 635.677 
19593 3
15160800 19759.1 -12301 1650.86 573.139 -397.206 697.324 
15160600 20462 -13212.4 1767.14 521.814 -497.006 720.628 
15140403 19484.6 -13724.6 1563 490.163 -666.952 827.698 
19593.5 3
15160800 20003.9 -12575 1642.29 487.479 -545.817 731.814 
15160600 20825.9 -13416.6 1793.29 724.815 -406.659 831.101 
15140403 19738.4 -13976.4 1605.43 505.692 -501.707 712.344 
19594 3
15160800 20231.1 -12903.8 1630.38 444.751 -643.346 782.111 
15160600 21163.2 -13624.4 1753 660.26 -406.661 775.446 
15140403 20115.2 -14160.6 1626.88 737.42 -360.463 820.805 
19594.5 3
15160800 20441.7 -13175.4 1623.29 411.307 -530.622 671.367 
15160600 21495.6 -13680.3 1760.14 649.065 -109.201 658.187 
15140403 20572.4 -14357 1610.57 892.927 -383.545 971.815 
19595 3
15160800 20758.6 -13414.9 1665 634.984 -479.817 795.883 
15160600 21901.1 -13849.9 1775 812.768 -339.823 880.949 
15140403 20926.4 -14524.7 1542.43 709.419 -336.101 785.009 
19595.5 3
15160800 21052.9 -13699.3 1652.29 592.124 -572.291 823.485 
15160600 22304.1 -13980.4 1731.14 810.865 -262.719 852.364 
15140403 21323.6 -14716.3 1493.14 799.08 -385.456 887.189 
19596 3
15160800 21276.3 -13865.3 1643 453.202 -336.714 564.596 
15160600 22722.1 -14132.3 1715 847.87 -308.027 902.089 
15140403 21653 -14988 1476.29 668.212 -551.145 866.18 
19596.5 3
15160800 21659.1 -13996.3 1630.86 741.971 -253.876 784.203 
15160600 23200.7 -14318.1 1658.71 927.464 -360.188 994.95 
15140403 22093.7 -15294 1436.57 854.097 -593.023 1039.79 
19597 3
15160800 22097.1 -14082.4 1615.71 893.878 -175.802 911.001 
15160600 23767.6 -14417.9 1691 1156.85 -203.499 1174.61 
15140403 22520.6 -15482.9 1422 871.137 -385.423 952.591 
19597.5 3
15160800 22446.9 -14115.3 1599.43 696.642 -65.4525 699.71 
15160600 24198.6 -14488.7 1716.43 858.566 -141.15 870.091 
15140403 22942.3 -15604.9 1495.57 840.068 -243.028 874.515 
19598 3
15160800 22855.6 -14233.4 1582.14 782.978 -226.327 815.032 
15160600 24658.3 -14569.4 1728.71 880.679 -154.625 894.15 
15140403 23294.6 -15674.6 1554.86 674.877 -133.552 687.964 
19598.5 3
15160800 23379.6 -14301.1 1554.71 1056.45 -136.521 1065.24 
15160600 25022.6 -14635.6 1745.57 734.447 -133.353 746.455 
15140403 23617.3 -15744 1592.86 650.634 -139.977 665.521 
19599 3
15160800 23808.4 -14392.1 1580.43 897.191 -190.377 917.166 
15160600 25438.6 -14723.9 1742.43 870.293 -184.698 889.676 
15140403 24069.9 -15877.6 1557.57 946.802 -279.438 987.178 
19599.5 3
15160800 24256 -14518.6 1605.14 900.546 -254.383 935.785 
15160600 25954.6 -14860.4 1708.43 1038.23 -274.792 1073.98 
15140403 24440.1 -15959.4 1602.71 745.042 -164.703 763.029 
19600 3
15160800 24661.7 -14623.7 1594.71 808.196 -209.448 834.895 
15160600 26446 -15070 1683.71 978.941 -417.473 1064.24 
15140403 24785.7 -16171.1 1560.29 688.389 -421.742 807.308 
19600.5 3
15160800 25048.9 -14834.4 1606.57 727.712 -396.079 828.519 
15160600 26885.3 -15316.9 1687.86 825.725 -464.017 947.171 
15140403 25265.7 -16402.9 1567.57 902.256 -435.553 1001.88 
19601 3
15160800 25419.9 -15018 1629.43 744.98 -368.617 831.188 
15160600 27241.7 -15489.6 1691.14 715.72 -346.816 795.322 
15140403 25714.4 -16512.3 1518.86 901.033 -219.736 927.439 
19601.5 3
15160800 25790.9 -15222.3 1577.71 752.535 -414.373 859.078 
15160600 27593.9 -15735.9 1726.86 714.286 -499.565 871.648 
15140403 26126.9 -16791.9 1503 836.569 -567.082 1010.66 
19602 3
15160800 26092 -15348.9 1592.57 605.921 -254.671 657.265 
15160600 27973.6 -15907.1 1774.57 764.013 -344.639 838.148 
15140403 26548.7 -16999.3 1555 848.807 -417.361 945.867 
19602.5 3
15160800 26474.5 -15470 1585.5 801.887 -253.968 841.143 
15160600 28328.5 -15986.3 1775.17 744.085 -166.018 762.381 
15140403 26988 -17106 1581 920.934 -223.72 947.719 
19603 3
15160800 26935.4 -15567.9 1555 960.268 -203.869 981.67 
15160600 28712.6 -16017.4 1812.43 800.149 -64.7817 802.767 
15140403 27425.7 -17255.6 1619 911.905 -311.607 963.675 
19603.5 3
15160800 27369.7 -15718.9 1551 866.838 -301.397 917.741 
15160600 29113.1 -16090 1863.71 799.544 -144.853 812.559 
15140403 27762.7 -17447.7 1651.43 672.655 -383.519 774.307 
19604 3
15160800 27785.4 -15821.3 1567.71 804.09 -198.121 828.138 
15160600 29597.6 -16168.7 1829.29 936.999 -152.252 949.288 
15140403 28090.4 -17456.7 1671.29 633.877 -17.4081 634.116 
19604.5 3
15160800 28226.3 -15883.1 1573.14 876.456 -122.976 885.041 
15160600 29947.7 -16226.4 1820.29 696.109 -114.74 705.502 
15140403 28461.4 -17515.4 1633.86 737.575 -116.728 746.754 
19605 3
15160800 28649.6 -15963.9 1617.29 838.19 -159.83 853.292 
15160600 30362.1 -16301.9 1807.29 820.651 -149.364 834.132 
15140403 28749.6 -17515.6 1622.29 570.58 -0.282885 570.58 
19605.5 3
15160800 29017 -16000.7 1727.67 762.3 -76.3683 766.116 
15160600 30720.2 -16474 1774.33 742.788 -357.143 824.187 
15140403 28927.2 -17707.3 1606.17 368.455 -397.846 542.255 
19606 3
15160800 29407.3 -16021.4 1726.71 793.264 -42.199 794.385 
15160600 31100.6 -16639.3 1736 773.18 -335.947 843.011 
15140403 29111.1 -17929.9 1546.86 373.935 -452.284 586.846 
19606.5 3
15160800 29816.9 -16133.3 1707.14 789.155 -215.524 818.056 
15160600 31437.3 -16961.1 1706.29 648.775 -620.149 897.493 
15140403 29440 -18113.9 1492.43 633.636 -354.528 726.075 
19607 3
15160800 30121.9 -16325.4 1686.57 594.542 -374.547 702.685 
15160600 31687 -17192.6 1793 486.772 -451.128 663.674 
15140403 29797.6 -18197.6 1458.86 697.02 -163.186 715.868 
19607.5 3
15160800 30463.4 -16666.7 1656.86 667.132 -666.574 943.072 
15160600 31977.9 -17361.4 1781.14 568.08 -329.799 656.873 
15140403 30255.9 -18356.3 1431.86 895.089 -309.989 947.248 
19608 3
15160800 30814 -16922.7 1613.14 686.05 -500.978 849.496 
15160600 32284.9 -17630.7 1732.43 600.783 -526.978 799.153 
15140403 30827.4 -18504 1391.71 1118.54 -289.069 1155.28 
19608.5 3
15160800 31252.2 -17148.8 1564.83 916.667 -473.052 1031.53 
15160600 32664.2 -17835.7 1768.17 793.535 -428.771 901.965 
15140403 31270.5 -18593.3 1355 926.928 -186.89 945.581 
19609 3
15160800 31715.3 -17407.4 1651.29 943.216 -526.671 1080.3 
15160600 32991.9 -17900.7 1771.29 667.394 -132.48 680.416 
15140403 31579.4 -18772.7 1304.57 629.182 -365.338 727.559 
19609.5 3
15160800 32022.4 -17489.9 1632.57 603.424 -161.942 624.777 
15160600 33228.7 -18052.3 1768.86 465.338 -297.783 552.462 
15140403 31872.9 -18852.6 1236.71 576.48 -156.89 597.448 
19610 3
15160800 32420.3 -17763 1616.57 768.064 -527.303 931.649 
15160600 33537 -18096.4 1751.71 595.146 -85.2179 601.216 
15140403 32283.3 -18979.4 1301.57 792.333 -244.898 829.317 
19610.5 3
15160800 32967.7 -17907.5 1618.33 1138.01 -300.416 1176.99 
15160600 33922 -18199.2 1762.67 800.416 -213.593 828.425 
15140403 32791.3 -19120.3 1529.67 1056.23 -292.941 1096.1 
19611 3
15160800 33320.4 -18008.3 1580.86 727.344 -207.806 756.447 
15160600 34329.3 -18235.4 1760.86 839.764 -74.7668 843.086 
15140403 33260.6 -19119.1 1646.14 967.501 2.45459 967.504 
19611.5 3
15160800 33673.4 -18129.7 1563.14 696.252 -239.504 736.295 
15160600 34634.9 -18366.9 1758.86 602.705 -259.228 656.089 
15140403 33719.6 -19232 1609.71 905.325 -222.598 932.29 
19612 3
15160800 34047.7 -18175 1595 729.602 -88.2762 734.923 
15160600 35014.3 -18383.3 1782.86 739.627 -32.0245 740.32 
15140403 34153.6 -19292.6 1616.43 846.004 -118.073 854.204 
19612.5 3
15160800 34360 -18267.8 1616.5 654.687 -194.619 683.002 
15160600 35334.5 -18476.8 1750.17 671.309 -196.117 699.369 
15140403 34550 -19345 1627.17 831.087 -109.913 838.324 
19613 3
15160800 34720.1 -18346 1629.57 742.563 -161.168 759.852 
15160600 35750.9 -18616.7 1713.86 858.468 -288.414 905.622 
15140403 34927.7 -19409.6 1649.29 778.792 -133.137 790.09 
19613.5 3
15160800 35132.5 -18528.6 1638.5 775.107 -343.28 847.722 
15160600 36248.8 -18645.2 1720.38 935.889 -53.6386 937.425 
15140403 35389.5 -19480.4 1590.25 868.018 -133.089 878.162 
19614 3
15160800 35512.4 -18699 1620.29 739.161 -331.469 810.08 
15160600 36776.1 -18571.3 1712.57 1026.06 143.899 1036.1 
15140403 35810 -19507.9 1556.29 818.093 -53.4672 819.839 
19614.5 3
15160800 35912.7 -18826.9 1613.14 778.766 -248.749 817.528 
15160600 37287.4 -18584.7 1739.71 994.719 -26.1256 995.062 
15140403 36225.3 -19520.7 1542 807.949 -25.0139 808.336 
19615 3
15160800 36340.3 -18855.2 1595 900.251 -59.599 902.221 
15160600 37770.2 -18631.5 1732.67 1016.29 -98.4962 1021.05 
15140403 36619 -19508.2 1516.17 828.872 26.416 829.293 
19615.5 3
15160800 36784.8 -18815.9 1582.62 912.56 80.681 916.12 
15160600 38361 -18564.2 1706.62 1213.21 138.09 1221.04 
15140403 36983.4 -19382.6 1515 748.203 257.786 791.367 
19616 3
15160800 37190.1 -18759.9 1585.71 764.892 105.694 772.16 
15160600 39164.9 -18637.6 1683 1516.71 -138.342 1523.01 
15140403 37412.6 -19362.4 1545.57 809.805 38.1065 810.701 
19616.5 3
15160800 37594.2 -18641.5 1593.83 839.966 246.065 875.266 
15160600 39774.8 -18480.7 1674.33 1268.14 326.205 1309.42 
15140403 37871.2 -19435.3 1616 953.42 -151.569 965.393 
19617 3
15160800 38149.4 -18661 1582.88 1133.08 -39.7959 1133.78 
15160600 40270.9 -18417.6 1659.12 1012.33 128.656 1020.47 
15140403 38244.9 -19584.6 1612.12 762.67 -304.677 821.276 
19617.5 3
15160800 38660 -18609 1563.71 997.314 101.562 1002.47 
15160600 40779.1 -18317.6 1615.29 992.711 195.417 1011.76 
15140403 38570 -19718.9 1600.57 635.01 -262.172 687.002 
19618 3
15160800 39135.2 -18576.2 1544.38 969.898 66.8367 972.198 
15160600 41312.4 -18223.9 1568.38 1088.23 191.217 1104.9 
15140403 39023.9 -19837.5 1616.88 926.276 -242.128 957.399 
19618.5 3
15160800 39629.9 -18474.6 1531 975.556 200.549 995.957 
15160600 41832 -18169.1 1545.14 1024.9 107.953 1030.57 
15140403 39469 -19870.7 1615 877.959 -65.5114 880.399 
19619 3
15160800 40130.1 -18390.9 1526.5 1000.54 167.393 1014.44 
15160600 42304.8 -18147.8 1568.38 945.5 42.7857 946.468 
15140403 40033.4 -19996.8 1529.38 1128.75 -252.071 1156.55 
19619.5 3
15160800 40640.1 -18389 1525.29 1002 3.68369 1002.01 
15160600 42804.1 -18180.4 1575.71 981.125 -64.2015 983.224 
15140403 40637.1 -20211.6 1467 1186.18 -422.046 1259.03 
19620 3
15160800 41075.9 -18423.6 1563.14 913.447 -72.4768 916.318 
15160600 43298.9 -18147.3 1576.86 1037.14 69.4819 1039.46 
15140403 41065.4 -20313 1483.29 897.874 -212.639 922.709 
19620.5 3
15160800 41589.2 -18329.6 1558.62 994.947 182.067 1011.47 
15160600 43803.2 -18072 1576.62 977.506 145.903 988.334 
15140403 41472.5 -20355.6 1421.25 788.898 -82.6066 793.211 
19621 3
15160800 41957.8 -18245.2 1592.83 725.558 166.257 744.362 
15160600 44284.8 -17974.5 1575 947.999 191.929 967.232 
15140403 42072.5 -20832.2 1470.5 1181.1 -938.074 1508.31 
19621.5 2
15160800 42357.4 -18261 1606.88 812.077 -32.1816 812.714 
15140403 42484.1 -20821.8 1570 836.636 21.1721 836.904 
19622 2
15160800 42855.9 -18276.1 1586.57 971.7 -29.5182 972.148 
15140403 42838.4 -20796.3 1496.14 690.65 49.638 692.432 
19622.5 2
15160800 43213.1 -18139.6 1580.71 739.722 282.757 791.922 
15140403 43433.9 -21248.7 1547.14 1232.77 -936.705 1548.27 
19623 2
15160800 43740.3 -17993 1564.57 1114.47 309.876 1156.75 
15140403 43759 -21537.4 1508 687.406 -610.39 919.294 
19623.5 2
15160800 44190.9 -17891.4 1564.29 930.933 209.858 954.294 
15140403 44115.7 -21882 1509.43 737.013 -711.924 1024.71 
19624 2
15160800 44575.1 -17750.9 1564 749.095 274.018 797.64 
15140403 44610 -22030.7 1498.71 963.52 -289.891 1006.18 
19624.5 1
15140403 45150.4 -21974.9 1519.29 1068.04 110.39 1073.73 
19625 1
15140403 45558.3 -22007.6 1606.57 820.638 -65.8235 823.274 
19625.5 1
15140403 45946.9 -22070.2 1574 743.001 -119.844 752.604 
19626 1
15140403 46321.7 -22235.3 1614.71 743.729 -327.452 812.624 
19626.5 1
15140403 46680 -22375.8 1580.88 720.897 -282.624 774.318 
19627 1
15140403 47052.6 -22560.4 1567.71 695.096 -344.55 775.805 
19627.5 1
15140403 47240.7 -22809.5 1565.17 404.506 -535.637 671.217 
19628 1
15140403 47331.9 -23206.3 1565.43 190.775 -830.096 851.736 
19628.5 1
15140403 47182 -23208.7 1562.14 -302.131 -4.89631 302.171 
19629 1
15140403 46932.9 -22814.6 1554.12 -480.936 760.79 900.056 
19629.5 1
15140403 46845.3 -22631.4 1554.71 -168.118 351.625 389.748 
19630 1
15140403 46705 -22467 1631.43 -280.571 328.857 432.282 
19630.5 1
15140403 46562.3 -22200.9 1653.71 -288.312 537.662 610.086 
19631 1
15140403 46538 -21918.4 1646.14 -49.3612 574.042 576.16 
19631.5 1
15140403 46382.3 -21568.4 1780 -314.574 707.071 773.89 
19632 1
15140403 46361.7 -21118.9 1847.71 -40.8975 893.78 894.715 
19632.5 1
15140403 46521.9 -20624.6 1800.14 312.169 963.52 1012.83 
19633 1
15140403 46622.3 -20069.7 1721.29 200.456 1107.5 1125.49 
19633.5 1
15140403 46701.3 -19604 1669.86 165.272 974.298 988.216 
19634 1
15140403 46754.9 -19159.8 1666.75 104.463 865.984 872.262 
