# Supplementary material for: Intrinsic group behaviour II: On the dependence of triad spatial dynamics on social and personal features; and on the effect of social interaction on small group dynamics
Source: PLoS One. 2019 Dec 3;14(12):e0225704. doi: 10.1371/journal.pone.0225704 (PMC6890182; doi:10.1371/journal.pone.0225704)
Supplement: S3 Data Set — (ZIP) [file pone.0225704.s003.zip › set_3_int/group_traj_triad_int/traj_3_0324_89.dat]

3 15132403 15141000 15143600 0 0 1 0 1 1 0 13.3333 0 30 1420.35 1709.83 1147.78 
19404 1
15132403 39479.5 -23534.5 1541 0 0 0 
19404.5 1
15132403 39534.6 -23414.3 1541 168.931 368.755 405.608 
19405 1
15132403 39464 -23149.7 1541 -139.194 521.837 540.082 
19405.5 1
15132403 39306.7 -23133.4 1541 -313.944 32.5064 315.622 
19406 1
15132403 39290.2 -23009.2 1541 -33.8397 254.114 256.358 
19406.5 1
15132403 39252.6 -22853.5 1541 -74.193 307.642 316.462 
19407 1
15132403 39225 -22718.1 1541 -52.3201 256.358 261.643 
19407.5 1
15132403 39162.3 -22697.1 1541 -127.988 42.8571 134.973 
19408 1
15132403 39031.3 -22704.4 1541 -259.921 -14.4558 260.322 
19408.5 1
15132403 38992.3 -22788.5 1540.5 -82.3518 -177.741 195.892 
19409 1
15132403 38943.4 -22793.4 1540 -103.612 -10.4419 104.137 
19409.5 1
15132403 39127.4 -22683.3 1540 365.805 218.972 426.336 
19410 1
15132403 39068.1 -22980.7 1540 -117.165 -587.804 599.367 
19410.5 1
15132403 39225.1 -22701 1540 312.749 557.2 638.971 
19411 1
15132403 39172.1 -22631.7 1540 -103.922 135.854 171.044 
19411.5 1
15132403 39153.9 -22655.1 1540 -34.8964 -44.711 56.7171 
19412 1
15132403 39167.7 -22641 1540 28.3563 29.0408 40.5888 
19412.5 1
15132403 39090.4 -22581.9 1541.71 -161.586 123.73 203.517 
19413 1
15132403 39038.4 -22744.6 1541.71 -100 -312.912 328.503 
19413.5 1
15132403 39037.7 -23192.4 1546 -1.38427 -867.94 867.941 
19414 1
15132403 39120.3 -23346.9 1539.29 160.022 -299.28 339.375 
19414.5 1
15132403 39081.5 -23472.3 1538 -79.806 -258.181 270.234 
19415 1
15132403 39036.7 -23187.6 1538 -94.2857 599.499 606.868 
19415.5 1
15132403 39017.7 -22865 1535 -36.1217 613.254 614.317 
19416 1
15132403 39127.7 -22672.3 1533.29 215.264 377.132 434.243 
19416.5 1
15132403 39161.6 -22646 1531.14 67.3104 52.2579 85.2149 
19417 1
15132403 39056.7 -22855.5 1530 -220.388 -440.126 492.221 
19417.5 1
15132403 38956.1 -23129.3 1527 -210.301 -572.773 610.161 
19418 1
15132403 38967.9 -23254.7 1525 22.9242 -245.457 246.525 
19418.5 1
15132403 38925.9 -23288.6 1525 -81.5534 -65.742 104.752 
19419 1
15132403 38951.2 -23262.3 1524.83 53.1713 55.122 76.5874 
19419.5 1
15132403 38898.7 -23244 1524.29 -102.848 35.9477 108.949 
19420 1
15132403 39131.4 -23091.3 1522 459.003 301.212 549.01 
19420.5 1
15132403 39190.1 -22828 1518.86 118.855 532.967 546.059 
19421 1
15132403 39232.4 -22646.9 1517.14 82.5893 353.795 363.307 
19421.5 1
15132403 39259.8 -22545 1516.33 56.2726 209.152 216.59 
19422 1
15132403 39483.7 -22555.9 1516 472.323 -22.9054 472.878 
19422.5 1
15132403 39563 -22575 1515.43 156.382 -37.7571 160.876 
19423 1
15132403 39724.1 -22627.7 1515 314.732 -102.958 331.144 
19423.5 1
15132403 39738 -22591 1517.17 27.4943 72.8458 77.8617 
19424 1
15132403 39492 -22645.1 1581.57 -511.435 -112.563 523.675 
19424.5 1
15132403 39167.9 -22710.4 1659.86 -620.963 -125.068 633.433 
19425 1
15132403 39061.2 -22719.3 1661.17 -212.531 -17.7386 213.27 
19425.5 1
15132403 38997.6 -22637.9 1662 -134.167 171.891 218.053 
19426 1
15132403 38979.1 -22494.9 1699.14 -35.7836 277.67 279.966 
19426.5 1
15132403 38975.9 -22536.6 1712.14 -6.23475 -79.1542 79.3994 
19427 1
15132403 39026.3 -22637.8 1709.33 100.952 -202.524 226.29 
19427.5 1
15132403 39475.1 -22699.1 1683.43 914.072 -124.867 922.562 
19428 1
15132403 39575.4 -22728.9 1664.43 198.193 -58.7239 206.71 
19428.5 1
15132403 39624.7 -22743.2 1647.17 101.105 -29.383 105.288 
19429 1
15132403 39669.1 -22733 1645.29 92.0832 21.049 94.4583 
19429.5 1
15132403 39671 -22790.9 1637.43 3.58522 -111.693 111.751 
19430 1
15132403 39709.2 -22823 1631.67 76.9489 -64.8041 100.602 
19430.5 1
15132403 39689.7 -22751.9 1640.71 -38.3676 140.321 145.472 
19431 1
15132403 39782.3 -22934.1 1650.57 175.325 -345.238 387.205 
19431.5 1
15132403 39782.7 -22919.2 1649.5 0.790358 31.0709 31.081 
19432 1
15132403 39805.3 -23229 1649 48.0235 -657.82 659.571 
19432.5 1
15132403 39722.1 -23456.3 1652.29 -161.13 -440.476 469.022 
19433 1
15132403 39523.1 -23438.1 1668.14 -390.196 35.5742 391.814 
19433.5 1
15132403 39637.7 -23417.3 1668 225.091 40.9767 228.791 
19434 1
15132403 39662 -23363.1 1668.43 48.5714 108.286 118.68 
19434.5 1
15132403 39345.2 -23612.8 1667.33 -660.069 -520.188 840.409 
19435 1
15132403 39198.3 -23523.1 1665.29 -299.147 182.669 350.509 
19435.5 1
15132403 39047.7 -23311.4 1665 -292.372 411.096 504.461 
19436 1
15132403 38970 -23319.3 1665 -155.118 -15.778 155.919 
19436.5 1
15132403 38991.7 -23308.1 1665 45.144 23.265 50.7863 
19437 1
15132403 38941.1 -23262.9 1665 -102.371 91.6715 137.417 
19437.5 1
15132403 39236 -23306 1666.86 598.088 -87.5109 604.456 
19438 1
15132403 39654.7 -23255.4 1666.86 814.619 98.388 820.539 
19438.5 1
15132403 39917.1 -23253.6 1657.43 515.577 3.64861 515.59 
19439 1
15132403 40126.8 -23382.3 1639.5 423.617 -260.125 497.108 
19439.5 1
15132403 39961.6 -23709.9 1622 -326.605 -647.28 725.012 
19440 1
15132403 40316.7 -24275.7 1562.83 726.166 -1157.07 1366.07 
19440.5 1
15132403 40422.4 -24600.7 1510.71 213.66 -656.662 690.547 
19441 1
15132403 40343.1 -24674 1498 -148.198 -136.983 201.809 
19441.5 1
15132403 40049.8 -24796 1489.5 -583.12 -242.545 631.551 
19442 1
15132403 39721 -24728 1491.83 -675.222 139.63 689.509 
19442.5 1
15132403 39746.7 -24685 1512.71 53.3491 89.2116 103.946 
19443 1
15132403 40044.3 -24805.2 1506.83 595.238 -240.333 641.926 
19443.5 1
15132403 40294.6 -24766.4 1510.86 484.02 74.9286 489.785 
19444 1
15132403 40354.8 -24762.7 1511.17 117.241 7.31888 117.469 
19444.5 1
15132403 40282.2 -24756.5 1516.83 -153.955 13.065 154.508 
19445 1
15132403 40081.2 -24612.5 1520 -415.289 297.521 510.866 
19445.5 1
15132403 39925.2 -24207.3 1522.83 -312.625 811.957 870.063 
19446 1
15132403 39666.3 -23690 1595.83 -520.791 1040.91 1163.93 
19446.5 1
15132403 39607.5 -23449.3 1632 -120.314 492.161 506.653 
19447 1
15132403 39660.4 -23222 1634 99.6772 428.123 439.574 
19447.5 1
15132403 39572.7 -23090.7 1635.5 -164.348 245.943 295.801 
19448 1
15132403 39702.8 -23051.2 1638 259.814 78.8423 271.513 
19448.5 1
15132403 39690.5 -23019.5 1638 -24.2782 62.336 66.897 
19449 1
15132403 39690.2 -22926.5 1638 -0.670691 187.123 187.124 
19449.5 2
15141000 42385 -25137 789 0 0 0 
15132403 39714.5 -22927.5 1638 48.8621 -2.00803 48.9034 
19450 2
15141000 42242 -25102.5 779.833 -496.528 119.792 510.774 
15132403 39717.5 -22957.3 1638 6.14754 -61.1339 61.4422 
19450.5 2
15141000 41967 -25074.3 789.833 -543.478 55.6653 546.322 
15132403 39712.5 -23247.8 1638 -9.88142 -574.111 574.196 
19451 2
15141000 41781.8 -25231.2 787.4 -397.425 -336.624 520.828 
15132403 39627.8 -23435.6 1638.4 -181.76 -402.933 442.031 
19451.5 2
15141000 41609.1 -25630.6 881.286 -347.399 -803.564 875.444 
15132403 39419.4 -23638.6 1640 -419.258 -408.393 585.289 
19452 2
15141000 41446.2 -26024.3 1459.67 -314.626 -760.158 822.697 
15132403 39369.5 -23670.7 1641.67 -96.3872 -61.9599 114.584 
19452.5 2
15141000 41414.2 -26130.3 1530.83 -61.657 -204.239 213.343 
15132403 39374.7 -23563.5 1643.5 9.95504 206.487 206.727 
19453 2
15141000 41417.7 -25600.8 1539 7.07071 1069.7 1069.72 
15132403 39268.2 -23388 1644.17 -215.152 354.545 414.72 
19453.5 2
15141000 41289 -25625 1551.67 -259.409 -48.7231 263.945 
15132403 39217 -23454 1644 -103.159 -133.065 168.368 
19454 2
15141000 41168.7 -25559.2 1563.5 -245.578 134.354 279.928 
15132403 39255.2 -23406.7 1644 77.8912 96.5986 124.09 
19454.5 2
15141000 41307.7 -25663.4 1556.14 274.798 -206.051 343.469 
15132403 39556.3 -23125 1644 595.097 556.653 814.864 
19455 2
15141000 41480.5 -26000.7 1552.83 334.208 -652.298 732.931 
15132403 39718.7 -23024.7 1644 314.083 194.068 369.203 
19455.5 2
15141000 41381.8 -26165.7 1554.83 -203.857 -340.909 397.211 
15132403 39920.5 -23103.5 1644 417.011 -162.879 447.692 
19456 2
15141000 41321 -26147.8 1577.83 -125.949 36.922 131.249 
15132403 39996.8 -23076.3 1644 158.04 56.2457 167.75 
19456.5 2
15141000 40868.8 -25659.2 1585.5 -904.333 977.333 1331.54 
15132403 39999 -23060.8 1644 4.33333 31 31.3014 
19457 2
15141000 40424.3 -25857.8 1555.67 -896.169 -400.538 981.606 
15132403 40140.2 -23177.2 1644 284.61 -234.543 368.8 
19457.5 2
15141000 40419.3 -25869.3 1526.67 -10.5485 -24.2616 26.4556 
15132403 40180 -23252.8 1644 84.0366 -159.634 180.403 
19458 2
15141000 40521.1 -25744.6 1481 195.788 239.927 309.673 
15132403 40145.6 -23295.3 1644 -66.2088 -81.6392 105.112 
19458.5 2
15141000 40653.7 -25592.8 1446.17 244.509 279.96 371.701 
15132403 39784.5 -23096.3 1644 -666.183 367.071 760.619 
19459 2
15141000 40662.2 -25535.3 1394.17 17.3469 117.347 118.622 
15132403 39659.3 -23079.7 1644 -255.442 34.0136 257.697 
19459.5 2
15141000 40650.8 -25581.2 1356.33 -23.8095 -96.2885 99.1886 
15132403 39536.8 -23078 1644 -257.353 3.5014 257.377 
19460 2
15141000 40692.6 -25890.4 1311.86 82.1616 -608.783 614.303 
15132403 39542.3 -23147 1644 10.733 -135.827 136.25 
19460.5 2
15141000 40793 -26116.5 1257.83 190.567 -428.978 469.402 
15132403 39530.2 -23222.8 1644 -22.9963 -143.896 145.722 
19461 2
15141000 40853.3 -26200.5 1247.67 125.433 -174.636 215.015 
15132403 39449.7 -23357.3 1643.17 -167.36 -279.626 325.883 
19461.5 2
15141000 40918.8 -26169.3 1238.33 128.684 61.2312 142.509 
15132403 39387.2 -23449.3 1642.33 -122.79 -180.747 218.51 
19462 2
15141000 40747.7 -25996.4 1207 -342.924 346.503 487.505 
15132403 39343.6 -23499.9 1642.14 -87.3652 -101.25 133.732 
19462.5 2
15141000 40737.5 -25596.3 1174.83 -20.3067 795.418 795.677 
15132403 39291.7 -23458.3 1642 -103.19 82.5523 132.148 
19463 2
15141000 40856 -25321.3 1146.67 259.3 601.751 655.24 
15132403 39341.7 -23472.5 1640.83 109.409 -30.9993 113.716 
19463.5 2
15141000 41130.3 -24959 1128.86 530.533 700.838 878.999 
15132403 39922.3 -23388 1640 1123.05 163.443 1134.89 
19464 2
15141000 41425.5 -24636 1104.67 568.814 622.351 843.131 
15132403 40121 -23384.5 1640 382.879 6.74374 382.939 
19464.5 2
15141000 41649.6 -24433.9 1077.29 443.706 400.283 597.579 
15132403 40097.9 -23412 1640 -45.8274 -54.4554 71.1727 
19465 2
15141000 41709.5 -24163 1064.17 116.141 524.917 537.612 
15132403 40153 -23394.7 1640 106.866 33.5917 112.021 
19465.5 2
15141000 41596 -23890.3 1162.17 -247.817 595.342 644.861 
15132403 40144.5 -23245.8 1640 -18.559 324.964 325.493 
19466 2
15141000 41470.7 -23690 1167.43 -248.091 396.7 467.888 
15132403 40156.4 -23358.7 1640 23.6209 -223.527 224.771 
19466.5 2
15141000 41225.7 -24127.7 1143.33 -477.676 -853.151 977.774 
15132403 40184.5 -23545 1640 54.7201 -363.13 367.23 
19467 2
15141000 41122 -24610 1106.57 -213.746 -994.502 1017.21 
15132403 40064.9 -23818.3 1640.43 -246.686 -563.476 615.109 
19467.5 2
15141000 41070 -24666.9 1088.57 -99.8081 -109.131 147.889 
15132403 39714.7 -24030.7 1640 -672.059 -407.732 786.072 
19468 2
15141000 41461.7 -24618.3 1122.5 766.471 94.9585 772.331 
15132403 39664 -24513.8 1629.83 -99.2452 -945.438 950.633 
19468.5 2
15141000 41647.8 -24614 1272 397.792 9.25926 397.9 
15132403 39690.7 -24530.2 1621.83 56.9801 -34.9003 66.8188 
19469 2
15141000 41677.9 -24381 1420.14 63.4753 492.6 496.673 
15132403 39792.9 -24435 1608.86 216.048 201.198 295.224 
19469.5 2
15141000 41470 -23872 1460.67 -405.971 994.141 1073.84 
15132403 39831 -24221.3 1595 74.4978 417.318 423.915 
19470 2
15141000 41035.6 -23262.7 1577.29 -867.123 1216.14 1493.62 
15132403 39943.6 -23667.7 1587.57 224.693 1105.03 1127.64 
19470.5 2
15141000 40713.8 -22757 1628.17 -634.592 997.464 1182.22 
15132403 40231.7 -22703.3 1605 568.235 1902.13 1985.19 
19471 2
15141000 40221.4 -22747.7 1647.43 -980.886 18.4974 981.06 
15132403 40007 -22239.7 1665.71 -447.543 923.544 1026.27 
19471.5 2
15141000 39877.8 -22336.2 1642.17 -685.819 821.452 1070.11 
15132403 39564.3 -21884.3 1793.17 -883.566 709.343 1133.07 
19472 2
15141000 39027.1 -22125.6 1634 -1711.65 423.733 1763.32 
15132403 39192.3 -21574.1 1824.43 -748.587 624.126 974.636 
19472.5 2
15141000 38298.2 -21786.3 1616.83 -1457.95 678.476 1608.09 
15132403 38813.3 -21330 1822.83 -757.905 488.286 901.578 
19473 2
15141000 37911.3 -21638 1586.86 -776.869 297.858 832.013 
15132403 38432 -21126.6 1806.86 -765.73 408.491 867.875 
19473.5 2
15141000 37532.6 -21422.7 1546.29 -724.119 411.636 832.942 
15132403 38010.7 -20869.1 1818 -805.518 492.215 943.999 
19474 2
15141000 37102 -21281.3 1549.17 -878.717 288.533 924.876 
15132403 37625.5 -20759 1807.17 -786.152 224.781 817.656 
19474.5 2
15141000 36643.4 -21164.1 1521.43 -904.48 231.145 933.548 
15132403 37071 -20542.7 1782.43 -1093.69 426.599 1173.94 
19475 2
15141000 36341.3 -20918.8 1504.5 -600.587 487.693 773.66 
15132403 36583.7 -20369.7 1736.83 -968.854 344.031 1028.12 
19475.5 2
15141000 35928.3 -20714.1 1494.43 -811.488 402.142 905.667 
15132403 36195.1 -20199.4 1705.71 -763.308 334.456 833.367 
19476 3
15143600 36545.8 -20316.8 1330.75 0 0 0 
15141000 35201.7 -20497.3 1472.5 -1438.85 429.326 1501.54 
15132403 35554.3 -19963.7 1698.33 -1268.93 466.855 1352.09 
19476.5 3
15143600 36064.2 -20157.7 1285.17 -1206.98 398.705 1271.12 
15141000 34722 -20254.7 1439.5 -1003.49 507.671 1124.6 
15132403 35075.7 -19774 1738.17 -1001.39 396.792 1077.14 
19477 3
15143600 35628.5 -19977.3 1269.5 -955.409 395.468 1034.02 
15141000 34329.3 -20059.7 1440.33 -861.111 427.632 961.447 
15132403 34626.2 -19589.3 1724.17 -985.746 404.971 1065.69 
19477.5 3
15143600 34675 -19994.1 1242 -1819.66 -32.0792 1819.94 
15141000 33934.3 -19954.6 1427.43 -753.908 200.563 780.13 
15132403 34301.9 -19474.1 1713.14 -618.911 219.829 656.792 
19478 3
15143600 34266.8 -19947.5 1218.5 -814.704 93.0995 820.006 
15141000 33433.5 -19928.2 1456.5 -999.572 52.7041 1000.96 
15132403 33793.7 -19359.5 1682.17 -1014.35 228.828 1039.84 
19478.5 3
15143600 33750.9 -19863.7 1184.86 -1034.02 167.907 1047.56 
15141000 32787.9 -19960.4 1432.14 -1293.87 -64.6531 1295.49 
15132403 33251.9 -19402.9 1673 -1085.79 -86.8881 1089.26 
19479 3
15143600 33348.4 -19657.3 1144 -756.445 388.024 850.159 
15141000 32344.6 -19817.1 1394.14 -833.244 269.334 875.692 
15132403 32690.1 -19332 1651.57 -1055.85 133.19 1064.22 
19479.5 3
15143600 33017.5 -19428.2 1176.33 -655.304 453.701 797.037 
15141000 31827.7 -19634 1414.83 -1023.57 362.659 1085.92 
15132403 32210.3 -19145.8 1609.83 -950.118 368.647 1019.13 
19480 3
15143600 32598 -19345.7 1196 -877.615 172.594 894.425 
15141000 31497.2 -19461 1371.33 -691.423 361.925 780.42 
15132403 31556.8 -18817.8 1545 -1367.15 686.192 1529.7 
19480.5 3
15143600 32020.7 -19138.9 1174.57 -1200.18 429.957 1274.87 
15141000 31049 -19224.9 1302.71 -931.739 490.941 1053.17 
15132403 31023 -18561.4 1428.14 -1109.84 533.066 1231.22 
19481 3
15143600 31387.7 -18822.9 1153.86 -1208.02 603.053 1350.18 
15141000 30403.1 -18935.6 1226.29 -1232.55 552.072 1350.54 
15132403 30592.3 -18147.6 1396.43 -821.974 789.804 1139.93 
19481.5 3
15143600 31082.3 -18539.5 1132.5 -615.687 571.285 839.903 
15141000 29816 -18705.2 1173.5 -1183.76 464.526 1271.64 
15132403 29900.3 -17792.7 1480.33 -1395.07 715.534 1567.86 
19482 3
15143600 30566.7 -18211.7 1131.33 -1067.63 678.744 1265.12 
15141000 29356 -18458.5 1150 -952.381 510.697 1080.67 
15132403 29408 -17631.8 1583.17 -1019.32 332.988 1072.33 
19482.5 3
15143600 29866.5 -17907.8 1109.67 -1470.94 638.305 1603.46 
15141000 28880.2 -18180 1171.5 -999.65 585.084 1158.28 
15132403 29014.8 -17465.3 1638.83 -825.98 349.79 896.993 
19483 3
15143600 29575.3 -17621.3 1063 -563.277 554.251 790.237 
15141000 28175.7 -17888.3 1293.57 -1362.58 564.244 1474.78 
15132403 28527.6 -17236.1 1675.14 -942.48 443.308 1041.53 
19483.5 3
15143600 29130.2 -17298.3 1054.67 -857.647 622.259 1059.61 
15141000 27664.2 -17626.2 1374.83 -985.641 505.046 1107.5 
15132403 27999.8 -17004.2 1702.17 -1016.84 446.968 1110.74 
19484 3
15143600 28678.4 -17031.6 1117.14 -892.763 527.197 1036.8 
15141000 27290.7 -17374.7 1376.43 -738.048 496.941 889.756 
15132403 27564 -16768.3 1741.29 -861.331 466.168 979.389 
19484.5 3
15143600 28236.7 -16846 1134.33 -878.254 368.929 952.596 
15141000 26816.5 -17023 1370 -942.772 699.233 1173.77 
15132403 27172.7 -16561.8 1691.5 -777.999 410.442 879.628 
19485 3
15143600 27708 -16770.3 1114.5 -1096.82 156.985 1108 
15141000 26409.2 -16718.3 1347.33 -845.09 632.089 1055.33 
15132403 26767.5 -16269.2 1742.67 -840.595 607.192 1036.96 
19485.5 3
15143600 27130 -16724.3 1096.14 -1131.12 90.1128 1134.7 
15141000 25924 -16452.7 1298.57 -949.446 519.802 1082.42 
15132403 26212.1 -15969 1705.57 -1086.8 587.41 1235.39 
19486 3
15143600 26606.8 -16410.8 1067.83 -1033.93 619.471 1205.3 
15141000 25471 -16144.8 1323.33 -895.257 608.46 1082.46 
15132403 25696.8 -15676.8 1683.83 -1018.4 577.404 1170.7 
19486.5 3
15143600 26163.3 -16123.2 1043.67 -906.953 588.275 1081.03 
15141000 24938 -15878 1386 -1089.98 545.671 1218.94 
15132403 25317.7 -15456.5 1686.5 -775.392 450.579 896.802 
19487 3
15143600 25567 -15831.7 1008.71 -1162.44 568.133 1293.85 
15141000 24378.1 -15587.6 1426.43 -1091.34 566.138 1229.44 
15132403 24865.3 -15227.4 1649 -881.834 446.533 988.445 
19487.5 3
15143600 25181.8 -15683.8 973.333 -729.482 280.078 781.401 
15141000 23901.3 -15351.3 1413.5 -903.048 447.421 1007.81 
15132403 24393 -14990 1587.17 -894.481 449.675 1001.15 
19488 3
15143600 24896.2 -15607.2 983 -590.22 158.402 611.107 
15141000 23563.2 -15245.8 1400.5 -698.691 217.975 731.904 
15132403 23944 -14748.7 1588 -927.686 498.623 1053.2 
19488.5 3
15143600 24514.3 -15421 1107.17 -771.38 376.094 858.181 
15141000 23117.2 -15022.7 1361.33 -901.01 450.842 1007.51 
15132403 23436.5 -14465.3 1579.5 -1025.25 572.391 1174.21 
19489 3
15143600 24027 -15119.5 1184.33 -992.532 614.053 1167.13 
15141000 22500.2 -14721.5 1328.67 -1256.62 613.374 1398.33 
15132403 22898 -14260.5 1555.83 -1096.74 417.176 1173.4 
19489.5 3
15143600 23569.5 -14855 1217.83 -945.248 546.488 1091.85 
15141000 22015.3 -14578.5 1283.67 -1001.72 295.455 1044.38 
15132403 22291.3 -13969.7 1561.5 -1253.44 600.895 1390.03 
19490 2
15141000 21464.3 -14365.3 1294.29 -1078.37 417.249 1156.28 
15132403 21773.9 -13741.1 1599.29 -1012.67 447.209 1107.02 
19490.5 2
15141000 20987.7 -14142 1343 -941.935 441.276 1040.18 
15132403 21319.3 -13506.7 1637.67 -898.268 463.392 1010.75 
19491 2
15141000 20563.9 -13899.9 1392.86 -830.999 474.79 957.071 
15132403 20808.7 -13322.9 1659.43 -1001.21 360.411 1064.11 
19491.5 2
15141000 20059.2 -13630.5 1432.67 -1005.36 536.568 1139.58 
15132403 20340.8 -13123 1660.67 -932.034 398.122 1013.5 
19490 1
15143600 23230 -14619 1219.43 -664.384 461.84 809.136 
19492 3
15143600 20763.5 -13790.2 1017.25 -1186.96 398.821 1252.17 
15141000 19583 -13384.3 1436 -992.014 512.847 1116.74 
15132403 19966.8 -12912.2 1660.33 -779.167 439.236 894.443 
19492.5 3
15143600 20394.6 -13464.3 1059.71 -876.315 774.262 1169.36 
15141000 19257.4 -13091.3 1435.86 -649.843 584.925 874.319 
15132403 19593 -12490.3 1666.57 -746.174 842.078 1125.11 
19493 3
15143600 19993.6 -13088.7 1078.14 -786.275 736.415 1077.28 
15141000 18701.4 -12898.9 1388 -1090.2 377.311 1153.64 
15132403 19140.6 -12220.6 1670.43 -887.115 528.852 1032.79 
19493.5 3
15143600 19557.7 -12752.8 1069.17 -895.082 689.694 1129.98 
15141000 18069.5 -12737.7 1346.67 -1297.59 330.987 1339.14 
15132403 18719.7 -11992.5 1655 -864.281 468.319 983.008 
19494 3
15143600 19192.4 -12448.9 1095.57 -768.922 639.95 1000.39 
15141000 17481.9 -12490 1291.86 -1237.14 521.404 1342.53 
15132403 18137 -11740.4 1632 -1226.67 530.677 1336.54 
19494.5 3
15143600 18633.4 -12097.9 1096.86 -1120.24 703.407 1322.77 
15141000 16806.9 -12225.6 1222.71 -1352.71 529.917 1452.8 
15132403 17322.6 -11544.4 1634 -1632.12 392.786 1678.72 
19495 3
15143600 17974.7 -11767 1064.14 -1279.06 642.441 1431.33 
15141000 16442.3 -11899.4 1236.57 -707.906 633.287 949.833 
15132403 16660.7 -11281.7 1645.57 -1285.16 510.125 1382.7 
19495.5 3
15143600 17305 -11361.3 1028.14 -1326.17 803.395 1550.54 
15141000 16019.9 -11639.4 1321 -836.492 514.851 982.238 
15132403 16266 -10956.6 1662.86 -781.612 643.847 1012.65 
19496 3
15143600 16850.3 -10999.1 1053.86 -902.211 718.537 1153.38 
15141000 15570.3 -11219.9 1378.57 -892.007 832.483 1220.12 
15132403 15878.4 -10453 1674 -768.991 999.15 1260.81 
19496.5 3
15143600 16438 -10583.3 1089 -848.325 855.673 1204.92 
15141000 15264.1 -10831.1 1407.86 -629.924 799.824 1018.1 
15132403 15551.4 -9944.86 1682.43 -672.84 1045.56 1243.35 
19497 3
15143600 16165.2 -10220.8 1101.25 -541.171 719.317 900.157 
15141000 15104.4 -10511.4 1374 -317 634.46 709.245 
15132403 15307.1 -9436 1699.5 -484.729 1009.64 1119.97 
19497.5 3
15143600 15748.1 -9808.88 1220 -787.028 777.123 1106.04 
15141000 14827.9 -10060.4 1404.12 -521.698 850.943 998.135 
15132403 14819 -9135.5 1713.25 -920.991 566.981 1081.52 
19498 3
15143600 15240.6 -9297.71 1195.57 -1007.05 1014.21 1429.25 
15141000 14625 -9603.43 1434.43 -402.53 906.64 991.981 
15132403 14360.7 -8730.71 1678.86 -909.297 803.146 1213.2 
19498.5 3
15143600 14967.7 -8749.71 1193.57 -566.094 1136.93 1270.07 
15141000 14292.4 -9091.29 1416.57 -689.982 1062.54 1266.91 
15132403 13890.3 -8268.29 1640.43 -975.993 959.395 1368.58 
19499 3
15143600 14629.3 -8431.57 1133.71 -702.134 660.047 963.667 
15141000 13711.9 -8600.14 1383.29 -1204.51 1018.97 1577.7 
15132403 13437 -7837.71 1634.29 -940.427 893.302 1297.07 
19499.5 3
15143600 14238.4 -7942.12 1123.75 -750.308 939.437 1202.29 
15141000 13142 -8140.25 1390.5 -1093.78 882.712 1405.53 
15132403 12874.6 -7515.62 1639.38 -1079.41 618.214 1243.91 
19500 3
15143600 13712.4 -7577.71 1115.29 -1054 730.282 1282.28 
15141000 12648 -7843.43 1406.57 -989.98 594.833 1154.94 
15132403 12321.4 -7271 1677.86 -1108.61 490.23 1212.16 
19500.5 3
15143600 13243 -7274.43 1107.57 -952.188 615.184 1133.63 
15141000 12080.3 -7608.71 1388.14 -1151.55 476.094 1246.09 
15132403 11838.3 -7038.43 1707.14 -980.006 471.747 1087.64 
19501 3
15143600 12746.4 -6894.29 1112 -1003.17 767.965 1263.38 
15141000 11548.9 -7262.14 1354 -1073.59 700.144 1281.72 
15132403 11256.3 -6547.86 1674 -1175.76 991.053 1537.72 
19501.5 3
15143600 12139.7 -6546 1075.14 -1225.69 703.608 1413.28 
15141000 10962.9 -6858.57 1298.71 -1183.84 815.296 1437.42 
15132403 10772.4 -6169.43 1590.71 -977.489 764.502 1240.95 
19502 3
15143600 11638.3 -6267 1048.86 -994.898 553.571 1138.54 
15141000 10404.6 -6440.43 1231.43 -1107.71 829.649 1383.96 
15132403 10152.3 -5860.43 1531.71 -1230.44 613.095 1374.73 
19502.5 3
15143600 11199.6 -5799.57 1016 -868.741 925.601 1269.43 
15141000 9909.14 -6006.43 1249.86 -981.047 859.406 1304.24 
15132403 9628.57 -5355 1535.43 -1037.06 1000.85 1441.25 
19503 3
15143600 10853.1 -5466.57 1008.71 -701.272 674.089 972.717 
15141000 9464.71 -5660.29 1233.86 -899.653 700.694 1140.33 
15132403 9285.14 -5031.29 1582.71 -695.2 655.292 955.359 
19503.5 3
15143600 10348.6 -5142.86 993.857 -991.299 635.981 1177.77 
15141000 9183.43 -5246.43 1227.86 -552.624 813.079 983.103 
15132403 8860.71 -4634.71 1605.71 -833.848 779.119 1141.2 
19504 3
15143600 9931 -4727.57 1013.71 -783.436 779.148 1104.92 
15141000 8711.14 -4803.29 1235.71 -886.09 831.412 1215.07 
15132403 8469.57 -4197 1567.86 -733.852 821.228 1101.34 
19504.5 3
15143600 9557.29 -4333.14 1002.71 -737.109 777.966 1071.71 
15141000 8172 -4434.43 1203.71 -1063.4 727.529 1288.45 
15132403 8188.57 -3745.86 1539.43 -554.241 889.828 1048.32 
19505 3
15143600 9178.67 -4001.5 983.833 -787.15 689.486 1046.42 
15141000 7688.5 -3992 1219 -1005.2 919.81 1362.52 
15132403 7898.33 -3237.33 1529.5 -603.406 1057.22 1217.3 
19505.5 3
15143600 8725.29 -3754.43 990.143 -917.775 500.145 1045.21 
15141000 7347.43 -3566.57 1275.86 -690.428 861.191 1103.79 
15132403 7584.14 -2730.86 1550.14 -636.013 1025.26 1206.51 
19506 3
15143600 8203.33 -3391.67 969 -1067.39 741.844 1299.86 
15141000 7279.67 -3274 1305.17 -138.572 598.306 614.143 
15132403 7192.17 -2263.67 1645.33 -801.587 955.4 1247.13 
19506.5 3
15143600 7796.14 -2897.71 947.571 -843.044 1022.68 1325.36 
15141000 6919.43 -2841.71 1251.71 -745.835 895.001 1165.03 
15132403 6767.86 -1890.29 1682.57 -878.488 773.045 1170.19 
19507 3
15143600 7577 -2482 939.714 -428.013 811.942 917.848 
15141000 6723.43 -2369.43 1267.86 -382.812 922.433 998.713 
15132403 6342.86 -1423.86 1695.29 -830.078 910.993 1232.45 
19507.5 3
15143600 7209.29 -1892.71 983.286 -714.008 1144.24 1348.74 
15141000 6462 -1945 1295.29 -507.628 824.133 967.927 
15132403 5964.14 -1012.29 1651.71 -735.368 799.168 1086.02 
19508 3
15143600 6839.43 -1513.71 1034.29 -754.81 773.469 1080.74 
15141000 6185 -1546.57 1348.43 -565.306 813.12 990.32 
15132403 5637.86 -570.429 1624.86 -665.889 901.749 1120.96 
19508.5 3
15143600 6499.14 -1119.29 1010.29 -679.213 787.283 1039.78 
15141000 5919.14 -1168.29 1392.57 -530.653 755.061 922.881 
15132403 5264.86 -216.286 1642.71 -744.511 706.872 1026.63 
19509 3
15143600 6284.57 -711.714 1000.14 -442.415 840.353 949.697 
15141000 5695.86 -761.857 1317.14 -460.383 837.997 956.134 
15132403 4959.43 169.857 1643.71 -629.75 796.171 1015.12 
19509.5 3
15143600 6003.43 -269.429 1001.14 -563.413 886.344 1050.26 
15141000 5370 -286.571 1321.71 -653.02 952.476 1154.84 
15132403 4583.86 541.857 1656.14 -752.648 745.491 1059.36 
19510 3
15143600 5728.29 138.714 957.286 -553.607 821.213 990.39 
15141000 5075.14 94.5714 1324.14 -593.274 766.887 969.582 
15132403 3990.43 894.286 1658 -1194.02 709.112 1388.71 
19510.5 3
15143600 5424.29 412.571 919.429 -608 547.714 818.324 
15141000 4809.43 413.714 1278.14 -531.429 638.286 830.557 
15132403 3532 1290 1652.86 -916.857 791.429 1211.19 
19511 3
15143600 5072.25 821.75 891.875 -684.894 796.067 1050.14 
15141000 4425.75 884.125 1219.75 -746.456 915.196 1181.01 
15132403 3151.88 1797.38 1610.5 -739.543 987.111 1233.41 
19511.5 3
15143600 4692.43 1250.14 906.714 -734.664 828.613 1107.4 
15141000 4029.43 1359 1163.29 -766.579 918.52 1196.38 
15132403 2785.29 2267.57 1613 -709.07 909.471 1153.22 
19512 3
15143600 4323.71 1528.29 894.571 -733.03 552.968 918.209 
15141000 3619.29 1792.29 1127.14 -815.393 861.403 1186.12 
15132403 2307.43 2672.29 1627.43 -950.014 804.601 1244.95 
19512.5 3
15143600 4076 1854.43 867.571 -509.7 671.076 842.696 
15141000 3189.86 2207.43 1232.43 -883.598 854.203 1228.99 
15132403 1940.71 2947.14 1631.71 -754.556 565.55 942.975 
19513 3
15143600 3639.57 2296 906.143 -881.674 892.063 1254.24 
15141000 2803.29 2652.71 1285 -780.952 899.567 1191.26 
15132403 1657.43 3293.14 1708.43 -572.294 698.99 903.387 
19513.5 3
15143600 3169.86 2578.29 919.857 -954.704 573.751 1113.84 
15141000 2536.43 3093 1333.71 -542.393 894.89 1046.43 
15132403 1349.29 3643 1720.43 -626.307 711.092 947.582 
19514 3
15143600 2763.29 2944.43 1057.86 -792.537 713.729 1066.55 
15141000 2204.57 3454.29 1373.29 -646.895 704.261 956.272 
15132403 994.429 3938.14 1687.43 -691.729 575.327 899.717 
19514.5 3
15143600 2434.29 3276.29 1164.71 -659.319 665.044 936.475 
15141000 1907.43 3771.14 1397.43 -595.477 634.984 870.516 
15132403 667.857 4361 1671.71 -654.452 847.409 1070.71 
19515 3
15143600 2148.71 3512.71 1167.57 -573.437 474.756 744.462 
15141000 1600 4115.71 1374.71 -617.326 691.91 927.271 
15132403 336.857 4835.71 1729.29 -664.659 953.242 1162.08 
19515.5 3
15143600 1821.14 3855 1148.57 -649.943 679.138 940.029 
15141000 1280 4586.14 1379.86 -634.921 933.39 1128.87 
15132403 153 5437.14 1750.57 -364.796 1193.31 1247.82 
19516 3
15143600 1424 4188.71 1107.57 -827.381 695.238 1080.7 
15141000 971.571 5066.86 1431.71 -642.56 1001.49 1189.9 
15132403 138 5989.71 1713.14 -31.25 1151.19 1151.61 
19516.5 3
15143600 1116.75 4574 1063.5 -607.213 761.434 973.905 
15141000 855 5542.5 1483.25 -230.378 940.006 967.825 
15132403 129.625 6536.75 1684.75 -16.5514 1081.1 1081.22 
19517 3
15143600 929.286 5138.57 1053.43 -383.363 1154.54 1216.53 
15141000 853.143 6148.14 1463.14 -3.79784 1238.53 1238.54 
15132403 -73 6996.43 1651.57 -414.366 940.038 1027.31 
19517.5 3
15143600 1010.12 5714.88 1066.75 154.568 1101.92 1112.71 
15141000 940.75 6862.75 1409.12 167.509 1366.36 1376.59 
15132403 -237.75 7588.62 1575.25 -315.01 1132.31 1175.31 
19518 3
15143600 1087.67 6336.5 1057.83 154.465 1238.3 1247.89 
15141000 716 7285.5 1411.5 -447.709 842.131 953.745 
15132403 -270.333 8188.33 1507.83 -64.907 1194.64 1196.4 
19518.5 3
15143600 904.143 6752 1069.57 -385.554 872.899 954.256 
15141000 739.143 7502.14 1384 48.6194 455.132 457.722 
15132403 -217.286 8673.71 1585.14 111.445 1019.71 1025.78 
19519 3
15143600 780.875 7013.25 1112.5 -234.796 497.619 550.231 
15141000 819.875 7839.25 1327.62 153.776 642.109 660.266 
15132403 -20.625 9295.75 1788.12 374.592 1184.83 1242.63 
19519.5 3
15143600 891.714 7488 1066 212.743 911.228 935.733 
15141000 864.714 8168.29 1320.86 86.0639 631.546 637.384 
15132403 129 9831.43 1889.57 287.188 1028.17 1067.53 
19520 3
15143600 894.143 7838.71 1091.57 5.03853 727.623 727.64 
15141000 1009.71 8482.43 1284.71 300.83 651.749 717.827 
15132403 290.286 10317.7 1922.71 334.618 1008.89 1062.94 
19520.5 3
15143600 1135 8200.43 1113.14 479.795 720.546 865.673 
15141000 1209.86 8852 1279.29 398.691 736.198 837.223 
15132403 278.857 10866.3 1941.43 -22.7661 1092.77 1093.01 
19521 2
15143600 1257.57 8563.29 1092.86 248.624 736.019 776.876 
15141000 1030.57 9274 1295.43 -363.663 855.984 930.032 
19521.5 2
15143600 1217.86 9059.14 1073.57 -79.1121 987.763 990.926 
15141000 1098.14 9775 1389.86 134.604 998.008 1007.04 
19522 2
15143600 1224.57 9570.43 1065 13.7026 1043.44 1043.53 
15141000 1012.86 10113.3 1422.29 -174.052 690.379 711.981 
19522.5 1
15141000 660.5 10681.4 1448.5 -678.915 1094.58 1288.04 
19523 1
15141000 261.333 11271 1450 -823.024 1215.72 1468.11 
