# Supplementary material for: Intrinsic group behaviour II: On the dependence of triad spatial dynamics on social and personal features; and on the effect of social interaction on small group dynamics
Source: PLoS One. 2019 Dec 3;14(12):e0225704. doi: 10.1371/journal.pone.0225704 (PMC6890182; doi:10.1371/journal.pone.0225704)
Supplement: S3 Data Set — (ZIP) [file pone.0225704.s003.zip › set_3_int/group_traj_triad_int/traj_3_0324_88.dat]

3 15132200 15132301 15131600 0 0 0 1 3 1 0 10 10 10 1719.84 1744.16 1702.75 
19395.5 1
15131600 43620 -24000 1386 0 0 0 
19396 1
15131600 43484 -24009 1379.14 -509.363 -33.7079 510.477 
19396.5 1
15131600 43105.7 -23717.1 1347.14 -762.673 588.422 963.281 
19397 1
15131600 42674.1 -23388.9 1301.86 -854.597 650.071 1073.74 
19397.5 1
15131600 42240.6 -23168.1 1293.71 -861.971 438.796 967.231 
19398 1
15131600 41933.2 -22936.3 1346.5 -627.357 473.081 785.736 
19398.5 1
15131600 41663 -22790.1 1310.71 -550.238 297.74 625.628 
19399 1
15131600 41386.3 -22636 1270.29 -541.515 301.649 619.864 
19399.5 1
15131600 41083.6 -22453.9 1271.29 -606.642 365.016 707.991 
19400 1
15131600 40621.6 -22184.1 1287.71 -900.585 525.759 1042.82 
19400.5 1
15131600 40216.3 -22019.8 1328.83 -894.565 362.714 965.302 
19401 1
15131600 39792.6 -21850.6 1420.2 -710.962 283.949 765.568 
19401.5 1
15131600 39426.4 -21691.1 1475.86 -784.093 341.45 855.213 
19402 1
15131600 39041.8 -21582.2 1479.5 -781.698 221.496 812.473 
19402.5 2
15132200 42287.2 -23119.8 1486 0 0 0 
15131600 38696.7 -21511.3 1470.57 -684.76 140.637 699.053 
19403 3
15132301 47018 -23427 1556 0 0 0 
15132200 42275.9 -23124.6 1563.57 -30.1398 -12.7551 32.7277 
15131600 38380.1 -21384.1 1469.57 -643.438 258.42 693.393 
19403.5 3
15132301 46968.4 -23304.3 1556.43 -170.349 421.699 454.806 
15132200 41889.4 -23390.6 1629.71 -780.664 -537.374 947.738 
15131600 38001.1 -21287.4 1468.43 -765.657 195.382 790.193 
19404 3
15132301 46872 -22987.6 1596 -191.327 628.401 656.882 
15132200 42044.9 -23277 1621.86 308.39 225.34 381.946 
15131600 37696 -21178.6 1490.71 -605.442 215.986 642.814 
19404.5 3
15132301 46887.4 -22579.9 1670 30.4311 804.17 804.746 
15132200 42181.4 -23145.7 1638.71 269.372 258.946 373.65 
15131600 37403.7 -21025.4 1490.86 -576.5 302.057 650.839 
19405 3
15132301 46851.4 -22238.9 1723.57 -71.0059 672.584 676.322 
15132200 42456.6 -22922.1 1664.71 542.688 440.969 699.26 
15131600 37067.6 -20829.3 1473.57 -663.004 386.87 767.621 
19405.5 3
15132301 46699.7 -22000.6 1800.71 -302.823 475.62 563.841 
15132200 42490.7 -22856.9 1666.71 68.1494 130.311 147.055 
15131600 36738 -20734.7 1436.43 -657.827 188.765 684.375 
19406 3
15132301 46604.7 -21692.2 1826.5 -194.371 630.685 659.957 
15132200 42732 -22772.2 1659.5 493.427 173.191 522.939 
15131600 36448 -20578 1455.67 -593.047 320.479 674.101 
19406.5 3
15132301 46363 -21458.5 1828.62 -477.602 461.792 664.346 
15132200 42625.5 -22788.4 1664 -210.474 -32.0323 212.898 
15131600 36118.1 -20430.8 1441.75 -651.927 291.008 713.929 
19407 3
15132301 46090.6 -21240.6 1819.14 -515.963 412.744 660.738 
15132200 42615 -22830.3 1661.71 -19.8864 -79.3764 81.8295 
15131600 35513.1 -20395.1 1387.14 -1145.8 67.4378 1147.78 
19407.5 3
15132301 45701.1 -21108.3 1788.14 -794.752 269.971 839.354 
15132200 42649.6 -22888 1648.29 70.5539 -117.784 137.299 
15131600 35010 -20229.9 1365.71 -1026.82 337.318 1080.81 
19408 3
15132301 45305.4 -21028.3 1777.71 -785.147 158.73 801.032 
15132200 42726.4 -22748.9 1612.71 152.494 276.077 315.394 
15131600 34620.6 -20052.6 1382 -772.676 351.757 848.976 
19408.5 3
15132301 44974.2 -20791 1737.17 -700.342 501.661 861.477 
15132200 42893.5 -22500.5 1630.17 353.217 525.068 632.818 
15131600 34315.2 -19906.7 1365.83 -645.676 308.467 715.576 
19409 3
15132301 44742.7 -20625.7 1714.86 -490.365 350.182 602.566 
15132200 43082 -22197.7 1659.71 399.364 641.495 755.651 
15131600 33938.4 -19785.7 1377.14 -798.174 256.255 838.301 
19409.5 3
15132301 44318.4 -20584.6 1685 -843.51 81.7949 847.467 
15132200 43291 -22002.7 1609.29 415.507 387.674 568.276 
15131600 33523.7 -19671.9 1350.71 -824.482 226.356 854.99 
19410 3
15132301 43923.4 -20541.3 1670.14 -780.632 85.5449 785.306 
15132200 43452.1 -21849.6 1622 318.464 302.654 439.339 
15131600 33238.1 -19661.1 1343.29 -564.37 21.1745 564.767 
19410.5 3
15132301 43482.3 -20566.1 1713.86 -878.771 -49.5162 880.165 
15132200 43530.4 -21689 1672 155.948 319.863 355.854 
15131600 32860.7 -19795.9 1345.57 -751.85 -268.355 798.306 
19411 3
15132301 43290.4 -20513.1 1736.43 -376.19 103.922 390.281 
15132200 43679.9 -21414.3 1653 292.997 538.655 613.186 
15131600 32462.1 -19583 1343.14 -781.513 417.367 885.978 
19411.5 3
15132301 43279.1 -20510.6 1740 -21.5376 4.90731 22.0896 
15132200 43392.1 -21187.4 1667.86 -549.073 432.933 699.223 
15131600 32036 -19262.9 1308.14 -813.25 610.96 1017.18 
19412 3
15132301 43134.8 -20465 1768.83 -296.323 93.5758 310.748 
15132200 42858.3 -20911.5 1715.33 -1096.12 566.588 1233.9 
15131600 31474.8 -19138 1287.5 -1152.29 256.38 1180.47 
19412.5 3
15132301 42911.7 -20505.3 1765.14 -466.776 -84.2797 474.324 
15132200 42288.7 -20544.3 1681.86 -1191.67 768.231 1417.84 
15131600 31106.1 -19024.9 1222.71 -771.319 236.701 806.821 
19413 3
15132301 42402 -20641.9 1758.86 -980.22 -262.637 1014.8 
15132200 41568.3 -20357.4 1700.14 -1385.44 359.341 1431.28 
15131600 30681.7 -18873.3 1123.57 -816.209 291.484 866.695 
19413.5 3
15132301 41912.3 -20843.7 1802.14 -949.059 -391.196 1026.52 
15132200 41047.1 -20260.9 1677.29 -1009.97 187.154 1027.16 
15131600 30342.4 -18710.9 1050.71 -657.53 314.784 728.996 
19414 3
15132301 41217.3 -20918.6 1792.29 -1346.9 -145.072 1354.69 
15132200 40871.7 -20106 1634.43 -339.978 300.111 453.488 
15131600 29993.6 -18626.7 1006.43 -676.08 163.068 695.467 
19414.5 3
15132301 40791.3 -20794.8 1751 -876.445 254.605 912.677 
15132200 40550.3 -19960.2 1599.17 -661.278 300.069 726.174 
15131600 29584.7 -18475.8 1070 -841.368 310.455 896.818 
19415 3
15132301 40459.6 -20485.4 1699.57 -698.446 651.378 955.05 
15132200 40113.6 -19732.4 1555.43 -919.499 479.449 1036.99 
15131600 29218 -18363.9 1098 -771.93 235.739 807.124 
19415.5 3
15132301 40072.4 -20245.4 1676 -736.013 456.274 865.968 
15132200 39499 -19740.6 1568.14 -1168.39 -15.4807 1168.49 
15131600 28809.3 -18201.9 1200.86 -777.023 307.985 835.835 
19416 3
15132301 39421 -20247 1704.71 -1274.81 -3.0752 1274.82 
15132200 39085.9 -19632.3 1632.57 -808.499 211.909 835.808 
15131600 28479.6 -17920.4 1268.57 -645.233 550.741 848.317 
19416.5 3
15132301 39023.3 -19998 1757.43 -790.684 495.03 932.865 
15132200 38652.1 -19412.7 1739.14 -862.255 436.524 966.456 
15131600 28183.1 -17839.9 1306.14 -589.321 160.182 610.703 
19417 3
15132301 38685.3 -19910.8 1788 -709.984 183.123 733.22 
15132200 38131 -19369.2 1721 -1094.84 91.4866 1098.65 
15131600 27787.8 -18005 1313.33 -830.482 -346.939 900.037 
19417.5 3
15132301 38302.4 -19915.7 1827.86 -801.056 -10.2112 801.121 
15132200 37697.6 -19320.4 1709.29 -906.754 101.963 912.469 
15131600 27430.4 -17841.4 1309.29 -747.709 342.2 822.295 
19418 3
15132301 37775.1 -19834.7 1846.29 -1031.87 158.513 1043.97 
15132200 37314.9 -19218.1 1660.57 -748.952 200.168 775.239 
15131600 27024.3 -17872.3 1337.43 -794.8 -60.3858 797.091 
19418.5 3
15132301 37398.9 -19983.9 1846.57 -730.652 -289.598 785.951 
15132200 36665.7 -19339.6 1583.43 -1260.47 -235.784 1282.33 
15131600 26633.9 -17695.3 1335.57 -758.114 343.689 832.381 
19419 3
15132301 36862.8 -19963.3 1815.83 -1126.1 43.1172 1126.93 
15132200 36150.2 -19400.3 1583.33 -1083.08 -127.651 1090.58 
15131600 26230.3 -17486.8 1298.83 -847.739 437.925 954.17 
19419.5 3
15132301 36324.6 -19788.1 1752 -1055.42 343.511 1109.91 
15132200 35744.6 -19310.3 1594.57 -795.285 176.564 814.649 
15131600 25899.9 -17305.1 1238.71 -647.993 356.256 739.468 
19420 3
15132301 36024.1 -19884.3 1760.71 -592.561 -189.631 622.165 
15132200 35325 -19175.4 1611 -827.557 265.99 869.253 
15131600 25459.3 -17057.6 1214 -868.977 488.307 996.777 
19420.5 3
15132301 35517.9 -19734.1 1764.86 -1024.87 303.933 1068.99 
15132200 34794.4 -19140.7 1608.43 -1074.03 70.2718 1076.33 
15131600 25041.3 -16829.3 1293.71 -846.154 462.117 964.12 
19421 3
15132301 34908.3 -19730.3 1777.14 -1190.57 7.53348 1190.59 
15132200 34396.7 -19054 1565 -776.786 169.364 795.035 
15131600 24715.6 -16610.1 1302 -636.161 428.013 766.744 
19421.5 3
15132301 34338.7 -19896.7 1787.5 -1169.65 -341.645 1218.52 
15132200 33941.7 -19006.8 1596.17 -934.389 96.8515 939.395 
15131600 24379.3 -16465.2 1333.33 -690.427 297.692 751.871 
19422 3
15132301 33980.6 -19880.3 1764.71 -755.475 34.559 756.265 
15132200 33471.3 -19036 1656.29 -992.365 -61.5331 994.271 
15131600 24061.1 -16264.6 1345.14 -671.288 423.197 793.551 
19422.5 3
15132301 33628.9 -19808.4 1714.29 -693.717 141.73 708.047 
15132200 33128.7 -18938.4 1648.86 -675.683 192.449 702.556 
15131600 23748.1 -16047.3 1357.71 -617.357 428.571 751.534 
19423 3
15132301 33254.7 -19675.9 1713.14 -730.748 258.929 775.265 
15132200 32755 -18817 1630.14 -729.911 237.165 767.474 
15131600 23481 -15896.9 1346 -521.763 293.806 598.798 
19423.5 3
15132301 32969.5 -19514.3 1717.33 -565.901 320.484 650.349 
15132200 32391.5 -18710.2 1680 -721.23 211.971 751.734 
15131600 23056.3 -15848 1353.67 -842.593 96.9388 848.151 
19424 3
15132301 32711.1 -19274.9 1728.86 -537.125 497.871 732.379 
15132200 31927.6 -18688.1 1649.29 -964.508 45.7875 965.595 
15131600 22655.3 -15864 1318.29 -833.779 -33.264 834.442 
19424.5 3
15132301 32262.9 -19102.4 1708.86 -858.785 330.323 920.122 
15132200 31414.9 -18547.3 1545.14 -982.211 269.841 1018.6 
15131600 22349.3 -15723.1 1277 -586.207 269.841 645.332 
19425 3
15132301 31723.3 -18947.8 1630.67 -1074.75 307.959 1118 
15132200 31099.7 -18417 1484.33 -627.869 259.533 679.395 
15131600 21997.3 -15628.2 1236.33 -701.1 189.196 726.18 
19425.5 3
15132301 31245.3 -18896.1 1514.14 -1008.54 109.052 1014.42 
15132200 30591.9 -18273.6 1561.71 -1071.33 302.592 1113.24 
15131600 21616.7 -15536.1 1189.86 -802.994 194.143 826.13 
19426 3
15132301 30772.6 -18664.7 1440.14 -917.892 449.376 1021.99 
15132200 29978.4 -18069.6 1516.71 -1191.12 396.117 1255.26 
15131600 21191.7 -15295.4 1159.14 -825.243 467.406 948.417 
19426.5 3
15132301 30279.7 -18349.9 1431.14 -935.213 597.452 1109.76 
15132200 29564.4 -17903.6 1530.57 -785.579 314.991 846.376 
15131600 20748.6 -14973 1182.86 -840.878 611.819 1039.9 
19427 3
15132301 29903.2 -18077.3 1534.5 -753.095 545.048 929.639 
15132200 29190.2 -17634 1617.17 -748.524 539.143 922.477 
15131600 20399.2 -14685.3 1246.17 -698.81 575.333 905.176 
19427.5 3
15132301 29637.4 -17732.9 1606.14 -541.218 701.581 886.077 
15132200 28816.6 -17493.6 1698.14 -760.886 286.005 812.864 
15131600 20029.4 -14477.1 1254.14 -753.031 424.013 864.2 
19428 3
15132301 29257.1 -17419.3 1704.71 -751.553 619.706 974.098 
15132200 28442.3 -17411.1 1670.29 -739.695 162.902 757.421 
15131600 19628.9 -14292 1285.43 -791.643 365.895 872.111 
19428.5 3
15132301 28898.7 -17167 1729.5 -736.091 518.04 900.109 
15132200 28064 -17261.5 1661.5 -776.767 307.275 835.336 
15131600 19287.8 -14190.3 1318.67 -700.254 208.761 730.71 
19429 3
15132301 28542.7 -16918 1761.14 -736.961 515.528 899.378 
15132200 27766.3 -17060 1715.29 -616.386 417.184 744.294 
15131600 18996.3 -14009.3 1311.29 -603.618 374.84 710.535 
19429.5 3
15132301 28111.9 -16710.3 1816.57 -831.771 400.993 923.384 
15132200 27432.1 -16774 1685.29 -645.063 552.124 849.086 
15131600 18605.1 -13760.4 1266.29 -755.102 480.419 894.976 
19430 3
15132301 27782 -16514.3 1751.17 -665.035 395.065 773.529 
15132200 26974 -16554.8 1664.83 -923.675 441.868 1023.93 
15131600 18157 -13535.7 1234.5 -903.514 453.149 1010.78 
19430.5 3
15132301 27383.3 -16299.9 1683.71 -786.419 423.03 892.977 
15132200 26527.3 -16268.7 1679.14 -881.093 564.337 1046.33 
15131600 17777.3 -13266.4 1190.43 -748.943 531.042 918.107 
19431 3
15132301 26979.1 -16029.6 1644.14 -765.422 511.905 920.824 
15132200 26047.3 -15935.1 1625.86 -909.091 631.764 1107.06 
15131600 17311.9 -12861.1 1130.29 -881.494 767.587 1168.85 
19431.5 3
15132301 26555.7 -15811.7 1643.83 -878.581 452.085 988.072 
15132200 25597 -15664 1610.17 -934.203 562.537 1090.5 
15131600 16807.5 -12458.3 1121.83 -1046.38 835.704 1339.15 
19432 3
15132301 26099.6 -15592.4 1618 -968.355 465.474 1074.42 
15132200 25120.9 -15521.3 1658.86 -1010.92 303.003 1055.35 
15131600 16468.9 -12202.9 1154.86 -718.987 542.412 900.641 
19432.5 3
15132301 25554.7 -15251.7 1708.71 -1055.92 660.299 1245.38 
15132200 24677.4 -15368.6 1650.43 -859.358 295.958 908.893 
15131600 16072.9 -11843.6 1227.14 -767.442 696.29 1036.24 
19433 3
15132301 25153.4 -14970.6 1713.86 -786.835 551.261 960.727 
15132200 24444.9 -15212 1628.29 -456.022 307.003 549.734 
15131600 15712.3 -11556.9 1304.29 -707.003 562.185 903.274 
19433.5 3
15132301 24920.7 -14714.6 1679.86 -457.199 502.947 679.696 
15132200 24041 -15383.4 1606 -793.433 -336.795 861.955 
15131600 15388.6 -11271.4 1315.43 -635.981 560.763 847.896 
19434 3
15132301 24676.4 -14405.4 1690.57 -488.571 618.286 788.022 
15132200 23265.7 -15518.3 1653.29 -1550.57 -269.714 1573.85 
15131600 15078.7 -10942.7 1287.71 -619.714 657.429 903.47 
19434.5 3
15132301 24346.8 -14163.2 1676.33 -686.657 504.712 852.192 
15132200 22755 -15365.3 1655.33 -1063.99 318.651 1110.68 
15131600 14734.5 -10508.7 1288.17 -717.113 904.266 1154.1 
19435 3
15132301 23983.9 -14059.1 1620.71 -739.259 211.861 769.018 
15132200 22459.3 -15470.1 1581.29 -602.269 -213.461 638.979 
15131600 14393.9 -10135 1311.29 -693.774 761.032 1029.8 
19435.5 3
15132301 23630.1 -13800.4 1601.71 -686.824 502.358 850.935 
15132200 22000.4 -15529.3 1535 -890.985 -114.84 898.355 
15131600 14020.4 -9768.29 1323.86 -725.104 712.067 1016.27 
19436 3
15132301 23102.7 -13727.5 1587 -1052.85 145.566 1062.86 
15132200 21571 -15376.8 1500.33 -857.143 304.296 909.555 
15131600 13752.2 -9522.83 1315.33 -535.453 489.925 725.766 
19436.5 3
15132301 22581.7 -13616.9 1622.14 -1083.06 230.027 1107.22 
15132200 21246.9 -15296.7 1547.43 -673.894 166.568 694.174 
15131600 13535.6 -9172.43 1323.43 -450.302 728.492 856.43 
19437 3
15132301 22251.1 -13455.1 1614.86 -669.173 327.357 744.953 
15132200 20961.4 -15172 1603.71 -577.791 252.458 630.537 
15131600 13427.1 -8924 1319.57 -219.491 502.892 548.704 
19437.5 3
15132301 22039.6 -13438.9 1599.14 -429.151 33.0339 430.42 
15132200 20787.3 -15061 1601 -353.231 225.152 418.886 
15131600 13209.6 -8672.14 1307 -441.321 510.866 675.092 
19438 3
15132301 21701.6 -13305.3 1606.29 -657.588 259.867 707.073 
15132200 20631.1 -14894.4 1580 -303.78 324.069 444.188 
15131600 12936.1 -8320.71 1304.71 -531.962 683.713 866.284 
19438.5 3
15132301 21406.3 -13294.7 1601 -580.129 20.769 580.501 
15132200 20377.1 -14735 1572.29 -499.018 313.219 589.173 
15131600 12661.1 -7958.57 1313.57 -540.275 711.479 893.364 
19439 3
15132301 21044.5 -13206.3 1621.67 -730.88 178.547 752.373 
15132200 20102.3 -14546.7 1656.17 -555.171 380.471 673.033 
15131600 12352 -7631.17 1317.33 -624.531 661.424 909.681 
19439.5 3
15132301 20540.7 -13043.4 1744.71 -995.624 321.946 1046.38 
15132200 19891.7 -14388.3 1679.14 -416.243 313.006 520.798 
15131600 12193.1 -7285.43 1314 -313.947 683.277 751.951 
19440 3
15132301 20350.2 -12903.5 1710.67 -389.668 286.152 483.45 
15132200 19726.5 -14234.2 1646.17 -337.862 315.172 462.043 
15131600 11950.8 -6969.33 1314.5 -495.52 646.412 814.487 
19440.5 3
15132301 20165.9 -12773.1 1721.14 -372.342 263.348 456.06 
15132200 19459.7 -14004.4 1634.57 -538.961 464.117 711.255 
15131600 11688.6 -6780.43 1293.14 -529.822 381.626 652.955 
19441 3
15132301 19862 -12567.1 1716.43 -567.957 385.047 686.175 
15132200 19196.4 -13674.9 1684.57 -492.123 616.021 788.459 
15131600 11389.4 -6465.57 1283 -559.146 588.518 811.786 
19441.5 3
15132301 19188.5 -12220.8 1714.83 -1338.97 688.488 1505.6 
15132200 18971.7 -13053 1722.83 -446.843 1236.3 1314.57 
15131600 11082.7 -6132.67 1259.67 -609.865 661.838 899.981 
19442 3
15132301 18506 -11799.8 1700.5 -1401.44 864.476 1646.62 
15132200 18469.5 -12414.5 1725.83 -1031.14 1311.09 1668 
15131600 10797 -5867.17 1248.33 -586.585 545.175 800.81 
19442.5 3
15132301 17755.9 -11393 1725 -1556.31 844.053 1770.46 
15132200 18032.7 -12083.7 1668.29 -906.194 686.277 1136.73 
15131600 10221 -5798.29 1281.71 -1195.02 142.907 1203.54 
19443 3
15132301 17157.2 -11213.3 1756.33 -1197.38 359.333 1250.14 
15132200 17648.5 -11811.8 1630 -768.429 543.762 941.36 
15131600 9912.33 -5804.67 1467.67 -617.333 -12.7619 617.465 
19443.5 3
15132301 16991 -10836.6 1729.14 -321.406 728.746 796.475 
15132200 16895.3 -11484 1616.29 -1456.89 634.107 1588.91 
15131600 9839 -5775.71 1509.29 -141.844 56.0007 152.499 
19444 3
15132301 16640.5 -10517 1739.5 -681.907 621.734 922.795 
15132200 16416.5 -11218 1643.17 -931.49 517.51 1065.59 
15131600 9749 -5785.83 1512.5 -175.097 -19.6869 176.201 
19444.5 3
15132301 16279 -10161.7 1741.33 -765.89 752.825 1073.93 
15132200 16079.7 -10956.2 1655.67 -713.63 554.732 903.878 
15131600 9647.33 -5833.33 1508.83 -215.395 -100.636 237.745 
19445 3
15132301 15971.8 -9731.17 1765.83 -634.642 889.463 1092.66 
15132200 15772.7 -10497 1687 -634.298 948.691 1141.2 
15131600 9690.33 -6058.17 1512.33 88.843 -464.532 472.951 
19445.5 3
15132301 15611 -9503.17 1758.83 -723.113 456.914 855.373 
15132200 15406.5 -10217.5 1670 -733.801 560.12 923.146 
15131600 9835 -6288.5 1524.83 289.913 -461.59 545.082 
19446 3
15132301 15205 -9284 1743.17 -816.901 440.979 928.327 
15132200 15040.3 -9934.33 1714 -736.754 569.752 931.356 
15131600 9902.5 -6337.83 1544.17 135.815 -99.2622 168.222 
19446.5 3
15132301 14795.7 -9064.33 1713.5 -837.082 449.216 950.001 
15132200 14805.7 -9773.5 1694.5 -479.891 328.903 581.784 
15131600 10019.5 -6324.83 1559.5 239.264 26.5849 240.736 
19447 3
15132301 14282.3 -8817.14 1678.71 -966.819 465.519 1073.05 
15132200 14507.4 -9508.14 1697.57 -561.654 499.731 751.788 
15131600 10150.4 -6340.86 1567 246.57 -30.1767 248.41 
19447.5 3
15132301 13882 -8436.17 1716 -749.599 713.439 1034.84 
15132200 14235.2 -9150.17 1693.17 -509.854 670.367 842.225 
15131600 10194.8 -6325.33 1586.17 83.155 29.0708 88.0901 
19448 3
15132301 13554.7 -8121.17 1696.5 -653.36 628.743 906.75 
15132200 13942.2 -8824.5 1638.17 -584.83 650.033 874.397 
15131600 10205.2 -6217.33 1580.17 20.6254 215.569 216.553 
19448.5 3
15132301 13331.7 -7846.17 1691.17 -438.976 541.339 696.956 
15132200 13746.7 -8523.5 1651.33 -384.843 592.52 706.529 
15131600 10332.3 -6137.5 1573.33 250.328 157.152 295.569 
19449 3
15132301 13155.5 -7492.83 1731.83 -354.46 710.932 794.397 
15132200 13521.7 -8186.5 1640 -452.716 678.068 815.309 
15131600 10337.8 -6151.67 1570 11.0664 -28.5044 30.5772 
19449.5 3
15132301 12865.5 -7249.17 1762.33 -582.329 489.29 760.6 
15132200 13241.5 -7930.83 1634.33 -562.584 513.387 761.621 
15131600 10389.5 -6133.33 1580 103.748 36.8139 110.086 
19450 3
15132301 12580.8 -6949.5 1712 -583.333 614.071 846.972 
15132200 13011.8 -7674.83 1689.67 -470.628 524.59 704.759 
15131600 10377.8 -5809 1575.17 -23.9071 664.617 665.047 
19450.5 3
15132301 12352.3 -6631.67 1734.5 -451.581 628.129 773.609 
15132200 12667.7 -7415.5 1740.83 -680.171 512.516 851.649 
15131600 10256 -5870.83 1571.5 -240.777 -122.2 270.012 
19451 3
15132301 12064.4 -6355.4 1721.6 -617.883 592.847 856.298 
15132200 12394.2 -7187.6 1704.4 -586.838 489.056 763.908 
15131600 10203.8 -6100.6 1564.6 -112.017 -493.062 505.626 
19451.5 3
15132301 11724.9 -6074.57 1717.29 -683.185 565.047 886.578 
15132200 12195 -6843.43 1717.86 -400.805 692.498 800.124 
15131600 10024.9 -6221 1580.71 -360.046 -242.254 433.958 
19452 3
15132301 11296 -5772.83 1648.17 -827.91 582.506 1012.3 
15132200 11843.7 -6517.83 1676.67 -678.25 628.562 924.723 
15131600 9890.5 -6255.67 1557.17 -259.377 -66.9241 267.871 
19452.5 3
15132301 10937.8 -5461 1659.17 -690.109 600.835 915.015 
15132200 11420.3 -6347.67 1635.5 -815.671 327.874 879.102 
15131600 9880.83 -6325.33 1545.67 -18.6256 -134.232 135.519 
19453 3
15132301 10584.5 -5144.17 1695.83 -713.805 640.067 958.751 
15132200 11115.8 -5988.67 1600.5 -615.152 725.253 951.001 
15131600 9881.67 -6206.33 1546.33 1.6835 240.404 240.41 
19453.5 3
15132301 10279.3 -5039 1688.17 -615.255 212.03 650.765 
15132200 10840.7 -5765 1593.67 -554.772 450.941 714.926 
15131600 9889.67 -6040.83 1530.67 16.129 333.669 334.059 
19454 3
15132301 9963.33 -4847.67 1678.83 -644.898 390.476 753.9 
15132200 10538.5 -5493.17 1648.33 -616.667 554.762 829.481 
15131600 9979.33 -5866.83 1528.33 182.993 355.102 399.48 
19454.5 3
15132301 9741.57 -4608 1692.29 -438.265 473.65 645.306 
15132200 10352 -5027.14 1607.57 -368.577 920.996 992.009 
15131600 10060.6 -5579.57 1540.71 160.55 567.711 589.976 
19455 3
15132301 9417.5 -4398.5 1660.67 -626.831 405.222 746.406 
15132200 10104 -4709 1593.33 -479.691 615.363 780.24 
15131600 9957.83 -5262.83 1594.83 -198.72 612.646 644.069 
19455.5 3
15132301 9136.67 -4145.5 1659.67 -580.234 522.727 780.971 
15132200 9850.67 -4464.33 1602.33 -523.416 505.51 727.67 
15131600 9644.67 -4978 1644.83 -647.039 588.499 874.637 
19456 3
15132301 8916.83 -3838 1721.17 -455.141 636.646 782.606 
15132200 9621 -4195 1604.17 -475.5 557.626 732.835 
15131600 9260.17 -4707.83 1613.17 -796.066 559.351 972.931 
19456.5 3
15132301 8613.83 -3579.33 1693 -606 517.333 796.787 
15132200 9392.67 -3871.17 1653.17 -456.667 647.667 792.475 
15131600 8879.17 -4415.67 1600.67 -762 584.333 960.255 
19457 3
15132301 8340.67 -3382.67 1699.33 -550.739 396.505 678.624 
15132200 9185.5 -3533.5 1639.5 -417.675 680.78 798.695 
15131600 8684.83 -4089.33 1688.67 -391.801 657.93 765.755 
19457.5 3
15132301 8138 -3048.83 1711 -427.567 704.29 823.916 
15132200 9032.5 -3200.5 1600.67 -322.785 702.532 773.137 
15131600 8559.17 -3805.83 1730 -265.12 598.101 654.227 
19458 3
15132301 7992.14 -2711.57 1709.71 -280.495 648.581 706.636 
15132200 8805.29 -2830.29 1613.43 -436.951 711.951 835.344 
15131600 8369.86 -3517.14 1736.57 -364.057 555.174 663.894 
19458.5 3
15132301 7814 -2284.17 1722 -328.677 788.57 854.325 
15132200 8496.67 -2382.67 1663.33 -569.408 825.865 1003.13 
15131600 8003.17 -3118.33 1704.67 -676.551 735.811 999.569 
19459 3
15132301 7626.33 -1939.5 1737 -382.993 703.401 800.91 
15132200 8322.83 -2071.33 1669.5 -354.762 635.374 727.706 
15131600 7542.67 -2707.33 1662.33 -939.796 838.776 1259.67 
19459.5 3
15132301 7346 -1540.33 1726 -588.936 838.585 1024.73 
15132200 8030.17 -1873.17 1690 -614.846 416.317 742.533 
15131600 7244.83 -2183.17 1636.5 -625.7 1101.19 1266.54 
19460 3
15132301 7126.57 -1148.71 1702.57 -431.946 770.904 883.668 
15132200 7804.14 -1486.14 1692.14 -444.929 761.858 882.264 
15131600 6761.43 -1738.57 1670.86 -951.584 875.187 1292.85 
19460.5 3
15132301 6803.83 -903.5 1719.17 -612.406 465.302 769.121 
15132200 7554.17 -1094.17 1664 -474.338 743.788 882.166 
15131600 6376.33 -1421.67 1710.83 -730.731 601.337 946.348 
19461 3
15132301 6487 -686.667 1717.5 -658.697 450.797 798.185 
15132200 7340.5 -826.5 1665.17 -444.213 556.48 712.036 
15131600 6109.17 -1139.33 1745.33 -555.44 586.972 808.115 
19461.5 3
15132301 6195.5 -371.667 1723.83 -572.692 618.861 843.187 
15132200 7107.33 -364.667 1651.5 -458.088 907.335 1016.42 
15131600 5805 -751.667 1660.17 -597.577 761.624 968.075 
19462 3
15132301 5883.57 -65.2857 1693.71 -625.107 613.99 876.209 
15132200 6783.29 -5.28571 1649.43 -649.394 720.202 969.744 
15131600 5487.86 -439.571 1689.14 -635.557 625.441 891.689 
19462.5 3
15132301 5553.17 263 1663 -656.868 652.655 925.978 
15132200 6458.83 386.667 1636.83 -645.035 779.229 1011.57 
15131600 5187.33 -193.5 1653.67 -597.463 489.208 772.196 
19463 3
15132301 5305.17 537.5 1667.33 -542.67 600.656 809.493 
15132200 6192.5 655.167 1593.67 -582.786 587.527 827.544 
15131600 4865.33 131.833 1644.83 -704.595 711.889 1001.62 
19463.5 3
15132301 5022.43 832.286 1606.71 -546.882 570.185 790.058 
15132200 5826.43 951.714 1589.86 -708.069 573.593 911.246 
15131600 4522.43 480.429 1602.57 -663.259 674.265 945.804 
19464 3
15132301 4769.83 1142.67 1548.83 -486.696 598.037 771.052 
15132200 5613.83 1198.67 1556.67 -409.625 475.823 627.854 
15131600 4276.83 793.333 1614.67 -473.209 602.899 766.429 
19464.5 3
15132301 4524.57 1330.86 1497.71 -485.667 372.654 612.163 
15132200 5342.71 1477.29 1505.71 -536.869 551.721 769.821 
15131600 3969.57 1118.86 1591.43 -608.439 644.602 886.403 
19465 3
15132301 4304.83 1594.17 1507.33 -425.849 510.29 664.638 
15132200 5017.83 1746.17 1474.17 -629.614 521.087 817.28 
15131600 3694.33 1452.5 1557.33 -533.407 646.595 838.217 
19465.5 3
15132301 4079.5 1874.67 1502.67 -491.994 612.445 785.587 
15132200 4804.5 2019.83 1448.33 -465.793 597.525 757.628 
15131600 3455.67 1697.67 1565.67 -521.106 535.298 747.058 
19466 3
15132301 3859 2180 1530.14 -436.634 604.62 745.798 
15132200 4566.43 2277.43 1444.43 -471.429 510.09 694.576 
15131600 3190.43 1929.43 1581.57 -525.224 458.934 697.482 
19466.5 3
15132301 3615.5 2439.67 1608 -474.659 506.173 693.911 
15132200 4340.67 2568.83 1459.5 -440.082 568.04 718.569 
15131600 3053.83 2188.67 1590.17 -266.268 505.337 571.195 
19467 3
15132301 3421.86 2683.14 1645.14 -399.264 502.013 641.427 
15132200 4158.86 2915.86 1582.29 -374.865 715.513 807.764 
15131600 2900.57 2463 1601.29 -316.004 565.636 647.922 
19467.5 3
15132301 3280.57 2866.29 1678.14 -271.182 351.522 443.967 
15132200 3933.14 3200.71 1626.86 -433.233 546.751 697.587 
15131600 2725 2728.86 1614.57 -336.989 510.282 611.514 
19468 3
15132301 3122 3096 1663.5 -310.316 449.539 546.243 
15132200 3784.5 3493.83 1619.67 -290.886 573.618 643.159 
15131600 2592.67 2902.83 1683.17 -258.969 340.462 427.761 
19468.5 3
15132301 2976.67 3325.33 1685.33 -310.541 490.028 580.141 
15132200 3645.17 3747.5 1613.5 -297.721 542.023 618.406 
15131600 2399.5 3038.67 1642.5 -412.749 290.242 504.581 
19469 3
15132301 2982.57 3512 1720.57 12.4836 394.644 394.842 
15132200 3453 3909.57 1674.57 -406.272 342.646 531.473 
15131600 2169 3229.43 1680.29 -487.315 403.302 632.557 
19469.5 3
15132301 2850.33 3709.5 1702.67 -258.278 385.742 464.224 
15132200 3377.17 4155.67 1694.17 -148.112 480.655 502.957 
15131600 1979.17 3497.67 1672.17 -370.768 523.903 641.828 
19470 3
15132301 2690.86 3910.14 1698.86 -318.316 400.485 511.579 
15132200 3291.29 4360.71 1691.57 -171.419 409.277 443.725 
15131600 1852 3800 1690.57 -253.826 603.46 654.669 
19470.5 3
15132301 2630.67 4166.83 1712.67 -118.719 506.293 520.026 
15132200 3169.17 4456.83 1671.17 -240.866 189.584 306.526 
15131600 1987.67 4137 1703.33 267.587 664.694 716.534 
19471 3
15132301 2506.86 4466 1741.86 -246.633 595.95 644.968 
15132200 3112.43 4652 1675.71 -113.024 388.778 404.874 
15131600 1883.29 4380.71 1723 -207.93 485.487 528.14 
19471.5 3
15132301 2326.83 4619.83 1739.17 -359.329 307.053 472.651 
15132200 3148 4884.17 1676.67 71.0009 463.407 468.814 
15131600 1785.83 4560.33 1722.33 -194.516 358.521 407.889 
19472 3
15132301 2139.14 4831 1747.71 -377.647 424.883 568.456 
15132200 2992.14 5162.57 1700.14 -313.596 560.171 641.976 
15131600 1597.86 4773.14 1720.29 -378.222 428.188 571.311 
19472.5 3
15132301 1926.67 5155.17 1751.33 -424.952 648.333 775.191 
15132200 2798.5 5573.83 1682.83 -387.286 822.524 909.14 
15131600 1414.83 4992.17 1772 -366.048 438.048 570.856 
19473 3
15132301 1645.29 5489.29 1753.29 -565.022 670.922 877.146 
15132200 2564.43 5820.29 1698.71 -470.023 494.884 682.519 
15131600 1196.86 5198.57 1807.86 -437.703 414.467 602.8 
19473.5 3
15132301 1229.43 5870.14 1738.57 -795.138 728.216 1078.21 
15132200 2253 6049.57 1726.57 -595.466 438.405 739.445 
15131600 873.429 5312.86 1810.29 -618.41 218.52 655.883 
19474 3
15132301 906.167 5997.67 1731 -659.718 260.253 709.196 
15132200 1735 6234 1808 -1057.14 376.385 1122.15 
15131600 578 5467 1799.83 -602.915 314.577 680.048 
19474.5 3
15132301 559.857 6078.86 1734 -683.056 160.139 701.577 
15132200 1425.43 6527 1794.71 -610.595 577.909 840.717 
15131600 253.714 5616.29 1817.29 -639.617 294.449 704.138 
19475 3
15132301 142 6295.17 1767.83 -830.73 430.039 935.439 
15132200 1150.17 6827.83 1777.67 -547.24 598.078 810.66 
15131600 -119.833 5726.33 1785.33 -742.639 218.783 774.196 
19475.5 3
15132301 -312.429 6435.71 1779.29 -892.787 276.125 934.512 
15132200 777.857 7106.86 1774.43 -731.453 548.18 914.071 
15131600 -454.571 5856 1784.29 -657.639 254.748 705.255 
19476 3
15132301 -622.5 6501 1800.33 -614.003 129.279 627.465 
15132200 88.1667 6984 1752.33 -1365.72 -243.281 1387.22 
15131600 -819.167 5971.67 1782 -721.971 229.043 757.431 
19476.5 3
15132301 -1060 6653.5 1800.83 -915.272 319.038 969.282 
15132200 -514.167 7025.67 1718.67 -1260.11 87.1688 1263.12 
15131600 -1194.33 6072.83 1747.5 -784.868 211.646 812.903 
19477 3
15132301 -1486.67 6509.67 1797.33 -935.673 -315.424 987.408 
15132200 -963.333 7129 1637.83 -985.015 226.608 1010.74 
15131600 -1433.17 5982.5 1720.83 -523.757 -198.099 559.969 
19477.5 3
15132301 -1973.71 6247.14 1785.29 -929.48 -501 1055.9 
15132200 -1553.86 7286 1539.86 -1126.95 299.618 1166.1 
15131600 -1708 5825.14 1783.71 -524.491 -300.3 604.376 
19478 3
15132301 -2215.17 6208.17 1750 -481.941 -77.7968 488.18 
15132200 -2023.33 7312.17 1579.33 -937.078 52.2289 938.533 
15131600 -1997.33 5747.17 1756.83 -577.512 -155.641 598.117 
19478.5 3
15132301 -2588.86 6364.43 1701.29 -748.879 313.15 811.716 
15132200 -2406.57 7129.86 1636.14 -768.012 -365.35 850.484 
15131600 -2362.57 5727.29 1765.57 -731.94 -39.8416 733.024 
19479 3
15132301 -2964 6458.29 1696 -705.156 176.423 726.89 
15132200 -2848.14 7065.86 1687.14 -830.021 -120.301 838.694 
15131600 -2793.29 5889.14 1704 -809.613 304.243 864.892 
19479.5 3
15132301 -3367.67 6517.17 1655.83 -799.34 116.596 807.799 
15132200 -3256.17 7189.33 1700.83 -807.968 244.507 844.154 
15131600 -3303.17 5943.17 1617.5 -1009.67 106.978 1015.32 
19480 3
15132301 -3717.5 6385.67 1643.83 -731.869 -275.105 781.866 
15132200 -3601.67 7250.5 1713.17 -722.803 127.964 734.043 
15131600 -3681.17 5811.17 1618.17 -790.795 -276.151 837.625 
19480.5 3
15132301 -4170.71 6392 1636.14 -942.233 13.167 942.325 
15132200 -3953.57 7352 1754.57 -731.611 211.019 761.435 
15131600 -3946.43 5789 1573 -551.48 -46.0845 553.402 
19481 3
15132301 -4492.86 6579 1528.71 -614.776 356.87 710.849 
15132200 -4297.71 7400.57 1742.29 -656.761 92.6936 663.27 
15131600 -4142 6026.43 1516.86 -373.228 453.108 587.031 
19481.5 3
15132301 -4806 6514.67 1503.67 -631.336 -129.704 644.522 
15132200 -4598.33 7236.5 1721 -606.087 -330.789 690.48 
15131600 -4277.83 6231.5 1513.5 -273.858 413.45 495.923 
19482 3
15132301 -5184.83 6545.67 1479 -784.334 64.1822 786.956 
15132200 -4946.67 7230 1672.5 -721.187 -13.4576 721.313 
15131600 -4348.17 6497.5 1513.67 -145.618 550.725 569.651 
19482.5 3
15132301 -5473.5 6708.83 1514 -606.443 342.787 696.617 
15132200 -5171.83 7348.83 1618 -473.039 249.65 534.875 
15131600 -4478.33 6783.17 1540.83 -273.459 600.14 659.506 
19483 3
15132301 -5865.29 6785.14 1384.14 -757.806 147.601 772.047 
15132200 -5462.71 7472.86 1584.86 -562.632 239.891 611.64 
15131600 -4726.71 6921.29 1483.71 -480.427 267.155 549.711 
19483.5 3
15132301 -6161 6845.83 1316.5 -569.777 116.937 581.653 
15132200 -5771.67 7592.17 1525.67 -595.284 229.883 638.13 
15131600 -4994.67 7059.5 1505.67 -516.286 266.309 580.923 
19484 3
15132301 -6537.43 7053.71 1358 -743.93 410.832 849.832 
15132200 -6358.14 7850.57 1432.57 -1159.04 510.681 1266.56 
15131600 -5426.43 7145.14 1429.57 -853.284 169.255 869.909 
19484.5 3
15132301 -7309.83 7332.83 1453.33 -1535.6 554.909 1632.78 
15132200 -7042.33 8103 1392.33 -1360.22 501.846 1449.84 
15131600 -5937.67 7237.33 1355.83 -1016.38 183.281 1032.77 
19485 3
15132301 -7664.17 7750.83 1600.83 -735.131 867.22 1136.88 
15132200 -7334.83 8195.5 1276.33 -606.846 191.909 636.468 
15131600 -6282 7361.67 1363.83 -714.385 257.953 759.529 
19485.5 3
15132301 -8011.86 7958.86 1467.57 -680.412 407.092 792.896 
15132200 -7449.57 8190.29 1285.29 -224.536 -10.2041 224.768 
15131600 -7024.43 7709.57 1346.14 -1452.89 680.831 1604.5 
19486 3
15132301 -8246.33 8176.33 1518.17 -463.392 429.795 632.025 
15132200 -7638.17 8252.67 1408 -372.718 123.283 392.578 
15131600 -7367.67 7772.33 1404 -678.336 124.035 689.583 
19486.5 3
15132301 -8383.5 8481.5 1556.67 -280.504 624.063 684.205 
15132200 -7781.33 8492.67 1575.83 -292.774 490.798 571.488 
15131600 -7805.67 7910.83 1453 -895.706 283.231 939.419 
19487 3
15132301 -8608.71 8843.57 1437.14 -439.014 705.792 831.19 
15132200 -7985.71 8769.57 1533.57 -398.403 539.775 670.882 
15131600 -8299.86 8285.71 1469.43 -963.334 730.762 1209.14 
19487.5 3
15132301 -8903.67 9173 1555.67 -558.622 623.918 837.456 
15132200 -8158.33 9141.83 1538.5 -326.93 705.041 777.153 
15131600 -8606.5 8647.5 1479.17 -580.763 685.2 898.212 
19488 3
15132301 -9135.17 9408.17 1501.83 -478.306 485.882 681.804 
15132200 -8187.83 9620.17 1565.5 -60.9504 988.292 990.17 
15131600 -8657.33 9019.17 1463.5 -105.028 767.906 775.055 
19488.5 3
15132301 -9349.83 9615.83 1492 -433.67 419.529 603.385 
15132200 -8371.17 9905 1553.67 -370.37 575.421 684.312 
15131600 -8792.17 9405.5 1541.5 -272.391 780.471 826.639 
19489 3
15132301 -9610.5 9876 1457.67 -530.889 529.871 750.071 
15132200 -8759.33 10208.7 1457.17 -790.563 618.466 1003.74 
15131600 -8941.83 9634.83 1526.33 -304.82 467.074 557.74 
19489.5 3
15132301 -9806.83 10210.5 1453.5 -405.647 691.116 801.368 
15132200 -9041.67 10446.2 1399.17 -583.333 490.702 762.277 
15131600 -9164.17 9823.83 1424.83 -459.366 390.496 602.913 
19490 3
15132301 -10008.4 10463 1504.43 -394.511 494.129 632.3 
15132200 -9343.86 10680.3 1401.43 -591.371 458.159 748.083 
15131600 -9484.71 10044.6 1440.57 -627.295 431.973 761.642 
19490.5 3
15132301 -10287 10787 1356.33 -550.536 640.316 844.45 
15132200 -9608.33 10842.3 1387 -522.68 320.252 612.989 
15131600 -9711.33 10206.7 1440 -447.864 320.346 550.639 
19491 3
15132301 -10455.9 11109.1 1440.71 -331.092 631.653 713.167 
15132200 -9839.71 11098 1396.43 -453.688 501.307 676.123 
15131600 -9995.71 10417.1 1480.14 -557.61 412.698 693.721 
19491.5 3
15132301 -10694.7 11304.5 1412.83 -475.716 389.158 614.613 
15132200 -10033.8 11287 1543 -386.691 376.494 539.702 
15131600 -10292.5 10619.3 1410 -591.207 402.77 715.366 
19492 3
15132301 -10726.8 11375.7 1391.17 -67.0139 148.264 162.705 
15132200 -10079 11416.2 1535.17 -94.0972 269.097 285.075 
15131600 -10399.2 10706.3 1432.33 -222.222 181.25 286.765 
19492.5 3
15132301 -10682 11548.9 1491.29 89.4877 345.69 357.084 
15132200 -10125.7 11540.4 1382.14 -93.2421 248.028 264.975 
15131600 -10440.4 10857.3 1477.57 -82.3591 301.302 312.356 
19493 3
15132301 -10748.7 11950.7 1586.29 -130.812 787.955 798.74 
15132200 -10190.6 11837.3 1252.57 -127.171 582.073 595.803 
15131600 -10540.3 11307.9 1502.86 -195.798 883.473 904.91 
19493.5 3
15132301 -11353 12587 1556.67 -1240.83 1306.54 1801.86 
15132200 -10221.7 12224.2 1395.33 -63.8506 794.417 796.979 
15131600 -10629.8 11604.2 1467.17 -183.876 608.438 635.616 
19494 3
15132301 -10956.6 12869.7 1409.71 834.586 595.188 1025.08 
15132200 -10170.7 12655.1 1427.86 107.268 907.318 913.637 
15131600 -10549.7 12050.7 1357.43 168.672 940.1 955.112 
19494.5 3
15132301 -10708 13264.6 1416.43 498.139 791.297 935.037 
15132200 -10170.4 13267.6 1404.57 0.572574 1227.31 1227.31 
15131600 -10532.6 12618.3 1444.43 34.3544 1137.42 1137.94 
19495 3
15132301 -10806.9 13828.3 1366.14 -191.956 1094.59 1111.29 
15132200 -10211.3 13918.3 1684.29 -79.3343 1263.52 1266.01 
15131600 -10574.1 13298 1529.71 -80.7212 1319.83 1322.3 
19495.5 3
15132301 -11032.7 14214 1572.14 -447.242 763.791 885.1 
15132200 -10313.3 14237.9 1575.86 -201.98 632.815 664.267 
15131600 -10736.4 13803.1 1550.43 -321.358 1000.28 1050.64 
19496 3
15132301 -11254.4 14569.3 1694 -439.909 704.932 830.933 
15132200 -10509 14612.6 1725.14 -388.322 743.481 838.783 
15131600 -10854.1 14126.4 1682 -233.56 641.44 682.639 
19496.5 3
15132301 -11496.6 14764.9 1819.43 -498.236 402.41 640.448 
15132200 -10681.4 14883.6 1713.57 -354.791 557.613 660.916 
15131600 -11020.4 14448.1 1619 -342.152 661.964 745.16 
19497 3
15132301 -11734.9 14922.9 1816 -472.825 313.527 567.329 
15132200 -10693.6 15098.6 1845 -24.1993 426.694 427.379 
15131600 -11134.1 14745.5 1846.38 -225.588 589.994 631.651 
19497.5 3
15132301 -11952.5 15141.4 1860.38 -410.613 412.264 581.863 
15132200 -10769.5 15406.1 1869 -143.16 580.189 597.59 
15131600 -11202.8 15016.1 1771.88 -129.481 510.613 526.774 
19498 3
15132301 -12259.7 15185.7 1786.29 -609.552 87.9748 615.868 
15132200 -10873.3 15558.3 1797.86 -205.924 301.906 365.448 
15131600 -11329.6 15266 1796.71 -251.63 495.784 555.985 
19498.5 3
15132301 -12620.9 15243 1839.71 -749.259 118.85 758.627 
15132200 -11187.3 15888.1 1761.71 -651.452 684.351 944.842 
15131600 -11662 15431.9 1805 -689.686 344.102 770.761 
19499 3
15132301 -12970.9 15309.7 1769.57 -726.141 138.411 739.215 
15132200 -11376.6 16671 1703.43 -392.709 1624.18 1670.99 
15131600 -12025.4 15687.1 1691.71 -754.001 529.638 921.431 
19499.5 3
15132301 -13459.8 15289.4 1763.75 -938.374 -39.0389 939.186 
15132200 -11648.5 17043.6 1581.75 -521.936 715.211 885.406 
15131600 -12611 15725.9 1695.88 -1123.94 74.3419 1126.39 
19500 3
15132301 -13773.9 15299 1891.43 -629.473 19.2886 629.769 
15132200 -11449.7 16876.6 1573.71 398.368 -334.777 520.358 
15131600 -13110.1 15639 1793 -1000.29 -174.098 1015.32 
19500.5 3
15132301 -14256.3 15377.9 1818.43 -978.557 159.954 991.544 
15132200 -10835.6 16319.1 1617.57 1245.73 -1130.69 1682.35 
15131600 -13463 15705.4 1732.43 -715.735 134.744 728.307 
19501 3
15132301 -14759.1 15327.4 1740.86 -1015.87 -101.876 1020.97 
15132200 -9979.71 15568.6 1567 1729 -1516.31 2299.7 
15131600 -14023.7 15867.7 1811.86 -1132.76 327.85 1179.25 
19501.5 3
15132301 -15098.9 15625.3 1834 -686.291 601.732 912.73 
15132200 -9659.57 14948.9 1467 646.753 -1251.95 1409.14 
15131600 -14495.9 16033.9 1720.43 -953.824 335.642 1011.16 
19502 3
15132301 -15562.3 15898.3 1759.86 -919.501 541.667 1067.19 
15132200 -9746.71 14539 1677.86 -172.902 -813.209 831.387 
15131600 -14903.3 16303.6 1693.71 -808.39 535.147 969.473 
19502.5 3
15132301 -15944.1 16170.1 1849.43 -756.153 538.331 928.206 
15132200 -9767 13773 1562.57 -40.1697 -1516.83 1517.36 
15131600 -15298.9 16566.1 1822.43 -783.31 519.943 940.168 
19503 3
15132301 -16338.1 16531.3 1730.43 -797.571 731.058 1081.93 
15132200 -9833.57 13158.1 1353.43 -134.76 -1244.65 1251.92 
15131600 -15722.1 16795.1 1767 -856.854 463.563 974.212 
19503.5 3
15132301 -16790.4 16797.3 1813.86 -888.577 522.593 1030.86 
15132200 -9919.86 12587.3 1268.29 -169.52 -1121.53 1134.27 
15131600 -16141.7 17122.7 1729.43 -824.305 643.559 1045.78 
19504 3
15132301 -17058.1 17237.7 1696.57 -502.278 826.32 967 
15132200 -10147 11857.6 1375.57 -426.159 -1369.07 1433.86 
15131600 -16525 17368 1719.14 -719.11 460.198 853.758 
19504.5 3
15132301 -17357.7 17672.4 1825.71 -590.871 857.425 1041.3 
15132200 -10274.1 11293.4 1457.14 -250.775 -1112.71 1140.62 
15131600 -16754.6 17794.9 1681.86 -452.804 841.927 955.967 
19505 3
15132301 -17683.5 17985.2 1804.33 -677.309 650.183 938.875 
15132200 -10270.8 11079.2 1561.83 6.88051 -445.451 445.504 
15131600 -17033 18365.2 1755 -578.854 1185.67 1319.43 
19505.5 3
15132301 -18114.7 18328.7 1704 -872.903 695.441 1116.06 
15132200 -10198 10874 1553.14 147.436 -415.317 440.71 
15131600 -17254.3 18806 1726.57 -447.947 892.375 998.494 
19506 3
15132301 -18448.2 18638.2 1744.67 -681.907 632.827 930.305 
15132200 -10241.7 10861.3 1311.17 -89.2979 -25.9032 92.979 
15131600 -17266.2 19388 1625.5 -24.2964 1190.18 1190.43 
19506.5 3
15132301 -18770.7 18891.1 1638.57 -667.8 523.76 848.694 
15132200 -10281.9 10639.6 1431.86 -83.2101 -459.134 466.614 
15131600 -17579.3 19776.7 1547.86 -648.28 804.791 1033.42 
19507 3
15132301 -18908.3 19440 1536.43 -268.694 1071.99 1105.15 
15132200 -10191.7 10495.3 1474.14 176.06 -281.808 332.284 
15131600 -18312.7 20022.9 1320.57 -1432.48 480.748 1511 
19507.5 3
15132301 -19302.4 19840.7 1498.86 -765.326 778.086 1091.39 
15132200 -9973.29 10152.9 1445.14 424.133 -664.91 788.666 
15131600 -18461 20503.3 1368.86 -287.933 932.871 976.296 
19508 2
15132200 -9443.86 9489.29 1504 1080.47 -1354.23 1732.44 
15131600 -18610.1 20991.1 1430 -304.373 995.627 1041.11 
19508.5 1
15132200 -8942.57 8895.71 1557.71 1000.57 -1184.77 1550.75 
19509 1
15132200 -8561 8358 1553.71 786.745 -1108.69 1359.47 
19509.5 1
15132200 -8087.71 7913.43 1611.86 948.468 -890.925 1301.28 
19510 1
15132200 -7574.57 7534.43 1501.57 1032.48 -762.575 1283.56 
19510.5 1
15132200 -7102.14 7210.29 1507.14 944.857 -648.286 1145.87 
19511 1
15132200 -6438.38 6810.62 1488.75 1291.38 -777.55 1507.39 
19511.5 1
15132200 -5815.86 6449.43 1362.57 1204.1 -698.639 1392.1 
19512 1
15132200 -5273.86 6070.43 1209.71 1077.53 -753.479 1314.84 
19512.5 1
15132200 -4553.29 5725.29 1410.14 1482.66 -710.17 1643.96 
19513 1
15132200 -3790 5364.57 1626.57 1541.99 -728.716 1705.51 
19513.5 1
15132200 -3165.14 4997.57 1664.86 1270.03 -745.935 1472.89 
19514 1
15132200 -2673 4612 1726.86 959.343 -751.601 1218.71 
19514.5 1
15132200 -2233 4321.43 1766.14 881.764 -582.307 1056.69 
19515 1
15132200 -1588 4002.86 1826 1295.18 -639.702 1444.55 
19515.5 1
15132200 -1118.43 3725.14 1790.71 931.689 -551.02 1082.44 
19516 1
15132200 -575.857 3533.14 1781 1130.36 -400 1199.04 
19516.5 1
15132200 31.375 2911 1787.88 1200.06 -1229.53 1718.11 
19517 1
15132200 651.143 2634.57 1792.57 1267.42 -565.294 1387.77 
19517.5 1
15132200 1386 2414 1787.25 1405.08 -421.743 1467.01 
19518 1
15132200 1898.5 2096 1720.67 1020.92 -633.466 1201.48 
19518.5 1
15132200 2533 1652.29 1667.43 1332.98 -932.173 1626.59 
19519 1
15132200 3066.12 1270 1665.62 1015.48 -728.163 1249.57 
19519.5 1
15132200 3649.43 728.143 1711.86 1119.58 -1040.03 1528.12 
19520 1
15132200 4240.71 246.143 1792.71 1226.73 -1000 1582.68 
19520.5 1
15132200 4698.57 -160.857 1783.71 912.066 -810.757 1220.32 
19521 1
15132200 5015.86 -583.286 1767.43 643.582 -856.853 1071.63 
19521.5 1
15132200 5482.14 -1104.29 1765 928.856 -1037.85 1392.8 
19522 1
15132200 5830.86 -1653.43 1783.57 711.662 -1120.7 1327.57 
19522.5 1
15132200 6335 -2206.25 1765.88 971.374 -1065.17 1441.58 
19523 1
15132200 6914.83 -2715.83 1680.33 1195.53 -1050.69 1591.62 
19523.5 1
15132200 7242 -3113.62 1631.25 644.029 -783.054 1013.88 
19524 1
15132200 7569.86 -3570.43 1615.57 623.303 -868.448 1068.98 
19524.5 1
15132200 7947.57 -3994.14 1596.57 782.017 -877.255 1175.21 
19525 1
15132200 8413.57 -4442.29 1572.43 910.156 -875.279 1262.73 
19525.5 1
15132200 8801 -4887.29 1599.57 795.541 -913.758 1211.54 
19526 1
15132200 9072.29 -5146 1607.86 552.517 -526.913 763.487 
19526.5 1
15132200 9353.86 -5421.86 1628.29 571.139 -559.548 799.558 
19527 1
15132200 9651.71 -5717.86 1618.14 598.107 -594.378 843.218 
19527.5 1
15132200 9947.14 -5966 1611.14 614.197 -515.89 802.109 
19528 1
15132200 10374.1 -6287.88 1587.75 808.678 -609.612 1012.71 
19528.5 1
15132200 10793.2 -6585.5 1607.33 813.673 -577.913 998.022 
19529 1
15132200 11287.1 -7032.71 1660.14 1060.03 -959.687 1429.92 
19529.5 1
15132200 11874 -7342.38 1657.62 1139.53 -601.283 1288.44 
19530 1
15132200 12471.4 -7611 1661.29 1146.7 -515.595 1257.28 
19530.5 1
15132200 12867.4 -8354.14 1721.86 796.781 -1495.26 1694.3 
19531 1
15132200 13137.1 -8910.57 1708.71 538.352 -1110.64 1234.23 
19531.5 1
15132200 13598.9 -9436.43 1704 910.679 -1037.19 1380.26 
19532 1
15132200 14010.8 -9959.17 1712.67 842.487 -1068.99 1361.08 
19532.5 1
15132200 14392 -10523.9 1738 790.802 -1171.56 1413.48 
19533 1
15132200 14801.1 -11104.6 1785.29 766.185 -1087.48 1330.28 
19533.5 1
15132200 15173.8 -11547.3 1703.83 782.963 -930.172 1215.83 
19534 1
15132200 15623.7 -12028.4 1725.14 953.138 -1019.27 1395.49 
19534.5 1
15132200 16182.1 -12531.1 1689.62 1061.62 -955.697 1428.42 
19535 1
15132200 16995.3 -12884.7 1624.43 1551.83 -674.789 1692.2 
19535.5 1
15132200 17592.9 -13184.9 1603.43 1199.94 -602.697 1342.8 
19536 1
15132200 18168.2 -13505.3 1615.17 1221.46 -680.417 1398.19 
19536.5 1
15132200 18682.2 -13798.9 1632.25 1030.23 -588.26 1186.35 
19537 1
15132200 19263.7 -14072.6 1658.29 1097.1 -516.408 1212.56 
19537.5 1
15132200 19746.6 -14290.6 1666 993.533 -448.56 1090.1 
19538 1
15132200 20270.1 -14482.9 1711.71 1045.05 -383.804 1113.3 
19538.5 1
15132200 20751.3 -14696.3 1705.71 1012.93 -449.323 1108.12 
19539 1
15132200 21248 -14977 1655.43 1015.78 -574.058 1166.77 
19539.5 1
15132200 21754.1 -15307.8 1602.38 971.449 -634.837 1160.49 
19540 1
15132200 22319.7 -15550.1 1555 1113.36 -477.151 1211.3 
19540.5 1
15132200 22942.3 -15747.6 1604.29 1227.95 -389.405 1288.22 
19541 1
15132200 23384 -15818.4 1675.57 926.026 -148.547 937.865 
19541.5 1
15132200 23637.1 -15867.3 1700.71 514.518 -99.3031 524.013 
19542 1
15132200 24006.6 -15919.1 1684 757.026 -106.265 764.448 
19542.5 1
15132200 24040.6 -15874.1 1770.29 68.1363 90.1804 113.027 
19543 1
15132200 24127.9 -15883.4 1750.62 162.576 -17.1921 163.483 
19543.5 1
15132200 24144.3 -15838.9 1739.14 31.5591 85.6113 91.2429 
19544 1
15132200 23871.6 -15978.6 1769.29 -548.721 -281.115 616.539 
19544.5 1
15132200 23820.1 -16076.3 1794.43 -102.244 -194.263 219.526 
19545 1
15132200 23718.1 -16196.6 1789.29 -215.19 -253.767 332.723 
19545.5 1
15132200 23849 -16052 1739 270.926 299.32 403.724 
19546 1
15132200 23903.2 -16044.8 1730 103.333 13.8095 104.252 
19546.5 1
15132200 24055.1 -16114.4 1739.86 288.77 -132.469 317.704 
19547 1
15132200 24134.3 -16170.4 1717.71 162.511 -114.99 199.079 
19547.5 1
15132200 24035 -16293.7 1695.14 -201.391 -250.072 321.083 
19548 1
15132200 23714.7 -16333.3 1676.57 -670.054 -82.7854 675.149 
19548.5 1
15132200 23327.1 -16374.2 1674 -738.265 -78.0272 742.377 
