# Supplementary material for: Intrinsic group behaviour II: On the dependence of triad spatial dynamics on social and personal features; and on the effect of social interaction on small group dynamics
Source: PLoS One. 2019 Dec 3;14(12):e0225704. doi: 10.1371/journal.pone.0225704 (PMC6890182; doi:10.1371/journal.pone.0225704)
Supplement: S3 Data Set — (ZIP) [file pone.0225704.s003.zip › set_3_int/group_traj_triad_int/traj_3_0324_87.dat]

3 15133002 15133900 15133501 0 0 0 1 0 1 0 20 20 20 1668.16 1764.9 1605.58 
19410.5 1
15133002 -10273.2 11857.8 1190.25 0 0 0 
19411 1
15133002 -10225.1 11573.6 1356.14 119.968 -708.675 718.757 
19411.5 1
15133002 -10542 10721.9 1494.14 -604.689 -1625.41 1734.24 
19412 1
15133002 -10748.8 9982.67 1377.33 -424.709 -1517.84 1576.14 
19412.5 1
15133002 -10651.6 9571.43 1306.14 203.477 -860.331 884.065 
19413 1
15133002 -10542.7 9272.43 1474.71 209.341 -575 611.922 
19413.5 1
15133002 -10330.3 9004 1434.71 411.683 -520.21 663.402 
19414 1
15133002 -10064.1 8719.71 1404.71 515.781 -550.941 754.696 
19414.5 1
15133002 -9628.83 8419.17 1455.67 895.699 -618.411 1088.44 
19415 2
15133501 -8385.83 8696.33 1481.67 0 0 0 
15133002 -9151.86 8013.29 1546.29 1004.16 -854.486 1318.52 
19415.5 2
15133501 -7928.71 8462.86 1483.86 932.896 -476.482 1047.54 
15133002 -8663.57 7863.29 1476.43 928.3 -285.171 971.114 
19416 2
15133501 -7387 8079.57 1559 1060.11 -750.07 1298.63 
15133002 -8189.86 7741 1519.29 927.034 -239.307 957.423 
19416.5 2
15133501 -7497.29 8007 1490.86 -219.256 -144.277 262.467 
15133002 -8097.14 7102.57 1513.71 184.323 -1269.24 1282.56 
19417 2
15133501 -7296.83 7827.83 1389.33 421.118 -376.401 564.817 
15133002 -7848.67 6784.83 1531.67 522.009 -667.517 847.391 
19417.5 2
15133501 -6996.57 7627.14 1242.86 628.163 -419.855 755.557 
15133002 -7593.43 6591.43 1460.86 533.971 -404.612 669.952 
19418 2
15133501 -6620.57 7239.86 1219.86 735.812 -757.898 1056.33 
15133002 -7041.86 6406.57 1499.71 1079.4 -361.756 1138.4 
19418.5 2
15133501 -5951.14 6750.29 1223 1299.86 -950.624 1610.38 
15133002 -6274.57 6110.86 1510.14 1489.88 -574.202 1596.7 
19419 3
15133900 -4359 6899 1557 0 0 0 
15133501 -5262 6513.67 1295.5 1447.78 -497.099 1530.74 
15133002 -5712 5918.67 1419.67 1181.87 -403.762 1248.94 
19419.5 3
15133900 -4170.57 6884.57 1552 596.293 -45.66 598.039 
15133501 -4911.57 6442.43 1234.86 687.115 -139.683 701.169 
15133002 -5311.86 5962 1318.14 784.594 84.9673 789.181 
19420 3
15133900 -3677.86 6881.14 1563.43 971.823 -6.76247 971.847 
15133501 -4461 6385.29 1368.14 888.701 -112.708 895.82 
15133002 -4644.43 5890.86 1482 1316.43 -140.321 1323.88 
19420.5 3
15133900 -3190.29 6858.14 1577.71 986.987 -46.5587 988.084 
15133501 -3913.71 6337.71 1474.86 1107.87 -96.2984 1112.04 
15133002 -4155.57 5760.57 1663.29 989.589 -263.736 1024.13 
19421 3
15133900 -2732.57 6828.71 1579.57 893.973 -57.4777 895.819 
15133501 -3492.57 6140 1506.86 822.545 -386.161 908.68 
15133002 -3583.29 5595.14 1729.43 1117.75 -323.103 1163.51 
19421.5 3
15133900 -2280.83 6756.83 1604.83 927.594 -147.599 939.263 
15133501 -3075 5987.67 1538.83 857.436 -312.799 912.71 
15133002 -3092.83 5405.33 1747.33 1007.09 -389.753 1079.88 
19422 3
15133900 -1858.71 6703 1578.43 890.547 -113.572 897.759 
15133501 -2702.57 5810.86 1549 785.714 -373.016 869.763 
15133002 -2584.29 5222.29 1755.14 1072.89 -386.176 1140.27 
19422.5 3
15133900 -1309.86 6617.29 1518.71 1082.56 -169.062 1095.68 
15133501 -2287.86 5625.43 1577.29 817.977 -365.737 896.019 
15133002 -2216.43 4996.86 1752.71 725.556 -444.632 850.958 
19423 3
15133900 -909.857 6443.43 1527.57 781.25 -339.565 851.854 
15133501 -1798.71 5454.29 1667.29 955.357 -334.263 1012.15 
15133002 -1783.14 4870.57 1766.86 846.261 -246.652 881.473 
19423.5 3
15133900 -562 6186.5 1584.33 690.193 -509.779 858.045 
15133501 -1503.33 5463.5 1641.83 586.073 18.2823 586.358 
15133002 -1257.17 4884.5 1797.67 1043.6 27.6361 1043.97 
19424 3
15133900 -164.286 6064 1620.57 826.849 -254.678 865.182 
15133501 -1077 5442 1619.71 886.348 -44.6985 887.474 
15133002 -803.857 4896.71 1785.14 942.431 25.3935 942.773 
19424.5 3
15133900 308 5985 1630 904.762 -151.341 917.332 
15133501 -557.714 5328.86 1644.29 994.8 -216.749 1018.14 
15133002 -326.857 4776.29 1793.14 913.793 -230.706 942.467 
19425 3
15133900 610.333 5744 1620 602.258 -480.08 770.189 
15133501 -104.5 5244.33 1662.5 902.817 -168.374 918.384 
15133002 97.6667 4622.83 1794.83 845.665 -305.682 899.217 
19425.5 3
15133900 943.571 5531.29 1632.71 703.034 -448.764 834.054 
15133501 336.286 5079.43 1613.29 929.928 -347.9 992.875 
15133002 575.143 4428.14 1800.71 1007.33 -410.739 1087.85 
19426 3
15133900 1281.43 5277.71 1645.86 656.033 -492.372 820.25 
15133501 775.143 4843.86 1629.57 852.15 -457.42 967.157 
15133002 1143 4173.14 1768.86 1102.64 -495.146 1208.71 
19426.5 3
15133900 1716.71 5094.43 1672.86 825.969 -347.791 896.205 
15133501 1119.14 4609.43 1618.86 652.751 -444.836 789.914 
15133002 1472.86 3864.86 1752.71 625.915 -584.982 856.723 
19427 3
15133900 1981 4868.67 1664.33 528.571 -451.524 695.17 
15133501 1466 4312.83 1595.5 693.714 -593.19 912.751 
15133002 1768.83 3611.17 1761.33 591.952 -507.381 779.643 
19427.5 3
15133900 2295.29 4597.14 1629.86 640.093 -553.002 845.89 
15133501 1800.57 3968.86 1581.14 681.408 -700.563 977.295 
15133002 2011.29 3218.86 1764.86 493.793 -799.001 939.273 
19428 3
15133900 2476.14 4283.43 1618.71 357.425 -619.989 715.639 
15133501 2050.43 3679.86 1608.14 493.789 -571.146 755.007 
15133002 2183.14 2839.71 1749.57 339.639 -749.294 822.676 
19428.5 3
15133900 2597.83 3928.83 1605.83 249.878 -728.122 769.805 
15133501 2183.33 3335.5 1602.5 272.905 -707.099 757.935 
15133002 2489.17 2502.33 1742.17 628.386 -692.774 935.31 
19429 3
15133900 2805.71 3444.86 1589.14 430.395 -1002.02 1090.54 
15133501 2243.14 3016.71 1594.14 123.829 -660.012 671.528 
15133002 2853.86 2243.14 1728.71 755.053 -536.626 926.322 
19429.5 3
15133900 3020.57 3018.57 1573.43 414.782 -822.945 921.566 
15133501 2584.14 2554 1577.86 658.301 -893.271 1109.64 
15133002 3224.14 1911 1708.71 714.837 -641.202 960.278 
19430 3
15133900 3264.67 2674.67 1585.17 492.127 -693.356 850.254 
15133501 2832.83 2189 1568.67 501.392 -735.887 890.463 
15133002 3601.5 1518.33 1713.5 760.801 -791.667 1097.98 
19430.5 3
15133900 3376.29 2373.86 1582.57 220.156 -593.313 632.842 
15133501 3060 1782.14 1525.43 448.06 -802.48 919.093 
15133002 3967.71 1064.29 1714 722.316 -895.557 1150.55 
19431 3
15133900 3618.14 2012.29 1555.29 458.063 -684.794 823.872 
15133501 3449.29 1317.29 1502.71 737.284 -880.411 1148.35 
15133002 4273.29 787 1749.14 578.734 -525.162 781.491 
19431.5 3
15133900 3924.33 1577.67 1565.33 635.25 -901.699 1103 
15133501 3775.83 959.167 1530.17 677.485 -742.986 1005.49 
15133002 4680.5 490.333 1747.17 844.843 -615.491 1045.27 
19432 3
15133900 4334.71 1396.29 1572.43 871.297 -385.098 952.606 
15133501 4147.86 645.571 1553.57 789.859 -665.807 1033.04 
15133002 5161.71 140.714 1763.14 1021.69 -742.291 1262.87 
19432.5 3
15133900 4730.71 1165.14 1579 767.442 -447.951 888.61 
15133501 4497.57 318.714 1562.43 677.741 -633.444 927.677 
15133002 5555.14 -178.286 1740.14 762.458 -618.217 981.598 
19433 3
15133900 5238.14 676.714 1599.57 994.958 -957.703 1380.99 
15133501 4849.86 38.4286 1579 690.756 -549.58 882.713 
15133002 5800.43 -443.286 1721.43 480.952 -519.608 708.031 
19433.5 3
15133900 5724.86 217.857 1596 956.217 -901.488 1314.17 
15133501 5297.14 -284.857 1562 878.754 -635.139 1084.26 
15133002 6088.57 -774.143 1726.71 566.096 -650.014 861.965 
19434 3
15133900 5945.57 35 1592.29 441.429 -365.714 573.242 
15133501 5654.57 -642.571 1579.14 714.857 -715.429 1011.36 
15133002 6437 -1110.86 1740.29 696.857 -673.429 969.08 
19434.5 3
15133900 6341.33 -231.5 1594.83 824.504 -555.208 994.014 
15133501 5998 -887.167 1573.5 715.476 -509.573 878.391 
15133002 6735.83 -1541.17 1745.5 622.569 -896.478 1091.45 
19435 3
15133900 6769.86 -563 1590.14 872.757 -675.153 1103.42 
15133501 6305.86 -1239.29 1565.43 627 -717.147 952.591 
15133002 7104.57 -2042.57 1754.29 750.994 -1021.19 1267.61 
19435.5 3
15133900 7117.71 -1005.86 1589.43 675.451 -859.917 1093.48 
15133501 6763 -1671.57 1562.29 887.656 -839.39 1221.68 
15133002 7501.43 -2276.57 1741 770.596 -454.369 894.578 
19436 3
15133900 7442.5 -1442.33 1593.83 648.275 -871.21 1085.94 
15133501 7148.83 -2023.67 1568.33 770.126 -702.785 1042.59 
15133002 7852.5 -2573.17 1735.17 700.741 -592.006 917.339 
19436.5 3
15133900 7764.57 -1812.71 1600.43 669.587 -770.023 1020.43 
15133501 7511.14 -2370.86 1542.43 753.242 -721.81 1043.26 
15133002 8119.86 -2909 1739.57 555.836 -698.198 892.432 
19437 3
15133900 8161.14 -2147.29 1633.57 802.776 -677.27 1050.31 
15133501 7776.43 -2621.14 1519.71 537.016 -506.651 738.296 
15133002 8355.14 -3254.71 1739.57 476.287 -699.826 846.526 
19437.5 3
15133900 8405.86 -2330.14 1643 496.378 -370.907 619.647 
15133501 8040.29 -2896.29 1559.14 535.207 -558.099 773.254 
15133002 8548.57 -3482 1764.71 392.35 -461.026 605.379 
19438 3
15133900 8675.29 -2534.29 1639.29 524.18 -397.165 657.651 
15133501 8250.29 -3272.57 1594.57 408.56 -732.073 838.363 
15133002 8771 -3693.14 1777.29 432.74 -410.784 596.664 
19438.5 3
15133900 8990.86 -2653.71 1656 619.983 -234.634 662.897 
15133501 8456.43 -3443.29 1571.71 404.996 -335.392 525.841 
15133002 9114 -3817.57 1758.43 673.87 -244.457 716.841 
19439 3
15133900 9259.33 -2847.33 1660.5 542.376 -391.15 668.708 
15133501 8704 -3603.17 1615.33 500.144 -322.992 595.372 
15133002 9451 -3875.5 1738.33 680.808 -117.027 690.793 
19439.5 3
15133900 9553.14 -3100.86 1647.43 580.651 -501.035 766.937 
15133501 9024.71 -3719.86 1584.43 633.823 -230.614 674.473 
15133002 9733 -4033.29 1723.29 557.312 -311.829 638.619 
19440 3
15133900 9766.33 -3234.5 1653.67 435.972 -273.298 514.552 
15133501 9239.17 -3812.83 1520 438.553 -190.135 477.996 
15133002 9956.17 -4202.67 1717 456.374 -346.382 572.938 
19440.5 3
15133900 9939.29 -3387 1654.14 349.399 -308.081 465.825 
15133501 9458.86 -3930.71 1571.43 443.819 -238.143 503.674 
15133002 10325.3 -4398.29 1667 745.695 -395.19 843.941 
19441 3
15133900 10128.7 -3445.29 1653 354.072 -108.945 370.454 
15133501 9602.29 -4050.43 1596.71 268.091 -223.765 349.204 
15133002 10856.6 -4503 1616.29 993.057 -195.728 1012.16 
19441.5 2
15133900 10460.3 -3565.67 1653 659.282 -239.326 701.377 
15133002 11574.3 -4444.33 1596.83 1426.96 116.634 1431.72 
19442 1
15133002 11938.2 -4647.67 1575.33 747.091 -417.522 855.845 
19442.5 1
15133002 12276.3 -4918.57 1555.71 701.492 -562.043 898.879 
19443 1
15133002 12698.3 -5339.67 1582.67 844.095 -842.19 1192.38 
19443.5 1
15133002 13028 -5636.29 1621 637.653 -573.731 857.77 
19444 1
15133002 13280.7 -5859.17 1620 491.569 -433.621 655.49 
19444.5 1
15133002 13493.8 -6044.33 1614.33 451.624 -392.302 598.219 
19445 1
15133002 13793 -6307.17 1609.67 618.113 -543.044 822.776 
19445.5 1
15133002 14046 -6597.83 1595.5 507.014 -582.498 772.248 
19446 1
15133002 14233.8 -6896.83 1578.33 377.934 -601.61 710.471 
19446.5 1
15133002 14496.3 -7252 1573.67 536.81 -726.312 903.158 
19447 1
15133002 14901.7 -7677.29 1598.71 763.429 -800.915 1106.48 
19447.5 1
15133002 15240.3 -8059.67 1622 634.118 -716.069 956.484 
19448 1
15133002 15519 -8374.5 1657.5 556.221 -628.41 839.214 
19448.5 1
15133002 15734.5 -8751.83 1663.17 424.213 -742.782 855.384 
19449 1
15133002 16088.8 -9104.33 1673.67 712.944 -709.256 1005.65 
19449.5 1
15133002 16377.5 -9413.83 1687.33 579.652 -621.486 849.848 
19450 1
15133002 16690.7 -9662.83 1682 641.735 -510.246 819.863 
19450.5 1
15133002 17073.8 -9905.17 1658.5 757.246 -478.92 895.983 
19451 1
15133002 17433.4 -10271 1643 771.602 -785.05 1100.76 
19451.5 1
15133002 17707.7 -10725.7 1642.86 551.94 -914.918 1068.51 
19452 1
15133002 18099.5 -10985.7 1610.33 756.343 -501.839 907.688 
19452.5 1
15133002 18378.7 -11212.2 1619.5 537.893 -436.416 692.668 
19453 1
15133002 18941 -11575 1626.5 1136.03 -732.997 1351.98 
19453.5 1
15133002 19447.7 -11676.5 1648.17 1021.51 -204.637 1041.8 
19454 1
15133002 19822.2 -11918.7 1628.67 764.286 -494.218 910.156 
19454.5 1
15133002 20066 -12056.9 1602.14 481.884 -273.104 553.893 
19455 1
15133002 20339.7 -12252.3 1592.83 529.336 -378.097 650.503 
19455.5 1
15133002 20676.8 -12548.3 1595.83 696.625 -611.57 926.987 
19456 1
15133002 20987.2 -12867.7 1601.5 642.512 -661.146 921.919 
19456.5 1
15133002 21472.5 -13168.2 1596.33 970.667 -601 1141.66 
19457 1
15133002 21815.2 -13346.3 1592.5 690.86 -359.207 778.664 
19457.5 1
15133002 22052.8 -13494.8 1585.83 501.406 -313.291 591.236 
19458 1
15133002 22495.7 -13669.9 1575.86 851.694 -336.584 915.79 
19458.5 1
15133002 22986.8 -13847.5 1554.67 906.124 -327.754 963.578 
19459 1
15133002 23523.8 -13985.2 1538.17 1095.92 -280.952 1131.36 
19459.5 1
15133002 24114.5 -14132.2 1539.33 1240.9 -308.824 1278.75 
19460 1
15133002 24627.3 -14198.4 1561.57 1009.42 -130.437 1017.81 
19460.5 1
15133002 25173.2 -14381.8 1556.5 1035.83 -348.017 1092.73 
19461 1
15133002 25593.7 -14630 1576 874.22 -515.939 1015.11 
19461.5 1
15133002 25968.3 -14873.5 1582.33 736.084 -478.389 877.881 
19462 1
15133002 26409.4 -15061.1 1596.14 883.958 -376.038 960.618 
19462.5 1
15133002 26957.2 -15346.8 1567.83 1088.94 -567.973 1228.17 
19463 1
15133002 27333.7 -15502 1572 823.851 -339.533 891.074 
19463.5 1
15133002 27843.3 -15690.7 1561.29 985.723 -365.018 1051.14 
19464 1
15133002 28257.5 -15805.5 1555.67 798.101 -221.167 828.179 
19464.5 1
15133002 28702.3 -15924.4 1625.57 880.764 -235.502 911.705 
19465 1
15133002 29183.7 -16015 1662 932.909 -175.526 949.278 
19465.5 1
15133002 29588 -16225.2 1644.17 882.824 -458.879 994.961 
19466 1
15133002 30096 -16342 1639.57 1005.94 -231.353 1032.2 
19466.5 1
15133002 30524.7 -16454.5 1627 835.608 -219.298 863.905 
19467 1
15133002 31042 -16637.1 1604.57 1066.67 -376.583 1131.19 
19467.5 1
15133002 31528.7 -16928.6 1605.43 934.192 -559.364 1088.85 
19468 1
15133002 32012.2 -17178.2 1634.83 946.091 -488.445 1064.74 
19468.5 1
15133002 32469 -17377.5 1564.33 976.14 -425.926 1065.02 
19469 1
15133002 32994.7 -17624.3 1529.71 1111.45 -521.746 1227.82 
19469.5 1
15133002 33332.3 -17847.8 1505.67 659.412 -436.616 790.859 
19470 1
15133002 33730.7 -18033 1540.57 795.172 -369.594 876.868 
19470.5 1
15133002 34169.5 -18180.5 1589 865.455 -290.927 913.045 
19471 1
15133002 34545.6 -18399.4 1599.86 749.146 -436.113 866.842 
19471.5 1
15133002 34918.3 -18561.3 1610.5 744.036 -323.163 811.187 
19472 1
15133002 35306.7 -18732 1604.29 781.451 -343.394 853.571 
19472.5 1
15133002 35722 -18813 1616.33 830.571 -162 846.223 
19473 1
15133002 36241.1 -18920.7 1595.14 1042.46 -216.294 1064.66 
19473.5 1
15133002 36872.1 -19079.6 1572.29 1206.5 -303.742 1244.15 
19474 1
15133002 37457.8 -19164.8 1565.17 1195.29 -174.004 1207.89 
19474.5 1
15133002 37701.1 -19370.3 1618.29 479.9 -405.232 628.106 
19475 1
15133002 38097.3 -19677.5 1673.5 787.655 -610.764 996.711 
19475.5 1
15133002 38636.7 -19976.7 1695.43 1059.69 -587.847 1211.82 
19476 1
15133002 39096.3 -20222.5 1704.17 910.137 -486.704 1032.1 
19476.5 1
15133002 39480.8 -20396 1707.17 804.393 -362.971 882.494 
19477 1
15133002 40006.7 -20578.5 1686.67 1153.14 -400.219 1220.62 
19477.5 1
15133002 40780.4 -20788 1661.29 1476.64 -399.809 1529.81 
19478 1
15133002 41225.5 -21007.2 1630.83 888.366 -437.458 990.234 
19478.5 1
15133002 41618 -21232 1635.29 786.573 -450.568 906.481 
19479 1
15133002 42113.4 -21419.1 1662.29 931.257 -351.772 995.481 
19479.5 1
15133002 42625 -21727.2 1646 1013.01 -609.948 1182.47 
19480 1
15133002 43063.8 -21984 1599.5 918.061 -537.308 1063.74 
19480.5 1
15133002 43488.9 -22128.4 1607 883.625 -300.267 933.249 
19481 1
15133002 43942.7 -22212.3 1599.43 866.14 -160.033 880.8 
19481.5 1
15133002 44448.3 -22439.7 1599 1019.39 -458.429 1117.73 
19482 1
15133002 44836.3 -22596.2 1614 803.313 -324.017 866.197 
19482.5 1
15133002 45285.8 -22761.2 1650 944.328 -346.639 1005.94 
19483 1
15133002 45831.6 -23022.1 1671.57 1055.59 -504.79 1170.07 
19483.5 1
15133002 46281.3 -23088.5 1728.83 866.593 -127.856 875.974 
19484 1
15133002 46567.1 -23288.1 1754.57 564.841 -394.551 688.996 
19484.5 1
15133002 46742 -23505.2 1754 347.629 -431.459 554.078 
19485 1
15133002 47004.2 -23735.5 1754 543.914 -477.87 724.018 
