# Supplementary material for: Intrinsic group behaviour II: On the dependence of triad spatial dynamics on social and personal features; and on the effect of social interaction on small group dynamics
Source: PLoS One. 2019 Dec 3;14(12):e0225704. doi: 10.1371/journal.pone.0225704 (PMC6890182; doi:10.1371/journal.pone.0225704)
Supplement: S3 Data Set — (ZIP) [file pone.0225704.s003.zip › set_3_int/group_traj_triad_int/traj_3_0324_86.dat]

3 15130300 15122800 15122102 0 0 0 1 0 1 0 20 20 20 1660.63 1763.08 1608.19 
19341.5 1
15122102 19873 -12236.3 1549.67 0 0 0 
19342 1
15122102 20003.8 -12476 1530 363.426 -665.741 758.478 
19342.5 1
15122102 20276 -12720.3 1522 574.191 -515.471 771.626 
19343 1
15122102 20640.6 -12909.6 1540.29 726.238 -376.968 818.246 
19343.5 1
15122102 20986.5 -13079.7 1532.67 667.816 -328.369 744.18 
19344 1
15122102 21279.2 -13232.8 1543 622.695 -325.887 702.817 
19344.5 1
15122102 21604.3 -13382 1546.83 658.232 -301.957 724.187 
19345 1
15122102 21960.7 -13548.6 1538.57 672.417 -314.286 742.24 
19345.5 1
15122102 22276 -13876.3 1525 607.487 -631.526 876.279 
19346 1
15122102 22507.7 -14397.6 1500.43 464.357 -1044.57 1143.13 
19346.5 1
15122102 22933 -15001.2 1464.5 838.828 -1190.52 1456.36 
19347 1
15122102 23247.5 -15461.3 1484.17 666.314 -974.929 1180.87 
19347.5 1
15122102 23477 -15889.3 1491 475.155 -886.128 1005.48 
19348 2
15122800 35248.3 -17237.2 1632.17 0 0 0 
15122102 23850.4 -16197.1 1508.71 742.403 -611.947 962.103 
19348.5 2
15122800 35400.3 -17526.2 1637 324.786 -617.521 697.724 
15122102 24260.8 -16415 1491.33 812.683 -431.4 920.087 
19349 2
15122800 35701.7 -17762.7 1628.71 581.817 -456.656 739.625 
15122102 24780.6 -16688.1 1504.57 1003.36 -527.303 1133.48 
19349.5 2
15122800 36058.8 -17953.5 1631 686.767 -366.896 778.628 
15122102 25329 -17062.5 1505.17 1054.67 -719.918 1276.95 
19350 2
15122800 36325.8 -18239.3 1627.33 563.291 -603.024 825.188 
15122102 25811.2 -17431.3 1515.17 1017.23 -778.129 1280.72 
19350.5 2
15122800 36602 -18536.8 1625 575.347 -619.792 845.675 
15122102 26322 -17677.8 1491 1064.24 -513.542 1181.66 
19351 2
15122800 36860 -18867.7 1619.17 531.959 -682.131 865.033 
15122102 26817.2 -17984.2 1522.83 1020.96 -631.615 1200.54 
19351.5 2
15122800 37315.7 -19151.1 1670.86 861.464 -535.872 1014.53 
15122102 27344 -18179.3 1508.86 995.904 -368.845 1062.01 
19352 2
15122800 37720.8 -19247 1673.17 791.248 -187.221 813.096 
15122102 27946 -18215.5 1497.67 1175.78 -70.731 1177.91 
19352.5 2
15122800 38115.2 -19469.5 1704 833.686 -470.402 957.241 
15122102 28630.2 -18199.7 1508.5 1446.44 33.4743 1446.83 
19353 2
15122800 38492.6 -19725 1757.71 732.825 -496.117 884.965 
15122102 29479 -18126.6 1475.14 1648.22 141.933 1654.32 
19353.5 2
15122800 38821.2 -19985 1753.33 651.975 -515.873 831.382 
15122102 30165 -18309.2 1426 1361.11 -362.292 1408.5 
19354 2
15122800 39190.3 -20213.3 1788.71 733.835 -453.848 862.84 
15122102 30987.4 -18620.9 1400.29 1635.05 -619.663 1748.53 
19354.5 2
15122800 39547.5 -20356 1770.17 692.276 -276.578 745.48 
15122102 31643.7 -18997.8 1343.67 1271.78 -730.574 1466.68 
19355 2
15122800 39937.9 -20411.6 1742 796.647 -113.411 804.679 
15122102 32222.9 -19317.3 1383.86 1182.02 -651.944 1349.89 
19355.5 2
15122800 40602.7 -20662.2 1724.83 1365.11 -514.569 1458.87 
15122102 32848.2 -19575.5 1505.83 1284 -530.214 1389.17 
19356 2
15122800 41104.4 -20933.1 1742.57 989.668 -534.47 1124.77 
15122102 33363.7 -19818.6 1539.57 1016.86 -479.431 1124.21 
19356.5 2
15122800 41396.3 -21184 1751 589.707 -506.782 777.549 
15122102 33904 -19991.2 1575 1091.49 -348.677 1145.83 
19357 2
15122800 41713.9 -21377.9 1742.86 631.26 -385.402 739.611 
15122102 34471.9 -20122.3 1582.14 1128.94 -260.674 1158.64 
19357.5 2
15122800 41990.8 -21490.3 1717.17 555.063 -225.403 599.083 
15122102 35061.3 -20356.3 1580 1181.32 -469.033 1271.02 
19358 2
15122800 42180 -21590.4 1692.43 389.232 -205.957 440.363 
15122102 35603.3 -20572.6 1561.43 1115.13 -444.934 1200.62 
19358.5 2
15122800 42561.6 -21560.1 1688.43 709.241 56.2931 711.471 
15122102 36306 -20831.4 1579.43 1306.16 -481.147 1391.96 
19359 2
15122800 42894.4 -21712.7 1712.71 661.744 -303.323 727.949 
15122102 36915.4 -21025.7 1608.43 1211.59 -386.254 1271.67 
19359.5 2
15122800 43235.3 -21894.4 1714.29 674.965 -359.83 764.889 
15122102 37477.1 -21227.3 1627.43 1112.31 -399.151 1181.76 
19360 2
15122800 43626 -21877.7 1688.43 778.315 33.2954 779.027 
15122102 38062 -21348 1657.86 1165.05 -240.467 1189.61 
19360.5 2
15122800 44100.8 -22099.7 1661.33 1018.96 -476.293 1124.78 
15122102 38577.8 -21508.2 1691.67 1106.94 -343.705 1159.07 
19361 2
15122800 44474.7 -22203 1661.86 766.149 -211.749 794.873 
15122102 39044.7 -21742.6 1692.71 956.723 -480.338 1070.53 
19361.5 2
15122800 44810.3 -22128 1685 667.14 149.105 683.599 
15122102 39507.3 -21902.9 1679.71 919.625 -318.659 973.27 
19362 2
15122800 45148.1 -22140.4 1686.14 656.033 -24.1331 656.477 
15122102 40010.4 -22099 1646.43 976.976 -380.86 1048.59 
19362.5 2
15122800 45509.3 -22255.1 1690 698.536 -221.884 732.929 
15122102 40587 -22803.4 1541.43 1115.23 -1362.53 1760.74 
19363 2
15122800 45934.2 -22458.8 1668.17 907.865 -435.236 1006.8 
15122102 40986.5 -23178.8 1500.67 853.632 -802.147 1171.38 
19363.5 2
15122800 46260.7 -22771 1760 683.154 -653.068 945.091 
15122102 41435.7 -23462 1487 939.779 -592.399 1110.91 
19364 2
15122800 46515.4 -22871.1 1791.14 510.449 -200.687 548.483 
15122102 42099.7 -23511 1480.57 1330.66 -98.1964 1334.28 
19364.5 2
15122800 46757.6 -22994.9 1808.14 476.659 -243.532 535.268 
15122102 42841.9 -23623.6 1497.43 1460.91 -221.597 1477.62 
19365 2
15122800 46907 -23237.1 1809.29 297.075 -481.681 565.924 
15122102 43249.4 -23816.1 1486.71 810.281 -382.846 896.173 
19365.5 2
15122800 47124.3 -24261.1 1810.57 428.571 -2019.72 2064.69 
15122102 43824 -24039.1 1502.57 1133.28 -439.842 1215.64 
19366 2
15122800 47138 -24735 1801.29 26.6815 -921.901 922.287 
15122102 44526.7 -23954.3 1543.14 1367.15 165.092 1377.08 
19366.5 2
15122800 46708.1 -24782.3 1773.71 -859.714 -94.5714 864.9 
15122102 45055.3 -23879 1550.86 1057.14 150.571 1067.81 
19367 2
15122800 46071.7 -24789.6 1761.86 -1226.26 -14.038 1226.34 
15122102 45389.1 -23969.3 1542.57 643.27 -173.961 666.377 
19367.5 2
15122800 45929.8 -25070.3 1749.67 -297.444 -588.599 659.486 
15122102 45745.2 -24050.5 1567.67 746.381 -170.261 765.554 
19368 2
15122800 45541.4 -25270.1 1747.14 -814.266 -418.888 915.694 
15122102 46073.6 -23984.7 1579.14 688.48 137.916 702.157 
19368.5 2
15122800 45090.7 -25166.7 1810.43 -863.437 198.139 885.88 
15122102 46391.1 -23729.6 1673.29 608.374 488.779 780.4 
19369 2
15122800 44699.6 -25157.9 1787.71 -780.724 17.6789 780.924 
15122102 46265 -23573.1 1754.71 -251.782 312.233 401.103 
19369.5 2
15122800 44410.4 -25021.1 1781.71 -569.179 269.123 629.596 
15122102 45987.6 -23452.6 1804.57 -546.119 237.345 595.465 
19370 2
15122800 44138 -24551.4 1779 -524.911 905.037 1046.24 
15122102 45672.6 -23357 1807.86 -606.936 184.145 634.257 
19370.5 2
15122800 44186.7 -23986.3 1768.83 101.601 1179.74 1184.11 
15122102 45377.2 -23246.3 1801.33 -616.711 231.037 658.567 
19371 2
15122800 44119.4 -23647.6 1715.57 -140.079 705.754 719.521 
15122102 45202.7 -23219.6 1791.14 -363.442 55.754 367.694 
19371.5 2
15122800 43880.1 -23679.9 1648.43 -464.632 -62.6907 468.843 
15122102 45007.1 -23461.4 1780.86 -379.75 -469.626 603.952 
19372 2
15122800 43463 -23322.4 1585.14 -816.327 699.469 1075.01 
15122102 44667.9 -23617.9 1778.14 -663.964 -306.122 731.136 
19372.5 2
15122800 43183.3 -23046.6 1554.57 -551.705 544.097 774.867 
15122102 44406.9 -23588.3 1768.86 -514.793 58.3263 518.087 
19373 2
15122800 42816.1 -22847.1 1537.43 -735.757 399.656 837.296 
15122102 44108.1 -23659.7 1765.29 -598.626 -143.143 615.502 
19373.5 2
15122800 42456.1 -22694.3 1520.71 -717.131 304.496 779.099 
15122102 43791.7 -23432.4 1760.43 -630.336 452.76 776.09 
19374 2
15122800 41932.7 -22451.3 1514.71 -1066.05 494.908 1175.32 
15122102 43261.3 -23296 1748 -1080.3 277.859 1115.46 
19374.5 2
15122800 41413.4 -22187.6 1551.57 -1072.9 544.864 1203.33 
15122102 42533.9 -23139.3 1747 -1502.95 323.79 1537.43 
19375 2
15122800 41011.6 -22000.9 1553.43 -815.126 378.731 898.814 
15122102 42055.9 -22816.7 1742.43 -969.574 654.303 1169.69 
19375.5 2
15122800 40696.1 -21812.6 1543.43 -630.857 376.571 734.702 
15122102 41730.1 -22613.1 1752.71 -651.429 407.143 768.196 
19376 2
15122800 40263 -21818.1 1564.29 -857.709 -11.0325 857.78 
15122102 41290.4 -22505.1 1764.29 -870.721 213.861 896.6 
19376.5 2
15122800 39826.3 -21618.7 1658 -889.438 406.168 977.79 
15122102 40844.9 -22424 1750.86 -907.477 165.26 922.402 
19377 2
15122800 39395.5 -21380 1710.25 -815.882 452.11 932.774 
15122102 40437.4 -22335.4 1757.75 -771.746 167.85 789.789 
19377.5 2
15122800 39125.7 -21332.3 1723.43 -535.289 94.6712 543.596 
15122102 40025.9 -22238.4 1829.86 -816.504 192.354 838.855 
19378 2
15122800 38783.9 -21326.6 1725.14 -656.156 10.9679 656.247 
15122102 39572.9 -22073.6 1899.29 -869.482 316.424 925.269 
19378.5 2
15122800 38428.2 -21269.8 1718 -758.402 120.977 767.99 
15122102 39180.8 -21864.3 1910.83 -835.872 446.137 947.481 
19379 2
15122800 38081.4 -21179.1 1718.43 -728.441 190.526 752.946 
15122102 38920 -21745.9 1901 -547.969 248.9 601.848 
19379.5 2
15122800 37768.6 -20995.4 1710.43 -615.861 361.642 714.191 
15122102 38532 -21635.3 1888 -763.78 217.66 794.188 
19380 2
15122800 37527.7 -20908.4 1697.57 -484.622 175.05 515.268 
15122102 38121.1 -21573.7 1895.86 -826.674 123.886 835.906 
19380.5 2
15122800 37141.3 -20713.3 1678.86 -762.187 384.897 853.858 
15122102 37788.7 -21565.9 1891 -655.678 15.4973 655.861 
19381 2
15122800 36708 -20552.3 1643.14 -857.992 318.812 915.309 
15122102 37442.6 -21428.6 1884.57 -685.431 271.853 737.374 
19381.5 2
15122800 36339 -20374.7 1635.14 -730.693 351.627 810.897 
15122102 37078 -21205.9 1881.29 -721.924 441.018 845.973 
19382 2
15122800 36006.1 -20209.6 1594.71 -661.744 328.316 738.713 
15122102 36591.7 -21001 1820 -966.771 407.271 1049.05 
19382.5 2
15122800 35490.9 -19984.1 1580.29 -1064.64 465.762 1162.06 
15122102 36141.7 -20844.4 1745.29 -929.752 323.495 984.423 
19383 3
15130300 34704.5 -20483.8 1604.17 0 0 0 
15122800 35039.3 -19735.4 1617.29 -880.256 484.823 1004.94 
15122102 35868.3 -20626.6 1730 -532.999 424.673 681.495 
19383.5 3
15130300 34327.4 -20309.9 1650 -830.554 383.207 914.695 
15122800 34603.7 -19571.9 1626.43 -887.111 333.139 947.601 
15122102 35130.6 -20464.6 1764 -1502.47 329.939 1538.27 
19384 3
15130300 33790.7 -20097.3 1671.14 -1093.1 432.936 1175.72 
15122800 34336.4 -19432.3 1609.71 -544.37 284.26 614.119 
15122102 34611.4 -20270.4 1819.86 -1057.32 395.403 1128.83 
19384.5 3
15130300 33372.6 -20026.4 1660 -826.263 140.14 838.063 
15122800 33889.6 -19316.8 1598.5 -883.011 228.331 912.055 
15122102 34092.8 -20064.4 1820.75 -1025.06 407.22 1102.98 
19385 3
15130300 32975.9 -20046.7 1632.43 -782.58 -40.1169 783.607 
15122800 33358 -19146.3 1590 -1048.57 336.221 1101.16 
15122102 33748.4 -19962.6 1822.71 -679.135 200.796 708.197 
19385.5 3
15130300 32629 -19821.6 1665.29 -709.319 460.415 845.645 
15122800 33012.6 -19001.9 1560.29 -706.398 295.355 765.658 
15122102 33441.6 -19859.1 1790.43 -627.52 211.51 662.207 
19386 3
15130300 32209.6 -19607.4 1646.29 -855.977 437.026 961.087 
15122800 32582.7 -18855.7 1528 -877.259 298.251 926.573 
15122102 32985.7 -19651.1 1729.43 -930.321 424.49 1022.59 
19386.5 3
15130300 31581.4 -19311.7 1563.29 -1210.29 569.777 1337.71 
15122800 31961.6 -18620.3 1467.86 -1196.81 453.62 1279.89 
15122102 32499.6 -19457.3 1722 -936.691 373.521 1008.42 
19387 3
15130300 31039.4 -19106.7 1495.43 -1048.36 396.518 1120.84 
15122800 31333.3 -18388.9 1405.86 -1215.25 447.637 1295.07 
15122102 32103.3 -19320.7 1679.57 -766.51 264.161 810.752 
19387.5 3
15130300 30589.1 -18888 1434.43 -902.376 438.305 1003.19 
15122800 30892.9 -18146.6 1399.14 -882.622 485.543 1007.36 
15122102 31424.4 -19044.9 1549.43 -1360.44 552.82 1468.47 
19388 3
15130300 30097.9 -18629.7 1392.29 -1010.88 531.452 1142.06 
15122800 30452.6 -18032.6 1382.86 -905.938 234.568 935.813 
15122102 31019.4 -18877.1 1486.57 -833.333 345.091 901.96 
19388.5 3
15130300 29596 -18365.3 1367.57 -980.19 516.462 1107.93 
15122800 29981.6 -17826 1402.86 -919.922 403.46 1004.51 
15122102 30457.9 -18676.6 1481.57 -1096.82 391.741 1164.68 
19389 3
15130300 29156 -18186.7 1454.71 -876.494 355.72 945.927 
15122800 29599.7 -17688 1470.86 -760.672 274.9 808.821 
15122102 29952 -18523.3 1490.71 -1007.68 305.35 1052.93 
19389.5 3
15130300 28658.3 -18057.9 1524.57 -1030.46 266.785 1064.44 
15122800 29178.9 -17489.9 1513.71 -871.34 410.234 963.081 
15122102 29574 -18302.4 1558.86 -782.609 457.261 906.402 
19390 3
15130300 28191 -17897.6 1612.14 -944.012 323.81 998.003 
15122800 28683.7 -17353.1 1543 -1000.29 276.19 1037.72 
15122102 29150.4 -18134.9 1634.14 -855.7 338.528 920.23 
19390.5 3
15130300 27807.7 -17710.1 1621.14 -754.499 368.954 839.879 
15122800 28277 -17191.1 1565.14 -800.619 318.898 861.792 
15122102 28765.1 -18001.4 1699.86 -758.436 262.655 802.629 
19391 3
15130300 27398 -17552 1593.29 -806.524 311.305 864.518 
15122800 27874.3 -17047 1600 -792.745 283.746 841.995 
15122102 28227.1 -17823.6 1720.43 -1059.06 350.112 1115.43 
19391.5 3
15130300 26961.4 -17467.6 1592.29 -859.393 166.198 875.316 
15122800 27477.4 -16892.1 1599.29 -781.215 304.837 838.583 
15122102 27742.3 -17674.3 1747 -954.443 293.87 998.66 
19392 3
15130300 26590.7 -17329.7 1592.57 -737.007 274.07 786.316 
15122800 27094.9 -16757.9 1587.29 -760.579 266.97 806.073 
15122102 27236.1 -17600.3 1699.71 -1006.25 147.117 1016.95 
19392.5 3
15130300 26024.3 -17236.3 1528.43 -1128.34 186.113 1143.59 
15122800 26762.4 -16601.1 1567 -662.208 312.18 732.104 
15122102 26846.1 -17395 1743.57 -776.892 408.936 877.947 
19393 3
15130300 25597.3 -17066.9 1571.71 -838.9 332.866 902.526 
15122800 26229.9 -16358.1 1530.57 -1046.31 477.407 1150.08 
15122102 26467.6 -17251.3 1755.14 -743.755 282.346 795.545 
19393.5 3
15130300 25132.3 -16733.3 1565.29 -918.972 659.232 1130.97 
15122800 25648.3 -16121.9 1561.86 -1149.35 466.968 1240.59 
15122102 25968 -17094.3 1770.14 -987.295 310.277 1034.9 
19394 3
15130300 24704.1 -16529 1598.29 -856.286 408.571 948.765 
15122800 25257.9 -15990 1577 -780.857 263.714 824.186 
15122102 25514.9 -16860.1 1726.29 -906.286 468.286 1020.12 
19394.5 3
15130300 24326.3 -16332.7 1600.14 -754.206 391.788 849.897 
15122800 24891.6 -15819.4 1612.43 -731.109 340.462 806.496 
15122102 25135.4 -16710.9 1690.71 -757.342 297.975 813.853 
19395 3
15130300 23981.7 -16207.3 1590.71 -696.104 253.391 740.789 
15122800 24521.9 -15730.7 1574.43 -746.898 179.221 768.099 
15122102 24786.7 -16447.3 1782.29 -704.473 532.468 883.065 
19395.5 3
15130300 23623 -16087.1 1567.57 -758.381 254.002 799.787 
15122800 24171 -15609.9 1570.43 -741.77 255.512 784.544 
15122102 24369 -16347 1741.57 -883.117 212.021 908.212 
19396 3
15130300 23234.6 -15966.4 1555.86 -800.884 248.895 838.668 
15122800 23829.7 -15446.1 1539.86 -703.682 337.555 780.456 
15122102 24007.3 -16262.1 1720.14 -745.803 174.963 766.051 
19396.5 3
15130300 22836.6 -15698.6 1560.14 -802.419 540.035 967.22 
15122800 23413.1 -15315.9 1508.86 -839.862 262.673 879.98 
15122102 23639.4 -16045.9 1738.71 -741.647 436.06 860.342 
19397 3
15130300 22427 -15533.7 1608.43 -811.033 326.45 874.267 
15122800 23027.9 -15169.6 1505.29 -762.942 289.675 816.083 
15122102 23268.4 -15862.7 1707.43 -734.653 362.659 819.291 
19397.5 3
15130300 22056.6 -15514.6 1577 -736.439 38.0574 737.421 
15122800 22604 -15001.3 1469.29 -842.658 334.564 906.646 
15122102 22870 -15757.1 1681.14 -792.105 209.884 819.439 
19398 3
15130300 21710.5 -15393.5 1490 -706.268 247.085 748.242 
15122800 22160.7 -14876.2 1427.67 -904.762 255.345 940.104 
15122102 22474.5 -15541 1699.67 -807.143 441.108 919.813 
19398.5 3
15130300 21279.1 -15143.4 1459 -878.528 509.31 1015.48 
15122800 21759.3 -14678.4 1450 -817.476 402.725 911.293 
15122102 22045.6 -15359.7 1672.43 -873.582 369.217 948.402 
19399 3
15130300 20858.1 -14934.4 1466.57 -823.875 409.002 919.811 
15122800 21336.1 -14486.1 1503.14 -828.068 376.293 909.557 
15122102 21642.6 -15210.3 1631.86 -788.65 292.424 841.118 
19399.5 3
15130300 20470.3 -14792.4 1497.14 -777.269 284.569 827.724 
15122800 20963.6 -14264.6 1530.14 -746.636 444.031 868.694 
15122102 21239 -15043.4 1636.43 -808.76 334.383 875.16 
19400 3
15130300 20093 -14621.7 1541.43 -735.45 332.776 807.234 
15122800 20604.7 -14106 1526.29 -699.527 309.106 764.777 
15122102 20882.4 -14842.6 1658 -695.071 391.534 797.761 
19400.5 3
15130300 19749 -14350.3 1624 -759.382 599.075 967.239 
15122800 20280.3 -13943.2 1528.67 -716.073 359.455 801.229 
15122102 20543 -14645.5 1675.33 -749.29 435.036 866.425 
19401 3
15130300 19457.6 -14090 1665.6 -488.926 436.801 655.625 
15122800 19894.6 -13749.6 1542.8 -647.204 324.776 724.122 
15122102 20166.4 -14439.8 1686.6 -631.879 345.134 719.992 
19401.5 3
15130300 19166 -13880.4 1620.29 -624.411 448.761 768.945 
15122800 19625.1 -13512.3 1545.29 -576.996 508.168 768.868 
15122102 19761.6 -14328 1671.14 -866.871 239.4 899.32 
19402 3
15130300 18859.5 -13626 1595 -622.967 517.131 809.638 
15122800 19314.2 -13273 1538.17 -632.065 486.353 797.525 
15122102 19372 -14203.5 1688.33 -791.812 253.049 831.264 
19402.5 3
15130300 18587.9 -13418.1 1586.43 -538.974 412.415 678.66 
15122800 18979.4 -13065.4 1529.71 -664.163 411.848 781.493 
15122102 19053.9 -14014.3 1692.14 -631.236 375.425 734.44 
19403 3
15130300 18201.4 -13229.6 1558 -785.424 383.275 873.951 
15122800 18659.7 -12856.4 1528.71 -649.826 424.797 776.354 
15122102 18762 -13793 1681.29 -593.206 449.768 744.435 
19403.5 3
15130300 17916.1 -13003.7 1518.57 -576.335 456.277 735.085 
15122800 18357.7 -12652.4 1515.57 -610.101 412.121 736.252 
15122102 18434.6 -13515.4 1688.57 -661.472 560.75 867.171 
19404 3
15130300 17434.1 -12699 1476.86 -956.349 604.592 1131.43 
15122800 18039 -12455.4 1511.29 -632.37 390.873 743.42 
15122102 18098.1 -13353.1 1731.14 -667.517 321.995 741.121 
19404.5 3
15130300 16978.7 -12345.6 1424.29 -898.281 697.098 1137.04 
15122800 17735.6 -12192.3 1503 -598.478 519.019 792.185 
15122102 17825.6 -13038.1 1708.71 -537.616 621.302 821.613 
19405 3
15130300 16559.4 -11994.6 1453.29 -826.994 692.308 1078.52 
15122800 17401.9 -11777.9 1509.57 -658.214 817.413 1049.48 
15122102 17533.7 -12746 1631.57 -575.655 576.219 814.498 
19405.5 3
15130300 16329.9 -11727.1 1561.86 -458.226 533.79 703.493 
15122800 16991.4 -11395.9 1550.43 -819.219 762.475 1119.15 
15122102 17091.1 -12457.1 1586 -883.376 576.561 1054.88 
19406 3
15130300 16128.8 -11415.3 1577.5 -411.092 637.647 758.677 
15122800 16731.7 -11090.2 1555.67 -531.21 625.134 820.352 
15122102 16724.8 -12102.8 1613.5 -749.099 724.559 1042.18 
19406.5 3
15130300 15906.1 -11121.1 1573.12 -440.135 581.439 729.24 
15122800 16433.2 -10767.1 1577 -589.756 638.422 869.135 
15122102 16231.5 -11703.6 1687.88 -974.967 788.949 1254.19 
19407 3
15130300 15625.3 -10739.4 1596.57 -531.893 722.91 897.501 
15122800 16177 -10471.1 1591.86 -485.322 560.572 741.471 
15122102 15890.4 -11397.6 1725.29 -645.969 579.647 867.909 
19407.5 3
15130300 15364.4 -10386.9 1606.57 -532.362 719.534 895.063 
15122800 15943 -10147.4 1614.71 -477.551 660.641 815.17 
15122102 15676 -11111.3 1745.29 -437.609 584.257 729.971 
19408 3
15130300 15071.7 -10055.1 1616.14 -580.782 658.163 877.774 
15122800 15673.4 -9850.14 1643.43 -534.864 589.853 796.245 
15122102 15413.9 -10752.4 1775.43 -520.125 712.018 881.759 
19408.5 3
15130300 14804.8 -9699.67 1624 -564.23 751.535 939.767 
15122800 15416.2 -9599.33 1632 -543.894 530.253 759.598 
15122102 15191.7 -10539 1813.17 -469.747 451.223 651.356 
19409 3
15130300 14563.4 -9476.86 1617.57 -511.451 472.054 696.001 
15122800 15165.9 -9257.43 1631.86 -530.317 724.374 897.75 
15122102 14903 -10259.7 1805 -611.582 591.707 850.97 
19409.5 3
15130300 14248.9 -9214.71 1655.57 -625.391 521.159 814.076 
15122800 14884.7 -8853.86 1601.71 -558.932 802.329 977.822 
15122102 14667 -9951.86 1825 -469.185 612.042 771.187 
19410 3
15130300 13994.4 -8934.71 1628.29 -502.823 553.36 747.689 
15122800 14654.9 -8506.43 1585 -454.263 686.618 823.285 
15122102 14403.1 -9686.43 1814.86 -521.457 524.562 739.651 
19410.5 3
15130300 13736.9 -8626.14 1576.57 -513.09 614.684 800.686 
15122800 14361.7 -8298.86 1562.71 -583.95 413.489 715.521 
15122102 14134.7 -9342.14 1761 -534.718 685.828 869.646 
19411 3
15130300 13581.3 -8346.57 1547 -305.042 548.179 627.337 
15122800 14063.9 -8000.86 1544.57 -584.034 584.314 826.146 
15122102 13865.6 -9111.86 1738.14 -527.731 451.541 694.542 
19411.5 3
15130300 13313.7 -8004.57 1578 -510.632 652.672 828.689 
15122800 13783.6 -7752 1535.43 -534.896 474.918 715.305 
15122102 13574.9 -8838 1716.57 -554.798 522.628 762.195 
19412 3
15130300 12998.3 -7787.17 1600.17 -647.599 446.416 786.557 
15122800 13512.5 -7499.17 1536.33 -556.615 519.165 761.152 
15122102 13281 -8484.5 1721.33 -603.403 725.873 943.921 
19412.5 3
15130300 12743.1 -7508.71 1611.57 -533.871 582.536 790.169 
15122800 13293.1 -7178 1588 -458.906 671.897 813.659 
15122102 13127 -8260.29 1696.29 -322.176 469.068 569.053 
19413 3
15130300 12434.9 -7201.29 1601.57 -592.857 591.209 837.262 
15122800 13037.4 -6930 1588.86 -491.758 476.923 685.041 
15122102 12830.6 -7887 1742.14 -570.055 717.857 916.669 
19413.5 3
15130300 12161.4 -6934.57 1617.86 -529.9 516.888 740.248 
15122800 12780.9 -6734.29 1607.71 -497.231 379.291 625.381 
15122102 12537.6 -7552 1788.29 -567.829 649.225 862.51 
19414 3
15130300 11768.9 -6646.86 1597.43 -760.797 557.586 943.247 
15122800 12505.4 -6504.86 1618.57 -533.776 444.629 694.703 
15122102 12237.1 -7144.29 1791.29 -582.226 790.144 981.486 
19414.5 3
15130300 11313.8 -6303.33 1565 -936.263 706.839 1173.12 
15122800 12161.7 -6247.5 1623.83 -707.329 529.541 883.588 
15122102 12040.8 -6827 1777.33 -403.929 652.851 767.707 
19415 3
15130300 11035.3 -5949.14 1541 -586.416 745.664 948.63 
15122800 11742.1 -5844.57 1592.43 -883.208 848.271 1224.59 
15122102 11811.7 -6626.14 1802.43 -482.356 422.857 641.463 
19415.5 3
15130300 10721.7 -5541.29 1523.71 -596.143 775.394 978.071 
15122800 11411.7 -5318.29 1544.71 -628.191 1000.54 1181.4 
15122102 11428.9 -6281 1772.29 -727.865 656.165 979.97 
19416 3
15130300 10467.4 -5183.57 1523 -497.624 700.028 858.876 
15122800 11126.1 -4998.43 1515.29 -558.848 625.944 839.117 
15122102 11037.3 -5899.57 1713.86 -766.285 746.436 1069.75 
19416.5 3
15130300 10242.9 -4901.14 1541.43 -446.464 561.488 717.356 
15122800 10886 -4645 1504.57 -477.421 702.641 849.491 
15122102 10720.7 -5599.86 1682.86 -629.367 595.853 866.685 
19417 3
15130300 9923.17 -4608.67 1578.17 -671.619 614.446 910.283 
15122800 10628.7 -4374.17 1513.33 -540.616 568.978 784.858 
15122102 10471.5 -5285.33 1682.17 -523.559 660.764 843.044 
19417.5 3
15130300 9581 -4197.86 1593.86 -715.83 859.434 1118.5 
15122800 10376.7 -4030 1536.14 -527.097 720.014 892.329 
15122102 10123.3 -4978.43 1679.86 -728.482 642.06 971.044 
19418 3
15130300 9225 -3845 1618.29 -696.673 690.523 980.905 
15122800 10141.1 -3701.43 1591 -461.001 642.997 791.181 
15122102 9894.86 -4698.29 1693.43 -447.023 548.225 707.375 
19418.5 3
15130300 8948.43 -3505.71 1603 -537.032 658.807 849.959 
15122800 9869 -3332.29 1620.71 -528.433 716.782 890.516 
15122102 9652.71 -4350.71 1725.14 -470.18 674.896 822.529 
19419 3
15130300 8701.5 -3285.5 1585.83 -518.758 462.635 695.083 
15122800 9581.17 -3053.17 1611.67 -604.692 586.385 842.318 
15122102 9381 -4026.83 1764.5 -570.828 680.422 888.155 
19419.5 3
15130300 8389.71 -2970.29 1602.29 -611.345 618.067 869.338 
15122800 9332.29 -2752.71 1616.57 -488.002 589.122 764.991 
15122102 9140.57 -3605 1767.43 -471.429 827.124 952.04 
19420 3
15130300 8085.86 -2531.71 1601.43 -599.324 865.032 1052.36 
15122800 8982.43 -2404.14 1621.43 -690.054 687.518 974.092 
15122102 8865.57 -3210.57 1755.43 -542.406 777.966 948.386 
19420.5 3
15130300 7754.86 -2185.43 1602.43 -670.04 700.983 969.707 
15122800 8618 -2064.71 1616.57 -737.71 687.102 1008.13 
15122102 8463 -2885.86 1753.71 -814.922 657.316 1046.98 
19421 3
15130300 7473.86 -1834.14 1617.71 -548.828 686.105 878.608 
15122800 8313.86 -1647.57 1604 -594.029 814.732 1008.3 
15122102 8183.86 -2529.57 1735.29 -545.201 695.871 884.013 
19421.5 3
15130300 7097 -1437.33 1571.67 -773.834 814.804 1123.71 
15122800 8032.33 -1339.67 1596.33 -578.078 632.248 856.686 
15122102 7831.83 -2177.17 1752.67 -722.841 723.624 1022.81 
19422 3
15130300 6780.29 -1062.71 1577 -668.174 790.336 1034.93 
15122800 7765.14 -1018.57 1587.29 -563.693 677.416 881.273 
15122102 7433.71 -1847.43 1751.57 -839.914 695.65 1090.59 
19422.5 3
15130300 6487.29 -734.286 1561.86 -577.909 647.788 868.106 
15122800 7453 -747.857 1559.29 -615.666 533.953 814.955 
15122102 7124.86 -1533.71 1755.57 -609.186 618.766 868.319 
19423 3
15130300 6169.43 -351.857 1559.86 -620.815 746.931 971.245 
15122800 7014.29 -332.571 1532.43 -856.864 811.105 1179.88 
15122102 6717.43 -1090.86 1752 -795.759 864.955 1175.32 
19423.5 3
15130300 5878.33 135 1542.17 -577.57 965.986 1125.49 
15122800 6718.83 70.8333 1534.33 -586.215 800.406 992.118 
15122102 6389.83 -809.5 1764.67 -649.991 558.248 856.813 
19424 3
15130300 5676.29 534.857 1529.29 -420.057 831.304 931.404 
15122800 6442.43 484.571 1541.14 -574.646 860.162 1034.46 
15122102 6074.14 -496.571 1738.29 -656.321 650.579 924.127 
19424.5 3
15130300 5500.57 969.857 1515.43 -336.617 833.333 898.752 
15122800 6117.57 849.286 1557 -622.332 698.686 935.66 
15122102 5835.57 -130.286 1758.43 -457.033 701.697 837.411 
19425 3
15130300 5280 1353.5 1527 -439.385 764.229 881.536 
15122800 5911.33 1063.33 1547.17 -410.833 426.39 592.108 
15122102 5643.5 346 1756.5 -382.612 948.776 1023.02 
19425.5 3
15130300 5051.29 1775 1526.14 -482.52 889.241 1011.72 
15122800 5696.71 1414.43 1546.14 -452.783 740.707 868.136 
15122102 5400 699 1749 -513.713 744.726 904.72 
19426 3
15130300 4900.86 2215.14 1528 -292.094 854.646 903.183 
15122800 5495.57 1783.57 1544 -390.569 716.782 816.285 
15122102 5213 1064.71 1752 -363.107 710.125 797.574 
19426.5 3
15130300 4626.29 2596 1506.43 -521.008 722.689 890.915 
15122800 5312.14 2106.14 1493.29 -348.062 612.09 704.132 
15122102 5001.29 1432.57 1697.57 -401.735 698.021 805.372 
19427 3
15130300 4420.5 2879.67 1451.67 -411.571 567.333 700.898 
15122800 5117.83 2588.83 1472.17 -388.619 965.381 1040.67 
15122102 4747.17 1820.67 1657.17 -508.238 776.19 927.781 
19427.5 3
15130300 4109.14 3270.29 1500.86 -634.129 795.558 1017.37 
15122800 4961.29 3023.57 1456.43 -318.834 885.414 941.07 
15122102 4497.14 2177.57 1654.29 -509.213 726.894 887.509 
19428 3
15130300 3905.86 3679 1550.86 -401.75 807.736 902.131 
15122800 4774.86 3626.43 1435.29 -368.436 1191.42 1247.08 
15122102 4186.14 2599 1667.14 -614.625 832.863 1035.1 
19428.5 3
15130300 3805.67 4093.17 1580.83 -205.73 850.445 874.975 
15122800 4570.17 3995.33 1506.5 -420.309 757.505 866.298 
15122102 3875.17 2994.17 1704.17 -638.555 811.431 1032.56 
19429 3
15130300 3889.86 4474.14 1569.29 174.307 788.771 807.801 
15122800 4432.86 4418.43 1560.29 -284.285 875.974 920.949 
15122102 3775.71 3431.43 1727.71 -205.906 905.304 928.425 
19429.5 3
15130300 3849.14 4969.86 1591.86 -78.599 956.977 960.2 
15122800 4378 4837.57 1678.57 -105.902 809.156 816.057 
15122102 3653.86 3853.57 1736.29 -235.245 814.948 848.222 
19430 3
15130300 3691.17 5363.5 1599.67 -318.5 793.635 855.16 
15122800 4286.5 5084.5 1747.83 -184.476 497.84 530.92 
15122102 3555.17 4249.17 1747.17 -198.973 797.571 822.016 
19430.5 3
15130300 3487.71 5553 1599.29 -401.287 373.767 548.391 
15122800 4169.43 5359.14 1748 -230.91 541.702 588.864 
15122102 3606.29 4640.43 1728.71 100.827 771.72 778.278 
19431 3
15130300 3274.57 5556.14 1600 -403.68 5.95238 403.724 
15122800 3731.14 5348 1754.86 -830.087 -21.1039 830.355 
15122102 3651.43 4844 1735.71 85.4978 385.552 394.918 
19431.5 3
15130300 3178.83 5160.33 1598 -198.627 -821.182 844.862 
15122800 3543.83 5551.5 1755 -388.609 422.199 573.82 
15122102 3770 4986.67 1733 245.999 295.989 384.87 
19432 1
15130300 3305.14 4961.71 1598 268.173 -421.696 499.745 
19432.5 1
15130300 3117.86 4695.43 1598 -362.957 -516.058 630.914 
19433 1
15130300 2677.86 4378.71 1617.14 -862.745 -621.008 1063.01 
19433.5 1
15130300 2168.86 4636.71 1675.29 -1000 506.876 1121.13 
19434 1
15130300 1536 4942.14 1682.14 -1265.71 610.857 1405.41 
19434.5 1
15130300 1030.83 5196.5 1722.5 -1052.43 529.911 1178.31 
19435 1
15130300 442.143 5424.29 1713.14 -1198.96 463.922 1285.59 
19435.5 1
15130300 -134.714 5704 1723.29 -1120.11 543.135 1244.85 
19436 1
15130300 -593.5 5908.67 1714.83 -915.74 408.516 1002.73 
19436.5 1
15130300 -1094.29 6024.86 1696.57 -1041.13 241.56 1068.79 
19437 1
15130300 -1578.57 6169.86 1682.43 -980.335 293.522 1023.33 
19437.5 1
15130300 -2007 6296.29 1662.86 -869.023 256.447 906.072 
19438 1
15130300 -2491.14 6438.43 1642.29 -941.912 276.543 981.669 
19438.5 1
15130300 -3047.71 6561.29 1668.86 -1093.46 241.37 1119.78 
19439 1
15130300 -3556.83 6708 1654.5 -1028.52 296.392 1070.38 
19439.5 1
15130300 -3950.43 6811.71 1617.71 -777.856 204.969 804.408 
19440 1
15130300 -4384.33 6968 1599.67 -887.331 319.603 943.134 
19440.5 1
15130300 -4854.86 7078.57 1593.71 -950.553 223.377 976.447 
19441 1
15130300 -5373 7228.14 1578 -968.491 279.573 1008.04 
19441.5 1
15130300 -5832.5 7403 1551.83 -913.519 347.629 977.426 
19442 1
15130300 -6412.5 7453 1539.33 -1190.97 102.669 1195.38 
19442.5 1
15130300 -7261.43 8084 1389.29 -1761.26 1309.13 2194.51 
19443 1
15130300 -7763 8494 1424.83 -1003.14 820 1295.64 
19443.5 1
15130300 -8035.14 8835.57 1475.57 -526.389 660.68 844.738 
19444 1
15130300 -8271.17 9250 1491.33 -459.19 806.281 927.871 
19444.5 1
15130300 -8567.17 9595.67 1437 -627.119 732.345 964.161 
19445 1
15130300 -8817.5 9983.5 1445.17 -517.218 801.309 953.734 
19445.5 1
15130300 -9097 10442 1421.67 -560.12 918.838 1076.1 
19446 1
15130300 -9376.83 10954.8 1397 -563.045 1031.86 1175.48 
19446.5 1
15130300 -9657.5 11314.7 1426 -573.96 735.855 933.228 
19447 1
15130300 -9918.14 11728.3 1441.29 -490.853 778.944 920.701 
19447.5 1
15130300 -10042 12149.2 1365.83 -231.942 788.167 821.586 
19448 1
15130300 -10100.5 12607 1457.17 -116.766 913.839 921.269 
19448.5 1
15130300 -9948.17 13034.3 1384.33 299.869 841.207 893.057 
19449 1
15130300 -9824.5 13434.3 1485.83 248.826 804.829 842.416 
19449.5 1
15130300 -9736.33 13842 1725 177.041 818.608 837.534 
19450 1
15130300 -9567.5 14177.5 1828.83 345.97 687.5 769.644 
19450.5 1
15130300 -9418.83 14490.2 1784.33 293.808 617.918 684.212 
19451 1
15130300 -9349 14853.8 1756.4 149.857 780.329 794.588 
19451.5 1
15130300 -9332.43 15225.4 1743.71 33.3429 747.744 748.487 
19452 1
15130300 -9224.5 15608.3 1738.67 208.356 739.198 768.002 
19452.5 1
15130300 -9135.67 16206.7 1950 171.162 1152.86 1165.49 
19453 1
15130300 -9172.5 16793 1844.67 -74.4108 1184.51 1186.85 
19453.5 1
15130300 -9267.83 17220.2 1685.5 -192.204 861.223 882.41 
19454 1
15130300 -9253.33 17879.2 1771.33 29.5918 1344.9 1345.22 
19454.5 1
15130300 -9380.43 18492.9 1726.43 -251.176 1212.83 1238.56 
19455 1
15130300 -9396 19002.2 1675.5 -30.1188 985.125 985.585 
19455.5 1
15130300 -9414.5 19533.7 1662.17 -38.2231 1098.14 1098.81 
19456 1
15130300 -9558.5 20198.7 1772.33 -298.137 1376.81 1408.72 
19456.5 1
15130300 -9751.33 20744.5 1671 -385.667 1091.67 1157.79 
19457 1
15130300 -9972.83 21328.5 1643.67 -446.573 1177.42 1259.26 
19457.5 1
15130300 -9914.67 21891.2 1497 122.714 1187.06 1193.39 
19458 1
15130300 -9866 22473.1 1429.71 93.5897 1119.18 1123.09 
