# Supplementary material for: Intrinsic group behaviour II: On the dependence of triad spatial dynamics on social and personal features; and on the effect of social interaction on small group dynamics
Source: PLoS One. 2019 Dec 3;14(12):e0225704. doi: 10.1371/journal.pone.0225704 (PMC6890182; doi:10.1371/journal.pone.0225704)
Supplement: S3 Data Set — (ZIP) [file pone.0225704.s003.zip › set_3_int/group_traj_triad_int/traj_3_0324_85.dat]

3 15094000 15103301 15124402 0 0 1 0 1 1 0 30 10 40 1661.79 1712.85 1622.97 
19179.5 1
15094000 23892 -17521 1385 0 0 0 
19180 1
15094000 23903.7 -17483.6 1456.57 44.541 142.314 149.121 
19180.5 1
15094000 23854.8 -17314 1506.75 -92.2115 319.344 332.39 
19181 1
15094000 23805.3 -17261 1506.29 -94.578 101.338 138.616 
19181.5 1
15094000 23748.7 -17228.3 1560.86 -114.517 66.2232 132.286 
19182 1
15094000 23645.7 -17189.4 1563.14 -212.371 80.1178 226.981 
19182.5 1
15094000 23715.5 -17059.6 1562.62 135.506 252.046 286.163 
19183 1
15094000 24039.3 -17386.9 1548.14 647.571 -654.464 920.691 
19183.5 1
15094000 23976 -17644.4 1537 -126.319 -514.008 529.302 
19184 1
15094000 23865 -17315.6 1582.57 -223.34 661.577 698.258 
19184.5 1
15094000 23825 -17287 1571.71 -80 57.1429 98.3123 
19185 1
15094000 23952.3 -17553.9 1543.43 256.108 -536.936 594.888 
19185.5 1
15094000 23807.7 -17961.3 1535 -302.451 -852.361 904.431 
19186 1
15094000 23719.6 -18086.6 1534.25 -175.128 -249.183 304.569 
19186.5 1
15094000 23723.7 -17926.7 1534 8.11366 317.283 317.387 
19187 1
15094000 23725.8 -17871.9 1534 4.03912 108.808 108.883 
19187.5 1
15094000 23589.9 -17871.9 1534 -264.383 0.034742 264.383 
19188 1
15094000 24088.4 -17799.3 1532.86 1027.98 149.632 1038.82 
19188.5 1
15094000 24501 -18254.2 1533.62 838.56 -924.724 1248.32 
19189 1
15094000 24475.1 -18520.6 1616.14 -50.5022 -520.159 522.605 
19189.5 1
15094000 24003.9 -18488.1 1553.38 -963.738 66.3526 966.019 
19190 1
15094000 23807.6 -18495.4 1547.43 -384.909 -14.3207 385.175 
19190.5 1
15094000 23898.3 -18227.9 1545.14 186.272 549.428 580.145 
19191 1
15094000 24081.6 -18033.5 1545 363.768 385.629 530.13 
19191.5 1
15094000 24192.9 -17934.7 1552.43 223.358 198.365 298.726 
19192 1
15094000 24197.8 -17714.9 1543.75 9.74673 437.927 438.035 
19192.5 1
15094000 24195.7 -17494.4 1552.29 -3.9916 432.248 432.266 
19193 1
15094000 24022.3 -17530.3 1547.14 -353.215 -73.0288 360.686 
19193.5 1
15094000 23911.7 -17581.6 1537.86 -223.377 -103.608 246.235 
19194 1
15094000 23949.1 -17966 1534 71.668 -736.453 739.932 
19194.5 1
15094000 24051.3 -18142.1 1534 196.841 -339.389 392.341 
19195 1
15094000 24317.9 -18275.7 1531.43 565.969 -283.591 633.044 
19195.5 1
15094000 24410 -18369 1598.29 183.918 -186.199 261.717 
19196 1
15094000 24175.1 -18221.6 1564 -467.878 293.576 552.356 
19196.5 1
15094000 24245.6 -17958.5 1531 133.523 498.343 515.92 
19197 1
15094000 24368 -17894.9 1642.5 246.227 128.018 277.519 
19197.5 1
15094000 24253.9 -17842.7 1685.86 -232.945 106.45 256.115 
19198 1
15094000 24222.5 -17737.4 1691.12 -63.9942 214.978 224.301 
19198.5 1
15094000 24334.7 -18137.6 1689.86 223.981 -798.795 829.603 
19199 1
15094000 24308.2 -18343.8 1691.5 -55.4807 -432.24 435.786 
19199.5 1
15094000 24167.8 -18481.6 1723.62 -270.713 -265.655 379.286 
19200 1
15094000 23868.6 -18426 1732.29 -578.682 107.592 588.599 
19200.5 1
15094000 23664.7 -17970.3 1741 -434.663 971.672 1064.46 
19201 1
15094000 23759.9 -17805.8 1741 185.138 320.108 369.791 
19201.5 1
15094000 23714.6 -17883.8 1741 -88.2066 -152.047 175.78 
19202 1
15094000 23691.1 -18199.4 1741 -48.7181 -654.935 656.744 
19202.5 1
15094000 23711.4 -18258 1741 40.873 -118.326 125.187 
19203 1
15094000 23848.6 -18301.7 1741 270.604 -86.2215 284.009 
19203.5 1
15094000 23939.1 -18443 1741 191.445 -298.701 354.787 
19204 1
15094000 23909.5 -18426.8 1741 -57.8613 31.7383 65.9943 
19204.5 1
15094000 23762.4 -18148.4 1741 -285.68 540.534 611.384 
19205 1
15094000 23692 -17948.9 1741 -139.081 394.304 418.114 
19205.5 1
15094000 23639.5 -17959.4 1741 -105.634 -21.1627 107.733 
19206 1
15094000 23572.3 -17918.1 1741 -133.362 81.8098 156.455 
19206.5 1
15094000 23533.3 -17906.3 1741 -82.4524 25.068 86.1789 
19207 1
15094000 23600.4 -17938.7 1741 137.026 -66.1808 152.171 
19207.5 1
15094000 23735.8 -17878.1 1741 259.734 116.294 284.581 
19208 1
15094000 23999.7 -17709.4 1740.43 508.602 325.041 603.596 
19208.5 1
15094000 24105.1 -17481.7 1728.86 222.423 480.41 529.401 
19209 1
15094000 24196.4 -17157.9 1656.12 181.016 642.538 667.549 
19209.5 1
15094000 24067.7 -17154.9 1619.43 -255.279 5.98781 255.349 
19210 1
15094000 23997.6 -17135.8 1591.5 -138.516 37.7612 143.571 
19210.5 1
15094000 23967.3 -17252 1598.29 -59.1409 -226.608 234.198 
19211 1
15094000 23945.3 -17485.6 1639.43 -44.0882 -468.079 470.151 
19211.5 1
15094000 23971 -17561.3 1618.14 53.1287 -156.434 165.21 
19212 1
15094000 24154.7 -17656.9 1591.14 378.792 -197.054 426.983 
19212.5 1
15094000 24267.2 -18038.5 1586.5 219.368 -743.943 775.612 
19213 1
15094000 24309.3 -18241.1 1589.86 80.8379 -389.698 397.994 
19213.5 1
15094000 24216.4 -18383.1 1586.57 -192.65 -294.606 352.004 
19214 1
15094000 24063.4 -18532.2 1595.5 -303.678 -295.848 423.965 
19214.5 1
15094000 23706.1 -18448.9 1587 -718.777 167.792 738.102 
19215 1
15094000 23516.2 -18208.1 1587 -380.547 482.429 614.454 
19215.5 1
15094000 23766 -18141.6 1587 493.577 131.529 510.801 
19216 1
15094000 23961 -17936.4 1587 402.893 423.96 584.862 
19216.5 1
15094000 24239.9 -17865.1 1589.86 539.376 137.78 556.695 
19217 1
15094000 24476.3 -17791.3 1603.71 484.485 151.347 507.574 
19217.5 1
15094000 24401 -17969.5 1605 -153.644 -363.703 394.824 
19218 1
15094000 24159.2 -18156.4 1604.12 -460.476 -355.952 582.014 
19218.5 1
15094000 23945 -18334.1 1605 -425.099 -352.714 552.374 
19219 1
15094000 23916.8 -18397.1 1605 -57.3022 -127.753 140.015 
19219.5 1
15094000 23818.3 -18489.1 1605 -192.689 -180.074 263.734 
19220 1
15094000 23768.3 -18490.3 1605 -107.527 -2.45776 107.555 
19220.5 1
15094000 23611.1 -18300.1 1605 -301.652 364.992 473.511 
19221 1
15094000 23554.3 -18118.4 1605 -112.553 359.795 376.989 
19221.5 1
15094000 23592.8 -18138.6 1605 75.2726 -39.5233 85.018 
19222 1
15094000 23646 -18216.4 1605 106.287 -155.297 188.186 
19222.5 1
15094000 23698.8 -17924.8 1604.38 106.137 586.878 596.399 
19223 1
15094000 23819.1 -17518.3 1640.14 238.875 806.477 841.11 
19223.5 1
15094000 23842.1 -17301.7 1628 47.9167 451.19 453.728 
19224 1
15094000 23920.9 -17154.7 1586.29 159.988 298.78 338.919 
19224.5 1
15094000 23815.6 -17132.1 1592 -202.37 43.4409 206.98 
19225 1
15094000 24067.6 -17264.7 1597.43 493.046 -259.47 557.153 
19225.5 1
15094000 24038.9 -17300.6 1578.14 -59.8214 -74.7024 95.7029 
19226 1
15094000 24159.1 -17285.1 1556.29 245.983 31.5513 247.998 
19226.5 1
15094000 24280.7 -17276.9 1555.57 243.63 16.6046 244.195 
19227 1
15094000 23828.1 -17063.9 1543.86 -923.615 434.694 1020.8 
19227.5 1
15094000 23592.5 -17232.5 1515.62 -453.159 -324.313 557.254 
19228 1
15094000 23629.9 -17389.6 1507.29 71.9791 -302.642 311.084 
19228.5 1
15094000 23664 -17506.9 1524.86 72.7993 -250.076 260.457 
19229 1
15094000 23805.2 -17655.9 1524.12 271.635 -286.573 394.854 
19229.5 1
15094000 24074.7 -18018.4 1525.43 521.208 -701.264 873.744 
19230 1
15094000 24013.4 -18207.7 1526 -129.295 -399.337 419.747 
19230.5 1
15094000 24078.6 -18430.1 1526.29 131.602 -449.351 468.225 
19231 1
15094000 24355.8 -18369.1 1526.12 546.703 120.351 559.794 
19231.5 1
15094000 24476.1 -18280.4 1549 245.7 181.013 305.179 
19232 1
15094000 24234.4 -18159.4 1546.62 -478.748 239.71 535.407 
19232.5 1
15094000 24002.6 -18211.3 1552 -436.542 -97.7603 447.354 
19233 2
15103301 -4773 -4029 1691.33 0 0 0 
15094000 23831.1 -18068.1 1552 -360.144 300.72 469.187 
19233.5 2
15103301 -4587.29 -3569.43 1687 420.168 1039.75 1121.44 
15094000 23765.3 -18039.4 1552 -138.647 60.4511 151.252 
19234 2
15103301 -4175 -3015.38 1693.38 802.112 1077.93 1343.62 
15094000 23729.2 -18093.5 1552 -70.1084 -105.197 126.419 
19234.5 2
15103301 -3931.71 -2417.71 1699.57 472.399 1160.51 1252.97 
15094000 23719.4 -17996.1 1552 -19.0707 189.043 190.002 
19235 2
15103301 -3844.57 -2542 1703 184.625 -263.317 321.593 
15094000 23737 -17926.9 1552 37.2276 146.792 151.439 
19235.5 2
15103301 -3748 -2448.75 1704.75 188.616 182.129 262.196 
15094000 23737.4 -17770.1 1552 0.732422 306.117 306.118 
19236 2
15103301 -3776.57 -2296.14 1705 -56.6893 302.792 308.053 
15094000 23833.4 -17690.1 1552 190.582 158.695 248.003 
19236.5 2
15103301 -3971.5 -2222.25 1704.88 -380.72 144.322 407.157 
15094000 23766.6 -17695 1552 -130.476 -9.48661 130.82 
19237 2
15103301 -4269.29 -2335.29 1707.43 -570.471 -216.544 610.187 
15094000 23783.3 -17720 1552 31.9171 -47.8927 57.5536 
19237.5 2
15103301 -4697.29 -2990.86 1796.29 -882.474 -1351.69 1614.26 
15094000 23670.3 -17859.1 1552 -232.99 -286.892 369.583 
19238 2
15103301 -4638.88 -3241.25 1775.5 118.48 -507.896 521.533 
15094000 23588.9 -18004 1552 -165.133 -293.828 337.052 
19238.5 2
15103301 -4602.29 -3809.43 1768.86 71.4634 -1109.72 1112.02 
15094000 23707.3 -18328.4 1552 231.271 -633.65 674.535 
19239 2
15103301 -4687.14 -4315.71 1709.43 -177.155 -1056.96 1071.71 
15094000 23835 -18314.9 1552 266.627 28.3328 268.128 
19239.5 2
15103301 -4730 -4425.5 1702.25 -83.5422 -214.007 229.735 
15094000 23878.9 -18324.2 1552 85.5263 -18.3097 87.4642 
19240 2
15103301 -4685.57 -4384.86 1788 86.9444 79.5359 117.836 
15094000 23911 -18416 1552 62.8669 -179.55 190.238 
19240.5 2
15103301 -4778 -4429.57 1754.57 -194.178 -93.9376 215.706 
15094000 23868 -18519.4 1552 -90.3361 -217.287 235.317 
19241 2
15103301 -4802.75 -4472 1732.75 -48.913 -83.8509 97.0745 
15094000 23915.5 -18520.8 1552 93.8735 -2.61152 93.9098 
19241.5 2
15103301 -4861.43 -4641.14 1657.43 -114.831 -331.004 350.356 
15094000 24184.9 -18381.6 1552.86 527.118 272.365 593.326 
19242 2
15103301 -4868.86 -4940.29 1602.29 -15.6062 -628.451 628.645 
15094000 24461.1 -18060.7 1555.86 580.432 674.07 889.534 
19242.5 2
15103301 -4754.88 -5131.62 1602.62 225.261 -378.141 440.151 
15094000 24509.5 -17954.6 1597.25 95.5675 209.663 230.416 
19243 2
15103301 -4684.29 -5181.14 1588.71 140.058 -98.2497 171.083 
15094000 24404.7 -17862 1625.71 -207.908 183.78 277.49 
19243.5 2
15103301 -4695.5 -5117.38 1572.62 -21.7331 123.581 125.478 
15094000 24158.1 -17782.6 1626.62 -477.886 153.828 502.034 
19244 2
15103301 -4654.43 -5086.57 1567.43 81.8156 61.3617 102.269 
15094000 24179.6 -17766 1656.57 42.722 33.1175 54.0549 
19244.5 2
15103301 -4614.14 -5223.57 1560 85.3511 -290.254 302.543 
15094000 24174.4 -17847.4 1670 -10.8959 -172.518 172.862 
19245 2
15103301 -4617.12 -5338 1555.25 -5.98824 -229.776 229.854 
15094000 24143.4 -17858.6 1667.12 -62.3566 -22.4828 66.2859 
19245.5 2
15103301 -4567 -5383.29 1553.14 99.6521 -90.0312 134.299 
15094000 24113.7 -18042.6 1664.57 -58.9676 -365.699 370.422 
19246 2
15103301 -4534.62 -5440.62 1554.25 63.9822 -113.319 130.134 
15094000 24007 -18330.6 1664.12 -210.898 -569.276 607.086 
19246.5 2
15103301 -4654.29 -5479.57 1573.57 -237.894 -77.4283 250.177 
15094000 23877.3 -18432 1664 -257.881 -201.541 327.294 
19247 2
15103301 -4713.12 -5400.88 1575.12 -116.513 155.835 194.576 
15094000 23852.9 -18490.9 1664 -48.338 -116.584 126.208 
19247.5 2
15103301 -4719.14 -5389.29 1599 -11.7079 22.5472 25.4058 
15094000 23705.3 -18341.9 1664 -287.139 289.918 408.045 
19248 2
15103301 -4709.5 -5346.62 1608.5 19.9645 88.3245 90.5527 
15094000 23616.4 -18280.2 1664 -184.08 127.551 223.953 
19248.5 2
15103301 -4688.57 -5113.86 1642.14 42.7987 476.008 477.928 
15094000 23605.4 -18378 1664 -22.3853 -199.898 201.147 
19249 2
15103301 -4782 -4933.88 1648 -182.478 351.528 396.068 
15094000 23583.6 -18356.5 1664 -42.5851 41.9922 59.8066 
19249.5 2
15103301 -4813.71 -4871.29 1648 -62.4297 123.207 138.121 
15094000 23594.4 -18216.1 1664 21.2669 276.294 277.111 
19250 2
15103301 -4739.71 -4601 1626.57 155.462 567.827 588.724 
15094000 23587.6 -17993 1664 -14.4058 468.788 469.009 
19250.5 2
15103301 -4762.5 -4441.75 1613.12 -46.1249 322.368 325.652 
15094000 23797.8 -17765.9 1663.5 425.463 459.767 626.422 
19251 2
15103301 -4776.12 -4194.12 1650.12 -26.5078 481.761 482.489 
15094000 24006.6 -17239.1 1635.38 406.372 1024.81 1102.44 
19251.5 2
15103301 -4682.71 -3983.29 1756.14 184.972 417.504 456.644 
15094000 24060.1 -17028.1 1591.86 105.976 417.786 431.018 
19252 2
15103301 -4591.38 -3765.88 1831.75 184.152 438.328 475.44 
15094000 24129.4 -17013.9 1593.75 139.581 28.7658 142.514 
19252.5 2
15103301 -4527.5 -3715.38 1802.88 122.837 97.1154 156.589 
15094000 24019.4 -17077.6 1609.12 -211.538 -122.596 244.496 
19253 2
15103301 -4410 -3506.57 1804.14 246.331 437.743 502.293 
15094000 24035.7 -17077.6 1669.57 34.2543 0.112309 34.2545 
19253.5 2
15103301 -4108.62 -3477.25 1763.88 616.309 59.962 619.219 
15094000 23933.6 -17209.8 1648.38 -208.772 -270.304 341.54 
19254 2
15103301 -3935.25 -3246 1747.75 334.056 445.568 556.888 
15094000 23755.4 -17256.6 1560.88 -343.449 -90.3179 355.126 
19254.5 2
15103301 -3830.43 -3044.57 1741.57 209.224 402.053 453.234 
15094000 23759 -17165.4 1526.43 7.23553 182.029 182.173 
19255 2
15103301 -3966.75 -2689 1736.12 -273.738 713.999 764.674 
15094000 23848.6 -17164.1 1520 179.97 2.61761 179.989 
19255.5 2
15103301 -4116.86 -2451 1736.29 -297.832 472.222 558.299 
15094000 23815.9 -16934.7 1514.29 -65.0156 455.18 459.8 
19256 2
15103301 -4216 -2352.25 1744.88 -205.265 204.451 289.714 
15094000 23641 -16624.5 1504.75 -362.023 642.266 737.269 
19256.5 2
15103301 -4187 -2570.62 1735.5 55.1331 -415.162 418.806 
15094000 23224.2 -16411 1496 -792.3 405.894 890.219 
19257 2
15103301 -4229.88 -3126.62 1710.75 -84.7332 -1098.81 1102.08 
15094000 22729.2 -16285.1 1479.25 -978.261 248.765 1009.39 
19257.5 2
15103301 -4244.5 -3578 1697.12 -28.9032 -892.045 892.514 
15094000 22308.2 -16179.1 1466.88 -832.016 209.486 857.983 
19258 2
15103301 -4417.71 -4029.29 1696.71 -363.133 -946.092 1013.39 
15094000 22057.7 -16054.4 1465.86 -525.232 261.418 586.693 
19258.5 2
15103301 -4683.71 -4429.57 1675 -545.082 -820.258 984.854 
15094000 21801.6 -16013.1 1448.71 -524.883 84.6019 531.657 
19259 2
15103301 -4799 -4487.25 1652.25 -231.963 -116.053 259.375 
15094000 21357.2 -16021 1410.5 -894.007 -15.8091 894.147 
19259.5 2
15103301 -4763.62 -4600 1626.62 68.6893 -218.932 229.455 
15094000 20854.9 -15670.8 1356.88 -975.485 680.097 1189.16 
19260 2
15103301 -4719.29 -4697.86 1615.14 85.7626 -189.279 207.802 
15094000 20470.6 -15492 1346.29 -743.334 345.745 819.808 
19260.5 2
15103301 -4849.43 -4809.29 1599.29 -274.563 -235.081 361.453 
15094000 20114.4 -15324.7 1399.71 -751.356 352.923 830.115 
19261 2
15103301 -4955.43 -4782.86 1545.57 -221.294 55.1745 228.069 
15094000 19756.4 -15078 1425 -747.39 515.061 907.679 
19261.5 2
15103301 -4656.71 -4440.29 1556.86 598.626 686.516 910.855 
15094000 19412.7 -14785.6 1432.14 -688.806 586.029 904.369 
19262 2
15103301 -4410.12 -4149.62 1605 467.911 551.538 723.281 
15094000 19065.4 -14398.8 1421.38 -659.088 734.007 986.49 
19262.5 2
15103301 -4228 -3810.29 1675.86 352.273 656.362 744.921 
15094000 19076.7 -13899.6 1437.57 21.9329 965.529 965.778 
19263 2
15103301 -4116.43 -3582.71 1657 230.519 470.189 523.657 
15094000 18980.6 -13563.6 1523.86 -198.642 694.215 722.076 
19263.5 2
15103301 -4162 -3312.5 1687 -93.9617 557.143 565.011 
15094000 18789.9 -13207.6 1577.75 -393.189 733.91 832.599 
19264 2
15103301 -4235.43 -3176.86 1695.86 -143.978 265.966 302.436 
15094000 18481.6 -12912.9 1583.43 -604.517 577.976 836.359 
19264.5 2
15103301 -4282.14 -3135.29 1684 -95.3353 84.8397 127.619 
15094000 18143.6 -12680.7 1555.71 -689.796 473.761 836.82 
19265 2
15103301 -4558.29 -2874.14 1704.57 -554.504 524.383 763.186 
15094000 17802 -12372.4 1514 -685.886 619.048 923.937 
19265.5 2
15103301 -4657.57 -2694 1786 -200.983 364.662 416.38 
15094000 17483.6 -12091.3 1475.86 -644.592 569.115 859.879 
19266 2
15103301 -4798.43 -2560.57 1795 -288.051 272.86 396.77 
15094000 17016.6 -11728.7 1544.14 -955.01 741.455 1209.05 
19266.5 2
15103301 -4906.75 -2433.88 1782.75 -205.154 239.955 315.701 
15094000 16593.5 -11397.5 1584.62 -801.272 627.3 1017.62 
19267 2
15103301 -5251.43 -2500.14 1268.43 -655.282 -125.985 667.283 
15094000 16310.7 -11140.7 1598.71 -537.615 488.186 726.193 
19267.5 2
15103301 -5367.57 -2728.43 1210.57 -232.751 -457.486 513.29 
15094000 16032.7 -10823.4 1602.57 -557.114 635.843 845.383 
19268 2
15103301 -5647.57 -2849.14 1284.86 -569.106 -245.354 619.742 
15094000 15790.1 -10547.6 1612.86 -493.031 560.685 746.624 
19268.5 2
15103301 -5874.29 -2984.43 1170.71 -459.867 -274.413 535.518 
15094000 15614.1 -10179.6 1683.14 -356.998 746.45 827.427 
19269 2
15103301 -5998.33 -3082.83 1164.33 -255.242 -202.479 325.801 
15094000 15410.7 -9851.5 1667.33 -418.675 675.044 794.338 
19269.5 2
15103301 -6060.57 -3123.29 1165.86 -122.275 -79.4742 145.833 
15094000 15125.6 -9545.14 1653.57 -560.109 601.88 822.181 
19270 2
15103301 -6080.43 -3216 1170.43 -38.5576 -180.028 184.11 
15094000 14879.9 -9237.57 1648 -477.115 597.226 764.407 
19270.5 2
15103301 -5940.83 -3331.83 1172 286.056 -237.363 371.711 
15094000 14620 -8875 1657.5 -532.494 742.974 914.09 
19271 2
15103301 -5720.57 -3435.71 1167.14 466.657 -220.087 515.952 
15094000 14371.4 -8580.86 1629.86 -526.634 623.184 815.906 
19271.5 2
15103301 -5743.12 -3179.5 1167.62 -42.6344 484.337 486.21 
15094000 14035.4 -8269 1613.88 -635.262 589.522 866.657 
19272 2
15103301 -5928.5 -2925.33 1175.5 -366.354 502.306 621.712 
15094000 13734.3 -7998 1588 -594.944 535.573 800.498 
19272.5 2
15103301 -5922.75 -2830.12 1211 11.5927 191.952 192.302 
15094000 13416.8 -7688.25 1602 -640.289 624.496 894.408 
19273 2
15103301 -5577.14 -2595.71 1208.71 657.048 445.648 793.923 
15094000 13063.1 -7424.71 1607 -672.257 501.018 838.42 
19273.5 2
15103301 -5510.14 -2506.29 1152.86 131.631 175.695 219.534 
15094000 12739.6 -7186.14 1645.57 -635.7 468.706 789.81 
19274 2
15103301 -5656.14 -2690.43 1217.43 -308.668 -389.308 496.827 
15094000 12433.9 -6903.14 1663.57 -646.33 598.309 880.748 
19274.5 2
15103301 -5876.57 -2928.29 1222 -452.625 -488.413 665.896 
15094000 12141.1 -6599.43 1633.86 -601.056 623.643 866.14 
19275 2
15103301 -5899.86 -2994.29 1186.43 -46.0192 -130.435 138.315 
15094000 11842.6 -6281.43 1622.43 -590.062 628.458 862.052 
19275.5 2
15103301 -5971.71 -3126.71 1168.86 -145.755 -268.618 305.614 
15094000 11469.3 -5906.43 1590 -757.172 760.649 1073.26 
19276 2
15103301 -5914 -3299.14 1166.71 121.248 -362.245 381.998 
15094000 11099.7 -5524.43 1554.57 -776.411 802.521 1116.63 
19276.5 2
15103301 -5964.38 -3305.38 1170.62 -95.4072 -11.8033 96.1345 
15094000 10639.1 -5223.62 1531 -872.328 569.704 1041.88 
19277 2
15103301 -5914 -3293.29 1170.14 96.875 23.2486 99.6256 
15094000 10218.1 -4869.86 1520 -809.581 680.323 1057.48 
19277.5 2
15103301 -5919.43 -2969.29 1179.57 -11.1014 662.577 662.67 
15094000 9883.57 -4639.14 1546.71 -684.195 471.808 831.099 
19278 2
15103301 -5975.29 -2900 1170.29 -113.762 141.111 181.257 
15094000 9571.86 -4392.43 1574.43 -634.856 502.473 809.643 
19278.5 2
15103301 -6010.43 -2867.71 1171.57 -71.574 65.755 97.1934 
15094000 9166.86 -4096.29 1670 -824.847 603.142 1021.84 
19279 2
15103301 -6029.86 -2805 1155.14 -39.4089 127.21 133.174 
15094000 8850.71 -3855.86 1673.14 -641.263 487.685 805.64 
19279.5 2
15103301 -5757 -2891 1148.86 556.851 -175.51 583.855 
15094000 8453.29 -3568.14 1619.29 -811.079 587.172 1001.31 
19280 2
15103301 -5357.38 -3125 1130.75 759.743 -444.867 880.407 
15094000 8013.38 -3140.38 1593.12 -836.332 813.247 1166.54 
19280.5 2
15103301 -5195.29 -2983.43 1063 302.405 264.126 401.511 
15094000 7721.86 -2693.71 1586.43 -543.877 833.322 995.102 
19281 2
15103301 -5083.86 -2869.57 1083.29 223.304 228.171 319.259 
15094000 7369.43 -2287 1639.29 -706.27 815.059 1078.49 
19281.5 2
15103301 -5123.71 -2808.71 1008.57 -79.7143 121.714 145.495 
15094000 6969.86 -1805.71 1635.57 -799.143 962.571 1251.07 
19282 2
15103301 -5070.71 -2791.86 1029.43 107.505 34.193 112.812 
15094000 6614.71 -1302.43 1588.86 -720.371 1020.86 1249.44 
19282.5 2
15103301 -5047.67 -2786.33 1047.67 47.7176 11.4365 49.069 
15094000 6145.33 -805 1550.83 -971.803 1029.87 1415.99 
19283 2
15103301 -5012 -2740.43 984.143 74.1511 95.4361 120.857 
15094000 5719.14 -410.286 1534.86 -886.051 820.612 1207.68 
19283.5 2
15103301 -4959.57 -2691 934 99.8639 94.1497 137.248 
15094000 5134.14 -4.57143 1504.43 -1114.29 772.789 1356.04 
19284 2
15103301 -5277.67 -2618.33 1154.67 -643.917 147.099 660.506 
15094000 5025.67 363.833 1538.67 -219.587 745.759 777.415 
19284.5 2
15103301 -5360.29 -2541.43 1770.29 -173.935 161.905 237.627 
15094000 4981.43 665.286 1540.14 -93.1328 634.637 641.434 
19285 2
15103301 -5387.71 -2468.14 1920 -54.53 145.697 155.567 
15094000 4466.14 958.714 1552.71 -1024.42 583.357 1178.88 
19285.5 2
15103301 -5326.57 -2553 1695.14 124.022 -172.124 212.151 
15094000 3676.86 1166 1550.86 -1600.99 420.458 1655.28 
19286 2
15103301 -5304.29 -2837 1178.86 44.6608 -569.138 570.888 
15094000 2745.86 1024.86 1496.86 -1865.73 -282.851 1887.05 
19286.5 2
15103301 -5329.29 -2937.71 1321 -49.8008 -200.626 206.715 
15094000 2196.14 982.571 1446.57 -1095.05 -84.2345 1098.28 
19287 2
15103301 -5308.43 -2992.29 1479.71 41.1383 -107.636 115.23 
15094000 1751.57 1078.29 1383.57 -876.867 188.786 896.959 
19287.5 2
15103301 -5487 -2994.29 1416.86 -341.437 -3.82409 341.458 
15094000 1567.14 880.286 1335.14 -352.636 -378.585 517.377 
19288 2
15103301 -5655.33 -3313.33 1489.67 -355.884 -674.519 762.647 
15094000 1361 712.333 1316.5 -435.82 -355.079 562.157 
19288.5 2
15103301 -5747.38 -3377.25 1424.12 -181.184 -125.82 220.587 
15094000 1111.25 517 1319.25 -491.634 -384.514 624.144 
19289 2
15103301 -5907.83 -3358.83 1402.5 -320.276 36.7598 322.379 
15094000 716.333 373.667 1346.67 -788.257 -286.094 838.57 
19289.5 2
15103301 -6129.14 -3447.86 1533 -464.936 -187.025 501.142 
15094000 359.143 190.571 1330 -750.4 -384.654 843.243 
19290 2
15103301 -6348.86 -3634.71 1495.71 -436.808 -371.485 573.413 
15094000 -71.8571 82 1326.71 -856.859 -215.848 883.627 
19290.5 2
15103301 -6455.86 -3818.71 1449.14 -206.564 -355.212 410.907 
15094000 -468.857 45 1369 -766.409 -71.4286 769.731 
19291 2
15103301 -6481.57 -3798.43 1447.14 -48.8865 38.566 62.2674 
15094000 -906.714 1.42857 1436.43 -832.428 -82.8354 836.539 
19291.5 2
15103301 -6442.86 -3924.43 1444.86 76.8141 -250 261.535 
15094000 -1277.43 -73.5714 1470 -735.544 -148.81 750.446 
19292 2
15103301 -6206.29 -3895.29 1424 487.776 60.0884 491.463 
15094000 -1505.57 -59.8571 1486.29 -470.398 28.2769 471.247 
19292.5 2
15103301 -5985.29 -3823.14 1392 439.364 143.425 462.181 
15094000 -1736.14 -44.4286 1497.29 -458.393 30.6731 459.418 
19293 2
15103301 -5830.67 -3838.17 1345.33 320.786 -31.1697 322.297 
15094000 -1884 93.3333 1504.67 -306.758 285.813 419.272 
19293.5 2
15103301 -5714 -3803.57 1317.71 242.047 71.7744 252.464 
15094000 -1905.14 118.143 1507 -43.8648 51.472 67.6276 
19294 2
15103301 -5775.57 -3619 1320 -123.143 369.143 389.141 
15094000 -1838.57 174 1511 133.143 111.714 173.802 
19294.5 2
15103301 -6100.43 -3157 1356.57 -632.018 898.833 1098.79 
15094000 -1626.57 324 1552 412.451 291.829 505.253 
19295 2
15103301 -6195.86 -3190.86 1341.43 -187.115 -66.3866 198.543 
15094000 -1517 248.857 1591 214.846 -147.339 260.514 
19295.5 2
15103301 -6158.57 -3484.14 1317.43 73.9796 -581.916 586.6 
15094000 -1534.29 208.714 1623.71 -34.2971 -79.6485 86.7189 
19296 2
15103301 -6148.14 -3607.43 1312.14 20.1324 -238.003 238.853 
15094000 -1622 251.714 1632.43 -169.333 83.0116 188.585 
19296.5 2
15103301 -5887.33 -3286.33 1402 536.645 660.69 851.175 
15094000 -1744.33 245 1637.17 -251.715 -13.8154 252.094 
19297 2
15103301 -5720 -3289.57 1433.57 348.611 -6.74603 348.676 
15094000 -1787.29 89.4286 1619.71 -89.4841 -324.107 336.233 
19297.5 2
15103301 -5614.43 -3409 1337.43 197.33 -223.231 297.945 
15094000 -1859.86 -27 1621.29 -135.648 -217.623 256.438 
19298 2
15103301 -5606.17 -3512.67 1330.83 17.2843 -216.876 217.564 
15094000 -1959.67 18.1667 1622.33 -208.807 94.4909 229.191 
19298.5 2
15103301 -5672.86 -3552.57 1337.71 -140.697 -84.1873 163.961 
15094000 -1988.29 38 1630.43 -60.3777 41.8425 73.4593 
19299 2
15103301 -5728.71 -3302.14 1406.14 -104.995 470.73 482.298 
15094000 -1970.14 0.857143 1627.43 34.1031 -69.8174 77.7013 
19299.5 2
15103301 -5647.29 -2913.29 1542.43 155.695 743.513 759.639 
15094000 -2137.86 25.1429 1652.86 -320.677 46.4354 324.022 
19300 2
15103301 -5787.33 -2948.83 1515.67 -289.355 -73.4455 298.53 
15094000 -2237.83 41.3333 1647.17 -206.562 33.4514 209.253 
19300.5 2
15103301 -6266.43 -3333.57 1340.71 -1021.53 -820.337 1310.14 
15094000 -2257.29 53.7143 1657.71 -41.4763 26.3986 49.1647 
19301 2
15103301 -6344.43 -3407.71 1327.14 -150.289 -142.857 207.352 
15094000 -2260.43 -33.8571 1649.71 -6.0556 -168.731 168.84 
19301.5 2
15103301 -6193.43 -3455.14 1324.29 295.499 -92.8152 309.733 
15094000 -2264.14 -11 1623.14 -7.26866 44.7302 45.317 
19302 2
15103301 -6246.86 -3281.14 1315 -107.937 351.515 367.713 
15094000 -2411.29 -80.7143 1606.86 -297.258 -140.837 328.934 
19302.5 2
15103301 -6283.43 -3207.14 1299.71 -71.991 145.669 162.488 
15094000 -2538.29 -166.286 1593.43 -250 -168.448 301.454 
19303 2
15103301 -6194.67 -3317.33 1264.33 185.307 -230.043 295.395 
15094000 -2451.5 -394 1565.83 181.181 -475.395 508.751 
19303.5 2
15103301 -5935.71 -3524 1209.14 541.741 -432.357 693.121 
15094000 -2412.71 -508.857 1543.43 81.1417 -240.287 253.617 
19304 2
15103301 -5680 -3500.43 1175.14 500.419 46.128 502.541 
15094000 -2396.29 -591.143 1519.71 32.1498 -161.029 164.207 
19304.5 2
15103301 -5433.29 -3324.86 1164.57 478.128 340.255 586.839 
15094000 -2411.57 -593.286 1479.43 -29.6235 -4.15282 29.9131 
19305 2
15103301 -5322.14 -3097.86 1158.71 217.501 444.227 494.615 
15094000 -2469.29 -639.143 1466.43 -112.944 -89.74 144.255 
19305.5 2
15103301 -5264.5 -2916 1160.17 117.16 369.628 387.752 
15094000 -2495.17 -775.833 1447.83 -52.6036 -277.826 282.762 
19306 2
15103301 -5160.43 -2903.71 1162.29 217.723 25.7023 219.234 
15094000 -2332.71 -522.286 1449.71 339.859 530.434 629.972 
19306.5 2
15103301 -5122.43 -2906.71 1163 75.6972 -5.9761 75.9327 
15094000 -2108.43 -677.571 1423.43 446.784 -309.334 543.419 
19307 2
15103301 -5158.14 -2908.71 1163.14 -70.8617 -3.96825 70.9727 
15094000 -1957 -771.571 1452.43 300.454 -186.508 353.635 
19307.5 2
15103301 -5587.86 -2946.29 1188.57 -850.919 -74.3989 854.166 
15094000 -1862.86 -802.143 1468.71 186.421 -60.5375 196.004 
19308 2
15103301 -5845.5 -2926.33 1211.33 -479.782 37.1553 481.218 
15094000 -1765.17 -745.833 1468 181.919 104.859 209.976 
19308.5 2
15103301 -5930 -3055.57 1197.71 -171.748 -262.679 313.843 
15094000 -1781.71 -665.571 1469.86 -33.6334 163.134 166.565 
19309 2
15103301 -5965.5 -2971.83 1177.17 -72.1545 170.199 184.862 
15094000 -1819.5 -667.833 1484.33 -76.8002 -4.59737 76.9377 
19309.5 2
15103301 -5966.71 -2836.14 1177.57 -2.38563 266.582 266.593 
15094000 -2103.57 -743 1492.29 -558.097 -147.675 577.304 
19310 2
15103301 -5987.33 -2842.83 1181 -42.426 -13.7664 44.6036 
15094000 -2004 -763 1489.83 204.879 -41.1523 208.972 
19310.5 2
15103301 -6033.43 -2840.43 1180.29 -97.6594 5.09483 97.7922 
15094000 -1722.43 -914.286 1463.71 596.55 -320.521 677.204 
19311 2
15103301 -5991.67 -2766 1174.67 83.191 148.264 170.009 
15094000 -1489 -996.833 1453 464.997 -164.437 493.216 
19311.5 2
15103301 -5942.29 -2692.86 1172.86 98.1729 145.413 175.451 
15094000 -1382 -843.857 1461 212.724 304.128 371.14 
19312 2
15103301 -5974 -3066.17 1174.83 -63.8114 -751.126 753.831 
15094000 -1454.5 -816.667 1477.83 -145.875 54.7092 155.797 
19312.5 2
15103301 -5979.43 -3265.29 1176.86 -10.771 -395.077 395.224 
15094000 -1659 -712.286 1481.71 -405.754 207.105 455.553 
19313 2
15103301 -6054.29 -3067.43 1179.57 -143.68 379.764 406.035 
15094000 -1879.57 -615.571 1498 -423.362 185.632 462.271 
19313.5 2
15103301 -5933.67 -3119.67 1170.33 242.694 -105.107 264.477 
15094000 -1986.67 -534.833 1517 -215.483 162.451 269.858 
19314 2
15103301 -5790.86 -3035.71 1152.86 296.901 174.537 344.403 
15094000 -2027 -654.286 1499.71 -83.8531 -248.342 262.116 
19314.5 2
15103301 -5468.29 -3134.43 1132.86 631.255 -193.179 660.152 
15094000 -2089.71 -602.714 1482 -122.729 100.923 158.895 
19315 2
15103301 -5349.86 -3171.14 1090.43 233.587 -72.4148 244.554 
15094000 -2055.57 -520.286 1486.14 67.3429 162.581 175.976 
19315.5 2
15103301 -5288.71 -3152.14 1145.71 118.036 36.6795 123.604 
15094000 -2144.29 -247.571 1508.29 -171.263 526.475 553.631 
19316 2
15103301 -5495.67 -3172 1499.17 -422.352 -40.5248 424.292 
15094000 -2364 81.3333 1559.33 -448.397 671.234 807.227 
19316.5 2
15103301 -5658.43 -3206.29 1455.43 -321.664 -67.7583 328.723 
15094000 -2345.71 231.143 1593.29 36.1378 296.066 298.264 
19317 2
15103301 -5675.57 -3124.14 1456.71 -35.7143 171.131 174.818 
15094000 -2375.43 235.571 1606.71 -61.9048 9.22619 62.5885 
19317.5 2
15103301 -5658.71 -3155.14 1409.43 33.9862 -62.5 71.1429 
15094000 -2379.71 61 1633.14 -8.64055 -351.959 352.065 
19318 2
15103301 -5622.62 -3099.5 1484.5 70.9023 109.318 130.298 
15094000 -2323.75 -74.375 1632 109.949 -265.963 287.793 
19318.5 2
15103301 -5599.5 -3097 1540.33 47.4846 5.13347 47.7613 
15094000 -2364 -176.667 1636 -82.6489 -210.044 225.72 
19319 2
15103301 -5573 -3108.29 1566.14 54.0816 -23.0321 58.7818 
15094000 -2286 -111.714 1620.57 159.184 132.556 207.149 
19319.5 2
15103301 -5477.14 -2836.43 1698.57 182.933 518.811 550.118 
15094000 -2304.29 54.1429 1606.57 -34.8964 316.521 318.439 
19320 2
15103301 -4919.5 -2377 1737.17 1117.52 920.699 1447.94 
15094000 -1775.83 -183.667 1583.83 1059.02 -476.572 1161.31 
19320.5 2
15103301 -4689.57 -2168.14 1719.43 465.442 422.788 628.797 
15094000 -1731.29 -222.286 1578.14 90.1774 -78.1762 119.346 
19321 2
15103301 -4458 -2134.43 1728.86 436.927 63.6119 441.534 
15094000 -2066.29 -264.429 1580 -632.075 -79.5148 637.057 
19321.5 2
15103301 -4321.17 -2207.33 1724.33 283.299 -150.942 321.001 
15094000 -2183.67 -286.5 1582.5 -243.025 -45.6965 247.284 
19322 2
15103301 -3944.57 -2800.57 1712.86 768.562 -1210.69 1434.04 
15094000 -2290 -219.286 1574.29 -217.007 137.172 256.726 
19322.5 2
15103301 -3788.86 -3108.57 1710 308.345 -609.901 683.415 
15094000 -2356.57 -25.8571 1578.43 -131.825 383.027 405.077 
19323 2
15103301 -3787.86 -3123.57 1708 2 -30 30.0666 
15094000 -2233.57 87.4286 1581.71 246 226.571 334.441 
19323.5 2
15103301 -3825.86 -3153.29 1696.71 -74.5098 -58.2633 94.585 
15094000 -2314.86 138.143 1585.14 -159.384 99.4398 187.86 
19324 2
15103301 -3891.17 -3353 1683 -133.557 -408.414 429.697 
15094000 -2445.33 -72.3333 1589.17 -266.822 -430.422 506.416 
19324.5 2
15103301 -3886.29 -3780.14 1686.71 9.86051 -862.915 862.971 
15094000 -2483.86 -183.143 1595.43 -77.8259 -223.858 237 
19325 2
15103301 -4269.67 -3781 1689.33 -738.692 -1.65153 738.693 
15094000 -2458.5 -182.667 1597.83 48.8577 0.917515 48.8663 
19325.5 2
15103301 -4561.17 -3748.5 1674.17 -625.536 69.7425 629.412 
15094000 -2454.33 -236.667 1594.17 8.94135 -115.88 116.224 
19326 2
15103301 -4600.57 -3904.29 1697 -76.663 -303.085 312.63 
15094000 -2494.57 -189.143 1596 -78.2842 92.4588 121.149 
19326.5 2
15103301 -4673 -4009.83 1680.67 -145.439 -211.943 257.045 
15094000 -2584.33 -147.667 1610.17 -180.245 83.2855 198.556 
19327 2
15103301 -4725.71 -4200.14 1677.43 -104.385 -376.851 391.04 
15094000 -2543.43 -135.286 1616.86 80.9995 24.5167 84.6286 
19327.5 2
15103301 -4783.17 -4157.83 1661.83 -111.558 82.1544 138.544 
15094000 -2186.33 58.5 1615.17 693.389 376.283 788.909 
19328 2
15103301 -4828.83 -4159.5 1655.33 -91.8846 -3.35345 91.9458 
15094000 -2005.5 61.3333 1604.83 363.85 5.70087 363.894 
19328.5 2
15103301 -4829.5 -4122.33 1618.33 -1.37741 76.7906 76.803 
15094000 -1950.83 -49.6667 1596 112.948 -229.339 255.643 
19329 2
15103301 -4843.14 -4275.14 1620 -26.2868 -294.431 295.602 
15094000 -2096.29 -248.571 1588.29 -280.255 -383.246 474.785 
19329.5 2
15103301 -4878.17 -4537.17 1629.5 -69.4917 -519.889 524.512 
15094000 -2552.33 -352.167 1606.33 -904.856 -205.546 927.909 
19330 2
15103301 -4702.86 -4626.14 1610.86 354.878 -180.114 397.969 
15094000 -2810.86 -428.571 1605.43 -523.328 -154.666 545.704 
19330.5 2
15103301 -4509.83 -4712 1609 368.366 -163.85 403.163 
15094000 -3185.17 -615.167 1584.17 -714.331 -356.098 798.17 
19331 2
15103301 -4261.5 -4700 1672 514.148 24.8447 514.748 
15094000 -3379.17 -813.667 1582.5 -401.656 -410.973 574.654 
19331.5 2
15103301 -4129.67 -4653.5 1731.67 272.947 96.2733 289.428 
15094000 -3562 -1095.83 1582.17 -378.537 -584.196 696.114 
19332 2
15103301 -4152.17 -4572.17 1794.5 -47.2689 170.868 177.286 
15094000 -3617 -1194.5 1593.83 -115.546 -207.283 237.312 
19332.5 2
15103301 -4110.57 -4542.14 1800.57 79.8373 57.6273 98.4627 
15094000 -3537 -1372.43 1585.29 153.551 -341.514 374.445 
19333 2
15103301 -4082 -4597.83 1779.17 54.7345 -106.687 119.908 
15094000 -3431.5 -1518.67 1582.67 202.107 -280.15 345.443 
19333.5 2
15103301 -3980.67 -4572.67 1751.67 210.672 52.3216 217.072 
15094000 -3372.17 -1616.5 1584.5 123.354 -203.396 237.878 
19334 2
15103301 -3432.5 -4943 1740 1096.33 -740.667 1323.08 
15094000 -3264.33 -1610.5 1588 215.667 12 216 
19334.5 2
15103301 -3128.83 -5021.83 1712.83 651.645 -169.17 673.246 
15094000 -3185.17 -1236.83 1593.17 169.886 801.86 819.659 
19335 2
15103301 -2998.57 -5105 1682.43 246.242 -157.215 292.15 
15094000 -2967.43 -1451.29 1599.43 411.603 -405.392 577.72 
19335.5 2
15103301 -2988.17 -5170.67 1687.5 19.9325 -125.798 127.368 
15094000 -2859 -1478.67 1594.67 207.718 -52.4539 214.238 
19336 2
15103301 -3080.33 -5177.83 1679.5 -192.014 -14.9306 192.593 
15094000 -2738.33 -1671.17 1601 251.389 -401.042 473.319 
19336.5 2
15103301 -3077.57 -5081.57 1663.14 5.33186 185.834 185.91 
15094000 -2416.29 -2006.57 1610.57 621.714 -647.5 897.654 
19337 2
15103301 -2880.5 -4659 1645.17 393.356 843.456 930.67 
15094000 -2257.17 -2102.83 1610.33 317.603 -192.14 371.2 
19337.5 2
15103301 -2906.67 -4104.17 1638.5 -55.5556 1177.99 1179.3 
15094000 -2143.17 -2079.33 1600.17 242.038 49.8938 247.127 
19338 2
15103301 -2731.33 -3667.33 1626.33 358.555 893.32 962.591 
15094000 -2103.67 -1980 1596.33 80.7771 203.136 218.607 
19338.5 2
15103301 -2508.86 -3245.57 1605.57 441.421 836.829 946.116 
15094000 -1914.71 -1478.71 1590.86 374.906 994.615 1062.93 
19339 2
15103301 -2186.83 -2859 1604.33 625.289 750.624 976.946 
15094000 -1730 -1043.5 1609.67 358.669 845.076 918.04 
19339.5 2
15103301 -2005.29 -2409.86 1630.14 354.585 877.232 946.185 
15094000 -1839.57 -710 1606.43 -214.007 651.367 685.622 
19340 2
15103301 -1871 -1924.5 1652.83 255.782 924.49 959.222 
15094000 -2126.33 -175.667 1676.33 -546.213 1017.78 1155.08 
19340.5 2
15103301 -2003.83 -1361.17 1591 -280.832 1190.98 1223.64 
15094000 -2334.83 159 1678.33 -440.803 707.541 833.619 
19341 2
15103301 -2172.57 -812.286 1531 -335.463 1091.21 1141.62 
15094000 -2581.14 533.714 1711.29 -489.681 744.959 891.488 
19341.5 2
15103301 -2455 -312.167 1509.17 -547.342 969.223 1113.09 
15094000 -2819 782.167 1707.33 -460.963 481.497 666.578 
19342 2
15103301 -2625.5 132.167 1512.67 -350.823 914.266 979.265 
15094000 -2973.67 1014 1686.83 -318.244 477.023 573.438 
19342.5 2
15103301 -2765.5 456.667 1511.67 -295.359 684.599 745.596 
15094000 -2949.33 1298.67 1672.67 51.3361 600.563 602.753 
19343 2
15103301 -2908.86 550.143 1521.57 -285.572 186.208 340.917 
15094000 -2878 1435.14 1656.71 142.098 271.865 306.761 
19343.5 2
15103301 -2933.33 641.333 1555.83 -47.2513 176.043 182.274 
15094000 -2749 1402 1626.83 249.035 -63.9823 257.123 
19344 2
15103301 -2963.83 671.333 1541 -64.8936 63.8298 91.0243 
15094000 -2643.33 1436.17 1576.5 224.823 72.695 236.283 
19344.5 2
15103301 -3019.33 676.333 1555.33 -112.348 10.1215 112.803 
15094000 -2624.67 1304.83 1555.33 37.7868 -265.857 268.529 
19345 2
15103301 -3042.29 694.857 1535.43 -43.3064 34.9506 55.6506 
15094000 -2587.57 1315.14 1530.57 69.991 19.4519 72.6438 
19345.5 2
15103301 -3077 748 1525.67 -66.8869 102.395 122.305 
15094000 -2634 1241.33 1521.33 -89.4577 -142.215 168.011 
19346 2
15103301 -3133 732.571 1516 -112.224 -30.919 116.406 
15094000 -2563 1265 1499.43 142.285 47.4282 149.981 
19346.5 2
15103301 -3068.17 652 1507.33 127.876 -158.918 203.979 
15094000 -2602.33 1154.17 1502 -77.5805 -218.606 231.964 
19347 2
15103301 -3049.33 638.667 1519 39.9011 -28.2486 48.8885 
15094000 -2753.33 1152.83 1570.33 -319.915 -2.82486 319.928 
19347.5 2
15103301 -2993 592.667 1524.17 116.632 -95.2381 150.577 
15094000 -2927.17 1140.17 1620.67 -359.903 -26.225 360.858 
19348 2
15103301 -2998.57 699.571 1520.43 -11.0764 212.534 212.823 
15094000 -2974.14 1311.29 1601.29 -93.392 340.197 352.783 
19348.5 2
15103301 -3037.17 750.333 1510.67 -76.4262 100.519 126.273 
15094000 -2906.5 1352.5 1595.83 133.946 81.6124 156.851 
19349 2
15103301 -2876.43 625.429 1516.14 310.305 -241.129 392.979 
15094000 -2962.86 1426 1615.29 -108.798 141.892 178.802 
19349.5 2
15103301 -2754.33 553.833 1529.67 234.799 -137.683 272.189 
15094000 -2985.67 1457 1613 -43.8645 59.6154 74.0141 
19350 2
15103301 -2864.5 731.5 1514 -232.419 374.824 441.035 
15094000 -2777.33 1470.67 1608.67 439.522 28.8326 440.466 
19350.5 2
15103301 -2946.5 818 1541 -170.833 180.208 248.312 
15094000 -2650.33 1395.17 1598.5 264.583 -157.292 307.807 
19351 2
15103301 -2972 852.333 1540.33 -52.5773 70.7904 88.1797 
15094000 -2611.33 1335.5 1599.33 80.4124 -123.024 146.973 
19351.5 2
15103301 -3002.14 911.143 1578.86 -56.9808 111.171 124.923 
15094000 -2648.71 1416 1586.14 -70.6634 152.174 167.78 
19352 2
15103301 -2880.17 663 1575.5 238.235 -484.654 540.042 
15094000 -2627.5 1455.33 1548.83 41.4342 76.8229 87.2843 
19352.5 2
15103301 -2736 629.167 1567 304.792 -71.5292 313.073 
15094000 -2617 1462.33 1508.5 22.1987 14.7992 26.6796 
19353 2
15103301 -2657.71 607.143 1552 152.011 -42.7647 157.912 
15094000 -2590.86 1423.57 1491.14 50.7628 -75.2658 90.7844 
19353.5 2
15103301 -2642.83 577.833 1539.17 29.5257 -58.1538 65.2199 
15094000 -2585.83 1416.67 1477.5 9.96788 -13.6999 16.9424 
19354 2
15103301 -2639.14 590.286 1534.14 7.33693 24.7562 25.8206 
15094000 -2685.57 1367.14 1510.71 -198.286 -98.4569 221.385 
19354.5 2
15103301 -2723.17 734.833 1532 -162.837 280.131 324.02 
15094000 -2999.67 1230.17 1618.17 -608.712 -265.458 664.077 
19355 2
15103301 -2847.43 883.571 1545.86 -253.596 303.547 395.54 
15094000 -3307.71 1190 1617.29 -628.669 -81.9728 633.99 
19355.5 2
15103301 -2963.83 1089.67 1639 -239.024 423.194 486.03 
15094000 -3561.67 1069.5 1640.5 -521.463 -247.433 577.189 
19356 2
15103301 -2914.86 1469.86 1709.57 96.6 749.883 756.079 
15094000 -3593.57 989.571 1651.57 -62.9285 -157.65 169.746 
19356.5 2
15103301 -2897.17 1574.17 1722.33 35.7383 210.726 213.735 
15094000 -3580.83 983 1633.33 25.7335 -13.2756 28.9561 
19357 2
15103301 -2839.57 1434.14 1741.43 114.503 -278.377 301.007 
15094000 -3601.57 990.143 1613.86 -41.2288 14.2005 43.6058 
19357.5 2
15103301 -2698.5 1239.5 1765.33 282.708 -390.066 481.742 
15094000 -3538.5 895.833 1596.67 126.396 -188.997 227.367 
19358 2
15103301 -2632.86 1140.71 1758.71 135.068 -203.263 244.047 
15094000 -3450.86 857.571 1583.43 180.335 -78.7282 196.771 
19358.5 2
15103301 -2620.43 1202.14 1750.57 23.1014 114.18 116.493 
15094000 -3437 970.857 1574.86 25.7568 210.568 212.138 
19359 2
15103301 -2832.86 1201.57 1759.71 -422.323 -1.13604 422.325 
15094000 -3513.86 1283 1565.14 -152.798 620.562 639.097 
19359.5 2
15103301 -2982.57 1153.86 1740.14 -296.464 -94.4837 311.156 
15094000 -3503.14 1466.71 1569.71 21.2164 363.791 364.409 
19360 2
15103301 -3039.86 1012 1687.43 -114.115 -282.584 304.755 
15094000 -3453 1626.71 1599.71 99.8862 318.725 334.01 
19360.5 2
15103301 -3019.83 1075.83 1626.17 42.9695 136.981 143.563 
15094000 -3350.17 1656.33 1592.83 220.672 63.5602 229.644 
19361 2
15103301 -2987.29 1105.14 1588.14 66.6959 60.0605 89.7531 
15094000 -3307.71 1755.71 1585.71 86.9926 203.649 221.452 
19361.5 2
15103301 -2924.29 1154.71 1569.14 125.249 98.5515 159.373 
15094000 -3260 1738.29 1588.29 94.8594 -34.6492 100.989 
19362 2
15103301 -2854.71 1130.14 1543.29 135.09 -47.7115 143.268 
15094000 -3418.29 1777.57 1610.29 -307.351 76.2829 316.676 
19362.5 2
15103301 -2618.43 1063.71 1531.71 457.032 -128.489 474.75 
15094000 -2851.29 1903 1601.43 1096.71 242.608 1123.23 
19363 2
15103301 -2584.17 1000.5 1519 73.2092 -135.073 153.637 
15094000 -2691.83 1871 1602 340.71 -68.3761 347.504 
19363.5 2
15103301 -2555.43 926.571 1519.71 60.1215 -154.662 165.937 
15094000 -2641.86 1726.57 1634 104.553 -302.152 319.73 
19364 3
15124402 -3455.8 1679.4 1420.2 0 0 0 
15103301 -2506.57 1102.86 1519.43 97.9101 353.278 366.595 
15094000 -2923.14 1558.14 1706.86 -563.699 -337.532 657.027 
19364.5 3
15124402 -3528.29 1757.57 1427.86 -165.492 178.474 243.394 
15103301 -2527.29 1223.29 1519.71 -40.7762 237.064 240.545 
15094000 -3091.29 1397.86 1724.43 -330.99 -315.523 457.284 
19365 3
15124402 -3377.14 1631.57 1537 300.483 -250.497 391.202 
15103301 -2692.57 1537.86 1594.14 -328.6 625.391 706.464 
15094000 -3041.14 969.143 1703.14 99.6876 -852.315 858.125 
19365.5 3
15124402 -3286.14 1507.14 1618.71 179.487 -245.421 304.051 
15103301 -2797.14 1595.57 1665.29 -206.255 113.835 235.584 
15094000 -2900.71 993.143 1689.57 276.979 47.3373 280.995 
19366 3
15124402 -3383.57 1571.14 1602.43 -189.55 124.514 226.788 
15103301 -2903.43 1536.86 1668.14 -206.782 -114.23 236.235 
15094000 -2725.29 1009.29 1648.29 341.301 31.4063 342.743 
19366.5 3
15124402 -3370.57 1658.86 1609.86 26 175.429 177.345 
15103301 -3076.86 1266 1667.71 -346.857 -541.714 643.245 
15094000 -2595.29 1126.29 1619.57 260 234 349.794 
19367 3
15124402 -2680.71 1779 1601.57 1329.2 231.489 1349.21 
15103301 -3311.43 1291.86 1660 -451.968 49.8211 454.706 
15094000 -2587.14 1147.86 1606.29 15.6895 41.5634 44.4261 
19367.5 3
15124402 -2478.33 1742.67 1603 424.279 -76.1705 431.062 
15103301 -3483.17 1433.33 1637.5 -360.038 296.596 466.472 
15094000 -2795.83 1128.17 1583.5 -437.506 -41.2798 439.449 
19368 3
15124402 -2426.43 1723.57 1685.57 108.815 -40.0319 115.945 
15103301 -3517 1527.29 1616.29 -70.9294 196.965 209.347 
15094000 -2917.43 1073.57 1562.86 -254.917 -114.455 279.433 
19368.5 3
15124402 -2272.14 1749.57 1690.86 295.567 49.8084 299.734 
15103301 -3482.14 1470 1605.86 66.7761 -109.743 128.462 
15094000 -2900.14 1221.43 1547.29 33.1144 283.251 285.18 
19369 3
15124402 -2054.86 1614.71 1667.86 433.704 -269.176 510.446 
15103301 -3361.57 1464.71 1611.43 240.662 -10.5503 240.893 
15094000 -2973.57 1195.43 1552.86 -146.564 -51.8962 155.481 
19369.5 3
15124402 -1638 1464.71 1674.57 820.585 -295.276 872.094 
15103301 -3135.29 1502.43 1605.14 445.444 74.2407 451.589 
15094000 -2823.29 1037.14 1543.14 295.838 -311.586 429.658 
19370 3
15124402 -1407.57 1333.43 1658 443.986 -252.959 510.991 
15103301 -2661.29 1343.43 1596.14 913.295 -306.358 963.308 
15094000 -2528 663.857 1559.86 568.951 -719.24 917.067 
19370.5 3
15124402 -1158.33 1166.5 1609.17 520.33 -348.494 626.252 
15103301 -2266.83 1496.83 1588.33 823.491 320.26 883.575 
15094000 -1707.5 260.333 1563.67 1712.94 -842.43 1908.89 
19371 3
15124402 -823.143 1113.86 1622.29 698.313 -109.673 706.873 
15103301 -1666.57 1633.57 1602.14 1250.55 284.871 1282.58 
15094000 -1086 562 1551.86 1294.79 628.472 1439.26 
19371.5 3
15124402 -491.857 1241.57 1615.14 643.273 247.989 689.419 
15103301 -1315.86 1810 1636.71 680.999 342.58 762.312 
15094000 -875 754.429 1527.14 409.709 373.648 554.503 
19372 3
15124402 -151 1260.71 1630.29 667.039 37.4616 668.091 
15103301 -863.571 1851.14 1593.14 885.099 80.5144 888.754 
15094000 -716.857 1005.43 1509.43 309.477 491.194 580.558 
19372.5 3
15124402 195.143 1214.14 1615.43 682.728 -91.8569 688.879 
15103301 -311.857 1847.43 1605.14 1088.19 -7.32601 1088.22 
15094000 -451.857 1224.57 1499.71 522.682 432.234 678.25 
19373 3
15124402 575.429 1188.57 1527.71 762.096 -51.2453 763.817 
15103301 239.429 1900.29 1615.43 1104.78 105.926 1109.85 
15094000 -24.2857 1396.86 1493 856.857 345.262 923.801 
19373.5 3
15124402 961.286 1114.71 1512.14 768.64 -147.126 782.594 
15103301 690.143 1933.71 1602.14 897.837 66.5908 900.303 
15094000 419.286 1485.86 1513.43 883.608 177.291 901.219 
19374 3
15124402 1461.57 996.143 1493.57 1018.91 -241.49 1047.14 
15103301 1124 2029.71 1620.57 883.619 195.519 904.992 
15094000 947.429 1435.71 1518.43 1075.65 -102.124 1080.48 
19374.5 3
15124402 1927.57 1066.57 1526.29 962.81 145.514 973.744 
15103301 1623.14 2133.43 1623.57 1031.29 214.286 1053.31 
15094000 1540.57 1540 1470 1225.5 215.466 1244.3 
19375 3
15124402 2336.57 1080.86 1537.57 829.615 28.9771 830.121 
15103301 2108 2139.71 1594.14 983.483 12.7499 983.566 
15094000 2146.71 1656.57 1441.57 1229.5 236.453 1252.03 
19375.5 3
15124402 2863.86 995.857 1503.71 1054.57 -170 1068.19 
15103301 2489.43 2059 1580.57 762.857 -161.429 779.75 
15094000 2873.43 1721.29 1543.71 1453.43 129.429 1459.18 
19376 3
15124402 3438.29 843 1520.86 1137.48 -302.687 1177.07 
15103301 2901.29 1762.29 1565 815.559 -587.553 1005.16 
15094000 3416.71 1693.43 1566.86 1075.81 -55.1627 1077.23 
19376.5 3
15124402 4178.43 355.429 1611.57 1507.42 -993.017 1805.1 
15103301 3439.14 1239.71 1563.29 1095.43 -1064.3 1527.32 
15094000 3956 1315.57 1582.71 1098.34 -769.566 1341.11 
19377 3
15124402 4903.5 185.875 1647.88 1373.24 -321.124 1410.29 
15103301 4216 552.375 1560.62 1471.32 -1301.78 1964.54 
15094000 4479.12 1117.5 1573.5 990.767 -375.135 1059.41 
19377.5 3
15124402 5394.86 -10.1429 1655.57 974.915 -388.924 1049.63 
15103301 5135.29 512.857 1542.14 1823.98 -78.4084 1825.66 
15094000 4928.71 1058.71 1568 892.042 -116.638 899.635 
19378 3
15124402 5867.43 -188.143 1655.14 907.047 -341.651 969.257 
15103301 5675.14 401.857 1523.71 1036.19 -213.052 1057.87 
15094000 5439.29 924.571 1546.29 979.984 -257.472 1013.24 
19378.5 3
15124402 6273.33 -452.667 1661.17 865.469 -564.017 1033.03 
15103301 5850.83 168.667 1521.67 374.607 -497.208 622.532 
15094000 6006 717.333 1521 1208.35 -441.872 1286.6 
19379 3
15124402 6687 -730.143 1678.57 869.048 -582.933 1046.45 
15103301 6208.57 22.7143 1500.43 751.551 -306.623 811.693 
15094000 6482.86 492.714 1537.57 1001.8 -471.889 1107.38 
19379.5 3
15124402 7117.43 -1059.86 1698.14 847.3 -649.044 1067.32 
15103301 6656.57 -208.286 1483.29 881.89 -454.724 992.222 
15094000 6868.71 247.714 1568.57 759.561 -482.283 899.739 
19380 3
15124402 7562 -1354.29 1691.43 894.51 -592.412 1072.89 
15103301 7134.43 -509.714 1496.71 961.483 -606.496 1136.79 
15094000 7367.43 -12.7143 1589.14 1003.45 -524.001 1132.03 
19380.5 3
15124402 7928.14 -1694.86 1742.29 722.175 -671.739 986.291 
15103301 7626 -882.429 1528.14 969.569 -735.137 1216.75 
15094000 7818.71 -322 1568.43 890.11 -610.031 1079.09 
19381 3
15124402 8346.57 -1907.43 1699 828.571 -420.934 929.363 
15103301 8092.71 -1210 1532.43 924.187 -648.656 1129.1 
15094000 8215.14 -473.857 1551.14 785.007 -300.707 840.631 
19381.5 3
15124402 8740.29 -2095.71 1675.57 779.632 -372.843 864.198 
15103301 8653.86 -1393 1526.71 1111.17 -362.376 1168.77 
15094000 8634.57 -734.714 1521.71 830.552 -516.549 978.079 
19382 3
15124402 9267 -2360 1666 1047.15 -525.419 1171.57 
15103301 9062 -1731.71 1505.57 811.417 -673.388 1054.44 
15094000 9127.29 -1148.14 1522.71 979.551 -821.926 1278.7 
19382.5 3
15124402 9698.86 -2717.57 1656.43 892.267 -738.784 1158.42 
15103301 9603.86 -2067.14 1486.14 1119.54 -693.034 1316.69 
15094000 9717.29 -1556.14 1510.57 1219.01 -842.975 1482.09 
19383 3
15124402 10086.9 -3230.43 1686.86 756.335 -999.722 1253.59 
15103301 10105.7 -2559.43 1517.86 978.279 -959.621 1370.37 
15094000 9998.43 -1951.57 1561.86 548.037 -770.816 945.781 
19383.5 3
15124402 10470.4 -3619.71 1748.57 781.205 -792.843 1113.05 
15103301 10517.6 -2958.57 1496 838.813 -812.918 1168.09 
15094000 10263 -2442.71 1588 538.842 -1000.29 1136.19 
19384 3
15124402 10569.7 -3754.14 1742.14 202.211 -273.785 340.364 
15103301 10894.4 -3151 1464.14 767.53 -391.912 861.799 
15094000 10476.4 -2599.86 1574.14 434.681 -320.047 539.794 
19384.5 3
15124402 10915.5 -4101.62 1679.62 683.371 -686.724 968.806 
15103301 11376 -3449.88 1452.25 951.722 -590.662 1120.11 
15094000 10781.8 -2835.62 1647.75 603.402 -465.944 762.364 
19385 3
15124402 11512.6 -4525.29 1678.71 1177.66 -835.623 1444 
15103301 11898.7 -4012.57 1451.43 1030.99 -1109.85 1514.84 
15094000 11181.1 -3301.29 1632 787.757 -918.463 1210.01 
19385.5 3
15124402 11857.1 -4917.71 1730.43 704.645 -802.512 1067.97 
15103301 12252 -4424.71 1500.86 722.466 -842.828 1110.1 
15094000 11632.1 -3708.29 1562.86 922.29 -832.311 1242.32 
19386 3
15124402 12129.4 -5174.86 1680.86 555.685 -524.781 764.318 
15103301 12513.3 -4793.14 1478.86 533.236 -751.895 921.785 
15094000 11944.4 -4057.86 1534 637.318 -713.411 956.624 
19386.5 3
15124402 12353 -5509 1643.71 430.773 -643.821 774.642 
15103301 12728 -5113.29 1455 413.708 -616.846 742.733 
15094000 12259.7 -4373.14 1535.43 607.487 -607.487 859.116 
19387 3
15124402 12516.4 -5722.86 1611.29 316.109 -413.65 520.607 
15103301 12759 -5243.43 1428.57 59.9613 -251.727 258.77 
15094000 12427 -4626.71 1538.86 323.57 -490.467 587.584 
19387.5 3
15124402 12621.9 -5814.43 1589.29 211.28 -183.51 279.848 
15103301 12930.7 -5392.14 1418.29 344.117 -298.025 455.231 
15094000 12568.9 -5058.43 1541 284.283 -865.159 910.668 
19388 3
15124402 12688 -5895.43 1584.29 136.096 -166.667 215.174 
15103301 13279.3 -5821.71 1443.71 717.225 -883.892 1138.28 
15094000 12817.7 -5308 1542.29 512.052 -513.521 725.191 
19388.5 3
15124402 12846.6 -6016.71 1553 309.71 -236.886 389.917 
15103301 13523 -6221.57 1490.29 476.004 -780.971 914.602 
15094000 13170.6 -5560.71 1593.14 689.174 -493.583 847.694 
19389 3
15124402 13122.3 -6266.43 1615.71 549.232 -497.439 741.013 
15103301 13703.7 -6486.29 1502.86 359.989 -527.319 638.481 
15094000 13481.7 -5795.86 1592.71 619.806 -468.412 776.898 
19389.5 3
15124402 13409.4 -6596.57 1722.71 594.499 -683.526 905.89 
15103301 13962.4 -6602.57 1469.29 535.64 -240.757 587.26 
15094000 13759.4 -6071.57 1630.43 574.978 -570.837 810.219 
19390 3
15124402 13579.1 -6795 1682.29 342.857 -400.866 527.489 
15103301 14119.3 -6903.29 1477.43 316.883 -607.504 685.183 
15094000 14089 -6314.29 1640 665.801 -490.332 826.871 
19390.5 3
15124402 13818 -7002.29 1735.71 470.191 -408.043 622.558 
15103301 14361.4 -7058.86 1525.86 476.659 -306.243 566.559 
15094000 14392.6 -6478.86 1587.29 597.582 -323.96 679.745 
19391 3
15124402 14040.9 -7233 1703.86 438.695 -454.162 631.44 
15103301 14629.3 -7273 1486.29 527.278 -421.541 675.069 
15094000 14719.3 -6678.71 1556.71 643.138 -393.42 753.927 
19391.5 3
15124402 14411.1 -7399.86 1709.71 728.909 -328.459 799.496 
15103301 15010.3 -7738.14 1518.29 750 -915.636 1183.59 
15094000 15063.3 -7056.86 1536.29 677.165 -744.376 1006.3 
19392 3
15124402 14675.9 -7660 1667.14 526.271 -517.183 737.861 
15103301 15397.9 -7972.86 1539.71 770.52 -466.629 900.801 
15094000 15204.9 -7384.43 1548.14 281.454 -651.235 709.453 
19392.5 3
15124402 14855.3 -7724.71 1690 357.427 -128.913 379.964 
15103301 15616.4 -8268.57 1500.14 435.401 -589.072 732.516 
15094000 15452.1 -7562.71 1574.57 492.601 -355.151 607.279 
19393 3
15124402 15065.1 -7912.43 1649.43 412.293 -368.79 553.165 
15103301 15875 -8453.29 1501.29 507.999 -362.896 624.305 
15094000 15608.7 -7746.86 1591.86 307.606 -361.774 474.87 
19393.5 3
15124402 15256.6 -8200.14 1671.57 378.317 -568.605 682.961 
15103301 16190.7 -8631.29 1475.14 623.941 -351.779 716.276 
15094000 15810.9 -7933.43 1597 399.492 -368.718 543.642 
19394 3
15124402 15457.7 -8469.43 1676.86 402.286 -538.571 672.23 
15103301 16444.7 -8830 1509.86 508 -397.429 644.991 
15094000 15998.4 -8203.29 1635.43 375.143 -539.714 657.285 
19394.5 3
15124402 15695.3 -8750 1727.71 474.194 -560.023 733.816 
15103301 16767.4 -9130.86 1516 644.14 -600.513 880.643 
15094000 16237.6 -8477.43 1640 477.331 -547.191 726.129 
19395 3
15124402 15863.9 -8920.71 1694.43 340.548 -344.877 484.679 
15103301 16954 -9239.71 1524.14 376.912 -219.913 436.377 
15094000 16394.6 -8755.43 1617 317.172 -561.616 644.989 
19395.5 3
15124402 16068.6 -9016.57 1702 432.8 -202.658 477.897 
15103301 17096.4 -9371 1544.29 301.117 -277.56 409.525 
15094000 16618.6 -9044.71 1633.86 473.573 -611.598 773.513 
19396 3
15124402 16253.6 -9296.43 1712.14 381.443 -577.025 691.706 
15103301 17301.1 -9512.14 1555.43 422.091 -291.016 512.69 
15094000 16805.1 -9255.43 1632.86 384.683 -434.462 580.292 
19396.5 3
15124402 16474.4 -9550.14 1679.14 445.276 -511.521 678.177 
15103301 17453.9 -9713.43 1566.29 307.892 -405.818 509.397 
15094000 16980.1 -9555 1638.71 352.823 -603.975 699.478 
19397 3
15124402 16616.9 -9957.14 1769.86 282.037 -805.941 853.865 
15103301 17584.9 -9761.57 1529.71 259.406 -95.3324 276.369 
15094000 17154 -10012.3 1657.71 344.272 -905.516 968.753 
19397.5 3
15124402 16825.7 -10149.9 1758.57 415.223 -383.13 564.977 
15103301 17675 -9836 1465 179.21 -147.969 232.403 
15094000 17485.3 -10481 1664.86 658.62 -931.838 1141.1 
19398 3
15124402 17108 -10279.8 1757.33 576.093 -265.258 634.228 
15103301 17671.3 -9902.5 1404.5 -7.48299 -135.714 135.92 
15094000 17789 -10828.2 1649.83 619.825 -708.503 941.361 
19398.5 3
15124402 17268.1 -10439.3 1754.86 326.157 -324.75 460.262 
15103301 17672.7 -9971.86 1381.43 2.81253 -141.257 141.285 
15094000 18269.1 -10992.6 1615 977.888 -334.837 1033.62 
19399 3
15124402 17602 -10611 1690.29 653.341 -336.036 734.693 
15103301 17656.7 -9694.43 1307 -31.3112 542.913 543.815 
15094000 18658.7 -11218.7 1580.14 762.371 -442.55 881.51 
19399.5 3
15124402 17924 -10751.6 1663.14 645.291 -281.706 704.101 
15103301 17531.9 -9847.71 1280 -250.215 -307.186 396.195 
15094000 19159.4 -11339.6 1535.14 1003.44 -242.199 1032.25 
19400 3
15124402 18460 -11075.7 1640.29 1044.83 -631.857 1221.03 
15103301 17643 -10154.9 1323.43 216.653 -598.719 636.713 
15094000 19542 -11547.4 1540.43 745.753 -405.18 848.716 
19400.5 3
15124402 18906.5 -11336 1644.5 985.651 -574.582 1140.9 
15103301 17873.2 -10509 1412.83 508.094 -781.772 932.377 
15094000 19852.7 -11703.5 1555.83 685.798 -344.529 767.476 
19401 3
15124402 19491.8 -11574.2 1674.2 982.047 -399.664 1060.26 
15103301 18281.2 -10964.8 1435.8 684.62 -764.765 1026.44 
15094000 20262.8 -11891 1579.6 688.143 -314.597 756.646 
19401.5 3
15124402 19776.4 -11805.7 1695.71 609.483 -495.748 785.643 
15103301 18666.1 -11600.3 1506.29 824.289 -1360.78 1590.97 
15094000 20659 -12006.9 1606.29 848.394 -248.088 883.923 
19402 3
15124402 20074.7 -11962 1696.17 606.175 -317.654 684.363 
15103301 19011.8 -12203.5 1644.5 702.623 -1226.05 1413.11 
15094000 21074.5 -12084.7 1617.17 844.512 -158.149 859.193 
19402.5 3
15124402 20448 -12220.1 1725.14 740.741 -512.188 900.574 
15103301 19412.7 -12366.3 1701.57 795.399 -322.988 858.475 
15094000 21314.3 -12205.7 1646.57 475.765 -240.174 532.95 
19403 3
15124402 20776.6 -12404.6 1717.14 667.828 -374.855 765.84 
15103301 19732.6 -12416 1703 650.116 -101.045 657.922 
15094000 21494 -12296 1642.71 365.273 -183.508 408.778 
19403.5 3
15124402 21112.1 -12567.7 1756 677.922 -329.582 753.792 
15103301 20029.1 -12378.4 1663 599.134 75.9019 603.923 
15094000 21690.9 -12361.3 1650.86 397.691 -131.89 418.991 
19404 3
15124402 21346.6 -12736.4 1776.71 465.136 -334.751 573.07 
15103301 20320 -12504.7 1624.86 577.098 -250.567 629.146 
15094000 21933.7 -12489.1 1652 481.859 -253.685 544.559 
19404.5 3
15124402 21583 -12853.7 1749.86 466.329 -231.333 520.555 
15103301 20686.6 -12712.3 1645.14 723.021 -409.411 830.889 
15094000 22159.4 -12670.3 1639 445.196 -357.284 570.834 
19405 3
15124402 21763.3 -12956.9 1741.71 355.593 -203.438 409.675 
15103301 21077.6 -12935.4 1682.43 771.203 -440.124 887.955 
15094000 22302.6 -12853.6 1632.86 282.333 -361.51 458.696 
19405.5 3
15124402 21950.7 -13123.6 1723.14 374.109 -332.763 500.688 
15103301 21332.4 -13141.6 1684 508.697 -411.463 654.274 
15094000 22435.1 -12939.1 1634.86 264.614 -170.801 314.95 
19406 3
15124402 22068.7 -13243.3 1744.67 241.211 -244.912 343.751 
15103301 21540.2 -13514.5 1659 424.822 -762.635 872.976 
15094000 22268.5 -12810.3 1695 -340.783 263.414 430.72 
19406.5 3
15124402 22252.2 -13269.5 1750 362.813 -51.7128 366.48 
15103301 21690.2 -13880.8 1643.12 296.607 -723.814 782.229 
15094000 21990.9 -12887.6 1748.75 -548.666 -152.75 569.532 
19407 3
15124402 22544.9 -13240.1 1738.86 554.18 55.6006 556.962 
15103301 21788.1 -14315.7 1612.14 185.403 -823.796 844.402 
15094000 21795.9 -13581.1 1746.29 -369.352 -1313.48 1364.42 
19407.5 3
15124402 22643.9 -13217.3 1722.14 202.041 46.6472 207.356 
15103301 22038 -14711.7 1576.71 509.913 -808.163 955.583 
15094000 22358.1 -14213.4 1736 1147.52 -1290.38 1726.81 
19408 3
15124402 23042.9 -13272 1708.29 791.667 -108.56 799.075 
15103301 22567.7 -15015.6 1567.57 1051.02 -602.891 1211.66 
15094000 22984.7 -14628.7 1692.14 1243.2 -823.98 1491.47 
19408.5 3
15124402 23505 -13382 1689 977.046 -232.558 1004.34 
15103301 23022.8 -15192.5 1585.5 962.197 -374.056 1032.35 
15094000 23484.3 -14792 1669.83 1056.28 -345.213 1111.26 
19409 3
15124402 24169.1 -13537.3 1683 1407.08 -328.995 1445.03 
15103301 23455.9 -15194.7 1607 917.423 -4.69128 917.435 
15094000 23896.3 -14933.9 1667.57 872.78 -300.545 923.078 
19409.5 3
15124402 24402.3 -13750.3 1671.14 463.505 -423.459 627.817 
15103301 23971.4 -15377.4 1630.86 1024.99 -363.249 1087.46 
15094000 24338.7 -14986.4 1667.14 879.58 -104.516 885.767 
19410 3
15124402 24612.9 -13848.4 1670.43 416.149 -193.958 459.129 
15103301 24412.4 -15490.3 1645.14 871.542 -223.038 899.628 
15094000 24781.1 -15143.9 1667.14 874.365 -311.124 928.069 
19410.5 3
15124402 24831.6 -13919.3 1674.29 435.686 -141.15 457.98 
15103301 24751 -15652.1 1632.86 674.445 -322.425 747.552 
15094000 25185.6 -15325.1 1701 805.635 -361.127 882.87 
19411 3
15124402 25029.9 -14041.3 1660 388.796 -239.216 456.493 
15103301 25122.3 -15793.7 1663.43 728.011 -277.591 779.139 
15094000 25583.3 -15557.9 1685.57 779.832 -456.303 903.521 
19411.5 3
15124402 25140.3 -14171.9 1637 210.742 -249.182 326.349 
15103301 25504.6 -15957.7 1636.14 729.553 -312.977 793.853 
15094000 26059.7 -15804.1 1602.57 909.215 -470.011 1023.51 
19412 3
15124402 25083.7 -14176.7 1623 -116.261 -9.87582 116.68 
15103301 25971.5 -16106.5 1643 958.786 -305.515 1006.28 
15094000 26522.2 -15985.7 1557.33 949.594 -372.739 1020.13 
19412.5 3
15124402 25077.1 -14029.3 1565.71 -13.6481 308.328 308.63 
15103301 26429.3 -16385.9 1630.43 957.711 -584.429 1121.95 
15094000 26978.1 -16241.3 1606 953.925 -534.768 1093.59 
19413 3
15124402 25154.7 -13871.9 1559.71 149.176 302.747 337.505 
15103301 26931.6 -16691.9 1666.86 965.934 -588.462 1131.07 
15094000 27551.1 -16470.6 1684.43 1101.92 -440.934 1186.87 
19413.5 3
15124402 25043.7 -13829.3 1586 -215.116 82.5028 230.395 
15103301 27402.6 -16834 1675.71 912.791 -275.471 953.452 
15094000 27994.3 -16554 1701.43 858.804 -161.683 873.891 
19414 3
15124402 24970.7 -14008.1 1644.71 -141.473 -346.622 374.382 
15103301 27949.3 -16955 1712.86 1059.52 -234.496 1085.16 
15094000 28463.9 -16656.9 1753.14 910.022 -199.336 931.598 
19414.5 3
15124402 24977.8 -13876 1596.5 14.6482 271.899 272.293 
15103301 28340.8 -16970.3 1693 805.654 -31.5501 806.271 
15094000 28807.2 -16619.3 1713.83 706.398 77.2095 710.605 
19415 3
15124402 25015.6 -13667.9 1568.43 79.4486 438.195 445.34 
15103301 28726.3 -16884.6 1661.43 811.479 180.551 831.322 
15094000 29268.9 -16451.1 1689.57 971.98 354.085 1034.47 
19415.5 3
15124402 25203.4 -13592.4 1562.71 357.143 143.4 384.857 
15103301 29151.9 -16563.1 1656.43 809.071 611.081 1013.91 
15094000 29694.9 -16271.1 1695.57 809.886 342.205 879.215 
19416 3
15124402 25330.1 -13573 1555.29 247.973 38.0207 250.871 
15103301 29555.3 -16421.1 1682.14 789.488 277.886 836.966 
15094000 30084.3 -16137.1 1731.14 762.091 262.231 805.945 
19416.5 3
15124402 25297.4 -13761 1557.71 -65.0383 -373.757 379.374 
15103301 29740.9 -16390.9 1683.14 368.929 60.2102 373.81 
15094000 30389.4 -16289.4 1659 606.646 -302.755 677.997 
19417 3
15124402 25162.3 -14024.3 1583 -283.814 -553.221 621.775 
15103301 30049.5 -16347.2 1679.67 648.409 91.7867 654.874 
15094000 30626.5 -16354.3 1674.33 498.049 -136.355 516.377 
19417.5 3
15124402 24864.6 -14159.4 1603.43 -622.933 -282.626 684.049 
15103301 30344 -16444 1661.29 616.109 -202.58 648.559 
15094000 30863.9 -16311 1686.86 496.563 90.6555 504.771 
19418 3
15124402 24534.6 -14136.4 1648 -645.793 45.0098 647.359 
15103301 30697.4 -16522.4 1675.86 691.641 -153.481 708.466 
15094000 31443 -16555.1 1654.57 1133.35 -477.775 1229.94 
19418.5 3
15124402 24131.3 -14496.6 1629.14 -783.079 -699.307 1049.88 
15103301 31137.1 -16744.7 1620.14 853.814 -431.623 956.711 
15094000 31976.3 -16788.6 1577.43 1035.51 -453.259 1130.36 
19419 3
15124402 23607.3 -14929.2 1695.5 -1100.74 -908.814 1427.44 
15103301 31653.8 -16898.3 1569.33 1085.48 -322.729 1132.44 
15094000 32362.5 -17045.2 1546.83 811.375 -539.066 974.125 
19419.5 3
15124402 23241.9 -15360.9 1662.29 -716.62 -846.452 1109.06 
15103301 32065.3 -17172 1539.86 806.769 -536.601 968.926 
15094000 32943 -17401.9 1594.86 1138.24 -699.393 1335.94 
19420 3
15124402 22991.3 -15789.9 1633.14 -494.224 -846.154 979.915 
15103301 32705.7 -17628.7 1537.43 1263.17 -900.817 1551.48 
15094000 33323.3 -17495.9 1636.14 750.07 -185.404 772.645 
19420.5 3
15124402 22791.9 -16219.3 1608.29 -403.702 -869.289 958.456 
15103301 33320 -17935.9 1562.14 1243.49 -621.747 1390.27 
15094000 33839.6 -17525.1 1630.57 1045.11 -59.2828 1046.79 
19421 3
15124402 22588.6 -16549.6 1635.71 -397.042 -645.089 757.485 
15103301 33910.4 -18086.7 1579.43 1153.18 -294.643 1190.23 
15094000 34361.3 -17675 1642.43 1018.97 -292.69 1060.18 
19421.5 3
15124402 22278.8 -16989.3 1599.5 -636.013 -903.002 1104.5 
15103301 34301.2 -18223.3 1628 802.337 -280.532 849.966 
15094000 34834.7 -17829.7 1662.5 972.035 -317.591 1022.6 
19422 3
15124402 22054.3 -17463.9 1582.14 -473.729 -1001.11 1107.53 
15103301 34714.4 -18389.7 1640.86 871.861 -351.015 939.868 
15094000 35204 -18111.4 1660.86 779.184 -594.434 980.041 
19422.5 3
15124402 21941.3 -17987.9 1579 -222.88 -1033.53 1057.29 
15103301 35185.3 -18593.4 1698.71 928.712 -401.803 1011.91 
15094000 35693.3 -18272.4 1659.29 965.061 -317.554 1015.96 
19423 2
15103301 35604.1 -18765.7 1683.14 818.08 -336.496 884.582 
15094000 36102.4 -18506.3 1646 799.107 -456.752 920.432 
19423.5 2
15103301 36030.3 -19071 1665.5 845.616 -605.726 1040.18 
15094000 36530.2 -18725.8 1621.33 848.687 -435.61 953.953 
19424 2
15103301 36483.3 -19170.7 1645.29 941.689 -207.306 964.237 
15094000 36972 -18899.3 1629.71 918.572 -360.608 986.82 
19424.5 2
15103301 37015.3 -19473 1622.86 1019.16 -579.091 1172.19 
15094000 37478.7 -19138.4 1660.71 970.717 -458.128 1073.39 
19425 2
15103301 37569.3 -19674.2 1626.5 1103.68 -400.73 1174.18 
15094000 38023.3 -19251.7 1681.33 1084.9 -225.574 1108.1 
19425.5 2
15103301 38204.9 -19841.7 1682.57 1340.77 -353.476 1386.58 
15094000 38609.9 -19419.4 1683.86 1237.39 -353.928 1287.01 
19426 2
15103301 38846.3 -20023.9 1700 1245.49 -353.675 1294.73 
15094000 39191.4 -19555 1715.86 1129.26 -263.245 1159.54 
19426.5 2
15103301 39391.3 -20189 1704.57 1034.16 -313.364 1080.59 
15094000 39636.7 -19734.4 1670.43 844.944 -340.472 910.962 
19427 2
15103301 39744 -20400.5 1671.67 705.429 -423 822.532 
15094000 40078.5 -20024 1604 883.571 -579.143 1056.46 
19427.5 2
15103301 40185 -20674.3 1652.29 898.167 -557.608 1057.18 
15094000 40630.1 -20296.3 1570.43 1123.51 -554.553 1252.92 
19428 2
15103301 40711 -20945 1631.71 1039.53 -535.008 1169.12 
15094000 41061.9 -20537.9 1545.57 853.19 -477.414 977.68 
19428.5 2
15103301 41193.8 -21250.3 1621 991.444 -626.968 1173.05 
15094000 41524.7 -20839.3 1594 950.328 -619.048 1134.17 
19429 2
15103301 41568.1 -21590.3 1637.86 774.968 -703.835 1046.88 
15094000 41956.9 -21114.9 1630.86 894.804 -570.443 1061.17 
19429.5 2
15103301 41939.6 -21841.7 1641.86 717.044 -485.383 865.88 
15094000 42254.4 -21340.6 1612.43 574.462 -435.742 721.026 
19430 2
15103301 42244.3 -22188.5 1646 614.439 -699.165 930.788 
15094000 42508.5 -21713.5 1624.33 512.241 -751.872 909.781 
19430.5 2
15103301 42577.1 -22434.3 1664.29 656.429 -484.784 816.036 
15094000 42948.9 -22070 1582.71 868.555 -703.156 1117.5 
19431 2
15103301 43065.4 -22725 1633.43 924.784 -550.595 1076.28 
15094000 43490.4 -22286.6 1578.14 1025.7 -410.173 1104.68 
19431.5 2
15103301 43637 -22960 1614.33 1185.83 -487.552 1282.15 
15094000 44040.2 -22426.2 1593.67 1140.54 -289.617 1176.73 
19432 2
15103301 44256 -23180.9 1627.14 1314.23 -468.911 1395.37 
15094000 44576.1 -22650.1 1657 1137.95 -475.533 1233.32 
19432.5 2
15103301 44912 -23281.4 1631.57 1271.32 -194.906 1286.17 
15094000 45123.3 -22739.6 1702.71 1060.35 -173.311 1074.42 
19433 2
15103301 45365 -23337.3 1649 888.235 -109.524 894.962 
15094000 45632.9 -22852 1725.71 999.16 -220.448 1023.19 
19433.5 2
15103301 45834.7 -23432.1 1673.86 922.818 -186.36 941.447 
15094000 46106.3 -22903.1 1735.71 930.115 -100.477 935.526 
19434 2
15103301 46253 -23593.4 1681.14 836.571 -322.571 896.607 
15094000 46575.9 -23066.3 1719.29 939.143 -326.286 994.209 
19434.5 2
15103301 46770.5 -23597.3 1668.67 1078.12 -8.13492 1078.16 
15094000 46942.8 -23089.7 1699.33 764.534 -48.7103 766.084 
19435 2
15103301 47217 -23589 1665.86 909.369 16.9722 909.527 
15094000 47280.6 -23127.4 1698 687.858 -76.9082 692.144 
19435.5 2
15103301 47533.6 -23719 1667 614.702 -252.427 664.513 
15094000 47471.1 -23140.4 1699 370.042 -25.2427 370.902 
