# Supplementary material for: Intrinsic group behaviour II: On the dependence of triad spatial dynamics on social and personal features; and on the effect of social interaction on small group dynamics
Source: PLoS One. 2019 Dec 3;14(12):e0225704. doi: 10.1371/journal.pone.0225704 (PMC6890182; doi:10.1371/journal.pone.0225704)
Supplement: S3 Data Set — (ZIP) [file pone.0225704.s003.zip › set_3_int/group_traj_triad_int/traj_3_0324_84.dat]

3 15111400 15092901 15110001 0 0 1 0 2 1 0 43.3333 30 50 1672.67 1777.47 1587.83 
19169.5 1
15092901 43622.8 -17858.8 1352.4 0 0 0 
19170 1
15092901 43784.8 -17829.2 1348.33 394.242 72.1006 400.78 
19170.5 1
15092901 43885.4 -17777 1347.38 199.092 103.3 224.296 
19171 1
15092901 43808.6 -17775.7 1350.29 -145.186 2.43046 145.207 
19171.5 1
15092901 43495 -17909.4 1373.86 -642.564 -274.005 698.547 
19172 1
15092901 43253 -17930.7 1388.43 -491.87 -43.2636 493.769 
19172.5 1
15092901 42894.9 -17831.1 1437 -717.721 199.542 744.943 
19173 1
15092901 42389.7 -17690.1 1512.43 -1070.22 298.729 1111.13 
19173.5 1
15092901 42305.2 -17681.4 1572.88 -159.97 16.6058 160.83 
19174 1
15092901 42106.1 -17471.3 1578.29 -396.628 418.505 576.593 
19174.5 1
15092901 41839.7 -17245.7 1577.43 -564.467 477.906 739.606 
19175 1
15092901 41767.9 -17209 1564 -146.349 74.7745 164.345 
19175.5 1
15092901 41773.9 -17311.9 1568 12.1457 -208.213 208.567 
19176 1
15092901 41852.3 -17719.3 1577.71 156.857 -814.857 829.817 
19176.5 1
15092901 41749.3 -17656.6 1564.71 -207.243 126.186 242.637 
19177 1
15092901 41751.4 -17636.3 1556.14 4.15282 39.3134 39.5321 
19177.5 1
15092901 41799.1 -17593.4 1571.14 94.8594 85.2031 127.506 
19178 1
15092901 41990.4 -17356.9 1621.14 382.571 473.143 608.461 
19178.5 1
15092901 42060.1 -17345.1 1611.29 140.553 23.6175 142.523 
19179 1
15092901 42220.5 -17448.9 1602.38 303.133 -196.091 361.028 
19179.5 1
15092901 42151.8 -17472 1602.83 -138.441 -46.623 146.081 
19180 1
15092901 42002.1 -17575 1625.57 -328.99 -226.374 399.349 
19180.5 1
15092901 41817.2 -17757.5 1635.75 -348.197 -343.691 489.25 
19181 1
15092901 41752.1 -17680.6 1669.71 -124.488 147.091 192.699 
19181.5 1
15092901 41607 -17284 1675.71 -293.811 802.776 854.854 
19182 1
15092901 41433.7 -16976.6 1675 -357.29 633.873 727.634 
19182.5 1
15092901 41334.6 -16883.5 1675.38 -192.406 180.721 263.97 
19183 1
15092901 41335.6 -16855.4 1676 1.89286 56.1429 56.1748 
19183.5 1
15092901 41397.5 -16981.8 1676 123.61 -252.139 280.808 
19184 1
15092901 41394.3 -17184.6 1676 -6.46738 -408.091 408.143 
19184.5 1
15092901 41411.1 -17246.3 1676 33.7143 -123.429 127.95 
19185 1
15092901 41475.6 -17303.6 1676 129.635 -115.263 173.467 
19185.5 1
15092901 41646.9 -17310.9 1676 358.338 -15.2421 358.662 
19186 1
15092901 41696.9 -17321.4 1676 99.4391 -20.9103 101.614 
19186.5 1
15092901 41684.9 -16981.7 1676 -23.845 673.93 674.352 
19187 1
15092901 41708.9 -16768.1 1676 47.6545 423.788 426.459 
19187.5 1
15092901 41760.7 -16764.7 1676 100.855 6.63563 101.073 
19188 1
15092901 41740 -16960.1 1676 -42.7099 -402.946 405.203 
19188.5 1
15092901 41646.1 -17299.2 1676 -190.803 -689.242 715.165 
19189 1
15092901 41716.3 -17303.9 1676 137.033 -8.99833 137.328 
19189.5 1
15092901 41841.6 -17241 1676 256.318 128.542 286.743 
19190 1
15092901 41914.4 -17260.6 1676 142.752 -38.3753 147.82 
19190.5 1
15092901 41939.4 -17261.9 1676 51.3347 -2.64007 51.4025 
19191 1
15092901 41834.2 -17299.4 1676 -208.688 -74.4402 221.567 
19191.5 1
15092901 41671.9 -17224.1 1676 -326.09 151.069 359.383 
19192 1
15092901 41525 -16882 1676 -292.544 681.559 741.691 
19192.5 1
15092901 41462 -16830.7 1676 -123.529 100.56 159.286 
19193 1
15092901 41384.6 -17172.1 1676 -157.696 -695.374 713.031 
19193.5 1
15092901 41336.7 -17261.6 1676 -96.6811 -180.664 204.906 
19194 1
15092901 41415.2 -17255.2 1676 150.452 12.11 150.938 
19194.5 1
15092901 41706.1 -17197.4 1676 560.487 111.409 571.452 
19195 1
15092901 41894.7 -17098.7 1676 400.364 209.584 451.904 
19195.5 1
15092901 41965.1 -16919 1676 140.576 358.711 385.273 
19196 1
15092901 41957.4 -16920.9 1676 -15.4738 -3.73506 15.9182 
19196.5 1
15092901 41827.5 -16927.9 1676 -245.975 -13.2576 246.332 
19197 1
15092901 41558.5 -17116 1676 -541.247 -378.521 660.475 
19197.5 1
15092901 41458.3 -17152.4 1676 -204.519 -74.344 217.612 
19198 1
15092901 41425.5 -17158.5 1676 -66.9096 -12.3907 68.0472 
19198.5 1
15092901 41467.9 -16979.7 1676 84.5452 356.858 366.736 
19199 1
15092901 41456.1 -16774 1676 -24.5957 431.267 431.968 
19199.5 1
15092901 41431.8 -16804.5 1676 -46.9653 -58.7669 75.2282 
19200 1
15092901 41441.1 -16871.3 1676 18.168 -129.179 130.451 
19200.5 1
15092901 41401.9 -17031.4 1676 -83.7648 -341.456 351.58 
19201 1
15092901 41361.8 -17022.1 1676 -78.0295 18.1003 80.1013 
19201.5 1
15092901 41411 -17062 1676 96.0039 -77.729 123.526 
19202 1
15092901 41452 -17192.9 1676 85.0622 -271.488 284.502 
19202.5 1
15092901 41525 -17243.5 1676 147.475 -102.309 179.488 
19203 1
15092901 41589.7 -17016.3 1676 127.642 448.154 465.977 
19203.5 1
15092901 41562.1 -16865.4 1676 -58.3283 319.05 324.338 
19204 1
15092901 41471 -16785.1 1676 -177.979 156.738 237.157 
19204.5 1
15092901 41398.8 -16747.5 1676 -140.291 73.0583 158.174 
19205 1
15092901 41325.1 -16674.6 1676 -145.469 144.128 204.778 
19205.5 1
15092901 41321.1 -16674.1 1676 -8.08422 0.898247 8.13397 
19206 1
15092901 41251.9 -16818 1676 -137.436 -285.466 316.828 
19206.5 1
15092901 41295.6 -16980.4 1676 92.4192 -343.401 355.62 
19207 1
15092901 41307.3 -16991.6 1676 23.9067 -22.7405 32.9949 
19207.5 1
15092901 41280.9 -16803.1 1676 -50.6923 361.701 365.236 
19208 1
15092901 41390.6 -16923.3 1676 211.361 -231.524 313.491 
19208.5 1
15092901 41468.9 -17153.1 1676 165.16 -484.931 512.285 
19209 1
15092901 41511.9 -17327 1676 85.3529 -344.955 355.357 
19209.5 1
15092901 41448.6 -17327.7 1676 -125.602 -1.41723 125.61 
19210 1
15092901 41564.8 -17261.6 1676 229.602 130.611 264.152 
19210.5 1
15092901 41756 -17209.9 1676 372.807 100.912 386.223 
19211 1
15092901 41835.1 -17137.4 1676 158.603 145.147 214.995 
19211.5 1
15092901 41901.9 -17011.1 1676 137.839 260.921 295.092 
19212 1
15092901 41854.9 -16812.1 1676 -96.9072 410.309 421.598 
19212.5 1
15092901 41499.5 -16962.2 1676 -692.704 -292.607 751.969 
19213 1
15092901 41392.7 -16873.4 1676 -205.357 170.81 267.11 
19213.5 1
15092901 41421.9 -16816.1 1676 60.4624 118.85 133.346 
19214 1
15092901 41489.5 -16693.5 1676 134.212 243.339 277.897 
19214.5 1
15092901 41525.3 -16623.4 1676 72.0034 140.989 158.311 
19215 1
15092901 41403.6 -16618.4 1676 -243.809 10.1274 244.019 
19215.5 1
15092901 41405.1 -16603.1 1676 2.99972 30.103 30.2521 
19216 1
15092901 41423.1 -16597.1 1676 37.1532 12.4336 39.1785 
19216.5 1
15092901 41314.7 -16768.3 1676 -209.692 -331.065 391.886 
19217 1
15092901 41645.4 -16865.7 1676 677.693 -199.649 706.49 
19217.5 1
15092901 41842.5 -16930.2 1676 402.187 -131.706 423.203 
19218 1
15092901 41872.1 -17055.9 1676 56.4286 -239.286 245.849 
19218.5 1
15092901 41865.7 -17190.7 1676 -12.7197 -267.538 267.84 
19219 1
15092901 41793 -17330.9 1676 -147.493 -284.302 320.284 
19219.5 1
15092901 41763.7 -17339.9 1676 -57.3106 -17.5776 59.9456 
19220 1
15092901 41763.1 -17352.1 1676 -1.22888 -26.4209 26.4495 
19220.5 1
15092901 41865.8 -17148.4 1676 196.943 391.109 437.896 
19221 1
15092901 41890.6 -16924.4 1676 49.1513 443.458 446.174 
19221.5 1
15092901 41792.1 -16821.1 1676 -192.654 202.16 279.257 
19222 1
15092901 41722.7 -16702.9 1676 -138.544 236.064 273.716 
19222.5 1
15092901 41774.5 -16605.2 1676 104.197 196.393 222.322 
19223 1
15092901 41725 -16794.3 1676 -98.2143 -375.071 387.717 
19223.5 1
15092901 41705.1 -17216.4 1676 -41.369 -879.464 880.437 
19224 1
15092901 41686.4 -17266.7 1676 -38.0372 -102.207 109.055 
19224.5 1
15092901 41676.1 -17325.4 1676 -19.8146 -112.809 114.536 
19225 1
15092901 41778.9 -17334.3 1676 201.041 -17.4378 201.796 
19225.5 1
15092901 41727.4 -17336 1676 -107.143 -3.57143 107.202 
19226 1
15092901 41644.9 -17274.7 1676 -168.858 125.329 210.286 
19226.5 1
15092901 41473.7 -16957.3 1676 -342.972 636.129 722.696 
19227 1
15092901 41416.6 -16797.9 1676 -116.618 325.364 345.632 
19227.5 1
15092901 41259.6 -16811 1676 -301.82 -25.2747 302.876 
19228 1
15092901 41176 -16937 1676 -161.127 -242.775 291.379 
19228.5 1
15092901 41218.1 -16683.1 1676 89.8568 541.273 548.681 
19229 1
15092901 41533.2 -16760.1 1676 605.975 -148.043 623.797 
19229.5 1
15092901 41810.1 -16748 1676 535.576 23.4526 536.089 
19230 1
15092901 41840.3 -16958.1 1676 63.5925 -443.339 447.877 
19230.5 1
15092901 41706.6 -16944 1676 -270.13 28.5714 271.637 
19231 1
15092901 41300.9 -16941.8 1676 -800.19 4.43787 800.203 
19231.5 1
15092901 41262.9 -16855 1676 -77.5875 177.041 193.296 
19232 1
15092901 41477.4 -16763.4 1676 424.788 181.436 461.913 
19232.5 1
15092901 41716.7 -16742 1676 450.733 40.2542 452.527 
19233 1
15092901 41799 -16813.9 1676 172.869 -150.96 229.506 
19233.5 1
15092901 41853.1 -17026.3 1676 113.985 -447.218 461.515 
19234 1
15092901 41698.2 -17174 1676 -301.348 -287.382 416.412 
19234.5 1
15092901 41450 -17064.3 1676 -482.039 213.037 527.017 
19235 1
15092901 41469.3 -16960.7 1676 40.8596 219.431 223.203 
19235.5 1
15092901 41760.4 -17049.6 1676 568.534 -173.654 594.463 
19236 1
15092901 41856.4 -16988.1 1676 190.582 121.988 226.28 
19236.5 1
15092901 41595.4 -16707 1676 -509.87 549.107 749.324 
19237 1
15092901 41479.3 -16713.9 1676 -222.393 -13.1363 222.781 
19237.5 1
15092901 41816.9 -16923.3 1676 696.024 -431.811 819.091 
19238 1
15092901 41918.5 -17043.5 1676 206.172 -243.842 319.321 
19238.5 1
15092901 41546.9 -17230.1 1676 -725.865 -364.537 812.26 
19239 1
15092901 41434.6 -17292.1 1676 -234.417 -129.436 267.778 
19239.5 1
15092901 41268.6 -17206.1 1676 -323.482 167.676 364.357 
19240 1
15092901 41195.3 -17039.1 1676 -143.521 326.775 356.904 
19240.5 1
15092901 41390.6 -16858.3 1676 410.264 379.952 559.178 
19241 1
15092901 41487.8 -16669.8 1676 192.053 372.6 419.184 
19241.5 1
15092901 41623.4 -16675.6 1676 265.516 -11.3922 265.76 
19242 1
15092901 41809.1 -16795.4 1676 390.156 -251.801 464.355 
19242.5 1
15092901 41869 -16865.4 1676 118.295 -138.234 181.94 
19243 1
15092901 41936.1 -16925.1 1676 133.22 -118.587 178.355 
19243.5 1
15092901 41977.2 -17001 1676 79.665 -147.01 167.208 
19244 1
15092901 41962.7 -17024.4 1676 -28.9556 -46.6705 54.9232 
19244.5 1
15092901 41904.9 -16871.6 1676 -122.579 323.85 346.272 
19245 1
15092901 41925.9 -16875.9 1676 42.2045 -8.64171 43.0802 
19245.5 1
15092901 41958.1 -16860.1 1676 64.1508 31.2766 71.3691 
19246 1
15092901 41926.8 -16835.1 1676 -62.0412 49.4424 79.3326 
19246.5 1
15092901 41885.9 -16763.3 1676 -81.2979 142.822 164.339 
19247 1
15092901 41720.2 -16749 1676 -327.935 28.2885 329.153 
19247.5 1
15092901 41507.7 -16781.7 1676 -413.494 -63.6465 418.363 
19248 1
15092901 41422.4 -16817 1676 -176.686 -73.0553 191.194 
19248.5 1
15092901 41301.6 -16898 1676 -247.042 -165.644 297.435 
19249 1
15092901 41327.6 -17074 1676 50.8859 -343.75 347.496 
19249.5 1
15092901 41476.1 -17148.4 1676 292.358 -146.513 327.016 
19250 1
15092901 41332.1 -17143.1 1676 -302.521 11.1044 302.725 
19250.5 1
15092901 41358.6 -17170.6 1676 53.6076 -55.6319 77.2572 
19251 1
15092901 41454 -17286.4 1676 185.554 -225.195 291.793 
19251.5 1
15092901 41506 -17233 1676 102.97 105.693 147.56 
19252 1
15092901 41396.6 -16915.9 1676 -220.514 639.365 676.324 
19252.5 1
15092901 41405.2 -16779 1676 16.5865 263.221 263.743 
19253 1
15092901 41446 -16759.7 1676 85.4298 40.4313 94.5142 
19253.5 1
15092901 41569.2 -16659 1676 252.045 205.96 325.494 
19254 1
15092901 41504.5 -16627.8 1676 -124.759 60.2119 138.529 
19254.5 1
15092901 41347.3 -16657.1 1676 -313.801 -58.6684 319.238 
19255 1
15092901 41356.8 -16889.4 1676 19.0046 -466.33 466.717 
19255.5 1
15092901 41566.6 -17105.4 1676 416.312 -428.678 597.562 
19256 1
15092901 41646.2 -17068.6 1676 164.966 76.1979 181.714 
19256.5 1
15092901 41830.9 -16876.4 1676 350.998 365.494 506.74 
19257 1
15092901 41939.8 -16882.4 1676 215.168 -11.8577 215.494 
19257.5 1
15092901 41965.6 -17068.2 1676 51.1364 -367.342 370.884 
19258 1
15092901 41952.1 -17173.9 1676 -28.2645 -221.399 223.195 
19258.5 1
15092901 41944.9 -17166.7 1676 -14.9297 14.637 20.9079 
19259 1
15092901 41861.4 -17172.5 1676 -167.972 -11.6413 168.375 
19259.5 1
15092901 41581.6 -17083.2 1676 -543.204 173.301 570.179 
19260 2
15110001 32950.2 -17270.2 1603.33 0 0 0 
15092901 41484.7 -16895.6 1676 -187.448 363.015 408.554 
19260.5 2
15110001 33046 -17193.9 1644.14 218.299 173.826 279.052 
15092901 41425.3 -16835.9 1676 -125.377 125.98 177.736 
19261 2
15110001 33337.7 -17270.3 1618.71 609.007 -159.559 629.562 
15092901 41330.9 -16807.9 1676 -197.137 58.4551 205.621 
19261.5 2
15110001 33507.4 -17549.1 1611 340.109 -558.832 654.192 
15092901 41360 -16854 1676 58.4025 -92.4707 109.369 
19262 2
15110001 33948 -17953.2 1614.62 835.999 -766.807 1134.41 
15092901 41660.9 -16873.2 1676 570.92 -36.5275 572.088 
19262.5 2
15110001 34482 -18123.1 1634.29 1032.88 -328.613 1083.9 
15092901 41879.6 -16827 1676 423.01 89.4584 432.366 
19263 2
15110001 34903.6 -18125 1647.86 871.015 -3.83707 871.024 
15092901 41943.4 -16796.3 1676 131.936 63.4593 146.404 
19263.5 2
15110001 35299.1 -18099 1644.12 815.574 53.6082 817.334 
15092901 41948.5 -16877.5 1676 10.4566 -167.452 167.778 
19264 2
15110001 35555.9 -18037.1 1628.71 503.396 121.289 517.802 
15092901 41669.4 -16971.9 1676 -547.199 -185.014 577.63 
19264.5 2
15110001 35888.6 -18017.1 1610.57 679.009 40.8163 680.234 
15092901 41456 -17025 1676 -435.569 -108.455 448.868 
19265 2
15110001 36238.1 -18034.6 1611 701.951 -34.9971 702.823 
15092901 41356.3 -17036.9 1676 -200.229 -23.8095 201.64 
19265.5 2
15110001 36604.7 -18076.3 1592.14 742.047 -84.4419 746.837 
15092901 41285.3 -16936.9 1676 -143.725 202.429 248.263 
19266 2
15110001 36979.3 -17982.4 1606.29 765.995 191.937 789.676 
15092901 41357.9 -16680.6 1676 148.408 524.102 544.709 
19266.5 2
15110001 37669.2 -18335.9 1603.38 1306.75 -669.406 1468.23 
15092901 41392.8 -16654.8 1676 66.085 48.9042 82.2122 
19267 2
15110001 38000.6 -18324.7 1600.14 629.889 21.2181 630.246 
15092901 41255.9 -17004.6 1676 -260.253 -665.06 714.168 
19267.5 2
15110001 38454.7 -18220.1 1581.29 910.106 209.562 933.921 
15092901 41281 -17115.3 1676 50.3865 -221.872 227.522 
19268 2
15110001 39032 -18148.3 1561.29 1173.34 146.051 1182.4 
15092901 41333.3 -17183.7 1676 106.272 -139.082 175.036 
19268.5 2
15110001 39568.7 -18187.4 1548.43 1088.67 -79.3973 1091.56 
15092901 41481.1 -17390.9 1676 299.913 -420.168 516.226 
19269 2
15110001 40149.7 -18302.3 1556.17 1195.38 -236.43 1218.53 
15092901 41370.7 -17096.2 1676 -227.317 606.359 647.568 
19269.5 2
15110001 40664.6 -18334.1 1572.86 1011.6 -62.4942 1013.53 
15092901 41375 -16828.3 1676 8.51342 526.289 526.358 
19270 2
15110001 41102 -18350.7 1571.14 849.376 -32.1775 849.985 
15092901 41416.3 -16645.7 1676 80.1664 354.508 363.459 
19270.5 2
15110001 41631.3 -18268.3 1576 1084.7 168.813 1097.76 
15092901 41523.3 -16553.8 1676 219.36 188.281 289.082 
19271 2
15110001 42079.6 -18335.1 1608.57 949.657 -141.546 960.148 
15092901 41491.6 -16615.4 1676 -67.2922 -130.498 146.827 
19271.5 2
15110001 42515.6 -18108.9 1614.25 824.298 427.728 928.665 
15092901 41387.9 -17095.1 1676 -196.023 -906.799 927.744 
19272 2
15110001 42641.8 -17680.3 1583.83 249.424 846.92 882.885 
15092901 41422.3 -17276.3 1676 68.0995 -358.119 364.537 
19272.5 2
15110001 42428.9 -17643.5 1572.25 -429.351 74.2608 435.726 
15092901 41487.6 -17321.1 1676 131.636 -90.3058 159.635 
19273 2
15110001 42069.9 -17861.4 1575.43 -682.543 -414.313 798.449 
15092901 41519.4 -17405.1 1672.71 60.4631 -159.73 170.79 
19273.5 2
15110001 41609.6 -18326.3 1594.14 -904.294 -913.275 1285.23 
15092901 41680 -17577.1 1723 315.464 -337.917 462.284 
19274 3
15111400 40487.6 -18710.6 1529.2 0 0 0 
15110001 41230 -18513.9 1561.29 -802.477 -396.557 895.112 
15092901 41430.3 -17882 1777.57 -527.937 -644.518 833.14 
19274.5 3
15111400 40086.6 -18857.3 1564.71 -957.109 -350.085 1019.13 
15110001 40849.4 -18542.3 1532.57 -781.461 -58.3749 783.638 
15092901 41107.1 -17964.4 1783.14 -663.538 -169.258 684.785 
19275 3
15111400 39535.4 -18893.1 1610.86 -1089.22 -70.8639 1091.52 
15110001 40515.6 -18639.9 1527.14 -659.797 -192.829 687.397 
15092901 40595.6 -17773.3 1771 -1011.01 377.753 1079.28 
19275.5 3
15111400 39101.3 -19024.3 1591.14 -880.614 -266.01 919.915 
15110001 40069.6 -18650.3 1498 -904.665 -21.1533 904.913 
15092901 40224.6 -17756 1757.86 -752.535 35.0623 753.352 
19276 3
15111400 38751.6 -19009 1608.14 -734.694 32.1128 735.395 
15110001 39680.1 -18668.9 1480.71 -818.127 -39.0156 819.057 
15092901 39751.3 -18023.9 1738 -994.298 -562.725 1142.49 
19276.5 3
15111400 38321.6 -19021.6 1623.12 -814.292 -23.911 814.643 
15110001 39306.2 -18717.5 1493.5 -708.13 -92.1266 714.098 
15092901 39453.5 -18115.6 1716.25 -563.988 -173.803 590.161 
19277 3
15111400 37901 -18822.6 1640.57 -808.894 382.795 894.898 
15110001 38845.7 -18710.4 1507.86 -885.646 13.5989 885.75 
15092901 39111.9 -18129.4 1701.14 -657.005 -26.5453 657.542 
19277.5 3
15111400 37573.9 -18814.9 1644.14 -669.004 15.7756 669.19 
15110001 38615.9 -18698.3 1514.14 -470.056 24.832 470.711 
15092901 38956.7 -18200 1696.57 -317.266 -144.318 348.547 
19278 3
15111400 37122.7 -18772.4 1656.57 -918.825 86.4126 922.879 
15110001 38200.6 -18551.7 1522.14 -845.796 298.516 896.929 
15092901 38701.6 -18194 1691.14 -519.639 12.22 519.783 
19278.5 3
15111400 36539.9 -18571.7 1624.29 -1187.08 408.787 1255.5 
15110001 37738.1 -18483.1 1533 -941.81 139.657 952.108 
15092901 38156.6 -18005 1688.29 -1109.98 384.929 1174.83 
19279 3
15111400 36144.4 -18394.4 1619.14 -802.086 359.606 879.01 
15110001 37157.6 -18416.4 1550.71 -1177.63 135.323 1185.38 
15092901 37769.3 -18157.7 1714.29 -785.569 -309.765 844.437 
19279.5 3
15111400 35744 -18294.7 1624 -817.201 203.499 842.158 
15110001 36630 -18322.6 1560.71 -1076.68 191.545 1093.58 
15092901 37313.9 -18013.4 1719.29 -929.446 294.461 974.975 
19280 3
15111400 35226 -18389.2 1657.12 -984.791 -179.726 1001.06 
15110001 36056.6 -18511.4 1583.5 -1090.07 -358.942 1147.64 
15092901 36612.5 -17942.1 1728.88 -1333.38 135.558 1340.25 
19280.5 3
15111400 34744.3 -18525.4 1642.71 -898.721 -254.064 933.942 
15110001 35618 -18571.6 1595.57 -818.33 -112.307 826.001 
15092901 36078.1 -18090.3 1751.43 -996.935 -276.419 1034.55 
19281 3
15111400 34334.3 -18569 1658.14 -821.643 -87.3175 826.27 
15110001 35212.9 -18579.9 1578.57 -811.91 -16.6046 812.079 
15092901 35700.1 -18190.1 1808.57 -757.515 -200.115 783.502 
19281.5 3
15111400 33949.9 -18456.6 1635.71 -768.857 224.857 801.063 
15110001 34796.7 -18488 1589.57 -832.286 183.714 852.321 
15092901 35331.6 -18240.4 1796.57 -737.143 -100.571 743.972 
19282 3
15111400 33485.3 -18392.3 1636.14 -942.336 130.397 951.315 
15110001 34392.4 -18434.9 1622.14 -820.052 107.795 827.107 
15092901 34995.4 -18229.1 1792 -681.831 22.8919 682.216 
19282.5 3
15111400 33023.2 -18320.3 1652.17 -956.768 148.97 968.296 
15110001 33961.5 -18435.7 1582.83 -892.192 -1.67603 892.193 
15092901 34566.8 -18155.8 1769 -887.361 151.78 900.248 
19283 3
15111400 32619.3 -18258.3 1625 -839.669 128.997 849.52 
15110001 33610 -18281.3 1555.57 -730.769 320.958 798.147 
15092901 34133 -17938.1 1731.43 -901.94 452.579 1009.12 
19283.5 3
15111400 31674.1 -18203.6 1625.57 -1800.27 104.218 1803.29 
15110001 33210.3 -18235.7 1532.86 -761.361 86.8027 766.293 
15092901 33657.1 -17788 1718.71 -906.395 285.986 950.442 
19284 3
15111400 31050.5 -17905.2 1611.83 -1262.43 604.058 1399.51 
15110001 32759.5 -18104 1540.5 -912.522 266.628 950.677 
15092901 33149.5 -17617.5 1739.83 -1027.62 345.142 1084.03 
19284.5 3
15111400 30656.7 -18036.6 1550.71 -829.023 -276.642 873.962 
15110001 32099.3 -17935.1 1451.43 -1389.92 355.489 1434.66 
15092901 32608.3 -17509 1734.14 -1139.4 228.421 1162.07 
19285 3
15111400 30321.4 -17831.1 1497 -666.572 408.407 781.738 
15110001 31472 -17729.7 1367 -1247.09 408.407 1312.26 
15092901 31951.4 -17280.1 1700.14 -1305.88 454.984 1382.87 
19285.5 3
15111400 29748.6 -17684.6 1489.14 -1161.98 297.305 1199.41 
15110001 31071.9 -17688.1 1358.71 -811.649 84.3234 816.017 
15092901 31304.9 -17239.3 1707 -1311.5 82.8745 1314.12 
19286 3
15111400 29189.9 -17503.7 1613.43 -1119.67 362.439 1176.87 
15110001 30425.4 -17422 1397 -1295.45 533.352 1400.95 
15092901 30784.7 -16930.6 1684 -1042.37 618.666 1212.14 
19286.5 3
15111400 28653.6 -17490.4 1645 -1068.3 26.4656 1068.63 
15110001 29910.9 -17267 1491.86 -1025.04 308.765 1070.54 
15092901 30289.7 -16694.7 1730.86 -986.056 469.835 1092.27 
19287 3
15111400 28128.3 -17293.9 1629 -1036.07 387.715 1106.24 
15110001 29437.3 -17148.4 1535.86 -934.066 233.869 962.899 
15092901 29806.9 -16512 1747.71 -952.381 360.383 1018.29 
19287.5 3
15111400 27575.6 -17167.9 1690.29 -1056.82 240.918 1083.93 
15110001 28894.4 -16930.4 1569.43 -1037.97 416.826 1118.54 
15092901 29212.7 -16308.7 1781.29 -1136.03 388.692 1200.68 
19288 3
15111400 27161.3 -17072.2 1667.67 -875.768 202.305 898.831 
15110001 28442.2 -16715.5 1604 -956.156 454.394 1058.64 
15092901 28756.2 -16171.2 1821.83 -965.217 290.798 1008.07 
19288.5 3
15111400 26671.8 -16966.4 1621.12 -963.747 208.251 985.99 
15110001 27938.4 -16578.8 1648.5 -991.716 269.193 1027.6 
15092901 28205.1 -15959.2 1842 -1084.73 417.159 1162.18 
19289 3
15111400 26165 -16743.8 1581.33 -1011.48 444.195 1104.71 
15110001 27419.8 -16601.5 1650.33 -1035.01 -45.4092 1036.01 
15092901 27691.7 -15809.5 1771.33 -1024.87 298.902 1067.56 
19289.5 3
15111400 25548.6 -16476.9 1613.86 -1295.02 560.874 1411.26 
15110001 26837.6 -16402 1623.71 -1223.24 419.118 1293.05 
15092901 27266.9 -15643.7 1757.43 -892.457 348.289 958.011 
19290 3
15111400 24919.3 -16170.9 1666 -1251.07 608.35 1391.13 
15110001 26232.4 -16246.3 1591.86 -1203.07 309.571 1242.26 
15092901 26717.4 -15553.1 1725.71 -1092.3 180.062 1107.05 
19290.5 3
15111400 24434.9 -15980.4 1601 -935.19 367.623 1004.85 
15110001 25604.7 -16135.3 1613.86 -1211.8 214.286 1230.6 
15092901 26297.7 -15700.3 1708.43 -810.259 -284.06 858.609 
19291 3
15111400 23907.1 -15754.3 1626.71 -1003.26 429.929 1091.5 
15110001 25069.3 -16021.4 1596.29 -1017.93 216.458 1040.69 
15092901 25759.9 -15860.6 1763.71 -1022.54 -304.726 1066.98 
19291.5 3
15111400 23415 -15602.7 1623.43 -976.474 300.737 1021.74 
15110001 24645 -15936 1583.14 -841.837 169.501 858.731 
15092901 25270.7 -15744.6 1808.57 -970.522 230.159 997.439 
19292 3
15111400 22943.6 -15523.7 1628.71 -972.018 162.887 985.571 
15110001 24234 -15864.7 1539 -847.423 146.981 860.075 
15092901 24761.4 -15658.7 1789.86 -1050.07 177.025 1064.89 
19292.5 3
15111400 22374.4 -15325.3 1555.43 -1131.5 394.49 1198.29 
15110001 23789 -15668.9 1556.14 -884.692 389.378 966.589 
15092901 24254.1 -15420.6 1754.57 -1008.52 473.445 1114.12 
19293 3
15111400 21806.3 -15206.2 1503.33 -1178.62 247.135 1204.25 
15110001 23290.5 -15491.5 1538.83 -1034.23 367.961 1097.74 
15092901 23877.3 -15243 1741.67 -781.762 368.405 864.219 
19293.5 3
15111400 21387.6 -15006.6 1496.86 -868.801 414.098 962.44 
15110001 22740 -15373.1 1518.43 -1142.12 245.554 1168.21 
15092901 23377 -15156.4 1749.29 -1038.04 179.609 1053.46 
19294 3
15111400 20889.6 -14706.9 1587.57 -996 599.429 1162.47 
15110001 22207 -15177.7 1481.14 -1066 390.857 1135.4 
15092901 22820.7 -14987.3 1743 -1112.57 338.286 1162.86 
19294.5 3
15111400 20457.4 -14527 1597.29 -840.745 349.917 910.656 
15110001 21644.3 -14946.6 1442.57 -1094.77 449.694 1183.54 
15092901 22360.3 -15027.3 1732.14 -895.775 -77.821 899.149 
19295 3
15111400 19942.6 -14301.9 1604.86 -1009.52 441.457 1101.83 
15110001 21167.6 -14825.3 1435.14 -934.734 237.815 964.512 
15092901 21863.3 -15068.6 1703.71 -974.51 -80.9524 977.866 
19295.5 3
15111400 19467.7 -14095.9 1612.14 -942.177 408.73 1027.01 
15110001 20735.3 -14590.7 1467.29 -857.71 465.42 975.849 
15092901 21466.6 -15088.3 1659.43 -787.132 -39.1156 788.103 
19296 3
15111400 19019.6 -13886.1 1619 -865.141 404.854 955.183 
15110001 20325.6 -14369 1499.71 -790.954 428.02 899.338 
15092901 21004.1 -14848 1659.71 -892.719 463.872 1006.04 
19296.5 3
15111400 18740.5 -13652.5 1637.33 -574.221 480.747 748.897 
15110001 20010.2 -14120.2 1526.83 -648.981 512.003 826.634 
15092901 20615.5 -14659.5 1679.17 -799.677 387.86 888.773 
19297 3
15111400 18304.9 -13405.4 1615.57 -907.589 514.732 1043.39 
15110001 19531.4 -13941.4 1521 -997.371 372.371 1064.62 
15092901 20296.9 -14354.9 1703.86 -663.839 634.673 918.418 
19297.5 3
15111400 17889.9 -13069.7 1569.86 -775.701 627.503 997.734 
15110001 19016 -13729.4 1526.43 -963.418 396.262 1041.73 
15092901 19767.9 -13997 1716.14 -988.785 668.892 1193.78 
19298 3
15111400 17462 -12773.8 1514.83 -895.099 618.998 1088.28 
15110001 18595.5 -13499.8 1537.5 -879.707 480.325 1002.3 
15092901 19344.2 -13588.2 1756 -886.382 855.3 1231.75 
19298.5 3
15111400 16853.4 -12259.9 1432 -1283.91 1084.34 1680.54 
15110001 18176.4 -13250.6 1510.29 -884.117 525.869 1028.69 
15092901 19029.6 -13086.6 1758.14 -663.703 1058.22 1249.13 
19299 3
15111400 16366.7 -11948.4 1503.29 -914.876 585.392 1086.13 
15110001 17784 -12862.9 1492.86 -737.648 728.786 1036.94 
15092901 18637 -12615.1 1727 -737.916 886.144 1153.16 
19299.5 3
15111400 15983.3 -11661.6 1630.86 -733.133 548.484 915.597 
15110001 17362 -12497.1 1476.57 -806.883 699.262 1067.72 
15092901 18270.4 -12132.9 1696.57 -700.901 922.152 1158.29 
19300 3
15111400 15610.5 -11356.2 1623.17 -770.218 631.002 995.69 
15110001 16796.3 -11993.7 1475.5 -1168.73 1040.24 1564.62 
15092901 17611 -11600.5 1711.83 -1362.46 1099.91 1751.03 
19300.5 3
15111400 15277.3 -10938 1658.86 -710.478 891.613 1140.07 
15110001 16365.6 -11627.1 1547.57 -918.469 781.501 1205.96 
15092901 17097.6 -11158.4 1727.43 -1094.73 942.583 1444.61 
19301 3
15111400 14930.3 -10509.1 1656.43 -668.593 826.314 1062.93 
15110001 16150.9 -11278 1560.43 -413.708 672.722 789.753 
15092901 16789 -10729.4 1716.29 -594.55 826.59 1018.2 
19301.5 3
15111400 14678.1 -10208.9 1637.43 -493.43 587.643 767.332 
15110001 15852.6 -10856.1 1587.86 -583.729 825.552 1011.08 
15092901 16437.7 -10279.4 1768.43 -687.448 880.626 1117.18 
19302 3
15111400 14420.1 -9892 1697.86 -521.212 640.115 825.476 
15110001 15509.1 -10416.3 1612.57 -693.795 888.6 1127.37 
15092901 16016.4 -9914.14 1823.57 -851.082 737.951 1126.46 
19302.5 3
15111400 14036.4 -9460.43 1677.29 -755.343 849.55 1136.78 
15110001 15162.9 -9931.14 1617.29 -681.665 955.006 1173.33 
15092901 15658.9 -9388.86 1808.86 -703.881 1034.03 1250.86 
19303 3
15111400 13785.3 -9033.33 1651.5 -524.207 891.639 1034.32 
15110001 14850.3 -9527.67 1637.17 -652.451 842.33 1065.46 
15092901 15224.5 -9046.5 1795.17 -906.8 714.733 1154.61 
19303.5 3
15111400 13494 -8613.71 1598.14 -609.484 877.864 1068.7 
15110001 14529.4 -9105.43 1612.86 -671.349 883.343 1109.51 
15092901 14910.4 -8693 1791.29 -657.053 739.54 989.261 
19304 3
15111400 13218.7 -8221 1623.86 -538.72 768.521 938.533 
15110001 14182.4 -8625.71 1590.29 -679.061 938.776 1158.63 
15092901 14615.4 -8334.29 1754.14 -577.299 701.985 908.877 
19304.5 3
15111400 12926.4 -7777.71 1664.43 -566.445 859.081 1029.02 
15110001 13802.1 -8249 1543.71 -736.988 730.066 1037.38 
15092901 14170.4 -7835 1737.71 -862.403 967.608 1296.15 
19305 3
15111400 12763.7 -7300.14 1692.29 -318.423 934.582 987.338 
15110001 13474.1 -7872.71 1535.57 -641.879 736.371 976.858 
15092901 13833 -7360 1735.57 -660.33 929.55 1140.22 
19305.5 3
15111400 12604.5 -6808.17 1703.83 -323.606 999.952 1051.01 
15110001 13172.7 -7482.33 1554.17 -612.756 793.457 1002.52 
15092901 13506.5 -6996.33 1744 -663.618 739.16 993.351 
19306 3
15111400 12183 -6436.43 1674.43 -881.799 777.695 1175.75 
15110001 12991.1 -7136.71 1570.86 -379.757 723.052 816.713 
15092901 13136.3 -6599.86 1763 -774.507 829.448 1134.83 
19306.5 3
15111400 11593.3 -6085.86 1605.86 -1174.73 698.349 1366.63 
15110001 12680 -6926.57 1594 -619.806 418.611 747.927 
15092901 12791.4 -6402.57 1791.43 -686.966 392.999 791.436 
19307 3
15111400 11122.4 -5683.57 1574.71 -934.24 798.186 1228.78 
15110001 12169 -6618.71 1610 -1013.89 610.828 1183.67 
15092901 12452 -6217.43 1789.14 -673.469 367.347 767.141 
19307.5 3
15111400 10667.9 -5301.29 1598.57 -900.141 757.001 1176.14 
15110001 11516 -6304.57 1614.29 -1293.07 622.065 1434.92 
15092901 11970.3 -5990.43 1718.86 -953.89 449.505 1054.5 
19308 3
15111400 10305.2 -4902.33 1590.67 -675.401 742.928 1004.05 
15110001 10918.2 -5831.67 1552.83 -1113.28 880.642 1419.48 
15092901 11497 -5636 1691.5 -881.351 660.016 1101.09 
19308.5 3
15111400 10055.7 -4410.29 1601.14 -507.017 1000.1 1121.28 
15110001 10497.1 -5461.43 1493 -855.739 752.516 1139.55 
15092901 11110.6 -5348.43 1698.57 -785.424 584.495 979.043 
19309 3
15111400 9745 -3994.33 1627.83 -631.533 845.432 1055.27 
15110001 10247.7 -5109.67 1501.17 -507.065 714.963 876.52 
15092901 10822.5 -4989.5 1680.83 -585.511 729.53 935.434 
19309.5 3
15111400 9367.14 -3517.14 1652 -742.352 937.506 1195.83 
15110001 9922.86 -4719.14 1497 -638.133 767.237 997.931 
15092901 10539.9 -4536.29 1666.29 -555.29 890.401 1049.36 
19310 3
15111400 9095.17 -2982.67 1640.17 -559.622 1099.75 1233.94 
15110001 9659.5 -4297.33 1511 -541.887 867.921 1023.2 
15092901 10275.3 -4065.33 1660.5 -544.288 969.038 1111.43 
19310.5 3
15111400 8942.86 -2654.57 1615.57 -322.69 695.117 766.366 
15110001 9395 -3859.43 1606.29 -560.381 927.764 1083.87 
15092901 10065.9 -3593.14 1734.29 -443.805 1000.4 1094.43 
19311 3
15111400 8664.67 -2325.67 1636 -554.164 655.189 858.12 
15110001 9125.5 -3422.5 1606.5 -536.853 870.376 1022.63 
15092901 9806.5 -3218.83 1773.17 -516.648 745.637 907.138 
19311.5 3
15111400 8361.57 -1869.86 1636.86 -602.575 906.182 1088.24 
15110001 8884 -2987.57 1588.29 -480.119 864.669 989.023 
15092901 9579 -2832.86 1763.57 -452.286 767.348 890.722 
19312 3
15111400 7925.17 -1346.83 1634.33 -878.078 1052.36 1370.58 
15110001 8642.33 -2575.17 1594.5 -486.251 829.788 961.763 
15092901 9276.83 -2464.5 1799.33 -607.981 741.161 958.625 
19312.5 3
15111400 7617.43 -1102.43 1634.14 -610.591 484.93 779.73 
15110001 8410.14 -2234.14 1598.14 -460.695 676.635 818.581 
15092901 9015.43 -2081.14 1798.29 -518.66 760.629 920.633 
19313 3
15111400 7182.57 -833 1635.71 -834.659 517.137 981.879 
15110001 8060.57 -1851.86 1589.14 -670.962 733.754 994.276 
15092901 8639.14 -1767.57 1822.71 -722.237 601.865 940.142 
19313.5 3
15111400 6705.67 -335.667 1641.83 -959.567 1000.67 1386.4 
15110001 7683.67 -1566.5 1579 -758.36 574.159 951.193 
15092901 8292.83 -1365.5 1772.67 -696.8 808.997 1067.71 
19314 3
15111400 6297.86 76.1429 1639.29 -847.837 856.153 1204.92 
15110001 7345.57 -1316.71 1581.29 -702.901 519.305 873.926 
15092901 7925.86 -1154.86 1735.29 -762.944 437.927 879.695 
19314.5 3
15111400 5796 355.714 1595.57 -982.108 547.107 1124.22 
15110001 7039.71 -965 1565.71 -598.546 688.286 912.138 
15092901 7620.86 -929.429 1750.14 -596.869 441.152 742.204 
19315 3
15111400 5328.29 601.714 1557.14 -922.513 485.207 1042.33 
15110001 6647.43 -623.429 1551.14 -773.739 673.711 1025.94 
15092901 7189.71 -310.429 1739.86 -850.38 1220.91 1487.87 
19315.5 3
15111400 4840.29 899.429 1475.57 -942.085 574.738 1103.56 
15110001 6117 -261.714 1549.43 -1023.99 698.29 1239.42 
15092901 6707.29 233.857 1719.71 -931.329 1050.74 1404.08 
19316 3
15111400 4225.5 1202.83 1442.67 -1254.66 619.193 1399.14 
15110001 5643.17 -13.5 1567.33 -967.007 506.56 1091.65 
15092901 6208 625.5 1716.33 -1018.95 799.271 1295.03 
19316.5 3
15111400 3711.57 1538 1426 -1015.67 662.385 1212.57 
15110001 5210.29 262.857 1548.57 -855.496 546.16 1014.97 
15092901 5618.57 1042.86 1718.57 -1164.88 824.816 1427.33 
19317 3
15111400 3350.86 1746.86 1460 -751.488 435.119 868.368 
15110001 4811.43 431.429 1541.86 -830.952 351.19 902.118 
15092901 5329.71 1321.86 1710.29 -601.786 581.25 836.659 
19317.5 3
15111400 2962.43 2031.57 1532.57 -783.122 574.021 970.969 
15110001 4308.71 782 1560.86 -1013.54 706.797 1235.65 
15092901 4932 1630.14 1720 -801.843 621.544 1014.53 
19318 3
15111400 2501 2046.62 1545 -906.539 29.5748 907.022 
15110001 3939.12 1135 1558.12 -726.109 693.517 1004.09 
15092901 4384.75 2010.12 1679.5 -1075.15 746.527 1308.91 
19318.5 3
15111400 1923.83 1847.33 1560.5 -1185.15 -409.223 1253.81 
15110001 3537.33 1346.67 1556.17 -825.034 434.634 932.517 
15092901 3700.33 2565.67 1656.67 -1405.37 1140.74 1810.07 
19319 3
15111400 1181.71 1879 1592.57 -1514.53 64.6258 1515.91 
15110001 2876.86 1506.86 1537.43 -1347.91 326.919 1386.99 
15092901 3520.57 3286.14 1703 -366.861 1470.36 1515.44 
19319.5 3
15111400 543.571 2011.14 1601.43 -1217.83 252.181 1243.67 
15110001 2073.14 1619.71 1498.71 -1533.81 215.376 1548.85 
15092901 3167.43 3637.57 1715.43 -673.937 670.665 950.78 
19320 3
15111400 78.1667 2136.83 1612 -932.675 251.885 966.089 
15110001 1528.83 1554.17 1473.17 -1090.8 -131.358 1098.68 
15092901 2762.67 3882.17 1708.33 -811.146 490.171 947.748 
19320.5 3
15111400 -467.143 2040.86 1650.86 -1103.87 -194.284 1120.83 
15110001 1141 1667.57 1450.29 -785.088 229.564 817.962 
15092901 2359.29 3944.86 1722.86 -816.561 126.904 826.363 
19321 3
15111400 -937.857 1929.43 1702.14 -888.14 -210.243 912.686 
15110001 636 1723.57 1471.29 -952.83 105.66 958.671 
15092901 1793.86 3777.71 1747.57 -1066.85 -315.364 1112.48 
19321.5 3
15111400 -1425.67 1949.83 1682 -1009.96 42.2459 1010.84 
15110001 104.167 1818 1530.17 -1101.1 195.504 1118.33 
15092901 1199.67 3381.83 1749 -1230.21 -819.629 1478.24 
19322 3
15111400 -2077.14 2180.14 1663 -1329.54 470.019 1410.18 
15110001 -443 1932.29 1547.43 -1116.67 233.236 1140.76 
15092901 521.143 3099 1775 -1384.74 -577.211 1500.23 
19322.5 3
15111400 -2626.57 2332.14 1653.43 -1087.98 300.99 1128.84 
15110001 -1110.14 1905.43 1590.57 -1321.07 -53.1825 1322.15 
15092901 -75.5714 2731.71 1853.29 -1181.61 -727.298 1387.51 
19323 3
15111400 -3150.29 2367.29 1655.29 -1047.43 70.2857 1049.78 
15110001 -1686 2163.71 1607 -1151.71 516.571 1262.26 
15092901 -423.571 2556.14 1839.43 -696 -351.143 779.562 
19323.5 3
15111400 -3835.57 2065.43 1797.57 -1343.7 -591.877 1468.28 
15110001 -2146.86 2323 1597.71 -903.641 312.325 956.093 
15092901 -792.143 2452.86 1829 -722.689 -202.521 750.529 
19324 2
15111400 -4320.67 2118.83 1768.17 -992.015 109.212 998.008 
15110001 -2694.17 2286.5 1588.83 -1119.24 -74.6421 1121.73 
19324.5 2
15111400 -4815.14 2152.29 1678.43 -998.942 67.5806 1001.23 
15110001 -3231.71 2279.43 1584 -1085.95 -14.2857 1086.05 
19325 2
15111400 -5470.67 2043.83 1228.83 -1263.05 -208.964 1280.22 
15110001 -3814.33 2579.67 1691.67 -1122.58 578.493 1262.87 
19325.5 2
15111400 -6047.5 1934.67 1259.17 -1237.84 -234.263 1259.81 
15110001 -4330.33 2613.67 1664.67 -1107.3 72.9614 1109.7 
19326 2
15111400 -6648 2017.14 1515.43 -1168.29 160.46 1179.26 
15110001 -4975.14 2620.86 1434.29 -1254.49 13.9893 1254.57 
19326.5 2
15111400 -7267.33 1958.17 1452.67 -1243.64 -118.426 1249.27 
15110001 -5667.17 2717.33 1324 -1389.61 193.727 1403.04 
19327 2
15111400 -7723.57 2149.86 1500.29 -903.442 379.585 979.945 
15110001 -6331.43 2806.57 1482.57 -1315.37 176.709 1327.19 
19327.5 2
15111400 -8206.17 2164.83 1501 -937.078 29.08 937.529 
15110001 -6882.5 2611.33 1532.17 -1070.04 -379.103 1135.21 
19328 2
15111400 -8721.17 2197 1498.17 -1036.22 64.7217 1038.24 
15110001 -7498.83 2781.5 1439.33 -1240.11 342.388 1286.51 
19328.5 2
15111400 -9258.5 2372.83 1516.83 -1110.19 363.292 1168.12 
15110001 -8315.17 2868 1371.5 -1686.64 178.719 1696.08 
19329 2
15111400 -9883.43 2357.14 1462.57 -1204.1 -30.2321 1204.48 
15110001 -8812.43 2735.57 1388.29 -958.115 -255.161 991.51 
19329.5 2
15111400 -10499.8 2285 1525.33 -1223.03 -143.141 1231.37 
15110001 -9529.17 2877.17 1376.83 -1422.1 280.943 1449.58 
19330 2
15111400 -11093.1 2377.43 1541.71 -1201.03 187.102 1215.52 
15110001 -10074.9 2870.71 1431.43 -1104.64 -13.0615 1104.71 
19330.5 2
15111400 -11748.5 2324 1538.33 -1250.68 -101.963 1254.83 
15110001 -10717 2723.33 1444.5 -1225.46 -281.261 1257.33 
19331 2
15111400 -12423.7 2361.17 1534 -1397.86 76.9496 1399.98 
15110001 -11358.3 2858.5 1441.5 -1327.81 279.848 1356.98 
19331.5 2
15111400 -12892.3 2436.67 1510.5 -970.324 156.315 982.834 
15110001 -11973.3 2946.83 1429.5 -1273.29 182.885 1286.36 
19332 2
15111400 -13388.7 2530 1556.83 -1042.72 196.078 1060.99 
15110001 -12569.7 2972 1442.17 -1252.8 52.8711 1253.92 
19332.5 2
15111400 -13892.1 2537.14 1531.29 -966.365 13.7099 966.462 
15110001 -13211.1 3148 1420 -1231.24 337.812 1276.74 
19333 2
15111400 -14478.3 2796.83 1514.67 -1122.97 497.491 1228.23 
15110001 -13737.5 3151 1419 -1008.35 5.74713 1008.36 
19333.5 2
15111400 -14993.8 3020.83 1489.67 -1071.73 465.696 1168.53 
15110001 -14224.5 3245.5 1424 -1012.47 196.466 1031.36 
19334 2
15111400 -15487.5 3234 1492.5 -987.333 426.333 1075.45 
15110001 -14747.5 3333.83 1412.33 -1046 176.667 1060.81 
19334.5 2
15111400 -15977.8 3412.33 1470.83 -1052.22 382.69 1119.65 
15110001 -15200.5 3551.67 1380.17 -972.103 467.454 1078.66 
19335 2
15111400 -16579.4 3568.71 1502.14 -1137.23 295.616 1175.02 
15110001 -15765.3 3786.29 1400.29 -1067.65 443.514 1156.1 
19335.5 2
15111400 -17227.5 3602.33 1473.67 -1241.52 64.4043 1243.19 
15110001 -16304.2 3954 1377.67 -1032.34 321.292 1081.18 
19336 2
15111400 -17724.2 3574.5 1425.33 -1034.72 -57.9861 1036.35 
15110001 -16861.3 3981.83 1396.33 -1160.76 57.9861 1162.21 
19336.5 2
15111400 -18263.9 3476.43 1413 -1041.87 -189.327 1058.94 
15110001 -17510.4 4040.86 1314.14 -1253.08 113.946 1258.25 
19337 2
15111400 -18792 3582.17 1442.17 -1054.18 211.054 1075.1 
15110001 -17947.5 4002.83 1306 -872.398 -75.8958 875.693 
19337.5 2
15111400 -19435.3 3547 1381.83 -1365.89 -74.6638 1367.93 
15110001 -18536.8 4179 1283.17 -1251.24 374.027 1305.95 
19338 2
15111400 -19988.2 3532.33 1407.17 -1130.54 -29.9932 1130.94 
15110001 -19192.7 4147 1303 -1341.17 -65.4397 1342.77 
19338.5 2
15111400 -20436.3 3579.86 1314 -889.125 94.2933 894.111 
15110001 -19926 4062.71 1287.86 -1455.03 -167.234 1464.61 
19339 2
15111400 -20794.7 3497.17 1296.5 -695.885 -160.564 714.169 
15110001 -20482.5 4055.67 1304.5 -1080.58 -13.6847 1080.67 
19339.5 2
15111400 -21389.4 3311.14 1366.29 -1161.64 -363.328 1217.14 
15110001 -20948.4 4063.86 1302.14 -910.017 15.997 910.157 
19340 2
15111400 -21919.2 3242.67 1168 -1009.02 -130.431 1017.42 
15110001 -21447.3 3793.17 1310 -950.295 -515.601 1081.16 
19340.5 2
15111400 -22465.5 3060.5 1064.83 -1155.04 -385.13 1217.55 
15110001 -21755.5 3767 1177.83 -651.515 -55.3206 653.86 
19341 2
15111400 -23306.1 2884.14 1436.29 -1671.26 -350.611 1707.64 
15110001 -22159.6 3698 1066 -803.323 -137.177 814.951 
19341.5 1
15111400 -23886.3 3004.83 1613.17 -1124.4 233.896 1148.47 
19342 1
15111400 -24489 2822 1584 -1240.05 -376.2 1295.86 
19342.5 1
15111400 -24939 2499 1574.17 -949.367 -681.435 1168.61 
19343 1
15111400 -25422.7 2187.71 1600.43 -963.574 -620.091 1145.86 
19343.5 1
15111400 -25913 1829.17 1656 -946.498 -692.177 1172.59 
19344 1
15111400 -26421.7 1692.17 1703.33 -1082.27 -291.489 1120.84 
19344.5 1
15111400 -26990 1433.5 1758.5 -1150.47 -523.617 1264.03 
19345 1
15111400 -27703.6 1156.43 1819.14 -1346.36 -522.776 1444.29 
19345.5 1
15111400 -28061.5 1022.17 1820.17 -689.65 -258.693 736.573 
19346 1
15111400 -28425.4 271.714 1819.57 -729.316 -1503.91 1671.42 
19346.5 1
15111400 -28743.7 -217.167 1781.33 -627.689 -964.262 1150.56 
19347 1
15111400 -29094.2 -361.5 1670 -742.585 -305.791 803.082 
19347.5 1
15111400 -29534.3 -662.833 1578.33 -911.318 -623.879 1104.41 
19348 1
15111400 -30033.4 -964 1518.86 -992.237 -598.741 1158.89 
19348.5 1
15111400 -30603.2 -1153.5 1551.5 -1128.19 -375.248 1188.96 
19349 1
15111400 -31264.3 -1342.71 1619.57 -1276.29 -365.279 1327.53 
19349.5 1
15111400 -31953 -1570.67 1673.83 -1324.45 -438.37 1395.11 
19350 1
15111400 -32433.2 -1706.67 1702.83 -1013.01 -286.92 1052.86 
19350.5 1
15111400 -33038.3 -1857 1730.33 -1260.76 -313.194 1299.08 
19351 1
15111400 -33531.3 -2160.33 1729.83 -1016.49 -625.43 1193.49 
19351.5 1
15111400 -33989.4 -2436.29 1703.71 -865.965 -521.649 1010.95 
19352 1
15111400 -34418 -2677.5 1668.5 -837.054 -471.122 960.528 
19352.5 1
15111400 -34972.2 -2882.5 1668 -1171.6 -433.404 1249.19 
19353 1
15111400 -35474.4 -3092.71 1667.29 -975.266 -408.183 1057.24 
19353.5 1
15111400 -35964.7 -3298.67 1664.5 -972.695 -408.636 1055.04 
19354 1
15111400 -36520.1 -3576.43 1691 -1104.33 -552.211 1234.7 
19354.5 1
15111400 -37019.8 -3745.33 1664.17 -968.392 -327.335 1022.22 
19355 1
15111400 -37536 -3895.86 1634.43 -1053.4 -307.191 1097.28 
19355.5 1
15111400 -38056.2 -3882.67 1631.83 -1068.1 27.0852 1068.45 
