# Supplementary material for: Intrinsic group behaviour II: On the dependence of triad spatial dynamics on social and personal features; and on the effect of social interaction on small group dynamics
Source: PLoS One. 2019 Dec 3;14(12):e0225704. doi: 10.1371/journal.pone.0225704 (PMC6890182; doi:10.1371/journal.pone.0225704)
Supplement: S3 Data Set — (ZIP) [file pone.0225704.s003.zip › set_3_int/group_traj_triad_int/traj_3_0324_83.dat]

3 15103100 15092101 15100404 0 0 1 0 1 1 0 40 20 50 1639.35 1751.94 1532.14 
19160.5 1
15092101 30671 -16174 1722 0 0 0 
19161 1
15092101 30795.7 -16250 1796.71 458.508 -279.412 536.937 
19161.5 1
15092101 31175.9 -16462 1741.62 772.684 -430.894 884.71 
19162 1
15092101 31670.3 -16634.7 1673.43 965.646 -337.333 1022.87 
19162.5 1
15092101 32041.7 -16810.7 1633.14 748.848 -354.839 828.664 
19163 1
15092101 32430 -17105 1648.14 807.247 -611.821 1012.9 
19163.5 1
15092101 32976.6 -17507.4 1707.75 1086.73 -799.95 1349.41 
19164 1
15092101 33459.9 -17619.1 1763.25 903.271 -208.879 927.108 
19164.5 1
15092101 33863.8 -17705.2 1779.17 848.652 -180.76 867.689 
19165 1
15092101 34184.6 -17800.6 1778.75 644.16 -191.683 672.075 
19165.5 1
15092101 34627.6 -17933.4 1766.86 848.556 -254.413 885.875 
19166 1
15092101 34999.6 -18063 1775.43 735.178 -256.07 778.497 
19166.5 1
15092101 35385.1 -18231.7 1787.71 765.023 -334.751 835.055 
19167 1
15092101 35732.1 -18384.3 1730.29 698.189 -306.985 762.698 
19167.5 1
15092101 36183.4 -18485.7 1686.14 936.277 -210.433 959.634 
19168 1
15092101 36610.8 -18656.5 1686 861.535 -344.326 927.795 
19168.5 1
15092101 37132.6 -18866.1 1693 1001.58 -402.386 1079.38 
19169 1
15092101 37752.1 -18974.1 1710 1272.22 -221.766 1291.4 
19169.5 1
15092101 38207.7 -19158 1694.71 903.912 -364.796 974.747 
19170 1
15092101 38781.7 -19321 1706.33 1180.97 -335.391 1227.67 
19170.5 1
15092101 39268.8 -19616.2 1709.88 964.521 -584.653 1127.88 
19171 1
15092101 39766.1 -19804.9 1721.29 940.251 -356.535 1005.58 
19171.5 1
15092101 40238.1 -19913.6 1700 967.213 -222.775 992.537 
19172 1
15092101 40837.3 -20310.7 1686.43 1217.77 -807.201 1461.01 
19172.5 1
15092101 41405.9 -20619.4 1685.43 1139.42 -618.666 1296.55 
19173 1
15092101 41615.9 -20967.7 1707.14 444.915 -737.893 861.647 
19173.5 1
15092101 41991.8 -21265.4 1718.38 711.918 -563.751 908.099 
19174 1
15092101 42393.4 -21470.6 1718.29 800.157 -408.758 898.517 
19174.5 1
15092101 42734.4 -21721.4 1637.29 722.458 -531.477 896.891 
19175 1
15092101 43132.3 -21924.9 1604.14 810.3 -414.315 910.078 
19175.5 1
15092101 43410.7 -21994 1639.29 563.621 -139.965 580.74 
19176 1
15092101 43602.1 -22056.6 1638.86 382.857 -125.143 402.791 
19176.5 1
15092101 43852.4 -22203.6 1618.29 503.593 -295.775 584.028 
19177 1
15092101 44049 -22208.4 1611.57 380.952 -9.41307 381.069 
19177.5 1
15092101 44166 -22491.1 1564.14 232.604 -562.056 608.286 
19178 1
15092101 44395.3 -22495.3 1599 458.571 -8.28571 458.646 
19178.5 1
15092101 44527.3 -22333.1 1596.57 266.129 326.901 421.532 
19179 1
15092101 44552.9 -21921.2 1616.25 48.3729 778.625 780.127 
19179.5 1
15092101 44634 -21626.5 1655.5 163.558 594.254 616.352 
19180 1
15092101 44743 -21531.1 1656.57 239.56 209.576 318.294 
19180.5 1
15092101 44600.8 -21450.9 1668.88 -267.891 151.164 307.597 
19181 1
15092101 44170 -21280.7 1662.71 -823.614 325.355 885.548 
19181.5 1
15092101 44120.3 -21230.7 1640.43 -100.636 101.215 142.731 
19182 1
15092101 44184.3 -21325.3 1623.71 131.959 -194.993 235.447 
19182.5 1
15092101 44445.8 -21579.9 1600.5 507.698 -494.348 708.616 
19183 1
15092101 44472 -21870 1604 52.5 -580.25 582.62 
19183.5 1
15092101 44414.2 -22284.5 1609.38 -115.269 -827.345 835.337 
19184 1
15092101 44485.9 -22378.1 1582 144.079 -188.416 237.191 
19184.5 1
15092101 44495.7 -22331.7 1613 19.7143 92.8571 94.9268 
19185 1
15092101 44152.6 -22020 1604 -690.428 627.192 932.77 
19185.5 1
15092101 44009.3 -21865.4 1572.57 -299.761 323.371 440.937 
19186 1
15092101 44057.9 -21691 1561.75 96.599 346.776 359.98 
19186.5 1
15092101 44221.1 -21527 1533 323.944 325.397 459.155 
19187 1
15092101 44419.2 -21362.8 1534.75 393.07 325.893 510.598 
19187.5 1
15092101 44506.4 -21300.4 1533.57 169.608 121.248 208.49 
19188 1
15092101 44629.9 -21245.4 1529.86 254.492 113.402 278.615 
19188.5 1
15092101 44816.8 -21321.6 1538.75 379.864 -154.871 410.221 
19189 1
15092101 44927 -21444 1537.57 215.332 -239.014 321.707 
19189.5 1
15092101 44920.1 -21442.5 1544 -14.0593 3.06749 14.39 
19190 1
15092101 44947.1 -21432.1 1561.14 52.9762 20.3081 56.7353 
19190.5 1
15092101 44836.1 -21734.1 1660.57 -227.926 -620.123 660.684 
19191 1
15092101 44683.1 -21863 1666 -303.607 -255.669 396.918 
19191.5 1
15092101 44515.7 -21925 1656 -336.166 -124.498 358.479 
19192 1
15092101 44608.9 -22123.5 1616.12 185.579 -395.418 436.801 
19192.5 1
15092101 44653.3 -22309.3 1582.86 87.0798 -364.286 374.549 
19193 1
15092101 44619.9 -22345.9 1533.43 -68.0826 -74.4836 100.911 
19193.5 1
15092101 44563.9 -22309.3 1514.71 -113.131 73.8817 135.119 
19194 1
15092101 44513.6 -22401.5 1519.88 -96.2302 -176.656 201.165 
19194.5 1
15092101 44386 -22940 1665.43 -245.906 -1037.57 1066.31 
19195 1
15092101 44077.1 -22916 1716.14 -655.748 50.9554 657.724 
19195.5 1
15092101 43593.9 -22596 1698.57 -964.642 638.723 1156.94 
19196 1
15092101 43020.9 -22380.8 1712.88 -1141.4 428.785 1219.28 
19196.5 1
15092101 42543.5 -22258.9 1749 -904.119 230.824 933.119 
19197 1
15092101 42185.4 -22036.8 1718 -720.573 446.932 847.923 
19197.5 1
15092101 41779.9 -21839 1747.71 -827.587 403.571 920.745 
19198 1
15092101 41495 -21690.9 1733.5 -581.341 302.296 655.241 
19198.5 1
15092101 41091.3 -21587.1 1742.86 -805.817 207.05 831.992 
19199 1
15092101 40626.5 -21247 1738.5 -974.394 713.088 1207.45 
19199.5 1
15092101 40144.1 -20944.5 1725.25 -929.432 582.852 1097.07 
19200 1
15092101 39534 -20563.1 1728.14 -1180.13 737.635 1391.69 
19200.5 1
15092101 39266.7 -20235.7 1784.14 -569.906 698.142 901.218 
19201 1
15092101 38783.4 -20066.5 1796.25 -940.349 329.211 996.311 
19201.5 1
15092101 38267.2 -19890.8 1830 -1006.09 342.593 1062.82 
19202 1
15092101 37922 -19759.3 1840.43 -716.286 272.747 766.458 
19202.5 1
15092101 37454.5 -19645.2 1802 -944.444 230.375 972.136 
19203 1
15092101 36886 -19457.3 1739.71 -1121.3 370.738 1181 
19203.5 1
15092101 36411.8 -19332.9 1726.25 -1002.64 263.025 1036.57 
19204 1
15092101 35794 -19072.4 1751 -1206.54 508.789 1309.43 
19204.5 2
15100404 36058.4 -18563 1518.6 0 0 0 
15092101 35209.4 -18854 1773.25 -1135.19 424.029 1211.8 
19205 2
15100404 35624.6 -18366.7 1552 -1065.92 482.274 1169.94 
15092101 34738.9 -18656.9 1783.29 -929.877 389.61 1008.2 
19205.5 2
15100404 35078.9 -18138.9 1594.25 -1097.98 458.429 1189.84 
15092101 34400.9 -18514.1 1734.75 -680.045 287.187 738.199 
19206 2
15100404 34611.4 -17979.1 1615.14 -927.473 316.929 980.128 
15092101 33990 -18356.4 1709.29 -815.228 312.89 873.211 
19206.5 2
15100404 34189.6 -17809 1589.43 -891.876 359.71 961.683 
15092101 33436.7 -18248.9 1759.71 -1169.74 227.424 1191.64 
19207 2
15100404 33763.4 -17685.4 1542.71 -869.679 252.187 905.505 
15092101 32644.1 -18160.6 1746.86 -1617.49 180.175 1627.5 
19207.5 2
15100404 33279.2 -17535.4 1546.88 -929.325 288.011 972.932 
15092101 32083.1 -18061.5 1721.12 -1076.81 190.156 1093.47 
19208 2
15100404 32512.9 -17269.1 1537.29 -1476.67 512.971 1563.23 
15092101 31613.4 -17947.4 1630 -905.003 219.791 931.31 
19208.5 2
15100404 31916.7 -17100.7 1442.71 -1257.69 355.335 1306.92 
15092101 31019.4 -17882 1589.14 -1253.16 138.035 1260.74 
19209 2
15100404 31412.6 -16889.2 1357.62 -1000.18 419.572 1084.62 
15092101 30296 -17730.2 1556.12 -1435.37 301.091 1466.61 
19209.5 2
15100404 30755 -16666.3 1454.14 -1304.81 442.389 1377.77 
15092101 29752.6 -17607.7 1588.71 -1078.23 243.126 1105.3 
19210 2
15100404 30259 -16414.4 1596 -980.237 497.847 1099.42 
15092101 29092.9 -17419.5 1710.12 -1303.75 371.965 1355.77 
19210.5 2
15100404 29713 -16227 1626.14 -1064.33 365.253 1125.26 
15092101 28440.7 -17254 1740.86 -1271.27 322.612 1311.56 
19211 2
15100404 29234.6 -15980.7 1699.57 -958.775 493.559 1078.35 
15092101 28025.4 -17130.1 1770.14 -832.236 248.211 868.461 
19211.5 2
15100404 28826.4 -15790.3 1625.43 -843.27 393.447 930.541 
15092101 27609.6 -16962.6 1843.29 -859.209 346.222 926.342 
19212 2
15100404 28292.1 -15695.7 1599.43 -1101.62 194.993 1118.74 
15092101 26995 -16832.3 1759.14 -1267.16 268.63 1295.32 
19212.5 2
15100404 27773.6 -15483.4 1638.25 -1010.76 413.917 1092.22 
15092101 26458.1 -16674.4 1671.62 -1046.54 307.818 1090.87 
19213 2
15100404 27300.1 -15390.6 1518 -910.543 178.468 927.868 
15092101 25834.4 -16366.7 1670.57 -1199.42 591.655 1337.41 
19213.5 2
15100404 26857.6 -15193.9 1470 -918.198 408.121 1004.81 
15092101 25244.9 -16138.1 1733.57 -1223.18 474.215 1311.88 
19214 2
15100404 26315.9 -14866 1494.38 -1074.79 650.51 1256.32 
15092101 24752.1 -15826 1738.38 -977.643 619.331 1157.31 
19214.5 2
15100404 25853.7 -14484.6 1424.57 -929.901 767.462 1205.7 
15092101 24242.7 -15592.4 1718 -1024.97 469.963 1127.58 
19215 2
15100404 25406.9 -14244.5 1397.5 -895.47 481.105 1016.53 
15092101 23711.4 -15409.4 1730.25 -1064.81 366.841 1126.23 
19215.5 2
15100404 24963.3 -13970 1400 -876.659 542.49 1030.93 
15092101 23202.1 -15163.6 1730.57 -1006.39 485.778 1117.5 
19216 2
15100404 24371.6 -13744.9 1439.25 -1222.44 465.134 1307.94 
15092101 22673.6 -14986.8 1761.12 -1091.98 365.334 1151.47 
19216.5 2
15100404 23673 -13561.6 1493.29 -1351.31 354.552 1397.04 
15092101 22053.1 -14821.6 1722.71 -1200.16 319.494 1241.96 
19217 2
15100404 22988.9 -13398.3 1496.71 -1401.93 334.602 1441.31 
15092101 21661.9 -14638.4 1674.57 -801.815 375.293 885.298 
19217.5 2
15100404 22446.8 -13254.2 1540.88 -1106.34 293.95 1144.73 
15092101 21183 -14401.6 1689.62 -977.259 483.273 1090.22 
19218 2
15100404 21779.2 -13091.2 1582.38 -1271.43 310.476 1308.79 
15092101 20718 -14196.2 1745.38 -885.714 391.19 968.256 
19218.5 2
15100404 21245 -12924.6 1550.29 -1060.02 330.711 1110.41 
15092101 20332.7 -13888.7 1759.43 -764.456 610.19 978.123 
19219 2
15100404 20764 -12764 1599 -975.659 325.703 1028.59 
15092101 19955.6 -13652.4 1779.38 -764.887 479.39 902.7 
19219.5 2
15100404 20336.4 -12573 1597.43 -836.735 373.777 916.425 
15092101 19477 -13357.3 1746.43 -936.644 577.474 1100.35 
19220 2
15100404 19993.9 -12379.1 1606.29 -736.713 416.897 846.492 
15092101 19101 -13116.7 1720.57 -808.602 517.358 959.946 
19220.5 2
15100404 19552 -12218.9 1617.5 -848.094 307.616 902.159 
15092101 18712.8 -12837.9 1725.5 -745.202 535.2 917.477 
19221 2
15100404 19069.9 -12047.7 1615.57 -954.738 338.932 1013.11 
15092101 18259 -12559.4 1706.29 -898.515 551.379 1054.2 
19221.5 2
15100404 18517 -11772.2 1575.75 -1081.91 539.069 1208.77 
15092101 17732.1 -12273.9 1651.75 -1031.07 558.813 1172.76 
19222 2
15100404 17817.3 -11468 1565 -1396.64 607.285 1522.95 
15092101 17278.4 -12052.9 1652.71 -905.582 441.153 1007.32 
19222.5 2
15100404 17295 -11193.9 1552.38 -1050.88 551.559 1186.83 
15092101 16824.2 -11717.4 1743.25 -913.84 675.014 1136.11 
19223 2
15100404 16952.6 -10933 1530.14 -679.422 517.609 854.127 
15092101 16453.3 -11282 1730 -736.04 863.839 1134.89 
19223.5 2
15100404 16667.4 -10711.9 1561.29 -594.048 460.714 751.765 
15092101 16068.4 -10995.4 1753.57 -801.786 597.024 999.649 
19224 2
15100404 16305.9 -10441.4 1589.71 -734.901 549.652 917.713 
15092101 15750.3 -10701.6 1758.71 -646.632 597.271 880.264 
19224.5 2
15100404 16055.4 -10085.4 1588.75 -481.696 684.718 837.18 
15092101 15454.9 -10302 1760.62 -568.098 768.407 955.606 
19225 2
15100404 15755.9 -9675.43 1603.43 -586.141 802.244 993.557 
15092101 15147.4 -9987.57 1732.86 -601.656 615.32 860.587 
19225.5 2
15100404 15493.1 -9344.29 1576 -547.321 689.881 880.623 
15092101 14839.6 -9602.29 1759.43 -641.369 802.679 1027.45 
19226 2
15100404 15172.6 -8952.86 1567.29 -655.565 800.467 1034.66 
15092101 14561.1 -9181 1717 -569.384 861.525 1032.68 
19226.5 2
15100404 14900.4 -8638.57 1544.29 -545.376 629.831 833.14 
15092101 14269.9 -8652.29 1703.57 -583.739 1059.55 1209.71 
19227 2
15100404 14645.7 -8317 1537.29 -519.825 656.268 837.201 
15092101 13988 -8184.86 1744 -575.219 953.936 1113.94 
19227.5 2
15100404 14319.8 -7885.5 1547.62 -626.854 829.808 1039.97 
15092101 13714 -7729.38 1793.5 -526.923 875.927 1022.2 
19228 2
15100404 14080.3 -7551.57 1614.71 -461.396 643.408 791.744 
15092101 13392.4 -7377 1761.43 -619.598 678.95 919.171 
19228.5 2
15100404 13771.7 -7238.29 1578.29 -657.935 667.987 937.595 
15092101 13129.1 -7096.43 1765.29 -561.377 598.233 820.382 
19229 2
15100404 13507.5 -6842.88 1573.5 -508.104 760.405 914.542 
15092101 12868.1 -6693.25 1768.75 -501.957 775.343 923.644 
19229.5 2
15100404 13258.3 -6545.71 1551.43 -482.039 574.779 750.155 
15092101 12617.1 -6331.29 1707.14 -485.459 700.124 851.965 
19230 2
15100404 13016.9 -6253.29 1560.43 -509.343 616.938 800.027 
15092101 12409.3 -5995.14 1674.43 -438.517 709.162 833.792 
19230.5 2
15100404 12769.7 -6035 1553.71 -499.278 440.981 666.141 
15092101 12139.6 -5685.43 1616.86 -544.877 625.685 829.683 
19231 2
15100404 12522.6 -5814 1519.12 -487.356 435.897 653.852 
15092101 11745 -5172.75 1685.62 -778.247 1011.2 1276.01 
19231.5 3
15103100 10624.8 -4322 1592.75 0 0 0 
15100404 12190.4 -5541.14 1473 -677.952 556.851 877.327 
15092101 11404.9 -4648.57 1689.57 -694.169 1069.75 1275.24 
19232 3
15103100 10270.2 -4001.62 1602 -875.309 791.049 1179.8 
15100404 11865.1 -5027.5 1467 -644.165 1017.11 1203.94 
15092101 11048.4 -4253.62 1680.38 -705.905 782.072 1053.54 
19232.5 3
15103100 9832 -3451.43 1675.43 -825.33 1036.15 1324.68 
15100404 11591 -4470.29 1536.57 -516.243 1049.37 1169.48 
15092101 10700.4 -3773.29 1712 -655.266 904.594 1116.99 
19233 3
15103100 9544.14 -3028.71 1711.14 -604.742 888.055 1074.41 
15100404 11325 -4035 1513.14 -558.824 914.466 1071.7 
15092101 10249.6 -3478.86 1734.57 -947.179 618.547 1131.26 
19233.5 3
15103100 9307.43 -2581.14 1686.57 -498.346 942.256 1065.92 
15100404 11083.4 -3555.29 1518.43 -508.571 1009.92 1130.75 
15092101 9910.71 -3151.43 1788.71 -713.383 689.323 992.009 
19234 3
15103100 8986.62 -2085.75 1695.12 -624.131 963.799 1148.24 
15100404 10741.2 -3021.75 1534.12 -665.717 1038.01 1233.14 
15092101 9562.5 -2796.62 1801.88 -677.46 690.279 967.18 
19234.5 3
15103100 8722.86 -1459.71 1678 -512.171 1215.6 1319.09 
15100404 10322.7 -2709.71 1573 -812.691 605.895 1013.69 
15092101 9326 -2476 1769.86 -459.223 622.573 773.617 
19235 3
15103100 8484 -891.143 1651.29 -506.053 1204.6 1306.58 
15100404 9942.14 -2422.71 1586.29 -806.295 608.051 1009.87 
15092101 8920.43 -2086 1841.43 -859.262 826.271 1192.08 
19235.5 3
15103100 8233.62 -221 1593.75 -489.014 1308.87 1397.24 
15100404 9595.75 -2083 1588.25 -676.549 663.504 947.605 
15092101 8688 -1573.88 1839.75 -453.962 1000.24 1098.44 
19236 3
15103100 8049.71 269.857 1580.86 -364.902 973.923 1040.04 
15100404 9179.86 -1734.43 1538.86 -825.184 691.61 1076.69 
15092101 8374 -1010.71 1790.29 -623.016 1117.38 1279.33 
19236.5 3
15103100 7886.38 831.625 1592.5 -319.022 1097.2 1142.64 
15100404 9036.5 -1295.12 1543.88 -279.994 858.015 902.544 
15092101 8170.12 -423.375 1705.88 -398.193 1147.15 1214.29 
19237 3
15103100 7789.29 1460 1548.29 -185.995 1203.78 1218.07 
15100404 8783.71 -745.571 1513.14 -484.264 1052.78 1158.82 
15092101 7987.71 226.571 1669 -349.446 1245.11 1293.22 
19237.5 3
15103100 7646.86 2040.29 1529.57 -293.667 1196.47 1231.98 
15100404 8598.57 -251.571 1454.71 -381.738 1018.56 1087.74 
15092101 7833 825.857 1625.43 -318.999 1235.64 1276.15 
19238 3
15103100 7495.25 2646.62 1526 -307.52 1229.9 1267.76 
15100404 8409.88 316.125 1424.5 -382.751 1151.51 1213.46 
15092101 7808.25 1415 1569 -50.2028 1195.02 1196.07 
19238.5 3
15103100 7275.29 3234.14 1528 -429.618 1147.5 1225.28 
15100404 8376.29 927.143 1402.86 -65.6041 1193.39 1195.2 
15092101 7710.14 2074.43 1526.86 -191.616 1287.95 1302.12 
19239 3
15103100 7114.29 3832 1523.43 -336.117 1248.14 1292.6 
15100404 8216.43 1377.29 1417.14 -333.731 939.755 997.255 
15092101 7695 2730.14 1516.14 -31.6135 1368.92 1369.29 
19239.5 3
15103100 6933.38 4417.12 1523.5 -352.652 1140.59 1193.87 
15100404 8061.88 1943.88 1353 -301.274 1104.46 1144.82 
15092101 7415.75 3298.5 1520.5 -544.347 1107.91 1234.41 
19240 3
15103100 6668.86 4978.43 1541.29 -517.647 1098.44 1214.3 
15100404 7881.43 2604.29 1284.86 -353.124 1292.39 1339.76 
15092101 7119.29 3821.43 1519.86 -580.165 1023.34 1176.36 
19240.5 3
15103100 6420.71 5630.71 1540 -521.309 1370.35 1466.16 
15100404 7760.29 3146.14 1275.29 -254.502 1138.36 1166.46 
15092101 6870.57 4393.14 1522.29 -522.509 1201.08 1309.81 
19241 3
15103100 6377.25 6003.62 1539.25 -85.8978 736.978 741.967 
15100404 7500.62 3602.62 1265.12 -513.163 902.139 1037.88 
15092101 6713.25 4784.38 1597.5 -310.912 773.186 833.356 
19241.5 3
15103100 6343.43 6085.86 1540 -66.1867 160.924 174.003 
15100404 7147 4046.57 1265 -692.025 868.78 1110.71 
15092101 6562.29 5428.71 1649.71 -295.429 1260.94 1295.08 
19242 3
15103100 6276.43 6500.14 1541 -140.756 870.348 881.657 
15100404 7003.71 4655.71 1265 -301.02 1279.71 1314.64 
15092101 6407.71 5976.71 1655.29 -324.73 1151.26 1196.18 
19242.5 1
15092101 6380.88 6507.38 1656.5 -53.0421 1048.74 1050.08 
