# Supplementary material for: Intrinsic group behaviour II: On the dependence of triad spatial dynamics on social and personal features; and on the effect of social interaction on small group dynamics
Source: PLoS One. 2019 Dec 3;14(12):e0225704. doi: 10.1371/journal.pone.0225704 (PMC6890182; doi:10.1371/journal.pone.0225704)
Supplement: S3 Data Set — (ZIP) [file pone.0225704.s003.zip › set_3_int/group_traj_triad_int/traj_3_0324_82.dat]

3 15074104 15064203 15073600 0 0 0 1 1 1 0 10 10 10 1585.45 1594.61 1567.9 
19002.5 1
15064203 -15653.7 2064.67 917 0 0 0 
19003 1
15064203 -15366.3 2185.33 941.333 876.016 367.886 950.129 
19003.5 1
15064203 -14789.3 2301.57 983.714 1197.19 241.158 1221.24 
19004 1
15064203 -14276.3 2441.57 937.286 966.102 263.653 1001.43 
19004.5 1
15064203 -13740.7 2546 981.143 1060.54 206.789 1080.51 
19005 1
15064203 -13180 2667.57 936.714 1114.74 241.693 1140.64 
19005.5 1
15064203 -12725.7 2804.67 942.333 934.842 282.089 976.475 
19006 1
15064203 -12196.4 2938 901.571 1128.44 284.293 1163.7 
19006.5 1
15064203 -11623.3 3086 944.143 1100.08 284.069 1136.17 
19007 1
15064203 -11081.4 3273.57 891 1048.08 362.807 1109.1 
19007.5 1
15064203 -10515.8 3525 942.333 1159.01 515.222 1268.37 
19008 1
15064203 -10000.4 3669.57 1014.14 1039.12 291.475 1079.23 
19008.5 1
15064203 -9557.29 3869.71 1007.57 862.146 389.383 945.999 
19009 1
15064203 -9110.67 3976.83 978.333 918.969 220.41 945.032 
19009.5 1
15064203 -8571.43 4134.43 921 1121.08 327.641 1167.97 
19010 1
15064203 -7944.71 4482.29 861.714 1200.6 666.393 1373.14 
19010.5 1
15064203 -7476 4808.86 961.714 899.644 626.817 1096.48 
19011 1
15064203 -7129.67 5148.67 893.333 711.157 697.761 996.3 
19011.5 1
15064203 -6436 5489.43 896.286 1463.43 718.907 1630.48 
19012 1
15064203 -5881.29 5731.14 862 1094.11 476.754 1193.47 
19012.5 1
15064203 -5403.43 5821.71 838.143 963.422 182.604 980.574 
19013 1
15064203 -4963 5892.71 855.429 848.61 136.802 859.566 
19013.5 1
15064203 -4430.57 5819.43 881.714 1071.28 -147.456 1081.39 
19014 1
15064203 -3892.71 5854.86 870.714 1111.28 73.1995 1113.68 
19014.5 1
15064203 -3368 5897.57 989.714 1007.13 81.9852 1010.46 
19015 1
15064203 -2882.57 5934.14 1018.29 948.103 71.4286 950.79 
19015.5 1
15064203 -2436 6033.5 1026.33 938.175 208.733 961.115 
19016 1
15064203 -1916.57 6158.86 1045.71 1030.61 248.724 1060.2 
19016.5 1
15064203 -1527.57 6293.86 1046.29 790.65 274.39 836.91 
19017 1
15064203 -1074.86 6249.43 1103.29 935.36 -91.7946 939.854 
19017.5 1
15064203 -433 6214.57 1146.29 1256.08 -68.2136 1257.93 
19018 1
15064203 144 6280.86 1151.71 1177.55 135.277 1185.3 
19018.5 1
15064203 660.25 6364.12 1110.12 985.21 158.908 997.943 
19019 1
15064203 1294.29 6455.57 1103.71 1248.1 180.013 1261.02 
19019.5 1
15064203 1401.29 6256.29 1194.29 227.66 -424.012 481.264 
19020 1
15064203 1735.57 6048.71 1220 680.826 -422.752 801.401 
19020.5 1
15064203 2196 5754.88 1217.75 878.68 -560.762 1042.37 
19021 1
15064203 2845 5418 1217.57 1226.84 -636.815 1382.27 
19021.5 1
15064203 3522.86 4909.14 1197.57 1361.16 -1021.8 1702.01 
19022 1
15064203 3876.57 4406.57 1174.29 706.017 -1003.14 1226.68 
19022.5 1
15064203 4057.86 3975.14 1182.14 366.234 -871.573 945.392 
19023 1
15064203 4193.86 3736.86 1217.14 286.92 -502.712 578.829 
19023.5 1
15064203 4829 3301.88 1158.12 1235.69 -846.269 1497.7 
19024 1
15064203 5295.86 2913 1099.43 920.823 -767.012 1198.42 
19024.5 1
15064203 5643.71 2626.86 1033.71 708.467 -582.776 917.362 
19025 1
15064203 5999.86 2388 999.143 703.84 -472.05 847.479 
19025.5 1
15064203 6378.14 2223.71 1017.43 743.194 -322.762 810.255 
19026 1
15064203 6783.33 1736.5 1026.33 845.909 -1017.15 1322.93 
19026.5 1
15064203 7113.43 1280.86 1054.14 679.208 -937.537 1157.71 
19027 1
15064203 7404.86 714 1139.71 558.292 -1085.93 1221.04 
19027.5 1
15064203 7723.33 204 1113.83 658.009 -1053.72 1242.3 
19028 1
15064203 8041.71 -474.286 1101.29 651.086 -1387.09 1532.29 
19028.5 1
15064203 8392.86 -1298.14 1106.14 688.515 -1615.41 1756.02 
19029 1
15064203 8898.43 -1881.71 1038 993.264 -1146.51 1516.92 
19029.5 1
15064203 9486 -2484.29 1031.71 1170.46 -1200.34 1676.54 
19030 1
15064203 10071.5 -2928.33 1086 1185.22 -898.882 1487.53 
19030.5 1
15064203 10588.6 -3384.86 1058.57 1061.75 -937.421 1416.36 
19031 1
15064203 11075.6 -3885.14 1063.57 970.12 -996.585 1390.8 
19031.5 1
15064203 11574.9 -4321.71 1060 996.578 -871.4 1323.82 
19032 1
15064203 12001.4 -4790.29 1016.86 851.44 -935.272 1264.79 
19032.5 1
15064203 12405.7 -5353 971 774.494 -1078 1327.37 
19033 1
15064203 12931.2 -5758.83 987.333 1053.01 -813.293 1330.52 
19033.5 1
15064203 13432.9 -6121.43 1018.29 1071.99 -774.776 1322.66 
19034 1
15064203 14007.4 -6543.86 1115.29 1153.76 -848.25 1432.02 
19034.5 1
15064203 14468.6 -7092.86 1085 871.726 -1037.81 1355.34 
19035 1
15064203 14957.2 -7518.83 1145.67 993.08 -865.805 1317.51 
19035.5 1
15064203 15490.9 -8028.71 1158.14 1118.85 -1068.93 1547.4 
19036 1
15064203 16026 -8578.29 1148.14 1039.11 -1067.13 1489.47 
19036.5 1
15064203 16511.9 -9037.57 1137.29 947.09 -895.294 1303.28 
19037 1
15064203 16931.4 -9611.86 1137.57 805.319 -1102.28 1365.12 
19037.5 1
15064203 17111.3 -10279.2 1168.83 377.951 -1401.91 1451.96 
19038 1
15064203 17199.3 -10723.7 1193.86 187.532 -947.863 966.236 
19038.5 1
15064203 17504.8 -10991.1 1087.5 576.348 -504.549 765.993 
19039 1
15064203 17630.3 -11075.4 1043.57 235.969 -158.465 284.241 
19039.5 1
15064203 17841.2 -11264 1010.33 448.683 -401.216 601.906 
19040 1
15064203 18123.4 -11417.4 1009.88 556.624 -302.515 633.518 
19040.5 1
15064203 18377.7 -11590.3 1027.29 485.38 -329.982 586.926 
19041 1
15064203 18528.7 -11626.9 1021.43 307.536 -74.4836 316.427 
19041.5 1
15064203 18750.4 -11705.1 1027.57 446.105 -157.517 473.098 
19042 1
15064203 18969.3 -11736.7 1065.57 456.904 -65.9111 461.634 
19042.5 1
15064203 19131.1 -11694.1 1102.25 314.862 82.8585 325.582 
19043 1
15064203 19352.1 -11671.9 1115.57 447.405 45.0766 449.67 
19043.5 1
15064203 19560.6 -11708 1152 427.108 -74.0632 433.482 
19044 1
15064203 19750.7 -11680 1175 380.286 56 384.387 
19044.5 1
15064203 20030.6 -11754.6 1149.14 549.818 -146.506 569.002 
19045 1
15064203 20257.4 -11926.6 1126.29 461.092 -349.593 578.637 
19045.5 1
15064203 20528.4 -12095.3 1152 556.468 -346.436 655.496 
19046 1
15064203 20886.5 -12235.1 1185.12 680.744 -265.854 730.815 
19046.5 1
15064203 21129.3 -12494.1 1187.71 474.191 -505.894 693.387 
19047 1
15064203 21411.1 -12797.9 1191.86 574.047 -618.563 843.89 
19047.5 1
15064203 21793 -13107.6 1180 757.653 -614.512 975.533 
19048 1
15064203 22247.4 -13438.9 1153.29 899.859 -656.011 1113.6 
19048.5 1
15064203 22716.6 -13864.3 1122.14 951.608 -862.938 1284.61 
19049 1
15064203 23191 -14206.4 1075.14 966.25 -696.829 1191.31 
19049.5 1
15064203 23720.6 -14556.3 1052.29 1065.54 -703.938 1277.07 
19050 1
15064203 24185.4 -14868.9 1086.14 933.448 -627.653 1124.84 
19050.5 1
15064203 24450.7 -15144.3 1084.71 538.105 -558.679 775.68 
19051 1
15064203 24545.8 -15375.1 1121.88 185.255 -449.979 486.622 
19051.5 1
15064203 24655.3 -15600.7 1136.57 211.051 -434.661 483.191 
19052 1
15064203 24920.7 -15887.9 1110 545.028 -589.616 802.933 
19052.5 1
15064203 25293.3 -16147.9 1066.43 751.152 -524.194 915.974 
19053 1
15064203 25617 -16439 1023.71 671.606 -604.031 903.276 
19053.5 1
15064203 25918.3 -16781 996.286 622.491 -706.612 941.698 
19054 1
15064203 26129.1 -17169.4 1005.62 396.314 -730.028 830.666 
19054.5 1
15064203 26342.2 -17525.8 1005.5 421.031 -704.463 820.692 
19055 1
15064203 26598.4 -17700.5 1058.25 519.692 -354.293 628.971 
19055.5 1
15064203 27017.9 -17875.4 1075.29 822.514 -342.997 891.166 
19056 2
15073600 20598 -13477 1611.67 0 0 0 
15064203 27550.6 -18002.1 1085.43 1084.96 -258.074 1115.23 
19056.5 2
15073600 20930 -13623 1641.43 887.701 -390.374 969.744 
15064203 28216.3 -18016 1086.86 1285.16 -26.7512 1285.44 
19057 2
15073600 21253 -13847 1641.14 652.525 -452.525 794.083 
15064203 28871.4 -18136 1053.57 1323.52 -242.424 1345.54 
19057.5 2
15073600 21715 -14031.9 1632.29 931.452 -372.696 1003.25 
15064203 29382 -18271.4 1005.14 1029.38 -273.041 1064.97 
19058 2
15073600 22075.6 -14215.3 1621 743.446 -378.203 834.116 
15064203 29937.1 -18480.3 966.714 1144.62 -430.633 1222.95 
19058.5 2
15073600 22407 -14480.6 1597 683.358 -546.981 875.309 
15064203 30554.9 -18694.1 936.286 1273.64 -440.943 1347.81 
19059 2
15073600 22795.8 -14799.6 1564.38 749.037 -614.747 969.004 
15064203 31345.8 -19018.9 913 1523.88 -625.688 1647.33 
19059.5 2
15073600 23299 -15064.1 1578.43 979.086 -514.626 1106.1 
15064203 31833.9 -19191.1 972.571 949.625 -335.151 1007.03 
19060 2
15073600 23739.4 -15301.3 1588.43 906.232 -487.948 1029.25 
15064203 32543.1 -19393.7 1021.29 1459.44 -416.814 1517.79 
19060.5 2
15073600 24181.6 -15437.1 1604.71 906.03 -278.396 947.837 
15064203 33135.6 -19577.3 1094.86 1213.99 -376.171 1270.94 
19061 2
15073600 24598.5 -15637.8 1631.25 812.726 -391.047 901.91 
15064203 33859 -19707.6 1153.75 1410.19 -254.073 1432.9 
19061.5 3
15074104 -9452.8 10410.8 1267 0 0 0 
15073600 24967.7 -15776.4 1658.14 718.316 -269.803 767.314 
15064203 34531 -19721.9 1081.57 1307.39 -27.689 1307.69 
19062 3
15074104 -9254.14 10091.1 1282 476.396 -766.564 902.537 
15073600 25270.3 -15933 1678.14 617.493 -319.534 695.269 
15064203 35148.9 -19909.7 1044.57 1260.93 -383.382 1317.93 
19062.5 3
15074104 -8938.43 9522.86 1343.86 635.24 -1143.43 1308.04 
15073600 25788.1 -16183.6 1656.71 1041.97 -504.168 1157.53 
15064203 35815.4 -20102.3 1036.29 1341.19 -387.468 1396.04 
19063 3
15074104 -8595.57 9046.29 1345.71 705.467 -980.6 1208 
15073600 26336.1 -16364.1 1642.29 1127.57 -371.546 1187.21 
15064203 36471.4 -20212.7 1114.29 1349.79 -227.219 1368.79 
19063.5 3
15074104 -8333.14 8687.86 1352.29 538.868 -735.993 912.175 
15073600 26694.1 -16733.4 1656.43 735.113 -758.287 1056.12 
15064203 37046.6 -20355.6 1148.57 1180.99 -293.341 1216.88 
19064 3
15074104 -7966.57 8278.29 1384.29 733.143 -819.143 1099.32 
15073600 27039.6 -17045.9 1708 690.857 -624.857 931.52 
15064203 37631.7 -20420.3 1165 1170.29 -129.429 1177.42 
19064.5 3
15074104 -7535.14 7999.43 1445.43 857.711 -554.388 1021.28 
15073600 27389.6 -17287.9 1688.71 695.825 -481.113 845.957 
15064203 38283.4 -20355.1 1174.14 1295.65 129.509 1302.11 
19065 3
15074104 -7172.86 7602.29 1324.86 742.389 -813.817 1101.56 
15073600 27863.9 -17446.4 1682 971.897 -324.941 1024.78 
15064203 38787.3 -20296 1143.14 1032.49 121.194 1039.58 
19065.5 3
15074104 -6944 7264.57 1276.14 458.632 -676.782 817.543 
15073600 28269.7 -17585.9 1673.43 813.341 -279.416 859.998 
15064203 39313.7 -20319.3 1137.71 1054.97 -46.6648 1056 
19066 3
15074104 -6207.62 6916.88 1315.38 1376.4 -649.9 1522.12 
15073600 28727.2 -17719.2 1639.25 855.207 -249.332 890.812 
15064203 39994.1 -20495.9 1132.12 1271.8 -330.073 1313.93 
19066.5 3
15074104 -5640.29 6564.43 1254 1110.25 -689.719 1307.05 
15073600 29110.6 -17802 1617.29 750.14 -161.937 767.42 
15064203 40694.1 -20768.4 1073.57 1369.9 -533.373 1470.07 
19067 3
15074104 -5228.14 6117.57 1258.71 819.369 -888.384 1208.55 
15073600 29613.4 -17875.6 1576.71 999.716 -146.265 1010.36 
15064203 41327.6 -20957.6 1067.86 1259.3 -376.03 1314.24 
19067.5 3
15074104 -5010.71 5714.43 1228.57 440.139 -816.079 927.204 
15073600 30081.9 -18080.4 1525 948.236 -414.691 1034.95 
15064203 41966.9 -20954.3 1107 1294.1 6.65124 1294.12 
19068 3
15074104 -4726.86 5237 1220 581.674 -978.337 1138.2 
15073600 30485 -18307.1 1471.14 826.112 -464.578 947.784 
15064203 42536 -20922.9 1189.29 1166.28 64.4028 1168.05 
19068.5 3
15074104 -4521.29 4825 1267.14 410.322 -822.355 919.039 
15073600 30973.9 -18592.3 1406.43 975.763 -569.147 1129.62 
15064203 43139.6 -20798 1228 1204.73 249.216 1230.24 
19069 3
15074104 -4351.57 4565.57 1382.86 355.795 -543.875 649.916 
15073600 31401.3 -18808.9 1368 896.077 -454.028 1004.54 
15064203 43682.7 -20707.1 1185.71 1138.66 190.476 1154.49 
19069.5 3
15074104 -4057 4175.29 1481.86 581.009 -769.794 964.445 
15073600 31920.1 -19019.1 1369.29 1023.39 -414.765 1104.24 
15064203 44353.4 -20603.4 1128 1322.91 204.565 1338.63 
19070 3
15074104 -3465.88 3903 1533 1154.54 -531.808 1271.14 
15073600 32467.2 -19266.5 1556 1068.57 -483.119 1172.71 
15064203 45025.5 -20401.9 1119.62 1312.64 393.659 1370.4 
19070.5 3
15074104 -3126.14 3746.86 1544.86 667.45 -306.764 734.571 
15073600 33014.7 -19449.1 1628.71 1075.57 -358.827 1133.84 
15064203 45583 -20112.9 1147.14 1095.28 567.815 1233.72 
19071 3
15074104 -2613 3580.14 1604.57 983.032 -319.376 1033.61 
15073600 33452.1 -19532.9 1649.14 837.986 -160.372 853.194 
15064203 46188.4 -19789.6 1198.43 1159.82 619.321 1314.82 
19071.5 3
15074104 -2202.57 3374.29 1607.43 841.042 -421.838 940.904 
15073600 33917 -19707.7 1669.57 952.576 -358.314 1017.74 
15064203 46330.9 -19286.1 1176.71 291.862 1031.62 1072.11 
19072 3
15074104 -1688.86 3190.43 1568 1031.55 -369.191 1095.63 
15073600 34377.6 -19789.7 1694.14 924.842 -164.659 939.386 
15064203 46232.6 -18802.3 1166.71 -197.361 971.601 991.443 
19072.5 3
15074104 -1284.29 2954.71 1542.57 839.36 -489.034 971.431 
15073600 34839 -19909.3 1720.29 957.321 -248.074 988.941 
15064203 45585.7 -18455.3 1200.86 -1342.03 719.917 1522.93 
19073 3
15074104 -889.714 2609.14 1557.43 773.669 -677.591 1028.44 
15073600 35241.6 -20024.1 1703.57 789.356 -225.21 820.854 
15064203 45561 -18519.3 1219.86 -48.4594 -125.49 134.522 
19073.5 3
15074104 -511.429 2282.57 1571 801.453 -691.889 1058.79 
15073600 35660.6 -20164.7 1688.71 887.712 -297.821 936.338 
15064203 45451.4 -18580.4 1250 -232.143 -129.54 265.84 
19074 3
15074104 -0.5 1981.25 1499.38 955.007 -563.218 1108.72 
15073600 36181.6 -20304.5 1681.25 973.932 -261.282 1008.37 
15064203 45741.1 -18773.4 1255.88 541.489 -360.648 650.597 
19074.5 3
15074104 472.286 1768.71 1464.29 957.056 -430.234 1049.31 
15073600 36677.3 -20431 1719.57 1003.36 -256.073 1035.52 
15064203 45899.4 -18944.7 1282.57 320.453 -346.841 472.216 
19075 3
15074104 905.714 1722.29 1414.43 889.997 -95.3359 895.089 
15073600 37089.4 -20690.7 1750.71 846.289 -533.294 1000.3 
15064203 45964.3 -18973.6 1373 133.177 -59.2549 145.764 
19075.5 3
15074104 1380.57 1663.71 1384.71 953.528 -117.613 960.755 
15073600 37421.4 -20963.1 1754.14 666.667 -547.045 862.382 
15064203 45931.4 -18820.6 1507.57 -65.9782 307.229 314.234 
19076 3
15074104 1863 1616.86 1307.29 966.791 -93.9021 971.34 
15073600 37734.7 -21365.1 1774 627.827 -805.611 1021.36 
15064203 46145.9 -19235.9 1484.43 429.717 -832.236 936.628 
19076.5 3
15074104 2430.25 1451.25 1312.88 1121.05 -327.287 1167.85 
15073600 37947.1 -21734.9 1790 419.784 -730.696 842.695 
15064203 46340.4 -19444.6 1534.5 384.423 -412.585 563.921 
19077 3
15074104 3019.5 1197.62 1330.75 1120.25 -482.177 1219.61 
15073600 38342.4 -22019.2 1792.38 751.426 -540.637 925.705 
15064203 46318.2 -19736.2 1657.62 -42.0627 -554.42 556.013 
19077.5 3
15074104 3419.43 1029 1359.86 828.009 -349.12 898.601 
15073600 38754.7 -22186.4 1783.43 853.705 -346.125 921.203 
15064203 46368.6 -19960.1 1677.43 104.185 -463.546 475.11 
19078 3
15074104 3943.62 758.625 1399.5 1054.72 -544.014 1186.76 
15073600 39219.1 -22380.8 1772.25 934.428 -390.989 1012.93 
15064203 46422 -20078 1694.25 107.502 -237.137 260.367 
19078.5 3
15074104 4415.86 353.571 1470 902.93 -774.481 1189.58 
15073600 39659.9 -22516.9 1763.43 842.7 -260.243 881.969 
15064203 46413.7 -20015.9 1688.57 -15.8427 118.82 119.872 
19079 3
15074104 4866.29 -28.8571 1466.86 964.515 -818.905 1265.26 
15073600 40117.1 -22628.6 1757.14 979.199 -239.217 1008 
15064203 46489.9 -19930.4 1686.86 163.047 182.931 245.047 
19079.5 3
15074104 5219.5 -543.375 1473.5 705.019 -1026.98 1245.69 
15073600 40712.1 -22999.4 1714.88 1187.59 -740.127 1399.34 
15064203 46457.9 -19989 1682.88 -63.8366 -116.909 133.202 
19080 3
15074104 5549.43 -1059 1476.86 650.747 -1017.01 1207.39 
15073600 41162.6 -23323 1642.29 888.454 -638.314 1093.98 
15064203 46452.7 -19947.9 1668.43 -10.1789 81.1496 81.7855 
19080.5 3
15074104 5887.38 -1502 1513.75 702.591 -920.998 1158.39 
15073600 41739.2 -23487.8 1618.38 1198.92 -342.516 1246.88 
15064203 46471.9 -19932 1695 39.8352 32.967 51.7075 
19081 3
15074104 6339.88 -1988.12 1494.62 866.858 -931.274 1272.29 
15073600 42224.9 -23532.1 1629.25 930.316 -85.0096 934.192 
15064203 46526.2 -19910 1677.75 104.167 42.1456 112.37 
19081.5 3
15074104 6886.14 -2550.43 1427.57 1105.81 -1138.27 1586.96 
15073600 42606 -23542 1633.57 771.508 -19.9899 771.767 
15064203 46516.6 -19996.9 1665.71 -19.5922 -175.824 176.912 
19082 3
15074104 7282.88 -2796.88 1378.25 804.731 -499.891 947.356 
15073600 43184.9 -23650.5 1632.75 1174.19 -220.081 1194.64 
15064203 46627.5 -19952.2 1650.88 225.007 90.481 242.518 
19082.5 3
15074104 7692.86 -3249.14 1344.86 785.406 -866.414 1169.42 
15073600 43557.9 -23741.6 1715.14 714.525 -174.466 735.517 
15064203 46668 -19917.3 1633.57 77.5862 66.9814 102.499 
19083 3
15074104 7968.57 -3749.29 1336.43 572.021 -1037.64 1184.87 
15073600 43909 -23797.4 1707.86 728.512 -115.886 737.672 
15064203 46688 -19947.1 1675.57 41.4938 -61.9443 74.5575 
19083.5 3
15074104 8453.86 -4258.14 1316.43 998.53 -1047.03 1446.84 
15073600 44317.9 -23701.7 1665 841.27 196.943 864.015 
15064203 46562.1 -20046.3 1690.57 -258.965 -203.998 329.664 
19084 3
15074104 9102.14 -4671.14 1345.86 1333.92 -849.794 1581.61 
15073600 44671.4 -23787.4 1673.86 727.513 -176.367 748.586 
15064203 46357.7 -20204.3 1697.86 -420.635 -325.103 531.625 
19084.5 3
15074104 9525.57 -4869.86 1469.57 825.397 -387.357 911.771 
15073600 45136.4 -23761 1677.57 906.433 51.5177 907.896 
15064203 46258.6 -20300.6 1717.71 -193.261 -187.691 269.403 
19085 3
15074104 9789.29 -5048.71 1469.57 516.075 -350.014 623.573 
15073600 45529.4 -23759.1 1708.14 769.08 3.63433 769.089 
15064203 46362.9 -20420.7 1729.14 204.082 -235.113 311.332 
19085.5 3
15074104 10181.9 -5247.43 1468 793.074 -401.443 888.888 
15073600 45936.1 -23728.3 1731.71 821.645 62.3377 824.006 
15064203 46402.7 -20546.6 1729 80.5195 -254.257 266.702 
19086 3
15074104 10648 -5228.71 1461.29 959.142 38.5068 959.914 
15073600 46290.3 -23730 1753.71 728.689 -3.52734 728.698 
15064203 46512.1 -20610.4 1723.86 225.162 -131.393 260.695 
19086.5 3
15074104 11241.4 -5219.86 1472.43 1189.24 17.7498 1189.37 
15073600 46483.3 -23650.9 1751.29 386.774 158.603 418.029 
15064203 46621.9 -20771.3 1724.86 219.868 -322.359 390.202 
19087 3
15074104 11747.1 -5304 1487.14 1007.4 -167.615 1021.25 
15073600 46789.9 -23662 1735.14 610.7 -22.1969 611.103 
15064203 46719.1 -21090.3 1716.29 193.796 -635.458 664.352 
19087.5 3
15074104 12224.1 -5874.43 1468.71 940.828 -1125.11 1466.64 
15073600 47129.9 -23945.7 1723 670.611 -559.594 873.422 
15064203 46707.3 -21586 1717.14 -23.3869 -977.74 978.02 
19088 3
15074104 12574.9 -6316.57 1484.57 711.388 -896.841 1144.73 
15073600 47544.1 -24204.6 1723 840.336 -525.065 990.888 
15064203 46537 -22028.7 1716 -345.407 -898.001 962.139 
19088.5 3
15074104 12998.1 -6736.25 1531.62 797.115 -790.355 1122.52 
15073600 47452.2 -24873.5 1719 -173.056 -1259.75 1271.58 
15064203 46603 -22406.5 1740 124.294 -711.461 722.236 
19089 3
15074104 13370 -6980.71 1525.86 719.294 -472.852 860.798 
15073600 47055.1 -24961.7 1705.71 -768.099 -170.627 786.822 
15064203 46816.4 -22808.6 1725.29 412.821 -777.701 880.477 
19089.5 3
15074104 13732.6 -7210 1540.71 749.115 -473.731 886.337 
15073600 46661.6 -24361.3 1722 -813.164 1240.55 1483.31 
15064203 47055.7 -23216.1 1716.86 494.392 -842.09 976.493 
19090 3
15074104 14172.1 -7398 1524.29 902.611 -386.037 981.698 
15073600 46292.9 -23921.3 1730 -757.114 903.491 1178.78 
15064203 47041 -24068.6 1716.14 -30.2141 -1750.37 1750.63 
19090.5 3
15074104 14688.4 -7792.57 1509.14 1068.91 -816.918 1345.34 
15073600 45964.4 -24285.3 1726.86 -679.976 -753.623 1015.04 
15064203 46700.4 -24156.7 1690.29 -705.117 -182.49 728.349 
19091 3
15074104 15246.9 -8270 1476.12 1053.67 -900.809 1386.25 
15073600 45687.5 -24621.1 1701.5 -522.507 -633.659 821.302 
15064203 46320.9 -24366.1 1659.5 -716.139 -395.115 817.906 
19091.5 3
15074104 15680.6 -8650 1502.14 840.497 -736.434 1117.48 
15073600 45393.1 -24699.9 1710 -570.46 -152.582 590.513 
15064203 45970.4 -24452.9 1629.71 -679.16 -168.086 699.65 
19092 3
15074104 16107.1 -9041.14 1516.71 858.293 -787.008 1164.49 
15073600 44995.7 -24471.3 1694.57 -799.655 459.902 922.474 
15064203 45796 -24338.3 1647.14 -350.963 230.526 419.901 
19092.5 3
15074104 16552.4 -9472.14 1512.86 897.753 -868.952 1249.42 
15073600 44410.7 -24067.4 1658.57 -1179.44 814.228 1433.19 
15064203 45602 -24563.4 1593.71 -391.129 -453.917 599.185 
19093 3
15074104 16905 -9727.33 1510.67 754.971 -546.446 931.979 
15073600 44066.7 -23698.5 1633.17 -736.719 789.997 1080.21 
15064203 45440 -24555.5 1576.83 -346.895 16.9777 347.31 
19093.5 3
15074104 17306.9 -10098.4 1532.14 791.057 -730.502 1076.76 
15073600 43770.4 -23018.1 1609.43 -583.146 1339.29 1460.73 
15064203 45163.3 -24291 1567.57 -544.713 520.669 753.531 
19094 3
15074104 17933.7 -10607.1 1530.43 1246.24 -1011.36 1604.98 
15073600 43181.3 -23072.7 1576.29 -1171.26 -108.492 1176.27 
15064203 44647 -23893.7 1540.57 -1026.41 789.832 1295.13 
19094.5 3
15074104 18485.1 -10918.9 1544.43 1085.49 -613.611 1246.92 
15073600 42862.6 -22896 1537.43 -627.39 347.863 717.375 
15064203 44149.7 -23535.4 1544 -978.909 705.287 1206.52 
19095 3
15074104 18870.1 -11221.7 1534.29 762.376 -599.717 969.989 
15073600 42415.3 -22625 1535.71 -885.714 536.634 1035.6 
15064203 43763.4 -23193.9 1547.14 -764.922 676.379 1021.08 
19095.5 3
15074104 19457.7 -11599.1 1528.57 1154.36 -741.51 1372 
15073600 41889.3 -22321.7 1572.29 -1033.4 595.846 1192.87 
15064203 43351.7 -23047.7 1547.57 -808.869 287.118 858.315 
19096 3
15074104 19899.3 -11936.7 1554.29 879.624 -672.453 1107.22 
15073600 41409 -21844 1580.57 -956.744 951.622 1349.42 
15064203 42805.4 -22940.1 1535 -1088.22 214.286 1109.12 
19096.5 3
15074104 20201.4 -12133 1524.57 592.437 -384.874 706.477 
15073600 40964.9 -21739.7 1579.43 -870.868 204.482 894.553 
15064203 42433.3 -22648.1 1516.14 -729.692 572.549 927.503 
19097 3
15074104 20441.5 -12376 1503.83 498.074 -504.149 708.692 
15073600 40569.2 -21984.5 1577.67 -820.935 -507.854 965.324 
15064203 42021.5 -22466 1531.33 -854.327 377.89 934.171 
19097.5 3
15074104 20821.6 -12616.7 1504.86 777.242 -492.258 920.013 
15073600 40248 -22141.7 1564 -656.783 -321.502 731.25 
15064203 41595 -22303.9 1568 -872.188 331.58 933.09 
19098 3
15074104 21166.4 -12717.6 1502 692.484 -202.524 721.492 
15073600 39860 -22201 1576.57 -779.116 -119.048 788.159 
15064203 41130.1 -22189.1 1564.57 -933.448 230.35 961.45 
19098.5 3
15074104 21482.6 -12958.3 1500.43 653.188 -497.344 820.978 
15073600 39385.6 -21913.3 1672.43 -980.224 594.451 1146.39 
15064203 40555.1 -22360.9 1567.71 -1188.02 -354.782 1239.86 
19099 3
15074104 21911.9 -13087.5 1476.12 827.175 -248.968 863.83 
15073600 39014.6 -21820.9 1719.38 -714.733 178.055 736.578 
15064203 40071.5 -22187.4 1595.5 -931.874 334.262 990.011 
19099.5 3
15074104 22418.7 -13271.7 1457.43 970.956 -352.901 1033.1 
15073600 38664 -21605.3 1822.57 -671.695 413.006 788.511 
15064203 39580.6 -21865.9 1679.29 -940.476 615.935 1124.22 
19100 3
15074104 22939.6 -13568.6 1395.57 1039.64 -592.529 1196.63 
15073600 38175 -21573.6 1790 -976.048 63.302 978.098 
15064203 39162.7 -21741.1 1720 -834.046 248.931 870.402 
19100.5 3
15074104 23340 -13891.6 1357 829.045 -668.737 1065.14 
15073600 37846.9 -21592.4 1744.43 -679.385 -39.0417 680.506 
15064203 38829.3 -21647.3 1717.86 -690.328 194.321 717.157 
19101 3
15074104 23847.9 -14238.1 1406.86 1053.65 -719.028 1275.61 
15073600 37384.3 -21482.7 1697.57 -959.692 227.623 986.317 
15064203 38401.3 -21521.9 1714 -887.967 260.225 925.312 
19101.5 3
15074104 24277.6 -14571.1 1488.38 846 -655.477 1070.22 
15073600 36940.5 -21417.1 1651.75 -873.594 129.113 883.083 
15064203 37796.2 -21161.6 1707 -1191.02 709.118 1386.13 
19102 3
15074104 24814.4 -14893.4 1446.86 1020.54 -612.744 1190.36 
15073600 36477.9 -21225.7 1641.14 -879.549 363.899 951.856 
15064203 37106.1 -20799.7 1694.71 -1311.99 688.043 1481.46 
19102.5 3
15074104 25321.3 -15278.1 1425.71 988.026 -749.93 1240.4 
15073600 36125.7 -21161.3 1637.57 -686.438 125.592 697.833 
15064203 36675.9 -20683 1667 -838.764 227.513 869.072 
19103 3
15074104 25805.6 -15527 1429.14 962.795 -494.746 1082.47 
15073600 35709.3 -21006.7 1585.43 -827.89 307.299 883.082 
15064203 36453.4 -20611 1636.14 -442.204 143.141 464.794 
19103.5 3
15074104 26360 -15885.5 1413.33 1182.15 -764.392 1407.76 
15073600 35204.3 -20860.8 1586.5 -1076.66 311.047 1120.69 
15064203 36301 -20589.7 1630.33 -325.008 45.4869 328.175 
19104 3
15074104 26864.9 -16275.1 1447.75 1032.46 -796.779 1304.16 
15073600 34774.6 -20896.9 1580.75 -878.749 -73.7048 881.835 
15064203 36075.5 -20513.5 1620 -461.145 155.76 486.74 
19104.5 3
15074104 27312.6 -16731.3 1478.14 860.955 -877.232 1229.14 
15073600 34389 -20711.4 1627.43 -741.587 356.628 822.881 
15064203 35424.9 -20423 1588.86 -1251.24 174.038 1263.28 
19105 3
15074104 27569.3 -17102.1 1504.14 507.34 -732.919 891.384 
15073600 34104.7 -20663.1 1619.29 -561.829 95.4263 569.876 
15064203 34928.4 -20280.4 1595.43 -981.084 281.762 1020.74 
19105.5 3
15074104 27824.8 -17301.2 1547.5 544.878 -424.358 690.631 
15073600 33832.3 -20535.5 1650.5 -580.77 272.16 641.377 
15064203 34527.2 -20152.3 1642.67 -855.569 273.124 898.107 
19106 3
15074104 28248 -17593.4 1526.43 841.286 -581.038 1022.43 
15073600 33580.7 -20328 1685.14 -500.237 412.525 648.393 
15064203 34202.6 -19996 1663.43 -645.319 310.802 716.264 
19106.5 3
15074104 28692 -17936.3 1496.57 868.885 -670.953 1097.79 
15073600 33230.1 -20307.3 1687.14 -686.05 40.5368 687.246 
15064203 33908.9 -19952.4 1682.14 -574.783 85.267 581.073 
19107 3
15074104 28910.9 -18191.9 1494.14 434.24 -507.086 667.608 
15073600 32868 -20216.4 1689.57 -718.537 180.272 740.806 
15064203 33599.7 -19937.1 1667.14 -613.379 30.3288 614.128 
19107.5 3
15074104 28900.3 -18389.1 1469.29 -21.0586 -392.999 393.563 
15073600 32595.1 -19944.7 1685.86 -543.54 541.264 767.074 
15064203 33270.3 -19896 1644.29 -656.232 81.9579 661.33 
19108 3
15074104 28827.4 -18904.9 1466 -145.714 -1031.43 1041.67 
15073600 32338.4 -19903.3 1672.71 -513.429 82.8571 520.071 
15064203 33016.7 -19807.3 1648.57 -507.143 177.429 537.285 
19108.5 3
15074104 28814.3 -19132.6 1485.14 -26.3384 -456.341 457.101 
15073600 31809 -19748 1621.43 -1060.98 311.194 1105.68 
15064203 32636.3 -19672.3 1622.86 -762.382 270.541 808.961 
19109 3
15074104 28838.4 -19194.6 1528.86 48.0933 -123.506 132.539 
15073600 31314.1 -19555.1 1558.71 -985.771 384.178 1057.99 
15064203 32323.1 -19555.7 1613.57 -623.791 232.214 665.611 
19109.5 3
15074104 28735.1 -19166.1 1518.71 -206.159 56.7437 213.826 
15073600 30926.7 -19367.3 1475.57 -773.311 374.964 859.423 
15064203 31835.6 -19437.4 1592.71 -973.196 236.099 1001.43 
19110 3
15074104 28696.3 -19316 1517.43 -79.953 -308.348 318.545 
15073600 30404 -19150.7 1403 -1075.54 445.62 1164.2 
15064203 31329 -19226.7 1547.29 -1042.33 433.568 1128.91 
19110.5 3
15074104 28855.9 -19500.3 1516.57 313.5 -362.054 478.921 
15073600 30015.3 -18924.9 1342.57 -763.682 443.727 883.235 
15064203 31054.9 -19084.3 1465.57 -538.591 279.82 606.943 
19111 3
15074104 28778.3 -19595.1 1525.71 -156.71 -191.631 247.549 
15073600 29710 -18682 1317.43 -616.739 490.62 788.083 
15064203 30802.6 -19007.4 1388 -509.668 155.267 532.794 
19111.5 3
15074104 28689.6 -19488.6 1526 -178.141 213.999 278.442 
15073600 29222.7 -18480.1 1403.43 -978.485 405.336 1059.12 
15064203 30255.1 -18770.9 1310.86 -1099.25 475.043 1197.51 
19112 3
15074104 28695.3 -19199 1621.29 11.2045 567.787 567.898 
15073600 28939.1 -18361.4 1447.14 -556.022 232.773 602.78 
15064203 29844.1 -18475.3 1297.71 -805.882 579.552 992.636 
19112.5 3
15074104 28560.4 -18789 1687.86 -258.347 785.441 826.837 
15073600 28510.3 -18202.4 1481.57 -821.565 304.598 876.213 
15064203 29510.4 -18393.6 1345 -639.299 156.541 658.186 
19113 3
15074104 28299.5 -18509.7 1683.17 -548.169 586.835 803.035 
15073600 27981 -18088 1512.5 -1111.94 240.396 1137.63 
15064203 29188.7 -18260.2 1393.17 -675.97 280.262 731.767 
19113.5 3
15074104 28164.1 -18378 1681.57 -284.364 276.611 396.707 
15073600 27683.9 -18033.3 1535.71 -624.25 114.946 634.744 
15064203 28901.7 -18193.1 1445.57 -602.841 140.806 619.067 
19114 3
15074104 28156.4 -18084.4 1677 -15.3978 585.971 586.173 
15073600 27473.9 -18120.1 1565.43 -419.162 -173.368 453.6 
15064203 28664.9 -17982.1 1496.14 -472.769 421.158 633.154 
19114.5 3
15074104 27990.3 -17899.4 1659.86 -325.133 362.035 486.601 
15073600 27231.4 -18146.7 1616.57 -474.42 -51.9989 477.261 
15064203 28496.1 -17843.7 1514.43 -330.165 270.897 427.076 
19115 3
15074104 27679.6 -17772.7 1640.14 -610.441 248.948 659.252 
15073600 27058.6 -17948.3 1648.71 -339.601 389.84 517.015 
15064203 28228.4 -17648.3 1541.57 -525.961 383.946 651.191 
19115.5 3
15074104 27313.4 -17542.7 1612.43 -710.957 446.602 839.591 
15073600 26770.4 -17849.6 1603.71 -559.501 191.678 591.423 
15064203 27855.6 -17723.4 1546 -723.994 -145.908 738.551 
19116 3
15074104 26894.8 -17336 1549.67 -904.093 446.467 1008.32 
15073600 26532 -17878.7 1612.33 -514.965 -62.8407 518.785 
15064203 27306.2 -17937.2 1559.5 -1186.62 -461.637 1273.25 
19116.5 3
15074104 26586.1 -17142.4 1517.71 -608.857 381.798 718.663 
15073600 26260.1 -17686 1558 -536.207 380.013 657.213 
15064203 26895.9 -17686.1 1597.57 -809.289 495.116 948.73 
19117 3
15074104 26228 -16964.3 1506 -664.458 330.506 742.118 
15073600 25931.3 -17562.3 1517.43 -610.125 229.526 651.87 
15064203 26630.3 -17608.1 1597.71 -492.711 144.712 513.523 
19117.5 3
15074104 25894.5 -16775.5 1500.83 -711.087 402.528 817.113 
15073600 25693.5 -17408.3 1542.83 -507.006 328.257 603.993 
15064203 26424.5 -17500.2 1559 -438.776 230.226 495.508 
19118 3
15074104 25488.3 -16597.4 1513.57 -818.98 359.015 894.215 
15073600 25390.9 -17195.1 1547.29 -610.167 429.82 746.357 
15064203 26178.4 -17359.9 1572.71 -496.112 282.882 571.095 
19118.5 3
15074104 25238.5 -16482.3 1494.67 -498.574 229.731 548.956 
15073600 25109.2 -17064.8 1567.5 -562.256 260.099 619.503 
15064203 25877.8 -17244.2 1544.67 -599.99 230.919 642.894 
19119 3
15074104 24948.1 -16343.9 1539.14 -609.994 290.916 675.814 
15073600 24871.4 -16938.9 1603 -499.45 264.656 565.237 
15064203 25636 -17071.4 1515.29 -508.053 362.895 624.348 
19119.5 3
15074104 24571.6 -16227.4 1530.29 -734.057 226.956 768.342 
15073600 24657.7 -16819 1634.14 -416.597 233.64 477.641 
15064203 25352.9 -16879.9 1494 -551.935 373.434 666.397 
19120 3
15074104 24223 -16098.3 1534.57 -679.476 251.74 724.611 
15073600 24432.3 -16709.7 1628.71 -439.432 213.033 488.348 
15064203 25114.9 -16775.1 1588.29 -463.938 204.121 506.857 
19120.5 3
15074104 23893.5 -15993 1538.83 -665.657 212.698 698.813 
15073600 24129 -16662.2 1623 -612.698 96.0558 620.182 
15064203 24864 -16570.7 1587 -506.782 413.083 653.809 
19121 3
15074104 23625.3 -15858.3 1493.29 -535.358 268.891 599.091 
15073600 23722.3 -16521 1603.14 -811.805 281.77 859.315 
15064203 24567.4 -16399.1 1603.71 -591.959 342.363 683.833 
19121.5 3
15074104 23271.7 -15711 1495.17 -707.238 294.571 766.132 
15073600 23345.8 -16384.8 1570.33 -752.905 272.333 800.644 
15064203 24221.3 -16247.8 1646 -692.19 302.619 755.451 
19122 3
15074104 22969.4 -15609.1 1497.57 -624.459 210.449 658.967 
15073600 22930.1 -16265.4 1590.43 -858.865 246.704 893.595 
15064203 23950.4 -16224.9 1609 -559.721 47.4715 561.73 
19122.5 3
15074104 22624.4 -15464 1500.14 -641.264 269.782 695.702 
15073600 22407 -16089 1567.86 -972.384 327.934 1026.19 
15064203 23520.7 -16021.7 1578.71 -798.725 377.589 883.479 
19123 3
15074104 22358.3 -15430.7 1427.67 -543.052 68.0272 547.296 
15073600 22042.2 -16007.5 1494.67 -744.558 166.327 762.909 
15064203 23141.7 -15833.2 1597.83 -773.567 384.791 863.985 
19123.5 3
15074104 22046.3 -15200.3 1370.71 -655.562 483.994 814.869 
15073600 21659.3 -15895.4 1440.43 -804.372 235.444 838.122 
15064203 22830 -15716.9 1566.71 -654.762 244.348 698.87 
19124 3
15074104 21633.3 -14921.9 1324.29 -795.761 536.471 959.707 
15073600 21266.7 -15681.1 1394.14 -756.4 412.882 861.749 
15064203 22346.1 -15510.4 1547.57 -932.287 397.743 1013.59 
19124.5 3
15074104 21337 -14656.2 1409.83 -605.901 543.334 813.836 
15073600 20905.2 -15454.8 1403.33 -739.361 462.801 872.261 
15064203 21926 -15408 1495.67 -859.188 209.465 884.353 
19125 3
15074104 20989 -14385.3 1491.29 -685.039 533.23 868.109 
15073600 20582.1 -15230.9 1466.57 -635.874 440.898 773.774 
15064203 21513 -15178.3 1472.29 -812.992 452.193 930.288 
19125.5 3
15074104 20728.4 -14256.6 1501.43 -493.506 243.777 550.432 
15073600 20250 -14930.3 1539.29 -629.058 569.264 848.396 
15064203 21108 -14926.1 1521 -767.045 477.543 903.552 
19126 3
15074104 20389.4 -14183 1499.57 -667.323 144.826 682.857 
15073600 19883.1 -14691 1544.71 -722.16 471.035 862.2 
15064203 20712.9 -14727.4 1513.14 -777.84 391.17 870.66 
19126.5 3
15074104 20044.5 -14050.2 1524.5 -723.121 278.477 774.889 
15073600 19544 -14576.3 1497.33 -710.991 240.391 750.531 
15064203 20415.2 -14606.2 1498.33 -624.089 254.218 673.88 
19127 3
15074104 19721.1 -13884.6 1531.57 -657.23 336.576 738.4 
15073600 19308.1 -14374.9 1508.43 -479.384 409.504 630.479 
15064203 20034.7 -14491.4 1522.57 -773.277 233.208 807.678 
19127.5 3
15074104 19444.7 -13674.9 1510.14 -533.646 404.854 669.839 
15073600 18973.1 -14118.3 1519.14 -646.718 495.312 814.603 
15064203 19688.1 -14274.6 1565.43 -669.057 418.643 789.24 
19128 3
15074104 19139.6 -13440.9 1481.86 -601.86 461.538 758.454 
15073600 18664.9 -13910.7 1514.71 -608.059 409.411 733.043 
15064203 19386.3 -14047 1612.57 -595.379 448.859 745.621 
19128.5 3
15074104 18889 -13213.2 1525.67 -498.154 452.665 673.099 
15073600 18405.3 -13650 1531 -515.952 518.319 731.342 
15064203 19128.8 -13827.3 1583.67 -511.834 436.713 672.824 
19129 3
15074104 18641.6 -13022.4 1525.29 -501.884 386.893 633.698 
15073600 17977.9 -13384.7 1512.29 -867.092 538.105 1020.49 
15064203 18916.1 -13617.4 1570.43 -431.421 425.77 606.139 
19129.5 3
15074104 18265.2 -12790 1497.33 -763.499 471.458 897.331 
15073600 17691.2 -13119.3 1492 -581.522 538.298 792.422 
15064203 18577 -13299 1549 -687.917 645.9 943.618 
19130 3
15074104 18007 -12538 1458.57 -540.098 527.197 754.746 
15073600 17131.6 -12849.1 1447 -1170.7 565.252 1300.02 
15064203 18302.3 -13020 1503.86 -574.716 583.682 819.136 
19130.5 3
15074104 17729.4 -12273.3 1422.57 -547.478 522.119 756.532 
15073600 16664.3 -12429.9 1379.43 -921.668 826.994 1238.3 
15064203 17987.4 -12805 1466.14 -621.02 424.063 751.994 
19131 3
15074104 17368.9 -11946.3 1376 -705.619 639.922 952.575 
15073600 16520.6 -12130.3 1342.43 -281.241 586.245 650.216 
15064203 17534.1 -12561.6 1431.14 -887.056 476.377 1006.88 
19131.5 3
15074104 16951.2 -11608.7 1449.17 -814.211 658.127 1046.93 
15073600 16270.5 -11902.3 1484 -487.469 444.352 659.601 
15064203 17056.8 -12184.3 1386.67 -930.428 735.357 1185.94 
19132 3
15074104 16591.7 -11332.3 1467.67 -788.377 605.994 994.368 
15073600 16004.3 -11541.7 1535.5 -583.699 790.936 982.997 
15064203 16650 -11951 1451 -892.178 511.696 1028.5 
19132.5 3
15074104 16347.4 -11092.4 1536.71 -496.419 487.611 695.842 
15073600 15758.9 -11105.3 1622.14 -498.935 886.953 1017.66 
15064203 16397.6 -11699.1 1544 -513.066 511.905 724.764 
19133 3
15074104 16063 -10845 1563.43 -550.152 478.585 729.185 
15073600 15473 -10788.3 1593.71 -552.915 613.153 825.634 
15064203 16205.7 -11438.4 1579.71 -371.097 504.283 626.11 
19133.5 3
15074104 15853.8 -10465.2 1533.67 -411.745 747.703 853.578 
15073600 15186.7 -10469.7 1611.33 -563.648 627.203 843.257 
15064203 15994.5 -11095.8 1607.17 -415.776 674.4 792.266 
19134 3
15074104 15584 -9963.86 1559 -525.991 977.212 1109.78 
15073600 14842.7 -10096.3 1611.71 -670.472 727.838 989.587 
15064203 15754.9 -10673.6 1619.71 -467.14 823.123 946.441 
19134.5 3
15074104 15337 -9683.67 1574 -500 567.187 756.109 
15073600 14580 -9809.5 1620.5 -531.81 580.538 787.303 
15064203 15507.7 -10397.7 1646.33 -500.386 558.512 749.881 
19135 3
15074104 15123.4 -9348.71 1563.43 -449.624 705.163 836.311 
15073600 14330.3 -9392 1618.29 -525.714 878.947 1024.17 
15064203 15438.9 -10171.3 1657.86 -144.862 476.591 498.121 
19135.5 3
15074104 14897 -8955.14 1547.14 -434.604 755.415 871.512 
15073600 14064.9 -9102.57 1642.86 -509.46 555.525 753.762 
15064203 15224.4 -9901 1660 -411.571 518.783 662.213 
19136 3
15074104 14699.7 -8598 1534.29 -391.44 708.617 809.545 
15073600 13863.1 -8819.86 1630.71 -400.227 560.941 689.084 
15064203 14799.3 -9361 1677.43 -843.537 1071.43 1363.64 
19136.5 3
15074104 14469 -8240.71 1538.86 -468.931 726.19 864.436 
15073600 13608.1 -8646.14 1638.14 -518.293 353.078 627.129 
15064203 14483.9 -8789.14 1623.57 -641.115 1162.31 1327.4 
19137 3
15074104 14200.4 -7951.38 1531.25 -545.986 588.088 802.464 
15073600 13425.1 -8307.88 1619.5 -371.988 687.536 781.717 
15064203 14114.6 -8447.62 1575.12 -750.472 694.142 1022.27 
19137.5 3
15074104 14027.2 -7697.75 1504.25 -332.294 486.804 589.404 
15073600 13250.6 -8109.88 1537.62 -334.933 380.038 506.566 
15064203 13906.4 -8217 1527.25 -399.712 442.658 596.419 
19138 3
15074104 13842.3 -7499 1472.86 -377.478 405.612 554.086 
15073600 13171.7 -7993.57 1576.86 -161.042 237.354 286.83 
15064203 13812.6 -8063.43 1521.29 -191.436 313.411 367.252 
19138.5 3
15074104 13615.9 -7275 1462.14 -459.287 454.361 646.056 
15073600 12942.3 -7795.57 1602.29 -465.372 401.623 614.713 
15064203 13593.6 -7846.43 1516.29 -444.219 440.162 625.359 
19139 3
15074104 13485 -7063.38 1471 -253.599 410.126 482.199 
15073600 12809.9 -7595.75 1587.12 -256.61 387.251 464.556 
15064203 13456.6 -7641.88 1506.5 -265.4 396.422 477.061 
19139.5 3
15074104 13239.4 -6819 1489.43 -474.076 471.766 668.814 
15073600 12714.1 -7308.29 1606.14 -184.811 554.95 584.915 
15064203 13287.4 -7438.57 1507.14 -326.634 392.478 510.616 
19140 3
15074104 12936.6 -6587.14 1500.43 -638.939 489.15 804.681 
15073600 12520 -7164.71 1616.71 -409.584 302.893 509.415 
15064203 13143.3 -7223.43 1519.57 -304.099 453.888 546.343 
19140.5 3
15074104 12617 -6421.25 1569.75 -625.384 324.644 704.627 
15073600 12165.6 -6858.12 1553.88 -693.493 599.979 917.01 
15064203 12886.9 -6910.62 1591.75 -501.782 612.14 791.518 
19141 3
15074104 12207.9 -6269 1536.43 -791.379 294.487 844.395 
15073600 11788.3 -6605.14 1499.29 -729.863 489.327 878.716 
15064203 12447.6 -6749.29 1588.57 -849.717 312.068 905.21 
19141.5 3
15074104 11753.1 -5915.86 1516.57 -918.615 713.42 1163.11 
15073600 11623.6 -6413.57 1528.29 -332.756 387.013 510.398 
15064203 12088.9 -6494.14 1574.43 -724.675 515.44 889.288 
19142 3
15074104 10936.3 -5598.57 1514.57 -1701.79 661.012 1825.65 
15073600 11263.7 -6033.57 1525.86 -749.702 791.667 1090.32 
15064203 11792.4 -5946.86 1572.14 -617.56 1140.18 1296.68 
19142.5 3
15074104 10417.8 -5328.5 1528.38 -1041.24 542.312 1174 
15073600 10895.5 -5671.88 1524.38 -739.386 726.298 1036.44 
15064203 11514.6 -5380.62 1569.62 -557.838 1137.01 1266.48 
19143 3
15074104 10210.1 -5101.57 1563.29 -408.675 446.71 605.446 
15073600 10105.1 -6041 1535.71 -1555.82 -726.624 1717.14 
15064203 10971.1 -5044.86 1545.57 -1069.85 660.96 1257.55 
19143.5 3
15074104 10035.9 -4942 1567.14 -351.382 321.717 476.415 
15073600 9806.71 -6095.14 1515.57 -601.671 -109.159 611.493 
15064203 10588 -4549.43 1511.86 -772.465 998.848 1262.7 
19144 3
15074104 9936.43 -4772.14 1558.29 -198.857 339.714 393.637 
15073600 9677.57 -6005.71 1487.86 -258.286 178.857 314.168 
15064203 10349.1 -3807.86 1485.14 -477.714 1483.14 1558.18 
19144.5 3
15074104 9671.71 -4112.43 1533.71 -526.271 1311.56 1413.21 
15073600 9721.57 -6022.57 1483.14 87.4751 -33.5132 93.6752 
15064203 10030.7 -3419.57 1525.57 -633.059 771.94 998.326 
19145 3
15074104 9414.71 -3840.29 1537.57 -500.975 530.493 729.656 
15073600 9812.57 -5919.57 1503.86 177.388 200.78 267.916 
15064203 9832.71 -3219.43 1558.14 -385.965 390.142 548.798 
19145.5 3
15074104 9181.71 -3484.71 1529.29 -454.191 693.122 828.678 
15073600 9727.29 -5802 1536.14 -166.249 229.184 283.133 
15064203 9651.71 -2957.71 1543.57 -352.827 510.164 620.286 
19146 3
15074104 9014.17 -3083.67 1577.5 -356.484 853.293 924.765 
15073600 9734 -5765.67 1553.17 14.2857 77.305 78.6139 
15064203 9415.33 -2668.67 1546.83 -502.938 614.995 794.459 
19146.5 3
15074104 8806 -2693.43 1571.43 -437.325 819.828 929.178 
15073600 9725.29 -5972.57 1514.43 -18.3073 -434.674 435.059 
15064203 9246.43 -2357.29 1589.29 -354.842 654.162 744.204 
19147 3
15074104 8552.57 -2330.86 1612.86 -502.834 719.388 877.702 
15073600 9692.86 -6111.29 1516.71 -64.3424 -275.227 282.648 
15064203 9007.71 -2064.14 1572.57 -473.639 581.633 750.087 
19147.5 3
15074104 8234.14 -2174.86 1597.86 -605.378 296.578 674.122 
15073600 9726.14 -6170.71 1514.43 63.2808 -112.982 129.497 
15064203 8602.86 -1720 1555.71 -769.69 654.264 1010.19 
19148 3
15074104 7981.14 -1982.29 1617.57 -485.605 369.619 610.27 
15073600 9816.71 -6103.43 1522.57 173.842 129.147 216.564 
15064203 8169.43 -1379.57 1547.71 -831.917 653.414 1057.84 
19148.5 3
15074104 7920 -1831.86 1602.71 -126.068 310.162 334.804 
15073600 9990.57 -6131.43 1522.71 358.468 -57.732 363.087 
15064203 7863.14 -1077.43 1521.43 -631.517 622.975 887.08 
19149 3
15074104 7489.14 -1631.86 1606.14 -879.3 408.163 969.415 
15073600 9925.29 -6163.29 1531.29 -133.236 -65.0146 148.252 
15064203 7605.14 -813.286 1525 -526.531 539.067 753.543 
19149.5 3
15074104 6766.71 -1286.86 1597.14 -1453.58 694.165 1610.82 
15073600 9891.14 -6081 1531 -68.6979 165.565 179.252 
15064203 7315.57 -691.143 1518.57 -582.639 245.76 632.35 
19150 3
15074104 6215.43 -937.857 1576 -1111.46 703.629 1315.46 
15073600 9873.29 -5785.43 1535.57 -36.0023 595.91 596.997 
15064203 6991.86 -457.429 1514.57 -652.65 471.198 804.972 
19150.5 3
15074104 5855 -709.571 1586 -716.558 453.848 848.194 
15073600 9816.43 -5730.71 1528 -113.036 108.776 156.874 
15064203 6630.14 -169.714 1523.57 -719.114 571.997 918.861 
19151 3
15074104 5523.71 -454.143 1565.57 -677.476 522.349 855.466 
15073600 9880.43 -5664 1504.43 130.879 136.43 189.057 
15064203 6356.86 97.4286 1484.71 -558.866 546.304 781.524 
19151.5 3
15074104 5173.71 -282.143 1544.29 -715.746 351.738 797.504 
15073600 9944.86 -5576.57 1489.29 131.756 178.791 222.094 
15064203 5974.14 396.286 1480.29 -782.647 611.16 993.002 
19152 3
15074104 4780.29 -81.2857 1559.57 -801.28 409.078 899.664 
15073600 9846.71 -5693.29 1499.71 -199.884 -237.707 310.577 
15064203 5669.29 585.143 1458 -620.89 384.638 730.377 
19152.5 3
15074104 4331 83 1486.86 -900.372 329.23 958.677 
15073600 9779.71 -6015.71 1465.29 -134.269 -646.149 659.952 
15064203 5377.86 846.429 1461.14 -584.025 523.619 784.386 
19153 3
15074104 3905.25 248.375 1417.12 -812.5 315.601 871.642 
15073600 9796.25 -6094.5 1446.25 31.5567 -150.354 153.63 
15064203 5045.12 1105.5 1448.25 -634.985 494.411 804.766 
19153.5 3
15074104 3430.57 527.857 1402.29 -911.091 536.434 1057.28 
15073600 9801.57 -6087.86 1446.71 10.2139 12.7502 16.3368 
15064203 4683.57 1287.86 1425.57 -693.961 350.014 777.233 
19154 3
15074104 3079 903.857 1405 -730.918 781.705 1070.19 
15073600 9803.29 -6149.43 1466.14 3.564 -128.007 128.057 
15064203 4277.71 1364.57 1449 -843.778 159.489 858.719 
19154.5 3
15074104 2667.12 1159.88 1450.75 -806.018 501.013 949.041 
15073600 9591.75 -6149.25 1445.62 -413.964 0.349455 413.964 
15064203 3854.5 1569.88 1462 -828.208 401.768 920.514 
19155 3
15074104 2260.71 1332.57 1430.43 -790.682 335.985 859.107 
15073600 9405.14 -5927.43 1437.71 -363.049 431.559 563.957 
15064203 3369.57 1781.29 1458.57 -943.441 411.305 1029.2 
19155.5 3
15074104 1897.29 1422 1411 -747.795 184.009 770.102 
15073600 9272.57 -5627.71 1505.14 -272.781 616.696 674.332 
15064203 2965.29 1967.71 1488.86 -831.864 383.598 916.048 
19156 3
15074104 1449.25 1565.62 1437.38 -894.283 286.677 939.109 
15073600 9139.25 -5449.88 1485.62 -266.111 354.969 443.641 
15064203 2618.75 2117.25 1528 -691.688 298.474 753.339 
19156.5 3
15074104 1246.57 1619.29 1472.29 -402.14 106.47 415.996 
15073600 8964.14 -5278.71 1454.43 -347.435 339.605 485.842 
15064203 2162 2266 1517.14 -906.25 295.139 953.098 
19157 3
15074104 976.625 1520.75 1504.5 -535.608 -195.507 570.175 
15073600 8661.5 -5251.5 1436.5 -600.482 53.9966 602.905 
15064203 1704.12 2340.62 1531.5 -908.482 148.065 920.469 
19157.5 3
15074104 721.714 1607 1524.14 -494.972 167.476 522.538 
15073600 8301.14 -5377.43 1434 -699.723 -244.521 741.217 
15064203 1307.57 2413 1564.86 -770.007 140.534 782.726 
19158 3
15074104 432.714 1614.71 1483.29 -597.107 15.9386 597.32 
15073600 8120.14 -5669.86 1442.86 -373.967 -604.191 710.562 
15064203 1026.86 2495.29 1600.71 -579.988 170.012 604.393 
19158.5 3
15074104 79.625 1530.12 1511.38 -710.441 -170.2 730.544 
15073600 8047.5 -5839 1442 -146.163 -340.328 370.387 
15064203 659.875 2523.75 1573.88 -738.395 57.2722 740.612 
19159 3
15074104 -234.714 1589.14 1514.29 -640.202 120.199 651.388 
15073600 8081 -5977.29 1442 68.2281 -281.641 289.787 
15064203 232.857 2530.57 1551.86 -869.69 13.8929 869.801 
19159.5 3
15074104 -658.25 1669.5 1520.5 -845.381 160.393 860.462 
15073600 8210.38 -5948.62 1442 258.234 57.207 264.494 
15064203 -161.375 2341 1560.75 -786.891 -378.386 873.14 
19160 3
15074104 -981.5 1695.25 1577.5 -614.544 48.9544 616.49 
15073600 8403.75 -5931 1442.12 367.633 33.5076 369.157 
15064203 -545.625 2388.62 1570.5 -730.513 90.5418 736.103 
19160.5 3
15074104 -1415.43 1714.14 1560.86 -885.569 38.5569 886.407 
15073600 8140 -5660.43 1444 -538.265 552.187 771.129 
15064203 -869 2575.43 1600.71 -659.949 381.232 762.148 
19161 3
15074104 -1771.86 1675 1551.14 -737.947 -81.0411 742.384 
15073600 7965.14 -5555.43 1446.29 -362.023 217.391 422.279 
15064203 -1342.14 2472.14 1586.14 -979.592 -213.842 1002.66 
19161.5 3
15074104 -2169.75 1815.25 1565.62 -808.725 285.061 857.494 
15073600 7964.62 -5492.88 1445.5 -1.05255 127.141 127.146 
15064203 -1803.62 2496 1571.62 -937.972 48.4901 939.224 
19162 3
15074104 -2550.86 1727.57 1614.71 -744.35 -171.247 763.795 
15073600 8100.86 -5475.57 1451.57 266.078 33.796 268.216 
15064203 -2204.14 2459.43 1566.14 -782.261 -71.4286 785.516 
19162.5 3
15074104 -2816.29 1666.43 1606.57 -535.138 -123.272 549.153 
15073600 8442.86 -5880.14 1445.29 689.516 -815.668 1068.06 
15064203 -2452.43 2703.86 1547.29 -500.576 492.8 702.444 
19163 3
15074104 -3152.71 1790.14 1611.57 -699.436 257.202 745.227 
15073600 8508.14 -5785.29 1444.29 135.729 197.208 239.402 
15064203 -2732.29 2933 1534.14 -581.824 476.388 751.974 
19163.5 3
15074104 -3545 1798.75 1663.88 -779.892 17.1116 780.08 
15073600 8449.12 -5567.38 1440.62 -117.332 433.222 448.83 
15064203 -3126.88 3109.5 1554.88 -784.472 350.895 859.374 
19164 3
15074104 -3896 1965 1753.5 -656.075 310.748 725.946 
15073600 8308.5 -5298.88 1418 -262.85 501.869 566.536 
15064203 -3382.38 3109.5 1650.38 -477.57 0 477.57 
19164.5 3
15074104 -4266.5 2045 1754.5 -778.361 168.067 796.3 
15073600 8311.17 -5217 1403.67 5.60224 172.006 172.098 
15064203 -3776 3099.17 1692.17 -826.943 -21.7087 827.228 
19165 3
15074104 -4623.75 1909 1731.62 -717.369 -273.092 767.593 
15073600 8228.25 -5137 1408.12 -166.499 160.643 231.361 
15064203 -4151.12 3086 1665.25 -753.263 -26.4391 753.727 
19165.5 3
15074104 -5085.57 1919.14 1370.29 -884.715 19.4308 884.929 
15073600 8599.86 -5256.29 1437.86 711.891 -228.517 747.669 
15064203 -4548 3023.57 1617.29 -760.297 -119.595 769.646 
19166 3
15074104 -5627.57 1970.14 1088.57 -1071.15 100.791 1075.88 
15073600 8706.71 -5249.71 1509.29 211.18 12.987 211.579 
15064203 -4870 2996.57 1558.43 -636.364 -53.3597 638.597 
19166.5 3
15074104 -6034.71 1773.71 1230 -807.823 -389.739 896.925 
15073600 8753.14 -5000.43 1561.57 92.1202 494.615 503.12 
15064203 -5288.57 2995.57 1260.71 -830.499 -1.98413 830.501 
19167 3
15074104 -6289.29 1711.57 1441.43 -512.216 -125.036 527.256 
15073600 9053.43 -4949.29 1528.71 604.197 102.903 612.897 
15064203 -5741.71 3047.71 1164.43 -911.756 104.915 917.773 
19167.5 3
15074104 -6648.57 1603.14 1500.43 -745.406 -224.956 778.611 
15073600 9399.43 -5045.43 1509 717.842 -199.467 745.04 
15064203 -6138.14 3032.29 1335.43 -822.466 -32.0095 823.089 
19168 3
15074104 -6985.75 1623.88 1317 -679.796 41.7987 681.079 
15073600 9575.62 -5245 1618.75 355.235 -402.362 536.737 
15064203 -6573.75 2890.75 1276 -878.24 -285.354 923.435 
19168.5 3
15074104 -7292.43 1440 1430.29 -588.634 -352.927 686.329 
15073600 9741.43 -5373.57 1573.29 318.241 -246.778 402.712 
15064203 -6937.29 2764.14 1332.43 -697.765 -243.008 738.87 
19169 3
15074104 -7659.14 1267.29 1531.71 -753.007 -354.649 832.343 
15073600 9891.57 -5505.14 1563.43 308.302 -270.167 409.927 
15064203 -7305.29 2591.29 1330.43 -755.647 -354.943 834.857 
19169.5 3
15074104 -7905.86 1153.86 1395.43 -489.512 -225.057 538.77 
15073600 10041 -5594.43 1598.57 296.485 -177.154 345.38 
15064203 -7705.43 2495 1248.43 -793.934 -191.043 816.596 
19170 3
15074104 -8191.67 1038.17 1491.67 -588.085 -238.046 634.437 
15073600 10254.3 -5684.83 1636.33 438.957 -186.018 476.746 
15064203 -8081.83 2366.83 1413.17 -774.495 -263.717 818.163 
19170.5 3
15074104 -8446 878.25 1465.62 -503.63 -316.667 594.913 
15073600 10357.4 -5622.12 1634.25 204.043 124.175 238.858 
15064203 -8339.88 2223.12 1239 -510.974 -284.571 584.871 
19171 3
15074104 -8724.43 750 1457.71 -526.33 -242.439 579.482 
15073600 10400.3 -5595 1640.43 81.1167 51.276 95.9643 
15064203 -8693.86 2086 1391.57 -669.153 -259.216 717.606 
19171.5 3
15074104 -8983.14 577.143 1510.29 -530.152 -354.215 637.597 
15073600 10388.1 -5680.14 1657.14 -24.8829 -174.473 176.239 
15064203 -9016.43 1830.29 1358 -661.007 -524.005 843.511 
19172 3
15074104 -9184.43 327.714 1378.29 -409.117 -506.969 651.455 
15073600 10370.7 -5705.14 1621.43 -35.4239 -50.813 61.942 
15064203 -9127.57 1482.29 1419.71 -225.9 -707.317 742.515 
19172.5 3
15074104 -9436.86 32.5714 1531.14 -505.869 -591.469 778.292 
15073600 10408.9 -5670.14 1621.57 76.4386 70.1403 103.743 
15064203 -9347 1104.14 1320.57 -439.737 -757.801 876.146 
19173 3
15074104 -9565.71 -286 1537.29 -273.002 -674.939 728.062 
15073600 10281.6 -5726.29 1630.86 -269.673 -118.947 294.74 
15064203 -9755.29 809.857 1384.43 -865.012 -623.487 1066.29 
19173.5 3
15074104 -9816.25 -557 1405 -474.499 -513.258 698.987 
15073600 10405.5 -5753 1608.75 234.713 -50.5952 240.104 
15064203 -9978.38 496 1368.12 -422.518 -594.426 729.29 
19174 3
15074104 -10095.6 -851 1386.71 -556.417 -585.657 807.833 
15073600 10431.9 -5747.86 1594 52.5043 10.2447 53.4944 
15064203 -10230.3 218.286 1372.57 -501.814 -553.216 746.904 
19174.5 3
15074104 -10140.4 -1202.29 1367.86 -95.0363 -744.249 750.293 
15073600 10431.4 -5752.14 1585.71 -0.90799 -9.0799 9.12519 
15064203 -10440.4 -20.2857 1480.43 -445.218 -505.448 673.57 
19175 3
15074104 -10240.6 -1364.29 1534.43 -203.957 -329.939 387.889 
15073600 10388.6 -5673.57 1607.86 -87.2854 160.023 182.281 
15064203 -10587 -304.143 1400.14 -298.516 -578.12 650.642 
19175.5 3
15074104 -10480.6 -1592.86 1581.43 -485.83 -462.695 670.908 
15073600 10278.3 -5531 1642 -223.25 288.606 364.876 
15064203 -10716.6 -619.714 1452.14 -262.29 -638.809 690.56 
19176 3
15074104 -10668.4 -1877.29 1573.43 -375.714 -568.857 681.733 
15073600 10100.1 -5448 1621.43 -356.286 166 393.059 
15064203 -10883.4 -1000.71 1472.57 -333.714 -762 831.871 
19176.5 3
15074104 -10785.1 -2127.43 1513.29 -234.838 -503.306 555.396 
15073600 10062.6 -5617.86 1595.14 -75.5964 -341.765 350.026 
15064203 -11028.7 -1305.14 1396.43 -292.325 -612.532 678.712 
19177 3
15074104 -10917 -2479.86 1598.86 -255.537 -683.001 729.239 
15073600 10048.3 -5755.57 1601.86 -27.6855 -266.888 268.32 
15064203 -11193.7 -1656.14 1471 -319.767 -680.233 751.643 
19177.5 3
15074104 -11058.9 -2775.14 1593.71 -282.022 -587.049 651.278 
15073600 10167.9 -5917.71 1612 237.717 -322.352 400.524 
15064203 -11436.4 -1999.57 1444.57 -482.533 -682.761 836.062 
19178 3
15074104 -11206.7 -3072.43 1518.86 -295.714 -594.571 664.05 
15073600 10443.3 -6066.86 1593.57 550.857 -298.286 626.433 
15064203 -11740 -2402.86 1470.86 -607.143 -806.571 1009.54 
19178.5 3
15074104 -11305.9 -3439.71 1536.57 -199.885 -740.495 766.999 
15073600 10782.1 -6169.57 1622.71 683.18 -207.085 713.876 
15064203 -11948.3 -2691.14 1483.86 -419.931 -581.221 717.05 
19179 3
15074104 -11423.9 -3729.12 1615.88 -223.096 -547.09 590.83 
15073600 11131 -6180.5 1620.38 659.465 -20.6589 659.789 
15064203 -12138.6 -3008.38 1481.75 -359.81 -599.683 699.344 
19179.5 3
15074104 -11586.3 -4011.17 1533 -327.537 -568.632 656.219 
15073600 11380.3 -6308.83 1633.33 502.688 -258.737 565.367 
15064203 -12281.2 -3253.33 1450.83 -287.382 -493.868 571.396 
19180 3
15074104 -11709.7 -4284.86 1595.43 -271.167 -601.518 659.814 
15073600 11563.1 -6525.14 1664.86 401.779 -475.406 622.444 
15064203 -12435.4 -3559 1462.71 -339.037 -671.795 752.499 
19180.5 3
15074104 -11928.5 -4577.12 1632.5 -412.026 -550.41 687.544 
15073600 11746 -6648.38 1707.62 344.364 -232.076 415.266 
15064203 -12571.5 -3957 1467.88 -256.255 -749.529 792.124 
19181 3
15074104 -12024.6 -4941.14 1597.29 -183.693 -696.019 719.851 
15073600 11728.3 -6561.29 1694.71 -33.8705 166.519 169.928 
15064203 -12591.4 -4350.43 1501.86 -38.1043 -752.253 753.218 
19181.5 3
15074104 -11970.3 -5254.43 1633.29 109.89 -634.182 643.632 
15073600 11530 -6559 1682.43 -401.388 4.62695 401.415 
15064203 -12659.9 -4675.71 1405.29 -138.519 -658.473 672.885 
19182 3
15074104 -11990.1 -5500.43 1505.86 -40.9426 -507.216 508.866 
15073600 11478.9 -6579.29 1696.29 -105.449 -41.8262 113.441 
15064203 -12746.9 -4983.57 1359.43 -179.381 -634.757 659.617 
19182.5 3
15074104 -12048 -5891.38 1480.12 -112.344 -759.119 767.387 
15073600 11431.6 -6617.25 1673.25 -91.7129 -73.7171 117.667 
15064203 -12793.5 -5345.5 1381.25 -90.5687 -702.774 708.586 
19183 3
15074104 -12178.6 -6227.57 1568.43 -261.143 -672.393 721.324 
15073600 11424.3 -6609.71 1651.71 -14.6786 15.0714 21.0383 
15064203 -12822 -5698 1392.57 -57 -705 707.301 
19183.5 3
15074104 -12316.1 -6598.88 1574.62 -274.558 -741.125 790.347 
15073600 11328 -6415.88 1618.62 -192.187 386.905 432.008 
15064203 -12796 -6022.62 1405.38 51.8962 -647.954 650.029 
19184 3
15074104 -12382 -7039.14 1639.14 -132.545 -885.851 895.712 
15073600 11254.1 -5994.71 1599.43 -148.606 847.406 860.337 
15064203 -12821.3 -6313.29 1495.14 -50.8767 -584.83 587.039 
19184.5 3
15074104 -12393.6 -7308 1655.57 -23.1429 -537.714 538.212 
15073600 11198.7 -5839 1593.14 -110.857 311.429 330.571 
15064203 -12869.7 -6591.57 1548.43 -96.8571 -556.571 564.936 
19185 3
15074104 -12479.1 -7729.29 1624 -172.176 -847.657 864.967 
15073600 11295.4 -5753.43 1594.71 194.596 172.176 259.831 
15064203 -12754.7 -6667 1537.29 231.388 -151.768 276.72 
19185.5 3
15074104 -12488 -8052.43 1652 -18.5296 -676.031 676.285 
15073600 11438 -5744.43 1598 298.267 18.8285 298.86 
15064203 -13063.7 -7030 1532 -646.444 -759.414 997.296 
19186 3
15074104 -12604.2 -8430.62 1511.12 -231.113 -751.882 786.6 
15073600 11502.2 -5779.12 1598 127.734 -68.979 145.169 
15064203 -13570.1 -7474.38 1547.62 -1006.78 -883.449 1339.44 
19186.5 3
15074104 -12777.1 -8840.14 1565.86 -343.041 -812.535 881.981 
15073600 11634.4 -5945.71 1597.57 262.259 -330.534 421.939 
15064203 -13811.1 -7971.14 1438.57 -478.21 -985.651 1095.53 
19187 3
15074104 -12956.9 -9190.25 1611 -356.611 -694.657 780.846 
15073600 11666.2 -6094.75 1591.62 63.1378 -295.706 302.371 
15064203 -13976.5 -8379.62 1426.62 -328.09 -810.48 874.369 
19187.5 3
15074104 -13115.1 -9523.43 1686.14 -307.914 -648.207 717.624 
15073600 11675.3 -6240.86 1590.29 17.5792 -284.255 284.798 
15064203 -14092.6 -8739.14 1395.14 -225.82 -699.451 735.001 
19188 3
15074104 -13159.1 -9867 1689.29 -90.7216 -708.395 714.18 
15073600 11654.9 -6355.14 1578 -42.1208 -235.641 239.376 
15064203 -14101.7 -9073.71 1409.57 -18.8513 -689.838 690.096 
19188.5 3
15074104 -13224.6 -10130 1552.5 -133.094 -534.553 550.873 
15073600 11421.6 -6230.38 1586.5 -474.049 253.593 537.617 
15064203 -14070.5 -9404 1427.5 63.4437 -671.312 674.304 
19189 3
15074104 -13330.7 -10408 1510.29 -207.206 -542.969 581.162 
15073600 11140.3 -5948.14 1591.86 -549.491 551.235 778.331 
15064203 -14070.9 -9664 1408.71 -0.697545 -507.812 507.813 
19189.5 3
15074104 -13288.5 -10703.4 1411.25 86.3278 -604.039 610.177 
15073600 11204.5 -5993.75 1592.62 131.318 -93.2661 161.068 
15064203 -13993.9 -10007.5 1623.38 157.428 -702.454 719.879 
19190 3
15074104 -13321.1 -10948.9 1380.57 -64.0056 -481.338 485.574 
15073600 11440.7 -6192 1598.86 463.165 -388.725 604.673 
15064203 -13971.1 -10394 1568.57 44.5728 -757.843 759.153 
19190.5 3
15074104 -13480.9 -11153.3 1311.71 -327.955 -419.771 532.694 
15073600 11508.3 -6266.29 1583 138.75 -152.537 206.202 
15064203 -13916.3 -10548.3 1581.29 112.643 -316.808 336.238 
19191 3
15074104 -13500.1 -11336.5 1296.5 -38.2299 -363.52 365.525 
15073600 11494.5 -6273.62 1577.12 -27.3526 -14.5621 30.9874 
15064203 -13936.9 -10750.1 1376.88 -40.8518 -400.475 402.553 
19191.5 3
15074104 -13286.6 -11480.3 1257.57 428.822 -288.726 516.964 
15073600 11296 -6008.71 1577.14 -398.594 531.949 664.716 
15064203 -14174 -10971.6 1302.86 -476.155 -444.672 651.503 
19192 3
15074104 -13370.4 -11582.1 1169.75 -166.939 -202.867 262.724 
15073600 11245.6 -5890.62 1571.12 -100.349 235.238 255.747 
15064203 -14222.2 -11150.8 1184.62 -96.1155 -356.929 369.644 
19192.5 3
15074104 -13552.3 -11774.6 1125.57 -356.688 -377.346 519.246 
15073600 11345.6 -5865 1564 195.973 50.2451 202.312 
15064203 -14159.1 -11366.4 1150.29 123.739 -422.899 440.63 
19193 3
15074104 -13575.6 -11970.7 1113.86 -47.4251 -399.476 402.282 
15073600 11573.7 -5867.29 1558.43 464.649 -4.65522 464.673 
15064203 -14167.9 -11547 940.857 -17.748 -367.763 368.191 
19193.5 3
15074104 -13589.9 -12087.1 887.143 -28.86 -235.209 236.973 
15073600 11538.7 -5836 1558.14 -70.7071 63.2035 94.8376 
15064203 -14171.9 -11715.1 946.429 -8.08081 -339.683 339.779 
19194 3
15074104 -13865.9 -12203.8 934.625 -528.77 -223.385 574.02 
15073600 11433.5 -5795.12 1561.25 -201.56 78.3046 216.236 
15064203 -14135.6 -11775.2 1004 69.4102 -115.148 134.45 
19194.5 3
15074104 -14068.7 -12365.1 972.429 -390.827 -310.969 499.447 
15073600 11165 -6147.86 1560.71 -517.341 -679.638 854.137 
15064203 -14392.1 -11961.1 949.714 -494.254 -358.175 610.39 
19195 2
15073600 10781.3 -6567.57 1534 -814.68 -891.113 1207.39 
15064203 -14597.7 -12092.4 868.429 -436.457 -278.738 517.871 
19195.5 1
15073600 10489 -6912 1497.57 -583.405 -687.482 901.661 
19196 1
15073600 10136.6 -7031.38 1531.12 -701.942 -237.799 741.128 
19196.5 1
15073600 9734.5 -7113.62 1639 -761.6 -155.777 777.368 
19197 1
15073600 9706.25 -7134.88 1620.62 -56.841 -42.7565 71.1268 
19197.5 1
15073600 9627.71 -7138.71 1618 -160.277 -7.83528 160.468 
19198 1
15073600 9575.12 -7383.38 1618 -107.325 -499.308 510.712 
19198.5 1
15073600 9363.71 -7786.86 1618 -421.977 -805.354 909.208 
19199 1
15073600 9401.12 -8130.62 1618 78.4292 -720.687 724.942 
19199.5 1
15073600 9837 -7849.12 1618 839.836 542.389 999.755 
19200 1
15073600 9484.57 -7733.71 1650.71 -681.68 223.232 717.3 
19200.5 1
15073600 9527.14 -7577.14 1787.14 90.7706 333.841 345.961 
19201 1
15073600 9654.38 -7270.62 1814 247.533 596.338 645.672 
19201.5 1
15073600 9532.75 -7520.5 1808.75 -237.086 -487.086 541.722 
19202 1
15073600 9667.14 -7682 1809 278.823 -335.062 435.9 
19202.5 1
15073600 9753 -7937.38 1841.12 173.449 -515.909 544.285 
19203 1
15073600 9590.14 -8138.57 1877.43 -321.217 -396.837 510.549 
19203.5 1
15073600 9588.25 -8337.25 1891.88 -4.00181 -420.039 420.058 
19204 1
15073600 9709 -8259.62 1892 235.84 151.611 280.368 
19204.5 1
15073600 9548.5 -7728.88 1891 -311.65 1030.58 1076.67 
19205 1
15073600 9439 -7502.43 1891 -216.403 447.523 497.098 
19205.5 1
15073600 9526.75 -7595.88 1891 176.559 -188.021 257.925 
19206 1
15073600 9730.43 -7829.86 1892.29 404.124 -464.25 615.504 
19206.5 1
15073600 9512 -7891.14 1892.14 -461.794 -129.568 479.627 
19207 1
15073600 9466 -7955.86 1892 -93.8776 -132.07 162.035 
19207.5 1
15073600 9310.88 -8251 1892 -297.745 -566.493 639.974 
19208 1
15073600 9482 -8433 1892 329.721 -350.674 481.34 
19208.5 1
15073600 9667.86 -8587.86 1892 392.104 -326.703 510.372 
19209 1
15073600 9365.12 -8075.25 1892 -600.659 1017.08 1181.2 
19209.5 1
15073600 9320.71 -7729.71 1892 -88.1165 685.587 691.226 
19210 1
15073600 9400.75 -7276.5 1892 158.173 895.68 909.54 
19210.5 1
15073600 9677.14 -6812.43 1890.29 538.777 904.623 1052.91 
19211 1
15073600 9711.14 -6795.71 1888.71 68.1363 33.4956 75.9243 
19211.5 1
15073600 9904.14 -6737 1870.71 398.76 121.311 416.805 
19212 1
15073600 9940.14 -6651.29 1828.14 74.2268 176.73 191.685 
19212.5 1
15073600 10034.9 -6256 1794.88 184.663 770.537 792.356 
19213 1
15073600 10034.7 -6043.57 1804 -0.309066 408.516 408.517 
19213.5 1
15073600 10063.3 -5987.43 1804 59.2768 116.479 130.695 
19214 1
15073600 10078.9 -5992.38 1804 30.9311 -9.81434 32.4508 
19214.5 1
15073600 10094.1 -5960.29 1804 30.72 64.566 71.5016 
19215 1
15073600 10067.4 -6032.5 1804 -53.643 -144.718 154.34 
19215.5 1
15073600 9949.29 -6030 1804 -233.378 4.94071 233.43 
19216 1
15073600 9765 -6058.25 1804 -380.756 -58.3678 385.203 
19216.5 1
15073600 9727.29 -6131.86 1803 -72.9483 -142.374 159.974 
19217 1
15073600 9571.57 -6218.29 1802.57 -319.087 -177.108 364.943 
19217.5 1
15073600 9352.88 -6591.38 1773.12 -446.319 -761.407 882.576 
19218 1
15073600 9338.62 -6632.38 1720.12 -27.1429 -78.0952 82.6777 
19218.5 1
15073600 9325 -6667 1673.86 -27.0337 -68.7004 73.828 
19219 1
15073600 9323.38 -6600.25 1626.38 -3.29615 135.396 135.436 
19219.5 1
15073600 9289.14 -6532.71 1578.29 -66.9905 132.164 148.172 
19220 1
15073600 9331.86 -6448.86 1541.43 91.8587 180.338 202.385 
19220.5 1
15073600 9225.75 -6209.5 1516.38 -203.661 459.419 502.537 
19221 1
15073600 9259.71 -5871.57 1522.57 67.256 669.165 672.537 
19221.5 1
15073600 9122.25 -5962 1582.75 -269.01 -176.964 321.998 
19222 1
15073600 8899.43 -6095 1630.14 -444.753 -265.469 517.957 
19222.5 1
15073600 8374.12 -6623.38 1642.38 -1056.95 -1063.13 1499.13 
