# Supplementary material for: Intrinsic group behaviour II: On the dependence of triad spatial dynamics on social and personal features; and on the effect of social interaction on small group dynamics
Source: PLoS One. 2019 Dec 3;14(12):e0225704. doi: 10.1371/journal.pone.0225704 (PMC6890182; doi:10.1371/journal.pone.0225704)
Supplement: S3 Data Set — (ZIP) [file pone.0225704.s003.zip › set_3_int/group_traj_triad_int/traj_3_0324_81.dat]

3 15064700 15064600 15072202 0 0 1 0 1 1 0 30 0 60 1462.66 1678.7 1105.17 
19006 1
15064600 -12286 12511 1171.5 0 0 0 
19006.5 1
15064600 -12111.4 12173.9 1400.71 513.445 -991.597 1116.64 
19007 2
15064700 -10740 12816.8 1070.5 0 0 0 
15064600 -11789.9 11748.1 1369.14 621.995 -823.432 1031.95 
19007.5 2
15064700 -10659.2 12489.7 1104.17 213.281 -863.017 888.981 
15064600 -11602.2 11393.7 1322.5 384.612 -726.386 821.926 
19008 2
15064700 -10581.7 11919.9 1268 156.154 -1148.81 1159.37 
15064600 -11356 11034.4 1369.57 496.304 -724.27 878.001 
19008.5 2
15064700 -10435.9 11592.6 1306.14 283.769 -636.743 697.113 
15064600 -11154.3 10605.9 1336.43 392.44 -833.797 921.535 
19009 2
15064700 -10366.3 11234.7 1384.83 143.053 -736.43 750.195 
15064600 -10944.2 10389.2 1331.5 432.344 -445.865 621.061 
19009.5 2
15064700 -10240 10947.1 1229 262.647 -597.763 652.919 
15064600 -10622.4 10192 1409.57 668.894 -409.91 784.503 
19010 2
15064700 -10150.4 10657.1 1444.86 171.593 -555.556 581.452 
15064600 -10447.9 9943.14 1423.29 334.428 -476.738 582.341 
19010.5 2
15064700 -9890.43 10414.4 1519.43 499.04 -465.862 682.692 
15064600 -10229.9 9612 1410.14 418.426 -635.591 760.957 
19011 2
15064700 -9642.67 10220.8 1490.33 508.751 -397.526 645.643 
15064600 -9968.5 9346.83 1441.5 536.668 -544.49 764.514 
19011.5 2
15064700 -9500.71 10128.6 1480.29 299.478 -194.645 357.175 
15064600 -9612 9048.71 1483 752.11 -628.943 980.428 
19012 2
15064700 -9318 9811.29 1487.71 360.383 -625.81 722.159 
15064600 -9305.86 8800.43 1489.57 603.832 -489.715 777.454 
19012.5 2
15064700 -8787.71 9204.29 1431.29 1069.12 -1223.79 1625.02 
15064600 -9058.57 8477.86 1526.43 498.56 -650.346 819.458 
19013 2
15064700 -8270.86 8871.43 1525 995.871 -641.343 1184.52 
15064600 -8631.14 8162 1587.57 823.562 -608.588 1024.03 
19013.5 2
15064700 -7972.29 8624.71 1545.43 600.747 -496.407 779.306 
15064600 -8256 7861.57 1609 754.815 -604.484 967.029 
19014 2
15064700 -7646.86 8334.14 1499.57 672.373 -600.354 901.394 
15064600 -7958 7559.43 1607.86 615.702 -624.262 876.808 
19014.5 2
15064700 -7435 7971.29 1617.43 406.636 -696.463 806.482 
15064600 -7581.71 7191.14 1597.43 722.237 -706.882 1010.6 
19015 2
15064700 -7270.57 7648.57 1802.86 321.15 -630.301 707.401 
15064600 -7333.43 6935.29 1469.57 484.933 -499.721 696.334 
19015.5 2
15064700 -6928.67 7383.83 1620.33 718.287 -556.172 908.441 
15064600 -6877.83 6545.33 1468.67 957.133 -819.228 1259.86 
19016 2
15064700 -6396.14 7098.29 1341.14 1056.59 -566.563 1198.91 
15064600 -6456 6201.14 1356 836.971 -682.918 1080.23 
19016.5 2
15064700 -5695.71 6861.71 1319 1423.64 -480.836 1502.64 
15064600 -6236.57 6073.14 1434.71 445.993 -260.163 516.328 
19017 2
15064700 -5082.57 6633.29 1315.14 1266.82 -471.96 1351.88 
15064600 -5773.86 5858.43 1270.57 956.021 -443.625 1053.94 
19017.5 2
15064700 -4577.57 6639 1336.86 988.258 11.1826 988.322 
15064600 -5367.14 5574.57 1093.29 795.918 -555.493 970.597 
19018 2
15064700 -4314 6535.86 1441.29 537.901 -210.496 577.621 
15064600 -4781.29 5330.43 1090.86 1195.63 -498.251 1295.29 
19018.5 2
15064700 -3913.88 6306.88 1482.62 763.597 -436.989 879.795 
15064600 -4088 5074.38 1266 1323.06 -488.652 1410.42 
19019 2
15064700 -3612.29 6115.14 1457.86 593.68 -377.425 703.495 
15064600 -3523.86 4919.71 1517.86 1110.52 -304.45 1151.49 
19019.5 2
15064700 -3269.29 5983.71 1478.29 729.787 -279.635 781.528 
15064600 -3087.86 4893.86 1639.86 927.66 -55.0152 929.289 
19020 2
15064700 -2839.29 5812.29 1490.86 875.764 -349.142 942.795 
15064600 -2698.71 4819 1610.86 792.552 -152.459 807.082 
19020.5 2
15064700 -2371 5617.5 1500.25 893.675 -371.728 967.903 
15064600 -2423.88 4703.5 1649.62 524.502 -220.42 568.936 
19021 2
15064700 -2004 5512 1583.14 693.762 -199.433 721.858 
15064600 -1978.71 4542.29 1671.86 841.514 -304.753 894.997 
19021.5 2
15064700 -1584 5441.43 1703.29 843.373 -141.71 855.196 
15064600 -1576.43 4357 1665.43 807.803 -372.06 889.367 
19022 2
15064700 -1150.86 5303 1778 864.557 -276.305 907.636 
15064600 -1276.43 4261.43 1652.71 598.802 -190.761 628.454 
19022.5 2
15064700 -850.286 5062.14 1934.86 607.215 -486.58 778.12 
15064600 -978.571 4189.14 1682.43 601.732 -146.032 619.198 
19023 2
15064700 -521.571 5026.14 1881 693.49 -75.9494 697.637 
15064600 -702.429 4141.43 1658.14 582.58 -100.663 591.213 
19023.5 2
15064700 -118.625 4947.5 1742.88 783.942 -153.002 798.734 
15064600 -291.75 4179 1631.88 798.986 73.0962 802.322 
19024 2
15064700 303.571 4861.14 1769.14 832.735 -170.33 849.976 
15064600 143.429 4113.71 1602.29 858.34 -128.769 867.946 
19024.5 2
15064700 727.429 4802.29 1728.14 863.253 -119.872 871.536 
15064600 577.571 4010.71 1606.29 884.201 -209.776 908.745 
19025 2
15064700 1143.86 4663.57 1662 822.981 -274.139 867.439 
15064600 969.714 3811.71 1629.71 774.986 -393.281 869.064 
19025.5 2
15064700 1526.43 4473.29 1607.14 751.614 -373.842 839.453 
15064600 1380.71 3503.86 1658.43 807.466 -604.827 1008.87 
19026 2
15064700 1850.67 4321.5 1584.5 676.906 -316.88 747.406 
15064600 1748.33 3290.17 1667.83 767.472 -446.118 887.713 
19026.5 2
15064700 2034.29 4140.57 1576.71 377.817 -372.281 530.414 
15064600 1978.14 3077 1672.43 472.859 -438.615 644.964 
19027 2
15064700 2240.86 3987.71 1549.86 395.731 -292.83 492.293 
15064600 2218.14 2837.86 1649.14 459.77 -458.128 649.053 
19027.5 2
15064700 2391.83 3725.83 1553.33 311.934 -541.076 624.553 
15064600 2421.83 2593 1636.33 420.848 -505.903 658.066 
19028 2
15064700 2404.86 3337.14 1609.71 26.6336 -794.868 795.314 
15064600 2672.43 2306 1620.14 512.465 -586.912 779.157 
19028.5 2
15064700 2311.71 2778.57 1596.57 -182.633 -1095.24 1110.36 
15064600 3021.43 1955.86 1619.86 684.314 -686.555 969.352 
19029 2
15064700 2328.43 2400.29 1602.71 32.8375 -743.194 743.919 
15064600 3258.71 1550.71 1633.29 466.18 -795.958 922.428 
19029.5 2
15064700 2603 2115.57 1555.86 546.955 -567.16 787.928 
15064600 3552.57 1291.43 1584.71 585.373 -516.505 780.666 
19030 2
15064700 2910.83 1889.67 1507 623.144 -457.297 772.936 
15064600 3799.17 845 1571.33 499.181 -903.702 1032.4 
19030.5 2
15064700 3444.86 1365.57 1487.29 1096.56 -1076.17 1536.42 
15064600 4113.86 445.286 1635.29 646.182 -820.769 1044.61 
19031 2
15064700 3879.57 987.143 1553.29 865.965 -753.842 1148.12 
15064600 4472.86 93.2857 1629.43 715.139 -701.195 1001.55 
19031.5 2
15064700 4218.29 654.286 1568.86 676.076 -664.386 947.886 
15064600 4745.71 -202.857 1632.14 544.625 -591.104 803.754 
19032 2
15064700 4542.43 410.571 1557.57 646.992 -486.456 809.467 
15064600 5179.86 -484.143 1632.29 866.553 -561.449 1032.54 
19032.5 2
15064700 4949.43 116.857 1563.57 779.693 -562.671 961.52 
15064600 5581.57 -754.857 1627 769.568 -518.61 928.003 
19033 2
15064700 5225.33 -236.167 1561.83 552.915 -707.463 897.897 
15064600 6064.67 -912 1622.17 968.127 -314.916 1018.06 
19033.5 2
15064700 5542 -525.857 1551.71 676.638 -618.997 917.058 
15064600 6431.71 -1026.57 1625.14 784.29 -244.811 821.61 
19034 2
15064700 5831.14 -764.571 1558.14 580.608 -479.346 752.913 
15064600 6881.57 -1182.29 1624.29 903.328 -312.679 955.913 
19034.5 2
15064700 6153 -1028.71 1560.86 608.426 -499.325 787.088 
15064600 7318.14 -1445.71 1626.29 825.277 -497.975 963.878 
19035 2
15064700 6548.67 -1208.33 1561.17 804.201 -365.079 883.188 
15064600 7800.5 -1453.67 1637.5 980.401 -16.1634 980.534 
19035.5 2
15064700 7036.86 -1475 1582.29 1023.46 -559.05 1166.19 
15064600 8216.86 -1558 1655.14 872.866 -218.728 899.854 
19036 2
15064700 7543.29 -1543.14 1570.57 983.356 -132.316 992.218 
15064600 8619.29 -1518.43 1653.71 781.415 76.8377 785.183 
19036.5 2
15064700 8100.43 -1699.14 1602 1086.05 -304.094 1127.82 
15064600 8943.57 -1954.29 1692.29 632.136 -849.624 1058.99 
19037 2
15064700 8511 -1874.57 1611.14 788.045 -336.715 856.967 
15064600 9160.71 -2338.43 1680.43 416.781 -737.318 846.962 
19037.5 2
15064700 8752.83 -2102.33 1650.5 508.053 -478.491 697.906 
15064600 9461 -2670.83 1645 630.852 -698.329 941.084 
19038 2
15064700 8988.57 -2328.86 1639.86 502.64 -482.993 697.086 
15064600 9664.86 -3042.29 1634.86 434.663 -792.009 903.444 
19038.5 2
15064700 9243.88 -2776.88 1632.75 481.705 -845.317 972.934 
15064600 9893.62 -3456 1633.38 431.637 -780.593 891.984 
19039 2
15064700 9607.14 -3160.43 1593.86 682.834 -720.965 993.002 
15064600 10066.4 -3892 1661.57 324.819 -819.549 881.571 
19039.5 2
15064700 10084.2 -3386.67 1536 1014.94 -481.358 1123.31 
15064600 10293 -4233.83 1636.17 482.067 -727.305 872.56 
19040 2
15064700 10581.5 -3839.88 1517.5 980.934 -893.902 1327.14 
15064600 10521 -4746.5 1575 449.704 -1011.18 1106.67 
19040.5 2
15064700 11061.1 -4261.71 1524.29 915.349 -805.037 1218.99 
15064600 10821.6 -5111.14 1544.43 573.61 -695.883 901.821 
19041 2
15064700 11451.6 -4647.29 1508.57 795.17 -785.278 1117.57 
15064600 11144.6 -5437.43 1557.43 657.841 -664.533 935.072 
19041.5 2
15064700 11894.6 -4961 1523.71 891.348 -631.216 1092.22 
15064600 11475.7 -5760.14 1593.43 666.283 -649.325 930.353 
19042 2
15064700 12323.1 -5438.71 1516.43 894.721 -997.316 1339.84 
15064600 11725.7 -6154 1580 521.921 -822.249 973.907 
19042.5 3
15072202 12635 -7400.25 1039 0 0 0 
15064700 12799.8 -5963.88 1561.75 927.251 -1021.71 1379.74 
15064600 12052.5 -6570.75 1623 635.77 -810.798 1030.34 
19043 3
15072202 12827.3 -7775.57 1054.43 534.127 -1042.56 1171.42 
15064700 13179.3 -6348.14 1609.71 768.291 -777.87 1093.32 
15064600 12503.1 -6940.86 1674.14 912.233 -749.205 1180.46 
19043.5 3
15072202 13191.1 -8199 1076.29 745.609 -867.681 1144.03 
15064700 13403.1 -6763.29 1596.43 458.724 -850.703 966.5 
15064600 12776.9 -7282.43 1694.29 560.89 -699.941 896.948 
19044 3
15072202 13446.4 -8606.14 1057.86 510.571 -814.286 961.116 
15064700 13653.3 -7138.86 1574.29 500.286 -751.143 902.497 
15064600 12985.7 -7645.86 1679.43 417.714 -726.857 838.336 
19044.5 3
15072202 13694 -8989.71 1045.14 486.388 -753.578 896.913 
15064700 13922.4 -7579 1612.43 528.768 -864.721 1013.58 
15064600 13302.1 -7993.43 1641 621.667 -682.852 923.448 
19045 3
15072202 13971.6 -9346.57 1038.86 564.17 -725.319 918.899 
15064700 14368.4 -7969 1582.86 906.504 -792.683 1204.2 
15064600 13591.1 -8421.14 1584.43 587.398 -869.338 1049.18 
19045.5 3
15072202 14367.7 -9718 1038.29 813.435 -762.687 1115.06 
15064700 14737.3 -8368.86 1522.43 757.407 -821.062 1117.05 
15064600 13946.9 -8817.29 1605.57 730.419 -813.435 1093.25 
19046 3
15072202 14813.8 -10127.2 1080.75 847.977 -778.042 1150.83 
15064700 15103.5 -8813.12 1587.12 696.225 -844.616 1094.58 
15064600 14243.2 -9169 1631 563.485 -668.658 874.425 
19046.5 3
15072202 15194.6 -10461.7 1062.29 743.792 -653.251 989.931 
15064700 15433.3 -9208.43 1581.14 644.113 -772.077 1005.48 
15064600 14614.1 -9503.71 1645.29 724.4 -653.739 975.771 
19047 3
15072202 15458.6 -10731 1090.43 537.678 -548.443 768.042 
15064700 15687.9 -9567.57 1602.14 518.475 -731.452 896.57 
15064600 14990.7 -9812.14 1658.43 766.948 -628.164 991.362 
19047.5 3
15072202 15824.6 -10963 1093.57 726.19 -460.317 859.793 
15064700 16070.6 -10002.7 1613.14 759.354 -863.379 1149.8 
15064600 15433 -10172.1 1679.43 877.551 -714.286 1131.5 
19048 3
15072202 16241.3 -11259.1 1116 825.177 -586.421 1012.33 
15064700 16382.6 -10279.7 1590.57 617.822 -548.515 826.179 
15064600 15816.3 -10584.9 1714.43 758.982 -817.256 1115.33 
19048.5 3
15072202 16616 -11445.1 1100.29 760.07 -377.282 848.556 
15064700 16735.7 -10560.6 1610.43 716.314 -569.69 915.234 
15064600 16142 -10798 1684.14 660.678 -432.338 789.564 
19049 3
15072202 16622 -11365.9 1152.29 12.22 161.478 161.94 
15064700 17201 -10854.4 1590.86 947.629 -598.487 1120.8 
15064600 16546.4 -11036.4 1637.57 823.683 -485.598 956.169 
19049.5 3
15072202 16439.6 -11511.4 1131.71 -367.06 -292.9 469.599 
15064700 17627.4 -11086.9 1597.86 858.005 -467.663 977.18 
15064600 16969.3 -11298.3 1632.43 850.819 -526.876 1000.75 
19050 2
15064700 18077.3 -11290.6 1597.71 903.328 -409.065 991.632 
15064600 17292.1 -11491.6 1617.86 648.308 -388.124 755.608 
19050.5 2
15064700 18759.1 -11622.1 1552.71 1383.08 -672.559 1537.93 
15064600 17785.4 -11638.7 1672.14 1000.58 -298.464 1044.15 
19051 2
15064700 19369.5 -11883 1601.25 1189.78 -508.493 1293.89 
15064600 18386.2 -11897.1 1648.38 1171.19 -503.725 1274.92 
19051.5 2
15064700 19692.4 -12047.1 1581.14 622.213 -316.268 697.979 
15064600 18993.7 -12267.9 1721.14 1170.45 -714.32 1371.21 
19052 2
15064700 20046.9 -12222.9 1540.86 727.779 -360.81 812.309 
15064600 19158.6 -12573.1 1677.14 338.516 -626.87 712.432 
19052.5 2
15064700 20369.9 -12450.4 1515.14 651.21 -458.813 796.608 
15064600 19574.9 -12725.3 1650.71 839.286 -306.74 893.583 
19053 2
15064700 20679.7 -12707.6 1522.57 642.857 -533.491 835.391 
15064600 20012.7 -12831.4 1675.86 908.417 -220.213 934.728 
19053.5 2
15064700 21044.3 -12974.3 1600.86 753.247 -551.063 933.301 
15064600 20384.3 -13065.7 1682.43 767.71 -484.061 907.576 
19054 2
15064700 21431.8 -13246 1568.62 728.316 -510.741 889.551 
15064600 20729.2 -13307.1 1726 648.429 -453.78 791.439 
19054.5 2
15064700 21831.8 -13410.2 1598.67 790.679 -324.44 854.654 
15064600 21069.7 -13484 1716.17 672.76 -349.555 758.153 
19055 2
15064700 22323.9 -13610.5 1573 998.056 -406.356 1077.61 
15064600 21364 -13572.4 1686 597.025 -179.26 623.356 
19055.5 2
15064700 22841.1 -13740.4 1518.57 1014.25 -254.762 1045.76 
15064600 21807 -13738.6 1659.43 868.627 -325.875 927.744 
19056 2
15064700 23384.3 -13868 1480.43 1106.2 -259.82 1136.3 
15064600 22218.4 -13832 1638.14 837.94 -190.282 859.273 
19056.5 2
15064700 23895.4 -14101.9 1488.14 986.762 -451.462 1085.13 
15064600 22666.4 -13983.9 1621.57 864.865 -293.161 913.2 
19057 2
15064700 24396.6 -14303.9 1545 1012.41 -408.081 1091.56 
15064600 23132.3 -14072.3 1589.57 941.126 -178.644 957.93 
19057.5 2
15064700 24790.6 -14461.3 1541.71 794.355 -317.396 855.418 
15064600 23607.6 -14197.9 1572.29 958.237 -253.168 991.117 
19058 2
15064700 25157.4 -14585.3 1490.43 756.406 -255.67 798.447 
15064600 24113.6 -14649.6 1581.43 1043.3 -931.37 1398.54 
19058.5 2
15064700 25540.3 -14720.3 1480.86 789.396 -278.351 837.034 
15064600 24461.4 -14952.4 1595.43 717.231 -624.448 950.976 
19059 2
15064700 25925.2 -14986 1518.75 741.742 -511.974 901.276 
15064600 24800.8 -15245.2 1613.75 653.799 -564.203 863.584 
19059.5 2
15064700 26434.3 -15161.9 1481.14 990.342 -342.135 1047.78 
15064600 25117.7 -15491.1 1604 616.662 -478.391 780.468 
19060 2
15064700 26755.6 -15405.3 1528 661.082 -500.882 829.404 
15064600 25469.9 -15818.9 1627.14 724.574 -674.309 989.798 
19060.5 2
15064700 27166.7 -15782.4 1522.86 842.506 -772.834 1143.28 
15064600 25909.7 -16100.6 1598 901.347 -577.283 1070.37 
19061 2
15064700 27533 -16152.2 1539.88 714.007 -720.899 1014.64 
15064600 26417.4 -16504.8 1549.38 989.592 -787.872 1264.93 
19061.5 2
15064700 27762.9 -16407.3 1586.43 447.193 -496.178 667.963 
15064600 26868.1 -16821.9 1596.86 876.98 -616.94 1072.24 
19062 2
15064700 27988.7 -16587.3 1592.43 460.933 -367.347 589.409 
15064600 27262.7 -17076.9 1614.71 805.248 -520.408 958.775 
19062.5 2
15064700 28207.3 -16669.3 1638.71 439.782 -164.99 469.712 
15064600 27664.3 -17182.9 1654.14 807.991 -213.28 835.666 
19063 2
15064700 28406.6 -16844.3 1652.86 410.053 -360.082 545.713 
15064600 28073.4 -17336.7 1644.14 841.858 -316.578 899.414 
19063.5 2
15064700 28540.3 -16920 1718.86 274.567 -155.471 315.529 
15064600 28387.7 -17524.9 1653.57 645.351 -386.33 752.149 
19064 2
15064700 28820.7 -16970.7 1879.43 560.857 -101.429 569.955 
15064600 28706.7 -17679.9 1631.86 638 -310 709.326 
19064.5 2
15064700 29188.1 -17150.6 1880 730.474 -357.569 813.295 
15064600 29006.4 -17870.7 1609.43 595.853 -379.438 706.409 
19065 2
15064700 29649.1 -17215 1791.57 944.672 -132.026 953.853 
15064600 29419.7 -17996.7 1593.14 846.897 -258.197 885.381 
19065.5 2
15064700 30163 -17288 1697.14 1029.77 -146.293 1040.11 
15064600 29821.1 -18274 1541.14 804.466 -555.683 977.726 
19066 2
15064700 30751.2 -17461 1625.12 1099.53 -323.364 1146.1 
15064600 30327.6 -18507.5 1474.75 946.696 -436.449 1042.46 
19066.5 2
15064700 31386.7 -17766.3 1605.57 1243.57 -597.428 1379.63 
15064600 30792.1 -18721.9 1421.86 909.037 -419.486 1001.16 
19067 2
15064700 31954.4 -17897.9 1569.57 1128.66 -261.573 1158.57 
15064600 31324.6 -18942.6 1363.14 1058.51 -438.796 1145.85 
19067.5 2
15064700 32403.6 -18257.6 1519.71 909.196 -728.167 1164.85 
15064600 31900.1 -19162.7 1326.57 1165.12 -445.633 1247.44 
19068 2
15064700 32666.6 -18555.7 1581 538.934 -610.948 814.683 
15064600 32443.4 -19301.4 1482.86 1113.29 -284.251 1149.01 
19068.5 2
15064700 33174.7 -18835.3 1604.57 1014.26 -558.027 1157.63 
15064600 32809 -19504.6 1494.14 729.683 -405.475 834.774 
19069 2
15064700 33866.7 -18857.6 1549.71 1450.73 -46.7206 1451.49 
15064600 33333.3 -19533.6 1620.57 1099.13 -60.7966 1100.81 
19069.5 2
15064700 34495 -18781.7 1555.14 1239.22 149.62 1248.22 
15064600 33847 -19550.9 1689.29 1013.24 -34.0941 1013.82 
19070 2
15064700 34893.1 -18846.5 1593 777.588 -126.535 787.816 
15064600 34301 -19788.8 1721.38 886.719 -464.634 1001.08 
19070.5 2
15064700 35308.6 -18935.4 1593.29 816.201 -174.712 834.691 
15064600 34797.7 -19908.3 1733 975.863 -234.844 1003.72 
19071 2
15064700 35829.9 -19016.1 1577.86 998.632 -154.625 1010.53 
15064600 35305.4 -19963.1 1700.71 972.633 -105.09 978.294 
19071.5 2
15064700 36281.4 -19085.6 1525.57 925.351 -142.272 936.224 
15064600 35780.9 -19960.3 1651.43 974.239 5.8548 974.256 
19072 2
15064700 36672.9 -19113.4 1504.43 786.001 -55.938 787.989 
15064600 36254 -20037.4 1651.29 950.086 -154.905 962.631 
19072.5 2
15064700 36998.6 -19140.4 1496.43 675.756 -56.0166 678.074 
15064600 36797.9 -20072.4 1703.14 1128.33 -72.6141 1130.67 
19073 2
15064700 37441.6 -19154.1 1548 868.627 -26.8908 869.044 
15064600 37210.6 -20014.9 1710.29 809.244 112.885 817.079 
19073.5 2
15064700 37802 -19151.7 1562.71 763.62 5.14528 763.637 
15064600 37518.1 -20062 1717 651.634 -99.8789 659.244 
19074 2
15064700 38151.1 -19273 1542.12 652.57 -226.702 690.827 
15064600 37910.5 -20160.2 1733.38 733.378 -183.645 756.021 
19074.5 2
15064700 38510.4 -19344.1 1535.86 727.335 -144.014 741.456 
15064600 38256.1 -20110.6 1767 699.682 100.564 706.872 
19075 2
15064700 38951.7 -19418.9 1515.71 906.131 -153.417 919.027 
15064600 38477.6 -19992.4 1973.71 454.679 242.593 515.349 
19075.5 2
15064700 39401.9 -19553.1 1528.29 903.901 -269.65 943.265 
15064600 38694.4 -19850.9 2064.29 435.456 284.28 520.036 
19076 2
15064700 39737.7 -19674.7 1530.14 673.06 -243.63 715.797 
15064600 38906 -19863.7 2046.29 423.991 -25.7658 424.773 
19076.5 2
15064700 40128.8 -19950.4 1513.5 772.798 -544.784 945.519 
15064600 39242 -19908.9 2084.62 664.032 -89.2504 670.003 
19077 2
15064700 40711.2 -20304.1 1504.88 1107.41 -672.529 1295.63 
15064600 39798.6 -19994.9 2087 1058.22 -163.498 1070.78 
19077.5 2
15064700 41170 -20563.6 1526.86 949.793 -537.156 1091.17 
15064600 40371.3 -20518.3 2084.57 1185.63 -1083.67 1606.26 
19078 2
15064700 41503.5 -20861.5 1591.5 671.026 -599.454 899.789 
15064600 40927 -21342.2 2020.5 1118.14 -1657.88 1999.7 
19078.5 2
15064700 41857.6 -21030.6 1600.43 677.001 -323.272 750.223 
15064600 41253.1 -21716.9 1916.14 623.6 -716.266 949.692 
19079 2
15064700 42211.6 -21302.3 1621.86 758.03 -581.829 955.581 
15064600 41612 -21900 1824.57 768.431 -392.169 862.718 
19079.5 2
15064700 42592.2 -21440.2 1637.88 759.837 -275.378 808.199 
15064600 42075.8 -22039.1 1729 925.649 -277.695 966.406 
19080 2
15064700 42984.1 -21764.9 1607.57 772.964 -640.251 1003.69 
15064600 42538.3 -22237.9 1658 912.299 -391.977 992.943 
19080.5 2
15064700 43271.9 -21967.9 1537.12 598.196 -422.075 732.11 
15064600 42935 -22477 1627.12 824.77 -497.178 963.033 
19081 2
15064700 43731.1 -22093.9 1496 879.789 -241.379 912.301 
15064600 43416 -22665.9 1595.88 921.456 -361.83 989.95 
19081.5 2
15064700 44144.3 -22262.7 1536.86 836.358 -341.78 903.498 
15064600 43850.4 -22916.3 1558.57 879.41 -506.904 1015.04 
19082 2
15064700 44583.6 -22359 1567 891.155 -195.306 912.305 
15064600 44298.5 -23133.6 1631 908.867 -440.85 1010.14 
19082.5 2
15064700 44928.3 -22527.4 1577.86 660.27 -322.66 734.891 
15064600 44735 -23345.1 1644.43 836.207 -405.207 929.212 
19083 2
15064700 45217.9 -22795 1589.43 600.771 -555.127 817.98 
15064600 45152.1 -23534.6 1651.14 865.442 -393.005 950.496 
19083.5 2
15064700 45667.1 -22913.6 1612.86 924.456 -243.974 956.108 
15064600 45478.1 -23700.4 1634.29 670.782 -341.27 752.604 
19084 2
15064700 46139 -22931.4 1651.86 970.899 -36.7431 971.594 
15064600 45831.1 -23894.4 1622.71 726.337 -399.177 828.799 
19084.5 2
15064700 46581.4 -22867.6 1688.14 862.434 124.478 871.371 
15064600 46220.6 -24089.6 1628.57 759.12 -380.395 849.096 
19085 2
15064700 46983 -22984.3 1728.14 785.854 -228.404 818.373 
15064600 46606 -24196.7 1646.43 754.263 -209.673 782.864 
19085.5 2
15064700 47277.1 -23272.9 1723.57 594.228 -582.973 832.445 
15064600 46983.9 -24061.6 1643.29 763.348 273.016 810.702 
19086 2
15064700 47549 -23764.1 1728 559.377 -1010.88 1155.32 
15064600 47212.4 -24101.7 1619.29 470.312 -82.5985 477.51 
19086.5 1
15064700 47957.4 -24206.9 1728 818.494 -887.203 1207.09 
