# Supplementary material for: Intrinsic group behaviour II: On the dependence of triad spatial dynamics on social and personal features; and on the effect of social interaction on small group dynamics
Source: PLoS One. 2019 Dec 3;14(12):e0225704. doi: 10.1371/journal.pone.0225704 (PMC6890182; doi:10.1371/journal.pone.0225704)
Supplement: S3 Data Set — (ZIP) [file pone.0225704.s003.zip › set_3_int/group_traj_triad_int/traj_3_0324_80.dat]

3 15055303 15055302 15061100 0 0 1 0 3 1 0 10 0 30 1535.4 1737.81 1432.72 
18953.5 2
15055303 42807.3 -22193.8 1036.33 0 0 0 
15055302 44620.3 -23498.5 967.833 0 0 0 
18954 2
15055303 42583.7 -22135.3 1133.14 -494.732 129.53 511.408 
15055302 44350.6 -23532.3 1018 -596.818 -74.7472 601.481 
18954.5 2
15055303 42484.6 -22136.4 1160 -201.101 -2.31817 201.114 
15055302 44012.1 -23458.9 1272 -686.468 148.942 702.44 
18955 2
15055303 42419.1 -22111.6 1146.14 -131.119 49.8139 140.263 
15055302 43086 -23375.6 1683.14 -1856 166.905 1863.49 
18955.5 2
15055303 42263.9 -21992.1 1127 -306.889 236.025 387.154 
15055302 42542.9 -23128 1728 -1073.4 489.272 1179.65 
18956 2
15055303 42059.9 -21866.4 1156.43 -417.178 257.084 490.03 
15055302 41787.3 -22771.6 1751.71 -1545.14 728.893 1708.43 
18956.5 2
15055303 41817 -21657.7 1174.86 -493.612 424.216 650.855 
15055302 41451.4 -22511 1758.14 -682.636 529.617 863.994 
18957 2
15055303 41451.2 -21601.9 1167.5 -695.342 106.158 703.399 
15055302 40976.8 -22009.5 1759.75 -902.431 953.422 1312.78 
18957.5 2
15055303 41184.3 -21398.3 1163.86 -536.073 408.814 674.168 
15055302 40652.9 -21452.1 1760 -650.387 1119.19 1294.45 
18958 2
15055303 41155.4 -21368.7 1124.86 -60.88 62.387 87.1695 
15055302 40430.1 -21190.1 1758.29 -469.861 552.743 725.461 
18958.5 2
15055303 40847.9 -21296.7 1047 -607.849 142.292 624.281 
15055302 40133.9 -21056 1740.57 -585.545 265.104 642.762 
18959 2
15055303 40524 -21086.5 1024.5 -670.512 435.226 799.38 
15055302 39782 -20823 1715.33 -728.483 482.402 873.727 
18959.5 2
15055303 40173.4 -21007.3 1019.29 -716.915 161.992 734.989 
15055302 39389.3 -20696 1642.43 -803.097 259.714 844.047 
18960 2
15055303 39734.1 -20730 1108.25 -835.178 527.159 987.633 
15055302 38874.5 -20533.8 1512.88 -978.68 308.46 1026.14 
18960.5 2
15055303 39407.6 -20563.4 1141.71 -627.988 320.33 704.968 
15055302 38405.9 -20327.4 1419 -901.236 396.772 984.711 
18961 2
15055303 39014.6 -20362.6 1138.14 -793.939 405.772 891.622 
15055302 38202.9 -20197 1370 -410.101 263.492 487.453 
18961.5 2
15055303 38616.4 -20204.4 1224.43 -827.74 328.779 890.645 
15055302 37850.1 -20109 1345.57 -733.294 182.952 755.772 
18962 2
15055303 38239 -20015.5 1225.62 -725.824 363.324 811.68 
15055302 37334.6 -20034.8 1315.12 -991.38 142.788 1001.61 
18962.5 2
15055303 37939.8 -19885 1187 -604.377 263.636 659.375 
15055302 36765.3 -19967.2 1281.67 -1150.08 136.532 1158.16 
18963 2
15055303 37724.9 -19845.5 1162.62 -436.021 80.1217 443.321 
15055302 36570.6 -19848.1 1360 -394.946 241.464 462.911 
18963.5 2
15055303 37181.1 -19643.1 1158.71 -1064.06 396.002 1135.35 
15055302 36286.6 -19742.4 1405.14 -555.878 206.842 593.114 
18964 2
15055303 36543.4 -19762.3 1153.29 -1359.73 -254.036 1383.26 
15055302 35925.7 -19396.4 1207.43 -769.418 737.74 1065.96 
18964.5 2
15055303 36059.5 -19434.1 1116.62 -925.294 627.458 1117.98 
15055302 35477.1 -19148.5 1150.12 -857.723 474.051 980.007 
18965 2
15055303 35630.9 -19131.4 1041.29 -850.482 600.588 1041.17 
15055302 34981 -19029.1 1166.57 -984.375 236.82 1012.46 
18965.5 2
15055303 35190.9 -18822.7 1088.43 -890.688 624.928 1088.05 
15055302 34507.6 -18883.7 1202.57 -958.357 294.39 1002.55 
18966 2
15055303 34783.4 -18612.3 1102.43 -840.059 433.873 945.487 
15055302 34083.7 -18841.9 1233.14 -873.932 86.3034 878.183 
18966.5 2
15055303 34422.7 -18479.9 1121 -721.429 264.857 768.511 
15055302 33698.1 -18660 1206.57 -771.143 363.714 852.613 
18967 2
15055303 33962.2 -18331.9 1108.25 -892.373 286.787 937.324 
15055302 33187.5 -18649.1 1388.38 -989.618 21.0756 989.842 
18967.5 2
15055303 33551.1 -18187.3 1098 -780.089 274.363 826.931 
15055302 32713.7 -18460.9 1476.29 -899.024 357.245 967.403 
18968 2
15055303 33006 -17980.7 1074 -1119.39 424.171 1197.06 
15055302 32200.6 -18254.7 1431.57 -1053.68 423.291 1135.53 
18968.5 2
15055303 32133.9 -17629.5 1061.38 -1754.78 706.669 1891.73 
15055302 31694.8 -18085.9 1355.88 -1017.75 339.717 1072.95 
18969 2
15055303 31362.2 -17324 1055.75 -1279.64 506.633 1376.29 
15055302 31251.2 -18084 1335.5 -735.489 3.10945 735.496 
18969.5 2
15055303 30956.4 -17098.9 1009.29 -985.003 546.463 1126.43 
15055302 30738.1 -17803.9 1447.43 -1245.41 679.958 1418.94 
18970 2
15055303 30569.9 -16847.1 958.143 -810.422 527.703 967.086 
15055302 30186.1 -17548.3 1595.71 -1157.23 535.789 1275.25 
18970.5 2
15055303 30087.7 -16727.7 989.714 -921.879 228.353 949.74 
15055302 29745.3 -17418.1 1638.57 -842.939 248.839 878.901 
18971 3
15061100 24004.6 -17353.4 1615.8 0 0 0 
15055303 29668.3 -16693.5 1030.17 -879.205 71.7281 882.126 
15055302 29284.7 -17351.2 1723.17 -965.658 140.411 975.813 
18971.5 3
15061100 23891.1 -17380.3 1619.14 -262.026 -62.0917 269.282 
15055303 29106.9 -16771.7 1129.57 -1199.74 -167.125 1211.32 
15055302 28757.7 -17461.3 1744 -1125.97 -235.297 1150.29 
18972 3
15061100 23808.3 -17347.1 1665.43 -162.465 64.986 174.98 
15055303 28548.7 -16702.3 1207.14 -1094.4 136.134 1102.83 
15055302 28238.6 -17500.9 1758.29 -1017.93 -77.591 1020.88 
18972.5 3
15061100 23775 -17310.9 1627 -67.2439 73.3045 99.475 
15055303 27988.7 -16878.3 1204.86 -1131.31 -355.556 1185.87 
15055302 27798.7 -17595.3 1756.57 -888.6 -190.765 908.846 
18973 3
15061100 23830.3 -17271.1 1584.71 108.191 77.7188 133.212 
15055303 27456.3 -17098.6 1169.43 -1041.93 -431.088 1127.59 
15055302 27347 -17690.9 1745.57 -883.981 -187.028 903.55 
18973.5 3
15061100 23876 -17255.7 1552.43 87.0748 29.3878 91.9003 
15055303 27020.3 -17106.4 1123.29 -830.476 -14.966 830.611 
15055302 26799 -17735 1731.71 -1043.81 -84.0816 1047.19 
18974 3
15061100 23853.7 -17312.3 1524.43 -42.9397 -109.001 117.154 
15055303 26532.9 -17144.6 1084.14 -939.169 -73.493 942.04 
15055302 26341 -17755.7 1733.57 -882.466 -39.9119 883.368 
18974.5 3
15061100 24125 -17327.3 1494.71 544.75 -30.1205 545.583 
15055303 26032.3 -17226.3 1055 -1005.16 -164.085 1018.47 
15055302 25834.1 -17741.4 1648.14 -1017.79 28.6862 1018.19 
18975 3
15061100 24231.3 -17257.7 1498.67 222.455 145.647 265.893 
15055303 25575.7 -17091.7 1085.33 -955.27 281.63 995.92 
15055302 25364.7 -17590.3 1576.17 -982.168 316.099 1031.78 
18975.5 3
15061100 24354.7 -17293.6 1489.43 264.766 -77.0488 275.749 
15055303 25151.9 -17010.9 1056.86 -909.462 173.411 925.847 
15055302 24975.3 -17521.6 1562.14 -835.581 147.558 848.51 
18976 3
15061100 24095 -17313.7 1471 -501.379 -38.8858 502.885 
15055303 24597 -16882.9 1051.86 -1071.15 247.104 1099.29 
15055302 24808.1 -17519.9 1561 -322.67 3.30943 322.687 
18976.5 3
15061100 23911.4 -17268.7 1465.86 -350.997 86.0421 361.389 
15055303 23875 -16468.1 1049.43 -1380.5 792.953 1592.03 
15055302 25061.1 -17466.7 1565 483.748 101.612 494.304 
18977 3
15061100 23923.3 -17211.2 1458.83 24.5966 118.9 121.418 
15055303 23707.5 -16325.5 1053.67 -346.074 294.717 454.561 
15055302 25258.3 -17435.8 1601.83 407.418 63.8036 412.384 
18977.5 3
15061100 23771.4 -17277.6 1453.14 -310.01 -135.52 338.337 
15055303 23740.7 -16272 1080.29 67.7843 109.184 128.514 
15055302 25200.1 -17354.4 1629.43 -118.756 166.132 204.213 
18978 3
15061100 23905.6 -17185.4 1471.86 259.464 178.226 314.779 
15055303 23765.9 -16135.3 1111.43 48.6322 264.438 268.872 
15055302 24961.1 -17244.7 1614.14 -462.282 212.213 508.664 
18978.5 3
15061100 23986.3 -17148.9 1530.57 157.645 71.4286 173.072 
15055303 23890 -15962.7 1175.57 242.467 337.054 415.205 
15055302 24502.3 -17067.1 1616.43 -896.205 346.819 960.972 
18979 3
15061100 23876.2 -17201.7 1534.67 -228.463 -109.563 253.376 
15055303 23927.3 -15874 1148.5 77.455 184.055 199.688 
15055302 24222.2 -16618.5 1607 -581.16 930.794 1097.33 
18979.5 3
15061100 23673.6 -17157.7 1589.86 -427.416 92.7265 437.359 
15055303 23675.9 -15648.1 1172.86 -530.54 476.492 713.104 
15055302 24013.1 -16496.3 1589.43 -440.979 257.836 510.824 
18980 3
15061100 23424.7 -16796.6 1631.86 -491.813 713.721 866.763 
15055303 23329.4 -15477.4 1169.43 -684.641 337.38 763.256 
15055302 23765 -16378 1598.86 -490.401 233.766 543.268 
18980.5 3
15061100 23176.4 -16538 1681.29 -487.791 507.999 704.275 
15055303 23027.9 -15446.6 1140.14 -592.478 60.6231 595.572 
15055302 23566.3 -16205.3 1655.86 -390.401 339.321 517.254 
18981 3
15061100 22908.6 -16327.3 1724.14 -524.182 412.357 666.937 
15055303 22788 -15427.7 1132.57 -469.388 36.9024 470.836 
15055302 23444.6 -16266.1 1690.57 -238.188 -119.094 266.303 
18981.5 3
15061100 22876.7 -16408.9 1749.14 -64.8822 -166.133 178.353 
15055303 22615.6 -15973.7 1142.29 -351.178 -1112.02 1166.15 
15055302 23297.7 -16112 1722.57 -299.098 313.937 433.608 
18982 3
15061100 22847.7 -16422.6 1702.86 -58 -27.4286 64.1586 
15055303 22420.6 -16114.9 1148.14 -390 -282.286 481.441 
15055302 23048.4 -15955.1 1711.14 -498.571 313.714 589.059 
18982.5 3
15061100 22807.4 -16395.9 1638.14 -80.7329 53.5356 96.8704 
15055303 22330.4 -16198.9 1230.86 -180.647 -168.337 246.922 
15055302 22757 -15813.6 1713 -584.025 283.71 649.29 
18983 3
15061100 22736.4 -16323.6 1618.29 -144.898 147.522 206.78 
15055303 22197.7 -16278 1332.14 -270.845 -161.516 315.349 
15055302 22492.7 -15807.3 1713 -539.359 12.828 539.511 
18983.5 2
15061100 22551.4 -16173 1620 -355.189 289.005 457.912 
15055303 21990.1 -16363.5 1336.12 -398.444 -164.107 430.916 
18984 3
15061100 22240.8 -16000.2 1620.33 -628.627 349.865 719.428 
15055303 21644.7 -16336 1347.83 -699.308 55.668 701.521 
15055302 22179.1 -15723.5 1712.75 -601.899 160.817 623.012 
18984.5 3
15061100 21915.9 -15651.1 1604.29 -661.866 710.843 971.269 
15055303 21330.6 -16086.7 1373.57 -639.705 507.71 816.696 
15055302 21067.1 -14752.1 1060.29 -1128.92 986.149 1498.98 
18985 3
15061100 21881.7 -15486 1588.43 -66.4258 321.29 328.084 
15055303 20986.4 -15892.7 1426.29 -669.539 377.432 768.594 
15055302 20726.3 -14507.4 1056.14 -663.146 476.098 816.353 
18985.5 3
15061100 21657.3 -15394.7 1569 -439.195 178.641 474.136 
15055303 20800.4 -15709.1 1477.71 -363.992 359.24 511.413 
15055302 20379 -14282.7 1117.57 -679.62 439.754 809.485 
18986 3
15061100 21346 -15150.1 1525.14 -606.795 476.747 771.679 
15055303 20611.3 -15345.1 1505.43 -368.7 709.552 799.627 
15055302 20177.9 -14096.9 1095.57 -392.091 362.295 533.847 
18986.5 3
15061100 21001.7 -14926.7 1455.33 -715.87 464.607 853.422 
15055303 20318.3 -14906.8 1643.67 -609.049 911.246 1096.04 
15055302 19946.2 -13952.3 1069 -481.685 300.465 567.715 
18987 3
15061100 20652.9 -14684.7 1356.86 -710.406 492.775 864.583 
15055303 19972.6 -14550.3 1645.43 -704.199 726.166 1011.54 
15055302 19607.4 -13874.6 1055.86 -689.894 158.375 707.839 
18987.5 3
15061100 20357.4 -14383.6 1236.86 -602.915 614.577 860.937 
15055303 19512.7 -14157.4 1670.86 -938.484 801.749 1234.32 
15055302 19422.9 -13560.9 1081.29 -376.676 640.233 742.821 
18988 3
15061100 20019 -14038 1145.86 -689.264 703.811 985.107 
15055303 19144.3 -13796.7 1670.29 -750.364 734.652 1050.12 
15055302 19238.3 -13210.6 1084 -375.909 713.413 806.391 
18988.5 3
15061100 19697.4 -13765.6 1145.43 -631.771 535.223 828.009 
15055303 18719.6 -13446.4 1662.29 -834.409 688.184 1081.59 
15055302 19083 -12903.6 1090.29 -305.08 603.143 675.911 
18989 3
15061100 19363.4 -13521.3 1105.86 -648.544 474.341 803.498 
15055303 18372 -13122.9 1699.57 -674.896 628.294 922.083 
15055302 18668.6 -12546.7 1091 -804.716 692.926 1061.94 
18989.5 3
15061100 18828.1 -13176.9 1076 -1025.45 659.825 1219.39 
15055303 17956.9 -12869.3 1678.71 -795.293 485.769 931.913 
15055302 18091.1 -12200.9 1072.71 -1106.19 662.562 1289.43 
18990 3
15061100 18593.7 -12984 1045.43 -476.481 391.986 616.998 
15055303 17447 -12658 1640.43 -1036.3 429.443 1121.75 
15055302 17654.1 -11897.3 1042.71 -888.211 617.015 1081.49 
18990.5 3
15061100 18384.9 -12690.9 1005.71 -427.986 600.703 737.574 
15055303 17160.7 -12304 1680.86 -586.651 725.41 932.941 
15055302 17297 -11566.9 1060.43 -731.85 677.108 997.035 
18991 3
15061100 17967.1 -12369.3 974.429 -873.879 672.744 1102.84 
15055303 16655 -11867.9 1719.86 -1057.98 912.433 1397.09 
15055302 17080.1 -11282.7 1112.29 -453.676 594.441 747.785 
18991.5 3
15061100 17609.9 -11942.3 946.857 -714.571 854 1113.52 
15055303 16308.9 -11522 1749.86 -692.286 691.714 978.636 
15055302 16834.9 -10948.7 1090 -490.571 668 828.785 
18992 3
15061100 17217.3 -11515 915 -785.143 854.571 1160.49 
15055303 16108 -11156.4 1752.57 -401.714 731.143 834.233 
15055302 16672.9 -10580.6 1095.14 -324 736.286 804.421 
18992.5 3
15061100 16842.1 -11269.3 938.429 -759.398 497.397 907.794 
15055303 15841 -10642.1 1754.14 -540.486 1041.06 1173 
15055302 16604.9 -10303.4 1105.43 -137.652 561.018 577.658 
18993 3
15061100 16483.3 -10892.7 1053 -710.608 745.686 1030.05 
15055303 15635.4 -10121.9 1764.14 -407.072 1030.27 1107.77 
15055302 16297 -10058.7 1080.29 -609.618 484.583 778.752 
18993.5 3
15061100 16316.6 -10656 1038.86 -336.118 477.247 583.729 
15055303 15347.4 -9748.71 1776.86 -580.645 752.304 950.321 
15055302 16237.7 -9993.14 1043 -119.528 132.2 178.224 
18994 3
15061100 15960.6 -10498.4 1056.29 -695.312 307.757 760.377 
15055303 15000.3 -9276.14 1790.14 -678.013 922.991 1145.26 
15055302 16127.7 -9876.29 1066.71 -214.844 228.237 313.448 
18994.5 3
15061100 15576.7 -10295.3 1072.57 -748.26 395.99 846.582 
15055303 14641.7 -8931.29 1787.29 -698.97 672.236 969.773 
15055302 15889 -9544.57 1170.86 -465.33 646.617 796.646 
18995 3
15061100 15262.1 -10029.4 1075.14 -616.807 521.289 807.584 
15055303 14188.7 -8527.71 1768.86 -888.235 791.317 1189.6 
15055302 15664.9 -9056.57 1160 -439.496 956.863 1052.97 
18995.5 3
15061100 14916.5 -9717.83 1055.83 -708.285 638.515 953.608 
15055303 13728.2 -8169.83 1747.83 -943.745 733.363 1195.19 
15055302 15199.7 -8477.83 1129.17 -953.259 1185.94 1521.56 
18996 3
15061100 14548.6 -9219.14 1035.86 -738.812 1001.39 1244.44 
15055303 13328.9 -7826.14 1759 -801.826 690.142 1057.93 
15055302 14705.7 -7993.86 1113.71 -991.872 971.84 1388.63 
18996.5 3
15061100 14231.6 -8775.71 1020.71 -611.969 856.04 1052.29 
15055303 13023.7 -7565.43 1771.71 -589.079 503.309 774.812 
15055302 14102.9 -7601.57 1154 -1163.82 757.308 1388.52 
18997 3
15061100 13905 -8374.17 1071.5 -661.076 812.849 1047.73 
15055303 12735.3 -7278 1798 -583.767 581.839 824.209 
15055302 13593 -7229.67 1164.33 -1032.1 752.844 1277.5 
18997.5 3
15061100 13555.6 -7987.71 1090.71 -697.462 771.362 1039.93 
15055303 12329.7 -6855.57 1787.57 -809.619 843.171 1168.94 
15055302 13206.9 -6977.43 1217 -770.744 503.469 920.613 
18998 3
15061100 13234 -7591.86 1060.71 -628.069 773.158 996.115 
15055303 11797.9 -6559.29 1737.43 -1038.78 578.683 1189.09 
15055302 12708.1 -6619.29 1221.29 -974.051 699.498 1199.2 
18998.5 3
15061100 12825.2 -7178.33 1057.33 -853.514 863.306 1214 
15055303 11336.7 -6115.5 1693.67 -962.819 926.484 1336.19 
15055302 12223 -6204.5 1176.33 -1012.82 865.941 1332.54 
18999 3
15061100 12522.9 -6778.43 1068.57 -628.502 831.403 1042.23 
15055303 10855.3 -5720.86 1671.57 -1000.79 820.463 1294.12 
15055302 11700.7 -5805 1137 -1085.83 830.561 1367.06 
18999.5 3
15061100 12139.8 -6382 1056.67 -753.984 780.371 1085.11 
15055303 10414.5 -5470.5 1665.17 -867.688 492.829 997.88 
15055302 11161.2 -5322.17 1112.33 -1062.1 950.459 1425.28 
19000 3
15061100 11638.7 -6059.86 1012.57 -1037.51 666.962 1233.4 
15055303 10018 -5165.86 1667.57 -820.911 630.731 1035.24 
15055302 10482.6 -4619.86 1070.43 -1404.96 1454.06 2021.93 
19000.5 3
15061100 11203.4 -5682.43 987.286 -848.51 735.728 1123.06 
15055303 9625 -4803.43 1662.29 -766.082 706.488 1042.12 
15055302 10394.9 -4330.71 1070.29 -170.983 563.631 588.995 
19001 3
15061100 10907.9 -5220.29 999.714 -589.963 922.441 1094.97 
15055303 9323.71 -4377 1702 -601.369 851.155 1042.17 
15055302 10239.3 -4481.29 1138.86 -310.522 -300.542 432.145 
19001.5 3
15061100 10737 -5011.57 1060.57 -321.765 393.059 507.965 
15055303 8941.14 -3879.29 1761.29 -720.473 937.315 1182.22 
15055302 9761.86 -4123.57 1162.57 -899.112 673.662 1123.49 
19002 3
15061100 10592.7 -4692 1135 -296.982 657.554 721.51 
15055303 8612.33 -3445.17 1734.67 -676.563 893.249 1120.55 
15055302 9269.5 -3527.5 1157.67 -1013.08 1226.48 1590.78 
19002.5 3
15061100 10050.8 -4061 1128.38 -1073.1 1249.5 1647.06 
15055303 8165 -3146.38 1730.12 -885.809 591.667 1065.24 
15055302 8674.88 -2843.38 1133.38 -1177.48 1354.7 1794.9 
19003 3
15061100 9718 -3898.17 1079 -664.172 325.017 739.432 
15055303 7801 -2758 1749.17 -726.547 775.2 1062.45 
15055302 8095.83 -2221.5 1129.67 -1155.77 1241.27 1696.04 
19003.5 3
15061100 9412.71 -3679 1055.57 -633.373 454.703 779.689 
15055303 7389.43 -2455.71 1756.29 -853.883 627.149 1059.45 
15055302 7561.86 -1818.71 1102.14 -1107.83 835.655 1387.67 
19004 3
15061100 9002.86 -3398.29 1039 -771.859 528.652 935.542 
15055303 6936.86 -2065.86 1731.29 -852.3 734.194 1124.93 
15055302 6983.14 -1378 1142.86 -1089.86 829.97 1369.91 
19004.5 3
15061100 8641.43 -3177.57 988.143 -715.7 437.058 838.598 
15055303 6416 -1610.71 1719.86 -1031.4 901.273 1369.7 
15055302 6458.86 -992.857 1156.71 -1038.19 762.659 1288.21 
19005 3
15061100 8329.86 -2966.29 1008.29 -619.426 420.051 748.42 
15055303 6108.71 -1305.71 1721.29 -610.906 606.362 860.744 
15055302 5972 -729.286 1140.57 -967.907 523.999 1100.64 
19005.5 3
15061100 8050.5 -2669.67 1037.17 -574.809 610.327 838.394 
15055303 5673.33 -1047.33 1713.83 -895.846 531.648 1041.72 
15055302 5545.33 -479.833 1127.5 -877.915 513.277 1016.95 
19006 3
15061100 7688.29 -2330.86 1025.43 -772.312 722.408 1057.52 
15055303 5249 -857.714 1745.86 -904.762 404.305 990.988 
15055302 5285.71 -343 1100.57 -553.559 291.756 625.738 
19006.5 3
15061100 7256.71 -1874.29 999.857 -828.352 876.337 1205.87 
15055303 4687.43 -572.571 1730.86 -1077.87 547.299 1208.86 
15055302 5032.29 -226.429 1107 -486.427 223.746 535.419 
19007 3
15061100 6766.14 -1460.43 1016.29 -948.881 800.497 1241.44 
15055303 4303 -306.143 1702.86 -743.576 515.336 904.696 
15055302 4813.43 -93.1429 1099.71 -423.321 257.806 495.646 
19007.5 3
15061100 6423.33 -1062.5 1036.33 -702.479 815.427 1076.29 
15055303 3995 -39 1777.17 -631.148 547.424 835.476 
15055302 4763.17 -285.833 1063.5 -102.996 -394.858 408.069 
19008 3
15061100 6138 -788.429 1010.71 -575.269 552.563 797.659 
15055303 3584.57 311.286 1795.57 -827.477 706.221 1087.87 
15055302 4509.14 -511 1026.71 -512.145 -453.965 684.38 
19008.5 3
15061100 5807.71 -476.429 963.286 -642.579 607.004 883.947 
15055303 3188 553 1758.71 -771.54 470.261 903.559 
15055302 4396.43 -607.714 1008.43 -219.288 -188.16 288.949 
19009 3
15061100 5459 -136.167 965.333 -717.519 700.127 1002.5 
15055303 2721.83 715.667 1709 -959.191 334.705 1015.91 
15055302 4296.5 -513.667 983.833 -205.614 193.514 282.356 
19009.5 3
15061100 5101.29 114.857 936.714 -743.689 521.879 908.532 
15055303 1973.43 822.143 1674.14 -1555.94 221.364 1571.6 
15055302 4090.71 -100.857 1017.71 -427.829 858.232 958.958 
19010 3
15061100 4699.29 294.286 915.429 -770.115 343.733 843.344 
15055303 1090.86 666.143 1599.29 -1690.75 -298.851 1716.96 
15055302 3539.57 419.714 988.714 -1055.83 997.263 1452.35 
19010.5 3
15061100 4289 446.571 897.143 -787.497 292.295 839.992 
15055303 545.571 425.143 1533.86 -1046.61 -462.572 1144.28 
15055302 3001.29 802.143 1020.29 -1033.18 734.028 1267.38 
19011 3
15061100 3920.83 523 917.833 -755.989 156.938 772.107 
15055303 42.8333 351.5 1552.83 -1032.32 -151.217 1043.33 
15055302 2324.67 819.333 1016.17 -1389.36 35.2987 1389.81 
19011.5 3
15061100 3580 797.857 948.571 -719.058 579.867 923.737 
15055303 -514.857 127 1594.29 -1176.56 -473.629 1268.31 
15055302 1682.57 629.286 991.857 -1354.63 -400.944 1412.72 
19012 3
15061100 3226.14 1068.29 931.857 -697.943 533.39 878.424 
15055303 -1051.86 -30.7143 1645 -1059.17 -311.074 1103.91 
15055302 1090.29 397.143 996.714 -1168.22 -457.875 1254.74 
19012.5 3
15061100 2809.29 1188.71 901.429 -840.438 242.8 874.807 
15055303 -1499 -249.429 1683.86 -901.498 -440.956 1003.56 
15055302 665.429 141.429 975.857 -856.567 -515.553 999.751 
19013 3
15061100 2376.71 1244.14 884.429 -833.471 106.799 840.286 
15055303 -1904 -466.429 1656 -780.347 -418.112 885.301 
15055302 59.5714 -195.429 1018.86 -1167.35 -649.05 1335.66 
19013.5 3
15061100 1980.29 1089.86 850.429 -797.643 -310.434 855.923 
15055303 -2370.29 -628.714 1703.43 -938.201 -326.531 993.4 
15055302 -463.143 -366.714 1035.71 -1051.74 -344.639 1106.77 
19014 3
15061100 1664.14 1085.29 852.143 -653.188 -9.4451 653.256 
15055303 -2708.86 -934.571 1701 -699.528 -631.936 942.7 
15055302 -1031.14 -550.857 1076.57 -1173.55 -380.46 1233.68 
19014.5 3
15061100 1449.43 875.143 836.429 -412.12 -403.345 576.654 
15055303 -3176.71 -1332.57 1697.57 -897.998 -763.916 1178.97 
15055302 -1456.57 -765 1131.29 -816.562 -411.023 914.173 
19015 3
15061100 1119.57 664 835.143 -644.252 -412.388 764.935 
15055303 -3778.57 -1409.71 1719.57 -1175.5 -150.67 1185.12 
15055302 -1875.14 -765.714 1217.86 -817.522 -1.39509 817.524 
19015.5 3
15061100 843.667 476.833 829 -579.632 -393.207 700.418 
15055303 -4212.5 -1439.83 1718.5 -911.615 -63.2753 913.808 
15055302 -2256.67 -948.167 1206 -801.521 -383.303 888.457 
19016 3
15061100 536.857 417.714 822.429 -608.749 -117.3 619.947 
15055303 -4605.86 -1435.43 1723.57 -780.471 8.73961 780.519 
15055302 -2657.43 -1080.71 1174.14 -795.163 -262.991 837.525 
19016.5 3
15061100 189.571 160.714 832.571 -705.865 -522.358 878.125 
15055303 -5002.14 -1581.71 1692.43 -805.459 -297.329 858.585 
15055302 -3004 -1335.14 1165 -704.413 -517.131 873.855 
19017 3
15061100 -324.714 7.14286 891.857 -1062.57 -317.296 1108.94 
15055303 -5487.14 -1585.57 1117.71 -1002.07 -7.9693 1002.1 
15055302 -3429.14 -1624.14 1142.14 -878.394 -597.107 1062.13 
19017.5 3
15061100 -980.571 -154.857 965.714 -1283.48 -317.025 1322.05 
15055303 -5983.14 -1684.71 1141.43 -970.646 -194.017 989.846 
15055302 -4019.71 -1670.86 1122.57 -1155.72 -91.4174 1159.33 
19018 3
15061100 -1547.14 -357.286 1017.14 -1156.27 -413.12 1227.85 
15055303 -6195.14 -1709.43 1243 -432.653 -50.4373 435.583 
15055302 -4488.71 -1715.14 1115 -957.143 -90.379 961.4 
19018.5 2
15061100 -2141.62 -607.5 1052 -1134.51 -477.508 1230.9 
15055303 -6235.38 -1540.12 1173.62 -76.7789 323.098 332.096 
19019 2
15061100 -2677.14 -1247.86 1054.86 -1054.17 -1260.55 1643.24 
15055303 -6103.71 -1501.29 1102.71 259.175 76.4553 270.216 
19019.5 2
15061100 -3261.57 -1344 1024.86 -1243.47 -204.559 1260.18 
15055303 -5774.29 -1296.29 1038.43 700.912 436.17 825.543 
19020 1
15061100 -3587.43 -1246 988.714 -663.66 199.593 693.024 
19020.5 1
15061100 -3699.25 -1227.38 985.75 -213.4 35.5439 216.34 
19021 1
15061100 -3756.71 -1192.43 985.143 -108.628 66.0613 127.138 
19021.5 1
15061100 -3450.14 -1543.43 1041.29 615.605 -704.819 935.81 
19022 1
15061100 -3080.29 -1804.86 1127.43 738.238 -521.814 904.038 
19022.5 1
15061100 -3017.29 -1534.14 1128.86 127.273 546.898 561.512 
19023 1
15061100 -3356.86 -1157.71 1135.14 -716.395 794.153 1069.53 
