# Supplementary material for: Intrinsic group behaviour II: On the dependence of triad spatial dynamics on social and personal features; and on the effect of social interaction on small group dynamics
Source: PLoS One. 2019 Dec 3;14(12):e0225704. doi: 10.1371/journal.pone.0225704 (PMC6890182; doi:10.1371/journal.pone.0225704)
Supplement: S3 Data Set — (ZIP) [file pone.0225704.s003.zip › set_3_int/group_traj_triad_int/traj_3_0324_79.dat]

3 15045900 15033402 15044300 0 0 0 1 0 1 0 53.3333 50 60 1549.29 1582.03 1516.63 
18814 1
15033402 25617.3 -16235.3 1330.33 0 0 0 
18814.5 1
15033402 25365.6 -16109.3 1461.14 -673.16 337.026 752.815 
18815 1
15033402 24984 -15818.4 1573 -780.31 594.8 981.158 
18815.5 1
15033402 24519.3 -15532.7 1603.43 -886.859 545.256 1041.07 
18816 1
15033402 24195.2 -15342.7 1634.5 -686.693 402.643 796.033 
18816.5 1
15033402 23833.9 -15183.9 1649.14 -744.968 327.442 813.754 
18817 1
15033402 23496.4 -14985.9 1622.71 -647.656 380.038 750.924 
18817.5 1
15033402 23095.4 -14765.6 1588.86 -789.37 433.633 900.635 
18818 1
15033402 22649.4 -14726.4 1526.43 -890.22 78.1295 893.641 
18818.5 1
15033402 22195.1 -14563.7 1507.14 -919.607 329.381 976.815 
18819 1
15033402 21786.1 -14315.7 1515.57 -811.508 492.063 949.037 
18819.5 1
15033402 21408.8 -13993 1580.5 -789.35 675.134 1038.69 
18820 1
15033402 21021 -13723.6 1610.57 -789.885 548.734 961.783 
18820.5 1
15033402 20663.6 -13490.1 1621.43 -686.043 448.039 819.387 
18821 1
15033402 20317.4 -13245.7 1618 -685.431 484.017 839.1 
18821.5 1
15033402 19894.9 -13001.7 1626.43 -822.123 474.708 949.334 
18822 1
15033402 19630 -12781.2 1632.67 -555.256 462.364 722.558 
18822.5 1
15033402 19343 -12482.6 1596.43 -592.975 616.932 855.702 
18823 1
15033402 19115.6 -12220 1593.29 -445.938 514.846 681.122 
18823.5 1
15033402 18757.6 -11929.6 1569.71 -676.749 549.014 871.439 
18824 1
15033402 18360 -11652.8 1515.5 -818.048 569.42 996.716 
18824.5 1
15033402 17989.1 -11494.1 1490.57 -771.013 329.918 838.634 
18825 1
15033402 17354.1 -11346.9 1566.57 -1214.15 281.617 1246.38 
18825.5 1
15033402 16876.7 -11035.7 1564.83 -970.48 632.501 1158.4 
18826 1
15033402 16509 -10661.9 1582.14 -783.937 797.035 1117.95 
18826.5 1
15033402 16166.4 -10336.9 1578 -634.392 601.852 874.459 
18827 1
15033402 15874.3 -10070 1587.5 -573.861 524.277 777.292 
18827.5 1
15033402 15467.4 -9740 1627 -838.979 680.412 1080.21 
18828 1
15033402 15062.7 -9333.86 1636.57 -804.601 807.441 1139.89 
18828.5 1
15033402 14766.6 -9094.14 1592.43 -591.104 478.472 760.486 
18829 1
15033402 14404.6 -8763.43 1585.29 -737.271 673.553 998.62 
18829.5 1
15033402 13991.9 -8342.57 1615.71 -810.834 826.831 1158.06 
18830 1
15033402 13600.6 -7917.71 1656.14 -751.028 815.465 1108.61 
18830.5 1
15033402 13361.5 -7620.5 1643.33 -518.593 644.716 827.404 
18831 1
15033402 13039.4 -7263.14 1609.29 -646.73 717.585 966.016 
18831.5 1
15033402 12758.2 -6895.83 1634.67 -571.671 746.564 940.301 
18832 1
15033402 12399.9 -6539 1590 -693.055 690.2 978.111 
18832.5 1
15033402 12028.6 -6228.43 1526.71 -729.441 610.16 950.989 
18833 1
15033402 11509.6 -5950 1524.43 -1035.93 555.746 1175.59 
18833.5 1
15033402 11101.4 -5639.29 1519.86 -845.016 643.301 1062.02 
18834 1
15033402 10722.8 -5341.62 1513.62 -735.298 577.982 935.268 
18834.5 1
15033402 10361.2 -5120.17 1523.67 -714.592 437.665 837.969 
18835 1
15033402 10055.1 -4822.71 1533 -648.356 630.196 904.163 
18835.5 1
15033402 9831.86 -4526.71 1518.29 -459.436 609.053 762.907 
18836 1
15033402 9587.5 -4145 1549.12 -466.33 728.462 864.94 
18836.5 1
15033402 9300.43 -3816.43 1554.43 -582.295 666.473 885.017 
18837 1
15033402 9025.75 -3537.75 1566 -539.644 547.502 768.748 
18837.5 1
15033402 8791.29 -3349.29 1589.14 -449.165 361.043 576.282 
18838 1
15033402 8670.71 -3330.43 1596.86 -241.143 37.7143 244.074 
18838.5 1
15033402 8307.29 -2937.71 1567.43 -747.795 808.054 1100.98 
18839 1
15033402 7781 -2344.57 1528.71 -1033.96 1165.31 1557.89 
18839.5 1
15033402 7492.29 -2183.71 1557.71 -585.627 326.282 670.388 
18840 1
15033402 7274 -1934 1549.86 -414.992 474.742 630.554 
18840.5 1
15033402 7150 -1627.43 1525.71 -249.497 616.844 665.391 
18841 1
15033402 6998.67 -1433.83 1524 -321.986 411.905 522.82 
18841.5 1
15033402 6892.5 -1310 1524 -290.868 339.269 446.887 
18842 1
15033402 6569 -2672.5 1696 -409.494 -1724.68 1772.63 
18842.5 1
15033402 6790 -2636.29 1674.43 667.674 109.409 676.578 
18843 1
15033402 7323 -2880.71 1658.43 1057.54 -484.977 1163.44 
18843.5 1
15033402 7696.57 -3220.71 1660.57 726.793 -661.479 982.742 
18844 1
15033402 7958.14 -3540.14 1657.71 515.92 -630.037 814.322 
18844.5 1
15033402 8098.86 -3931.57 1641.86 275.37 -766.005 813.998 
18845 1
15033402 8225.5 -4038.33 1673.17 267.179 -225.236 349.451 
18845.5 1
15033402 8333.71 -4076.29 1644.57 223.583 -78.414 236.935 
18846 1
15033402 8428.86 -4019.43 1597.57 189.528 113.261 220.791 
18846.5 1
15033402 8388.57 -4245.71 1611.86 -78.9916 -443.697 450.674 
18847 1
15033402 8593.71 -4501.71 1603.86 395.266 -493.256 632.089 
18847.5 1
15033402 8744.83 -4572.83 1623.67 314.177 -147.857 347.23 
18848 1
15033402 8955.86 -4593 1653 440.551 -42.1016 442.558 
18848.5 1
15033402 9085 -4779 1668.71 251.74 -362.573 441.398 
18849 1
15033402 9450 -5272.71 1645.14 687.382 -929.782 1156.28 
18849.5 1
15033402 9626.33 -5597 1628.67 366.597 -674.191 767.416 
18850 1
15033402 9690.71 -5763.71 1602.86 130.59 -338.163 362.502 
18850.5 1
15033402 10017.7 -5871.14 1574.71 613.508 -201.555 645.768 
18851 1
15033402 10367.7 -6001.17 1614.17 695.73 -258.497 742.2 
18851.5 1
15033402 10576.7 -6073 1607.67 444.681 -152.837 470.213 
18852 1
15033402 10874 -6293 1626.86 593.48 -439.122 738.272 
18852.5 1
15033402 11267.8 -6642 1629.67 792.421 -702.213 1058.79 
18853 1
15033402 11701 -6889.29 1666.43 875.084 -499.567 1007.64 
18853.5 1
15033402 12209.6 -7240 1713.43 959.569 -661.725 1165.61 
18854 1
15033402 12375.2 -7425.83 1723.83 337.261 -378.479 506.943 
18854.5 1
15033402 12672 -7736.17 1717 630.219 -658.882 911.757 
18855 1
15033402 12907.4 -7930.29 1699.71 476.576 -392.954 617.687 
18855.5 1
15033402 13136.3 -8135.5 1682.17 455.986 -408.793 612.401 
18856 1
15033402 13463.9 -8371.14 1676.71 643.465 -462.953 792.7 
18856.5 1
15033402 13806.2 -8552.5 1675.17 685.991 -363.441 776.32 
18857 1
15033402 14131 -8960 1682 648.37 -813.373 1040.17 
18857.5 1
15033402 14386.3 -9693.33 1705.67 508.632 -1460.82 1546.84 
18858 1
15033402 15035.1 -10241.9 1723.86 1247.71 -1054.85 1633.86 
18858.5 1
15033402 15432.7 -10461.7 1757.83 804.704 -444.959 919.531 
18859 1
15033402 15741.6 -10660.7 1742.86 606.886 -391.056 721.966 
18859.5 1
15033402 16046.3 -10884.2 1734.83 604.686 -443.358 749.808 
18860 1
15033402 16479.9 -11204.3 1736 863.593 -637.687 1073.52 
18860.5 1
15033402 16960.3 -11483.5 1712.5 964.812 -560.671 1115.89 
18861 1
15033402 17518.8 -11612.2 1677.5 1170.86 -269.741 1201.53 
18861.5 1
15033402 18041 -11849.6 1658.57 1036.04 -471.041 1138.1 
18862 1
15033402 18494.2 -12126 1722.5 908.15 -553.965 1063.77 
18862.5 1
15033402 18803 -12386.7 1750.14 623.906 -526.696 816.496 
18863 1
15033402 19048.5 -12401.8 1754.83 486.139 -29.9387 487.06 
18863.5 1
15033402 19212.3 -12632.7 1760 322.413 -454.49 557.235 
18864 1
15033402 19325.3 -13074 1751.17 221.662 -865.266 893.207 
18864.5 1
15033402 19556.3 -13491.8 1746.67 493.59 -892.806 1020.16 
18865 1
15033402 19930 -13957.6 1730.43 738.472 -920.431 1180.06 
18865.5 1
15033402 20335.1 -14259.7 1712.57 754.456 -562.65 941.158 
18866 1
15033402 20792 -14527.8 1697.33 924.812 -542.751 1072.31 
18866.5 1
15033402 21189.8 -14706.5 1694 851.892 -382.584 933.857 
18867 1
15033402 21684 -14707.3 1685.57 1004.4 -1.59698 1004.41 
18867.5 1
15033402 22139.1 -14755.7 1651.86 868.593 -92.4209 873.496 
18868 1
15033402 22516.8 -14804 1616.33 781.968 -99.9704 788.332 
18868.5 1
15033402 22976.1 -14936.7 1638.43 897.089 -259.208 933.786 
18869 1
15033402 23396 -15112.7 1661.17 849.913 -356.179 921.529 
18869.5 1
15033402 23847.6 -15229.1 1680.57 914.112 -235.782 944.031 
18870 1
15033402 24158.3 -15303.2 1688.83 622.769 -148.344 640.193 
18870.5 1
15033402 24495.6 -15253.6 1710.29 670.453 98.5989 677.665 
18871 1
15033402 24947.3 -15317.7 1724.67 907.152 -128.705 916.237 
18871.5 1
15033402 25281.9 -15393.9 1725 667.712 -152.077 684.812 
18872 1
15033402 25665.5 -15526.2 1722.17 764.229 -263.565 808.401 
18872.5 1
15033402 25965.7 -15654.3 1728.86 624.146 -266.36 678.606 
18873 1
15033402 26605.1 -15812 1708.86 1251.33 -308.639 1288.83 
18873.5 1
15033402 27148.6 -15986.9 1722.14 1065.55 -342.857 1119.35 
18874 1
15033402 27680.9 -16134.3 1733.29 1013.88 -280.816 1052.05 
18874.5 1
15033402 28017.4 -16326.7 1717.86 649.752 -371.484 748.45 
18875 1
15033402 28429.8 -16339.8 1746.17 841.642 -26.7736 842.068 
18875.5 1
15033402 28826 -16421 1762.57 827.07 -169.45 844.25 
18876 1
15033402 29260.7 -16507.6 1741.29 823.323 -163.961 839.49 
18876.5 1
15033402 29723.5 -16558.2 1734.33 980.478 -107.193 986.32 
18877 1
15033402 30134 -16712.4 1726.14 858.787 -322.724 917.423 
18877.5 1
15033402 30591.6 -16801.6 1689.43 904.291 -176.172 921.292 
18878 1
15033402 31030.7 -16997.3 1640.86 856.029 -381.509 937.195 
18878.5 1
15033402 31482.4 -17179.7 1644.57 903.429 -364.857 974.322 
18879 1
15033402 31945.3 -17410 1664.57 946.538 -470.932 1057.22 
18879.5 1
15033402 32523.4 -17596.9 1642.71 1160.93 -375.215 1220.06 
18880 1
15033402 33127.1 -17744.9 1684.29 1242.21 -304.527 1278.99 
18880.5 1
15033402 33696.6 -17758.9 1684.86 1070.35 -26.3158 1070.68 
18881 1
15033402 34109.2 -17802.7 1685 843.753 -89.59 848.496 
18881.5 1
15033402 34484.3 -17936.4 1716.29 760.891 -271.322 807.818 
18882 1
15033402 34935 -18030.1 1722.86 844.034 -175.495 862.086 
18882.5 1
15033402 35384.6 -18231.9 1739.71 874.653 -392.44 958.659 
18883 2
15044300 45013.3 -23910.8 1433 0 0 0 
15033402 35813.7 -18312 1740.57 863.467 -161.253 878.395 
18883.5 2
15044300 45293.3 -23878.7 1561.29 611.25 70.1289 615.26 
15033402 36243.9 -18462.7 1717.71 872.501 -305.708 924.508 
18884 2
15044300 45628.7 -23825 1564.86 662.902 106.155 671.348 
15033402 36701 -18676 1675.14 903.444 -421.513 996.938 
18884.5 2
15044300 45815.7 -23792.3 1651.33 405.537 70.8604 411.681 
15033402 37085 -18851.7 1683.5 832.972 -381.056 915.994 
18885 2
15044300 45879 -23801.7 1662.29 130.854 -19.3821 132.282 
15033402 37618.9 -19066.3 1703.57 1103.01 -443.428 1188.81 
18885.5 2
15044300 46046.1 -23816.3 1673.14 336.304 -29.3188 337.579 
15033402 38108.7 -19221.1 1716.29 985.628 -311.584 1033.71 
18886 2
15044300 46186.9 -23775.5 1692.5 270.639 78.4341 281.775 
15033402 38710.4 -19467.5 1737.62 1157.04 -473.764 1250.28 
18886.5 2
15044300 46396.7 -23770 1707.86 405.095 10.6178 405.234 
15033402 39207.6 -19565.9 1742.29 959.839 -189.879 978.44 
18887 2
15044300 46261.7 -23850.6 1708 -277.207 -165.444 322.825 
15033402 39665.1 -19798.7 1722.86 939.572 -478.146 1054.24 
18887.5 2
15044300 46454.1 -24340.1 1655.71 385.628 -981.105 1054.17 
15033402 40199.6 -19944.7 1695.43 1071 -292.585 1110.25 
18888 2
15044300 46713.6 -24343.4 1640 543.875 -6.88829 543.919 
15033402 40879.4 -20302.3 1681.29 1425.28 -749.626 1610.39 
18888.5 2
15044300 46737 -23978.1 1635.71 46.6705 727.661 729.156 
15033402 41412.1 -20563.9 1723.71 1061.18 -521.059 1182.21 
18889 2
15044300 46527 -23911.9 1625.25 -411.765 129.937 431.78 
15033402 41712.1 -20756.9 1750.75 588.2 -378.466 699.44 
18889.5 2
15044300 46553.3 -24051.4 1631.71 52.4665 -278.55 283.448 
15033402 42092.6 -20867.1 1749 759.374 -220.096 790.627 
18890 2
15044300 46583.8 -24138.1 1630.62 60.6858 -172.702 183.054 
15033402 42635 -20983.4 1777.25 1080.54 -231.538 1105.06 
18890.5 2
15044300 46550.9 -24249.9 1652.43 -65.1344 -221.252 230.64 
15033402 43124 -21234.6 1775 968.317 -497.419 1088.61 
18891 2
15044300 46551.8 -24465.6 1713.38 1.75759 -424.74 424.744 
15033402 43557.5 -21413.6 1776 853.346 -352.468 923.273 
18891.5 2
15044300 46503.1 -24406 1763.57 -91.5389 112.288 144.872 
15033402 44039.1 -21626.1 1687 907.049 -400.222 991.421 
18892 2
15044300 46285.1 -24146.6 1787 -449.485 534.904 698.684 
15033402 44412.9 -21761.7 1669.43 770.545 -279.529 819.68 
18892.5 2
15044300 46161.6 -24091.7 1820.86 -260.699 115.732 285.233 
15033402 44879 -21872.9 1721.14 983.424 -234.479 1010.99 
18893 2
15044300 45652.4 -23684.9 1807.43 -1065.15 851.166 1363.46 
15033402 45355.1 -22032.6 1745.71 996.115 -334.13 1050.66 
18893.5 2
15044300 44667.9 -23214.1 1755.88 -1889.74 903.517 2094.62 
15033402 45740.6 -22193.8 1771.12 739.889 -309.364 801.961 
18894 2
15044300 44123.7 -23033 1817 -1103.77 367.394 1163.31 
15033402 46052.6 -22293.4 1787.86 632.751 -202.188 664.27 
18894.5 2
15044300 43545.5 -22811.2 1777.38 -1135.98 435.658 1216.66 
15033402 46385 -22483 1808.75 653.101 -372.439 751.833 
18895 2
15044300 42900.7 -22658.1 1736.29 -1264.29 300.21 1299.44 
15033402 46613.1 -22601.9 1835.71 447.339 -233.053 504.407 
18895.5 2
15044300 42260.9 -22337.9 1737.62 -1361.36 681.421 1522.38 
15033402 46866.4 -22599.2 1792.12 538.792 5.54711 538.82 
18896 2
15044300 41672.2 -22078 1756.62 -1116.94 493.121 1220.95 
15033402 47092.1 -22810.1 1742.62 428.368 -400.142 586.185 
18896.5 2
15044300 41172.7 -21712.7 1744.86 -1017.38 743.963 1260.38 
15033402 47103.6 -23378.3 1744 23.3125 -1157.15 1157.38 
18897 2
15044300 40545.4 -21315.2 1727.38 -1272.49 806.216 1506.39 
15033402 47092 -23598.4 1744.88 -23.4715 -446.429 447.045 
18897.5 2
15044300 39995.4 -21132.2 1742 -1070.04 356.031 1127.72 
15033402 46990.2 -23385.9 1740.62 -197.957 413.424 458.374 
18898 2
15044300 39320.9 -20826.2 1807.62 -1335.64 605.941 1466.67 
15033402 46951.4 -23094.2 1740 -76.9802 577.475 582.584 
18898.5 2
15044300 38754.8 -20549.4 1833.38 -1078.33 527.381 1200.39 
15033402 46337.5 -22634.9 1728.12 -1169.29 875 1460.43 
18899 3
15045900 45262 -22738.6 1584.86 0 0 0 
15044300 38253.6 -20367.6 1833.14 -1008.41 365.802 1072.71 
15033402 45680.7 -22250.6 1672.71 -1321.5 773.247 1531.1 
18899.5 3
15045900 44756.5 -22881.6 1588.25 -1013.03 -286.681 1052.81 
15044300 37643.2 -20247.2 1817.62 -1223.09 241.125 1246.63 
15033402 45309.4 -22154.4 1624.12 -744.167 192.778 768.731 
18900 3
15045900 44374.7 -23192.6 1592.86 -774.413 -630.723 998.763 
15044300 37094 -20010.9 1790 -1114.1 479.499 1212.9 
15033402 44818.7 -22090.4 1608.86 -995.255 129.709 1003.67 
18900.5 3
15045900 43714 -23479.6 1610.57 -1423.95 -618.534 1552.49 
15044300 36554.7 -19882.6 1792.71 -1162.25 276.478 1194.69 
15033402 44280.3 -22427.1 1605 -1160.41 -725.677 1368.63 
18901 3
15045900 42473.4 -23386 1577.25 -2385.82 179.945 2392.59 
15044300 35981.8 -19679.5 1762.75 -1101.85 390.522 1169.01 
15033402 43746.6 -22605.2 1594 -1026.27 -342.514 1081.92 
18901.5 3
15045900 42120.3 -23295.6 1567.57 -697.805 178.713 720.326 
15044300 35258.1 -19518.3 1772 -1430.05 318.605 1465.12 
15033402 43185.9 -22525.7 1601.29 -1108.24 157.185 1119.33 
18902 3
15045900 41964.4 -23193.9 1578.57 -316.14 206.317 377.507 
15044300 34823.3 -19303.3 1792.57 -882.063 436.105 983.983 
15033402 42745 -22323.6 1537.71 -894.234 410.026 983.756 
18902.5 3
15045900 41662.4 -23054.3 1561.86 -610.101 281.962 672.106 
15044300 34468.9 -19139.7 1755.71 -716.017 330.447 788.591 
15033402 42383.9 -22148.9 1609.43 -729.582 352.958 810.474 
18903 3
15045900 41265.5 -22821.1 1554 -778.291 457.178 902.634 
15044300 33917.2 -18973 1740.12 -1081.58 326.891 1129.9 
15033402 41915.9 -21989.4 1613.12 -917.612 312.71 969.433 
18903.5 3
15045900 40907.7 -22566.6 1535.71 -730.175 519.497 896.121 
15044300 33599.7 -18793.1 1704.43 -648.032 367.055 744.765 
15033402 41560.1 -21827.6 1580 -725.984 330.211 797.554 
18904 3
15045900 40455.6 -22479.4 1555.12 -902.374 174.045 919.005 
15044300 33067.1 -18513.4 1717.25 -1063.05 558.419 1200.8 
15033402 41256 -21695.2 1594.25 -607.072 264.115 662.037 
18904.5 3
15045900 40071.3 -22215.9 1548 -741.968 508.722 899.619 
15044300 32546 -18389.4 1714.14 -1006.03 239.279 1034.1 
15033402 40829 -21391.7 1609.14 -824.324 585.976 1011.37 
18905 3
15045900 39695.6 -21897.6 1619.29 -773.075 654.909 1013.19 
15044300 32107.3 -18208 1668 -902.704 373.31 976.85 
15033402 40310 -20853.1 1570.57 -1067.9 1108.17 1538.98 
18905.5 3
15045900 39322.9 -21388 1696.12 -726.504 993.317 1230.64 
15044300 31557.6 -17989 1592.75 -1071.46 426.901 1153.38 
15033402 39776.4 -20589.5 1603 -1040.2 513.924 1160.23 
18906 3
15045900 38965 -21097.9 1699.57 -717.184 581.449 923.275 
15044300 31048.6 -17899.6 1545.29 -1020.15 179.216 1035.77 
15033402 39421.6 -20413.9 1641.29 -711.029 351.99 793.385 
18906.5 3
15045900 38537.8 -20953.6 1714.5 -866.633 292.56 914.682 
15044300 30411.9 -17757.4 1574.5 -1291.47 288.431 1323.29 
15033402 39124.5 -20156.4 1736.5 -602.579 522.276 797.417 
18907 3
15045900 38059.4 -20849 1700.14 -932.4 203.947 954.445 
15044300 29939.1 -17580.4 1622.43 -921.505 344.925 983.944 
15033402 38706.1 -20000.6 1728.14 -815.511 303.711 870.229 
18907.5 3
15045900 37619.3 -20758.3 1688 -890.977 183.632 909.704 
15044300 29572 -17547.4 1656 -743.204 66.8016 746.2 
15033402 38305.6 -19841.9 1707.86 -810.873 321.284 872.204 
18908 3
15045900 37312.9 -20647.9 1665.14 -639.726 230.54 679.998 
15044300 29115.3 -17541.6 1689.43 -953.475 12.2279 953.553 
15033402 37880.7 -19631.9 1728 -886.967 438.413 989.402 
18908.5 3
15045900 36885.4 -20492.1 1640.12 -833.299 303.571 886.872 
15044300 28591.6 -17640.9 1707.5 -1020.78 -193.574 1038.97 
15033402 37550.2 -19487 1708.12 -644.18 282.373 703.351 
18909 3
15045900 36468 -20359.7 1662.14 -807.302 256.114 846.954 
15044300 28125.9 -17597.3 1724.86 -900.905 84.312 904.842 
15033402 37072.6 -19791.3 1667.29 -923.943 -588.56 1095.48 
18909.5 3
15045900 36131.9 -20277.7 1627.14 -694.51 169.421 714.876 
15044300 27814.1 -17424.4 1757.43 -644.038 357.143 736.434 
15033402 36480.7 -19649.1 1591.71 -1222.85 293.684 1257.62 
18910 3
15045900 35609.9 -20130.7 1566 -1058.82 298.174 1100.01 
15044300 27487.9 -17241.9 1724.14 -661.837 370.327 758.4 
15033402 35891.1 -19270 1617.86 -1195.89 769.052 1421.82 
18910.5 3
15045900 35025 -20022.1 1610.25 -1162.74 215.883 1182.61 
15044300 27078.6 -17106.6 1706.75 -813.583 268.851 856.853 
15033402 35538.1 -19558.1 1571.88 -701.825 -572.813 905.91 
18911 3
15045900 34670 -19900.4 1632.86 -704.365 241.461 744.603 
15044300 26653.9 -16874.4 1723.43 -842.793 460.707 960.496 
15033402 35138.6 -19464.9 1584.29 -792.765 185.055 814.077 
18911.5 3
15045900 34233.6 -19787 1666.86 -920.735 239.301 951.325 
15044300 26251.1 -16723.1 1674.57 -849.608 319.168 907.581 
15033402 34765.4 -19386.6 1597.43 -787.221 165.16 804.36 
18912 3
15045900 33826.6 -19715.4 1608.86 -822.222 144.589 834.838 
15044300 25710 -16410.7 1674.14 -1093.22 631.169 1262.34 
15033402 34400.7 -19295.1 1605.86 -736.797 184.704 759.595 
18912.5 3
15045900 33317.4 -19646.6 1581 -988.731 133.599 997.716 
15044300 25194.9 -16133 1724.25 -1000.24 539.251 1136.34 
15033402 33923.6 -19145.5 1602.5 -926.387 290.569 970.888 
18913 3
15045900 32976.7 -19540.7 1578.14 -651.359 202.506 682.112 
15044300 24822.4 -16061.1 1725.71 -712.135 137.394 725.267 
15033402 33430.9 -18940.1 1610.71 -942.195 392.652 1020.74 
18913.5 3
15045900 32611 -19462 1561 -734.366 158.061 751.184 
15044300 24376.1 -15934.6 1729.29 -896.156 254.159 931.5 
15033402 32980.3 -18719.3 1614.86 -904.762 443.488 1007.61 
18914 3
15045900 32338.7 -19326.9 1549.71 -545.663 270.827 609.176 
15044300 24040.7 -15828.1 1731.71 -672.202 213.284 705.227 
15033402 32619.4 -18521.6 1609.71 -723.161 396.221 824.592 
18914.5 3
15045900 32329.4 -19031.4 1519.86 -18.424 586.168 586.457 
15044300 23740.3 -15641.4 1707.57 -596.088 370.465 701.83 
15033402 32245.6 -18423.6 1581.57 -741.78 194.444 766.842 
18915 3
15045900 31783 -18799.9 1470.29 -1124.34 476.484 1221.14 
15044300 23258.7 -15589 1682.71 -990.888 107.878 996.743 
15033402 31537 -18236.4 1535.43 -1457.97 385.068 1507.96 
18915.5 3
15045900 31220.6 -18905 1422.62 -1109.22 -207.382 1128.44 
15044300 22907.6 -15474 1667 -692.484 226.824 728.686 
15033402 31129.6 -17989 1513.38 -803.501 488.025 940.097 
18916 3
15045900 30632.4 -18986.1 1355.43 -1167.06 -160.998 1178.11 
15044300 22516.4 -15320.9 1653.43 -776.183 303.855 833.54 
15033402 31019.9 -17961.3 1500.14 -217.793 54.9887 224.628 
18916.5 3
15045900 30107.6 -18645.4 1279.86 -1071.14 695.335 1277.04 
15044300 22117.1 -15272.9 1606.86 -814.869 97.9592 820.736 
15033402 30808 -17668.1 1511.71 -432.362 598.251 738.133 
18917 3
15045900 29648 -18475.2 1256.25 -902.891 334.339 962.806 
15044300 21687.6 -15151.4 1622.38 -843.846 238.668 876.949 
15033402 30059.2 -17500.8 1505.88 -1471.02 328.866 1507.33 
18917.5 3
15045900 29188.9 -18397.6 1297.43 -909.194 153.819 922.114 
15044300 21407.3 -15047.3 1663.57 -555.127 206.117 592.158 
15033402 29554 -17412.1 1514.29 -1000.5 175.46 1015.76 
18918 3
15045900 28936.3 -18330.3 1391.86 -516.506 137.599 534.52 
15044300 20888.3 -14883.7 1633.57 -1061.35 334.502 1112.81 
15033402 29231 -17527.7 1557.86 -660.532 -236.342 701.541 
18918.5 3
15045900 28718.4 -18183.7 1475.14 -450.118 302.834 542.508 
15044300 20521.9 -14647.1 1673.86 -757.084 488.784 901.158 
15033402 28840.1 -17553.4 1602.29 -807.556 -53.1287 809.302 
18919 3
15045900 28377.8 -18040.2 1479.75 -669.31 281.855 726.235 
15044300 20208.2 -14525.8 1685.12 -616.124 238.493 660.672 
15033402 28459.6 -17401.8 1668.25 -747.579 297.993 804.782 
18919.5 3
15045900 28075.6 -17897.7 1512.86 -584.485 275.698 646.244 
15044300 19812.4 -14375.4 1690.14 -765.612 290.757 818.964 
15033402 28135.6 -17302.7 1675.57 -626.796 191.558 655.414 
18920 3
15045900 27829.1 -17865.6 1532.57 -509.15 66.4109 513.463 
15044300 19564.3 -14152.1 1679 -512.692 461.334 689.697 
15033402 27827 -17283.7 1627.86 -637.544 39.2562 638.752 
18920.5 3
15045900 27518.4 -17701.4 1541.71 -635.408 335.67 718.622 
15044300 19252.6 -14002.4 1657.71 -637.453 306.164 707.165 
15033402 27503.1 -17124.4 1679.86 -662.285 325.738 738.055 
18921 3
15045900 27203.4 -17580.2 1569.75 -610.569 234.842 654.175 
15044300 18962.1 -13815 1671.88 -562.881 363.234 669.905 
15033402 27102.2 -17007.1 1634.38 -776.924 227.333 809.501 
18921.5 3
15045900 26759.7 -17365.8 1586 -900.017 434.922 999.594 
15044300 18658.7 -13592 1644.67 -615.534 452.333 763.863 
15033402 26790.2 -16772.2 1576.83 -633.029 476.589 792.378 
18922 3
15045900 26342.4 -17103.2 1527 -821.44 516.896 970.539 
15044300 18340.2 -13381.1 1612.25 -626.804 415.108 751.797 
15033402 26445.6 -16497.6 1528.62 -678.232 540.436 867.219 
18922.5 3
15045900 25910.7 -16841.1 1488.71 -830.117 504.052 971.166 
15044300 18104.3 -13130.9 1579 -453.777 481.284 661.475 
15033402 26040.4 -16216.7 1499.71 -779.224 540.213 948.167 
18923 3
15045900 25378.6 -16543.4 1464 -1086.01 607.58 1244.41 
15044300 17837.9 -12851.4 1548 -543.732 570.262 787.936 
15033402 25572.1 -16016.1 1565.71 -955.685 409.329 1039.66 
18923.5 3
15045900 25079 -16329 1472.43 -599.143 428.857 736.811 
15044300 17593.9 -12538.6 1525.57 -488 625.714 793.513 
15033402 25097.1 -15757.6 1562.71 -950 517.143 1081.64 
18924 3
15045900 24724.3 -16105.1 1482 -705.197 445.044 833.887 
15044300 17296.9 -12090 1537.14 -590.457 891.792 1069.55 
15033402 24661 -15594 1607.86 -867.083 325.192 926.058 
18924.5 3
15045900 24354.9 -15910 1533.86 -738.857 390.286 835.603 
15044300 16910.9 -11701.4 1655.43 -772 777.143 1095.42 
15033402 24354 -15409.1 1641.43 -614 369.714 716.718 
18925 3
15045900 24054.3 -15753 1562.71 -585.909 306.043 661.023 
15044300 16566.3 -11319.7 1710.14 -671.679 744.082 1002.4 
15033402 24050.1 -15258.3 1638.14 -592.314 294.069 661.296 
18925.5 3
15045900 23667.7 -15618.3 1504.57 -787.315 274.367 833.751 
15044300 16351.1 -10914.3 1721.57 -438.173 825.72 934.778 
15033402 23641.1 -15085.9 1652.57 -832.994 351.178 903.994 
18926 3
15045900 23292.7 -15493.1 1539 -744.048 248.299 784.385 
15044300 16088.1 -10624.4 1731.29 -521.825 575.113 776.568 
15033402 23314.4 -14945.7 1608.71 -648.243 278.061 705.363 
18926.5 3
15045900 22921.7 -15389.3 1554 -779.512 218.087 809.445 
15044300 15893.3 -10307.2 1722.33 -409.264 666.517 782.139 
15033402 22902.8 -14830.3 1599.17 -864.696 242.397 898.029 
18927 3
15045900 22548.6 -15282 1483.14 -811.077 233.333 843.973 
15044300 15651.7 -10026 1732.71 -525.259 611.232 805.916 
15033402 22534.6 -14799 1552.43 -800.569 68.1159 803.462 
18927.5 3
15045900 22137.4 -15158.1 1425.86 -804.585 242.382 840.301 
15044300 15354.1 -9723.14 1748.29 -582.332 592.675 830.888 
15033402 22154.3 -14620.4 1491 -744.199 349.455 822.162 
18928 3
15045900 21705.7 -14989.6 1442.86 -814.555 318.059 874.45 
15044300 15083.7 -9347.57 1724.43 -510.243 708.625 873.211 
15033402 21702.4 -14428.7 1534 -852.561 361.725 926.123 
18928.5 3
15045900 21398.6 -14923 1439.57 -581.71 126.082 595.217 
15044300 14701.1 -9004.43 1715 -724.567 649.892 973.323 
15033402 21395.1 -14275 1619.14 -581.981 291.126 650.735 
18929 3
15045900 21099.7 -14806.3 1422.33 -620.134 242.047 665.698 
15044300 14340 -8773.17 1731.5 -749.259 479.796 889.716 
15033402 21161.7 -14240 1600.33 -484.39 72.6141 489.803 
18929.5 3
15045900 20805.1 -14728.4 1441.14 -607.266 160.628 628.15 
15044300 13968.4 -8572.14 1684.71 -766.127 414.482 871.06 
15033402 20869.3 -14177.7 1614.86 -602.847 128.424 616.375 
18930 3
15045900 20512 -14647 1468 -569.209 158.114 590.762 
15044300 13515 -8394.86 1671.43 -880.444 344.244 945.349 
15033402 20574 -14080.1 1630.57 -573.37 189.459 603.861 
18930.5 3
15045900 20315.7 -14517.3 1493.67 -388.779 256.766 465.916 
15044300 13248.3 -8129.5 1675.17 -528.053 525.46 744.948 
15033402 20374.7 -13956.2 1633.17 -394.719 245.497 464.836 
18931 3
15045900 20142.1 -14357.6 1513.14 -350.553 322.751 476.504 
15044300 12954.6 -7902.29 1715.86 -593.458 459.019 750.261 
15033402 20151.6 -13843.9 1605.57 -450.697 226.888 504.585 
18931.5 3
15045900 20016.6 -14219 1556.29 -244.302 269.594 363.82 
15044300 12614.4 -7684.57 1741.57 -661.757 423.569 785.705 
15033402 19881.9 -13720.7 1593.86 -524.736 239.578 576.841 
18932 3
15045900 19891.5 -14026.8 1550.33 -264.982 407.133 485.77 
15044300 12307 -7430.5 1782.33 -651.332 538.287 844.977 
15033402 19590.5 -13595 1619 -617.282 266.344 672.292 
18932.5 3
15045900 19694.9 -13883.6 1557 -406.287 295.996 502.675 
15044300 11828.7 -7243.57 1759.43 -988.194 386.216 1060.99 
15033402 19427.1 -13432.3 1693.14 -337.515 336.187 476.38 
18933 3
15045900 19439.4 -13618.1 1544.29 -494.059 513.401 712.514 
15044300 11482.3 -7046.57 1716.14 -670.075 381.044 770.84 
15033402 19295.3 -13145.7 1635.29 -255.043 554.297 610.157 
18933.5 3
15045900 19127.6 -13500.7 1503 -592.884 223.248 633.523 
15044300 11354 -6765.86 1701.29 -243.889 533.677 586.765 
15033402 19140.6 -12988.6 1592.57 -294.134 298.751 419.245 
18934 3
15045900 18835.5 -13342.5 1481.67 -598.507 324.21 680.678 
15044300 10957.8 -6547.33 1664.33 -811.817 447.795 927.128 
15033402 18969.2 -12858.5 1584.67 -351.239 266.54 440.922 
18934.5 3
15045900 18561.6 -13180.6 1483.71 -540.293 319.386 627.634 
15044300 10616 -6181.86 1661 -674.227 720.86 987.027 
15033402 18772.4 -12745.3 1588.14 -388.044 223.302 447.707 
18935 3
15045900 18394 -13065.2 1486.67 -341.983 235.52 415.237 
15044300 10204.7 -6016.83 1589.17 -839.456 336.783 904.494 
15033402 18615.2 -12612 1576.17 -320.943 272.012 420.707 
18935.5 3
15045900 18236.6 -12936 1466.43 -324.595 266.323 419.869 
15044300 9913.86 -5812.29 1611.14 -599.607 421.748 733.076 
15033402 18513.3 -12528.6 1556 -210.064 172.018 271.509 
18936 3
15045900 18057.6 -12811.9 1457.43 -348.249 241.523 423.805 
15044300 9611.86 -5656.71 1599.43 -587.549 302.668 660.925 
15033402 18416.4 -12318.6 1532.57 -188.438 408.56 449.923 
18936.5 3
15045900 18025.8 -12494.8 1451.33 -63.8593 637.875 641.063 
15044300 9345 -5453.83 1625.67 -536.936 408.211 674.49 
15033402 18359.5 -12016.8 1542.17 -114.544 607.119 617.83 
18937 3
15045900 18177.7 -12607.7 1439.57 303.762 -225.762 378.47 
15044300 9075.71 -5205.14 1617.29 -538.571 497.381 733.108 
15033402 18272.9 -11855.6 1532.71 -173.286 322.524 366.128 
18937.5 3
15045900 18323.9 -12468.6 1416.43 291.121 277.177 401.968 
15044300 8898.43 -4891 1625.86 -353.159 625.783 718.558 
15033402 17983.6 -11851 1542.14 -576.266 9.10643 576.338 
18938 3
15045900 18390.5 -12370 1428.5 138.551 204.93 247.372 
15044300 8769.5 -4638.17 1611 -268.043 525.641 590.038 
15033402 17410.2 -11511.8 1577.17 -1192.11 705.128 1385.04 
18938.5 3
15045900 18056.1 -12260.6 1414 -653.076 213.623 687.127 
15044300 8459.88 -4509.5 1571.5 -604.736 251.302 654.873 
15033402 17368.8 -11341.5 1615.62 -80.8919 332.682 342.376 
18939 3
15045900 17842.5 -11802.8 1435.83 -417.236 894.124 986.684 
15044300 8256.33 -4349 1519.67 -397.542 313.477 506.268 
15033402 17297.8 -11240.8 1631.5 -138.509 196.615 240.504 
18939.5 3
15045900 17570.7 -11250.1 1417.29 -562.703 1144.29 1275.16 
15044300 8089.57 -4120.57 1489.43 -345.263 472.937 585.556 
15033402 17054 -11315.9 1614.43 -504.831 -155.329 528.187 
18940 3
15045900 17238.4 -11065.1 1493.86 -636.563 354.406 728.571 
15044300 7845.43 -3943.43 1494.57 -467.707 339.354 577.85 
15033402 16848 -11510.7 1607.43 -394.636 -373.29 543.215 
18940.5 3
15045900 16889.3 -10955.8 1585 -705.243 220.827 739.008 
15044300 7668.17 -3749.33 1583.83 -358.105 392.112 531.028 
15033402 16654.2 -11476.3 1607 -391.582 69.4565 397.695 
18941 3
15045900 16649.4 -10824.7 1621.71 -483.679 264.353 551.206 
15044300 7504.71 -3549.29 1580.29 -329.541 403.322 520.832 
15033402 16489.3 -11344.9 1587 -332.421 265.073 425.168 
18941.5 3
15045900 16443.8 -10642.2 1619 -401.553 356.538 536.996 
15044300 7392.67 -3162.17 1651.5 -218.843 756.092 787.126 
15033402 16301.8 -11166 1591.67 -366.118 349.33 506.038 
18942 3
15045900 16251.2 -10446 1633.83 -418.841 426.449 597.734 
15044300 7180.17 -2891.67 1676.33 -461.957 588.043 747.796 
15033402 16100.7 -10909.7 1608.67 -437.319 557.246 708.358 
18942.5 3
15045900 15977.8 -10172 1656 -561.259 562.628 794.709 
15044300 6964.17 -2728 1695.33 -443.532 336.071 556.475 
15033402 15839.5 -10728.8 1601 -536.277 371.321 652.282 
18943 3
15045900 15768.4 -9819 1666.14 -388.506 654.917 761.481 
15044300 6795.86 -2669.43 1686.71 -312.263 108.667 330.63 
15033402 15523.3 -10360.3 1603.86 -586.668 683.762 900.95 
18943.5 3
15045900 15568.2 -9510.33 1675.17 -396.558 611.221 728.594 
15044300 6598.17 -2597.67 1670.67 -391.466 142.103 416.46 
15033402 15346.2 -9998.5 1603.33 -350.731 716.407 797.654 
18944 3
15045900 15313 -9143.14 1691.71 -506.283 728.553 887.193 
15044300 6624.71 -2463 1702.43 52.6738 267.196 272.338 
15033402 14998.7 -9602.71 1608.14 -689.39 785.289 1044.96 
18944.5 3
15045900 15086.8 -8862.5 1665 -462.509 573.912 737.081 
15044300 6659 -2474.5 1714.83 70.1139 -23.5174 73.9529 
15033402 14794.2 -9321.83 1590.5 -418.298 574.399 710.568 
18945 3
15045900 14775.7 -8626.71 1614.71 -627.256 475.374 787.039 
15044300 6678.43 -2387.71 1691.43 39.1705 174.971 179.302 
15033402 14493.3 -9084.14 1546.57 -606.615 479.215 773.064 
18945.5 3
15045900 14475.8 -8342.17 1589.5 -620.872 589.126 855.892 
15044300 6731.33 -2326.5 1698.33 109.534 126.738 167.511 
15033402 14224 -8866 1534.17 -557.527 451.642 717.507 
18946 3
15045900 14255.7 -8022.29 1604.86 -434.16 630.929 765.876 
15044300 6698.14 -2335.29 1673.57 -65.4644 -17.3288 67.7191 
15033402 14022.3 -8502.86 1546.43 -397.859 716.258 819.339 
18946.5 3
15045900 13960.8 -7770.83 1623.5 -586.244 499.905 770.447 
15044300 6584 -2365.17 1661.17 -226.924 -59.4055 234.571 
15033402 13795.8 -8228.5 1527.33 -450.204 545.442 707.241 
18947 3
15045900 13715.6 -7588 1611.57 -491.507 366.399 613.048 
15044300 6569.43 -2343.86 1679.71 -29.2013 42.7045 51.7338 
15033402 13401.4 -8039.71 1506 -790.39 378.328 876.27 
18947.5 3
15045900 13494.7 -7196 1650.29 -422.289 749.522 860.297 
15044300 6613.71 -2419.71 1681 84.6763 -145.042 167.95 
15033402 12595 -7994.71 1530.14 -1541.93 86.0421 1544.33 
18948 3
15045900 13255.1 -6903.14 1632.86 -467.913 571.987 738.993 
15044300 6807.14 -2376.43 1671.86 377.79 84.5424 387.134 
15033402 12058.3 -7499.57 1555.29 -1048.27 967.076 1426.22 
18948.5 3
15045900 12980 -6675.83 1642 -575.613 475.543 746.64 
15044300 6858.5 -2435.33 1661 107.442 -123.232 163.492 
15033402 11814.3 -7170.5 1570.17 -510.361 688.434 856.977 
18949 3
15045900 12657 -6474 1649.5 -652.525 407.744 769.444 
15044300 6663.88 -2284.12 1681 -393.182 305.471 497.9 
15033402 11544.4 -6891.25 1567.88 -545.37 564.141 784.656 
18949.5 3
15045900 12367.3 -6159.17 1630.83 -566.862 616.112 837.214 
15044300 6599 -2206.5 1716 -126.957 151.908 197.975 
15033402 11158.7 -6568.33 1544 -754.811 631.931 984.417 
18950 3
15045900 12054.9 -5795.14 1598.29 -660.626 769.606 1014.26 
15044300 6606.14 -2318.71 1712.57 15.1012 -237.24 237.72 
15033402 10776.3 -6216 1491.43 -808.416 744.891 1099.27 
18950.5 3
15045900 11547.1 -5275.14 1573 -1021.56 1046.28 1462.29 
15044300 6663.86 -2367.86 1700.14 116.125 -98.879 152.519 
15033402 10450.1 -5889.29 1431.86 -656.223 657.373 928.853 
18951 3
15045900 11133.6 -4899.57 1572.57 -840.592 763.357 1135.48 
15044300 6565.86 -2519.14 1693.71 -199.187 -307.491 366.369 
15033402 10183.9 -5561.29 1424.71 -541.231 666.667 858.706 
18951.5 3
15045900 10824.6 -4656 1571.75 -589.592 464.831 750.791 
15044300 6507.75 -2368.12 1689 -110.891 288.202 308.8 
15033402 9810 -5277.5 1475.12 -713.468 541.576 895.735 
18952 3
15045900 10550.4 -4385.86 1572.57 -512.517 504.94 719.47 
15044300 6507.29 -2217.14 1714.71 -0.867824 282.21 282.211 
15033402 9615.29 -4953.43 1496.14 -363.952 605.741 706.67 
18952.5 3
15045900 10278 -3981.17 1579.33 -585.868 870.302 1049.13 
15044300 6566.17 -2288.67 1709.33 126.626 -153.815 199.231 
15033402 9383.5 -4652.17 1518.5 -498.464 647.875 817.44 
18953 3
15045900 9974.57 -3637.14 1642.14 -630.829 715.226 953.674 
15044300 6625 -2407.86 1717.43 122.315 -247.797 276.341 
15033402 9136.57 -4327 1537.43 -513.365 676.022 848.852 
18953.5 3
15045900 9723.62 -3301.38 1652 -489.174 654.518 817.12 
15044300 6714.12 -2477.5 1711.88 173.733 -135.756 220.483 
15033402 8941.25 -3990.12 1587.62 -380.744 656.676 759.072 
18954 3
15045900 9418.86 -2945.86 1652.71 -584.967 682.376 898.79 
15044300 6779.43 -2449.71 1697.14 125.343 53.3315 136.217 
15033402 8629.29 -3658.86 1599.71 -598.78 635.831 873.395 
18954.5 3
15045900 9181.14 -2647.71 1644.29 -482.179 604.752 773.448 
15044300 6793.57 -2365.57 1695.71 28.6873 170.675 173.069 
15033402 8364.14 -3358.43 1586.71 -537.815 609.389 812.773 
18955 3
15045900 8905.86 -2365.43 1658.29 -551.675 565.703 790.168 
15044300 6670.43 -2223.57 1691 -246.779 284.569 376.669 
15033402 8013.43 -2968 1579.86 -702.834 782.422 1051.74 
18955.5 3
15045900 8712.43 -2035.14 1675.14 -382.27 652.739 756.438 
15044300 6557.57 -2119.86 1695.29 -223.038 204.969 302.916 
15033402 7744.71 -2569.71 1586.86 -531.056 787.126 949.52 
18956 3
15045900 8379.71 -1675.86 1658.29 -680.397 734.736 1001.39 
15044300 6605.29 -2204.86 1697.57 97.5752 -173.824 199.338 
15033402 7480.71 -2253.43 1579.29 -539.877 646.801 842.508 
18956.5 3
15045900 7947 -1352 1645.14 -879.501 658.246 1098.55 
15044300 6800.43 -2055.43 1698.43 396.632 303.717 499.56 
15033402 7318.43 -1884.57 1588.43 -329.849 749.71 819.063 
18957 3
15045900 7637.62 -1028.88 1605.62 -588.165 614.306 850.477 
15044300 6896.75 -1861.12 1674.5 183.121 369.398 412.296 
15033402 7140.88 -1341.38 1573.5 -337.554 1032.69 1086.46 
18957.5 3
15045900 7316.57 -568.286 1590.29 -644.686 924.878 1127.39 
15044300 6757.57 -1526.14 1633.86 -279.475 672.655 728.403 
15033402 6959.86 -1006.14 1550.86 -363.49 673.157 765.026 
18958 3
15045900 7094.86 -302 1607.29 -467.752 561.784 731.022 
15044300 6315.29 -1087.86 1567 -933.092 924.653 1313.64 
15033402 6792.14 -807.571 1528.29 -353.828 418.927 548.356 
18958.5 3
15045900 6693 -39.8571 1593.86 -794.184 518.069 948.221 
15044300 5973.86 -725.857 1567.86 -674.76 715.415 983.422 
15033402 6527.57 -594.286 1538.71 -522.868 421.513 671.614 
18959 3
15045900 6283.67 262.167 1587.33 -847.481 625.308 1053.2 
15044300 5702.17 -572.667 1563.33 -562.506 317.165 645.76 
15033402 6256.67 -278.333 1543.17 -560.879 654.146 861.68 
18959.5 3
15045900 5870.43 482.714 1573.43 -845.068 451.018 957.892 
15044300 5413.43 -337 1559.29 -590.466 481.936 762.176 
15033402 5958.43 -43.4286 1493 -609.894 480.378 776.359 
18960 3
15045900 5515.75 765.5 1570.75 -674.294 537.615 862.382 
15044300 5065.5 -48 1543.25 -661.461 549.43 859.886 
15033402 5573.88 230.25 1461.5 -731.09 520.301 897.333 
18960.5 3
15045900 5258.29 1085.14 1512.57 -495.124 614.698 789.304 
15044300 4730.86 177.857 1559 -643.544 434.341 776.402 
15033402 5216.86 511.714 1409.43 -686.573 541.277 874.279 
18961 3
15045900 4942.14 1427.57 1555.14 -638.672 691.775 941.517 
15044300 4405.71 455.429 1578.29 -656.854 560.75 863.654 
15033402 4878 818.286 1367.43 -684.56 619.336 923.147 
18961.5 3
15045900 4618.71 1626.43 1568.43 -672.409 413.424 789.337 
15044300 4082.71 611 1624.86 -671.518 323.433 745.349 
15033402 4563.71 1029.86 1346.43 -653.401 439.857 787.659 
18962 3
15045900 4339.75 1799 1601.38 -536.47 331.868 630.822 
15044300 3660 775.125 1606.38 -812.912 315.625 872.035 
15033402 4170.25 1161 1365.12 -756.662 252.198 797.585 
18962.5 3
15045900 3759 2026.67 1543 -1173.23 459.933 1260.16 
15044300 3242.33 1013 1594.17 -843.771 480.556 971.022 
15033402 3696.17 1397.67 1378 -957.744 478.114 1070.45 
18963 3
15045900 3304.62 2222 1510.88 -921.653 396.214 1003.21 
15044300 2752.88 1298.12 1522.5 -992.816 578.347 1148.99 
15033402 3273.38 1664.62 1417.62 -857.59 541.498 1014.24 
18963.5 3
15045900 2876.86 2381.57 1528.86 -837.119 312.273 893.467 
15044300 2405.14 1463.57 1474.71 -680.493 323.77 753.59 
15033402 2805.43 1912.71 1461.57 -915.746 485.498 1036.48 
18964 3
15045900 2472.43 2626.71 1536.86 -862.321 522.693 1008.37 
15044300 2113.86 1583.86 1506.57 -621.078 256.473 671.95 
15033402 2290.71 2156.29 1495.14 -1097.47 519.342 1214.15 
18964.5 3
15045900 2154.62 2709.5 1637 -607.655 158.29 627.933 
15044300 1660.12 1698.38 1496.5 -867.557 218.963 894.762 
15033402 1889.88 2252.5 1522.62 -766.423 183.966 788.193 
18965 3
15045900 1817.14 2825.43 1702.86 -669.607 230.017 708.013 
15044300 1269 1893.86 1512.43 -776.042 387.861 867.57 
15033402 1606 2369.29 1586 -563.244 231.718 609.046 
18965.5 3
15045900 1461.14 3001.71 1703 -720.648 356.854 804.163 
15044300 981.857 2015.29 1509 -581.261 245.807 631.098 
15033402 1357.14 2471.86 1567.43 -503.759 207.634 544.872 
18966 3
15045900 915 3078 1742.43 -1126.07 157.29 1137 
15044300 596.286 1985 1560 -794.993 -62.4448 797.441 
15033402 973.714 2543.14 1531.86 -790.574 146.981 804.121 
18966.5 3
15045900 604.143 3070.14 1686.86 -621.714 -15.7143 621.913 
15044300 296.143 2031.29 1576.86 -600.286 92.5714 607.382 
15033402 473.143 2531.14 1605.86 -1001.14 -24 1001.43 
18967 3
15045900 109.375 3000.75 1685.38 -958.852 -134.482 968.237 
15044300 -114 1963.62 1590.88 -794.85 -131.125 805.594 
15033402 -31.875 2471.88 1563.5 -978.717 -114.86 985.434 
18967.5 3
15045900 -271.143 3060.29 1691 -722.045 112.971 730.83 
15044300 -604.571 2016.71 1608 -930.876 100.739 936.311 
15033402 -413 2593.86 1601.43 -723.197 231.465 759.336 
18968 3
15045900 -597.143 3235.14 1676.57 -669.405 359.05 759.618 
15044300 -967 1993.14 1604 -744.207 -48.4013 745.779 
15033402 -753.143 2632.86 1644.57 -698.445 80.0821 703.021 
18968.5 3
15045900 -917.375 3320.75 1670.25 -644.33 172.248 666.956 
15044300 -1359.5 1988.25 1599.75 -789.738 -9.84478 789.8 
15033402 -1123.88 2649.38 1606.88 -745.94 33.2351 746.68 
18969 3
15045900 -1469.5 3407.5 1656.25 -915.63 143.864 926.863 
15044300 -1781.5 2142.75 1583.25 -699.834 256.219 745.262 
15033402 -1521.25 2773.75 1617.75 -658.997 206.26 690.522 
18969.5 3
15045900 -1755.43 3402 1672.57 -694.001 -13.3495 694.13 
15044300 -2114.86 2175.43 1576.43 -809.119 79.3169 812.998 
15033402 -1722.71 2722.71 1601.71 -488.991 -123.873 504.437 
18970 3
15045900 -2010.57 3471.43 1683.43 -534.891 145.553 554.341 
15044300 -2446.86 2214 1582.43 -696.017 80.8625 700.698 
15033402 -1960 2671.29 1625.57 -497.454 -107.817 509.004 
18970.5 3
15045900 -2369.71 3555.86 1659.86 -686.698 161.431 705.417 
15044300 -2792.14 2395.86 1573.86 -660.202 347.719 746.174 
15033402 -2278.71 2965.14 1624.71 -609.396 561.868 828.891 
18971 3
15045900 -2649.83 3643.17 1675.67 -587.252 183.039 615.116 
15044300 -3088.83 2464.17 1566.17 -621.993 143.207 638.266 
15033402 -2634.33 3041.5 1618.67 -745.533 160.078 762.525 
18971.5 3
15045900 -2954.57 3681.57 1697 -651.15 82.0615 656.3 
15044300 -3388.29 2387.29 1589.57 -639.856 -164.276 660.607 
15033402 -3148 2960.71 1622.14 -1097.58 -172.619 1111.07 
18972 3
15045900 -3447.14 3593.57 1767 -965.826 -172.549 981.119 
15044300 -3700 2302.43 1730.43 -611.204 -166.387 633.447 
15033402 -3545.57 2906.43 1672.57 -779.552 -106.443 786.785 
18972.5 3
15045900 -3944 3612.57 1737.14 -1003.75 38.3838 1004.49 
15044300 -3986.71 2290.29 1713.43 -579.221 -24.531 579.74 
15033402 -3955.14 2921.29 1684.71 -827.417 30.0144 827.961 
18973 3
15045900 -4287.86 3657.14 1651 -672.91 87.2239 678.54 
15044300 -4301 2331.86 1673.71 -615.041 81.3531 620.398 
15033402 -4252 3031.86 1637.57 -580.934 216.382 619.924 
18973.5 3
15045900 -4704.43 3576.29 1552.57 -793.469 -154.014 808.278 
15044300 -4663 2438.71 1612 -689.524 203.537 718.937 
15033402 -4628.71 2992.57 1596.71 -717.551 -74.8299 721.442 
18974 3
15045900 -5127.43 3456.29 1371.57 -815.029 -231.214 847.191 
15044300 -5052 2387 1534.57 -749.518 -99.6422 756.113 
15033402 -4896.71 2947.14 1520 -516.378 -87.531 523.744 
18974.5 3
15045900 -5507.43 3447.86 1224.71 -763.052 -16.9248 763.24 
15044300 -5479 2439.14 1190 -857.43 104.705 863.799 
15033402 -5379.14 2967.86 1078.71 -968.732 41.595 969.625 
18975 3
15045900 -5788.67 3629.5 1249.5 -588.364 380.006 700.412 
15044300 -5816.17 2530 1244.67 -705.37 190.078 730.531 
15033402 -6134.67 3220.67 1105 -1580.59 528.89 1666.73 
18975.5 3
15045900 -6122.43 3719.57 1329.86 -716.227 193.286 741.85 
15044300 -6172.43 2573 1259 -764.511 92.2747 770.059 
15033402 -6349.57 3319.57 1260.14 -461.169 212.242 507.665 
18976 3
15045900 -6609.57 3706 1421 -940.43 -26.1997 940.795 
15044300 -6511.86 2323.71 1317.14 -655.268 -481.247 813.003 
15033402 -6482.71 3130.57 1340.14 -257.033 -364.865 446.309 
18976.5 3
15045900 -6983.86 3471.57 1313.14 -715.651 -448.238 844.437 
15044300 -6865.14 2204.29 1340.57 -675.498 -228.353 713.052 
15033402 -6813.14 2869.71 1267 -631.795 -498.771 804.945 
18977 3
15045900 -7364.33 3270.33 1449.33 -786.108 -415.781 889.292 
15044300 -7185.33 2090.67 1304.5 -661.551 -234.75 701.966 
15033402 -7023.5 2670.33 1291.83 -434.622 -411.944 598.828 
18977.5 3
15045900 -7729.29 3144 1142.14 -744.801 -257.823 788.163 
15044300 -7498.86 1901.43 1456.14 -639.845 -386.2 747.363 
15033402 -7369.57 2585 1408.43 -706.268 -174.15 727.422 
18978 3
15045900 -7927.14 3103.29 1361.29 -382.702 -78.751 390.721 
15044300 -7740.71 1874.14 1315.71 -467.809 -52.777 470.776 
15033402 -7571.86 2509.71 1269.71 -391.268 -145.62 417.488 
18978.5 3
15045900 -8203.14 3058.71 1416.43 -539.062 -87.0536 546.046 
15044300 -8009.43 1859.29 1432.71 -524.833 -29.0179 525.634 
15033402 -7918.86 2438.29 1419.29 -677.734 -139.509 691.944 
18979 3
15045900 -8521.5 3031.33 1312.5 -660.492 -56.807 662.93 
15044300 -8304.33 1770.67 1341.67 -611.836 -183.857 638.863 
15033402 -8267.33 2380.33 1282 -722.98 -120.233 732.909 
18979.5 3
15045900 -8823.14 3031.86 1471.71 -636.377 1.10508 636.378 
15044300 -8620.14 1607.86 1404.86 -666.265 -343.48 749.591 
15033402 -8631.29 2227 1426.14 -767.832 -323.488 833.193 
18980 3
15045900 -9186.14 2962.43 1402.29 -717.391 -137.211 730.395 
15044300 -8906.14 1551.86 1409.57 -565.217 -110.672 575.95 
15033402 -8949.71 2146.71 1348.86 -629.305 -158.667 649 
18980.5 3
15045900 -9537.43 2827 1439.43 -690.149 -266.068 739.66 
15044300 -9279.14 1490.86 1444.14 -732.809 -119.843 742.544 
15033402 -9212 2132.43 1424.57 -515.296 -28.0662 516.06 
18981 3
15045900 -9788.57 2636.71 1435 -491.473 -372.379 616.613 
15044300 -9579.86 1463.14 1413.43 -588.482 -54.2354 590.976 
15033402 -9476.14 2005.43 1370.86 -516.914 -248.532 573.557 
18981.5 3
15045900 -10019 2468.57 1392 -469.305 -342.45 580.964 
15044300 -9845.86 1354.43 1402 -541.752 -221.414 585.251 
15033402 -9728.29 1889.14 1388 -513.529 -236.834 565.511 
18982 3
15045900 -10269 2363.57 1494.29 -500 -210 542.31 
15044300 -10104.4 1269.29 1464.57 -517.143 -170.286 544.457 
15033402 -9981.14 1842.14 1284.86 -505.714 -94 514.376 
18982.5 3
15045900 -10531.7 2244.29 1543.71 -526.482 -239.05 578.211 
15044300 -10338.9 1275.57 1434.86 -469.797 12.5966 469.966 
15033402 -10174 1888.71 1405.14 -386.487 93.3295 397.596 
18983 3
15045900 -10751.3 2146.14 1463.43 -448.105 -200.292 490.831 
15044300 -10544.4 1238.71 1385.14 -419.534 -75.2187 426.223 
15033402 -10505.9 1736.29 1494.43 -677.259 -311.079 745.285 
18983.5 3
15045900 -11007.9 2105.38 1529.88 -492.494 -78.2492 498.671 
15044300 -10834.8 1115.25 1424 -557.239 -236.976 605.535 
15033402 -10801.2 1613.88 1460.25 -566.973 -234.953 613.727 
18984 3
15045900 -11194.7 1985.83 1445.5 -378.121 -241.987 448.924 
15044300 -11208.7 1123.67 1439 -756.916 17.0378 757.108 
15033402 -10883.5 1526.67 1443.83 -166.498 -176.535 242.665 
18984.5 3
15045900 -11418.3 1926.14 1517.86 -455.436 -121.569 471.382 
15044300 -11579.3 1201.57 1391.86 -754.825 158.666 771.321 
15033402 -11092.4 1422.43 1456.43 -425.516 -212.298 475.536 
18985 3
15045900 -11589 2023.86 1497.86 -332.129 190.106 382.688 
15044300 -11964.3 1281.71 1390.29 -749.027 155.92 765.084 
15033402 -11375.6 1520.86 1465.43 -550.862 191.495 583.197 
18985.5 3
15045900 -11816.4 2265.71 1483.86 -445.066 473.302 649.691 
15044300 -12307.9 1389.43 1358.57 -672.351 210.791 704.62 
15033402 -11764.3 1716.71 1439.14 -760.693 383.282 851.798 
18986 3
15045900 -12098.1 2384 1380.14 -549.151 230.576 595.594 
15044300 -12604 1597.57 1410.86 -577.277 405.737 705.599 
15033402 -12156.4 1892.86 1459.86 -764.411 343.358 837.985 
18986.5 3
15045900 -12332 2520.33 1489 -486.189 283.437 562.776 
15044300 -12848.5 1798.17 1410.67 -508.316 417.038 657.5 
15033402 -12375.7 2004.17 1421.17 -455.796 231.413 511.177 
18987 3
15045900 -12533.3 2773.86 1494.43 -409.951 516.342 659.294 
15044300 -13164 1974.14 1420 -642.566 358.404 735.761 
15033402 -12677.4 2219.43 1428.14 -614.586 438.415 754.933 
18987.5 3
15045900 -12680.1 3005 1459 -299.708 471.72 558.878 
15044300 -13504.6 2180.43 1422 -695.044 420.991 812.6 
15033402 -12969.3 2418.57 1384.71 -595.627 406.414 721.071 
18988 3
15045900 -12870.1 3252.57 1462 -386.965 504.219 635.593 
15044300 -13739 2473 1405.29 -477.451 595.868 763.557 
15033402 -13244.4 2681.43 1399.29 -560.372 535.351 774.995 
18988.5 3
15045900 -13148.9 3389 1474.57 -547.572 268.033 609.653 
15044300 -14001.6 2662 1407 -515.857 371.316 635.598 
15033402 -13558.1 2947.14 1365.43 -616.335 522.032 807.704 
18989 3
15045900 -13461.7 3657.57 1445.43 -607.49 521.498 800.627 
15044300 -14284.9 2822.43 1404.86 -550.069 311.512 632.152 
15033402 -13852.1 3164.29 1398.43 -570.874 421.637 709.7 
18989.5 3
15045900 -13685.6 3887.43 1471.71 -428.845 440.339 614.66 
15044300 -14515 2988.14 1397.86 -440.887 317.46 543.288 
15033402 -14155.3 3398.14 1377 -580.733 448.002 733.456 
18990 3
15045900 -13875.4 4125.14 1459.86 -385.889 483.159 618.347 
15044300 -14726.6 3191.14 1396 -430.023 412.602 595.953 
15033402 -14424.7 3690.57 1373.71 -547.619 594.367 808.182 
18990.5 3
15045900 -14133.4 4425.86 1439.71 -528.689 616.218 811.933 
15044300 -14956 3551.57 1389.86 -470.141 738.583 875.521 
15033402 -14625.4 4006.43 1378.14 -411.3 647.248 766.875 
18991 3
15045900 -14445 4689.14 1451.43 -651.823 550.807 853.382 
15044300 -15182.4 3809 1359 -473.7 538.553 717.239 
15033402 -14832.4 4241.86 1372.14 -433.054 492.528 655.836 
18991.5 3
15045900 -14748.1 4906.57 1433.57 -606.286 434.857 746.112 
15044300 -15449.1 4083.86 1368.71 -533.429 549.714 765.984 
15033402 -15069.7 4461.71 1304.86 -474.571 439.714 646.967 
18992 3
15045900 -14942.6 5090.71 1359.43 -388.857 368.286 535.578 
15044300 -15684.3 4359.43 1404.29 -470.286 551.143 724.519 
15033402 -15213.7 4627.57 1342.14 -288 331.714 439.293 
18992.5 3
15045900 -15154.9 5261.71 1449.29 -429.728 346.154 551.805 
15044300 -15891.1 4621.57 1335.43 -418.739 530.654 675.97 
15033402 -15432.6 4845.43 1315.14 -443.031 441.006 625.11 
18993 3
15045900 -15301.7 5440 1438.14 -290.806 353.041 457.391 
15044300 -16148 4864.29 1334.71 -508.628 480.622 699.786 
15033402 -15672.6 5096.71 1330.43 -475.248 497.595 688.085 
18993.5 3
15045900 -15312.9 5626.86 1427.14 -22.4654 376.728 377.397 
15044300 -16334.1 4993.43 1351.29 -375.288 260.369 456.764 
15033402 -15814.6 5349.71 1329 -286.29 510.081 584.931 
18994 3
15045900 -15335.1 5767.86 1432.57 -43.5268 275.391 278.809 
15044300 -16486.9 5099.57 1389 -298.27 207.31 363.239 
15033402 -15950.4 5549.86 1288.43 -265.346 390.904 472.456 
18994.5 3
15045900 -15415.9 5933 1408.57 -157.338 321.916 358.309 
15044300 -16512.6 5055.29 1402 -50.1253 -86.3269 99.8243 
15033402 -16014.4 5432 1302.14 -124.756 -229.741 261.429 
18995 3
15045900 -15535.6 6131.43 1369.43 -234.734 389.076 454.401 
15044300 -16523.7 5008.29 1393.86 -21.8487 -92.1569 94.7114 
15033402 -16079.4 5309 1296.29 -127.451 -241.176 272.782 
18995.5 3
15045900 -15657.2 6319.83 1370 -249.171 386.075 459.5 
15044300 -16525 4952.17 1402.17 -2.63466 -114.998 115.028 
15033402 -16056.7 5210.5 1283.67 46.6432 -201.844 207.163 
18996 3
15045900 -15940 6275.57 1369.86 -567.938 -88.8793 574.851 
15044300 -16524.7 4800.43 1417.29 0.573723 -304.695 304.696 
15033402 -16108 5191.29 1255.14 -103.079 -38.5829 110.063 
18996.5 3
15045900 -16118.3 5829.86 1438.71 -344.181 -860.452 926.735 
15044300 -16441.7 4509.71 1413.43 160.232 -561.224 583.65 
15033402 -16184.1 5141.71 1260.14 -146.994 -95.6977 175.4 
18997 3
15045900 -16261.7 5739.67 1397.17 -290.245 -182.572 342.891 
15044300 -16372.5 4377.83 1380 140.11 -266.965 301.499 
15033402 -16214 5050.17 1307.33 -60.4396 -185.319 194.926 
18997.5 3
15045900 -16476.6 5660.71 1368.29 -428.952 -157.59 456.984 
15044300 -16369.3 4279.43 1260 6.41574 -196.417 196.521 
15033402 -16301.3 4828 1405.43 -174.223 -443.446 476.443 
18998 3
15045900 -16572.7 5615.14 1334 -187.779 -89.0067 207.806 
15044300 -16329.1 4315.29 1379 78.404 70.0335 105.128 
15033402 -16328.6 4806.86 1395.43 -53.2924 -41.2946 67.4191 
18998.5 3
15045900 -16578 5562.17 1335.33 -11.0349 -110.597 111.147 
15044300 -16208.7 4341.67 1384.17 251.516 55.0751 257.475 
15033402 -16318.8 4833 1394.5 20.3301 54.578 58.2415 
18999 3
15045900 -16618.4 5577.86 1336.43 -84.0511 32.6205 90.1592 
15044300 -16305.4 4508.29 1297.14 -201.168 346.401 400.578 
15033402 -16341.1 5089.43 1381.71 -46.3815 533.116 535.129 
18999.5 3
15045900 -16664 5893.33 1331.67 -89.7075 621.016 627.462 
15044300 -16509.5 4763 1337.5 -401.715 501.406 642.482 
15033402 -16268.8 5455.83 1289.17 142.342 721.269 735.181 
19000 3
15045900 -16602.3 6045.43 1352 127.773 314.897 339.832 
15044300 -16622.3 4952.43 1298.57 -233.511 392.192 456.445 
15033402 -16156 5663.14 1263.57 233.609 429.212 488.668 
19000.5 3
15045900 -16467.4 6146.29 1302.57 262.879 196.603 328.265 
15044300 -16671 5056.43 1313.14 -94.9596 202.729 223.867 
15033402 -16126.4 5678.86 1236.86 57.6441 30.6321 65.2776 
19001 3
15045900 -16543.7 6002.29 1319 -152.267 -287.425 325.267 
15044300 -16600.3 5229.57 1320 141.146 345.595 373.307 
15033402 -16066.1 5721.14 1217.29 120.331 84.4026 146.981 
19001.5 3
15045900 -16552.9 6168 1326 -17.2182 312.08 312.554 
15044300 -16221 5465.57 1288.57 714.286 444.444 841.27 
15033402 -16050.6 5976.86 1238.14 29.3247 481.571 482.463 
19002 3
15045900 -16591 6192.5 1326.17 -78.4832 50.4115 93.2788 
15044300 -15935.8 5546.5 1288.83 586.763 166.52 609.934 
15033402 -16119.5 6124 1304.67 -141.828 302.763 334.336 
19002.5 3
15045900 -16638.6 6072.12 1317 -94.3069 -238.366 256.344 
15044300 -15774.2 5542.38 1297 319.967 -8.16832 320.071 
15033402 -16147.1 6340.25 1320.88 -54.703 428.218 431.698 
19003 3
15045900 -16703.7 5889.67 1298.67 -129.824 -364.188 386.636 
15044300 -15676.3 5555.67 1293.83 195.442 26.5303 197.235 
15033402 -16260.8 6294.83 1375.83 -226.963 -90.652 244.397 
19003.5 3
15045900 -16789.4 5809.29 1320.14 -177.929 -166.765 243.864 
15044300 -15628.7 5537.29 1244 98.7947 -38.1348 105.899 
15033402 -16358.3 6172.86 1376 -202.183 -253.063 323.912 
19004 3
15045900 -16817.3 5710.57 1369.43 -52.4617 -185.903 193.163 
15044300 -15561.7 5554.29 1214.29 126.177 32.0151 130.175 
15033402 -16471.3 6083.29 1300.43 -212.806 -168.684 271.553 
19004.5 3
15045900 -16634.1 5662.43 1364 362.659 -95.3324 374.98 
15044300 -15512.7 5491 1223 97.0297 -125.318 158.491 
15033402 -16393.1 6132.86 1505.43 154.738 98.1612 183.247 
19005 3
15045900 -16241.6 5651 1335.29 780.46 -22.7208 780.791 
15044300 -15616.7 5381.86 1219.43 -206.759 -216.984 299.719 
15033402 -16448.9 6141.86 1402.29 -110.764 17.8926 112.2 
19005.5 3
15045900 -16235 5616.5 1343.67 13.5215 -70.9877 72.2639 
15044300 -15880.2 5159.67 1340.5 -542.083 -457.182 709.133 
15033402 -16410.8 6162 1309.17 78.2383 41.4462 88.5382 
19006 3
15045900 -16038.7 5661.57 1162.14 418.52 96.1011 429.411 
15044300 -16155 5051.14 1392 -585.999 -231.394 630.03 
15033402 -16598.6 5977.29 1381.14 -400.294 -393.847 561.561 
19006.5 3
15045900 -15882.1 5596.43 1230.14 300.521 -125.034 325.494 
15044300 -16344.1 5146 1372 -363.038 182.067 406.134 
15033402 -16630.6 5842.86 1391.14 -61.4203 -258.02 265.23 
19007 3
15045900 -15746.7 5579.14 1146 261.951 -33.4346 264.076 
15044300 -16390.4 5390.43 1349.57 -89.5275 472.783 481.184 
15033402 -16744.1 5732.14 1292.86 -219.674 -214.148 306.783 
19007.5 3
15045900 -15733.8 5508.5 1136 26.3954 -144.76 147.147 
15044300 -16312 5557 1368.33 160.714 341.335 377.278 
15033402 -16843.2 5640.83 1401.83 -202.918 -187.11 276.017 
19008 3
15045900 -15922.4 5475.14 1235.29 -380.232 -67.2523 386.134 
15044300 -16334.4 6017.43 1360.86 -45.2189 928.283 929.384 
15033402 -16922.6 5441.57 1453.57 -160.09 -401.738 432.46 
19008.5 3
15045900 -16344.6 5710.71 1350.86 -821.29 458.31 940.513 
15044300 -16315.7 6452.71 1290.43 36.4091 846.859 847.642 
15033402 -17021.6 5359.43 1371 -192.607 -159.811 250.274 
19009 3
15045900 -16572.7 5831 1401.17 -469.332 247.501 530.593 
15044300 -16330.2 6741.17 1451.67 -29.7374 593.523 594.268 
15033402 -17085.5 5202.83 1387.33 -131.54 -322.212 348.028 
19009.5 3
15045900 -16819.9 5965.71 1298.29 -513.91 280.071 585.272 
15044300 -16325.7 6882.57 1468.29 9.25651 293.981 294.126 
15033402 -17019.7 5379.29 1448.14 136.769 366.845 391.511 
19010 3
15045900 -17056.1 6248.14 1221.43 -452.655 541.051 705.431 
15044300 -16338.9 7024 1401.71 -25.1779 270.936 272.103 
15033402 -17264.3 5631.14 1414.57 -468.528 482.485 672.54 
19010.5 3
15045900 -17160.7 6594.86 1260 -200.713 665.478 695.088 
15044300 -16438.4 7186.29 1402.86 -191.116 311.489 365.446 
15033402 -17467.7 5685.14 1359.43 -390.458 103.647 403.98 
19011 3
15045900 -17233.2 6922.33 1344.17 -148.773 672.436 688.697 
15044300 -16521.5 7388 1432.67 -170.578 414.198 447.947 
15033402 -17658.2 5820.67 1303.17 -391.073 278.283 479.978 
19011.5 3
15045900 -17237.4 7080.14 1345 -8.99136 332.931 333.053 
15044300 -16676.6 7627.71 1455.14 -327.155 505.726 602.32 
15033402 -17738.7 5979.29 1343.71 -169.932 334.639 375.314 
19012 3
15045900 -17260.6 7274.86 1400.29 -45.6467 384.052 386.755 
15044300 -16891.7 7989.29 1394 -424.345 713.159 829.858 
15033402 -17753.6 6158.14 1336.14 -29.304 352.775 353.99 
19012.5 3
15045900 -17327.3 7466.57 1373 -134.505 386.521 409.255 
15044300 -17062.3 8269.71 1385.71 -343.894 565.38 661.754 
15033402 -17775.3 6358.86 1275 -43.7788 404.666 407.027 
19013 3
15045900 -17403.3 7374.57 1443 -146.435 -177.264 229.926 
15044300 -17091.7 8362.57 1300 -56.7024 178.915 187.686 
15033402 -17664.9 6410.86 1373 212.772 100.193 235.182 
19013.5 3
15045900 -17374.7 7593 1452.29 57.4878 439.494 443.238 
15044300 -17294.4 8206.71 1321.86 -407.876 -313.596 514.495 
15033402 -17368 6529 1377.71 597.298 237.712 642.862 
19014 3
15045900 -17201.1 7794.43 1362.71 358.619 416.175 549.371 
15044300 -17876.6 7760.57 1385.29 -1202.77 -921.783 1515.37 
15033402 -17196.3 6820.57 1377.43 354.782 602.42 699.128 
19014.5 3
15045900 -17192 7969.71 1309 17.5487 336.441 336.898 
15044300 -18264.3 7202.57 1341.14 -744.173 -1071.02 1304.17 
15033402 -17367.9 6995.86 1320.14 -329.312 336.441 470.785 
19015 2
15044300 -18522.3 6959.86 1384.29 -503.906 -474.051 691.843 
15033402 -17902.4 7122 1326.86 -1044.08 246.373 1072.76 
19015.5 2
15044300 -18702.8 6803.33 1348.17 -379.302 -328.832 501.996 
15033402 -18086.7 7147 1294.5 -387.055 52.521 390.602 
19016 2
15044300 -18813.7 6499.86 1373.14 -220.002 -602.135 641.068 
15033402 -18517.4 7199.86 1307.86 -854.686 104.875 861.097 
19016.5 2
15044300 -18494.9 6146.86 1325.14 648.084 -717.48 966.845 
15033402 -18962.3 6846 1344.57 -904.181 -719.222 1155.35 
19017 2
15044300 -18375.7 5865.43 1275.86 246.163 -581.464 631.424 
15033402 -19037.9 6668.29 1358.86 -156.139 -367.178 398.998 
19017.5 2
15044300 -18323.3 5788.71 1220.57 102.6 -150.126 181.836 
15033402 -19081.1 6544.29 1285.71 -84.7079 -242.661 257.021 
19018 2
15044300 -18379.6 5762 1261.43 -114.869 -54.5189 127.15 
15033402 -19178.3 6704.86 1268 -198.251 327.697 382.999 
19018.5 2
15044300 -18512.6 5643.5 1315.62 -253.919 -226.145 340.024 
15033402 -19242.4 7092.38 1268.75 -122.308 739.538 749.584 
19019 2
15044300 -18461.9 5595.14 1315.71 99.9367 -95.1912 138.017 
15033402 -19177 7031.14 1317.29 128.691 -120.536 176.324 
19019.5 2
15044300 -18216 5542.86 1242.57 523.1 -111.246 534.799 
15033402 -19125.3 6866.14 1330 110.03 -351.064 367.903 
19020 2
15044300 -17899.7 5769.57 1258.43 644.166 461.74 792.562 
15033402 -19235 6837.86 1431.86 -223.451 -57.6084 230.757 
19020.5 1
15044300 -17720 6226.5 1319 342.966 872.001 937.023 
19021 1
15044300 -17513.1 6659.29 1375.57 391.034 818.12 906.768 
19021.5 1
15044300 -17140.6 6945.14 1329 748.135 574.01 942.971 
19022 1
15044300 -16862.9 7179 1345.71 554.32 466.781 724.676 
19022.5 1
15044300 -16426.4 7232 1384.86 881.674 107.071 888.151 
19023 1
15044300 -16253.3 7305.71 1381.29 365.28 155.515 397.007 
19023.5 1
15044300 -15855.4 7453.12 1398.25 774.145 286.791 825.561 
19024 1
15044300 -15464.3 7650.71 1357.71 771.379 389.722 864.239 
19024.5 1
15044300 -15208 7734.29 1445.29 521.967 170.207 549.017 
19025 1
15044300 -14955.4 7611.43 1395 499.153 -242.801 555.073 
19025.5 1
15044300 -14826.9 7785 1434.14 252.596 341.005 424.369 
19026 1
15044300 -14738.8 8245.83 1318.17 183.766 962.074 979.467 
19026.5 1
15044300 -14582 8408.29 1377.86 322.702 334.264 464.617 
19027 1
15044300 -14418.1 8475 1405.29 313.903 127.805 338.923 
19027.5 1
15044300 -14050.8 8530.33 1350.83 758.904 114.325 767.467 
19028 1
15044300 -13965 8535.57 1341.71 175.528 10.7119 175.855 
19028.5 1
15044300 -13854.6 8450.29 1331.86 216.527 -167.227 273.585 
19029 1
15044300 -13693 8315 1343.29 317.429 -265.787 414.01 
19029.5 1
15044300 -13420.6 8148.14 1369.29 542.686 -332.385 636.387 
19030 1
15044300 -13039.2 7975.5 1384.5 772.074 -349.479 847.487 
19030.5 1
15044300 -12734.1 7887.14 1330.43 626.332 -181.432 652.081 
19031 1
15044300 -12384.6 7993.43 1391.43 696.357 211.725 727.833 
19031.5 1
15044300 -12056.6 7972.29 1401.29 654.691 -42.2013 656.049 
19032 1
15044300 -11743.7 8008 1363.43 624.465 71.286 628.521 
19032.5 1
15044300 -11471.4 7992.86 1419.71 521.62 -29.0093 522.426 
19033 1
15044300 -11258.3 7884.17 1386 427.045 -217.817 479.386 
19033.5 1
15044300 -10965.1 7869 1406.86 626.475 -32.4074 627.313 
19034 1
15044300 -10612.7 7820.14 1446 707.688 -98.1067 714.456 
19034.5 1
15044300 -10350.7 7765.29 1354.71 495.274 -103.7 506.014 
19035 1
15044300 -10137.7 7711.83 1472.83 433.024 -108.643 446.445 
19035.5 1
15044300 -9859.86 7621.57 1389 582.41 -189.228 612.379 
19036 1
15044300 -9574 7533.43 1326.57 555.062 -171.151 580.85 
19036.5 1
15044300 -9258.86 7430.86 1384 614.314 -199.944 646.033 
19037 1
15044300 -8955.14 7324.29 1480.57 582.945 -204.552 617.791 
19037.5 1
15044300 -8640.83 7203.67 1415.83 660.314 -253.401 707.267 
19038 1
15044300 -8392 7016.86 1440.14 530.561 -398.315 663.438 
19038.5 1
15044300 -8043.5 6840.38 1315.38 657.547 -332.985 737.053 
19039 1
15044300 -7600.29 6811.29 1438 833.11 -54.6791 834.902 
19039.5 1
15044300 -7304.83 6741.67 1292.17 628.622 -148.126 645.838 
19040 1
15044300 -6919.88 6655.88 1385.25 759.287 -169.214 777.914 
19040.5 1
15044300 -6543.14 6560.29 1246.29 718.954 -182.422 741.737 
19041 1
15044300 -6165.29 6456.57 1429.43 769.566 -211.231 798.029 
19041.5 1
15044300 -5843.57 6457.43 1274.86 647.312 1.72463 647.315 
19042 1
15044300 -5541 6461.86 1120.43 631.673 9.24545 631.741 
19042.5 1
15044300 -4861.88 6373.88 1054.75 1321.25 -171.171 1332.3 
19043 1
15044300 -4066 6284.86 1417.86 1611.08 -180.198 1621.13 
19043.5 1
15044300 -3769.57 6281.71 1496.71 607.436 -6.44028 607.47 
19044 1
15044300 -3426.86 6253.57 1535.57 685.429 -56.2857 687.736 
19044.5 1
15044300 -3032.71 6146.14 1569.86 774.347 -211.058 802.595 
19045 1
15044300 -2683 5908.43 1581.29 710.801 -483.159 859.466 
19045.5 1
15044300 -2371.57 5555 1584.29 639.484 -725.726 967.273 
19046 1
15044300 -1943.88 5163.5 1659.5 813.111 -744.297 1102.33 
19046.5 1
15044300 -1680.29 4841.43 1663.14 514.823 -629.046 812.86 
19047 1
15044300 -1437.14 4681.57 1641.57 495.199 -325.575 592.639 
19047.5 1
15044300 -999.143 4577.14 1641.71 869.048 -207.2 893.407 
19048 1
15044300 -428 4605 1649.14 1130.98 55.1627 1132.32 
19048.5 1
15044300 88.2857 4594.29 1701.29 1047.23 -21.7328 1047.46 
19049 1
15044300 622.286 4475.57 1659.14 1087.58 -241.781 1114.13 
19049.5 1
15044300 1169 4471.71 1627.14 1100.03 -7.76085 1100.06 
19050 1
15044300 1686 4333.43 1649.43 1038.15 -277.682 1074.65 
19050.5 1
15044300 2174.29 4146.29 1628.86 990.438 -379.6 1060.69 
19051 1
15044300 2646 3937.25 1628.25 919.521 -407.477 1005.76 
19051.5 1
15044300 2971.43 3638 1618.86 627.03 -576.59 851.835 
19052 1
15044300 3276.29 3348.86 1623.86 625.99 -593.722 862.769 
19052.5 1
15044300 3607.86 3042 1591.86 668.491 -618.664 910.837 
19053 1
15044300 4044 2747.14 1573.29 904.861 -611.737 1092.24 
19053.5 1
15044300 4431.14 2416 1540.57 799.882 -684.179 1052.57 
19054 1
15044300 4853.5 1856.25 1526 793.904 -1052.16 1318.08 
19054.5 1
15044300 5375.17 1576.33 1526.17 1030.96 -553.195 1170 
19055 1
15044300 5773.25 1335.25 1505.88 807.471 -489.013 944.004 
19055.5 1
15044300 6110.14 937.429 1531.71 660.574 -780.042 1022.17 
19056 1
15044300 6109.14 632.143 1554.14 -2.03666 -621.763 621.767 
19056.5 1
15044300 6407.57 288.714 1573.57 576.117 -662.99 878.331 
19057 1
15044300 6726 -34 1598.86 643.29 -651.948 915.892 
19057.5 1
15044300 7074 -347.429 1593.14 701.613 -631.912 944.232 
19058 1
15044300 7369 -703.286 1599.29 608.247 -733.726 953.058 
19058.5 1
15044300 7579.29 -984 1611.86 433.579 -578.792 723.181 
19059 1
15044300 8095.62 -1468.12 1631.75 994.873 -932.803 1363.78 
19059.5 1
15044300 8491.71 -1868.14 1648.43 770.602 -778.245 1095.21 
19060 1
15044300 8760 -2139.29 1632 552.028 -557.907 784.854 
19060.5 1
15044300 9124.71 -2537.57 1670.86 747.365 -816.159 1106.65 
19061 1
15044300 9394.25 -2789.62 1651.25 525.411 -491.332 719.35 
19061.5 1
15044300 9787 -2936.86 1624.86 764.105 -286.444 816.031 
19062 1
15044300 9973.14 -3358.29 1663.71 379.883 -860.058 940.219 
19062.5 1
15044300 10314.3 -3682.14 1626.29 686.404 -651.624 946.448 
19063 1
15044300 10672.4 -4072.57 1604 736.919 -803.351 1090.15 
19063.5 1
15044300 11006.9 -4512.86 1555.14 686.712 -904.077 1135.31 
19064 1
15044300 11440.7 -4793.86 1534.29 867.714 -562 1033.81 
19064.5 1
15044300 11849.6 -5042.43 1547.57 812.837 -494.178 951.271 
19065 1
15044300 12302.6 -5480.14 1549.43 928.279 -896.956 1290.83 
19065.5 1
15044300 12735.4 -5939 1580.57 867.449 -919.553 1264.14 
19066 1
15044300 13141.9 -6349.5 1665 759.713 -767.29 1079.77 
19066.5 1
15044300 13452 -6688.86 1648.14 606.898 -664.104 899.644 
19067 1
15044300 13798.7 -7027.43 1668.29 689.293 -673.104 963.428 
19067.5 1
15044300 14098 -7339.43 1618.43 605.842 -631.579 875.178 
19068 1
15044300 14542.7 -7693.29 1596.43 911.3 -725.117 1164.59 
19068.5 1
15044300 14994.9 -8139.43 1627 902.481 -890.505 1267.86 
19069 1
15044300 15294.6 -8430.86 1626.43 628.332 -610.961 876.399 
19069.5 1
15044300 15600.3 -8764.43 1626.43 602.987 -657.932 892.45 
19070 1
15044300 16008.9 -9087.62 1641.88 798.026 -631.243 1017.5 
19070.5 1
15044300 16342.6 -9320.86 1625 655.592 -458.216 799.852 
19071 1
15044300 16850.1 -9976.71 1689 972.359 -1256.43 1588.74 
19071.5 1
15044300 17239.7 -10297.4 1708.29 798.302 -657.201 1034.02 
19072 1
15044300 17551.9 -10473.1 1704.14 626.793 -352.84 719.281 
19072.5 1
15044300 17826.4 -10638.9 1680.29 569.65 -343.806 665.36 
19073 1
15044300 18104 -11050.3 1657.86 544.258 -806.723 973.148 
19073.5 1
15044300 18475 -11410 1637.14 786.017 -762.107 1094.82 
19074 1
15044300 19228 -11923.9 1653.88 1407.48 -960.514 1703.99 
19074.5 1
15044300 19438.7 -12177.3 1679.43 426.547 -512.977 667.149 
19075 1
15044300 19653.3 -12357.7 1652.71 440.598 -370.49 575.665 
19075.5 1
15044300 19945.4 -12553.7 1615.29 586.632 -393.574 706.426 
19076 1
15044300 20345.1 -12752.6 1592.57 801.031 -398.511 894.685 
19076.5 1
15044300 20545 -12849.1 1570.75 394.975 -190.817 438.653 
19077 1
15044300 20640.2 -12872.9 1559 181.084 -45.1521 186.628 
19077.5 1
15044300 20771.3 -12906 1555.86 271.295 -68.5818 279.83 
19078 1
15044300 20168.5 -12790.9 1615.5 -1212.85 231.64 1234.77 
19078.5 1
15044300 18848.6 -12626 1648.43 -2523.76 315.249 2543.38 
