# Supplementary material for: Intrinsic group behaviour II: On the dependence of triad spatial dynamics on social and personal features; and on the effect of social interaction on small group dynamics
Source: PLoS One. 2019 Dec 3;14(12):e0225704. doi: 10.1371/journal.pone.0225704 (PMC6890182; doi:10.1371/journal.pone.0225704)
Supplement: S3 Data Set — (ZIP) [file pone.0225704.s003.zip › set_3_int/group_traj_triad_int/traj_3_0324_78.dat]

3 15050201 15051300 15050901 0 0 1 0 2 1 0 30 10 40 1625.83 1744.86 1475.52 
18902 1
15050201 -119 9592.33 2054.67 0 0 0 
18902.5 1
15050201 -120.429 9381.57 2061.71 -4.11692 -607.383 607.397 
18903 1
15050201 96.75 9089.75 2051.5 425.84 -572.199 713.268 
18903.5 1
15050201 341 8974.14 2040.14 498.469 -235.933 551.485 
18904 1
15050201 596.625 8872.5 2035.62 510.23 -202.88 549.085 
18904.5 1
15050201 767.857 8411.29 2035 330.564 -890.375 949.758 
18905 1
15050201 846.429 7860.43 2030.43 161.67 -1133.45 1144.92 
18905.5 1
15050201 855.125 7309 1961.88 16.9521 -1074.91 1075.04 
18906 1
15050201 929.286 6933.14 1906.29 148.619 -753.221 767.743 
18906.5 1
15050201 1102.12 6643.62 1911.88 350.587 -587.257 683.946 
18907 1
15050201 1265 6371.43 1884 317.495 -530.597 618.334 
18907.5 1
15050201 1428.29 6056.14 1859.43 330.538 -638.23 718.744 
18908 1
15050201 1663.14 5772.29 1875.29 490.307 -592.604 769.143 
18908.5 1
15050201 2011 5513.25 1873.25 678.084 -504.943 845.438 
18909 2
15050901 1824 8218 1004 0 0 0 
15050201 2287.71 5231.29 1866 535.231 -545.385 764.145 
18909.5 2
15050901 1694.43 8031.57 1032.71 -469.462 -675.466 822.586 
15050201 2888 5153 1820.43 1240.26 -161.747 1250.76 
18910 2
15050901 1388.43 7834 1049.14 -620.69 -400.753 738.823 
15050201 3162.29 4499 1793.71 556.36 -1326.57 1438.52 
18910.5 2
15050901 1110.5 8290.12 1166.25 -552.542 906.809 1061.89 
15050201 3537.12 4041.12 1781.75 745.207 -910.288 1176.42 
18911 2
15050901 1304.57 8243.86 1332 385.062 -91.8013 395.854 
15050201 3861.86 3738.86 1753 644.31 -599.738 880.239 
18911.5 2
15050901 1709.29 7861.43 1402.14 853.828 -806.811 1174.72 
15050201 4021.86 3474 1733.86 337.553 -558.77 652.814 
18912 2
15050901 2036.14 7418.57 1552.57 660.317 -894.661 1111.95 
15050201 4292.71 3102.57 1720 547.186 -750.361 928.684 
18912.5 2
15050901 2139.25 6836.75 1635.75 200.208 -1129.75 1147.35 
15050201 4612.12 2680.62 1693.88 620.215 -819.313 1027.59 
18913 3
15051300 3944 4549.33 1642.33 0 0 0 
15050901 2196.86 6126.71 1573.43 110.148 -1357.62 1362.08 
15050201 4931.86 2380.57 1682.29 611.343 -573.716 838.385 
18913.5 3
15051300 4184.71 4050.71 1665.14 516.554 -1070 1188.16 
15050901 2707 5541.86 1541.71 1024.38 -1174.41 1558.4 
15050201 5201.29 2217.14 1695.43 541.021 -328.17 632.771 
18914 3
15051300 4421 3387.86 1639.57 473.518 -1328.37 1410.24 
15050901 2826 4885 1480.43 238.477 -1316.35 1337.77 
15050201 5522.29 1919.57 1735.29 643.287 -596.336 877.174 
18914.5 3
15051300 4933.71 2994 1558.57 1017.29 -781.463 1282.8 
15050901 2890.57 4308 1417.71 128.118 -1144.84 1151.99 
15050201 5781.14 1594.71 1744 513.605 -644.558 824.163 
18915 3
15051300 5277.57 2484.43 1516.29 707.525 -1048.5 1264.89 
15050901 3022 3724.71 1432 270.429 -1200.18 1230.27 
15050201 6001.14 1207.43 1693.14 452.675 -796.884 916.482 
18915.5 3
15051300 5550.12 2305.38 1475.25 537.581 -353.163 643.209 
15050901 3414.5 3237.75 1403.88 774.162 -960.482 1233.63 
15050201 6265.38 918.5 1712 521.168 -569.879 772.255 
18916 3
15051300 5927.29 1877.14 1499.29 748.335 -849.667 1132.23 
15050901 3864.86 2749.86 1337.57 893.566 -968.041 1317.41 
15050201 6498.43 531.143 1715.71 462.408 -768.566 896.947 
18916.5 3
15051300 6286.29 1400.29 1557.43 732.653 -973.178 1218.14 
15050901 4320.29 2230.86 1254.43 929.446 -1059.18 1409.16 
15050201 6728.14 225.143 1725.57 468.805 -624.49 780.875 
18917 3
15051300 6563.88 969.875 1553.5 545.362 -845.601 1006.21 
15050901 4824.75 1713.62 1215 991.089 -1016.17 1419.46 
15050201 7034.62 -114.5 1738 602.126 -667.275 898.783 
18917.5 3
15051300 6935.57 591.571 1550 736.033 -749.116 1050.2 
15050901 5322.71 1271.71 1250 986.068 -875.071 1318.36 
15050201 7315.86 -359.714 1717.29 556.895 -485.573 738.86 
18918 3
15051300 7262.57 299.857 1557 668.712 -596.553 896.131 
15050901 5813.86 998.286 1287.86 1004.38 -559.159 1149.54 
15050201 7482.71 -409 1708.71 341.221 -100.789 355.795 
18918.5 3
15051300 7459 24.2857 1588.57 405.844 -569.362 699.202 
15050901 6263.29 547 1317.14 928.571 -932.409 1315.91 
15050201 7730.29 -635 1744.57 511.511 -466.942 692.588 
18919 3
15051300 8117.25 -374.875 1582.75 1293.22 -784.206 1512.42 
15050901 6752.75 93.375 1311.12 961.619 -891.208 1311.09 
15050201 7888.25 -471 1702 310.342 322.2 447.354 
18919.5 3
15051300 8568.57 -942 1601.29 872.962 -1096.95 1401.92 
15050901 7288.71 -398.714 1302.86 1036.68 -951.817 1407.36 
15050201 8083.14 -349.143 1652.86 376.969 235.7 444.59 
18920 3
15051300 8796.86 -1258.14 1616.14 471.665 -653.188 805.681 
15050901 7675.86 -755.857 1302.14 799.882 -737.898 1088.26 
15050201 8376.86 -947.857 1652.57 606.848 -1237.01 1377.85 
18920.5 3
15051300 8552.14 -1692.43 1726.29 -500.438 -888.11 1019.4 
15050901 7935.86 -1057 1336.71 531.697 -615.834 813.605 
15050201 8612.29 -1008.86 1633.86 481.449 -124.744 497.347 
18921 3
15051300 8412.38 -1833.75 1780 -270.868 -273.879 385.2 
15050901 8137.75 -1217.88 1331.75 391.265 -311.773 500.291 
15050201 8751 -1080.38 1667.5 268.826 -138.6 302.453 
18921.5 3
15051300 8356 -1780.83 1782.67 -114.351 107.336 156.835 
15050901 8253.67 -1205 1361.5 235.125 26.1156 236.571 
15050201 8891.67 -1341 1678 285.328 -528.651 600.736 
18922 3
15051300 7938 -1583.12 1703.88 -822.835 389.19 910.234 
15050901 8554 -1130.62 1583 591.207 146.407 609.066 
15050201 9098.25 -1909.88 1745.5 406.66 -1119.83 1191.38 
18922.5 3
15051300 7558.86 -1186.86 1619.71 -729.121 762.054 1054.68 
15050901 8705.86 -1108.43 1626.14 292.033 42.6854 295.136 
15050201 9331 -2154 1790 447.596 -469.471 648.649 
18923 3
15051300 7145.29 -762.286 1569.86 -844.023 866.472 1209.61 
15050901 8742.86 -1137.43 1623.14 75.5102 -59.1837 95.9401 
15050201 9520.29 -2377.29 1773.43 386.297 -455.685 597.39 
18923.5 3
15051300 6811.43 -404.286 1565.43 -667.714 716 979.029 
15050901 8761.43 -1213.86 1633.57 37.1429 -152.857 157.305 
15050201 9669.29 -2591.71 1754.57 298 -428.857 522.228 
18924 3
15051300 6567.14 -72.7143 1559.57 -485.657 659.188 818.774 
15050901 8802.14 -1238.71 1631.86 80.9429 -49.4178 94.836 
15050201 9922.71 -2776.86 1771.43 503.834 -368.077 623.963 
18924.5 3
15051300 6279.14 151.571 1579.71 -576 448.571 730.063 
15050901 8773.29 -1162 1628.71 -57.7143 153.429 163.925 
15050201 10204.9 -2907.71 1766.29 564.286 -261.714 622.023 
18925 3
15051300 6022.57 432.143 1550.43 -500.139 546.923 741.123 
15050901 8412.71 -1029.71 1619.14 -702.868 257.867 748.678 
15050201 10423 -3141.43 1738.71 425.23 -455.583 623.199 
18925.5 3
15051300 5760.57 654.143 1561 -533.605 452.138 699.402 
15050901 8253.86 -1008.86 1604 -323.538 42.4789 326.315 
15050201 10671.6 -3268 1729.29 506.255 -257.783 568.108 
18926 3
15051300 5549 857 1581.14 -419.785 402.494 581.568 
15050901 8335 -1253.29 1630.57 160.998 -484.977 511.002 
15050201 10818.1 -3500.57 1675.14 290.816 -461.451 545.446 
18926.5 3
15051300 5368.83 945.667 1585.33 -378.501 186.275 421.855 
15050901 8344.83 -1388.83 1607.33 20.6583 -284.764 285.512 
15050201 10896.7 -3760.67 1662 164.966 -546.419 570.778 
18927 3
15051300 5063.86 1052.43 1575 -662.992 232.091 702.442 
15050901 8448 -1550.57 1592.43 224.275 -351.605 417.043 
15050201 11008.9 -3945.57 1692.86 243.892 -401.967 470.171 
18927.5 3
15051300 4718.71 1149.71 1611.43 -675.426 190.383 701.745 
15050901 8626 -1688.86 1580.29 348.337 -270.618 441.104 
15050201 11117.7 -4302.86 1692.14 213.028 -699.189 730.922 
18928 3
15051300 4515.29 1328.57 1618.71 -383.827 337.466 511.084 
15050901 8726.86 -1727.14 1577.29 190.296 -72.2372 203.546 
15050201 11279.3 -4539.29 1697.14 304.852 -446.092 540.308 
18928.5 3
15051300 4105.43 1406.71 1618 -776.245 147.998 790.227 
15050901 8821.86 -1705.57 1565.71 179.924 40.855 184.504 
15050201 11515.3 -4723.43 1714.43 446.97 -348.755 566.932 
18929 3
15051300 3630.5 1483.33 1597.83 -985.329 158.961 998.069 
15050901 8896.5 -1480 1552.83 154.861 467.991 492.947 
15050201 11629.2 -4984.5 1708 236.268 -541.642 590.93 
18929.5 3
15051300 3184.29 1666.14 1540 -920.029 376.927 994.247 
15050901 9001.86 -1462.43 1550 217.231 36.2298 220.232 
15050201 11789.3 -5235.71 1708.14 330.142 -517.968 614.235 
18930 3
15051300 2827.57 1952.57 1527.71 -692.649 556.172 888.307 
15050901 9127.29 -1569.86 1566.71 243.551 -208.599 320.672 
15050201 11998.3 -5395.14 1670 405.825 -309.57 510.419 
18930.5 3
15051300 2416.67 2201.83 1570 -813.673 493.588 951.679 
15050901 9219.83 -1597.17 1562.17 183.263 -54.0783 191.075 
15050201 12186.7 -5717.67 1627.33 373.032 -638.661 739.622 
18931 3
15051300 2039.14 2460.29 1593.57 -762.674 522.126 924.277 
15050901 9259.14 -1627 1573.71 79.4132 -60.2694 99.6938 
15050201 12460.6 -5982.43 1620.57 553.343 -534.873 769.595 
18931.5 3
15051300 1689.14 2629 1594.57 -680.934 328.238 755.917 
15050901 9276 -1586.71 1587.71 32.796 78.3769 84.9618 
15050201 12856.7 -6257.14 1741.14 770.706 -534.464 937.891 
18932 3
15051300 1364.33 2765.17 1639.67 -688.156 288.489 746.18 
15050901 9076 -1571 1579 -423.729 33.293 425.035 
15050201 13099.2 -6513.33 1775.67 513.67 -542.776 747.304 
18932.5 3
15051300 1055.86 2922.71 1684.71 -637.348 325.512 715.66 
15050901 8639.29 -1640.57 1546.14 -902.302 -143.743 913.68 
15050201 13322.9 -6665.14 1774.86 462.17 -313.656 558.553 
18933 3
15051300 610.571 3028.57 1678.14 -861.288 204.753 885.291 
15050901 8600.14 -1372.57 1493.86 -75.7115 518.375 523.875 
15050201 13688.4 -6820.57 1767.29 707.101 -300.636 768.358 
18933.5 3
15051300 234 3126.43 1671.29 -715.915 186.04 739.693 
15050901 8627.86 -1039.71 1413.86 52.6888 632.808 634.998 
15050201 14067.9 -6968.29 1748.86 721.347 -280.826 774.083 
18934 3
15051300 -156.333 3278 1655.67 -799.863 310.597 858.051 
15050901 8626.83 -1394.5 1454.33 -2.09797 -727.02 727.023 
15050201 14122.8 -7160.33 1720 112.656 -393.54 409.347 
18934.5 3
15051300 -842 3384 1646 -1352.4 209.073 1368.47 
15050901 8540.57 -1767.43 1611.71 -170.142 -735.559 754.981 
15050201 14340.1 -7511.86 1714.71 428.618 -693.341 815.129 
18935 3
15051300 -1576.67 3809.67 1619.33 -1499.32 868.707 1732.8 
15050901 8509 -2194.17 1717.83 -64.4315 -870.894 873.274 
15050201 14597.5 -7866.83 1711.83 525.219 -724.441 894.801 
18935.5 3
15051300 -1576 4198.43 1601.29 1.37457 801.571 801.572 
15050901 8716.14 -2491.71 1733.57 427.099 -613.5 747.526 
15050201 14827.1 -8094.71 1722.86 473.49 -469.858 667.053 
18936 3
15051300 -1401.29 4485.71 1614.14 339.911 558.922 654.166 
15050901 8961 -2638.71 1732 476.376 -285.992 555.631 
15050201 15081.4 -8424 1713 494.719 -640.634 809.419 
18936.5 3
15051300 -1485.33 4661.83 1621.17 -169.11 354.364 392.648 
15050901 9240.5 -2720.33 1734.17 562.374 -164.223 585.862 
15050201 15319 -8769.67 1757 478.011 -695.506 843.933 
18937 3
15051300 -1591.29 5106.71 1646.57 -211.905 889.762 914.647 
15050901 9575.14 -2916 1731.57 669.286 -391.333 775.297 
15050201 15527.4 -9093.43 1808.43 416.857 -647.524 770.102 
18937.5 3
15051300 -1551 5657 1638.29 80.2504 1096.19 1099.12 
15050901 9882 -3142 1737.29 611.269 -450.199 759.164 
15050201 15672 -9305.86 1817.14 287.991 -423.164 511.866 
18938 3
15051300 -1445.33 6261.83 1619.83 219.681 1257.45 1276.5 
15050901 10104.8 -3381.5 1740.33 463.271 -497.921 680.107 
15050201 15916.5 -9609.17 1819.17 508.316 -630.581 809.949 
18938.5 3
15051300 -1414.25 6599.12 1563.25 60.7096 658.773 661.564 
15050901 10307 -3573.12 1737.75 394.857 -374.268 544.048 
15050201 16150.1 -9901.88 1808 456.299 -571.696 731.468 
18939 3
15051300 -1311.83 7142.67 1486 200.033 1061.6 1080.29 
15050901 10509.5 -3761.33 1756.33 395.508 -367.594 539.956 
15050201 16401 -10155.3 1790.83 489.99 -495.036 696.528 
18939.5 3
15051300 -1075.57 7613.57 1434.29 489.155 974.958 1090.79 
15050901 10786.7 -3975.29 1707 573.943 -442.966 725.003 
15050201 16696.7 -10281.6 1796.43 612.245 -261.363 665.698 
18940 3
15051300 -819.143 8112.86 1448 491.242 956.486 1075.26 
15050901 11021.4 -4222.71 1688.57 449.644 -474.001 653.343 
15050201 16954.4 -10371.7 1757.71 493.706 -172.687 523.035 
18940.5 3
15051300 -722.333 8341.5 1462.67 195.575 461.905 501.603 
15050901 11251.3 -4392 1688.67 464.454 -341.991 576.78 
15050201 17222.5 -10472.7 1740.33 541.558 -203.944 578.687 
18941 3
15051300 -557.714 8744.71 1512.86 331.893 812.932 878.073 
15050901 11484.3 -4638 1701.57 469.662 -495.968 683.057 
15050201 17491.6 -10770.9 1763.43 542.483 -601.19 809.764 
18941.5 3
15051300 -129.333 9158.83 1733.33 836.682 808.826 1163.72 
15050901 11805.2 -4907.17 1718.33 626.721 -525.716 818.02 
15050201 17623.7 -11211.5 1760.33 257.999 -860.631 898.47 
18942 3
15051300 170.167 9413.33 1812 651.087 553.261 854.407 
15050901 12120.3 -5135.83 1725.67 685.145 -497.101 846.483 
15050201 17861 -11486.8 1742.5 515.942 -598.551 790.227 
18942.5 3
15051300 322.5 9827.83 1837.33 312.799 851.129 906.788 
15050901 12442.7 -5454.33 1725.33 661.875 -654.004 930.484 
15050201 18088.7 -11742 1744.17 467.488 -523.956 702.193 
18943 3
15051300 479.714 10373.7 1878.57 291.678 1012.77 1053.93 
15050901 12714.7 -5725.29 1745.57 504.727 -502.695 712.356 
15050201 18702.4 -12038 1712.43 1138.7 -549.165 1264.21 
18943.5 3
15051300 628 10842.8 1880 293.635 928.949 974.252 
15050901 13029.3 -6052 1760.17 623.008 -646.959 898.162 
15050201 19143.3 -12326.2 1727.83 873.079 -570.627 1043.02 
18944 2
15050901 13260.3 -6298.43 1762.71 458.239 -488.946 670.112 
15050201 19300.6 -12594.4 1734.86 311.98 -532.266 616.959 
18944.5 2
15050901 13526.5 -6443.33 1758 544.405 -296.329 619.829 
15050201 19514.3 -12823.5 1742.5 437.141 -468.449 640.731 
18945 2
15050901 13747.1 -6607.71 1737.43 444.844 -331.413 554.726 
15050201 19725 -13071.1 1759 424.731 -499.28 655.498 
18945.5 2
15050901 14007.8 -6822.17 1717.83 539.732 -444.001 698.89 
15050201 19959.5 -13328.7 1748.5 485.507 -533.176 721.106 
18946 2
15050901 14323.7 -6989 1701.86 623.039 -329.06 704.598 
15050201 20288.9 -13466.3 1735.71 649.62 -271.438 704.048 
18946.5 2
15050901 14568.2 -7237.17 1676.5 485.989 -493.373 692.533 
15050201 20616.7 -13719.7 1725.33 651.709 -503.739 823.698 
18947 2
15050901 14928.1 -7663 1683.57 721.395 -853.373 1117.43 
15050201 20890.4 -13911.1 1738.43 548.621 -383.72 669.497 
18947.5 2
15050901 15290.9 -8052.86 1694.14 693.526 -745.425 1018.15 
15050201 21134.3 -14035.6 1750.14 466.266 -237.913 523.456 
18948 2
15050901 15451.7 -8327.57 1741.14 314.174 -536.551 621.766 
15050201 21335.6 -14276.6 1747.14 393.136 -470.703 613.284 
18948.5 2
15050901 15673.2 -8601.67 1776.33 463.289 -573.421 737.19 
15050201 21715.5 -14409.8 1729.33 794.83 -278.791 842.305 
18949 2
15050901 15848.4 -8850.12 1791.88 353.956 -501.936 614.186 
15050201 22050.6 -14461.2 1717.12 677.02 -103.872 684.942 
18949.5 2
15050901 16067.8 -9104 1803 429.468 -496.82 656.714 
15050201 22507 -14628.8 1693.5 893.102 -327.952 951.411 
18950 2
15050901 16350 -9333 1832.14 596.547 -484.144 768.286 
15050201 22974.7 -14783.1 1695.29 988.825 -326.236 1041.25 
18950.5 2
15050901 16491 -9704.14 1835.71 283.702 -746.766 798.841 
15050201 23359.1 -15025 1707.29 773.498 -486.634 913.845 
18951 2
15050901 16677.3 -9887.86 1796 378.63 -373.403 531.78 
15050201 23786.9 -15139.9 1693.14 869.338 -233.449 900.137 
18951.5 2
15050901 16837.6 -10042 1804.25 305.991 -294.166 424.457 
15050201 24148.6 -15246.5 1699.88 690.397 -203.517 719.769 
18952 2
15050901 17069.9 -10315.9 1782.14 434.079 -511.883 671.154 
15050201 24661 -15431.1 1705.71 957.71 -345.127 1018 
18952.5 2
15050901 17277.7 -10550.5 1754.33 446.902 -504.608 674.056 
15050201 24991.8 -15540.3 1717.5 711.47 -234.818 749.219 
18953 2
15050901 17552.6 -10691.4 1748.86 571.528 -292.991 642.252 
15050201 25273.4 -15678 1732 585.437 -286.209 651.654 
18953.5 2
15050901 17827.4 -10910.6 1744 535.679 -427.283 685.218 
15050201 25675.4 -15725.1 1773.62 783.521 -91.8616 788.888 
18954 2
15050901 18108.6 -11140.3 1732.57 539.724 -440.808 696.86 
15050201 26103.4 -16029.1 1741.71 821.6 -583.528 1007.74 
18954.5 2
15050901 18322.7 -11279.1 1765.71 434.367 -281.657 517.692 
15050201 26394.1 -16260.3 1727.14 589.684 -468.85 753.357 
18955 2
15050901 18315.4 -11457.7 1780.71 -14.6006 -357.859 358.156 
15050201 26754.9 -16434.1 1729.29 722.874 -348.411 802.457 
18955.5 2
15050901 18530.6 -11666.6 1774.29 425.184 -412.761 592.581 
15050201 27248 -16647.7 1774.71 974.591 -422.078 1062.06 
18956 2
15050901 19168.6 -11988.1 1776.43 1304.7 -657.61 1461.06 
15050201 27700.1 -16844.1 1873.57 924.628 -401.694 1008.11 
18956.5 2
15050901 19503.6 -12342.4 1780.43 680.894 -720.093 991.035 
15050201 27929.6 -16944.6 1845.57 466.318 -204.123 509.037 
18957 2
15050901 19586.1 -12403 1783 156.946 -115.155 194.66 
15050201 28357.1 -17050.8 1783.25 812.839 -201.86 837.529 
18957.5 2
15050901 19676.7 -12470 1781.86 181.906 -134.538 226.253 
15050201 28755.3 -17067.7 1771.43 799.52 -34.0648 800.245 
18958 2
15050901 20034 -12685.3 1786.29 753.767 -454.189 880.03 
15050201 29098.3 -17104.6 1746.43 723.629 -77.7577 727.794 
18958.5 2
15050901 20367.1 -12892.7 1772.14 658.385 -409.938 775.577 
15050201 29472.1 -17047.1 1745.43 738.848 113.495 747.514 
18959 2
15050901 20559.2 -13067.2 1738.33 397.565 -361.185 537.134 
15050201 29728.5 -17038.8 1742.67 530.76 17.204 531.039 
18959.5 2
15050901 20751.4 -13223.6 1735.29 393.174 -319.846 506.84 
15050201 30107.6 -16967.9 1743 775.197 145.146 788.668 
18960 2
15050901 20974 -13393.9 1732.12 423.14 -323.771 532.799 
15050201 30549.9 -17026 1716 840.881 -110.538 848.116 
18960.5 2
15050901 21185.1 -13571.3 1719.43 406.044 -341.174 530.351 
15050201 30920.7 -17149.7 1669.57 713.152 -237.912 751.79 
18961 2
15050901 21327.1 -13802.6 1716.29 286.869 -467.244 548.28 
15050201 31376.7 -17245.4 1697.86 921.212 -193.362 941.287 
18961.5 2
15050901 21588.4 -13920.7 1738.86 543.214 -245.619 596.163 
15050201 31766.6 -17414.3 1865.43 810.514 -351.054 883.273 
18962 2
15050901 21869 -14060.8 1717.25 539.56 -269.299 603.032 
15050201 32206 -17493.1 1824.25 845.055 -151.614 858.548 
18962.5 2
15050901 22145.2 -14255.3 1688.83 557.912 -393.098 682.49 
15050201 32714.2 -17674.3 1770 1026.6 -366.077 1089.92 
18963 2
15050901 22443.8 -14303.5 1684.5 605.646 -97.7011 613.476 
15050201 33192.5 -17764.4 1731.38 970.25 -182.64 987.291 
18963.5 2
15050901 22647.7 -14437.9 1672.14 399.147 -262.93 477.965 
15050201 33634.3 -17760.3 1714.57 864.551 8.00252 864.588 
18964 2
15050901 22849.4 -14642.9 1649.14 430.094 -437.1 613.219 
15050201 34020.3 -17736.3 1712.86 823.028 51.1727 824.617 
18964.5 2
15050901 23194.8 -14684.5 1642.38 660.27 -79.6231 665.054 
15050201 34344.4 -17815.4 1735.25 619.674 -151.222 637.859 
18965 2
15050901 23496.3 -14733.4 1678.71 598.285 -97.0805 606.11 
15050201 34716 -17901.6 1778.57 737.351 -171.025 756.926 
18965.5 2
15050901 23815.6 -14805.1 1685.43 646.327 -145.171 662.43 
15050201 35117.9 -17999.1 1758.86 813.476 -197.513 837.111 
18966 2
15050901 24118.1 -14824.6 1682.57 623.859 -40.0589 625.143 
15050201 35469.3 -18046.3 1780.86 724.595 -97.2018 731.086 
18966.5 2
15050901 24417.4 -14874.6 1685.43 598.571 -100 606.867 
15050201 35941.3 -18111.9 1743.29 944 -131.143 953.066 
18967 2
15050901 24711.8 -14939.5 1718.75 570.39 -125.831 584.105 
15050201 36292.4 -18286 1738.25 680.406 -337.486 759.506 
18967.5 2
15050901 25024.9 -15041.1 1719 594.131 -192.871 624.653 
15050201 36694 -18442 1721.43 762.097 -296.015 817.567 
18968 2
15050901 25317.7 -15182.7 1740.29 601.349 -290.701 667.928 
15050201 37071.1 -18574.1 1726 774.421 -271.341 820.581 
18968.5 2
15050901 25653.4 -15307.5 1769.25 675.374 -251.078 720.534 
15050201 37491.4 -18743.1 1717.75 845.538 -340.004 911.338 
18969 2
15050901 25894.5 -15436 1764 399.876 -213.101 453.114 
15050201 38007.8 -18846.5 1719.5 856.343 -171.434 873.335 
18969.5 2
15050901 26155.6 -15477.7 1796.71 633.669 -101.248 641.706 
15050201 38293.1 -18836.6 1705.71 692.701 24.0985 693.12 
18970 2
15050901 26510.9 -15573.7 1757.29 744.834 -201.258 771.545 
15050201 38590.7 -18842.4 1685.57 623.839 -12.2791 623.96 
18970.5 2
15050901 26737.6 -15712.6 1726.57 433.488 -265.501 508.333 
15050201 38919.6 -18829.6 1665.71 628.79 24.5834 629.27 
18971 2
15050901 26944.7 -15851.7 1730.5 434.162 -291.604 523.001 
15050201 39283 -18987.2 1661.5 761.905 -330.388 830.455 
18971.5 2
15050901 27302.7 -16042.1 1735.43 765.059 -407 866.582 
15050201 39687.7 -19137.9 1676.43 864.774 -321.988 922.773 
18972 2
15050901 27703 -16076 1737.86 784.874 -66.3866 787.677 
15050201 40018.6 -19382.6 1689.86 648.739 -479.832 806.909 
18972.5 2
15050901 28039.4 -16057.3 1739.43 679.654 37.8066 680.704 
15050201 40274.1 -19693.6 1689.14 516.306 -628.283 813.21 
18973 2
15050901 28342.3 -16050.3 1726.57 592.675 13.6986 592.834 
15050201 40576.6 -19948 1668.43 591.837 -497.903 773.42 
18973.5 2
15050901 28628.4 -16068.1 1718.57 545.034 -34.0136 546.094 
15050201 40953.7 -20475.1 1690.43 718.367 -1004.08 1234.6 
18974 2
15050901 28668.3 -16292.3 1773.86 76.796 -431.874 438.649 
15050201 41341.9 -20974 1777.29 747.867 -961.189 1217.86 
18974.5 2
15050901 28659.6 -16561.6 1773.43 -17.4986 -540.734 541.017 
15050201 41517.1 -21350.9 1774.29 351.979 -756.741 834.594 
18975 2
15050901 28661.7 -16722.8 1756.67 4.38334 -337.368 337.396 
15050201 41878 -21438 1788.83 754.931 -182.307 776.632 
18975.5 1
15050201 42111.6 -21606.4 1814 501.226 -361.435 617.95 
18976 1
15050201 42414 -21916 1791.14 583.839 -597.628 835.48 
18976.5 1
15050201 42755.7 -22086.1 1787.29 653.373 -325.321 729.884 
18977 1
15050201 43267.3 -22165.3 1706.5 1057.06 -163.617 1069.65 
18977.5 1
15050201 43705.7 -22240 1686.86 894.655 -152.381 907.539 
18978 1
15050201 44141.4 -22328.1 1706.29 842.774 -170.489 859.846 
18978.5 1
15050201 44497.4 -22579 1740.86 695.312 -489.955 850.597 
18979 1
15050201 44874.8 -22663.2 1752.67 782.997 -174.62 802.233 
18979.5 1
15050201 45245.1 -22697.7 1781.86 781.244 -72.8853 784.636 
18980 1
15050201 45718.7 -22678.4 1810.14 935.912 38.1141 936.688 
18980.5 1
15050201 46131.6 -22712.7 1857.43 811.114 -67.359 813.906 
18981 1
15050201 46473.4 -22864.7 1885.86 668.996 -297.456 732.145 
18981.5 1
15050201 46822 -22988 1859.71 709.921 -251.091 753.017 
18982 1
15050201 47090.6 -23155.4 1853.29 537.143 -334.857 632.971 
