# Supplementary material for: Intrinsic group behaviour II: On the dependence of triad spatial dynamics on social and personal features; and on the effect of social interaction on small group dynamics
Source: PLoS One. 2019 Dec 3;14(12):e0225704. doi: 10.1371/journal.pone.0225704 (PMC6890182; doi:10.1371/journal.pone.0225704)
Supplement: S3 Data Set — (ZIP) [file pone.0225704.s003.zip › set_3_int/group_traj_triad_int/traj_3_0324_77.dat]

3 15032801 15042200 15044202 0 0 1 0 2 1 0 33.3333 10 50 1503.96 1598.91 1397.52 
18808 1
15032801 41972.2 -23351.4 1522.2 0 0 0 
18808.5 1
15032801 41818.3 -23368 1614.71 -355.46 -38.3372 357.522 
18809 1
15032801 41590.8 -23516.5 1660 -479.857 -313.291 573.075 
18809.5 1
15032801 41487.7 -23600.1 1720 -210.018 -170.352 270.421 
18810 1
15032801 41459.7 -23506.1 1732.14 -53.8462 180.769 188.618 
18810.5 1
15032801 41394.9 -23540.9 1710.29 -128.43 -68.7412 145.67 
18811 1
15032801 41361.6 -23613.4 1696.57 -65.5231 -142.857 157.167 
18811.5 1
15032801 41320.6 -23718.3 1702.86 -82.495 -210.98 226.535 
18812 1
15032801 41253.4 -23817 1721.71 -129.619 -190.568 230.472 
18812.5 1
15032801 41146.2 -23935.3 1695 -226.769 -250.176 337.657 
18813 1
15032801 41074.6 -23954.1 1689.14 -149.468 -39.2683 154.54 
18813.5 1
15032801 41401.1 -23854.9 1650.43 654.452 198.969 684.029 
18814 1
15032801 41235.7 -23826.9 1641.71 -326.934 55.336 331.584 
18814.5 1
15032801 40791.3 -23496.4 1628.57 -856.317 636.664 1067.06 
18815 1
15032801 40324.3 -23246.6 1590.29 -955.01 510.955 1083.11 
18815.5 1
15032801 40149.7 -23152.1 1590.43 -333.152 180.207 378.767 
18816 1
15032801 39904.8 -22993.7 1585 -518.816 335.755 617.981 
18816.5 1
15032801 39695.4 -22895 1579.29 -431.762 203.436 477.289 
18817 1
15032801 39659.1 -22885.3 1576.86 -69.6463 18.6455 72.0989 
18817.5 1
15032801 39697.4 -22907.6 1575 75.3656 -43.8695 87.2038 
18818 1
15032801 39822.7 -23023 1573.71 250.071 -230.396 340.027 
18818.5 1
15032801 39663.6 -22929.3 1563.29 -322.152 189.705 373.858 
18819 1
15032801 39288.7 -22534.6 1626.71 -743.764 783.163 1080.06 
18819.5 1
15032801 38906.8 -22376.5 1631.67 -798.914 330.693 864.651 
18820 1
15032801 38457.4 -22094.1 1621.43 -915.285 575.065 1080.95 
18820.5 1
15032801 37962.9 -21839 1638.29 -949.273 489.718 1068.15 
18821 1
15032801 37466.9 -21693.4 1623.86 -982.178 288.26 1023.61 
18821.5 1
15032801 37053.7 -21384.7 1631.29 -803.78 600.611 1003.39 
18822 1
15032801 36642.3 -20920.3 1631.17 -862.434 973.545 1300.61 
18822.5 1
15032801 36096.4 -20700.3 1605.43 -1127.9 454.644 1216.09 
18823 1
15032801 35325.6 -20423.3 1624.86 -1511.48 543.137 1606.11 
18823.5 1
15032801 34590.6 -20117.9 1612.71 -1389.41 577.37 1504.6 
18824 1
15032801 34220.3 -19892.7 1641 -761.807 463.355 891.654 
18824.5 1
15032801 33796 -19670 1620.29 -882.19 462.924 996.272 
18825 1
15032801 33111.1 -19678.9 1615.29 -1309.48 -16.9353 1309.59 
18825.5 1
15032801 32597 -19485.2 1590.83 -1045.01 393.68 1116.7 
18826 1
15032801 32098.3 -19192.4 1526.57 -1063.36 624.175 1233.01 
18826.5 1
15032801 31556.6 -18566.9 1470.29 -1003.17 1158.47 1532.45 
18827 1
15032801 31092.5 -18209.2 1397 -911.732 702.732 1151.12 
18827.5 1
15032801 30619 -18045.3 1363.43 -976.289 337.899 1033.11 
18828 1
15032801 29858.1 -17558 1362.71 -1512.64 968.759 1796.27 
18828.5 1
15032801 29345.9 -17269.6 1415 -1022.53 575.706 1173.46 
18829 1
15032801 28996.1 -17021 1459.43 -712.249 506.255 873.838 
18829.5 1
15032801 28431.4 -16889.9 1517.43 -1109.46 257.648 1138.98 
18830 1
15032801 27876.1 -16778.1 1628.57 -1065.81 214.423 1087.16 
18830.5 1
15032801 27198 -16718.7 1618.5 -1471.03 129.016 1476.67 
18831 1
15032801 26247.1 -16464.9 1592.57 -1909.35 509.658 1976.2 
18831.5 1
15032801 25447.5 -16436.8 1533.67 -1625.29 56.959 1626.29 
18832 1
15032801 24964.1 -16256.9 1561.14 -934.927 348.116 997.634 
18832.5 1
15032801 24447.4 -16075.6 1531 -1015.16 356.161 1075.82 
18833 1
15032801 23890.1 -15875.1 1508.43 -1112.35 400.057 1182.1 
18833.5 1
15032801 23292 -15730.6 1476.14 -1238.39 299.32 1274.05 
18834 1
15032801 22640.2 -15536.2 1438 -1265.53 377.323 1320.59 
18834.5 1
15032801 22068.3 -15319.8 1416.33 -1130.27 427.701 1208.49 
18835 1
15032801 21555 -15080.7 1415.29 -1087.57 506.608 1199.78 
18835.5 1
15032801 21136.1 -14701.4 1444.14 -861.846 780.423 1162.69 
18836 1
15032801 20829.2 -14442.4 1454.88 -585.673 494.377 766.435 
18836.5 1
15032801 20550.3 -14352.9 1450.86 -565.85 181.578 594.27 
18837 1
15032801 20546.8 -14573.1 1449.25 -6.94639 -432.746 432.802 
18837.5 1
15032801 20597.7 -14624.3 1447.57 97.6327 -98.009 138.34 
18838 1
15032801 20505.7 -14740.1 1448 -184 -231.714 295.884 
18838.5 1
15032801 19768.3 -15165.3 1448 -1517.34 -874.78 1751.45 
18839 1
15032801 19392.3 -15058.7 1448 -738.703 209.374 767.802 
18839.5 1
15032801 19233.1 -15036.3 1448 -322.805 45.4941 325.995 
18840 1
15032801 19254.3 -14898.9 1448 40.1955 261.271 264.345 
18840.5 1
15032801 19283.4 -14991.6 1448 58.6375 -186.548 195.547 
18841 1
15032801 19296.3 -15201.8 1448 27.4569 -447.366 448.208 
18841.5 1
15032801 19351.3 -15277.1 1448 116.178 -159.217 197.097 
18842 1
15032801 19632.9 -15305.7 1448 564.271 -57.2574 567.169 
18842.5 1
15032801 19693.9 -15160.9 1448 118.677 281.823 305.792 
18843 1
15032801 19331.6 -15305.1 1448 -718.821 -286.281 773.731 
18843.5 1
15032801 19297.1 -15265.4 1448 -66.9817 77.2651 102.257 
18844 1
15032801 19172.7 -15098.4 1448 -245.421 329.389 410.766 
18844.5 1
15032801 19117.4 -14936.9 1448 -108.191 316.187 334.185 
18845 1
15032801 19058.8 -14815.2 1448 -123.619 256.731 284.943 
18845.5 1
15032801 19050.1 -14736.9 1448 -17.9555 161.797 162.79 
18846 1
15032801 19092.4 -15017.1 1448 84.2345 -558.338 564.656 
18846.5 1
15032801 19132.7 -15273.3 1448 78.9916 -502.241 508.415 
18847 1
15032801 19187.9 -15355.7 1448 106.248 -158.822 191.084 
18847.5 1
15032801 19235 -15360 1448 98.0101 -8.91001 98.4143 
18848 1
15032801 19191.1 -15426 1448 -91.5598 -137.787 165.434 
18848.5 1
15032801 19130.4 -15313.6 1448 -118.351 219.159 249.074 
18849 1
15032801 19091.7 -15076.6 1448 -72.9083 446.328 452.243 
18849.5 1
15032801 19228.2 -14962.2 1448 283.685 237.848 370.201 
18850 1
15032801 19314 -14891.9 1448 174.104 142.616 225.059 
18850.5 1
15032801 19295.7 -14717 1448 -34.3072 328.062 329.851 
18851 1
15032801 19414.7 -14640.8 1448 236.486 151.425 280.811 
18851.5 1
15032801 19416.5 -14569.2 1448 3.90071 152.482 152.532 
18852 1
15032801 19135.3 -14961.4 1448 -561.306 -782.958 963.373 
18852.5 1
15032801 19123.3 -15239.7 1448 -24.0491 -559.835 560.352 
18853 1
15032801 19206 -14999.6 1448 167.003 485.041 512.986 
18853.5 1
15032801 19253 -14669 1448 88.6792 623.72 629.992 
18854 1
15032801 19257.7 -14623.8 1448 9.50441 91.9891 92.4788 
18854.5 1
15032801 18972.8 -14587 1448 -604.742 78.2024 609.777 
18855 1
15032801 18845.6 -14664 1448 -257.615 -155.87 301.1 
18855.5 1
15032801 19420.5 -14606.5 1448 1145.28 114.542 1150.99 
18856 1
15032801 19773.6 -14774.1 1448 693.657 -329.357 767.878 
18856.5 1
15032801 19912.3 -14974 1448 278.08 -400.515 487.587 
18857 1
15032801 19977.7 -15009 1448 130.501 -69.8603 148.023 
18857.5 1
15032801 19989.2 -15040.7 1448 22.8135 -63.081 67.0796 
18858 1
15032801 19920.3 -14925.7 1453 -132.463 221.062 257.711 
18858.5 1
15032801 19584.7 -14652.2 1517.33 -679.391 553.74 876.47 
18859 1
15032801 19267.4 -14506 1553.86 -623.258 287.164 686.231 
18859.5 1
15032801 19078.5 -14424.8 1523.17 -374.858 161.045 407.988 
18860 1
15032801 18937.4 -14359.1 1622.29 -281.019 130.858 309.992 
18860.5 1
15032801 18903.2 -14388.8 1664.17 -68.799 -59.6194 91.0372 
18861 1
15032801 18921 -14487.7 1661.67 37.3864 -207.198 210.544 
18861.5 1
15032801 19144.1 -14444.1 1640.14 442.744 86.3568 451.087 
18862 2
15042200 19686 -15195 1437.5 0 0 0 
15032801 19330.7 -14429.3 1617.83 373.795 29.6784 374.972 
18862.5 2
15042200 19680 -15152.4 1442.86 -17.4419 123.754 124.977 
15032801 19333.7 -14367.3 1600.14 6.15681 125.349 125.5 
18863 2
15042200 19767.3 -15038.5 1448.67 172.937 225.601 284.259 
15032801 19317.2 -14317.5 1566.33 -32.7676 98.5856 103.889 
18863.5 2
15042200 19727.9 -14969.6 1443.29 -77.709 135.686 156.363 
15032801 19316.4 -14343.7 1576.43 -1.45294 -51.6029 51.6234 
18864 2
15042200 19935.7 -14935.8 1435.5 407.47 66.1531 412.805 
15032801 19240.7 -14328.5 1607.17 -148.553 29.8319 151.519 
18864.5 2
15042200 20088.3 -14884.8 1435 326.211 108.974 343.932 
15032801 19270.5 -14115.3 1619.67 63.7464 455.484 459.923 
18865 2
15042200 20092.6 -14783.7 1435 8.37568 199.84 200.015 
15032801 19103.4 -13964.7 1644.86 -330.181 297.666 444.55 
18865.5 2
15042200 20033 -14818.1 1434.86 -110.934 -64.1128 128.128 
15032801 18755.7 -13918.4 1631.43 -647.513 86.1931 653.224 
18866 2
15042200 19755 -14761 1429.67 -562.753 115.674 574.518 
15032801 18550.7 -13845.2 1612.5 -415.076 148.303 440.774 
18866.5 2
15042200 19381.8 -14453.3 1426.5 -799.072 658.815 1035.64 
15032801 18414.7 -13627.7 1626.33 -291.221 465.739 549.292 
18867 2
15042200 19227.4 -14427.6 1377.71 -313.831 52.3616 318.169 
15032801 18285.4 -13565.6 1639.86 -262.679 126.21 291.426 
18867.5 2
15042200 19086 -14258.6 1348.14 -269.902 322.519 420.554 
15032801 18127.3 -13394.7 1624.57 -301.799 326.063 444.297 
18868 2
15042200 18893.3 -14114.8 1381 -398.896 297.594 497.675 
15032801 17905.8 -13090.7 1603 -458.494 629.498 778.771 
18868.5 2
15042200 18706.3 -13939.1 1449 -365.327 343.145 501.211 
15032801 17680.1 -12788.6 1590.86 -440.802 590.03 736.506 
18869 2
15042200 18533.7 -13765.7 1450.5 -349.431 351.166 495.399 
15032801 17454.2 -12463.5 1592.5 -457.442 658.039 801.417 
18869.5 2
15042200 18424 -13562.7 1447.29 -221.997 410.835 466.978 
15032801 17155.7 -12061 1570.29 -604.155 814.777 1014.33 
18870 2
15042200 18477 -13460.2 1465.83 106.212 205.506 231.331 
15032801 16832 -11620.8 1633.5 -648.726 882.098 1094.96 
18870.5 2
15042200 18540 -13455 1483.29 125.249 10.2717 125.669 
15032801 16672.7 -11286.6 1632.14 -316.671 664.537 736.132 
18871 2
15042200 18514.2 -13751.2 1467.33 -51.8742 -594.712 596.97 
15032801 16488.3 -11021.5 1649.83 -370.243 532.272 648.377 
18871.5 2
15042200 18491.3 -13827.4 1447.14 -45.6706 -152.219 158.923 
15032801 16372.6 -10760 1674.29 -231.062 521.956 570.813 
18872 2
15042200 18382.2 -13800.8 1431.67 -217.369 52.9786 223.732 
15032801 16248 -10534.8 1707.33 -248.15 448.539 512.607 
18872.5 2
15042200 18262.6 -13485.9 1424.14 -248.639 654.836 700.451 
15032801 16032 -10520 1734.14 -449.064 30.8385 450.122 
18873 2
15042200 17768.1 -13064.9 1406.29 -967.571 823.875 1270.81 
15032801 15835.4 -10319 1732.43 -384.68 393.346 550.182 
18873.5 2
15042200 17524 -12769.4 1362.57 -478.711 579.272 751.479 
15032801 15815.4 -10061.1 1712.14 -39.2157 505.602 507.121 
18874 2
15042200 17228.4 -12457 1308.43 -562.993 595.102 819.212 
15032801 15638.3 -9809.86 1720.43 -337.415 478.639 585.615 
18874.5 2
15042200 16901 -12132.7 1250.14 -632.101 626.034 889.647 
15032801 15426.7 -9486.14 1735.43 -408.439 624.931 746.566 
18875 2
15042200 16632 -11866 1375 -548.98 544.315 773.083 
15032801 15204.2 -9224.33 1730.17 -454.179 534.305 701.256 
18875.5 2
15042200 16310.1 -11592.4 1503 -671.936 571.13 881.866 
15032801 14896.4 -8915.14 1705.29 -642.459 645.492 910.721 
18876 2
15042200 15976.7 -11244.4 1522.71 -631.494 659.091 912.79 
15032801 14600.7 -8602.57 1680.57 -560.065 591.991 814.94 
18876.5 2
15042200 15795.8 -10908.7 1546.83 -383.222 711.36 808.018 
15032801 14333.2 -8408.83 1648.17 -566.838 410.462 699.846 
18877 2
15042200 15582.4 -10627.1 1557.57 -446.453 588.962 739.051 
15032801 13996.9 -8164.14 1649.29 -703.576 511.905 870.096 
18877.5 2
15042200 15367.3 -10355 1576.29 -425.184 537.832 685.598 
15032801 13759.1 -7884.43 1660.71 -469.791 552.795 725.456 
18878 2
15042200 15168.7 -10074 1593.71 -387.079 547.758 670.723 
15032801 13481.3 -7702 1703.43 -541.632 355.611 647.939 
18878.5 2
15042200 14950.4 -9678.43 1597 -436.571 791.143 903.605 
15032801 13246.4 -7499.43 1736.57 -469.714 405.143 620.3 
18879 2
15042200 14803 -9403.43 1584.43 -301.49 562.372 638.09 
15032801 13053.6 -7279 1758.14 -394.391 450.774 598.95 
18879.5 2
15042200 14577 -9141.43 1571.43 -453.815 526.104 694.791 
15032801 12782.3 -7082.86 1730.71 -544.75 393.861 672.22 
18880 2
15042200 14331.1 -8932.57 1550.14 -505.879 429.747 663.774 
15032801 12625.1 -6920 1710.14 -323.339 335.097 465.659 
18880.5 2
15042200 14153.1 -8671.86 1547.71 -334.586 490.064 593.39 
15032801 12369 -6718.86 1698 -481.472 378.088 612.181 
18881 2
15042200 13976.8 -8404 1551 -360.551 547.765 655.777 
15032801 12188.7 -6620.33 1695.33 -368.78 201.48 420.229 
18881.5 2
15042200 13806.9 -8172.43 1529 -344.779 469.719 582.674 
15032801 12128.7 -6526.57 1710.14 -121.607 190.186 225.741 
18882 3
15044202 14968.3 -10088.7 1411 0 0 0 
15042200 13625.6 -7902.14 1527.29 -339.486 506.153 609.46 
15032801 12017.3 -6314.43 1699.43 -208.668 397.271 448.739 
18882.5 3
15044202 14964.1 -9704.86 1386.29 -11.4494 1048.66 1048.72 
15042200 13395.3 -7681.71 1528 -448.027 428.849 620.193 
15032801 11759.9 -6116.14 1678.14 -500.834 385.77 632.181 
18883 3
15044202 14737.6 -9224.14 1369 -455.878 967.232 1069.28 
15042200 13165.9 -7608 1520.86 -461.627 148.318 484.869 
15032801 11637.3 -5876.86 1668.43 -246.623 481.46 540.95 
18883.5 3
15044202 14458.3 -8710.57 1382.43 -566.502 1041.73 1185.8 
15042200 13008 -7455.71 1533.71 -320.197 308.896 444.908 
15032801 11484.7 -5575.57 1646.29 -309.476 611.127 685.019 
18884 3
15044202 14089.1 -8269.71 1404 -729.531 871.259 1136.36 
15042200 12899.7 -7453 1550.71 -214.003 5.3642 214.071 
15032801 11236.6 -5373.14 1623.14 -490.401 400.056 632.881 
18884.5 3
15044202 13805.3 -7988.83 1377.33 -615.639 609.286 866.164 
15042200 12845 -7367.17 1561.17 -118.686 186.189 220.801 
15032801 11090.7 -5216 1629.33 -316.496 340.874 465.15 
18885 3
15044202 13356.3 -7803.43 1387.86 -927.784 383.068 1003.76 
15042200 12645.4 -7243.14 1553.57 -412.338 256.248 485.474 
15032801 10911 -5009.86 1598.29 -371.212 425.915 564.98 
18885.5 3
15044202 12725 -7622.71 1428.86 -1270.19 363.61 1321.21 
15042200 12417.4 -7088 1557.57 -458.753 312.159 554.885 
15032801 10677.4 -4788.86 1590.71 -469.963 444.668 646.989 
18886 3
15044202 12270.5 -7445 1407.62 -874.038 341.758 938.479 
15042200 12173.2 -6837.5 1577.38 -469.574 481.731 672.729 
15032801 10468.4 -4650.38 1586.88 -402.026 266.312 482.231 
18886.5 3
15044202 11777.3 -7193.43 1372.86 -952.151 485.659 1068.86 
15042200 11864.9 -6569.71 1561.29 -595.353 516.961 788.476 
15032801 10235.6 -4467.14 1592 -449.428 353.73 571.935 
18887 3
15044202 11305 -6870.14 1323.71 -969.786 663.831 1175.23 
15042200 11628.7 -6334 1544.14 -484.893 484.013 685.12 
15032801 9998.43 -4451.71 1606.43 -486.946 31.6808 487.976 
18887.5 3
15044202 10844.1 -6580.14 1289.29 -923.561 581.162 1091.2 
15042200 11361.1 -6123.71 1515.29 -536.215 421.414 681.995 
15032801 9798.14 -4446.43 1599.14 -401.374 10.5926 401.514 
18888 3
15044202 10641.9 -6379.29 1276.29 -424.079 421.084 597.624 
15042200 11087.7 -5899 1478.71 -573.226 471.099 741.972 
15032801 9771.29 -4325.29 1596.43 -56.3043 253.968 260.135 
18888.5 3
15044202 10444.6 -6290.71 1248.14 -392.999 176.437 430.788 
15042200 10891.6 -5756.57 1469.29 -390.723 283.722 482.869 
15032801 9666.57 -4722.71 1600.71 -208.594 -791.69 818.709 
18889 3
15044202 10384.9 -6191.25 1226.38 -117.052 195.028 227.458 
15042200 10799.2 -5611.75 1467.5 -181.022 283.964 336.756 
15032801 9666.88 -4864.62 1602.12 0.595238 -278.256 278.257 
18889.5 3
15044202 10260.4 -6174.29 1209.57 -248.396 33.8608 250.693 
15042200 10573.4 -5417.43 1476 -450.741 387.867 594.65 
15032801 9582.14 -5017.86 1590.29 -169.126 -305.853 349.499 
18890 3
15044202 10176.2 -6361.5 1192.88 -167.686 -372.937 408.902 
15042200 10354.1 -5339.88 1454.5 -436.86 154.489 463.372 
15032801 9497.12 -5206.38 1590.12 -169.358 -375.534 411.956 
18890.5 3
15044202 10232.3 -6540.29 1174.43 110.962 -354.031 371.013 
15042200 10225.1 -5354.14 1459 -255.41 -28.2532 256.968 
15032801 9564.43 -5493.14 1596.71 133.274 -567.857 583.287 
18891 3
15044202 10200.5 -6650.62 1170.25 -62.5703 -217.203 226.036 
15042200 10176.2 -5339.5 1460.5 -96.2458 28.8245 100.469 
15032801 9522.62 -5836.88 1593.5 -82.2905 -676.638 681.624 
18891.5 3
15044202 10263.6 -6638.43 1163.43 118.779 22.9688 120.979 
15042200 10136 -5394.14 1460 -75.8004 -102.906 127.809 
15032801 9520.57 -6131.29 1586.29 -3.86737 -554.446 554.459 
18892 3
15044202 10354.7 -6433.29 1134.86 187.923 422.975 462.842 
15042200 10151.7 -5496.57 1457.29 32.4006 -211.193 213.664 
15032801 9663.86 -6290.29 1579.86 295.434 -327.835 441.313 
18892.5 3
15044202 10478.9 -6170 1120.14 261.905 555.455 614.105 
15042200 10163 -5536.71 1462.29 23.8095 -84.6896 87.9728 
15032801 9608 -6451.29 1565 -117.842 -339.662 359.524 
18893 3
15044202 10591.1 -6057.86 1117.43 234.907 234.608 331.998 
15042200 10185.4 -5444 1454.29 46.9217 193.963 199.558 
15032801 9448.29 -6611.29 1548.71 -334.13 -334.728 472.954 
18893.5 3
15044202 10463.9 -5865.38 1154.12 -244.276 369.447 442.902 
15042200 10133.5 -5396.25 1468.62 -99.671 91.6507 135.404 
15032801 9316.75 -6581.12 1512.88 -252.468 57.89 259.02 
18894 3
15044202 10547.4 -5433.86 1301 169.48 875.29 891.547 
15042200 10024.7 -5270.71 1470.14 -220.661 254.636 336.943 
15032801 9294.57 -6431.43 1477.86 -44.987 303.644 306.958 
18894.5 3
15044202 10413 -5404.75 1372.12 -264.103 57.185 270.223 
15042200 9893.62 -5281.38 1462.75 -257.543 -20.9444 258.393 
15032801 9288.38 -6276.62 1458.12 -12.1737 304.133 304.376 
18895 3
15044202 10239 -5193.71 1428.14 -341.176 413.796 536.31 
15042200 9672.57 -5765.86 1462.14 -433.438 -949.965 1044.18 
15032801 9213 -6168.57 1451.71 -147.794 211.87 258.325 
18895.5 3
15044202 9943.12 -5016.12 1470.62 -629.521 377.85 734.212 
15042200 9450.5 -5657.25 1446.62 -472.492 231.079 525.972 
15032801 9256.25 -6167.25 1466.75 92.0213 2.81155 92.0642 
18896 3
15044202 9715.75 -4951.38 1503.12 -431.452 122.865 448.605 
15042200 9230.62 -5529.38 1410.62 -417.22 242.647 482.649 
15032801 9371 -6097.38 1461.25 217.742 132.59 254.935 
18896.5 3
15044202 9567.86 -4964 1505.29 -301.207 -25.7128 302.303 
15042200 9149.29 -5560.43 1401.14 -165.66 -63.2456 177.323 
15032801 9637.71 -5858.86 1466 543.206 485.78 728.735 
18897 2
15044202 9397.12 -4965.88 1510.88 -346.313 -3.80324 346.334 
15032801 9623.12 -5854 1496.88 -29.5929 9.85222 31.1898 
18897.5 2
15044202 9151.25 -4912.62 1496 -478.356 103.599 489.446 
15032801 9544.12 -5615.38 1530.12 -153.696 464.251 489.031 
18898 2
15044202 9008.25 -4903.12 1522.25 -283.168 18.8119 283.792 
15032801 9405.62 -5361.88 1555.62 -274.257 501.98 572.015 
18898.5 2
15044202 8886 -4910.5 1528.25 -232.857 -14.0476 233.28 
15032801 9315.62 -5236.88 1536.88 -171.429 238.095 293.389 
18899 2
15044202 8753.14 -4783.43 1508.43 -267.318 255.677 369.905 
15032801 9178.29 -5183.86 1473.71 -276.337 106.676 296.212 
18899.5 2
15044202 8567 -4747.5 1485.25 -373.032 72.0011 379.917 
15032801 8991.75 -5250.38 1444.5 -373.819 -133.302 396.876 
18900 2
15044202 8409.14 -4831.86 1470.57 -320.197 -171.11 363.049 
15032801 8889.43 -5288.71 1418.43 -207.549 -77.7673 221.64 
18900.5 2
15044202 8331.71 -4850.71 1478 -166.872 -40.6404 171.749 
15032801 8755.14 -5304.14 1459.86 -289.409 -33.2512 291.313 
18901 2
15044202 8137.38 -4618.62 1462 -373.729 446.326 582.134 
15032801 8568.12 -5119.75 1577 -359.65 354.602 505.065 
18901.5 2
15044202 8043.57 -4461.29 1440.14 -185.383 310.947 362.015 
15032801 8432 -5096.14 1586.29 -269.022 46.6544 273.037 
18902 2
15044202 7946.29 -4226.29 1429 -197.334 476.673 515.905 
15032801 8299.43 -4921.86 1597.14 -268.908 353.521 444.171 
18902.5 1
15032801 8198.43 -4780 1605.29 -204.04 286.58 351.796 
18903 1
15032801 8100.75 -4753.38 1604.5 -191.527 52.2059 198.514 
18903.5 1
15032801 8070.14 -4495.14 1604.43 -62.4636 527.004 530.693 
18904 1
15032801 8086.5 -4187.38 1594.38 32.649 614.307 615.174 
18904.5 1
15032801 8309.57 -4035.71 1591.43 430.64 292.781 520.741 
18905 1
15032801 8480 -4021.43 1592.29 350.676 29.3945 351.906 
18905.5 1
15032801 8560.88 -4110.88 1581.88 157.651 -174.36 235.064 
18906 1
15032801 8540.14 -4166.29 1574.43 -41.5474 -111.044 118.562 
18906.5 1
15032801 8499.88 -4176 1563.38 -81.6792 -19.7044 84.0224 
18907 1
15032801 8421.43 -4363.29 1550.29 -152.917 -365.079 395.811 
18907.5 1
15032801 8169.86 -4541.57 1569.86 -509.254 -360.902 624.171 
18908 1
15032801 8093.43 -4609.14 1582.43 -159.559 -141.068 212.977 
18908.5 1
15032801 8105.62 -4645.38 1590 23.7747 -70.628 74.5221 
18909 1
15032801 8127.14 -4452.43 1571.43 41.6206 373.204 375.518 
18909.5 1
15032801 8054.86 -4358.57 1569 -149.351 193.92 244.766 
18910 1
15032801 8111 -4085.29 1589.43 113.88 554.332 565.909 
18910.5 1
15032801 8144.38 -3961.25 1653.25 66.3519 246.592 255.363 
18911 1
15032801 8168.71 -4176 1636.71 48.2922 -426.091 428.819 
18911.5 1
15032801 8260.86 -4535.43 1612.86 194.394 -758.288 782.809 
18912 1
15032801 8311 -4723 1590.29 101.299 -378.932 392.238 
18912.5 1
15032801 8290.5 -4637.38 1566.88 -39.8058 166.262 170.961 
18913 1
15032801 7987.86 -4423 1534.43 -578.667 409.895 709.133 
18913.5 1
15032801 7765 -4487.29 1513.43 -447.504 -129.088 465.751 
18914 1
15032801 7684 -4678 1472.43 -162.325 -382.193 415.236 
18914.5 1
15032801 7586.14 -4878.43 1463.86 -194.161 -397.676 442.543 
18915 1
15032801 7408.14 -5181.43 1489.57 -366.255 -623.457 723.078 
18915.5 1
15032801 7469 -5319.88 1487 120.034 -273.07 298.287 
18916 1
15032801 7438.43 -5388.86 1468.14 -60.6576 -136.869 149.708 
18916.5 1
15032801 7316.14 -5496.86 1455.14 -249.563 -220.408 332.958 
18917 1
15032801 7348.88 -5397.5 1441.12 64.3068 195.201 205.52 
18917.5 1
15032801 7449.57 -4990.29 1470.71 199.399 806.365 830.653 
18918 1
15032801 7518.29 -4718.29 1501.57 140.52 556.237 573.712 
18918.5 1
15032801 7549.71 -4472.57 1581.86 64.9351 507.674 511.81 
18919 1
15032801 7647.12 -4249.12 1573.62 191.377 438.991 478.893 
18919.5 1
15032801 7730.29 -3972.14 1584.43 160.852 535.749 559.375 
18920 1
15032801 7732.86 -3661.71 1602.86 5.31287 641.381 641.403 
18920.5 1
15032801 7701.43 -3313.14 1591.43 -64.2711 712.825 715.717 
18921 1
15032801 7664.25 -3044.38 1597 -72.0515 520.868 525.828 
18921.5 1
15032801 7577.67 -2766.17 1601.33 -175.625 564.317 591.014 
18922 1
15032801 7372.62 -2475.88 1609.5 -403.625 571.44 699.612 
18922.5 1
15032801 6942.14 -2223.43 1608.43 -827.85 485.474 959.698 
18923 1
15032801 6439.71 -1861 1540.43 -1025.36 739.65 1264.3 
18923.5 1
15032801 6126 -1644.57 1510.43 -627.429 432.857 762.254 
18924 1
15032801 5881.71 -1439.14 1532.86 -485.657 408.407 634.554 
18924.5 1
15032801 5662.86 -1235 1527.29 -437.714 408.286 598.574 
18925 1
15032801 5441 -1063.71 1511.29 -432.47 333.89 546.364 
18925.5 1
15032801 5257.43 -823.571 1515.14 -373.873 489.089 615.621 
18926 1
15032801 5105.43 -588 1525.57 -301.587 467.404 556.256 
18926.5 1
15032801 4902.67 -369 1541 -425.97 460.084 626.999 
18927 1
15032801 4799.57 -175 1538.71 -224.12 421.739 477.592 
18927.5 1
15032801 4641.43 -40.4286 1557.71 -309.477 263.349 406.361 
18928 1
15032801 4470.86 67.1429 1559.14 -321.833 202.965 380.488 
18928.5 1
15032801 4206.86 212.571 1577.29 -500 275.433 570.844 
18929 1
15032801 3920.17 316.5 1586.17 -594.794 215.619 632.67 
18929.5 1
15032801 3688.57 548 1573 -477.516 477.32 675.171 
18930 1
15032801 3459 800.857 1548.14 -445.77 490.985 663.157 
18930.5 1
15032801 3097.17 1011 1517 -716.502 416.124 828.574 
18931 1
15032801 2781.14 1340.57 1465.57 -638.432 665.801 922.435 
18931.5 1
15032801 2593.86 1568.43 1465 -364.369 443.302 573.83 
18932 1
15032801 2330 1859.33 1499 -559.019 616.324 832.08 
18932.5 1
15032801 2004.14 2127.29 1522 -673.259 553.621 871.65 
18933 1
15032801 1677.71 2334.29 1538.29 -631.39 400.387 747.638 
18933.5 1
15032801 1393.86 2493 1556.57 -539.652 301.738 618.28 
18934 1
15032801 1158.83 2781.67 1574.33 -481.606 591.53 762.792 
18934.5 1
15032801 795.143 2987.29 1597.14 -717.338 405.56 824.047 
18935 1
15032801 410.333 3201.83 1584.83 -785.326 437.852 899.139 
18935.5 1
15032801 181.571 3515 1556.29 -471.674 645.704 799.632 
18936 1
15032801 -168.571 3794.71 1535.86 -681.212 544.191 871.891 
18936.5 1
15032801 -522.333 4194.67 1529.5 -711.795 804.733 1074.36 
18937 1
15032801 -803 4428 1529.14 -561.333 466.667 729.981 
18937.5 1
15032801 -1072.57 4602.14 1545.43 -536.995 346.898 639.298 
18938 1
15032801 -1435.33 4782.5 1548.33 -754.183 374.963 842.252 
18938.5 1
15032801 -1965.75 4977.62 1564.12 -1035.97 381.104 1103.85 
18939 1
15032801 -2374.33 5131 1589.33 -798.014 299.561 852.387 
18939.5 1
15032801 -2723.86 5273.71 1538.29 -723.652 295.475 781.65 
18940 1
15032801 -3103.29 5437.71 1520.43 -726.875 314.176 791.867 
18940.5 1
15032801 -3499.5 5603.5 1500.17 -800.433 334.921 867.678 
18941 1
15032801 -3857.29 5865.29 1460.57 -721.342 527.794 893.813 
18941.5 1
15032801 -4213 6040.83 1427 -694.754 342.866 774.752 
18942 1
15032801 -4562.83 6099.5 1371.67 -760.507 127.536 771.127 
18942.5 1
15032801 -4905.17 6251.17 1374.67 -702.943 311.431 768.842 
18943 1
15032801 -5263.86 6394.43 1373.57 -665.474 265.792 716.59 
18943.5 1
15032801 -5698 6658.33 1348 -859.689 522.584 1006.06 
18944 1
15032801 -6173.71 6993.86 1340.14 -943.878 665.722 1155.03 
18944.5 1
15032801 -6436 7296.83 1339.33 -536.372 619.583 819.499 
18945 1
15032801 -7104 7664.43 1337 -1346.77 741.119 1537.22 
18945.5 1
15032801 -7795.5 8023.5 1273.5 -1431.68 743.419 1613.19 
18946 1
15032801 -8291.29 8298.57 1317.43 -977.881 542.547 1118.31 
18946.5 1
15032801 -8593.67 8511.33 1299.33 -601.155 422.986 735.054 
18947 1
15032801 -9063 8932.57 1233.14 -940.548 844.165 1263.82 
18947.5 1
15032801 -9240.57 9291.43 1192.57 -339.525 686.151 765.559 
18948 1
15032801 -9487.57 9620.29 1213.57 -482.422 642.299 803.293 
18948.5 1
15032801 -9781.33 9932.5 1292.33 -614.565 653.168 896.838 
18949 1
15032801 -9976.12 10295.5 1274.62 -393.519 733.333 832.247 
18949.5 1
15032801 -10202.5 10609.8 1205 -443.004 615.134 758.051 
18950 1
15032801 -10500.9 10872.9 1221 -630.776 556.076 840.892 
18950.5 1
15032801 -10767.4 11152.7 1233.14 -536.361 563.093 777.661 
18951 1
15032801 -11053.1 11277.6 1335 -580.72 253.775 633.749 
18951.5 1
15032801 -11171.4 11404.1 1369.38 -225.634 241.514 330.515 
18952 1
15032801 -11262.3 11523.9 1370.14 -169.927 223.798 281 
