# Supplementary material for: Intrinsic group behaviour II: On the dependence of triad spatial dynamics on social and personal features; and on the effect of social interaction on small group dynamics
Source: PLoS One. 2019 Dec 3;14(12):e0225704. doi: 10.1371/journal.pone.0225704 (PMC6890182; doi:10.1371/journal.pone.0225704)
Supplement: S3 Data Set — (ZIP) [file pone.0225704.s003.zip › set_3_int/group_traj_triad_int/traj_3_0324_76.dat]

3 15042501 15043400 15042900 0 0 1 0 1 1 0 20 0 30 1434.27 1731.56 980.433 
18865.5 1
15042501 7994.33 1590.33 720 0 0 0 
18866 1
15042501 7976.17 1280 719 -53.1189 -907.407 908.961 
18866.5 1
15042501 7949.5 834.5 718.5 -57.1021 -953.961 955.669 
18867 1
15042501 7996.43 592.286 745.286 95.3833 -492.305 501.461 
18867.5 1
15042501 8034 331.429 769 71.7012 -497.819 502.956 
18868 1
15042501 8202.33 58.1667 789 348.516 -565.76 664.49 
18868.5 1
15042501 8372.71 -62.5714 814.286 332.775 -235.817 407.859 
18869 2
15042900 7774.67 622.5 1274.5 0 0 0 
15042501 8623.83 -249.167 832.333 508.338 -377.723 633.311 
18869.5 2
15042900 7779.86 364.571 1291.57 10.507 -522.123 522.228 
15042501 8849.29 -393.857 836.143 456.381 -292.896 542.284 
18870 2
15042900 7721.33 594.833 1343.17 -117.282 461.447 476.118 
15042501 8985.5 -530 835.5 272.975 -272.831 385.943 
18870.5 2
15042900 7910.14 986.143 1398.14 375.367 777.951 863.776 
15042501 9194 -451 832.429 414.513 157.058 443.27 
18871 2
15042900 8181.17 996.5 1401 544.225 20.7975 544.622 
15042501 9479 -532.833 831 572.289 -164.324 595.414 
18871.5 2
15042900 8220.86 801 1404 79.2225 -390.22 398.18 
15042501 9639.57 -635.714 831.143 320.502 -205.351 380.645 
18872 2
15042900 8639 379.167 1456.67 832.954 -840.305 1183.18 
15042501 9805 -652.333 840 329.539 -33.1057 331.198 
18872.5 2
15042900 9153.86 -208.714 1521.86 1070.39 -1222.21 1624.66 
15042501 10025.4 -762.429 840.857 458.271 -228.888 512.252 
18873 2
15042900 9708.86 -655 1497.43 1086.11 -873.358 1393.69 
15042501 10185.9 -788.143 837.714 313.95 -50.3215 317.958 
18873.5 2
15042900 9797.43 -1010.29 1466.29 173.669 -696.639 717.96 
15042501 10328.7 -800.143 827.571 280.112 -23.5294 281.099 
18874 3
15043400 8923 -89.25 1627 0 0 0 
15042900 9887 -1126.14 1484 170.612 -220.68 278.941 
15042501 10479.3 -1178.71 846.714 286.803 -721.088 776.031 
18874.5 3
15043400 9044.57 -210.571 1616.57 297.241 -296.629 419.93 
15042900 10107.4 -1384.14 1517.43 425.538 -498.069 655.1 
15042501 10629 -1654.86 849.429 289.024 -919.195 963.563 
18875 3
15043400 9114.67 -580.833 1608.83 143.052 -755.637 769.058 
15042900 10179 -1752.5 1506.17 146.064 -751.749 765.808 
15042501 10602.8 -2078.33 843.167 -53.4014 -864.237 865.885 
18875.5 3
15043400 9203 -1076.43 1620.29 184.412 -1034.65 1050.95 
15042900 10258.3 -1957.43 1557.86 165.523 -427.826 458.73 
15042501 10574.3 -2492 835.714 -59.5984 -863.605 865.659 
18876 3
15043400 9380.29 -1450.43 1618.57 335.768 -708.333 783.886 
15042900 10342.6 -2332.43 1630.57 159.632 -710.227 727.946 
15042501 10630.1 -2953.86 839.286 105.79 -874.729 881.103 
18876.5 3
15043400 9600.33 -1838.33 1620.17 466.203 -821.832 944.856 
15042900 10370 -2583.33 1632.83 58.1114 -531.578 534.745 
15042501 10737.8 -3164.33 842.667 228.158 -445.924 500.903 
18877 3
15043400 9859.86 -2260.57 1667.86 542.937 -883.343 1036.86 
15042900 10402 -2885.57 1608.57 66.9456 -632.297 635.831 
15042501 10959.7 -3418.29 843 464.186 -531.281 705.499 
18877.5 3
15043400 9914.14 -2550.71 1702.57 107.284 -573.405 583.355 
15042900 10532.3 -3162.57 1601.71 257.482 -547.431 604.961 
15042501 11100.3 -3651.43 846.857 277.809 -460.757 538.028 
18878 3
15043400 10098 -2865.14 1712.71 358.396 -612.921 710.014 
15042900 10754.1 -3502.29 1596.71 432.47 -662.211 790.92 
15042501 11369.1 -3976.14 843.571 524.088 -632.971 821.779 
18878.5 3
15043400 10316.6 -3045.14 1755.14 437.143 -360 566.298 
15042900 11013 -3714.14 1553.29 517.714 -423.714 669.001 
15042501 11678.1 -4236.29 842 618 -520.286 807.85 
18879 3
15043400 10409.9 -3195.71 1760.14 190.768 -307.917 362.223 
15042900 11301.1 -3767.57 1553.43 589.249 -109.261 599.293 
15042501 11788.6 -4404.29 843.571 225.825 -343.558 411.132 
18879.5 3
15043400 10542 -3468.71 1722.14 265.347 -548.193 609.036 
15042900 11460.9 -4072.43 1566.86 320.711 -612.163 691.086 
15042501 11821.1 -4560.86 839.571 65.4045 -314.4 321.131 
18880 3
15043400 10823.6 -3656.14 1665.57 579.365 -385.655 695.984 
15042900 11730.6 -4288 1566.14 554.968 -443.563 710.448 
15042501 11988.3 -4767.57 847.143 343.915 -425.338 546.983 
18880.5 3
15043400 11039.7 -3929.71 1701.57 406.284 -514.232 655.363 
15042900 12058.3 -4454.29 1547.57 616.004 -312.567 690.767 
15042501 12128.4 -5032.29 850.429 263.426 -497.583 563.012 
18881 3
15043400 11251 -4127.5 1705.5 432.077 -404.47 591.85 
15042900 12297 -4694.5 1583.17 488.168 -491.236 692.547 
15042501 12491.2 -5267 840.167 741.796 -479.988 883.544 
18881.5 3
15043400 11561.6 -4232.71 1704.57 629.962 -213.416 665.131 
15042900 12508.3 -5028.57 1566.71 428.571 -677.63 801.783 
15042501 12862.1 -5466.71 827.714 752.487 -405.1 854.601 
18882 3
15043400 11858.4 -4441.29 1761.14 555.912 -390.583 679.407 
15042900 12840.7 -5360.43 1568.14 622.525 -621.455 879.628 
15042501 13183.3 -5823.57 820.714 601.391 -668.272 899.032 
18882.5 3
15043400 12171.9 -4651.57 1754 609.783 -409.116 734.31 
15042900 13092.7 -5717.86 1544.43 490.272 -695.386 850.84 
15042501 13431.4 -6158.14 817.571 482.768 -650.917 810.406 
18883 3
15043400 12447 -4792.29 1729.43 553.607 -283.127 621.806 
15042900 13365 -5985.86 1535.57 547.859 -539.235 768.716 
15042501 13727.9 -6432.57 809 596.436 -552.17 812.79 
18883.5 3
15043400 12590.7 -5136.43 1664.57 291.51 -698.059 756.481 
15042900 13590.9 -6184 1567 458.128 -401.912 609.438 
15042501 14014.9 -6625.57 800.857 582.15 -391.481 701.538 
18884 3
15043400 12837.9 -5301.29 1646.71 488.425 -325.805 587.118 
15042900 13682.4 -6366.57 1566.71 180.971 -360.813 403.654 
15042501 14165.4 -6749.86 795.571 297.572 -245.624 385.85 
18884.5 3
15043400 13108.7 -5477.83 1684.5 587.439 -382.967 701.248 
15042900 13835.2 -6470 1564 331.319 -224.357 400.135 
15042501 14208 -6910.33 815.667 92.3458 -348.105 360.145 
18885 3
15043400 13328.4 -5698.29 1704.71 454.054 -455.48 643.138 
15042900 13932.1 -6557.86 1558.86 200.364 -181.523 270.363 
15042501 14309.7 -6992.43 895.429 210.153 -169.618 270.065 
18885.5 3
15043400 13534.3 -5925 1698.29 414.199 -456.166 616.156 
15042900 14009.6 -6610.71 1552.43 155.792 -106.352 188.632 
15042501 14378.4 -6957.43 981.429 138.258 70.4225 155.16 
18886 3
15043400 13813.9 -6071.88 1743 537.672 -282.452 607.347 
15042900 14059.6 -6652.75 1558.12 96.2569 -80.8379 125.699 
15042501 14322 -7071 1023.75 -108.516 -218.407 243.88 
18886.5 3
15043400 13939.7 -6114.71 1738.14 242.933 -82.7013 256.624 
15042900 13866.4 -6644.14 1566.57 -372.966 16.6161 373.336 
15042501 14251.4 -6953.43 1044.29 -136.238 226.972 264.721 
18887 3
15043400 14078 -6177.71 1733.57 283.954 -129.363 312.034 
15042900 13718.7 -6621 1568.57 -303.315 47.5213 307.015 
15042501 14283.7 -6755.29 1071.14 66.2951 406.864 412.23 
18887.5 3
15043400 14184.4 -6255.29 1727 213.284 -155.454 263.924 
15042900 13629 -6419.14 1612.57 -179.788 404.523 442.677 
15042501 14154.3 -6787.86 1383.86 -259.376 -65.2734 267.463 
18888 3
15043400 14163.4 -6352 1722.14 -44.0252 -202.755 207.48 
15042900 13656.3 -6128.86 1625.71 57.2028 608.565 611.248 
15042501 14188 -7070.57 1535.71 70.6798 -592.692 596.892 
18888.5 2
15042900 13747.7 -5983.71 1621.71 182.129 289.129 341.711 
15042501 14394.4 -7288.14 1536.86 411.212 -433.409 597.444 
18889 2
15042900 13879 -6228.88 1620.38 257.423 -480.707 545.294 
15042501 14708.8 -7514.38 1564 616.317 -443.592 759.355 
18889.5 2
15042900 14170.6 -6757.86 1631.29 581.979 -1055.85 1205.62 
15042501 14903.3 -7737.86 1570.71 388.295 -446.072 591.399 
18890 2
15042900 14658.2 -6991.5 1687.62 971.471 -465.424 1077.21 
15042501 15106.4 -8024.75 1566.5 404.56 -571.5 700.201 
18890.5 2
15042900 15005.7 -7174.71 1682.86 688.048 -362.801 777.84 
15042501 15355.1 -8204.29 1604.57 492.61 -355.516 607.5 
18891 2
15042900 15260 -7551.62 1692.12 500.562 -741.95 895.016 
15042501 15591.5 -8548 1608.25 465.27 -676.603 821.138 
18891.5 2
15042900 15557.9 -7853.71 1688.57 560.936 -568.906 798.939 
15042501 15865 -8933.14 1634.29 515.066 -725.316 889.593 
18892 2
15042900 15778.7 -8152 1701.14 455.376 -615.022 765.258 
15042501 16057.4 -9199.86 1654 396.76 -549.926 678.113 
18892.5 2
15042900 15957.4 -8370.14 1768.57 377.034 -460.217 594.941 
15042501 16313.7 -9503.43 1654.14 540.687 -640.446 838.161 
18893 2
15042900 16200.6 -8554.71 1738.43 508.667 -386.133 638.624 
15042501 16475 -9629.14 1644.57 337.418 -263.001 427.808 
18893.5 2
15042900 16403.2 -8756.12 1706.12 389.018 -386.585 548.437 
15042501 16736.8 -9745.12 1661.75 502.399 -222.614 549.511 
18894 2
15042900 16600.7 -9065.57 1700.57 400.536 -627.68 744.588 
15042501 16972.9 -9861.57 1624 478.919 -236.2 533.998 
18894.5 2
15042900 16716.5 -9346.62 1722.12 227.477 -552.168 597.19 
15042501 17122.4 -9868.88 1625.5 293.748 -14.3489 294.098 
18895 2
15042900 16899.1 -9593.71 1765.29 358.123 -484.489 602.48 
15042501 17333.1 -10031.3 1624.43 413.27 -318.452 521.732 
18895.5 2
15042900 17119.6 -9927.12 1763 469.111 -709.384 850.465 
15042501 17560.5 -10292.5 1660.88 483.739 -555.775 736.81 
18896 2
15042900 17338.4 -10157.4 1793.62 415.085 -436.907 602.647 
15042501 17702.4 -10570.4 1655.25 269.213 -527.277 592.027 
18896.5 2
15042900 17494.6 -10359.6 1876.57 318.119 -411.805 520.368 
15042501 17846.9 -10800.4 1630.14 294.261 -468.541 553.281 
18897 2
15042900 17943.1 -10477 1835.12 909.845 -238.192 940.507 
15042501 18036.4 -11020.1 1657.25 384.418 -445.632 588.527 
18897.5 2
15042900 18040.1 -10691.9 1792.88 188.716 -418.045 458.667 
15042501 18342.8 -11268.1 1626.5 596.06 -482.49 766.867 
18898 2
15042900 18264.5 -10893.9 1766.38 444.307 -400 597.837 
15042501 18735.4 -11457 1570.38 777.475 -374.01 862.758 
18898.5 2
15042900 18500.2 -11113 1665.62 449.048 -417.381 613.067 
15042501 18770.5 -11644.1 1529.75 66.9048 -356.429 362.654 
18899 2
15042900 18787.6 -11236.7 1645.14 578.112 -248.922 629.424 
15042501 18942.7 -11846.7 1545.43 346.508 -407.624 535 
18899.5 2
15042900 19029.8 -11432.5 1637.12 485.328 -392.356 624.088 
15042501 19251.2 -11992.9 1582 618.308 -292.907 684.178 
18900 2
15042900 19409.6 -11863.7 1688.57 770.429 -874.674 1165.6 
15042501 19746.9 -12272.9 1573.14 1005.29 -567.915 1154.61 
18900.5 2
15042900 19696.4 -12016.4 1744.86 618.227 -329.126 700.377 
15042501 20074.7 -12383.4 1566 706.589 -238.3 745.691 
18901 2
15042900 19988.2 -12124.1 1754.12 561.195 -207.109 598.192 
15042501 20354.8 -12508.8 1590.38 538.53 -241.003 589.998 
18901.5 2
15042900 20474 -12265.1 1736 959.98 -278.691 999.615 
15042501 20673.9 -12772 1622.43 630.647 -520.257 817.547 
18902 2
15042900 20772.7 -12489.7 1788.43 605.911 -455.52 758.042 
15042501 21085.6 -12910.7 1634.14 835.12 -281.368 881.246 
18902.5 2
15042900 20937.3 -12642.9 1775.14 332.468 -309.38 454.148 
15042501 21379.7 -12967 1626 594.228 -113.709 605.01 
18903 2
15042900 21182.2 -12733.9 1805.12 480.322 -178.466 512.406 
15042501 21647.6 -13050.2 1613.38 525.315 -163.235 550.092 
18903.5 2
15042900 21291.4 -13014.4 1774.14 222.813 -572.558 614.385 
15042501 21917.7 -13251.7 1607.71 551.203 -411.152 687.655 
18904 2
15042900 21408.2 -13252.9 1746.25 233.177 -475.941 529.992 
15042501 22248.5 -13405.9 1594.12 660.251 -307.706 728.433 
18904.5 2
15042900 21747.9 -13349.4 1746.86 655.612 -186.397 681.595 
15042501 22595 -13496.6 1594.86 668.919 -175.09 691.454 
18905 2
15042900 21986.4 -13474.1 1752.14 490.888 -256.614 553.915 
15042501 22899.1 -13674.3 1612.43 625.808 -365.667 724.809 
18905.5 2
15042900 22228.1 -13592 1744.38 471.143 -229.741 524.172 
15042501 23286.9 -13804 1575.5 755.813 -252.854 796.987 
18906 2
15042900 22601 -13702.1 1671.43 747.244 -220.727 779.163 
15042501 23631 -13897 1545.29 689.629 -186.373 714.369 
18906.5 2
15042900 22984 -13832.6 1622.88 776.876 -264.67 820.723 
15042501 23895.1 -13845.2 1558.5 535.751 104.97 545.937 
18907 2
15042900 23363.3 -13950.4 1607.57 739.348 -229.637 774.189 
15042501 24348.1 -13857.7 1552.71 883.076 -24.2969 883.41 
18907.5 2
15042900 23773.7 -14021.3 1658.14 830.827 -143.436 843.118 
15042501 24677.4 -14181.9 1546.71 666.57 -656.16 935.34 
18908 2
15042900 24067.3 -14300 1698.29 612.884 -581.867 845.101 
15042501 25125.6 -14292 1546.71 935.58 -229.943 963.423 
18908.5 2
15042900 24376.8 -14525.4 1704.25 603.244 -439.327 746.266 
15042501 25411.8 -14451.1 1541.12 557.853 -310.185 638.291 
18909 2
15042900 24689.1 -14690.1 1725.86 604.242 -318.7 683.138 
15042501 25676.1 -14679.6 1539.29 511.398 -441.869 675.852 
18909.5 2
15042900 24976.9 -14776.7 1689.29 594.451 -178.867 620.778 
15042501 25911.9 -14825.6 1529.43 487.013 -301.653 572.867 
18910 2
15042900 25243 -14806.9 1664 539.844 -61.1417 543.295 
15042501 26230.6 -14943.4 1503.86 646.479 -239.061 689.265 
18910.5 2
15042900 25597.4 -14880.5 1654.12 704.523 -146.407 719.575 
15042501 26537.2 -14981.1 1489.38 609.699 -74.9432 614.288 
18911 2
15042900 25907.7 -15103.6 1659 615.753 -442.602 758.319 
15042501 26937.7 -15045.4 1476.43 794.572 -127.586 804.75 
18911.5 2
15042900 26173.3 -15281.9 1715.14 560.277 -376.13 674.822 
15042501 27339.4 -15269.4 1491.29 847.498 -472.574 970.35 
18912 2
15042900 26532.9 -15528.3 1668.14 726.407 -497.835 880.629 
15042501 27835.9 -15655.3 1525.86 1002.89 -779.509 1270.2 
18912.5 2
15042900 26860.2 -15743.5 1624.62 635.714 -417.892 760.767 
15042501 28204.2 -15758.5 1542.62 715.326 -200.416 742.871 
18913 2
15042900 27273 -15955.6 1697 789.197 -405.49 887.273 
15042501 28402.1 -15756.7 1533.57 378.38 3.41437 378.396 
18913.5 2
15042900 27607.6 -16123.9 1727.86 671.83 -337.923 752.029 
15042501 28741.9 -15848.4 1522.29 682.157 -184.165 706.58 
18914 2
15042900 27890.3 -16289.1 1756.43 566.562 -331.234 656.284 
15042501 29023.4 -15876.9 1584.57 564.271 -56.9711 567.14 
18914.5 2
15042900 28133.9 -16419.6 1790.71 483.277 -258.787 548.203 
15042501 29294.3 -15990.9 1628 537.415 -226.19 583.075 
18915 2
15042900 28408.3 -16500.9 1838.29 564.668 -167.255 588.918 
15042501 29571.1 -16078.3 1691.86 569.665 -179.894 597.394 
18915.5 2
15042900 28754 -16575.9 1803.12 681.882 -147.964 697.751 
15042501 29893.1 -16063.1 1692.75 635.073 29.9028 635.777 
18916 2
15042900 29045 -16702.1 1772.86 577.381 -250.531 629.392 
15042501 30173.7 -16003.6 1694 556.725 118.162 569.126 
18916.5 2
15042900 29333.9 -16607.3 1746.14 589.504 193.586 620.476 
15042501 30324.6 -16022 1684.14 307.872 -37.6093 310.16 
18917 2
15042900 29555.5 -16536.5 1760.5 435.448 139.068 457.116 
15042501 30593.1 -16071.4 1666.75 527.61 -97.0039 536.453 
18917.5 2
15042900 29640.4 -16565.6 1758.57 168.175 -57.5672 177.755 
15042501 30846.9 -16336.4 1655.57 502.44 -524.859 726.583 
18918 2
15042900 29709 -16678 1746 140.228 -229.915 269.304 
15042501 30915.1 -16658.1 1641.57 139.644 -657.902 672.559 
18918.5 2
15042900 29844.7 -16795.4 1752.71 280.401 -242.621 370.796 
15042501 30962.9 -16635.6 1626 98.5832 46.6352 109.057 
18919 2
15042900 29888.2 -17147.4 1745.75 85.5319 -691.447 696.717 
15042501 31153.6 -16581.2 1595.38 374.79 106.722 389.688 
18919.5 2
15042900 29999.3 -17340 1735.86 214.769 -372.582 430.05 
15042501 31273.1 -16613 1564 231.176 -61.412 239.194 
18920 2
15042900 30304.4 -17511.7 1701.29 630.46 -354.782 723.43 
15042501 31358.7 -16721.6 1524.29 176.8 -224.321 285.619 
18920.5 2
15042900 30728.7 -17863.3 1663.14 867.66 -718.96 1126.83 
15042501 31401.7 -16897.3 1538.14 87.9346 -359.334 369.937 
18921 2
15042900 31281.6 -18177.4 1629.12 1071.53 -608.7 1232.35 
15042501 31569.2 -17003 1531.62 324.682 -204.873 383.915 
18921.5 2
15042900 31866.8 -18475.7 1518 1187.04 -605.054 1332.34 
15042501 31704.7 -17016 1521.67 274.679 -26.3692 275.942 
18922 2
15042900 32419.5 -18734 1583.88 1087.93 -508.53 1200.91 
15042501 31841.9 -17022.2 1507.38 270.095 -12.3032 270.375 
18922.5 2
15042900 33130.9 -18940.6 1745.29 1367.99 -397.253 1424.51 
15042501 31817.6 -17117 1498.14 -46.7376 -182.212 188.11 
18923 2
15042900 33687 -18995.3 1765.43 1134.99 -111.662 1140.46 
15042501 32089 -17200.1 1482.57 553.936 -169.679 579.341 
18923.5 2
15042900 34349.1 -19089.1 1791.57 1324.29 -187.714 1337.52 
15042501 32473.3 -17181.4 1482 768.571 37.4286 769.482 
18924 2
15042900 34902.3 -19137.4 1824.57 1099.69 -95.9955 1103.87 
15042501 32855.4 -17221.3 1564.57 759.727 -79.2389 763.848 
18924.5 2
15042900 35447.1 -19181.7 1810.71 1089.71 -88.5714 1093.31 
15042501 33101.3 -17155 1554.71 491.714 132.571 509.272 
18925 2
15042900 35914.1 -19251.4 1800.86 910.331 -135.895 920.419 
15042501 33238.6 -17049.4 1551.14 267.613 205.792 337.591 
18925.5 2
15042900 36473.4 -19390 1748.71 1139.07 -282.223 1173.52 
15042501 33298.4 -16999.9 1558.71 121.909 100.96 158.287 
18926 2
15042900 37094.4 -19531.1 1723.14 1232.14 -280.045 1263.57 
15042501 33316.1 -17125.6 1574.71 35.1474 -249.433 251.897 
18926.5 2
15042900 37704.7 -19611.8 1794.83 1282.01 -169.518 1293.17 
15042501 33316.3 -17114.7 1568.67 0.40016 22.9092 22.9127 
18927 2
15042900 38310.9 -19662 1840.43 1317.81 -109.058 1322.31 
15042501 33264.7 -17010.4 1567.57 -112.215 226.605 252.867 
18927.5 2
15042900 38922.1 -19776.9 1862.29 1196.25 -224.769 1217.19 
15042501 33142.9 -16836.6 1566.57 -238.468 340.229 415.479 
18928 2
15042900 39459.7 -19985.9 1842.86 1014.29 -394.34 1088.25 
15042501 33100.9 -16695.1 1582.29 -79.2453 266.846 278.365 
18928.5 2
15042900 40082.3 -20300.7 1803.29 1179.11 -596.32 1321.33 
15042501 32905.7 -16711 1598.29 -369.589 -30.0325 370.807 
18929 2
15042900 40821 -20538.5 1785.17 1532.6 -493.331 1610.05 
15042501 32916 -16843.2 1623.33 21.3397 -274.205 275.034 
18929.5 2
15042900 41393.1 -20823.9 1801.71 1179.68 -588.365 1318.26 
15042501 33370 -16958.4 1666 936.082 -237.653 965.779 
18930 2
15042900 41997.3 -21016.3 1818 1173.09 -373.648 1231.16 
15042501 33675.9 -17007.1 1677.14 593.897 -94.5908 601.383 
18930.5 2
15042900 42666.5 -21041 1836.33 1325.18 -48.9392 1326.08 
15042501 33929 -17081.2 1708.67 501.273 -146.582 522.265 
18931 2
15042900 43114.6 -21131.4 1847.71 905.195 -182.684 923.445 
15042501 34210.3 -17072 1730.86 568.254 18.5185 568.556 
18931.5 2
15042900 43613.1 -21270.7 1803 969.983 -270.984 1007.12 
15042501 34631.9 -17183.7 1748.57 820.178 -217.343 848.487 
18932 2
15042900 44021.5 -21470.3 1748.33 865.163 -422.922 963.001 
15042501 35003.8 -17248.2 1730.5 788.085 -136.552 799.828 
18932.5 2
15042900 44685.6 -21572.4 1740.14 1372.05 -210.941 1388.17 
15042501 35298 -17401.7 1711.14 607.782 -317.247 685.598 
18933 2
15042900 45211.9 -21740.1 1785.43 1017.96 -324.399 1068.4 
15042501 35585.9 -17565.7 1691.57 556.784 -317.215 640.807 
18933.5 2
15042900 45745.6 -21995 1818.14 1014.67 -484.519 1124.41 
15042501 35940.7 -17677 1738.14 674.633 -211.57 707.03 
18934 2
15042900 46166.7 -22257 1863.33 862.9 -536.885 1016.29 
15042501 36155.8 -17815.8 1727.17 440.818 -284.495 524.65 
18934.5 2
15042900 46592.9 -22461.9 1877.57 840.612 -404.057 932.68 
15042501 36501 -17897.9 1713.29 680.802 -161.783 699.761 
18935 2
15042900 46989.7 -22663.5 1830.5 809.815 -411.516 908.376 
15042501 36833 -17994 1720 677.551 -196.21 705.389 
18935.5 2
15042900 47241.3 -23092.4 1803.57 518.802 -884.389 1025.33 
15042501 37145.3 -18198.7 1728 643.888 -422.091 769.904 
18936 2
15042900 47388.7 -23675.7 1801.71 286.826 -1134.8 1170.48 
15042501 37492.3 -18360.4 1725.57 675.097 -314.619 744.81 
18936.5 2
15042900 46521.5 -24285.8 1785.67 -1744.9 -1227.6 2133.47 
15042501 37908.7 -18608.8 1711.5 837.789 -499.808 975.55 
18937 2
15042900 45942.9 -24700.1 1780.86 -1157.29 -828.619 1423.35 
15042501 38255.6 -18841.7 1696.43 693.81 -465.762 835.647 
18937.5 2
15042900 45289.6 -24909.6 1783.57 -1301.37 -417.188 1366.6 
15042501 38507 -19073 1685.71 500.854 -460.729 680.533 
18938 2
15042900 44705 -25376.2 1799 -1215.33 -970.052 1555 
15042501 38702.7 -19262 1683.5 406.791 -392.931 565.574 
18938.5 1
15042501 38951.8 -19361.9 1680.62 486.491 -195.068 524.142 
18939 1
15042501 39206.5 -19535.8 1701.5 497.559 -339.762 602.497 
18939.5 1
15042501 39497.3 -19696.3 1695.43 602.041 -332.2 687.612 
18940 1
15042501 39837.9 -19867.3 1670.71 652.436 -327.586 730.058 
18940.5 1
15042501 40124.7 -20160 1671.67 579.413 -591.342 827.892 
18941 1
15042501 40575.7 -20460.9 1658 909.37 -606.567 1093.1 
18941.5 1
15042501 41011.3 -20736.2 1721.5 850.818 -537.714 1006.49 
18942 1
15042501 41283.8 -20923 1741.83 592.391 -406.159 718.257 
18942.5 1
15042501 41624.5 -20963.7 1758.33 699.521 -83.5044 704.487 
18943 1
15042501 41894.7 -21073 1779 501.325 -202.845 540.808 
18943.5 1
15042501 42252.8 -21204.8 1775.5 709.147 -261.056 755.671 
18944 1
15042501 42671.9 -21342.3 1754.43 831.396 -272.723 874.985 
18944.5 1
15042501 42995.7 -21541.8 1923 662.187 -408.073 777.827 
18945 1
15042501 43272.9 -21610.3 1871.14 558.852 -138.009 575.64 
18945.5 1
15042501 43589.8 -21698.5 1881.83 656.265 -182.638 681.206 
18946 1
15042501 44000.7 -21831.4 1768.71 810.416 -262.187 851.772 
18946.5 1
15042501 44360.5 -21899.2 1696.67 715.28 -134.668 727.847 
18947 1
15042501 44754.6 -21910.4 1699.57 789.722 -22.5689 790.045 
18947.5 1
15042501 45109.3 -21950.4 1705.43 678.23 -76.4818 682.529 
18948 1
15042501 45489.9 -22027.3 1772 743.304 -150.112 758.31 
18948.5 1
15042501 45838.2 -22208.3 1791 728.681 -378.761 821.24 
18949 1
15042501 46088.1 -22272.2 1832.38 504.966 -129.125 521.214 
18949.5 1
15042501 46307.3 -22460.8 1848.5 428.979 -369.048 565.879 
18950 1
15042501 46545.9 -22735.3 1840.86 504.279 -580.238 768.747 
18950.5 1
15042501 46732.6 -22841.6 1809.14 375.683 -213.855 432.286 
18951 1
15042501 46834 -23086.9 1790.57 206.156 -498.548 539.491 
