# Supplementary material for: Intrinsic group behaviour II: On the dependence of triad spatial dynamics on social and personal features; and on the effect of social interaction on small group dynamics
Source: PLoS One. 2019 Dec 3;14(12):e0225704. doi: 10.1371/journal.pone.0225704 (PMC6890182; doi:10.1371/journal.pone.0225704)
Supplement: S3 Data Set — (ZIP) [file pone.0225704.s003.zip › set_3_int/group_traj_triad_int/traj_3_0324_75.dat]

3 15041002 15040101 15031900 0 0 0 1 0 1 0 10 10 10 1655.86 1755.7 1563.85 
18799.5 1
15031900 2159 6634 1113 0 0 0 
18800 1
15031900 2289 6269.29 1112.29 259.481 -727.973 772.835 
18800.5 1
15031900 2946.14 5861 1111.57 1319.56 -819.851 1553.51 
18801 1
15031900 3456.43 5410 1111 1016.51 -898.406 1356.62 
18801.5 1
15031900 3763.14 5114 1110.71 588.703 -568.138 818.14 
18802 1
15031900 3965.14 4979.29 1129.86 398.422 -265.709 478.896 
18802.5 1
15031900 4040.57 4823 1599.29 151.159 -313.198 347.767 
18803 1
15031900 4045 4645.71 1762.86 9.09358 -364.036 364.15 
18803.5 1
15031900 4041.43 4648 1753.86 -7.04424 4.50831 8.36338 
18804 1
15031900 4062.43 4626 1787.29 43.0328 -45.082 62.3234 
18804.5 1
15031900 4065.29 4520 1787.29 5.81903 -215.886 215.964 
18805 1
15031900 4158.43 4584.14 1786 178.093 122.644 216.238 
18805.5 1
15031900 4155.71 4572.43 1774.43 -5.52808 -23.858 24.4901 
18806 1
15031900 4049 4512.14 1786 -214.286 -121.056 246.115 
18806.5 1
15031900 4027.14 4732.71 1777.14 -43.1107 435.052 437.183 
18807 1
15031900 4023.71 4881.29 1750 -6.72269 291.317 291.394 
18807.5 1
15031900 4042.71 4957.29 1738.86 37.9242 151.697 156.365 
18808 1
15031900 3907 4801.43 1747.29 -266.106 -305.602 405.223 
18808.5 1
15031900 3936.43 4621.29 1730.14 58.39 -357.426 362.164 
18809 1
15031900 3990.17 4530.5 1797.5 113.372 -191.531 222.57 
18809.5 1
15031900 4076.14 4526.57 1781.86 175.104 -8.00116 175.287 
18810 1
15031900 4254.57 4484 1769.86 343.132 -81.8681 352.763 
18810.5 1
15031900 4396.57 4317.57 1717.29 281.188 -329.562 433.218 
18811 1
15031900 4647.43 4058.14 1665.57 493.813 -510.686 710.389 
18811.5 1
15031900 4892.14 3706.43 1637.43 492.383 -707.675 862.116 
18812 1
15031900 5248.43 3219 1590 687.81 -940.982 1165.56 
18812.5 1
15031900 5595 2858.67 1592.83 732.709 -761.804 1056.98 
18813 1
15031900 5904.29 2537.14 1656.29 645.69 -671.24 931.385 
18813.5 1
15031900 6246.29 2275.71 1676.14 685.371 -523.905 862.676 
18814 1
15031900 6606 1791 1671.86 710.898 -957.933 1192.9 
18814.5 1
15031900 7004.86 1300 1724.71 768.511 -946.05 1218.86 
18815 1
15031900 7411.14 866.714 1737.14 830.85 -886.065 1214.67 
18815.5 1
15031900 7678.57 424.429 1755.86 510.36 -844.057 986.356 
18816 1
15031900 7886 108.333 1729 439.467 -669.693 801.012 
18816.5 1
15031900 8363.86 -241.571 1664.14 985.272 -721.453 1221.17 
18817 1
15031900 8799.29 -672.857 1701 835.755 -827.804 1176.33 
18817.5 1
15031900 9067.14 -1029.29 1721 527.278 -701.631 877.672 
18818 1
15031900 9319.14 -1298 1692.57 502.994 -536.356 735.31 
18818.5 1
15031900 9726.57 -1601.29 1708.14 824.754 -613.939 1028.17 
18819 1
15031900 10065.3 -1945.29 1700.57 672.052 -682.54 957.87 
18819.5 1
15031900 10304.7 -2204.5 1733.83 500.797 -542.289 738.157 
18820 1
15031900 10457.3 -2464.71 1760.14 310.833 -529.968 614.397 
18820.5 1
15031900 10495.1 -2719.14 1715.71 72.6625 -488.347 493.723 
18821 1
15031900 10589 -3040.29 1717.57 185.856 -635.926 662.529 
18821.5 1
15031900 10817.3 -3223.57 1690.86 444.136 -356.587 569.571 
18822 1
15031900 11092.7 -3465.33 1656.83 577.319 -506.838 768.233 
18822.5 1
15031900 11352.7 -3655.43 1642.86 537.288 -392.759 665.536 
18823 1
15031900 11699 -3858.29 1640.57 678.992 -397.759 786.919 
18823.5 1
15031900 11917.4 -4163.29 1651 412.908 -576.56 709.165 
18824 1
15031900 12059.8 -4443.17 1656 293.014 -575.887 646.144 
18824.5 1
15031900 12379.7 -4859 1666.71 665.033 -864.518 1090.72 
18825 1
15031900 12605.9 -5328.71 1632 432.396 -898.115 996.783 
18825.5 1
15031900 12959.3 -5696.17 1677.83 718.448 -746.854 1036.32 
18826 1
15031900 13310.3 -5957.71 1703.43 748.299 -557.671 933.246 
18826.5 1
15031900 13570.4 -6239 1741.29 481.746 -520.899 709.518 
18827 1
15031900 13834.5 -6373.33 1709.67 518.804 -263.916 582.074 
18827.5 1
15031900 14118 -6533 1677.86 584.536 -329.21 670.866 
18828 1
15031900 14391.7 -6764.43 1671 544.164 -460.097 712.603 
18828.5 1
15031900 14577 -6909.57 1644.14 369.832 -289.706 469.793 
18829 1
15031900 14875.6 -7189.29 1666.29 608.088 -569.683 833.253 
18829.5 1
15031900 15035.1 -7575.43 1699.29 313.5 -758.63 820.855 
18830 1
15031900 15060.7 -7941.86 1671.71 49.0814 -703.318 705.028 
18830.5 1
15031900 15116.3 -8271.83 1703 120.649 -715.783 725.88 
18831 1
15031900 15054.4 -8617.14 1698.43 -124.307 -693.393 704.447 
18831.5 1
15031900 14882.3 -8902.83 1732.17 -349.787 -580.672 677.887 
18832 1
15031900 14670 -9203 1727.86 -410.703 -580.593 711.172 
18832.5 1
15031900 14443.1 -9546.57 1710.43 -445.692 -674.993 808.861 
18833 1
15031900 14215 -9779 1734.14 -455.375 -463.929 650.074 
18833.5 1
15031900 14122.4 -10077.9 1684.86 -191.659 -618.752 647.755 
18834 1
15031900 14047 -10366.8 1629.5 -146.463 -560.957 579.762 
18834.5 1
15031900 14092.7 -10420.7 1571.5 90.2503 -106.555 139.639 
18835 1
15031900 14117.7 -10534.9 1525.14 53.067 -241.929 247.681 
18835.5 1
15031900 14077.9 -10555.3 1542.29 -82.0106 -42.0341 92.1553 
18836 1
15031900 14077.2 -10449.9 1587 -1.15867 201.165 201.169 
18836.5 1
15031900 14031.4 -10289.9 1628.71 -92.9441 324.58 337.625 
18837 1
15031900 14015.5 -9939.12 1704.88 -31.2939 689.061 689.771 
18837.5 1
15031900 14173.1 -9904.14 1717.57 301.998 67.0156 309.344 
18838 1
15031900 14275.6 -9884.57 1706 204.857 39.1429 208.563 
18838.5 1
15031900 14072 -9819 1710 -418.871 134.921 440.064 
18839 1
15031900 13964.4 -9623.71 1711.57 -211.339 383.665 438.022 
18839.5 1
15031900 14158.9 -9484.57 1691.57 394.378 282.237 484.966 
18840 1
15031900 14262.7 -9161.43 1604.86 197.447 614.34 645.29 
18840.5 1
15031900 14061.3 -8812.86 1539.14 -405.289 701.351 810.032 
18841 1
15031900 13746.7 -8502.83 1534.33 -669.402 659.625 939.79 
18841.5 2
15040101 14090.6 -7563.6 1768.2 0 0 0 
15031900 13338.1 -8235.29 1499.71 -863.687 565.64 1032.43 
18842 2
15040101 13658 -7243.29 1730.14 -1017.88 753.681 1266.54 
15031900 13003.1 -7907.43 1499.71 -671.343 657.028 939.355 
18842.5 2
15040101 13202 -6874.71 1711.71 -887.16 717.065 1140.72 
15031900 12720.9 -7575 1516.71 -549.194 646.748 848.468 
18843 2
15040101 12959.4 -6576.57 1717.43 -481.293 591.553 762.612 
15031900 12382.7 -7233 1534.14 -670.918 678.571 954.249 
18843.5 2
15040101 12672.4 -6329.14 1746.14 -558.366 481.379 737.223 
15031900 12034 -6923.86 1535 -678.432 601.445 906.646 
18844 2
15040101 12217 -6028.86 1744.57 -898.281 592.28 1075.97 
15031900 11546.1 -6607.43 1506.57 -962.243 624.119 1146.92 
18844.5 2
15040101 11884.1 -5536.14 1714.29 -651.384 964.216 1163.62 
15031900 11105.9 -6302.29 1467.29 -861.616 597.148 1048.32 
18845 2
15040101 11461.7 -5008.33 1698.5 -891.3 1113.52 1426.31 
15031900 10836 -5995 1440.83 -569.319 648.282 862.783 
18845.5 2
15040101 11137.6 -4605.43 1726.86 -669.618 832.448 1068.34 
15031900 10597.3 -5666.86 1422.71 -493.211 677.981 838.401 
18846 2
15040101 10855.1 -4248.43 1664 -562.607 711.155 906.79 
15031900 10421 -5306.29 1418 -351.167 718.27 799.518 
18846.5 2
15040101 10424.1 -3799.86 1636.14 -845.098 879.552 1219.75 
15031900 10324.3 -4945.86 1421 -189.636 706.723 731.723 
18847 2
15040101 10036.3 -3426.71 1690.29 -747.316 718.965 1037.01 
15031900 10215.1 -4565 1446.86 -210.295 733.829 763.367 
18847.5 2
15040101 9723.67 -3262.67 1686.17 -649.936 341.055 733.986 
15031900 10146.2 -4187.5 1480.17 -143.402 784.823 797.817 
18848 2
15040101 9353.57 -3025 1683 -772.641 496.173 918.239 
15031900 10022.3 -3741 1527.57 -258.624 932.15 967.363 
18848.5 2
15040101 8929.14 -2753.14 1668 -827.346 529.936 982.514 
15031900 9687.43 -3187.86 1533.57 -652.743 1078.25 1260.44 
18849 2
15040101 8359.14 -2425.57 1659.14 -1073.45 616.895 1238.08 
15031900 9251.14 -2686.71 1530.29 -821.63 943.772 1251.31 
18849.5 2
15040101 7920.83 -1958.83 1639.17 -911.246 970.349 1331.15 
15031900 8781 -2294.67 1542 -977.428 815.068 1272.67 
18850 3
15041002 7632 -727 1681.75 0 0 0 
15040101 7379.29 -1455.43 1600.57 -1098.47 1021.1 1499.77 
15031900 8206.43 -1733.43 1538.29 -1165.46 1138.41 1629.2 
18850.5 3
15041002 7317.86 -489.714 1691.29 -753.34 569.03 944.096 
15040101 6871 -1019.29 1582.43 -953.632 818.279 1256.58 
15031900 7646.57 -1226.43 1517.43 -1050.39 951.22 1417.09 
18851 3
15041002 6859.17 -54.1667 1683.17 -911.909 865.9 1257.52 
15040101 6452.67 -552.667 1588.33 -831.677 927.672 1245.9 
15031900 7232.67 -880.667 1495.33 -822.872 687.399 1072.21 
18851.5 3
15041002 6493.5 406.167 1683.5 -778.014 979.433 1250.84 
15040101 6132 -196 1580.33 -682.27 758.865 1020.47 
15031900 6923.5 -633.667 1488.67 -657.801 525.532 841.954 
18852 3
15041002 6092.57 870.714 1697.57 -800.257 927.241 1224.82 
15040101 5761.71 228.714 1579.43 -739.093 847.733 1124.68 
15031900 6580 -144 1475.29 -685.629 977.379 1193.88 
18852.5 3
15041002 5804.5 1177.33 1680.83 -579.621 616.94 846.507 
15040101 5377.5 584.167 1551.33 -773.067 715.196 1053.16 
15031900 6153 292.833 1470.67 -859.155 878.94 1229.1 
18853 3
15041002 5427 1513.86 1675.57 -762.626 679.846 1021.66 
15040101 5091.29 994.714 1554.57 -578.211 829.389 1011.05 
15031900 5695.43 682.571 1466.71 -924.387 787.35 1214.25 
18853.5 3
15041002 5005.57 1962.43 1668.86 -795.148 846.361 1161.29 
15040101 4629.71 1390.86 1557.71 -870.889 747.439 1147.66 
15031900 5282.14 1041.29 1477.14 -779.784 676.819 1032.54 
18854 3
15041002 4632.67 2205.83 1663.67 -759.48 495.733 906.952 
15040101 4176 1675.33 1528 -924.062 579.381 1090.68 
15031900 4873.17 1334.67 1484.83 -832.945 597.517 1025.1 
18854.5 3
15041002 4279.33 2554 1652.5 -750.177 739.207 1053.18 
15040101 3852.17 2081.83 1501.67 -687.544 863.057 1103.44 
15031900 4447.83 1702.33 1473.5 -903.043 780.609 1193.67 
18855 3
15041002 3950.43 3065.29 1659 -665.799 1034.99 1230.65 
15040101 3450.29 2629 1529.43 -813.524 1107.62 1374.28 
15031900 3948.43 1964.14 1450.57 -1010.94 529.979 1141.44 
18855.5 3
15041002 3635.33 3483 1707.5 -627.68 832.1 1042.29 
15040101 3156 3085.5 1563.67 -586.227 909.363 1081.94 
15031900 3399.83 2330 1447.67 -1092.82 728.799 1313.55 
18856 3
15041002 3435.29 3896.29 1737.14 -393.021 811.956 902.074 
15040101 2895.86 3567.86 1601.29 -511.086 947.656 1076.69 
15031900 2889.29 2716.29 1470 -1003.04 758.911 1257.79 
18856.5 3
15041002 3201 4305.83 1752.83 -469.51 820.737 945.542 
15040101 2691.33 3928.5 1656 -409.867 722.731 830.862 
15031900 2485.17 3147.83 1482.5 -809.858 864.825 1184.82 
18857 3
15041002 2960.57 4729.29 1742.14 -479.897 845.214 971.951 
15040101 2428.29 4443 1628 -525.045 1026.95 1153.38 
15031900 2080.57 3729.43 1490.86 -807.575 1160.87 1414.14 
18857.5 3
15041002 2705.5 5328.83 1739 -508.11 1194.32 1297.91 
15040101 2159.33 4966.5 1614 -535.762 1042.83 1172.4 
15031900 1647.67 4284.67 1487 -862.36 1106.05 1402.5 
18858 3
15041002 2563 5739.86 1722.57 -274.038 790.43 836.587 
15040101 1913.86 5378.29 1617.86 -472.07 791.896 921.926 
15031900 1134.14 4929.14 1522.86 -987.546 1239.38 1584.71 
18858.5 3
15041002 2460.5 6025.5 1715.5 -207.49 578.224 614.325 
15040101 1368.83 5758.33 1664.33 -1103.29 769.327 1345.03 
15031900 630.833 5470.5 1540.33 -1018.85 1095.86 1496.32 
18859 3
15041002 1798 6529.71 1768.29 -1301.57 990.598 1635.66 
15040101 961.429 6097.29 1664.57 -800.402 665.918 1041.2 
15031900 297.714 5956 1515.14 -654.458 953.831 1156.77 
18859.5 3
15041002 1473 6856.83 1859.17 -644.841 649.046 914.921 
15040101 748.167 6557.5 1646.17 -423.139 913.124 1006.4 
15031900 36.3333 6469.33 1496.67 -518.613 1018.52 1142.95 
18860 3
15041002 1304.86 7204 1836.71 -334.946 691.567 768.41 
15040101 632.571 7115.43 1618.43 -230.269 1111.41 1135.02 
15031900 -215 7029.14 1467.29 -500.664 1115.16 1222.39 
18860.5 3
15041002 1191.17 7723.5 1795.67 -228.294 1043.17 1067.86 
15040101 480.167 7692 1577.33 -306.034 1157.77 1197.54 
15031900 -439 7605.67 1397.33 -449.799 1157.68 1241.99 
18861 3
15041002 1065.5 8253 1747.83 -263.452 1110.06 1140.9 
15040101 406.167 8226.67 1546 -155.136 1120.89 1131.58 
15031900 -499.167 8071.5 1364.83 -126.136 976.59 984.702 
18861.5 3
15041002 1019.86 8805 1744.86 -90.5612 1095.24 1098.98 
15040101 399 8689.14 1537.43 -14.2196 917.611 917.722 
15031900 -516.714 8511.86 1435.43 -34.8167 873.724 874.418 
18862 3
15041002 1122.67 9316.17 1736.33 206.031 1024.38 1044.9 
15040101 441.667 9125 1539 85.5043 873.461 877.636 
15031900 -484.833 8946.17 1534.67 63.8897 870.36 872.702 
18862.5 3
15041002 1175.57 9829.57 1724.43 106.878 1037.18 1042.67 
15040101 533.286 9570.43 1708.43 185.089 899.856 918.694 
15031900 -350.429 9570.86 1663.57 271.525 1262 1290.88 
18863 3
15041002 1282.83 10395 1713 212.4 1119.66 1139.63 
15040101 511.833 10099.3 1775.83 -42.48 1047.34 1048.2 
15031900 -315 10133 1840.17 70.1556 1113.15 1115.36 
18863.5 3
15041002 1176.57 10932.7 1706.43 -209.177 1058.49 1078.96 
15040101 441.286 10764.4 1754.43 -138.873 1309.24 1316.59 
15031900 -279.143 10656.4 1841.86 70.5849 1030.37 1032.79 
18864 2
15040101 322 11326.5 1752.83 -233.894 1102.1 1126.65 
15031900 -343.5 11192.5 1838.17 -126.19 1051.12 1058.67 
