# Supplementary material for: Intrinsic group behaviour II: On the dependence of triad spatial dynamics on social and personal features; and on the effect of social interaction on small group dynamics
Source: PLoS One. 2019 Dec 3;14(12):e0225704. doi: 10.1371/journal.pone.0225704 (PMC6890182; doi:10.1371/journal.pone.0225704)
Supplement: S3 Data Set — (ZIP) [file pone.0225704.s003.zip › set_3_int/group_traj_triad_int/traj_3_0324_74.dat]

3 15021300 15014801 15024901 0 0 1 0 2 1 0 13.3333 0 20 1396.08 1603.95 1016.75 
18708.5 1
15014801 28180.2 -15393.8 640 0 0 0 
18709 1
15014801 28028.7 -15300.1 641 -340.342 210.54 400.2 
18709.5 1
15014801 27732.6 -15118.1 640 -630.091 387.234 739.571 
18710 1
15014801 27610.9 -15059.2 640 -236.763 114.578 263.03 
18710.5 1
15014801 27635.7 -15278.6 657.714 50.4864 -445.775 448.625 
18711 1
15014801 27550.8 -15428.9 662.125 -165.946 -293.562 337.219 
18711.5 1
15014801 27483.4 -15528.4 661 -130.216 -192.56 232.455 
18712 1
15014801 27334.7 -15543.1 683.143 -318.446 -31.5081 320.001 
18712.5 1
15014801 27178.4 -15358.8 690.75 -300.652 354.602 464.902 
18713 1
15014801 26999.9 -15207.7 693.429 -353.501 299.081 463.046 
18713.5 1
15014801 26876.2 -15143 694.875 -250.217 131.001 282.435 
18714 1
15014801 26806.1 -15104 695 -136.395 75.8755 156.079 
18714.5 1
15014801 26800.7 -15108 694.143 -11.3807 -8.38574 14.1365 
18715 1
15014801 26790.8 -15241.8 694 -20.3353 -272.959 273.716 
18715.5 1
15014801 26799.4 -15399.9 694 17.1853 -313.083 313.555 
18716 1
15014801 26829.8 -15598 707.125 62.3898 -407.701 412.447 
18716.5 1
15014801 26869 -15703.8 742.333 79.7764 -214.995 229.319 
18717 1
15014801 26779.1 -15846 746.75 -172.505 -272.979 322.917 
18717.5 1
15014801 26668.5 -15828.8 748 -222.586 34.7082 225.275 
18718 1
15014801 26536.1 -15738.9 747 -263.135 178.713 318.086 
18718.5 1
15014801 26411.6 -15713.9 767.714 -255.793 51.3347 260.894 
18719 1
15014801 26188.6 -15573 764.571 -457.906 289.234 541.603 
18719.5 1
15014801 26051.1 -15464.3 766.286 -269.997 213.584 344.262 
18720 1
15014801 25973.5 -15385.6 770.125 -147.61 149.545 210.125 
18720.5 1
15014801 26079.1 -15130.4 1002.71 204.338 493.61 534.233 
18721 1
15014801 25976.7 -15051.6 1264.14 -213.393 164.286 269.307 
18721.5 1
15014801 25992.4 -14921.6 1209.14 31.682 262.097 264.005 
18722 1
15014801 25795.7 -15090.9 1275.71 -402.279 -346.188 530.73 
18722.5 1
15014801 25717 -15309.5 1341.5 -153.439 -426.204 452.983 
18723 1
15014801 25740.4 -15347.1 1369.14 45.9384 -73.8095 86.9378 
18723.5 1
15014801 25795.4 -15148.3 1357.43 111.789 404.181 419.356 
18724 1
15014801 25867.1 -15076.4 1335.57 148.477 148.773 210.187 
18724.5 1
15014801 25955.9 -15249.1 1264.43 177.074 -344.739 387.557 
18725 1
15014801 26010.1 -15426 1222.14 109.007 -355.135 371.488 
18725.5 1
15014801 25905.4 -15476.3 1252.29 -209.011 -100.371 231.861 
18726 1
15014801 25799.6 -15312.1 1334.29 -209.204 324.393 386.001 
18726.5 1
15014801 25838.3 -14996 1438.57 77.7395 634.825 639.567 
18727 1
15014801 25862.4 -14836.7 1581 49.4731 326.405 330.133 
18727.5 1
15014801 26029.7 -14803.3 1576.57 337.951 67.5325 344.632 
18728 1
15014801 26106 -14828.7 1600.57 149.287 -49.7624 157.362 
18728.5 1
15014801 26172.3 -14816.6 1594.14 130.484 23.9033 132.655 
18729 1
15014801 25642.6 -14919.6 1638.71 -1053.11 -204.771 1072.83 
18729.5 1
15014801 25267.6 -14910.9 1634.29 -717.017 16.6621 717.211 
18730 1
15014801 24900 -14776.3 1632.86 -726.426 265.951 773.579 
18730.5 1
15014801 24570.3 -14576.3 1628 -699.929 424.527 818.611 
18731 1
15014801 24444.7 -14532.7 1622.43 -261.162 90.6841 276.459 
18731.5 1
15014801 24436.7 -14307.9 1617.57 -15.7791 443.505 443.786 
18732 1
15014801 24396.3 -14137.9 1655.14 -77.598 326.296 335.396 
18732.5 2
15021300 18850 -13186 944 0 0 0 
15014801 24180.3 -13948.8 1653.33 -450.84 394.622 599.152 
18733 2
15021300 18966.4 -13233.1 948.143 393.34 -159.266 424.361 
15014801 23929.9 -13781.4 1629.86 -518.584 346.594 623.744 
18733.5 2
15021300 19125.3 -13442.9 960.429 302.585 -399.456 501.121 
15014801 23689.3 -13606 1600.43 -458.231 334.15 567.126 
18734 2
15021300 19371.3 -13655.4 972.857 473.077 -408.791 625.23 
15014801 23368 -13488.1 1560.43 -617.857 226.648 658.116 
18734.5 2
15021300 19485.4 -13811.1 978.857 228.286 -311.429 386.137 
15014801 22993.3 -13438.9 1632.29 -749.429 98.5714 755.883 
18735 2
15021300 19538.5 -14055.7 963.167 110.336 -508.366 520.201 
15014801 22752.2 -13349.8 1623.17 -501.287 185.081 534.363 
18735.5 2
15021300 19725.1 -14351.9 950.429 384.831 -610.702 721.839 
15014801 22501.3 -13331.7 1598 -517.28 37.3589 518.628 
18736 2
15021300 20098.6 -14693.9 913.714 730.78 -669.276 990.944 
15014801 22235.7 -13199.7 1612.14 -519.709 258.317 580.367 
18736.5 2
15021300 20342.3 -15083.6 909.429 503.542 -805.195 949.681 
15014801 22125.3 -13108.9 1614.57 -228.158 187.721 295.458 
18737 2
15021300 20605.3 -15482.9 908.143 514.677 -781.381 935.654 
15014801 21894.1 -12903.3 1607.86 -452.334 402.292 605.347 
18737.5 2
15021300 20838.9 -15816.6 909.429 462.518 -660.82 806.602 
15014801 21742.3 -12871.6 1624.86 -300.707 62.8006 307.195 
18738 2
15021300 20949.6 -15845.7 910 215.817 -56.8087 223.169 
15014801 21753 -12741.6 1622 20.8855 253.411 254.271 
18738.5 2
15021300 21315.7 -16104.6 910 726.474 -513.605 889.694 
15014801 21645.9 -12436.4 1710.71 -212.585 605.442 641.68 
18739 2
15021300 21681.3 -16427.6 910 708.472 -625.969 945.394 
15014801 21608.1 -12221.6 1680.71 -73.0897 416.39 422.756 
18739.5 2
15021300 22421.7 -16218.2 1008.33 1545.68 437.171 1606.31 
15014801 21449.7 -12110.8 1649.33 -330.848 231.186 403.618 
18740 2
15021300 22724 -16147.1 1079.57 640.537 150.474 657.974 
15014801 21175.9 -12019.7 1699.86 -580.105 193.049 611.383 
18740.5 2
15021300 22833 -16191.2 1114.38 204.887 -82.9082 221.026 
15014801 20983.4 -11875.6 1738.88 -361.809 270.845 451.954 
18741 2
15021300 23198.7 -16161.4 1094.86 696.599 56.8027 698.911 
15014801 20841 -11614.6 1673.86 -271.19 497.245 566.389 
18741.5 2
15021300 23477 -16010.7 1078 570.258 308.841 648.519 
15014801 20677.7 -11502.4 1600.71 -334.602 229.801 405.915 
18742 2
15021300 23777.3 -15730.3 1063.67 634.954 592.772 868.645 
15014801 20508 -11341.7 1565.67 -358.804 339.877 494.223 
18742.5 2
15021300 23826 -15614.3 1071 99.3197 236.735 256.725 
15014801 20259 -11244.3 1549.5 -508.163 198.639 545.607 
18743 2
15021300 23942.4 -15639.4 1068.57 237.125 -51.1105 242.571 
15014801 20046.6 -11301.1 1584 -432.645 -115.702 447.849 
18743.5 2
15021300 24152.9 -15584.9 1066.57 414.229 107.424 427.932 
15014801 19842.4 -11217.6 1589.43 -401.856 164.511 434.226 
18744 2
15021300 24127.9 -15653.9 1063.14 -49.8008 -137.45 146.194 
15014801 19662.9 -11160.9 1588.71 -357.712 112.977 375.129 
18744.5 2
15021300 24216.6 -15678.4 1072.43 174.291 -48.2739 180.853 
15014801 19439.1 -11243.9 1619.29 -439.517 -163.065 468.792 
18745 2
15021300 24268.7 -15624 1072.5 105.67 110.403 152.823 
15014801 19247.5 -11142.8 1619.83 -388.728 204.916 439.432 
18745.5 2
15021300 24251.6 -15616.9 1061.71 -34.9596 14.6071 37.8885 
15014801 19181.7 -10977 1604 -134.531 339.127 364.837 
18746 2
15021300 24135.9 -15659 1056 -225.564 -82.1498 240.058 
15014801 19063.1 -10801 1582.14 -231.133 343.08 413.674 
18746.5 2
15021300 24085.4 -15571.7 1071.86 -101.671 175.979 203.238 
15014801 18753.1 -10756.3 1561 -625 90.1498 631.468 
18747 2
15021300 24173.9 -15474 1076 176.504 195.038 263.047 
15014801 18583.6 -10617.1 1532.43 -338.466 277.73 437.828 
18747.5 2
15021300 24310.9 -15276.9 1264.71 271.287 390.382 475.389 
15014801 18609 -10243.1 1508.43 50.3536 740.594 742.304 
18748 2
15021300 24272.6 -15151.6 1419.57 -75.5142 247.112 258.392 
15014801 18292.1 -10041.7 1495.57 -624.965 397.295 740.557 
18748.5 2
15021300 23970.2 -15059.3 1414.33 -608.46 185.59 636.135 
15014801 18004.5 -9866.67 1467.17 -578.758 352.208 677.504 
18749 2
15021300 23586.7 -14912.4 1406.14 -779.375 298.587 834.613 
15014801 17740.1 -9703.86 1457.57 -537.311 330.914 631.037 
18749.5 2
15021300 23192.1 -14772.6 1401.14 -729.337 258.516 773.798 
15014801 17597.7 -9499 1463.14 -263.269 378.664 461.191 
18750 2
15021300 22568.8 -14904.8 1379.5 -1266.89 -268.825 1295.1 
15014801 17419.2 -9293.67 1467.83 -362.902 417.344 553.059 
18750.5 2
15021300 22436.7 -15025.4 1364.29 -276.4 -252.291 374.229 
15014801 17247.6 -9137 1520 -358.986 327.755 486.101 
18751 2
15021300 22419.3 -15049.5 1358.17 -35.7633 -49.5297 61.0918 
15014801 17015 -9122.5 1535.5 -478.542 29.8354 479.471 
18751.5 2
15021300 22387.7 -14970.3 1344.43 -64.0062 160.353 172.655 
15014801 16830.7 -9177.14 1591.86 -373.048 -110.613 389.102 
18752 2
15021300 22384.6 -14996 1330.86 -6.32366 -51.739 52.124 
15014801 16679.4 -9101.57 1615.57 -304.398 152.055 340.263 
18752.5 2
15021300 22197.7 -15030.7 1367.71 -367.106 -68.201 373.388 
15014801 16468 -8969.57 1624.29 -415.38 259.332 489.688 
18753 2
15021300 21964.3 -14841 1327.29 -466.857 379.429 601.599 
15014801 16354.9 -8856.14 1622.29 -226.286 226.857 320.421 
18753.5 2
15021300 21616.7 -14642.4 1319.14 -648.454 370.469 746.82 
15014801 16311.3 -8815.71 1621 -81.29 75.4264 110.893 
18754 2
15021300 21442.5 -14571.8 1317 -351.948 142.617 379.746 
15014801 16266.3 -8953.17 1620 -90.8129 -277.682 292.154 
18754.5 2
15021300 21345.1 -14679.7 1317 -201.986 -223.819 301.485 
15014801 16182.9 -9041.86 1618 -173.187 -184.005 252.689 
18755 2
15021300 21252.2 -14808 1317 -185.952 -256.571 316.871 
15014801 16224.3 -9086.67 1617.17 82.9524 -89.619 122.117 
18755.5 2
15021300 21354.9 -14722.1 1326 210.431 175.937 274.29 
15014801 16630.6 -9121.43 1606.43 832.455 -71.2334 835.497 
18756 2
15021300 21551.9 -14405.9 1413 372.401 597.894 704.386 
15014801 16804.6 -9222.14 1595 328.922 -190.386 380.049 
18756.5 2
15021300 21448.6 -14272.3 1448.86 -202.919 262.419 331.723 
15014801 16739.6 -9271.29 1630.57 -127.701 -96.5479 160.091 
18757 2
15021300 21111.7 -14086.7 1462.17 -684.766 377.274 781.819 
15014801 16768.8 -9284.67 1622.33 59.4754 -27.1971 65.3988 
18757.5 2
15021300 20666 -13984.6 1504.57 -920.799 210.941 944.652 
15014801 16761.9 -9204.29 1636 -14.4136 166.076 166.701 
18758 2
15021300 20395.3 -14214.1 1485.71 -522.614 -443.188 685.231 
15014801 16788 -8912.57 1630.29 50.4688 563.155 565.412 
18758.5 2
15021300 20181.7 -14028.4 1519.57 -413.898 359.911 548.496 
15014801 16896 -8872.57 1626.57 209.302 77.5194 223.197 
18759 2
15021300 19945.3 -13880.5 1515.17 -504.011 315.413 594.569 
15014801 17001.3 -8892.5 1625.83 224.591 -42.4916 228.576 
18759.5 2
15021300 19696.3 -13668.7 1564.29 -517.771 440.303 679.671 
15014801 16837.6 -8906.71 1624 -340.461 -29.5515 341.741 
18760 2
15021300 19567.1 -13336 1575.43 -255.728 658.84 706.73 
15014801 16432.7 -9003.43 1616 -801.697 -191.513 824.255 
18760.5 2
15021300 19352.9 -13081.1 1568.71 -418.527 497.768 650.336 
15014801 16310.4 -8925.57 1605.71 -238.839 152.065 283.139 
18761 2
15021300 19184.9 -12773.6 1551.71 -337.349 617.613 703.741 
15014801 16125.6 -8892 1586.57 -371.199 67.4125 377.271 
18761.5 2
15021300 18799.7 -12569.6 1560 -746.401 395.349 844.639 
15014801 15895.9 -8630.29 1570 -445.183 507.198 674.861 
18762 2
15021300 18434.3 -12342 1528 -732.226 456.055 862.636 
15014801 15682.5 -8419.33 1591.17 -427.569 422.75 601.276 
18762.5 2
15021300 17965.5 -11985.4 1487.5 -937.667 713.25 1178.11 
15014801 15609.9 -8236 1657.12 -145.25 366.667 394.388 
18763 2
15021300 17271.7 -11588.2 1458 -1390.45 796.009 1602.18 
15014801 15501.8 -8084 1648.33 -216.516 304.609 373.719 
18763.5 2
15021300 16946.9 -11409 1465.57 -689.617 380.396 787.574 
15014801 15367.3 -8018.71 1677.86 -285.664 138.611 317.517 
18764 2
15021300 16663.6 -11226.1 1495.43 -564.314 364.257 671.665 
15014801 15292.1 -8144.86 1672.57 -149.687 -251.281 292.486 
18764.5 2
15021300 16375.8 -10947.1 1555 -553.503 536.573 770.893 
15014801 15367 -8434.25 1656.25 143.956 -556.525 574.842 
18765 2
15021300 16063.7 -10729.9 1553.43 -595.488 414.633 725.622 
15014801 15433.7 -8534.71 1630.57 127.317 -191.726 230.149 
18765.5 2
15021300 15767.9 -10448.7 1552.29 -603.79 573.761 832.925 
15014801 15427.7 -8504.14 1628.57 -12.2449 62.3907 63.5809 
18766 2
15021300 15666.9 -10113 1570.57 -204.868 680.962 711.112 
15014801 15515.4 -8625.29 1599.43 177.919 -245.726 303.375 
18766.5 2
15021300 15452.7 -9615.29 1614.14 -415.811 966.436 1052.09 
15014801 15645.3 -8674 1577.29 252.15 -94.5908 269.308 
18767 2
15021300 15464.9 -9429.86 1586.57 24.189 369.38 370.171 
15014801 15628.9 -8698 1563.71 -32.7262 -47.8088 57.9369 
18767.5 2
15021300 15338.3 -9134.83 1537.67 -270.929 631.743 687.387 
15014801 15695.2 -8517.33 1574.83 141.99 386.867 412.101 
18768 2
15021300 15146 -8952.29 1559.86 -395.748 375.612 545.62 
15014801 15773 -8198.86 1604 160.151 655.301 674.587 
18768.5 2
15021300 15026.1 -8728.86 1559.86 -231.832 432.164 490.42 
15014801 15598.1 -7878 1626.86 -338.215 620.613 706.789 
18769 3
15024901 14293.8 -8068.25 637 0 0 0 
15021300 14848.4 -8586.29 1612.71 -338.503 271.565 433.972 
15014801 15447.3 -7781.86 1639.57 -287.347 183.129 340.741 
18769.5 3
15024901 14312.3 -8024.14 657.857 48.1447 114.564 124.269 
15021300 14695.9 -8470.43 1608.71 -305.754 232.179 383.918 
15014801 15263.7 -8080.43 1622.29 -367.879 -598.34 702.385 
18770 3
15024901 14112.9 -7905.43 684.429 -406.168 241.781 472.684 
15021300 14546.4 -8195.57 1567.14 -304.335 559.791 637.17 
15014801 15092.4 -8247.43 1607.86 -348.851 -340.122 487.217 
18770.5 3
15024901 13819.9 -7434.14 761.286 -589.537 948.261 1116.58 
15021300 14504.6 -7585.43 1567.71 -84.2196 1227.65 1230.54 
15014801 14617.1 -8269 1577.86 -956.309 -43.4033 957.294 
18771 3
15024901 13757.4 -7247 853.571 -125.107 375.036 395.353 
15021300 14577.9 -7313.43 1610.71 146.865 545.09 564.529 
15014801 14256 -8063.71 1536.29 -723.733 411.394 832.487 
18771.5 3
15024901 13635.7 -6976.29 919.286 -248.397 552.478 605.75 
15021300 14456 -7188.86 1638.71 -248.688 254.227 355.636 
15014801 14199.9 -7840.14 1537 -114.577 456.268 470.435 
18772 3
15024901 13476.4 -6777 963.143 -328.424 410.898 526.023 
15021300 14333.6 -6938.57 1603.29 -252.43 516.053 574.484 
15014801 14168.9 -7571.57 1547.29 -63.9175 553.756 557.432 
18772.5 3
15024901 13238.6 -6536.12 957.75 -459.08 465.01 653.444 
15021300 14193.4 -6662.25 1599.62 -270.649 533.439 598.171 
15014801 13892.5 -7346.25 1585.38 -533.508 434.983 688.361 
18773 3
15024901 13014.3 -6281.43 957 -454.128 515.58 687.063 
15021300 14098.7 -6443.43 1621.29 -191.621 442.958 482.629 
15014801 13699.1 -7065.57 1545.86 -391.411 568.175 689.946 
18773.5 3
15024901 12713.6 -6050.25 955.875 -591.852 455.076 746.581 
15021300 13894.8 -6224.75 1630.38 -401.504 430.47 588.651 
15014801 13561 -6874.38 1506.75 -271.935 376.371 464.331 
18774 3
15024901 12273.6 -5837.57 952.714 -830.29 401.28 922.175 
15021300 13649.3 -6035.86 1641.29 -463.14 356.402 584.398 
15014801 13355.7 -6685.14 1527.71 -387.332 357.042 526.787 
18774.5 3
15024901 11940.9 -5858.43 951.714 -679.009 -42.5656 680.342 
15021300 13429 -5821.71 1638.29 -449.563 437.026 626.976 
15014801 13200 -6475.43 1570.29 -317.784 427.988 533.067 
18775 3
15024901 11808.6 -5621.71 951 -268.328 480.151 550.041 
15021300 13197.7 -5594 1612.57 -469.139 461.895 658.361 
15014801 13008.3 -6313.14 1559 -388.873 329.18 509.491 
18775.5 2
15021300 13008.4 -5367.43 1582.29 -379.33 454.051 591.653 
15014801 12775.7 -6147.43 1511.14 -466.075 332.093 572.286 
18776 2
15021300 12766.3 -5117.71 1560.71 -478.543 493.506 687.424 
15014801 12615.9 -5914.57 1475.86 -315.923 460.192 558.197 
18776.5 2
15021300 12426.6 -4868.25 1523.5 -669.942 492.04 831.22 
15014801 12384.8 -5697.38 1470.62 -455.833 428.395 625.545 
18777 3
15024901 11625 -5534 951 -577.269 275.831 639.783 
15021300 12232.6 -4616.75 1502.5 -412.766 535.106 675.807 
15014801 12180.8 -5533.75 1463 -434.043 348.138 556.411 
18777.5 3
15024901 10938.2 -4411.89 1266.67 -317.806 519.255 608.791 
15021300 12026.2 -4448.22 1569.33 -415.297 339.09 536.147 
15014801 11802.7 -5051.78 1434.44 -760.731 969.763 1232.54 
18778 3
15024901 10410.6 -3915 1216.12 -1032.48 972.385 1418.29 
15021300 11831.8 -4249 1604.75 -380.572 389.867 544.822 
15014801 11647 -4788.5 1451.88 -304.631 515.221 598.542 
18778.5 3
15024901 10029.6 -3664.14 1152.43 -763.634 502.72 914.256 
15021300 11511.1 -4024.43 1583.71 -642.499 450.043 784.439 
15014801 11528.9 -4612.71 1475.71 -236.759 352.276 424.445 
18779 3
15024901 9860.14 -3474.29 1105 -351.512 393.894 527.933 
15021300 11393.4 -3811 1589.14 -244.221 442.798 505.681 
15014801 11326.4 -4431.43 1461.14 -419.976 376.111 563.773 
18779.5 3
15024901 9847.62 -3325.12 1060.5 -24.4013 290.762 291.784 
15021300 11165.6 -3648.12 1620 -444.062 317.495 545.888 
15014801 10973.6 -4296.25 1474.5 -687.726 263.506 736.48 
18780 3
15024901 9625 -3208.43 1039.43 -424.857 222.703 479.687 
15021300 10948 -3360.14 1595.86 -415.315 549.584 688.861 
15014801 10732.4 -4067.86 1490.86 -460.299 435.864 633.918 
18780.5 3
15024901 9340 -2863.71 1031.29 -591.286 715.175 927.952 
15021300 10751.3 -3102.86 1574.43 -408.121 533.788 671.932 
15014801 10468.6 -3832.43 1482.71 -547.421 488.441 733.652 
18781 3
15024901 9505 -2673.88 1031 329.341 378.921 502.042 
15021300 10539 -2893.5 1569.62 -423.724 417.879 595.117 
15014801 10199.1 -3575 1514 -537.817 513.829 743.82 
18781.5 3
15024901 9387.86 -2637.14 1026 -231.508 72.5932 242.622 
15021300 10331.3 -2712 1579.14 -410.503 358.696 545.138 
15014801 10025.4 -3316.71 1534 -343.274 510.446 615.136 
18782 3
15024901 9270 -2429.86 997.714 -251.295 441.974 508.419 
15021300 10173.1 -2482.14 1562.14 -337.192 490.101 594.892 
15014801 9791.86 -3156.29 1576.29 -498.02 342.065 604.179 
18782.5 3
15024901 9121.14 -2219.29 979.286 -304.411 430.616 527.349 
15021300 9957.71 -2278.29 1537.14 -440.549 416.886 606.529 
15014801 9566.57 -2899.71 1571.57 -460.707 524.686 698.245 
18783 3
15024901 8949.71 -1969.29 970.429 -344.927 503.018 609.919 
15021300 9721.14 -2095.71 1554.14 -475.999 367.347 601.264 
15014801 9409.71 -2695.43 1612.14 -315.608 411.038 518.228 
18783.5 3
15024901 8676.43 -1766.43 933.143 -544.394 404.098 677.982 
15021300 9534.29 -1890.43 1550.29 -372.225 408.936 552.974 
15014801 9151.43 -2492.57 1582 -514.513 404.098 654.232 
18784 3
15024901 8488 -1502.62 918.75 -357.549 500.576 615.157 
15021300 9333.88 -1701.38 1584.75 -380.286 358.735 522.789 
15014801 9082.25 -2567.38 1551.38 -131.269 -141.942 193.337 
18784.5 3
15024901 8275.86 -1115.14 885.714 -411.928 752.393 857.776 
15021300 9505.14 -1656.86 1534 332.559 86.4424 343.61 
15014801 8991.71 -2485.71 1553.57 -175.798 158.564 236.743 
18785 3
15024901 8099.86 -836.857 858.714 -359.184 567.93 671.98 
15021300 9154.43 -1269.43 1557.43 -715.743 790.671 1066.51 
15014801 8700 -1832.43 1540.14 -595.335 1333.24 1460.12 
18785.5 3
15024901 8039 -533.286 814.571 -118.63 591.757 603.531 
15021300 8754.71 -895.857 1563 -779.17 728.209 1066.49 
15014801 8457.71 -1473.71 1569.86 -472.292 699.248 843.805 
18786 3
15024901 7980.29 -271.571 782.286 -117.429 523.429 536.439 
15021300 8541.86 -568.571 1523 -425.714 654.571 780.831 
15014801 8286.57 -1201.71 1538.29 -342.286 544 642.725 
18786.5 3
15024901 7908 -12 788.857 -144.283 518.107 537.822 
15021300 8468 -210 1554 -147.419 715.711 730.736 
15014801 8231.43 -1017.86 1511.14 -110.066 366.98 383.131 
18787 3
15024901 7757.29 286.143 813 -308.841 610.948 684.573 
15021300 8405 101.571 1589.14 -129.098 638.466 651.387 
15014801 8247.29 -745.571 1528.14 32.4941 557.963 558.908 
18787.5 3
15024901 7539.71 453.571 814.286 -446.759 343.796 563.728 
15021300 8253 299.429 1578.71 -312.115 406.278 512.325 
15014801 8070.29 -346.143 1483.71 -363.45 820.182 897.103 
18788 3
15024901 7547.43 725 811 15.6476 550.565 550.787 
15021300 8052.57 425.857 1559 -406.549 256.447 480.674 
15014801 7928.71 -214.857 1495.71 -287.163 266.3 391.635 
18788.5 3
15024901 7529.62 999.625 810.75 -34.3698 530.164 531.277 
15021300 7979 672.875 1567.25 -142.03 476.868 497.57 
15014801 7888.25 -97.625 1490.38 -78.1164 226.317 239.419 
18789 3
15024901 7518.86 1205 813.143 -20.6677 394.194 394.735 
15021300 7842.29 730.714 1531.29 -262.407 111.016 284.925 
15014801 7796 119.571 1464.14 -177.063 416.884 452.928 
18789.5 3
15024901 7568.43 1380.71 811.286 102.209 362.297 376.439 
15021300 7962.71 952.857 1536.71 248.306 458.027 521.003 
15014801 7819.86 254.571 1471.57 49.19 278.351 282.664 
18790 3
15024901 7577.57 1559 812.714 18.2857 356.571 357.04 
15021300 8060.57 1337.43 1510 195.714 769.143 793.653 
15014801 7893.71 492.286 1443.71 147.714 475.429 497.847 
18790.5 3
15024901 7497.86 1713.29 815.714 -158.478 306.731 345.252 
15021300 8118.71 1758 1463.29 115.592 836.126 844.078 
15014801 7776.43 689.714 1447.86 -233.172 392.502 456.538 
18791 3
15024901 7454.86 1787.29 818 -88.6598 152.577 176.466 
15021300 8043.29 2101.29 1414.86 -155.523 707.806 724.69 
15014801 7560.57 828.714 1447.86 -445.066 286.598 529.36 
18791.5 2
15021300 7908.57 2382.14 1375.29 -275.489 574.35 637.003 
15014801 7650.71 881.857 1420.57 184.341 108.677 213.991 
18792 2
15021300 7765.29 2619.14 1356.14 -293.618 485.656 567.515 
15014801 7751.29 1128 1426.14 206.089 504.391 544.87 
18792.5 2
15021300 7581.71 3000 1355 -350.997 728.216 808.392 
15014801 7690.14 1301.14 1431.14 -116.908 331.057 351.093 
18793 2
15021300 7366.29 3230.14 1353.29 -437.863 467.77 640.728 
15014801 7575 1519.14 1394.86 -234.03 443.089 501.097 
18793.5 2
15021300 7188.25 3467.62 1350.38 -336.551 448.927 561.072 
15014801 7586.88 1819 1363.88 22.448 566.838 567.282 
18794 2
15021300 7091.43 3871.57 1350 -188.003 784.362 806.578 
15014801 7767.29 2228.14 1323.57 350.312 794.452 868.258 
18794.5 2
15021300 7033.57 4159.29 1350 -119.048 592.005 603.856 
15014801 7814.14 2638.86 1277.29 96.4139 845.091 850.573 
18795 2
15021300 6923.43 4417.57 1350 -217.674 510.446 554.921 
15014801 7943.14 2984.86 1267.14 254.941 683.794 729.774 
18795.5 2
15021300 6891.29 4713.29 1350 -64.8041 596.198 599.71 
15014801 7867.14 3257.57 1263 -153.226 549.827 570.778 
18796 2
15021300 6691.86 4818 1452.14 -401.265 210.693 453.216 
15014801 7743.86 3615 1260.43 -248.06 719.172 760.751 
18796.5 2
15021300 6626.57 5102.14 1507.29 -128.011 557.143 571.66 
15014801 7675.29 3886.57 1265.43 -134.454 532.493 549.205 
18797 1
15021300 6617.29 5480.86 1589.14 -19.0672 777.647 777.881 
18797.5 1
15021300 6538.43 5757.14 1616.29 -161.262 565.001 587.565 
18798 1
15021300 6378.29 6016.43 1612.14 -327.491 530.237 623.218 
