# Supplementary material for: Intrinsic group behaviour II: On the dependence of triad spatial dynamics on social and personal features; and on the effect of social interaction on small group dynamics
Source: PLoS One. 2019 Dec 3;14(12):e0225704. doi: 10.1371/journal.pone.0225704 (PMC6890182; doi:10.1371/journal.pone.0225704)
Supplement: S3 Data Set — (ZIP) [file pone.0225704.s003.zip › set_3_int/group_traj_triad_int/traj_3_0324_73.dat]

3 12573700 12564001 12572203 0 0 1 0 1 1 0 40 20 50 1660 1834.31 1542.24 
11200 1
12564001 -20355 7973 1135 0 0 0 
11200.5 1
12564001 -20564.6 7844.38 1083.38 -791.038 -485.377 928.08 
11201 1
12564001 -20892.2 7574.56 1009.33 -647.425 -533.24 838.752 
11201.5 1
12564001 -21062.9 7232.25 1004.88 -334.613 -671.187 749.972 
11202 1
12564001 -21298.3 7007.33 1029.22 -479.549 -458.079 663.176 
11202.5 1
12564001 -21577.2 6739.25 971.375 -544.759 -523.6 755.592 
11203 1
12564001 -21749 6653.12 999.625 -339.427 -170.208 379.712 
11203.5 1
12564001 -21946.9 6412.75 997.25 -390.286 -474.112 614.089 
11204 1
12564001 -22025.8 6330.62 1023 -161.299 -167.945 232.858 
11204.5 1
12564001 -22169.5 5984.5 1042.62 -292.77 -704.939 763.317 
11205 1
12564001 -22221.9 5643.75 1079.38 -109.801 -714.361 722.75 
11205.5 1
12564001 -22369.2 5493.25 1079.12 -285.058 -291.103 407.429 
11206 1
12564001 -22454.5 5281.25 1120.38 -165.534 -411.65 443.686 
11206.5 1
12564001 -22439.4 5239.75 1165.12 30.9305 -84.8671 90.3278 
11207 1
12564001 -22523.8 5212.12 1184.38 -167.411 -54.8115 176.155 
11207.5 1
12564001 -22605.6 5570 1174.56 -161.352 705.868 724.075 
11208 1
12564001 -22370.3 5792.1 1178.1 471.454 445.09 648.363 
11208.5 1
12564001 -22215.9 5955.67 1187.67 321.021 340.055 467.645 
11209 1
12564001 -22028 5911.22 1254.56 392.252 -92.7859 403.077 
11209.5 1
12564001 -21728.1 5780.89 1539.44 593.839 -258.086 647.498 
11210 1
12564001 -21663.9 5673.44 1497.22 125.19 -209.443 244.006 
11210.5 1
12564001 -21572.1 5687.25 1468.38 181.711 27.3377 183.756 
11211 1
12564001 -21538.6 5732.88 1545.75 67.2691 91.6165 113.66 
11211.5 1
12564001 -21491.1 5803.33 1456.67 94.6492 140.355 169.287 
11212 1
12564001 -21391.2 5820.12 1476.38 204.215 34.3388 207.082 
11212.5 1
12564001 -21300.8 5617.62 1349.25 187.371 -419.255 459.219 
11213 1
12564001 -21308 5235.44 1103.33 -13.7571 -725.2 725.331 
11213.5 1
12564001 -21343.5 5037.12 1136.5 -71.1423 -397.434 403.751 
11214 1
12564001 -21407.4 4966.56 1290.11 -129.181 -142.565 192.386 
11214.5 1
12564001 -21761.2 4862.62 1341.88 -689.679 -202.594 718.82 
11215 1
12564001 -21998.2 5126 1336.88 -482.688 536.405 721.608 
11215.5 1
12564001 -22089.9 5202.62 1320.25 -190.489 159.304 248.321 
11216 1
12564001 -21937.6 5464.11 1262.78 301.623 517.794 599.239 
11216.5 1
12564001 -22020.4 5484.62 1287.62 -163.675 40.5413 168.621 
11217 1
12564001 -22282.4 5567 1258.22 -523.093 164.421 548.325 
11217.5 1
12564001 -22578 5694.11 1139.56 -575.011 247.298 625.934 
11218 1
12564001 -22590.2 5569 1135.75 -23.7864 -242.934 244.096 
11218.5 1
12564001 -22591.1 5182.89 1174.11 -1.72914 -775.324 775.325 
11219 1
12564001 -22337.8 4966.75 1176.5 533.392 -455.029 701.112 
11219.5 1
12564001 -22355.6 5014.89 1205 -35.8261 96.8589 103.272 
11220 1
12564001 -22500.1 5109.22 1197.56 -282.888 184.605 337.794 
11220.5 1
12564001 -22683.9 5132.33 1175.67 -356.85 44.8759 359.661 
11221 1
12564001 -22786 5294.88 1157.62 -207.966 331.042 390.946 
11221.5 1
12564001 -22729.6 5595.56 1142.56 118.332 630.358 641.368 
11222 1
12564001 -22685.6 5761.33 1143.56 89.2495 336.263 347.906 
11222.5 1
12564001 -22669.6 5971.11 1140.22 31.1284 408.128 409.313 
11223 1
12564001 -22573 6075.78 1140 190.445 206.443 280.87 
11223.5 1
12564001 -22288.4 6006.44 1143.33 570.252 -138.945 586.935 
11224 1
12564001 -22044.4 5867.11 1271.22 487.026 -278.11 560.838 
11224.5 1
12564001 -21717.8 5635.33 1371.78 643.045 -456.255 788.464 
11225 1
12564001 -21623 5505.75 1334 191.084 -261.257 323.679 
11225.5 1
12564001 -21590.7 5320.89 1137 64.281 -367.517 373.096 
11226 1
12564001 -21587.8 5101.38 1169 5.76416 -433.822 433.86 
11226.5 1
12564001 -21644.1 4843.88 1278.75 -115.523 -527.664 540.162 
11227 1
12564001 -21809.5 5174 1365.5 -333.417 665.575 744.417 
11227.5 1
12564001 -21837.3 5724.44 1415.33 -55.6667 1100.89 1102.3 
11228 1
12564001 -21744.3 5922.89 1455.11 180.583 385.329 425.545 
11228.5 1
12564001 -21705.1 6088 1435 77.4868 326.307 335.381 
11229 1
12564001 -21664.8 6126 1436.22 82.3413 77.551 113.112 
11229.5 1
12564001 -21677.5 6121.5 1450.75 -24.8481 -8.78906 26.3567 
11230 1
12564001 -21681 5743.38 1479.88 -7.2314 -781.25 781.283 
11230.5 1
12564001 -21788.9 5322.5 1390.75 -225.209 -878.653 907.056 
11231 1
12564001 -21892.4 5145.11 1349.22 -203.077 -347.821 402.766 
11231.5 1
12564001 -21908.8 4921.44 1306 -30.8176 -422.013 423.136 
11232 1
12564001 -21849.1 4783.62 1281.88 122.239 -282.417 307.736 
11232.5 1
12564001 -21727.8 4554.44 1334.11 249.686 -471.565 533.588 
11233 1
12564001 -21742.8 4431.62 1387 -30.0647 -246.625 248.451 
11233.5 1
12564001 -21831 4303.33 1291.78 -178.283 -259.175 314.574 
11234 1
12564001 -22074.9 4293.25 1315.5 -478.186 -19.7712 478.595 
11234.5 1
12564001 -22381.9 4603.33 1331 -627.84 634.117 892.35 
11235 1
12564001 -22661.8 5163.88 1355.88 -551.994 1105.6 1235.74 
11235.5 1
12564001 -22785.1 5372.22 1351.22 -254.353 429.582 499.235 
11236 1
12564001 -22765.3 5388.22 1535.67 39.0865 31.6206 50.2754 
11236.5 1
12564001 -22707.3 5328.11 1672.33 116.7 -120.948 168.069 
11237 1
12564001 -22481.7 5193.22 1666 451.333 -269.778 525.815 
11237.5 1
12564001 -21955.7 5342.56 1661 1056.22 299.866 1097.97 
11238 1
12564001 -21311.4 5401.1 1660.3 1248.58 113.458 1253.72 
11238.5 1
12564001 -20392.2 5295 1644.62 1805.8 -208.448 1817.79 
11239 1
12564001 -19402.1 5323.5 1440.38 2071.39 59.6234 2072.25 
11239.5 1
12564001 -18786.6 5342 1257.44 1228.68 36.9261 1229.24 
11240 1
12564001 -18432.9 5343.33 1261.67 666.039 2.51099 666.044 
11240.5 1
12564001 -17702 5227.89 1268.56 1444.44 -228.151 1462.35 
11241 1
12564001 -17196.9 5029 1301.5 1047.98 -412.633 1126.29 
11241.5 1
12564001 -16789.1 4929.78 1258.67 856.647 -208.45 881.643 
11242 1
12564001 -16353.8 4871.11 1295 867.198 -116.866 875.037 
11242.5 2
12572203 -16988.8 4666.67 1316.5 0 0 0 
12564001 -15947.7 4821.33 1285.33 805.776 -98.7654 811.806 
11243 2
12572203 -16567.6 4599.67 1347.67 986.599 -156.909 998.998 
12564001 -15532.8 4709.67 1286.11 811.916 -218.526 840.809 
11243.5 2
12572203 -16043.2 4434.44 1351.22 1048.67 -330.444 1099.5 
12564001 -15172.8 4520.67 1306.89 720 -378 813.194 
11244 2
12572203 -15595.6 4314.33 1338 904.377 -242.649 936.363 
12564001 -14817.1 4432 1321.11 718.519 -179.125 740.51 
11244.5 2
12572203 -15205.2 4185.22 1332.44 813.194 -268.981 856.526 
12564001 -14472 4421 1314.44 718.981 -22.9167 719.347 
11245 2
12572203 -14857.9 3973.7 1408.9 659.055 -401.37 771.656 
12564001 -14092.3 4335 1265.3 720.493 -163.188 738.743 
11245.5 2
12572203 -14378.4 3834.33 1392.67 911.512 -264.956 949.24 
12564001 -13733.4 4283.89 1323.67 682.235 -97.1694 689.12 
11246 2
12572203 -14007.6 3698.33 1438.22 755.375 -276.986 804.557 
12564001 -13351.6 4244.56 1300.22 777.778 -80.1086 781.892 
11246.5 2
12572203 -13493.4 3659.89 1413.44 1042.82 -77.9806 1045.73 
12564001 -13005.4 4137.11 1311.89 702.051 -217.94 735.101 
11247 2
12572203 -13055.5 3545.5 1414.5 882.953 -230.623 912.574 
12564001 -12615.5 4086.5 1275.5 786.178 -102.039 792.772 
11247.5 2
12572203 -12705.4 3446.89 1418.67 727.766 -205.013 756.091 
12564001 -12251.1 3969.44 1309.56 757.565 -243.359 795.694 
11248 2
12572203 -12294.8 3392.89 1434.33 805.229 -105.882 812.16 
12564001 -11895.8 3943.89 1305.78 696.732 -50.1089 698.532 
11248.5 2
12572203 -11868.7 3348.56 1444.56 852.222 -88.6667 856.822 
12564001 -11533.4 3887 1338 724.667 -113.778 733.544 
11249 2
12572203 -11436.2 3276.33 1430.22 859.731 -143.583 871.638 
12564001 -11096.3 3756 1296.89 869.008 -260.437 907.195 
11249.5 2
12572203 -11010.8 3225.22 1382.44 839.141 -100.811 845.175 
12564001 -10704.1 3696.22 1336.78 773.614 -117.905 782.547 
11250 2
12572203 -10571 3194.44 1413.78 865.704 -60.5862 867.822 
12564001 -10318.7 3723.56 1312.89 758.749 53.8058 760.654 
11250.5 2
12572203 -10231 3199.62 1447.38 698.152 10.6377 698.233 
12564001 -9893 3682.12 1283.75 874.059 -85.073 878.189 
11251 2
12572203 -9823.88 3170.12 1344.88 860.729 -62.3679 862.986 
12564001 -9486.75 3779.38 1308.75 858.879 205.603 883.146 
11251.5 2
12572203 -9382.67 3192.33 1345.11 855.055 43.0394 856.137 
12564001 -9052.11 3920.67 1357 842.323 273.821 885.713 
11252 2
12572203 -8921.56 3208.44 1312.78 909.489 31.7773 910.044 
12564001 -8551.89 3894.44 1316.22 986.632 -51.7204 987.986 
11252.5 2
12572203 -8553.22 3229.44 1410.78 717.999 40.9357 719.165 
12564001 -8179.56 3901.11 1220.11 725.796 12.9955 725.912 
11253 2
12572203 -8172.89 3262.22 1371.44 759.148 65.4247 761.962 
12564001 -7687.44 3848.44 1309.22 982.258 -105.123 987.867 
11253.5 2
12572203 -7673.25 3261.62 1327.62 1030.18 -1.23139 1030.18 
12564001 -7303.25 3840.12 1246.5 792.153 -17.1535 792.339 
11254 2
12572203 -7182.5 3338.4 1397.7 967.949 151.43 979.722 
12564001 -6777.8 3816.7 1277.2 1036.39 -46.2032 1037.42 
11254.5 2
12572203 -6645.75 3242.12 1306.75 1082.16 -194.103 1099.43 
12564001 -6359.12 3714.38 1343.38 844.103 -206.3 868.947 
11255 2
12572203 -6156.56 3073.67 1375.22 1014.93 -349.499 1073.42 
12564001 -5949 3681.67 1249.78 850.882 -67.8596 853.583 
11255.5 2
12572203 -5701.12 3015.88 1235.62 893.001 -113.317 900.162 
12564001 -5539.62 3606.5 1127.25 802.696 -147.386 816.115 
11256 2
12572203 -5396.33 3028 1076.89 623.296 24.7955 623.789 
12564001 -5141.78 3596.89 1087.56 813.594 -19.6546 813.831 
11256.5 2
12572203 -4861.67 3042 1357.11 1042.24 27.2904 1042.59 
12564001 -4582.44 3503.44 1485.56 1090.32 -182.153 1105.43 
11257 3
12573700 -1725 636.2 1622.8 0 0 0 
12572203 -4429.67 2997.56 1376.11 840.467 -86.4678 844.903 
12564001 -4072.44 3436.44 1557.56 992.218 -130.35 1000.74 
11257.5 3
12573700 -2471.62 771.125 1666.12 -2023.37 365.65 2056.15 
12572203 -3996.38 2946.5 1447.12 889.716 -104.837 895.871 
12564001 -3585.62 3381.62 1556.38 999.629 -112.566 1005.95 
11258 3
12573700 -3425.22 889.778 1655.11 -1930.36 240.188 1945.24 
12572203 -3488.22 2909.33 1522.22 1028.65 -75.2362 1031.4 
12564001 -3114.44 3331.33 1572.22 953.807 -101.805 959.225 
11258.5 3
12573700 -3962.88 1408 1644.12 -1054.22 1016.12 1464.2 
12572203 -2998.5 2861.12 1565.12 960.24 -94.5261 964.881 
12564001 -2708.88 3302.75 1587 795.234 -56.0458 797.207 
11259 3
12573700 -3455.78 2721.78 1672.67 1032.78 2675.72 2868.12 
12572203 -2659 2777.89 1544 691.446 -169.524 711.924 
12564001 -2253.56 3260.11 1579.89 927.331 -86.8409 931.388 
11259.5 3
12573700 -2700.33 2925.22 1679.89 1414.69 380.982 1465.09 
12572203 -2332 2496.11 1533.11 612.36 -527.674 808.346 
12564001 -1883.44 3245 1549.22 693.092 -28.298 693.669 
11260 3
12573700 -1967.38 2806.12 1649.88 1530.18 -248.637 1550.25 
12572203 -2076.12 2165.5 1564.62 534.186 -690.211 872.781 
12564001 -1525.88 3200.5 1498.62 746.492 -92.9019 752.25 
11260.5 3
12573700 -1673.67 2897.78 1637.33 618.333 192.953 647.74 
12572203 -1923.89 2011.44 1704.44 320.497 -324.327 455.968 
12564001 -1150.78 3143.56 1471.22 789.678 -119.883 798.726 
11261 3
12573700 -1493.89 2809.67 1629.33 345.726 -169.444 385.017 
12572203 -1556.22 2088.22 1794.67 707.051 147.65 722.303 
12564001 -937.222 2894.11 1464.33 410.684 -479.701 631.486 
11261.5 3
12573700 -1192.38 2626.25 1631.12 594.702 -361.769 696.094 
12572203 -1074 2069.25 1790.12 951.129 -37.4206 951.864 
12564001 -406.125 2678.62 1497 1047.53 -425.022 1130.47 
11262 3
12573700 -510.111 2426.56 1637.78 1403.84 -410.894 1462.73 
12572203 -500.333 1870.11 1820.56 1180.38 -409.751 1249.48 
12564001 236.778 2809.78 1537.89 1322.85 269.862 1350.09 
11262.5 3
12573700 134.333 2486.11 1664 1261.14 116.547 1266.52 
12572203 -84.7778 1915 1836.78 813.22 87.8452 817.951 
12564001 673.778 2807.22 1541.89 855.186 -5.00109 855.201 
11263 3
12573700 485.889 2466.56 1638.78 674.771 -37.5347 675.814 
12572203 166.778 1997.78 1834.78 482.832 158.882 508.302 
12564001 1119.56 2813.44 1560.78 855.62 11.9428 855.703 
11263.5 3
12573700 855.5 2611.62 1569 758.955 297.884 815.321 
12572203 448.125 2069.25 1827.5 577.715 146.76 596.065 
12564001 1523.38 2809.62 1552.12 829.198 -7.8428 829.235 
11264 3
12573700 1218 2680.33 1556.78 727.912 137.969 740.872 
12572203 824.778 2124.78 1797.33 756.331 111.502 764.506 
12564001 1950.11 2773.33 1558.78 856.9 -72.8748 859.993 
11264.5 3
12573700 1622.62 2714.88 1627.25 832.562 71.0734 835.59 
12572203 1192.75 2185.62 1806.25 757.144 125.2 767.426 
12564001 2319.12 2761 1532 759.288 -25.3772 759.712 
11265 3
12573700 2023.4 2717.8 1547 784.295 5.72407 784.316 
12572203 1623.7 2073.3 1755.7 843.346 -219.814 871.522 
12564001 2722.1 2725.1 1496.6 788.601 -70.2544 791.724 
11265.5 3
12573700 2341 2648.62 1506.5 637.751 -138.906 652.703 
12572203 2017 1997.38 1736 789.759 -152.46 804.34 
12564001 3104.5 2696.12 1486.12 767.871 -58.1827 770.073 
11266 3
12573700 2695.78 2607 1499.67 719.63 -84.432 724.567 
12572203 2424.78 1916.56 1739.89 827.135 -163.934 843.224 
12564001 3486.44 2650 1478 774.735 -93.5598 780.364 
11266.5 3
12573700 3107.78 2517.44 1478 828.974 -180.192 848.332 
12572203 2737.44 1866.89 1677.67 629.108 -99.9329 636.996 
12564001 3918.33 2492.67 1433.33 868.992 -316.566 924.857 
11267 3
12573700 3587.11 2459.89 1433.22 923.571 -110.897 930.205 
12572203 2927.11 2056.22 1687 365.446 364.804 516.365 
12564001 4303.89 2232.89 1397 742.882 -500.535 895.773 
11267.5 3
12573700 3940.67 2434.78 1407.67 701.499 -49.8236 703.266 
12572203 3288.22 2121.11 1707.44 716.49 128.748 727.966 
12564001 4645.11 1859.22 1390.11 677.028 -741.402 1004.01 
11268 3
12573700 4260.89 2280.33 1367.44 650.858 -313.911 722.604 
12572203 3713.78 1931.78 1666.89 864.95 -384.824 946.693 
12564001 4924.78 1592.44 1387.11 568.428 -542.231 785.573 
11268.5 3
12573700 4546.18 1919.64 1347.27 595.601 -753.021 960.094 
12572203 4075 1563.27 1636.09 754.117 -769.322 1077.29 
12564001 5079.73 1522.45 1444.09 323.485 -146.117 354.955 
11269 3
12573700 4798.4 1639.9 1321.8 483.177 -535.893 721.555 
12572203 4397.2 1222 1698.9 617.241 -653.779 899.119 
12564001 5351.8 1400 1443.1 521.212 -234.587 571.571 
11269.5 3
12573700 4958.67 1286.44 1344.22 319.256 -704.095 773.094 
12572203 4603.44 861 1729.33 410.846 -719.124 828.211 
12564001 5584.89 1145.67 1436.89 464.32 -506.64 687.225 
11270 3
12573700 5256.33 847.778 1425.78 597.724 -880.857 1064.51 
12572203 4888.67 482.333 1750.44 572.735 -760.375 951.943 
12564001 5906.56 656.778 1465.33 645.917 -981.705 1175.14 
11270.5 3
12573700 5632.44 534.333 1492.78 770.719 -642.304 1003.28 
12572203 5165.78 150.333 1784.56 567.851 -680.328 886.172 
12564001 6164.78 260.889 1456.78 529.144 -811.248 968.564 
11271 3
12573700 5976.22 298.444 1478.33 688.933 -472.723 835.522 
12572203 5467.56 -91.4444 1779.89 604.765 -484.525 774.923 
12564001 6464.22 -70.4444 1457.33 600.089 -663.995 894.984 
11271.5 3
12573700 6394.44 96.4444 1461.78 821.655 -396.857 912.475 
12572203 5807.67 -464.111 1788 668.195 -732.155 991.229 
12564001 6748.11 -352.889 1472.11 557.738 -554.901 786.757 
11272 3
12573700 6801.33 -29.8889 1422.78 790.076 -245.307 827.282 
12572203 6045.56 -733.667 1817.78 461.92 -523.409 698.088 
12564001 6979.44 -630.333 1498.78 449.191 -538.727 701.427 
11272.5 3
12573700 7145.88 -343.75 1409.88 701.714 -639.228 949.218 
12572203 6239.38 -1061.5 1797.5 394.744 -667.685 775.646 
12564001 7326.12 -975.875 1493.25 706.07 -703.751 996.895 
11273 3
12573700 7619 -702.222 1525.89 955.808 -724.186 1199.17 
12572203 6475.33 -1316.22 1802.22 476.684 -514.59 701.449 
12564001 7676.67 -1303.44 1507.89 708.165 -661.756 969.236 
11273.5 3
12573700 8136.5 -1059.75 1531.88 985.714 -681.005 1198.08 
12572203 6826.75 -1480.5 1829.62 669.365 -312.91 738.893 
12564001 7980.75 -1656.5 1519.88 579.206 -672.487 887.535 
11274 3
12573700 8411.62 -1336.62 1527.25 563.781 -567.367 799.846 
12572203 7183.38 -1646.38 1814.62 730.789 -339.908 805.971 
12564001 8249.25 -1873.88 1523.25 550.205 -445.441 707.914 
11274.5 3
12573700 8649.75 -1620.12 1562.75 474.353 -564.741 737.525 
12572203 7426.62 -1891.5 1805.5 484.562 -488.297 687.92 
12564001 8544.38 -2160.25 1515 587.898 -570.468 819.182 
11275 3
12573700 9044.75 -1956.75 1561.75 796.371 -678.679 1046.33 
12572203 7691.5 -2134.88 1821.88 534.022 -490.675 725.219 
12564001 8822.5 -2426 1538.38 560.736 -535.786 775.559 
11275.5 3
12573700 9464.88 -2246.75 1535.25 866.237 -597.938 1052.57 
12572203 7988.12 -2342.25 1794.75 611.598 -427.577 746.24 
12564001 9120.25 -2678.75 1543.25 613.918 -521.134 805.28 
11276 3
12573700 9855.25 -2581.5 1565.5 813.281 -697.396 1071.35 
12572203 8283 -2651.38 1803.5 614.323 -644.01 890.024 
12564001 9357.25 -2960.25 1547.25 493.75 -586.458 766.631 
11276.5 3
12573700 10069.9 -2868.11 1559.78 411.975 -550.117 687.279 
12572203 8602.89 -2860.33 1820.78 613.99 -401.072 733.377 
12564001 9565.56 -3221.11 1534.11 399.819 -500.693 640.741 
11277 3
12573700 10352.6 -3252.88 1567.12 556.567 -757.409 939.913 
12572203 8818.75 -3187.88 1836.75 424.923 -644.767 772.195 
12564001 9823.62 -3357.12 1526.88 508.011 -267.744 574.249 
11277.5 3
12573700 10503.4 -3515.89 1526.22 306.544 -534.581 616.235 
12572203 9024.89 -3518.89 1817.78 418.981 -672.792 792.588 
12564001 10016.3 -3556.44 1517.44 391.684 -405.121 563.506 
11278 3
12573700 10702.6 -3690.12 1493.38 390.55 -341.639 518.89 
12572203 9237.88 -3705.38 1820 417.62 -365.659 555.079 
12564001 10225.8 -3804.25 1502.12 410.621 -485.893 636.162 
11278.5 3
12573700 10962 -3862.11 1492 522.933 -346.746 627.449 
12572203 9474.11 -3773.67 1805.33 476.282 -137.685 495.784 
12564001 10486.7 -3924.56 1494.67 526.042 -242.552 579.268 
11279 3
12573700 11148.6 -3987 1511.25 373.998 -250.278 450.015 
12572203 9671 -3940.38 1738.62 394.567 -334.085 517.007 
12564001 10697.8 -4146.38 1494.88 423.013 -444.528 613.632 
11279.5 3
12573700 11355.6 -4164.12 1512.75 435.789 -372.895 573.553 
12572203 9910.5 -4094.88 1721.62 504.211 -325.263 600.02 
12564001 10896.9 -4325.12 1478.62 419.211 -376.316 563.339 
11280 3
12573700 11553.9 -4356 1514.44 384.232 -371.851 534.703 
12572203 10166.4 -4423.11 1714.33 496.016 -636.116 806.645 
12564001 11097.4 -4508.67 1460.33 388.7 -355.701 526.888 
11280.5 3
12573700 11765 -4579.25 1493.62 414.757 -438.605 603.653 
12572203 10401.8 -4762.75 1753.38 462.29 -667.267 811.762 
12564001 11270.8 -4644.88 1449.88 340.482 -267.6 433.057 
11281 3
12573700 11933.2 -4837.75 1439.12 350.521 -538.542 642.567 
12572203 10656.1 -4960.75 1739.75 529.948 -412.5 671.566 
12564001 11438 -4840.75 1447.12 348.438 -408.073 536.593 
11281.5 3
12573700 12172.1 -5189 1442.11 472.992 -695.545 841.133 
12572203 10958.4 -5157 1774.56 598.652 -388.614 713.726 
12564001 11669.8 -5077.11 1461.33 458.966 -468.042 655.525 
11282 3
12573700 12428.3 -5515.22 1420.11 488.042 -621.376 790.122 
12572203 11239.6 -5322.56 1778.22 535.45 -315.344 621.408 
12564001 11934.4 -5284 1457.11 504.127 -394.074 639.874 
11282.5 3
12573700 12820 -5694.5 1456.62 777.116 -355.71 854.657 
12572203 11453.1 -5564.75 1796 423.749 -480.545 640.692 
12564001 12177.6 -5657.62 1486.5 482.501 -741.319 884.512 
11283 3
12573700 13035.4 -5933 1496.12 451.52 -500 673.699 
12572203 11553.9 -5714.75 1790.5 211.216 -314.465 378.815 
12564001 12464.6 -5974.75 1503.12 601.677 -664.832 896.67 
11283.5 3
12573700 13442.9 -6155.89 1523 805.363 -440.492 917.956 
12572203 11704.4 -5848.89 1773.33 297.568 -265.097 398.526 
12564001 12837 -6181.44 1512.56 735.919 -408.487 841.688 
11284 3
12573700 13770.1 -6407.62 1553.88 653.166 -502.467 824.075 
12572203 12115.1 -6201.62 1748.38 819.722 -704.064 1080.58 
12564001 13118.1 -6415.62 1529.5 561.128 -467.426 730.309 
11284.5 3
12573700 13998 -6677.88 1554.75 459.425 -544.859 712.701 
12572203 12441.4 -6418.88 1813 657.762 -438.004 790.252 
12564001 13421.5 -6665.12 1522.88 611.643 -503.024 791.922 
11285 3
12573700 14260.3 -6948.22 1519.78 526.774 -542.866 756.435 
12572203 12690.9 -6671.56 1804.22 501.032 -507.391 713.077 
12564001 13697.6 -6906.44 1505.89 554.328 -484.577 736.271 
11285.5 3
12573700 14504.2 -7220.25 1494 469.071 -523.13 702.633 
12572203 12996.8 -6912 1821.25 588.194 -462.393 748.185 
12564001 13943.5 -7214.38 1487.62 472.97 -592.174 757.873 
11286 3
12573700 14934.5 -7596.75 1470 855.368 -748.509 1136.63 
12572203 13249.9 -7147 1843.75 503.231 -467.197 686.669 
12564001 14331.6 -7490.12 1479.88 771.62 -548.211 946.537 
11286.5 3
12573700 15314.6 -7928.62 1499.88 761.774 -665.08 1011.25 
12572203 13551.4 -7328.62 1831.62 604.208 -363.978 705.371 
12564001 14732.5 -7773 1474.88 803.357 -566.884 983.229 
11287 3
12573700 15549.4 -8122.38 1493.25 477.134 -393.801 618.657 
12572203 13868.2 -7516 1833.88 644.055 -380.843 748.23 
12564001 15009.5 -8068.25 1491.38 563.008 -600.102 822.861 
11287.5 3
12573700 15892 -8433.5 1565.5 685.25 -622.25 925.615 
12572203 14114.8 -7772 1832.38 493 -512 710.769 
12564001 15307.4 -8261.62 1551.25 595.75 -386.75 710.277 
11288 3
12573700 16141.8 -8669.88 1619.88 514.948 -487.371 709.015 
12572203 14379.6 -8065.25 1823.38 546.134 -604.639 814.77 
12564001 15582 -8502.88 1531.25 566.237 -497.423 753.693 
11288.5 3
12573700 16391.9 -9020.25 1577 513.604 -719.456 883.971 
12572203 14641.5 -8284.12 1859.5 537.731 -449.435 700.819 
12564001 15884.8 -8839.5 1554.5 621.663 -691.222 929.652 
11289 3
12573700 16685.6 -9210.25 1555.75 585.159 -378.486 696.895 
12572203 14926 -8572 1823 566.733 -573.456 806.25 
12564001 16169.9 -9153.38 1619.25 567.978 -625.249 844.71 
11289.5 3
12573700 16963 -9460.89 1546.89 548.172 -495.334 738.815 
12572203 15132.8 -8901.78 1811.67 408.652 -651.735 769.256 
12564001 16381.7 -9423 1615.67 418.561 -532.856 677.59 
11290 3
12573700 17275.4 -9968.38 1598.38 610.107 -991.184 1163.91 
12572203 15364.5 -9148.12 1835.25 452.582 -481.147 660.555 
12564001 16643.8 -9800.62 1564.5 511.882 -737.549 897.776 
11290.5 3
12573700 17432 -10469.6 1645.75 324.275 -1037.78 1087.27 
12572203 15573.1 -9276.12 1848.12 431.936 -265.01 506.753 
12564001 16905.2 -10081.1 1547.75 541.408 -580.745 793.97 
11291 3
12573700 17651.5 -10858.1 1642.75 437.251 -773.904 888.885 
12572203 15786.8 -9562.5 1864.5 425.548 -570.468 711.706 
12564001 17080.4 -10396.1 1562.88 348.855 -627.49 717.944 
11291.5 3
12573700 17957.8 -11110.6 1611.62 608.847 -501.988 789.105 
12572203 16011.6 -9955.5 1872.88 447.068 -781.312 900.177 
12564001 17333.5 -10716.1 1516.62 503.231 -636.183 811.153 
11292 3
12573700 18346.5 -11376.1 1548.75 765.256 -522.638 926.697 
12572203 16287.8 -10173.6 1887.88 543.553 -429.38 692.688 
12564001 17562.1 -11045.5 1499.38 450.049 -648.376 789.263 
11292.5 3
12573700 18753.1 -11716.5 1523.75 838.402 -701.804 1093.37 
12572203 16550 -10403.4 1863 540.722 -473.711 718.876 
12564001 17828.4 -11391.9 1479.12 548.969 -714.175 900.785 
11293 3
12573700 19268.4 -12042.2 1597.56 1036.86 -655.377 1226.62 
12572203 16821.7 -10765.4 1869.22 546.613 -728.51 910.776 
12564001 18279.4 -11682.6 1490.56 907.584 -584.87 1079.71 
11293.5 3
12573700 19609.6 -12306.2 1616.88 665.069 -514.674 840.956 
12572203 17042.2 -11080.5 1895.25 429.987 -614.143 749.707 
12564001 18757.6 -11992.5 1478.12 932.126 -604.18 1110.81 
11294 3
12573700 19906 -12526.1 1606.38 604.847 -448.724 753.122 
12572203 17178.6 -11382.1 1877.5 278.316 -615.561 675.556 
12564001 19068.5 -12250.5 1517.5 634.439 -526.531 824.468 
11294.5 3
12573700 20173.6 -12723.5 1611.12 542.85 -400.355 674.515 
12572203 17274.9 -11620.4 1907.62 195.233 -483.266 521.212 
12564001 19379.2 -12517.6 1531.25 630.325 -541.836 831.201 
11295 2
12573700 20422.5 -12955.8 1549.88 504.817 -471.095 690.486 
12564001 19689.1 -12742.2 1538.5 628.55 -455.629 776.32 
11295.5 2
12573700 20753.4 -13204.1 1548.11 642.611 -482.255 803.441 
12564001 20008 -12996.7 1503.89 619.175 -494.013 792.102 
11296 2
12573700 21013.1 -13412.8 1602 501.314 -402.778 643.075 
12564001 20340 -13356.4 1477.62 640.927 -694.418 944.988 
11296.5 2
12573700 21240 -13573.8 1642.12 473.643 -336.117 580.786 
12564001 20636.9 -13598 1469.38 619.781 -504.436 799.115 
11297 2
12573700 21613.3 -13764.9 1605.33 719.332 -368.283 808.128 
12564001 20953.9 -13781.2 1492.11 610.817 -353.029 705.498 
11297.5 2
12573700 21961.5 -13950.4 1567.75 663.175 -353.307 751.416 
12564001 21295.2 -13917.1 1485.38 650.212 -258.862 699.846 
11298 2
12573700 22355.8 -14143.2 1528.5 811.214 -396.862 903.088 
12564001 21675.5 -14084.9 1460.25 782.407 -345.165 855.161 
11298.5 2
12573700 22778 -14236.7 1486.71 888.947 -196.767 910.464 
12564001 22029 -14233.4 1453.71 744.211 -312.744 807.254 
11299 2
12573700 23119.9 -14422.2 1444 704.897 -382.548 802.012 
12564001 22377.8 -14355 1449.25 719.072 -250.663 761.509 
11299.5 2
12573700 23551.3 -14691.9 1486.33 821.825 -513.598 969.113 
12564001 22765.8 -14531.1 1439 739.101 -335.45 811.663 
11300 2
12573700 24027 -14884.1 1550.29 941.914 -380.701 1015.94 
12564001 23211.1 -14722.6 1405.71 881.911 -379.129 959.951 
11300.5 2
12573700 24383.8 -14977.4 1542.89 741.742 -193.974 766.686 
12564001 23615.4 -14913.6 1463.67 840.544 -397.056 929.606 
11301 2
12573700 24750.1 -15159.4 1536.88 714.127 -354.64 797.338 
12564001 24000.4 -15114.1 1455.88 750.352 -390.974 846.102 
11301.5 2
12573700 25143.8 -15258.2 1511 770.303 -193.493 794.233 
12564001 24357.5 -15230.6 1494.62 698.875 -227.984 735.121 
11302 2
12573700 25426.4 -15323.6 1502.75 588.802 -136.198 604.349 
12564001 24644.8 -15420.6 1524.25 598.438 -395.833 717.504 
11302.5 2
12573700 25841.5 -15452.8 1484.5 842.039 -261.917 881.833 
12564001 25017 -15544.1 1526 755.071 -250.507 795.541 
11303 2
12573700 26360.6 -15545.6 1452.62 1042.42 -186.496 1058.97 
12564001 25347.9 -15584.6 1503 664.408 -81.3253 669.366 
11303.5 2
12573700 26861.3 -15766.3 1481.33 962.901 -424.439 1052.3 
12564001 25827.3 -15822.1 1508 922.035 -456.704 1028.94 
11304 2
12573700 27210.5 -15957 1480.75 674.067 -368.082 768.017 
12564001 26243.4 -15955.9 1499 803.169 -258.231 843.661 
11304.5 2
12573700 27645.6 -16114.5 1526 889.826 -322.086 946.324 
12564001 26656.4 -16160.5 1478.88 844.581 -418.456 942.561 
11305 2
12573700 28058.4 -16251.9 1564.25 838.923 -279.217 884.168 
12564001 27124.4 -16311.2 1525.75 951.22 -306.402 999.35 
11305.5 2
12573700 28447.9 -16445.6 1627.62 801.44 -398.663 895.119 
12564001 27451.9 -16431.8 1583.75 673.868 -247.942 718.035 
11306 2
12573700 28772.7 -16571.2 1670.11 638.098 -246.753 684.146 
12564001 27875.8 -16639 1579.44 832.815 -407.171 927.021 
11306.5 2
12573700 29066.9 -16656 1635.75 575.75 -165.906 599.177 
12564001 28218.9 -16774 1549.12 671.423 -264.188 721.529 
11307 2
12573700 29400 -16847 1612.12 663.596 -380.478 764.933 
12564001 28620.6 -16877.8 1511.88 800.299 -206.673 826.554 
11307.5 2
12573700 29678 -17091.2 1573.56 550.495 -483.608 732.75 
12564001 28969.8 -17057.4 1482.33 691.392 -355.831 777.585 
11308 2
12573700 30053.2 -17159.1 1543.5 725.822 -131.34 737.61 
12564001 29416 -17197.5 1466.12 863.099 -270.9 904.614 
11308.5 2
12573700 30404.2 -17297.8 1504.62 731.25 -288.802 786.214 
12564001 29737.6 -17323.8 1490.62 670.052 -263.021 719.826 
11309 2
12573700 30765.8 -17564.4 1466.12 745.361 -549.742 926.164 
12564001 30130.4 -17474.8 1462.62 809.794 -311.34 867.582 
11309.5 2
12573700 31185.8 -17895.2 1416.88 848.485 -668.434 1080.15 
12564001 30447.2 -17649.6 1406 640.152 -353.283 731.165 
11310 2
12573700 31690.2 -18126.4 1383.62 989.216 -453.186 1088.08 
12564001 30797 -17913 1386 685.784 -516.422 858.482 
11310.5 2
12573700 32156.8 -18376.6 1323 938.632 -503.521 1065.16 
12564001 31289.1 -18236.4 1335.25 990.191 -650.654 1184.83 
11311 2
12573700 32562 -18487.6 1453 793.053 -217.221 822.264 
12564001 31647.1 -18419.2 1291.62 700.587 -357.877 786.701 
11311.5 2
12573700 33044.4 -18619.2 1480.62 955.198 -260.644 990.12 
12564001 31990.2 -18640.1 1286.38 679.455 -437.376 808.058 
11312 2
12573700 33513.8 -18453.6 1485.88 914.961 322.856 970.252 
12564001 32566.6 -18827.2 1407.75 1123.54 -364.766 1181.27 
11312.5 2
12573700 33961.4 -18366.6 1485 946.466 184.046 964.195 
12564001 32962.4 -18813.9 1450.43 836.794 28.3147 837.273 
11313 2
12573700 34363.4 -18449.6 1508.25 844.425 -174.482 862.263 
12564001 33264.8 -18730.9 1450.5 635.129 174.332 658.62 
11313.5 2
12573700 34785.5 -18580.6 1509.38 810.221 -251.44 848.339 
12564001 33630.1 -18792.4 1474.62 701.296 -118.042 711.161 
11314 2
12573700 35066.1 -18711.6 1544.62 553.501 -258.383 610.84 
12564001 34017.8 -18876.4 1528.88 764.546 -165.68 782.292 
11314.5 2
12573700 35504.9 -18887.4 1547.88 874.004 -350.1 941.516 
12564001 34386.1 -18975.1 1531.5 733.815 -196.713 759.724 
11315 2
12573700 35950.8 -19094.4 1527.75 884.673 -410.714 975.362 
12564001 34763 -19126.2 1560.12 747.768 -299.851 805.647 
11315.5 2
12573700 36386.6 -19250.3 1517.14 894.911 -320.145 950.451 
12564001 35134.9 -19244.4 1561.57 763.567 -242.666 801.2 
11316 2
12573700 36635.8 -19371 1491.75 524.586 -254.135 582.903 
12564001 35547.1 -19324.5 1550.62 867.932 -168.571 884.151 
11316.5 2
12573700 37116.2 -19582.9 1474.25 940.313 -414.628 1027.67 
12564001 36008.8 -19449.4 1545.88 903.376 -244.374 935.845 
11317 2
12573700 37331.2 -19702.6 1483.25 415.861 -231.625 476.015 
12564001 36363.1 -19587.4 1556.75 685.445 -266.925 735.584 
11317.5 2
12573700 37503.5 -19634.4 1525.5 337.745 133.824 363.291 
12564001 36722.2 -19752.4 1542 704.167 -323.529 774.934 
11318 2
12573700 37923.6 -19584.6 1559.86 873.329 103.542 879.446 
12564001 37115.3 -19816.7 1575.29 817.122 -133.762 827.998 
11318.5 2
12573700 38353.4 -19607.5 1574.25 880.745 -46.9848 881.997 
12564001 37397.5 -19858.6 1577.12 578.308 -85.8826 584.65 
11319 2
12573700 38800.2 -19660.4 1578.75 911.99 -107.908 918.352 
12564001 37714.2 -19954.2 1590 646.429 -195.153 675.244 
11319.5 2
12573700 39283.5 -19714.6 1520.75 951.28 -106.791 957.255 
12564001 38185.1 -20053.1 1610.12 926.919 -194.636 947.134 
11320 2
12573700 39689.6 -19821.8 1482.38 813.878 -214.679 841.715 
12564001 38627.9 -20195.2 1607.88 887.275 -284.82 931.868 
11320.5 2
12573700 40088.7 -19945.4 1445.56 767.388 -237.874 803.41 
12564001 39080.3 -20333.4 1612.11 870.112 -265.759 909.793 
11321 2
12573700 40490.1 -20013.4 1478.38 778.02 -131.648 789.079 
12564001 39466.4 -20345.9 1628.62 748.143 -24.0902 748.531 
11321.5 2
12573700 40909.8 -20297.6 1513.5 824.411 -558.448 995.749 
12564001 39873 -20462.5 1584.25 798.87 -229.126 831.079 
11322 2
12573700 41298.4 -20570.8 1508.62 793.112 -557.398 969.391 
12564001 40407.4 -20559.8 1539.38 1090.56 -198.469 1108.47 
11322.5 2
12573700 41802.1 -20793 1544 1003.46 -442.729 1096.79 
12564001 40902.3 -20667 1508.56 985.973 -213.645 1008.85 
11323 2
12573700 42380.2 -20895.6 1554.12 1133.61 -201.225 1151.33 
12564001 41319.8 -20823.9 1511.88 818.464 -307.598 874.357 
11323.5 2
12573700 42635 -20864.8 1584.38 512.575 62.1227 516.326 
12564001 41728.9 -20844.8 1552.5 823.189 -42.002 824.26 
11324 2
12573700 42887.9 -20847.6 1606.38 495.833 33.5784 496.969 
12564001 41999.2 -20864.2 1571.38 530.147 -38.2353 531.524 
11324.5 2
12573700 43095.4 -20899.8 1621.25 425.205 -106.814 438.416 
12564001 42429.9 -20826.4 1609 882.428 77.6127 885.835 
11325 2
12573700 43450.9 -21037.6 1602 731.481 -283.693 784.568 
12564001 42766.9 -20756 1629.62 693.416 144.805 708.374 
11325.5 2
12573700 43791 -21198.6 1570.5 711.559 -336.82 787.251 
12564001 43138.1 -20805.6 1602.25 776.674 -103.818 783.582 
11326 2
12573700 44211.9 -21230.3 1526 800.169 -60.282 802.436 
12564001 43484.6 -20912 1592.44 658.613 -202.234 688.963 
11326.5 2
12573700 44505.4 -21104.5 1518 574.337 246.249 624.901 
12564001 43804.1 -20946.5 1561 625.381 -67.5147 629.014 
11327 2
12573700 44889.8 -21181.1 1491.44 758.191 -151.107 773.102 
12564001 44120.3 -20811.1 1527.56 623.685 267.039 678.449 
11327.5 2
12573700 45177.4 -21161.1 1508.25 585.738 40.7049 587.15 
12564001 44562.6 -20767.2 1496.12 900.798 89.3302 905.216 
11328 2
12573700 45459.4 -21233.1 1501.38 569.697 -145.455 587.973 
12564001 44985.6 -20741 1478.62 854.545 53.0303 856.189 
11328.5 2
12573700 45833.6 -21477.3 1545.3 751.456 -490.311 897.269 
12564001 45419.8 -20767.8 1493.7 871.837 -53.8153 873.497 
11329 2
12573700 46137.2 -21635.8 1591.38 612.198 -319.456 690.534 
12564001 45792 -20912.5 1522.38 750.403 -291.734 805.117 
11329.5 2
12573700 46344.1 -21802.1 1631.89 422.166 -339.512 541.749 
12564001 46116.1 -21032 1554.22 661.451 -243.878 704.978 
11330 2
12573700 46655.6 -22043.1 1608.89 603.575 -467.054 763.179 
12564001 46339.7 -21215.8 1606.56 433.247 -356.158 560.849 
11330.5 2
12573700 46947.5 -22338.2 1558.38 600.709 -607.282 854.191 
12564001 46604.9 -21455.1 1597.12 545.696 -492.484 735.068 
11331 2
12573700 47108.7 -22519 1583.33 331.619 -371.914 498.288 
12564001 46791.9 -21658.2 1553 384.802 -417.896 568.075 
11331.5 1
12564001 46834.7 -21891.9 1495.56 81.3266 -444.233 451.616 
11332 1
12564001 46868.4 -22110.4 1471.67 65.4608 -423.557 428.586 
11332.5 1
12564001 46903.1 -22224.6 1463.62 71.2126 -234.457 245.033 
11333 1
12564001 47018.8 -22352.8 1459.12 238.402 -264.175 355.843 
