# Supplementary material for: Intrinsic group behaviour II: On the dependence of triad spatial dynamics on social and personal features; and on the effect of social interaction on small group dynamics
Source: PLoS One. 2019 Dec 3;14(12):e0225704. doi: 10.1371/journal.pone.0225704 (PMC6890182; doi:10.1371/journal.pone.0225704)
Supplement: S3 Data Set — (ZIP) [file pone.0225704.s003.zip › set_3_int/group_traj_triad_int/traj_3_0324_72.dat]

3 12575100 12575801 12565304 0 0 1 0 1 1 0 23.3333 0 50 1511.57 1644.95 1306.21 
11213.5 1
12565304 35186.4 -19032.7 1591.57 0 0 0 
11214 1
12565304 35727.9 -19163 1553.78 1164.43 -280.184 1197.67 
11214.5 1
12565304 36405.2 -19679.2 1563.12 1320.39 -1006.34 1660.16 
11215 1
12565304 36967.4 -19920.9 1642.75 1144.86 -492.108 1246.14 
11215.5 1
12565304 37405 -20117.4 1667.12 909.823 -408.524 997.332 
11216 1
12565304 38011.9 -20236.8 1696 1201.76 -236.441 1224.8 
11216.5 1
12565304 38471.9 -20379.4 1727 909.063 -281.813 951.743 
11217 1
12565304 39008.9 -20583.2 1717.22 1071.88 -406.881 1146.51 
11217.5 1
12565304 39587.3 -20731.1 1711.56 1125.38 -287.722 1161.58 
11218 1
12565304 40112 -20931.8 1661.88 1018.77 -389.59 1090.72 
11218.5 1
12565304 40739.4 -21149.3 1602.67 1259.93 -436.914 1333.53 
11219 1
12565304 41261.5 -21391.4 1570 1099.06 -509.561 1211.44 
11219.5 1
12565304 41953.6 -21386.4 1555.33 1392.47 9.92064 1392.5 
11220 1
12565304 42380.8 -21606.1 1596 836.051 -429.876 940.093 
11220.5 1
12565304 42734.9 -21997.7 1546.44 687.594 -760.302 1025.11 
11221 1
12565304 43221 -22411.9 1490.38 990.043 -843.601 1300.71 
11221.5 1
12565304 43787 -22616.2 1496.33 1186.58 -428.401 1261.55 
11222 1
12565304 44321.7 -22780.1 1521.56 1084.52 -332.432 1134.32 
11222.5 1
12565304 44911.6 -22923.7 1585 1147.64 -279.291 1181.14 
11223 1
12565304 45407.8 -23191 1624.67 978.742 -527.285 1111.74 
11223.5 1
12565304 45724 -23557.9 1636.67 633.712 -735.248 970.66 
11224 1
12565304 46208.7 -23480.3 1630.11 967.399 154.802 979.706 
11224.5 1
12565304 46724.2 -23024.8 1601.78 1014.87 896.763 1354.31 
11225 1
12565304 47091.2 -23025.6 1595.75 739.975 -1.70811 739.977 
11225.5 1
12565304 47496.1 -22327.2 1593.11 804.893 1388.47 1604.9 
11226 1
12565304 47478.2 -21994.1 1582.5 -35.2986 658.295 659.241 
11226.5 1
12565304 47403.8 -21895.1 1576.38 -152.664 202.869 253.894 
11227 1
12565304 47351.1 -21827.6 1568.88 -106.099 136.089 172.56 
11227.5 1
12565304 47445.8 -21838.9 1565.78 189.306 -22.5278 190.641 
11228 1
12565304 47534.6 -21790.6 1570.44 172.384 93.8511 196.276 
11228.5 1
12565304 47583.9 -21882.2 1571.5 97.4693 -181.214 205.764 
11229 1
12565304 47547.8 -21998.9 1563.67 -73.6678 -238.039 249.177 
11229.5 1
12565304 47279.1 -22237.9 1555.62 -524.712 -466.77 702.28 
11230 1
12565304 46813.4 -22852.2 1561.5 -962.293 -1269.37 1592.89 
11230.5 1
12565304 46610.4 -23677.8 1654.25 -423.8 -1723.38 1774.73 
11231 1
12565304 46129.8 -24208.9 1608.11 -942.347 -1041.45 1404.51 
11231.5 1
12565304 45925.8 -24242.1 1575.44 -384.906 -62.6834 389.976 
11232 1
12565304 45856.1 -23935.8 1573 -142.731 627.789 643.81 
11232.5 1
12565304 45583.1 -23534.6 1595 -561.757 825.503 998.512 
11233 1
12565304 45115.5 -22968.5 1625.62 -938.978 1136.66 1474.34 
11233.5 1
12565304 44635.7 -22586.6 1624.11 -969.36 771.605 1238.96 
11234 1
12565304 44103.9 -22372.2 1670.12 -1042.73 420.207 1124.21 
11234.5 1
12565304 43471 -22280.4 1593.33 -1294.22 187.741 1307.77 
11235 1
12565304 42821.4 -22294.5 1546.88 -1281.31 -27.723 1281.61 
11235.5 1
12565304 42218.9 -22204.1 1630.22 -1242.24 186.369 1256.14 
11236 1
12565304 41717.4 -21964.1 1624.56 -990.997 474.308 1098.66 
11236.5 1
12565304 41307.8 -21745.3 1635.67 -824.279 440.197 934.457 
11237 1
12565304 40644.1 -21509 1659.78 -1327.33 472.667 1408.98 
11237.5 1
12565304 40076.1 -21014.3 1631.56 -1140.56 993.307 1512.46 
11238 1
12565304 39601.4 -20718.7 1675 -919.983 572.933 1083.8 
11238.5 1
12565304 39023.2 -20532.2 1725.5 -1135.85 366.306 1193.46 
11239 1
12565304 38465.8 -20368.6 1747.88 -1166.32 342.312 1215.51 
11239.5 1
12565304 37964.7 -20197.6 1747 -1000.17 341.456 1056.85 
11240 1
12565304 37289.3 -19921.9 1765 -1271.81 519.146 1373.69 
11240.5 1
12565304 36789.6 -19640.9 1711.11 -987.703 555.336 1133.12 
11241 1
12565304 36171.4 -19366.6 1626.5 -1282.53 569.012 1403.09 
11241.5 1
12565304 35652.6 -19147.3 1671.33 -1089.96 460.697 1183.32 
11242 1
12565304 35232.7 -18980.9 1677.22 -836.432 331.563 899.751 
11242.5 1
12565304 34649 -18957.6 1649.67 -1158.07 46.2963 1158.99 
11243 1
12565304 33978.6 -19037.8 1660.56 -1312.02 -156.991 1321.38 
11243.5 1
12565304 33151.3 -19149.1 1676.78 -1654.44 -222.667 1669.36 
11244 1
12565304 32496.4 -19079 1680 -1323.01 141.639 1330.57 
11244.5 1
12565304 31973.4 -18956.3 1619 -1089.58 255.556 1119.15 
11245 1
12565304 31402.4 -18496 1556.3 -1083.58 873.498 1391.81 
11245.5 1
12565304 30733.7 -17985.7 1492.56 -1271.36 970.215 1599.27 
11246 1
12565304 30232.4 -17457.2 1483.11 -1020.82 1076.26 1483.38 
11246.5 1
12565304 29697.9 -17034.7 1636.33 -1084.29 857.111 1382.15 
11247 1
12565304 29320.4 -16597.9 1701.62 -761.117 880.628 1163.96 
11247.5 1
12565304 28917.9 -16227.3 1717.67 -836.769 770.357 1137.38 
11248 1
12565304 28383.6 -16054.8 1678 -1047.71 338.344 1100.99 
11248.5 1
12565304 27859.7 -15865.1 1667 -1047.78 379.333 1114.33 
11249 1
12565304 27286.4 -15636 1599.56 -1139.61 455.489 1227.26 
11249.5 1
12565304 26503.7 -15383.4 1557.56 -1543.94 498.137 1622.31 
11250 1
12565304 25822.7 -15183.4 1580.22 -1340.55 393.701 1397.17 
11250.5 1
12565304 25203.4 -15024.1 1663.88 -1271.65 327.145 1313.05 
11251 1
12565304 24690.6 -14868.4 1611.62 -1084.04 329.281 1132.95 
11251.5 1
12565304 24102.1 -14693.1 1656.33 -1140.53 339.659 1190.03 
11252 1
12565304 23470.7 -14530.3 1627.33 -1245.45 321.061 1286.17 
11252.5 1
12565304 22803.2 -14282.6 1500 -1301.06 482.998 1387.82 
11253 1
12565304 22069.4 -14013.8 1567.67 -1464.63 536.483 1559.79 
11253.5 1
12565304 21500.5 -13654.5 1650.62 -1173.08 740.779 1387.4 
11254 1
12565304 21071 -13447.3 1694.9 -847.14 408.679 940.566 
11254.5 1
12565304 20626.9 -13125 1661.62 -895.413 649.798 1106.35 
11255 1
12565304 20142.8 -12829.7 1679 -1004.35 612.725 1176.5 
11255.5 1
12565304 19809.9 -12469.8 1667.62 -652.751 705.719 961.313 
11256 1
12565304 19502 -12171.1 1658 -629.601 610.713 877.137 
11256.5 1
12565304 19158.4 -11748.3 1675.89 -669.699 824.128 1061.92 
11257 1
12565304 18366 -11161.7 1662.78 -1541.72 1141.37 1918.24 
11257.5 1
12565304 17821.8 -10607.2 1692.62 -1117.56 1138.43 1595.29 
11258 1
12565304 17401.2 -10228.3 1695.11 -851.271 767.038 1145.87 
11258.5 1
12565304 16912.6 -9614.5 1694.5 -958.034 1203.59 1538.33 
11259 1
12565304 16438.9 -9123.33 1653.78 -964.839 1000.34 1389.82 
11259.5 1
12565304 15967.7 -8689.22 1648.78 -882.439 812.942 1199.82 
11260 1
12565304 15665 -8220 1671.25 -631.872 979.587 1165.7 
11260.5 1
12565304 15334.6 -7783.67 1654.22 -695.673 918.596 1152.29 
11261 1
12565304 15027 -7218.11 1614 -591.453 1087.61 1238.02 
11261.5 1
12565304 14500.8 -6729.25 1615.25 -1037.97 964.223 1416.72 
11262 1
12565304 14139.4 -6304.56 1595.33 -743.427 873.857 1147.31 
11262.5 1
12565304 13682 -5924 1638.44 -895.195 744.727 1164.47 
11263 1
12565304 13246.9 -5561.56 1655.78 -835.146 695.671 1086.93 
11263.5 1
12565304 12791.5 -5053.12 1621.25 -935.09 1044.01 1401.55 
11264 1
12565304 12371.2 -4464.89 1599.78 -843.931 1181.2 1451.7 
11264.5 1
12565304 11973.4 -3984.62 1599.75 -818.616 988.197 1283.22 
11265 1
12565304 11595.6 -3601.8 1647.6 -739.286 749.168 1052.52 
11265.5 1
12565304 11145.4 -3090.12 1603.38 -904.066 1027.46 1368.58 
11266 1
12565304 10559.6 -2905.44 1565.33 -1188.27 374.606 1245.92 
11266.5 1
12565304 9859 -2906.56 1660 -1409.57 -2.23564 1409.57 
11267 1
12565304 9241.78 -2955.33 1648 -1189.25 -93.9842 1192.96 
11267.5 1
12565304 8723.56 -2806.22 1639.11 -1028.22 295.855 1069.94 
11268 1
12565304 8448.11 -2695.89 1625.78 -559.846 224.255 603.091 
11268.5 1
12565304 8323.73 -2624.45 1633 -259.674 149.132 299.451 
11269 1
12565304 8506.5 -2392.9 1633.9 350.139 443.591 565.129 
11269.5 1
12565304 9009.11 -2165.44 1631.44 1001.22 453.099 1098.97 
11270 1
12565304 9310.56 -1531.33 1617.67 605.31 1273.32 1409.87 
11270.5 1
12565304 9219 -1276 1592.11 -187.614 523.224 555.844 
11271 2
12575100 10075.5 -3759 1612 0 0 0 
12565304 8982.33 -1189.78 1558.22 -474.282 172.79 504.777 
11271.5 2
12575100 10234.8 -3776 1616.44 502.454 -53.6278 505.307 
12565304 8895.67 -1578.67 1539.67 -170.268 -764.025 782.768 
11272 2
12575100 10427.8 -3818.67 1593.11 374.757 -82.8479 383.806 
12565304 8938.33 -1790.78 1545.22 82.8479 -411.866 420.116 
11272.5 2
12575100 10616.6 -4104.88 1536.38 384.618 -582.909 698.365 
12565304 9110 -1994.62 1548.5 349.627 -415.167 542.773 
11273 2
12575100 10944.3 -4385.56 1501.33 662.037 -567.031 871.675 
12565304 9387.56 -2251.78 1553.89 560.718 -519.501 764.386 
11273.5 2
12575100 11316.1 -4689.88 1485.25 708.175 -579.656 915.157 
12565304 10005.8 -2816.5 1590.38 1177.51 -1075.66 1594.86 
11274 2
12575100 11815.1 -4946.25 1492.62 1022.54 -525.359 1149.61 
12565304 10272.2 -3078.75 1588.88 546.107 -537.398 766.178 
11274.5 2
12575100 12199.2 -5262.38 1490.88 765.189 -629.731 990.997 
12565304 10477.4 -3329.25 1579.5 408.616 -499.004 644.959 
11275 2
12575100 12665.4 -5612.5 1507.5 939.768 -705.897 1175.35 
12565304 10745.1 -3613.25 1538.25 539.819 -572.581 786.926 
11275.5 2
12575100 13133.2 -5823.5 1541 964.691 -435.052 1058.25 
12565304 10978 -3971.12 1489 480.155 -737.887 880.355 
11276 2
12575100 13424.5 -6080.5 1531.75 606.771 -535.417 809.223 
12565304 11202.4 -4270.38 1495.25 467.448 -623.438 779.219 
11276.5 2
12575100 13751.9 -6297.78 1537.78 628.386 -417.04 754.182 
12565304 11514.3 -4570.33 1513.78 598.768 -575.736 830.66 
11277 2
12575100 14006.5 -6586.5 1542.62 501.203 -568.351 757.778 
12565304 11972.4 -4802.88 1482.25 901.657 -457.759 1011.2 
11277.5 2
12575100 14189.9 -6788.33 1537 372.742 -410.23 554.279 
12565304 12351.1 -5085.67 1479.22 769.789 -574.78 960.701 
11278 3
12575801 13271 -6279 845 0 0 0 
12575100 14451.9 -6890.38 1535 513.698 -200.082 551.288 
12565304 12790 -5504.88 1523.62 860.566 -821.977 1190.05 
11278.5 3
12575801 13549.9 -6318.11 842.667 935.869 -131.245 945.027 
12575100 14622.9 -6792.44 1545.56 344.786 197.441 397.316 
12565304 13119 -5778.56 1531.22 663.306 -551.775 862.804 
11279 3
12575801 13889.6 -6389.75 873.25 680.834 -143.565 695.806 
12575100 14828.1 -6779.62 1510.12 411.295 25.6903 412.096 
12565304 13368.4 -6157.25 1533.25 499.749 -758.907 908.674 
11279.5 3
12575801 14182.2 -6682.88 920.5 616.053 -617.105 871.975 
12575100 14991.2 -6931.75 1472.75 343.421 -320.263 469.581 
12565304 13637.1 -6450.62 1525.88 565.789 -617.632 837.608 
11280 3
12575801 14319.2 -7178.89 1000.56 265.45 -961.267 997.245 
12575100 15057.1 -7055.89 1492.44 127.638 -240.579 272.341 
12565304 14000 -6805.67 1551.11 703.246 -688.065 983.864 
11280.5 3
12575801 14399.9 -7829.75 1041.5 158.453 -1278.71 1288.49 
12575100 15429.9 -7525.62 1547.12 732.346 -922.861 1178.13 
12565304 14279.6 -7214.75 1586.25 549.361 -803.7 973.515 
11281 3
12575801 14939.1 -8184.75 1052.88 1123.44 -739.583 1345.03 
12575100 15678 -7928.38 1574 516.927 -839.062 985.515 
12565304 14626.4 -7536 1595.25 722.396 -669.271 984.774 
11281.5 3
12575801 14967.3 -8573.89 1066 55.8581 -770.572 772.594 
12575100 15893.2 -8288.11 1599.89 426.183 -712.349 830.104 
12565304 15005.4 -7972 1598.22 750.633 -863.366 1144.05 
11282 3
12575801 15277.3 -8921.67 1100.67 590.476 -662.434 887.401 
12575100 16271.7 -8645 1678.56 720.847 -679.788 990.824 
12565304 15385.4 -8251.33 1563.44 723.81 -532.063 898.327 
11282.5 3
12575801 15544.9 -9149.75 1133.38 530.837 -452.546 697.557 
12575100 16597.6 -8980.88 1671.38 646.743 -666.419 928.65 
12565304 15649.5 -8578.25 1609.75 523.92 -648.644 833.805 
11283 3
12575801 15816.2 -9521 1085.25 568.92 -778.302 964.066 
12575100 17101.1 -9513.38 1654.12 1055.56 -1116.35 1536.37 
12565304 15916.9 -8978.62 1653.88 560.535 -839.361 1009.32 
11283.5 3
12575801 16226.2 -10101.8 1136.33 810.222 -1147.78 1404.94 
12575100 17410.7 -9803.22 1642.11 611.742 -572.821 838.065 
12565304 16264.6 -9592.56 1720.44 687.116 -1213.3 1394.36 
11284 3
12575801 16464.5 -10408.4 1143.62 475.604 -611.971 775.053 
12575100 17804.8 -10039.2 1602.38 786.593 -471.113 916.884 
12565304 16520.8 -9844.25 1705.5 511.366 -502.384 716.858 
11284.5 3
12575801 16978.4 -10618.2 1131.5 1036.04 -423.135 1119.12 
12575100 18119 -10361.2 1594.75 633.569 -649.194 907.117 
12565304 16862.1 -10058.4 1701.62 688.256 -431.704 812.443 
11285 3
12575801 17719 -10834.2 1091.11 1487.2 -433.679 1549.14 
12575100 18573.2 -10684.6 1575.78 912.093 -649.208 1119.55 
12565304 17093.1 -10382.1 1703 463.828 -650.073 798.58 
11285.5 3
12575801 18090.1 -11013.9 1031.5 713.702 -345.486 792.926 
12575100 18990.5 -10949.2 1560.75 802.457 -509.028 950.288 
12565304 17695.2 -10527 1664.75 1157.96 -278.632 1191.01 
11286 3
12575801 18399.2 -11291.6 999.625 614.563 -552.187 826.195 
12575100 19417.8 -11192.9 1573.38 849.404 -484.344 977.791 
12565304 17969.5 -10846.1 1651 545.229 -634.443 836.536 
11286.5 3
12575801 18838 -11615.6 1051.38 879.259 -649.299 1093.02 
12575100 19713.6 -11476.6 1581.5 592.936 -568.637 821.536 
12565304 18246.2 -11277.2 1660.25 554.609 -863.978 1026.67 
11287 3
12575801 19276 -12018.9 1160.25 890.244 -819.614 1210.08 
12575100 19804.6 -11705.2 1538.12 184.959 -464.685 500.142 
12565304 18727.9 -11742.2 1657 978.913 -945.122 1360.71 
11287.5 3
12575801 19494.4 -12390.2 1156.25 436.75 -742.75 861.643 
12575100 19938.4 -12087.8 1521.62 267.5 -765 810.42 
12565304 19162.5 -12002 1642.5 869.25 -519.5 1012.66 
11288 3
12575801 19680.5 -12629.4 1127.38 383.763 -493.041 624.791 
12575100 20256.5 -12439.2 1542.5 655.928 -724.742 977.493 
12565304 19490.2 -12169.8 1633.62 675.773 -345.876 759.144 
11288.5 3
12575801 19951 -12987.6 1109.38 555.441 -735.626 921.771 
12575100 20441.8 -12615.1 1536.38 380.39 -361.14 524.517 
12565304 19772.2 -12416 1648.62 579.055 -505.647 768.755 
11289 3
12575801 20320.2 -13222.5 1129 735.558 -467.878 871.754 
12575100 20723.8 -12768.8 1538.5 561.753 -306.026 639.702 
12565304 20061.6 -12747.4 1642 576.444 -660.11 876.375 
11289.5 3
12575801 20534.7 -13573.3 1091.67 423.748 -693.347 812.584 
12575100 20954.8 -12946.1 1571.56 456.577 -350.516 575.607 
12565304 20327.8 -13037.2 1609.11 525.994 -572.821 777.684 
11290 3
12575801 20879.2 -13650.2 1051 673.014 -150.228 689.577 
12575100 21164.4 -13130.8 1566.38 409.37 -360.623 545.557 
12565304 20527.1 -13289.9 1599.75 389.35 -493.462 628.569 
11290.5 3
12575801 21220.2 -13742.6 1044.62 706.004 -191.253 731.45 
12575100 21447 -13219 1556.75 585.145 -182.712 613.008 
12565304 20811.9 -13413.9 1588.25 589.545 -256.729 643.018 
11291 3
12575801 21696.6 -13830 1031.75 948.954 -174.054 964.784 
12575100 21753.9 -13229.2 1545.5 611.305 -20.4183 611.646 
12565304 21248.4 -13584.8 1580 869.522 -340.388 933.773 
11291.5 3
12575801 22118.6 -13843.1 1021.75 838.966 -26.0934 839.372 
12575100 22045.8 -13287 1553.38 580.268 -114.811 591.518 
12565304 21603.4 -13677.5 1567.62 705.765 -184.394 729.456 
11292 3
12575801 22514.2 -13957 1039.25 778.789 -224.163 810.409 
12575100 22487.9 -13373.2 1545.25 870.325 -169.783 886.731 
12565304 21971.5 -13783.2 1561.5 724.656 -208.169 753.963 
11292.5 3
12575801 22817.8 -14167.8 1064.38 625.773 -434.536 761.849 
12575100 22814.9 -13495.9 1553.25 674.227 -252.835 720.075 
12565304 22368.5 -13910.2 1541 818.557 -261.856 859.42 
11293 3
12575801 23019.6 -14423.3 1064.11 406.047 -514.252 655.233 
12575100 23158.8 -13782.9 1536.89 691.957 -577.493 901.278 
12565304 22674 -14075 1533.22 614.688 -331.489 698.374 
11293.5 3
12575801 23460.4 -14421.9 1167.12 859.297 2.84275 859.302 
12575100 23631.8 -13852.5 1525.5 921.973 -135.694 931.905 
12565304 23003.9 -14136.6 1524.12 643.031 -120.127 654.156 
11294 3
12575801 24133.2 -14502.4 1218.88 1373.21 -164.286 1383.01 
12575100 24103 -13928.1 1544.88 961.735 -154.337 974.04 
12565304 23589.6 -14422.6 1541.5 1195.41 -583.673 1330.29 
11294.5 3
12575801 24424.8 -14644.5 1381.38 591.278 -288.286 657.813 
12575100 24616.2 -14089.9 1521 1041.08 -328.093 1091.55 
12565304 23926.6 -14607.9 1552.62 683.57 -375.761 780.041 
11295 3
12575801 24744 -14690.5 1505.12 647.566 -93.3063 654.254 
12575100 25121.1 -14138.2 1528.88 1024.09 -98.1237 1028.78 
12565304 24358.5 -14958.8 1549.25 876.014 -711.714 1128.69 
11295.5 3
12575801 25196.3 -14696 1530.89 878.317 -10.6796 878.382 
12575100 25282.3 -13766.1 1508.33 313.026 722.6 787.487 
12565304 24849.8 -15166.8 1563.56 953.937 -403.937 1035.94 
11296 3
12575801 25704.2 -14696.5 1586.75 980.534 -0.965251 980.535 
12575100 25016.8 -13980.2 1448.12 -512.709 -413.396 658.61 
12565304 25293.2 -15128.6 1543.75 856.124 73.654 859.286 
11296.5 3
12575801 25995.6 -14787.4 1571.38 608.299 -189.718 637.197 
12575100 24794.8 -14068.4 1412.75 -463.466 -183.977 498.646 
12565304 25705 -15316.8 1662.25 859.603 -392.745 945.075 
11297 3
12575801 26357 -14924.1 1575.33 696.291 -263.461 744.468 
12575100 24639.1 -14226.9 1337.22 -299.882 -305.422 428.032 
12565304 26067.1 -15489.3 1652.22 697.709 -332.531 772.9 
11297.5 3
12575801 26816.6 -15167.6 1588.12 875.476 -463.836 990.758 
12575100 24532 -14231.2 1230.38 -204.021 -8.30688 204.19 
12565304 26542.4 -15690.1 1540.12 905.265 -382.46 982.741 
11298 3
12575801 27325.5 -15314.1 1605.12 1047.07 -301.44 1089.6 
12575100 24501.8 -14072.6 1188.75 -62.2428 326.389 332.271 
12565304 27074 -15890.1 1562.88 1093.88 -411.523 1168.73 
11298.5 3
12575801 27749.6 -15501.6 1587.14 892.782 -394.624 976.108 
12575100 24534 -13926 1141.57 67.8947 308.684 316.063 
12565304 27671.7 -16157.9 1589.86 1258.35 -563.647 1378.82 
11299 3
12575801 28132.4 -15604.2 1552.5 789.286 -211.708 817.186 
12575100 24630.6 -13812.2 1117.62 199.227 234.536 307.731 
12565304 27958.4 -16256.2 1659.25 591.053 -202.872 624.901 
11299.5 3
12575801 28661 -15680.7 1557.22 1006.9 -145.556 1017.37 
12575100 24522.1 -13559.2 1311.89 -206.693 481.958 524.409 
12565304 28301.4 -16476.1 1660 653.466 -418.783 776.142 
11300 3
12575801 29065.7 -15874.7 1627.86 801.414 -384.253 888.772 
12575100 24441.3 -13483.3 1495.57 -160.05 150.369 219.607 
12565304 28660 -16581.1 1644.14 710.011 -207.984 739.846 
11300.5 3
12575801 29476.4 -15870 1639.11 853.909 9.80101 853.965 
12575100 24569.2 -13638 1505.67 265.98 -321.651 417.379 
12565304 29051.9 -16607.6 1632.11 814.738 -54.9121 816.586 
11301 3
12575801 29809.1 -15980.4 1631.12 648.5 -215.156 683.26 
12575100 24676.1 -13830.4 1528.5 208.387 -375 429.011 
12565304 29409.5 -16679.2 1604.75 697.098 -139.755 710.969 
11301.5 3
12575801 30204.9 -16092.2 1637.12 774.462 -218.933 804.812 
12575100 24809 -14023.1 1533.12 260.029 -377.202 458.144 
12565304 29789.5 -16778.2 1583.25 743.64 -193.738 768.463 
11302 3
12575801 30557.6 -16075.4 1637 734.896 35.1562 735.736 
12575100 25128.1 -14550.9 1539.5 664.844 -1099.48 1284.86 
12565304 30142.9 -16853.6 1561.38 736.198 -157.031 752.759 
11302.5 3
12575801 30847 -16145.6 1595.12 586.968 -142.495 604.016 
12575100 25104.6 -14764.4 1529.62 -47.6673 -433.063 435.678 
12565304 30623.5 -16923.6 1549.25 974.899 -141.988 985.184 
11303 3
12575801 30997.6 -16246.1 1558 302.46 -201.807 363.604 
12575100 24862.2 -14676.4 1552.5 -486.697 176.707 517.783 
12565304 31050.4 -16977 1497.25 857.179 -107.179 863.853 
11303.5 3
12575801 31072.6 -16430.4 1541.44 144.097 -354.46 382.631 
12575100 24461.4 -14617.4 1691.78 -770.78 113.328 779.067 
12565304 31409.9 -17011.1 1459.11 691.373 -65.5983 694.478 
11304 3
12575801 31268.8 -16571 1502.75 378.754 -271.343 465.92 
12575100 24125.4 -14449.1 1764.38 -648.783 324.941 725.607 
12565304 31713.5 -17049.1 1451.25 586.122 -73.3859 590.698 
11304.5 3
12575801 31748.6 -16708.4 1480.38 981.339 -280.93 1020.76 
12575100 23954.5 -14433.9 1761 -349.438 31.1861 350.826 
12565304 32180.6 -17626.6 1451.12 955.266 -1180.98 1518.96 
11305 3
12575801 32003.5 -16692.6 1455.38 518.039 32.0122 519.027 
12575100 23625.5 -14329.4 1744.88 -668.699 212.398 701.621 
12565304 32179.4 -17594.2 1431.5 -2.54065 65.8028 65.8519 
11305.5 3
12575801 32242.9 -16716 1443.38 492.541 -48.0967 494.884 
12575100 23327.4 -14224.4 1755.25 -613.426 216.049 650.36 
12565304 32263.8 -17349 1411.88 173.611 504.63 533.659 
11306 3
12575801 32597.7 -16674.6 1428.44 697.037 81.4233 701.776 
12575100 23306.1 -13823.9 1752.44 -41.7758 786.81 787.918 
12565304 33180.3 -17024.7 1438.22 1800.75 637.197 1910.17 
11306.5 3
12575801 33170.2 -16733.2 1430.75 1120.52 -114.862 1126.39 
12575100 22999 -13450.2 1746.5 -601 731.192 946.489 
12565304 34268.1 -17094.9 1499.62 2128.75 -137.394 2133.18 
11307 3
12575801 33715 -16750.2 1435.88 1085.16 -33.8645 1085.69 
12575100 22675.4 -13316 1721.38 -644.671 267.43 697.94 
12565304 34845.2 -16954.6 1532.88 1149.65 279.382 1183.11 
11307.5 3
12575801 34603.8 -17266.8 1496.22 1759.96 -1022.83 2035.59 
12575100 22383.1 -13226.8 1747.33 -578.74 176.678 605.108 
12565304 35028.1 -16555.2 1596.56 362.101 790.897 869.848 
11308 3
12575801 35023 -17478 1535.25 810.875 -408.554 907.983 
12575100 22098.6 -13261.9 1791.12 -550.263 -67.8863 554.435 
12565304 35085.9 -16568.1 1602.38 111.729 -24.957 114.482 
11308.5 3
12575801 35371.8 -17706.2 1551.12 726.562 -475.521 868.339 
12575100 21954 -13152.2 1789 -301.302 228.385 378.078 
12565304 35399 -16707.5 1604.88 652.344 -290.365 714.048 
11309 3
12575801 35862.5 -17792 1541.12 1011.86 -176.804 1027.19 
12575100 21730.2 -12972 1830.75 -461.34 371.649 592.417 
12565304 35539.4 -16876.6 1612.75 289.433 -348.711 453.179 
11309.5 3
12575801 36327 -17841.8 1519.25 938.384 -100.505 943.751 
12575100 21496.4 -12823.1 1863.12 -472.475 300.758 560.078 
12565304 35810 -17304.4 1586.62 546.717 -864.141 1022.57 
11310 3
12575801 36756.6 -17989.8 1504.25 842.402 -290.196 890.985 
12575100 21241.8 -12808.2 1860.12 -499.265 29.1667 500.116 
12565304 36164 -17587.4 1542.38 694.118 -554.902 888.659 
11310.5 3
12575801 37161.2 -17915 1480.62 814.135 150.402 827.911 
12575100 21086.8 -12791.2 1875.75 -311.871 34.2052 313.741 
12565304 36659.4 -17600.4 1526.12 996.73 -26.1569 997.074 
11311 3
12575801 37592 -17956.4 1471.38 842.955 -80.9687 846.835 
12575100 20838.8 -12859.4 1860.12 -485.323 -133.317 503.301 
12565304 37244.1 -17436.1 1480.88 1144.32 321.429 1188.61 
11311.5 3
12575801 38214.2 -17914.1 1499.38 1232.18 83.6634 1235.02 
12575100 20567.8 -12826.5 1813.75 -536.634 65.099 540.568 
12565304 37786.8 -17364.6 1460.5 1074.5 141.584 1083.79 
11312 3
12575801 38777.6 -17908.8 1490.25 1098.2 10.4776 1098.25 
12575100 20274 -12742 1845 -572.612 164.717 595.833 
12565304 38368.5 -17394.8 1510.25 1134.02 -58.7232 1135.54 
11312.5 3
12575801 39202.3 -17998.6 1479.29 897.803 -189.897 917.666 
12575100 19994.9 -12758.1 1844.86 -590.154 -34.1287 591.14 
12565304 38852.6 -17365.1 1519 1023.41 62.5944 1025.32 
11313 3
12575801 39601.1 -18074.5 1478.25 837.898 -159.514 852.946 
12575100 19807.9 -12585.9 1853 -392.82 361.907 534.12 
12565304 39345.9 -17388.5 1514.62 1036.35 -49.0696 1037.51 
11313.5 3
12575801 39997.2 -18155.9 1464.88 760.317 -156.19 776.194 
12575100 19513.2 -12478 1854.5 -565.499 207.054 602.213 
12565304 39852.2 -17470.9 1522.88 971.929 -158.109 984.705 
11314 3
12575801 40438.1 -18097.6 1461.75 869.576 114.892 877.133 
12575100 19204 -12302.5 1814.88 -609.961 346.154 701.338 
12565304 40243.9 -17432 1524 772.436 76.6765 776.232 
11314.5 3
12575801 40961 -18092 1423 1041.58 11.2052 1041.64 
12575100 18999.2 -12097.4 1754.12 -407.869 408.616 577.342 
12565304 40587.4 -17532.5 1553.62 684.263 -200.199 712.948 
11315 3
12575801 41379.8 -18017.4 1418.12 830.853 148.065 843.943 
12575100 18740.4 -11942.8 1728.88 -513.641 306.796 598.29 
12565304 40883.9 -17640 1563.75 588.294 -213.294 625.766 
11315.5 3
12575801 41676.3 -18015.1 1427.86 608.903 4.58346 608.92 
12575100 18541.4 -11757.6 1691.86 -408.514 380.243 558.094 
12565304 41191.1 -17746.1 1571.71 630.94 -217.952 667.524 
11316 3
12575801 42094.6 -18044.6 1472.25 880.714 -62.0677 882.899 
12575100 18295.9 -11578.5 1742 -516.955 376.992 639.817 
12565304 41559 -17798.1 1556.38 774.436 -109.436 782.13 
11316.5 3
12575801 42498.2 -18100.6 1478.25 789.873 -109.589 797.439 
12575100 17802.1 -11503 1790 -966.243 147.75 977.474 
12565304 41888.8 -17990 1573.5 645.303 -375.489 746.598 
11317 3
12575801 42876.9 -18190.5 1459.88 732.35 -173.839 752.7 
12575100 17506.9 -11254.6 1822 -571.083 480.416 746.281 
12565304 42246.5 -18412.1 1561.75 691.973 -816.489 1070.27 
11317.5 3
12575801 43266.8 -18294.5 1450.12 764.461 -203.922 791.192 
12575100 17419.6 -10836.9 1827.25 -171.078 819.118 836.792 
12565304 42739.1 -18587.8 1523.12 965.931 -344.363 1025.48 
11318 3
12575801 43255.3 -18446 1448.86 -23.8343 -314.969 315.869 
12575100 17118.4 -10569.4 1828.86 -626.188 556.022 837.42 
12565304 43310.3 -19013.3 1538.57 1187.44 -884.69 1480.78 
11318.5 3
12575801 43589.4 -18753.4 1443.5 684.609 -629.867 930.281 
12575100 17039.6 -10164.9 1827.75 -161.483 829.003 844.585 
12565304 44052.5 -19260.4 1632.88 1520.93 -506.331 1603 
11319 3
12575801 43916.5 -19203.8 1439 667.602 -919.133 1136 
12575100 17230.2 -9782.62 1820.12 389.031 780.102 871.725 
12565304 44589.4 -19435.8 1616.5 1095.66 -357.908 1152.64 
11319.5 3
12575801 44521.5 -19431.5 1578.88 1190.94 -448.327 1272.54 
12575100 17242.9 -9600.75 1812.38 24.8524 358.022 358.883 
12565304 45076.8 -19503.2 1600 959.4 -132.874 968.557 
11320 3
12575801 45009.5 -19256.9 1597.25 977.956 349.95 1038.68 
12575100 17067.4 -9354.88 1810.5 -351.703 492.735 605.379 
12565304 45674.8 -19435.5 1590.88 1198.4 135.772 1206.06 
11320.5 3
12575801 45651.7 -18965.7 1595.56 1234.94 560.016 1355.98 
12575100 16877.2 -9067.44 1808.11 -365.678 552.751 662.763 
12565304 46249.2 -19388.2 1589 1104.75 90.9188 1108.49 
11321 2
12575801 46388.4 -18707.6 1595.62 1427.73 500.081 1512.78 
12575100 16631.6 -9104.38 1782.75 -475.964 -71.5708 481.315 
11321.5 1
12575100 16378.4 -9009.25 1778.75 -497.544 186.886 531.485 
11322 1
12575100 16334.2 -9012 1781 -90.051 -5.61224 90.2257 
11322.5 1
12575100 16370.1 -9023.22 1780.78 71.4365 -22.355 74.8526 
11323 1
12575100 16623.8 -9184.25 1773.75 497.331 -315.741 589.093 
11323.5 1
12575100 16721.4 -9328.12 1772.88 196.429 -289.487 349.838 
11324 1
12575100 16798.9 -9475.5 1842.12 151.961 -288.971 326.491 
11324.5 1
12575100 16789.8 -9534.12 1811.12 -18.6988 -120.133 121.58 
11325 1
12575100 16689.9 -9572.75 1837.88 -205.504 -79.4753 220.337 
11325.5 1
12575100 16649.2 -9561 1841.38 -84.9895 24.5816 88.473 
11326 1
12575100 16598.9 -9194.56 1824.22 -95.7436 696.662 703.211 
11326.5 1
12575100 16567.2 -8840.38 1816 -61.9156 693.113 695.873 
11327 1
12575100 16609.8 -8713.78 1815.11 83.8812 249.699 263.411 
11327.5 1
12575100 16654.6 -8617.88 1816 91.3385 195.321 215.623 
11328 1
12575100 16367.4 -8286.12 1816 -580.303 670.202 886.523 
11328.5 1
12575100 16183 -8257.6 1816 -370.231 57.2791 374.636 
11329 1
12575100 16090.9 -8200.62 1815.62 -185.736 114.869 218.387 
11329.5 1
12575100 16257.2 -8197.44 1814.22 339.484 6.49093 339.546 
11330 1
12575100 16239.1 -8222.11 1814 -35.0991 -47.8036 59.3054 
11330.5 1
12575100 16156.4 -8229.25 1814 -170.239 -14.6891 170.871 
11331 1
12575100 16217.8 -8243.44 1814 126.343 -29.2067 129.675 
11331.5 1
12575100 16349.4 -8267.56 1814 250.317 -45.8386 254.479 
11332 1
12575100 16301.2 -8272.78 1813.33 -93.4539 -10.1206 94.0003 
11332.5 1
12575100 16189 -8146 1813 -230.436 260.324 347.663 
11333 1
12575100 16118.4 -7927 1813 -145.619 451.546 474.446 
