# Supplementary material for: Intrinsic group behaviour II: On the dependence of triad spatial dynamics on social and personal features; and on the effect of social interaction on small group dynamics
Source: PLoS One. 2019 Dec 3;14(12):e0225704. doi: 10.1371/journal.pone.0225704 (PMC6890182; doi:10.1371/journal.pone.0225704)
Supplement: S3 Data Set — (ZIP) [file pone.0225704.s003.zip › set_3_int/group_traj_triad_int/traj_3_0324_71.dat]

3 12561502 12565500 12565305 0 0 0 1 3 1 0 20 20 20 1700.28 1732.86 1673.64 
11175.5 1
12561502 45026.8 -22844.8 1607 0 0 0 
11176 1
12561502 44731.2 -22865.8 1668.88 -834.746 -59.322 836.851 
11176.5 1
12561502 44051.2 -23187.4 1606.89 -1320.44 -624.649 1460.74 
11177 1
12561502 43623.4 -23349.9 1621.75 -840.564 -319.117 899.102 
11177.5 1
12561502 43139 -23305.9 1619.62 -1002.85 91.0973 1006.98 
11178 1
12561502 42635.5 -23359.2 1581.12 -1013.08 -107.394 1018.75 
11178.5 1
12561502 42190 -23641.5 1560.12 -909.184 -576.02 1076.3 
11179 1
12561502 41818.4 -23580 1496.78 -743.111 123 753.222 
11179.5 1
12561502 41424.6 -23716.5 1496.75 -744.46 -258.034 787.91 
11180 1
12561502 40909.2 -24037.4 1463.88 -1094.21 -681.263 1288.96 
11180.5 1
12561502 40362 -24465.3 1446.89 -1079.39 -844.099 1370.25 
11181 1
12561502 40385.8 -24829 1431.25 46.8442 -717.291 718.819 
11181.5 1
12561502 40255 -24998.2 1522.89 -252.901 -327.316 413.636 
11182 1
12561502 40022.4 -25110.6 1528.38 -462.475 -223.465 513.634 
11182.5 1
12561502 39795 -25290.1 1568 -474.687 -374.739 604.778 
11183 1
12561502 40042.3 -25085.3 1594.11 488.801 404.727 634.61 
11183.5 1
12561502 40300.9 -24877.6 1606.25 512.979 412.12 658.02 
11184 1
12561502 40290 -24874.2 1617.25 -21.7066 6.73653 22.7279 
11184.5 1
12561502 40248 -24916.2 1638.62 -84.3373 -84.3373 119.271 
11185 1
12561502 40214.8 -24986.9 1621 -65.7866 -139.879 154.577 
11185.5 1
12561502 40193.5 -24974.5 1598.5 -42.2178 24.5811 48.8526 
11186 1
12561502 40189.6 -24903.4 1596.25 -7.94057 145.748 145.964 
11186.5 1
12561502 40150.5 -24869.8 1592.38 -81.5104 70.0521 107.477 
11187 1
12561502 40201.8 -24789 1609.75 102.912 162.149 192.049 
11187.5 1
12561502 40250.1 -24635.5 1590.38 97.334 308.853 323.827 
11188 1
12561502 40326.8 -24479 1554.11 151.488 309.289 344.395 
11188.5 1
12561502 40149.5 -24067.5 1543.88 -349.66 811.637 883.752 
11189 1
12561502 39803.2 -23287.6 1597.44 -672.384 1514.46 1657.01 
11189.5 1
12561502 39704.4 -22967.1 1629.38 -194.199 629.53 658.802 
11190 1
12561502 39606.8 -22702.2 1686.5 -200.462 543.891 579.657 
11190.5 1
12561502 39486.9 -22492.4 1702.56 -234.104 409.776 471.934 
11191 1
12561502 39422.1 -22089.2 1722.12 -124.786 776.868 786.826 
11191.5 1
12561502 39172.5 -21859.2 1756.38 -506.339 466.531 688.499 
11192 1
12561502 38992.9 -21761.4 1741 -383.814 209.135 437.093 
11192.5 1
12561502 38706 -21689.9 1763.33 -563.605 140.444 580.84 
11193 1
12561502 38358.6 -21599.9 1764.88 -700.353 181.48 723.484 
11193.5 1
12561502 37925.9 -21513.2 1771.62 -894.112 178.977 911.849 
11194 1
12561502 37535.2 -21488.8 1739.88 -773.515 48.5149 775.035 
11194.5 1
12561502 37113.9 -21518.4 1677.25 -841.068 -59.1317 843.144 
11195 1
12561502 36710.4 -21338.7 1642.22 -781.842 348.272 855.903 
11195.5 1
12561502 36289.9 -21211.1 1668.38 -826.266 250.573 863.425 
11196 1
12561502 35854.2 -20990 1658.25 -894.507 454.055 1003.15 
11196.5 1
12561502 35135.2 -20839.5 1667 -1470.35 307.771 1502.21 
11197 1
12561502 34528.1 -20586.5 1666.12 -1199.85 500 1299.86 
11197.5 1
12561502 33974.5 -20391 1688.62 -1129.85 398.98 1198.22 
11198 1
12561502 33513.1 -20219.8 1644.38 -957.21 355.29 1021.02 
11198.5 1
12561502 32955.1 -19878.8 1676.22 -1043.02 637.331 1222.32 
11199 1
12561502 32541.4 -19588.1 1652.29 -844.25 593.132 1031.78 
11199.5 1
12561502 32086.4 -19350.5 1688.88 -924.906 483.014 1043.43 
11200 1
12561502 31563.2 -19021.2 1622.33 -998.383 628.393 1179.68 
11200.5 1
12561502 31105.6 -18781.2 1541.12 -922.575 483.815 1041.74 
11201 1
12561502 30242.8 -18389.3 1451.78 -1705.23 774.539 1872.89 
11201.5 1
12561502 29527.8 -17987.1 1502.38 -1402.02 788.644 1608.6 
11202 1
12561502 29120.4 -17778.6 1563 -829.543 424.785 931.978 
11202.5 1
12561502 28587.2 -17629.1 1646.38 -1041.4 291.857 1081.52 
11203 1
12561502 28120.5 -17468.8 1719.62 -922.431 316.947 975.363 
11203.5 1
12561502 27602.4 -17306.6 1733.75 -1021.94 319.773 1070.8 
11204 1
12561502 27068.8 -17098.9 1660.25 -1091.26 424.847 1171.04 
11204.5 1
12561502 26542.9 -16843 1603.75 -1071.03 521.13 1191.08 
11205 1
12561502 25954.6 -16570.4 1555.75 -1233.23 571.541 1359.23 
11205.5 1
12561502 25246.6 -16343.2 1609.12 -1369.44 439.313 1438.18 
11206 1
12561502 24713.2 -16181.6 1587.75 -1035.68 313.835 1082.19 
11206.5 1
12561502 24179.2 -15991.6 1609.5 -1092.02 388.548 1159.09 
11207 1
12561502 23677.8 -15812 1656.38 -995.04 356.399 1056.94 
11207.5 1
12561502 23261.1 -15628.1 1667.67 -821.773 362.7 898.255 
11208 1
12561502 22915.2 -15474 1620.2 -693.209 308.84 758.894 
11208.5 1
12561502 22443.1 -15363.9 1607.89 -981.474 228.921 1007.82 
11209 1
12561502 21957.3 -15312.3 1609.67 -1014.15 107.632 1019.85 
11209.5 1
12561502 21752.6 -14717.3 1602.67 -405.501 1178.22 1246.04 
11210 1
12561502 21471.8 -14409 1600.22 -547.325 601.04 812.904 
11210.5 1
12561502 21083.4 -14186.9 1641.38 -769.114 439.851 886.006 
11211 1
12561502 20578.4 -13940 1700.38 -1014.06 495.733 1128.74 
11211.5 1
12561502 20216 -13670.6 1712.22 -721.863 536.742 899.543 
11212 1
12561502 19675.6 -13481.8 1696.5 -1105.06 386.105 1170.57 
11212.5 1
12561502 19237.1 -13186.2 1662.5 -907.867 611.801 1094.77 
11213 1
12561502 18764 -12934.1 1648.89 -897.77 478.442 1017.3 
11213.5 2
12565305 17520.6 -12984.7 1484.43 0 0 0 
12561502 18355.6 -12564.5 1624.75 -818.387 740.704 1103.81 
11214 2
12565305 16994.1 -12839.7 1515.11 -1132.17 311.93 1174.36 
12561502 18130.9 -12222.8 1603.56 -454.012 690.348 826.261 
11214.5 2
12565305 16473.4 -12642 1481.62 -1015.08 385.315 1085.75 
12561502 17287.1 -11572.5 1663.75 -1644.76 1267.6 2076.55 
11215 3
12565500 15880.2 -11583.5 1619.17 0 0 0 
12565305 15981.8 -12334.4 1541 -1001.27 626.527 1181.14 
12561502 16881.2 -11180.2 1714.88 -826.629 798.88 1149.58 
11215.5 3
12565500 15576.4 -11262.6 1648.25 -726.774 767.644 1057.11 
12565305 15484.9 -11853.1 1688.12 -1033 1000.52 1438.1 
12561502 16631.8 -10736.2 1711.25 -518.711 923.077 1058.84 
11216 3
12565500 15179.2 -10816.8 1648.67 -786.441 882.866 1182.35 
12565305 15105 -11379.8 1650 -752.228 937.321 1201.84 
12561502 16243.1 -10222.6 1727 -769.582 1017.22 1275.53 
11216.5 3
12565500 14818 -10282.1 1662.62 -713.878 1056.63 1275.18 
12565305 14760.2 -10927.9 1672.88 -681.324 893.088 1123.3 
12561502 15787 -9822.5 1741.62 -901.405 790.624 1199.01 
11217 3
12565500 14535.6 -9746.78 1664.78 -563.761 1068.56 1208.16 
12565305 14361.9 -10396.4 1699.67 -795.132 1060.74 1325.67 
12561502 15393.2 -9281.44 1718.78 -785.984 1079.95 1335.69 
11217.5 3
12565500 14245.6 -9222.67 1662.89 -564.202 1019.67 1165.36 
12565305 14030 -9818.22 1714 -645.698 1124.95 1297.09 
12561502 14958.7 -8917.11 1746.44 -845.439 708.82 1103.26 
11218 3
12565500 13936.9 -8843.25 1654.62 -599.38 736.731 949.752 
12565305 13750.2 -9343.25 1691.38 -543.204 922.276 1070.36 
12561502 14705.5 -8496.5 1742.25 -491.586 816.721 953.252 
11218.5 3
12565500 13565.1 -8457.11 1651.11 -746.514 775.379 1076.33 
12565305 13338.9 -8941.22 1680.78 -826.026 807.285 1155 
12561502 14317.6 -8002 1751.44 -779.005 992.972 1262.08 
11219 3
12565500 13211.4 -8103.25 1646.38 -744.708 744.971 1053.36 
12565305 12977 -8418.25 1711.12 -761.871 1100.99 1338.89 
12561502 13986.6 -7513.5 1722.5 -696.696 1028.42 1242.19 
11219.5 3
12565500 12939.2 -7554.89 1710.11 -547.591 1103.34 1231.75 
12565305 12659.1 -8079 1696.22 -639.615 682.596 935.438 
12561502 13642.6 -7035.11 1691.78 -692.293 962.553 1185.65 
11220 3
12565500 12630.2 -7182.56 1667.11 -604.697 728.637 946.874 
12565305 12275.9 -7763.56 1659.11 -749.946 617.308 971.333 
12561502 13234.3 -6737.33 1685.33 -798.869 582.735 988.824 
11220.5 3
12565500 12299.6 -6864.67 1678.11 -642.071 617.26 890.654 
12565305 11947.1 -7427.33 1624.33 -638.403 652.859 913.117 
12561502 12807.9 -6423.44 1658.22 -828.047 609.493 1028.18 
11221 3
12565500 11865.9 -6524.88 1618.38 -883.26 692.04 1122.08 
12565305 11474.5 -6996.25 1621.38 -962.548 877.97 1302.82 
12561502 12456.4 -6118.75 1603.62 -715.914 620.559 947.432 
11221.5 3
12565500 11366.1 -6194.11 1546.11 -1047.72 693.425 1256.41 
12565305 11030.8 -6737.11 1589.33 -930.235 543.268 1077.25 
12561502 12006.1 -5763.56 1566.22 -943.949 744.642 1202.3 
11222 3
12565500 10908 -5784.89 1488.22 -929.231 830.065 1245.99 
12565305 10600.7 -6332.22 1517.11 -872.436 821.276 1198.18 
12561502 11520.1 -5273.33 1630 -985.801 994.366 1400.2 
11222.5 3
12565500 10481.9 -5385.78 1577 -829.01 776.481 1135.86 
12565305 10129.6 -5956 1514.78 -916.559 731.95 1172.96 
12561502 11032.7 -4825 1762.89 -948.335 872.244 1288.47 
11223 3
12565500 10147.9 -5020.78 1573.22 -658.777 719.921 975.845 
12565305 9829.11 -5640.11 1531.89 -592.593 623.055 859.863 
12561502 10747.1 -4639.78 1715.33 -563.226 365.33 671.334 
11223.5 3
12565500 9827 -4691.67 1570.56 -643.064 659.541 921.155 
12565305 9519.89 -5211.78 1616.56 -619.684 858.383 1058.69 
12561502 10403.9 -4460.78 1684.44 -687.82 358.717 775.741 
11224 3
12565500 9479.22 -4292.44 1549.33 -694.167 796.851 1056.81 
12565305 9177 -4831.44 1630.56 -684.409 759.148 1022.12 
12561502 10103.1 -4070.78 1671.22 -600.355 778.443 983.056 
11224.5 3
12565500 9175 -3925.44 1586.11 -598.863 722.441 938.38 
12565305 8804.67 -4432.78 1645.11 -732.94 784.777 1073.81 
12561502 9788.78 -3647.78 1678.89 -618.766 832.677 1037.41 
11225 3
12565500 8829.62 -3537.25 1583.38 -696.321 782.65 1047.57 
12565305 8455.62 -3988.12 1557.25 -703.713 896.477 1139.69 
12561502 9478.5 -3213.88 1665.88 -625.56 874.804 1075.46 
11225.5 3
12565500 8477.22 -3080 1659.67 -700.602 909.046 1147.7 
12565305 8058 -3617.22 1532 -790.507 737.381 1081.03 
12561502 9092.44 -2736.44 1706 -767.506 949.166 1220.65 
11226 3
12565500 8144.75 -2524.25 1641.88 -657.06 1098.32 1279.86 
12565305 7735.5 -3059.62 1556.25 -637.352 1101.97 1273.01 
12561502 8695.25 -2303.62 1750.62 -784.969 855.374 1160.97 
11226.5 3
12565500 7917.5 -2199.88 1686.88 -465.676 664.703 811.594 
12565305 7530 -2639.38 1647.25 -421.107 861.168 958.614 
12561502 8405.5 -1884.5 1778.75 -593.75 858.863 1044.12 
11227 3
12565500 7681.25 -1748 1766.12 -476.31 911.038 1028.04 
12565305 7166.88 -2110.88 1681.38 -732.107 1065.52 1292.8 
12561502 7812.38 -1218.88 1731.62 -1195.82 1341.99 1797.47 
11227.5 3
12565500 7254.33 -1232.67 1717.22 -853.833 1030.67 1338.4 
12565305 6903.67 -1761.22 1773.78 -526.417 699.306 875.296 
12561502 7433.78 -626.111 1691 -757.194 1185.53 1406.71 
11228 3
12565500 6817.89 -750.222 1697.89 -847.465 936.785 1263.24 
12565305 6557.11 -1298.67 1786.44 -672.923 898.166 1122.29 
12561502 7152.89 -236 1669.11 -545.415 757.497 933.424 
11228.5 3
12565500 6501.5 -337.25 1633.62 -625.274 816.151 1028.14 
12565305 6235.75 -874 1699.62 -635.101 839.262 1052.48 
12561502 6775.75 214.25 1691.62 -745.334 889.822 1160.74 
11229 3
12565500 6232.44 84.6667 1606.11 -549.093 861.054 1021.23 
12565305 5951 -512.778 1667.78 -581.122 737.188 938.696 
12561502 6517.33 707 1670.11 -527.381 1005.61 1135.51 
11229.5 3
12565500 5823.5 516.125 1623.75 -798.72 842.692 1161.07 
12565305 5692.75 -130 1697.12 -504.395 747.613 901.853 
12561502 6212.5 1212.38 1635.5 -595.378 987.061 1152.72 
11230 3
12565500 5449.88 943.5 1558.12 -771.952 883.006 1172.86 
12565305 5450 295 1688 -501.55 878.099 1011.24 
12561502 5872.38 1979.88 1552 -702.738 1585.74 1734.48 
11230.5 3
12565500 5140.12 1493.88 1489.38 -646.66 1149.01 1318.48 
12565305 5193.38 683.5 1599.25 -535.752 811.065 972.037 
12561502 5605.38 2492.5 1482.12 -557.411 1070.2 1206.66 
11231 3
12565500 4701.67 2116.89 1452.56 -859.722 1221.6 1493.79 
12565305 4917.89 1290.56 1548.89 -540.169 1190.31 1307.14 
12561502 5307.11 3095.89 1459.33 -584.831 1183.12 1319.77 
11231.5 3
12565500 4201.89 2694.33 1517 -942.977 1089.52 1440.92 
12565305 4524 1876.22 1511.78 -743.187 1105.03 1331.7 
12561502 5022.56 3651.11 1426.33 -536.897 1047.59 1177.16 
11232 3
12565500 3842.25 3204.88 1637.5 -736.965 1046.19 1279.7 
12565305 4052.88 2424 1562.5 -965.42 1122.5 1480.55 
12561502 4879.88 4020.88 1543.25 -292.378 757.713 812.166 
11232.5 3
12565500 3524.78 3763 1624.33 -653.235 1148.41 1321.19 
12565305 3592.78 2977.22 1674 -946.702 1138.32 1480.54 
12561502 4613.56 4439.44 1745 -547.982 861.254 1020.81 
11233 3
12565500 3323.12 4511.88 1697.38 -404.925 1503.77 1557.33 
12565305 3267.12 3506.62 1660.75 -653.921 1063.06 1248.08 
12561502 4593.38 4932.88 1774.62 -40.5232 990.824 991.653 
11233.5 2
12565500 3041.33 5159.56 1689.33 -569.276 1308.45 1426.92 
12565305 2967.33 4035.22 1718.56 -605.64 1067.87 1227.66 
11234 2
12565500 2706.12 5766.88 1664.88 -657.271 1190.82 1360.17 
12565305 2747 4722 1684.5 -432.026 1346.62 1414.23 
11234.5 2
12565500 2039 6507.78 1696.33 -1364.26 1515.14 2038.84 
12565305 2541.67 5588.22 1693.33 -419.905 1771.42 1820.5 
11235 2
12565500 1777.12 7222.75 1800.12 -516.519 1410.2 1501.82 
12565305 2347.88 6358.88 1692.5 -382.232 1520.03 1567.35 
11235.5 2
12565500 1703 7813.11 1836.67 -152.835 1217.24 1226.8 
12565305 1791.44 6705.78 1726.44 -1147.28 715.263 1351.98 
11236 2
12565500 1467.89 8500 1795.67 -464.646 1357.49 1434.81 
12565305 1443.67 6940.22 1767.33 -687.308 463.329 828.894 
11236.5 2
12565500 1447.78 9157.44 1791.22 -40.465 1322.83 1323.44 
12565305 1369.78 7478.56 1708.67 -148.67 1083.17 1093.32 
11237 2
12565500 1561.33 9825.44 1776.56 227.111 1336 1355.17 
12565305 1350.78 8423.78 1700.56 -38 1890.44 1890.83 
11237.5 2
12565500 1464.78 10448.1 1766.56 -193.887 1250.33 1265.28 
12565305 1401.89 9093.44 1706.56 102.633 1344.71 1348.62 
11238 2
12565500 1291.2 11039.1 1765.9 -336.391 1145.33 1193.71 
12565305 1624.5 9617.7 1704.8 431.417 1016 1103.8 
11238.5 1
12565305 1706 10315.6 1682.12 160.118 1371.17 1380.49 
11239 1
12565305 1690.88 10897.1 1680 -31.6423 1216.53 1216.94 
