# Supplementary material for: Intrinsic group behaviour II: On the dependence of triad spatial dynamics on social and personal features; and on the effect of social interaction on small group dynamics
Source: PLoS One. 2019 Dec 3;14(12):e0225704. doi: 10.1371/journal.pone.0225704 (PMC6890182; doi:10.1371/journal.pone.0225704)
Supplement: S3 Data Set — (ZIP) [file pone.0225704.s003.zip › set_3_int/group_traj_triad_int/traj_3_0324_70.dat]

3 12530500 12532700 12521800 0 0 1 0 1 1 0 46.6667 40 50 1705.37 1767.17 1667.68 
10938 1
12521800 -21189.8 2386 1057.4 0 0 0 
10938.5 1
12521800 -21231.4 2512.22 1073.11 -104.634 317.141 333.956 
10939 1
12521800 -21270 2791.33 1076.44 -77.733 562.724 568.068 
10939.5 1
12521800 -21300.9 2765.11 1086.89 -62.5281 -53.0814 82.0207 
10940 1
12521800 -21345.9 2772.22 1086.22 -88.7574 14.0259 89.8588 
10940.5 1
12521800 -21464.3 2855.56 1081.56 -233.158 164.042 285.083 
10941 1
12521800 -21677.4 2519.62 1078 -433.893 -684.176 810.161 
10941.5 1
12521800 -22006.4 2250.78 1036.67 -663.446 -542.031 856.714 
10942 1
12521800 -22070 2240.22 978.111 -126.857 -21.069 128.595 
10942.5 1
12521800 -22196.4 2307.56 931.889 -246.48 131.254 279.249 
10943 1
12521800 -22072.9 2383.11 914.222 247.606 151.414 290.233 
10943.5 1
12521800 -21768.1 2440.56 927.222 592.953 111.76 603.393 
10944 1
12521800 -21668.6 2456 939.667 193.688 30.0476 196.005 
10944.5 1
12521800 -21671 2440.11 980.111 -4.93827 -32.0988 32.4764 
10945 1
12521800 -21909.7 2377.44 961.444 -476.381 -125.083 492.528 
10945.5 1
12521800 -22045.3 2254.44 936.778 -276.307 -250.509 372.962 
10946 1
12521800 -22067 2218.62 920.875 -45.045 -74.4687 87.0324 
10946.5 1
12521800 -22187.2 2384.11 933.222 -242.384 333.641 412.391 
10947 1
12521800 -22170.8 2513.78 919.556 31.9931 252.27 254.29 
10947.5 1
12521800 -22134.4 2590.75 924.75 71.659 151.52 167.611 
10948 1
12521800 -22121.3 2574.56 922.667 26.5614 -32.9826 42.3481 
10948.5 1
12521800 -22235.5 2593.88 908 -230.64 39.0292 233.919 
10949 1
12521800 -22218.4 2491.11 915 34.8784 -210.151 213.026 
10949.5 1
12521800 -22217.9 2211.78 913.889 1.07458 -540.297 540.298 
10950 1
12521800 -22064.2 2183.12 903 307.894 -57.4204 313.202 
10950.5 1
12521800 -22002.1 2112.88 886.375 130.241 -147.275 196.603 
10951 1
12521800 -22011.6 2117 890.667 -18.0662 7.9023 19.7189 
10951.5 1
12521800 -21934 2203.5 897.375 156.362 174.395 234.228 
10952 1
12521800 -21825.2 2169.33 884.889 221.093 -69.4444 231.743 
10952.5 1
12521800 -21780.8 2394.44 926 84.1751 426.347 434.577 
10953 1
12521800 -21747 2402.78 918.333 67.0194 16.5344 69.0289 
10953.5 1
12521800 -21763.4 2403.25 945.25 -33.2825 0.959801 33.2964 
10954 1
12521800 -21740.4 2513.33 972.556 46.231 221.942 226.706 
10954.5 1
12521800 -21518.8 2583.25 982.75 448.774 141.532 470.563 
10955 1
12521800 -21210.7 2572.56 1050 624.915 -21.6926 625.292 
10955.5 1
12521800 -21015.1 2533.22 1088.22 375.347 -75.4958 382.864 
10956 1
12521800 -21048.9 2527.62 1086.62 -70.6358 -11.7097 71.5998 
10956.5 1
12521800 -20913.9 2473.11 1086.56 280.636 -113.334 302.657 
10957 1
12521800 -20899.3 2374.78 1090.67 28.8801 -195.106 197.232 
10957.5 1
12521800 -21202.9 2485.56 1084.56 -584.885 213.445 622.615 
10958 1
12521800 -21551.3 2677.78 1078.89 -683.224 376.906 780.291 
10958.5 1
12521800 -21689.6 2471.67 1062.44 -271.556 -404.933 487.559 
10959 1
12521800 -21779.2 2445.88 1023.25 -187.254 -53.8448 194.841 
10959.5 1
12521800 -21835.2 2407.44 991.778 -115.169 -79.0752 139.703 
10960 1
12521800 -21816.7 2487 978.333 35.2098 150.959 155.011 
10960.5 1
12521800 -21823.9 2468.12 960.75 -14.6214 -38.286 40.983 
10961 1
12521800 -21477 2670.33 981 702.176 409.329 812.774 
10961.5 1
12521800 -21401.3 2689.78 983.444 146.357 37.6101 151.112 
10962 1
12521800 -21341.4 2752 969.222 119.063 123.702 171.693 
10962.5 1
12521800 -21285.1 2889.88 966.5 114.47 280.234 302.712 
10963 1
12521800 -21396.3 2660 958.667 -219.346 -453.402 503.673 
10963.5 1
12521800 -21305 2526.56 949.889 190.278 -278.009 336.89 
10964 1
12521800 -21244.7 2393.22 974.111 122.629 -271.003 297.456 
10964.5 1
12521800 -21179.4 2352 1042.22 128.898 -81.4668 152.484 
10965 1
12521800 -21274.4 2202.67 1054.44 -187.008 -293.963 348.405 
10965.5 1
12521800 -21479.2 2134.56 1050.89 -403.106 -134.077 424.819 
10966 1
12521800 -21796.3 2104.67 1031.22 -643.227 -60.6265 646.078 
10966.5 1
12521800 -21994.9 2093.12 1017.12 -398.678 -23.176 399.351 
10967 1
12521800 -22019.5 2150.1 996.7 -49.4478 114.408 124.636 
10967.5 1
12521800 -22143.7 2363.89 1015.11 -247.344 425.874 492.492 
10968 1
12521800 -22115.8 2464.7 1024.4 54.4271 196.897 204.281 
10968.5 1
12521800 -22153.8 2479.89 1003 -75.9556 30.3778 81.805 
10969 1
12521800 -22150.8 2428.33 987.556 6.22407 -106.962 107.143 
10969.5 1
12521800 -22116.7 2360.1 979 68.0195 -136.194 152.235 
10970 1
12521800 -22006.4 2288.5 971.5 218.465 -141.782 260.441 
10970.5 1
12521800 -21906.2 2136.89 1020.67 203.977 -308.78 370.07 
10971 1
12521800 -21919.3 2101.56 1023.11 -25.069 -67.559 72.0602 
10971.5 1
12521800 -21902.2 2088.12 1010 34.7222 -27.2979 44.1679 
10972 1
12521800 -21922.1 2141.11 1000 -40.9507 109.25 116.672 
10972.5 1
12521800 -21832 2111.67 968.556 177.036 -57.8476 186.247 
10973 1
12521800 -21764.2 2118.25 946.875 135.5 13.1667 136.138 
10973.5 1
12521800 -21556.9 2246.33 961.556 421.466 260.332 495.385 
10974 1
12521800 -21571.2 2315.25 1038.12 -29.1893 140.075 143.083 
10974.5 1
12521800 -21155 2418.22 1086.11 842.611 208.446 868.011 
10975 1
12521800 -21155.4 2483.11 1099.44 -0.833854 121.743 121.746 
10975.5 1
12521800 -21598.9 2615.38 1087.62 -908.669 271.033 948.229 
10976 1
12521800 -21953.2 2507.11 1064.11 -703.07 -214.809 735.153 
10976.5 1
12521800 -21930.8 2528.25 1031.38 42.9679 40.4185 58.9907 
10977 1
12521800 -21846.2 2158.78 998.889 173.213 -757.115 776.676 
10977.5 1
12521800 -21790.1 2131.75 978.25 115.903 -55.8425 128.654 
10978 1
12521800 -21857.1 2194.22 960.556 -137.548 128.28 188.083 
10978.5 1
12521800 -21897.4 2531 969.444 -76.8254 641.481 646.066 
10979 1
12521800 -21871.8 2551.62 977.5 52.8692 42.4383 67.795 
10979.5 1
12521800 -21951.7 2312.56 932.889 -159.197 -476.234 502.138 
10980 1
12521800 -21946.8 2111.88 925.75 9.71673 -396.602 396.721 
10980.5 1
12521800 -22024 2076.44 901.667 -157.332 -72.16 173.091 
10981 1
12521800 -22033.6 2081.67 877.889 -18.5906 10.16 21.1857 
10981.5 1
12521800 -22039.2 2125.56 909.778 -11.5646 89.5692 90.3127 
10982 1
12521800 -22098 2314.75 956.375 -119.71 385.325 403.492 
10982.5 1
12521800 -22002.6 2271.22 925.111 185.69 -84.6844 204.088 
10983 1
12521800 -22017 2257.78 945.667 -28.2118 -26.2587 38.5412 
10983.5 1
12521800 -22151 2278.44 1018.11 -263.261 40.6025 266.374 
10984 1
12521800 -22160.4 2167.88 1043.12 -18.6382 -219.82 220.609 
10984.5 1
12521800 -22123 2184.75 1059.25 78.3543 35.3774 85.9707 
10985 1
12521800 -22132.4 2133.89 1041.67 -18.9267 -101.926 103.668 
10985.5 2
12530500 14537.8 -6541.38 1706.38 0 0 0 
12521800 -21986.4 1968 1062.5 301.174 -342.039 455.737 
10986 2
12530500 14054.7 -6291 1709.56 -979.885 507.86 1103.67 
12521800 -21694.9 1993.78 1063.67 591.25 52.2876 593.557 
10986.5 2
12530500 13672.5 -5999.38 1739.12 -736.352 561.898 926.252 
12521800 -21435.5 2245.75 1057.38 499.786 485.496 696.773 
10987 2
12530500 13328.8 -5660.44 1745 -683.344 673.818 959.683 
12521800 -21629.1 2309.22 1034.22 -384.913 126.187 405.069 
10987.5 2
12530500 12886.6 -5278.25 1716.38 -875.55 756.821 1157.31 
12521800 -21926 2182.12 991.125 -587.899 -251.678 639.505 
10988 2
12530500 12517.2 -4878.78 1669.67 -741.773 802.153 1092.55 
12521800 -21932.4 2132.89 963.111 -12.9407 -98.8677 99.711 
10988.5 2
12530500 12147.4 -4400.38 1704.88 -761.003 984.368 1244.23 
12521800 -21827.6 2150.5 987.75 215.678 36.2369 218.701 
10989 2
12530500 11742.2 -4005.78 1707.67 -792.863 772.206 1106.77 
12521800 -21487 2150.22 1032.67 666.585 -0.543596 666.585 
10989.5 2
12530500 11366.9 -3616.25 1683 -756.748 785.338 1090.61 
12521800 -21010.4 2217.88 1084.88 960.938 136.397 970.569 
10990 2
12530500 10949.3 -3274.78 1703.44 -831.756 680.224 1074.49 
12521800 -20839.1 2371.44 1094.44 341.163 305.915 458.232 
10990.5 2
12530500 10547.6 -3064.88 1731.62 -805.027 420.647 908.302 
12521800 -21230.6 2537.5 1090.75 -784.597 332.777 852.252 
10991 2
12530500 10063.3 -2898.11 1775.78 -962.806 331.539 1018.29 
12521800 -21480.9 2483.78 1091.11 -497.543 -106.804 508.877 
10991.5 2
12530500 9664.5 -2685.5 1770.12 -777.453 414.447 881.022 
12521800 -21466.5 2588.25 1086 28.0485 203.65 205.572 
10992 2
12530500 9230.25 -2508.25 1768 -916.139 373.945 989.518 
12521800 -21448.9 2655.75 1086.88 37.1835 142.405 147.18 
10992.5 2
12530500 8776.22 -2306.11 1806.56 -878.197 390.984 961.3 
12521800 -21593.9 2605.44 1079.78 -280.491 -97.3028 296.889 
10993 2
12530500 8405.38 -2139.5 1809.75 -744.673 334.56 816.375 
12521800 -21848 2411.25 1061.38 -510.263 -389.949 642.206 
10993.5 2
12530500 7861.22 -1850.33 1758.67 -1088.31 578.333 1232.43 
12521800 -21848.9 2352.56 1032.67 -1.77778 -117.389 117.402 
10994 2
12530500 7275.12 -1700.88 1758 -1174.54 299.516 1212.13 
12521800 -21775 2412 1019 148.074 119.127 190.045 
10994.5 2
12530500 6970.62 -1557.38 1764.25 -653.433 307.94 722.359 
12521800 -21668.2 2578.25 1039.12 229.077 356.76 423.974 
10995 2
12530500 6454.67 -1211.22 1759.11 -996.059 668.249 1199.45 
12521800 -21535.9 2702 1059.78 255.523 238.9 349.807 
10995.5 2
12530500 6051.12 -930.25 1741.25 -807.083 561.944 983.446 
12521800 -21400.8 2763.25 1068.88 270.278 122.5 296.743 
10996 2
12530500 5689.89 -629.778 1732.11 -723.92 602.149 941.617 
12521800 -21532.4 2290.78 1065.33 -263.917 -946.838 982.932 
10996.5 2
12530500 5257.44 -371.556 1737.78 -820.578 489.985 955.737 
12521800 -21914.6 2163.89 1026.11 -725.069 -240.776 764.001 
10997 2
12530500 4880.38 -101.125 1758.25 -760.221 545.223 935.523 
12521800 -22067.6 2176.5 1021.38 -308.608 25.4256 309.653 
10997.5 2
12530500 4509.78 202.111 1751.44 -730.961 598.099 944.471 
12521800 -22239.4 2320.56 972.444 -338.894 284.133 442.246 
10998 2
12530500 4055.38 519 1736.62 -914.291 637.603 1114.66 
12521800 -22198.6 2313.12 1004.88 82.1317 -14.9508 83.4814 
10998.5 2
12530500 3573.88 681.875 1743.88 -998.963 337.915 1054.57 
12521800 -21886.2 2575.5 998 648.081 544.346 846.358 
10999 2
12530500 3285.38 920 1680.5 -567.913 468.75 736.378 
12521800 -21639.8 2618.12 982.625 485.236 83.9075 492.437 
10999.5 2
12530500 2740.33 1265.67 1644.78 -1066.62 676.451 1263.04 
12521800 -21462.9 2660.11 1003 346.108 82.1646 355.727 
11000 2
12530500 2243.88 1507.12 1681.5 -975.36 474.378 1084.6 
12521800 -21326.5 2715 1052.25 267.955 107.837 288.84 
11000.5 2
12530500 1816.38 1731 1696 -886.929 464.471 1001.19 
12521800 -21175.5 2735.12 1061.5 313.278 41.7531 316.048 
11001 2
12530500 1475.88 1895.12 1693.5 -699.179 337.012 776.162 
12521800 -21313.8 2625.5 1071.12 -283.881 -225.103 362.298 
11001.5 2
12530500 1136.25 2055 1682.88 -715 336.579 790.26 
12521800 -21058.4 2557 1176.62 537.632 -144.211 556.637 
11002 2
12530500 532.444 2038.89 1714.44 -1118.16 -29.8354 1118.56 
12521800 -21375 2648.67 1233.56 -586.343 169.753 610.421 
11002.5 2
12530500 224 2107 1734 -610.781 134.873 625.495 
12521800 -21818.5 2963.5 1320.5 -878.218 623.432 1077 
11003 2
12530500 -28.375 2063.38 1760.38 -525.781 -90.8854 533.579 
12521800 -21354.1 3043.38 1312.5 967.448 166.406 981.655 
11003.5 2
12530500 -87.1111 2124.67 1797.22 -116.772 121.852 168.771 
12521800 -20669.6 3106.56 1310 1360.97 125.607 1366.76 
11004 2
12530500 -125 2189.5 1805.38 -73.8575 126.381 146.38 
12521800 -19856.9 3251.12 1359 1584.17 281.812 1609.04 
11004.5 2
12530500 -143.25 2150 1818.25 -38.1799 -82.636 91.0297 
12521800 -19235.5 3428 1392.5 1299.95 370.031 1351.59 
11005 2
12530500 -77.8889 2221.22 1774.33 127.162 138.565 188.07 
12521800 -18720.3 3730.89 1357.11 1002.27 589.278 1162.67 
11005.5 2
12530500 -9 2272.75 1761.75 137.778 103.056 172.056 
12521800 -18205.9 3900.38 1327.62 1028.92 338.972 1083.32 
11006 2
12530500 60.875 2381.25 1752.75 144.072 223.711 266.089 
12521800 -17616.2 3569.75 1447.75 1215.72 -681.701 1393.81 
11006.5 2
12530500 191.111 2515.78 1794.67 257.893 266.392 370.774 
12521800 -17153.4 3512.22 1478.22 916.447 -113.916 923.5 
11007 3
12532700 -16610.6 4246.75 1450.12 0 0 0 
12530500 197.5 2613.62 1856.38 12.6263 193.374 193.786 
12521800 -16628.6 3519.38 1441.5 1037.19 14.1359 1037.29 
11007.5 3
12532700 -16011 4196.56 1445.11 1238.89 -103.708 1243.23 
12530500 350.333 2751.56 1797.33 315.771 284.98 425.353 
12521800 -16071.6 3540.11 1465.44 1150.97 42.8432 1151.77 
11008 3
12532700 -15405.9 4121.78 1438.56 1200.62 -148.369 1209.75 
12530500 606.556 2804.33 1776.89 508.377 104.718 519.051 
12521800 -15585.1 3580.78 1453.11 965.168 80.6878 968.534 
11008.5 3
12532700 -14862.3 4097.89 1478.33 1061.63 -46.658 1062.66 
12530500 842.111 2893.22 1815.78 460.069 173.611 491.736 
12521800 -15065.4 3590.89 1477.78 1014.97 19.7483 1015.17 
11009 3
12532700 -14322.3 4012.56 1494.67 1060.9 -167.649 1074.07 
12530500 993.444 2996.11 1814.89 297.315 202.139 359.523 
12521800 -14466.1 3470.44 1482 1177.47 -236.63 1201.01 
11009.5 3
12532700 -13728.8 3917.89 1478.89 1180.03 -188.204 1194.95 
12530500 1065.78 3099.56 1820.44 143.804 205.655 250.945 
12521800 -13934.2 3404 1505.33 1057.43 -132.096 1065.65 
11010 3
12532700 -13186 3820.78 1487.56 1087.73 -194.611 1105 
12530500 1019.67 3201.56 1805.44 -92.407 204.409 224.326 
12521800 -13462 3343.67 1473.11 946.337 -120.908 954.03 
11010.5 3
12532700 -12646.4 3780.12 1482.5 1062.25 -80.0252 1065.26 
12530500 1075.5 3203.38 1802.5 109.908 3.58158 109.966 
12521800 -12980.2 3322.62 1440.88 948.327 -41.4206 949.231 
11011 3
12532700 -12070.4 3720.78 1511.78 1142.72 -117.752 1148.77 
12530500 1131 3109.33 1813.56 110.119 -186.591 216.662 
12521800 -12394.8 3263.56 1477.56 1161.65 -117.201 1167.55 
11011.5 3
12532700 -11619 3662.88 1509 936.607 -120.13 944.279 
12530500 1009.88 2864.25 1813.38 -251.297 -508.472 567.18 
12521800 -11971.9 3189.38 1517.88 877.392 -153.902 890.787 
11012 3
12532700 -11110 3529.56 1505 1051.65 -275.453 1087.13 
12530500 944.333 2688.67 1807.22 -135.417 -362.775 387.226 
12521800 -11590.9 3086.89 1482.78 787.161 -211.748 815.144 
11012.5 3
12532700 -10566.9 3436 1456.33 1058.7 -182.37 1074.29 
12530500 870.556 2517.56 1806.22 -143.816 -333.55 363.234 
12521800 -11048.1 2913.78 1459.22 1058.05 -337.449 1110.56 
11013 3
12532700 -10028.8 3436 1474.33 1059.27 0 1059.27 
12530500 872 2448.89 1813.56 2.8434 -135.171 135.201 
12521800 -10455.9 2827.89 1479.44 1165.79 -169.073 1177.99 
11013.5 3
12532700 -9452.56 3459 1442.78 1152.44 46 1153.36 
12530500 1179.44 2363 1809.11 614.889 -171.778 638.432 
12521800 -9792.56 2746.33 1476.89 1326.67 -163.111 1336.66 
11014 3
12532700 -8845.88 3465.38 1483.88 1230.59 12.931 1230.66 
12530500 1507.88 2302 1787.88 666.188 -123.732 677.581 
12521800 -9118.88 2793.5 1522.88 1366.49 95.6728 1369.84 
11014.5 3
12532700 -8226.11 3438.56 1438.22 1272.62 -55.0707 1273.81 
12530500 702.222 2495.44 1816.78 -1654.32 397.217 1701.34 
12521800 -8533.11 2752.22 1401.11 1202.8 -84.7593 1205.78 
11015 3
12532700 -7518.33 3419.78 1443.78 1426.97 -37.8584 1427.47 
12530500 660.556 2558.33 1806.89 -84.0054 126.792 152.096 
12521800 -7975.11 2762.89 1466.56 1125 21.5054 1125.21 
11015.5 3
12532700 -7030.12 3462.25 1414.12 986.279 85.8025 990.005 
12530500 660.125 2909.38 1774.75 -0.869809 709.175 709.176 
12521800 -7303.62 2781.5 1456.62 1356.54 37.5982 1357.06 
11016 3
12532700 -6508.56 3384.33 1403.78 1032.81 -154.29 1044.27 
12530500 705.444 3045.11 1754.33 89.7415 268.784 283.37 
12521800 -6773 2777.89 1423 1050.74 -7.15071 1050.77 
11016.5 3
12532700 -5841.44 3190.67 1220.67 1270.69 -368.889 1323.15 
12530500 714.778 3137.44 1765.56 17.7778 175.873 176.769 
12521800 -6052.89 2542.44 1284.78 1371.64 -448.466 1443.09 
11017 3
12532700 -4993.67 3179.56 1360.33 1678.77 -22.0022 1678.91 
12530500 713.667 3186 1769 -2.20022 96.1496 96.1748 
12521800 -5288.33 2493.89 1285.89 1513.97 -96.1496 1517.02 
11017.5 3
12532700 -4481.88 3169.25 1482.75 1046.61 -21.0748 1046.82 
12530500 697 3087.25 1773.38 -34.0832 -201.943 204.799 
12521800 -4755.88 2402.25 1533.12 1088.87 -187.401 1104.88 
11018 3
12532700 -4034.67 3137.11 1655.67 920.182 -66.1294 922.555 
12530500 796.667 2915.67 1776.11 205.075 -353.052 408.291 
12521800 -4234 2395.11 1702.89 1073.82 -14.6891 1073.92 
11018.5 3
12532700 -3665.78 3007.33 1791.89 723.312 -254.466 766.768 
12530500 840.778 2927.67 1777.33 86.4924 23.5294 89.6357 
12521800 -3763.67 2342.11 1787.11 922.222 -103.922 928.059 
11019 3
12532700 -3386.62 2915.25 1816.5 570.865 -188.309 601.121 
12530500 847.25 2893.62 1778.25 13.2356 -69.6149 70.8619 
12521800 -3476.25 2355 1795.5 587.764 26.3576 588.355 
11019.5 3
12532700 -2763 2725.89 1762.11 1244.76 -377.966 1300.88 
12530500 879.111 2838.78 1779 63.595 -109.475 126.607 
12521800 -3111.56 2344.22 1756 727.933 -21.5125 728.251 
11020 3
12532700 -2013.56 2583.67 1742.11 1489.95 -282.748 1516.54 
12530500 900.111 2804 1779.33 41.7495 -69.1407 80.7679 
12521800 -2401.33 2196 1749.44 1411.97 -294.676 1442.39 
11020.5 3
12532700 -1489.56 2629.22 1712.67 1019.46 88.6295 1023.3 
12530500 921.889 2803.22 1780.89 42.3692 -1.51319 42.3962 
12521800 -1797 2131.78 1701.33 1175.75 -124.946 1182.37 
11021 3
12532700 -1096.22 2651.22 1689.33 793.011 44.3548 794.25 
12530500 1031.56 2820.67 1780.67 221.102 35.1703 223.882 
12521800 -1345.44 2091.78 1695.78 910.394 -80.6452 913.959 
11021.5 3
12532700 -638.778 2559.78 1670.56 891.705 -178.254 909.347 
12530500 1123 2674.89 1785.33 178.254 -284.167 335.448 
12521800 -670 2051.22 1685.33 1316.66 -79.0557 1319.03 
11022 3
12532700 -74.4444 2477.67 1672 1144.69 -166.554 1156.75 
12530500 1229.11 2521.33 1797.11 215.236 -311.472 378.604 
12521800 -48.6667 1939 1670.11 1260.31 -227.631 1280.7 
11022.5 3
12532700 426.222 2522.89 1675.89 1017.62 91.9151 1021.76 
12530500 1425.67 2269.22 1784.11 399.503 -512.421 649.752 
12521800 432.111 1882.67 1642.56 977.191 -114.499 983.876 
11023 3
12532700 953.333 2536.33 1675.67 1045.86 26.6755 1046.2 
12530500 1776.44 2168.67 1754.11 695.988 -199.515 724.02 
12521800 876.667 1860.56 1616.22 882.055 -43.8713 883.145 
11023.5 3
12532700 1430.11 2392.78 1650.33 955.466 -287.686 997.838 
12530500 2191.78 2135.22 1731.11 832.331 -67.0229 835.025 
12521800 1283.56 1869.22 1584.56 815.409 17.3681 815.594 
11024 3
12532700 1866 2294 1639.67 889.569 -201.587 912.124 
12530500 2588.11 2175.44 1685.56 808.844 82.0862 812.998 
12521800 1767.89 1845.78 1591.78 988.435 -47.8458 989.593 
11024.5 3
12532700 2269.78 2246.67 1615 797.98 -93.5441 803.444 
12530500 2967.67 2155.78 1675.89 750.11 -38.8669 751.116 
12521800 2282 1764 1570.22 1016.03 -161.616 1028.8 
11025 3
12532700 2663.11 2266.67 1566.89 796.221 40.4858 797.25 
12530500 3362.56 2038.44 1625.11 799.37 -237.517 833.911 
12521800 2698.22 1760.56 1590.56 842.555 -6.97256 842.584 
11025.5 3
12532700 3025.9 2236.8 1617.2 703.079 -57.8811 705.458 
12530500 3867.6 1819.9 1558.7 978.768 -423.536 1066.48 
12521800 3061 1735 1550.8 703.058 -49.5263 704.8 
11026 3
12532700 3488.75 2147.25 1549.5 935.051 -180.909 952.39 
12530500 4297.88 1534.75 1544.25 869.242 -576.061 1042.8 
12521800 3261.88 1697.38 1569.88 405.808 -76.0101 412.865 
11026.5 3
12532700 3904.33 1954.33 1475.56 867.606 -402.749 956.529 
12530500 4504.33 1468.78 1666.89 431.019 -137.729 452.49 
12521800 3464 1658.56 1537.89 421.973 -81.0427 429.685 
11027 3
12532700 4132.7 1744.8 1456.5 436.648 -400.637 592.597 
12530500 4719.3 1000.4 1691.4 411.026 -895.56 985.378 
12521800 3792 1279.4 1493.1 627.151 -724.963 958.587 
11027.5 3
12532700 4674.33 1470.22 1498.78 1076.81 -545.88 1207.27 
12530500 4949.44 551 1685.89 457.544 -893.439 1003.78 
12521800 4065.56 1027.56 1452.22 543.848 -500.685 739.227 
11028 3
12532700 4987.9 939.5 1525.2 651.906 -1103.37 1281.57 
12530500 5233.2 241.2 1683.3 589.928 -644.075 873.412 
12521800 4273.8 794.2 1489 432.941 -485.147 650.234 
11028.5 3
12532700 5186 678.9 1515.4 380.962 -501.154 629.513 
12530500 5665.7 49 1689.6 831.731 -369.615 910.16 
12521800 4581.3 489.4 1501.6 591.346 -586.154 832.626 
11029 3
12532700 5543.56 486.889 1530.56 699.717 -375.756 794.227 
12530500 6089.44 -18.8889 1733.11 829.245 -132.855 839.821 
12521800 5023.22 164.222 1577.11 864.818 -636.356 1073.71 
11029.5 3
12532700 5903.78 289.111 1541.22 730.674 -401.172 833.561 
12530500 6490.11 19.5556 1718.22 812.711 77.9806 816.444 
12521800 5441.44 -19.8889 1578.56 848.321 -373.451 926.884 
11030 3
12532700 6259.88 95.125 1614.88 725.249 -395.084 825.88 
12530500 6913.12 -91 1723 861.535 -225.164 890.473 
12521800 5802.88 -182.25 1602.62 736.111 -330.674 806.973 
11030.5 3
12532700 6753.3 71.7 1610 1009.05 -47.9039 1010.19 
12530500 7383.4 -256.2 1756.7 961.708 -337.832 1019.32 
12521800 6301.4 -334.3 1589 1019.48 -310.941 1065.84 
11031 3
12532700 7184.56 -74.4444 1620.78 832.54 -282.132 879.045 
12530500 7951.11 -639.667 1770.33 1095.97 -740.283 1322.56 
12521800 6779.56 -511.778 1608.89 923.08 -342.621 984.615 
11031.5 3
12532700 7585.33 -350.222 1627.33 821.266 -565.118 996.914 
12530500 8397 -940.333 1751.33 913.707 -616.12 1102.03 
12521800 7164.44 -778.333 1642.22 788.707 -546.22 959.383 
11032 3
12532700 8023.78 -643.333 1624.44 891.147 -595.754 1071.95 
12530500 8701.33 -1237.33 1783.67 618.564 -603.659 864.306 
12521800 7628.33 -1013 1668.33 942.864 -476.965 1056.64 
11032.5 3
12532700 8393.89 -923.778 1611.44 759.982 -575.861 953.514 
12530500 8951.22 -1479.44 1785.56 513.119 -497.148 714.456 
12521800 8053.22 -1327.33 1668.44 872.462 -645.448 1085.26 
11033 3
12532700 8715.4 -1168.6 1629.6 612.402 -466.328 769.739 
12530500 9359.6 -1787.4 1767.7 777.862 -586.582 974.242 
12521800 8440.3 -1619.4 1670.4 737.291 -556.317 923.627 
11033.5 3
12532700 9105.67 -1481.22 1644.11 751.959 -602.355 963.47 
12530500 9815.78 -2100.67 1735.11 878.955 -603.597 1066.25 
12521800 8777.33 -1929.56 1640.11 649.39 -597.602 882.517 
11034 3
12532700 9476.89 -1758.33 1600.89 760.701 -567.851 949.274 
12530500 10115.6 -2332 1774.78 614.299 -474.044 775.938 
12521800 9179.89 -2242.11 1698.11 824.909 -640.483 1044.36 
11034.5 3
12532700 9925.7 -2142.8 1584.6 886.978 -759.816 1167.93 
12530500 10505.6 -2640.5 1738 770.839 -609.684 982.806 
12521800 9539.7 -2608.5 1698.3 711.089 -724.089 1014.87 
11035 3
12532700 10234 -2441.89 1622.67 617.836 -599.377 860.798 
12530500 10766.4 -2970 1702 522.734 -660.321 842.184 
12521800 9789.11 -2986.67 1669.67 499.822 -757.849 907.831 
11035.5 3
12532700 10479.3 -2776.89 1677.33 499.661 -682.281 845.676 
12530500 10985.1 -3315.44 1671.56 445.35 -703.553 832.66 
12521800 10103 -3204.22 1655.44 639.285 -443.087 777.825 
11036 3
12532700 10792.9 -3097.22 1671.11 637.308 -651.084 911.083 
12530500 11143.7 -3696.11 1662.22 322.267 -773.713 838.145 
12521800 10457.6 -3536.56 1655.78 720.641 -675.474 987.719 
11036.5 3
12532700 11013.2 -3388.33 1626.56 448.744 -592.894 743.569 
12530500 11314.6 -4286.44 1679.78 348.043 -1202.31 1251.67 
12521800 10744.2 -3949.22 1653.89 583.842 -840.462 1023.35 
11037 3
12532700 11265.8 -3686.11 1591.11 517.532 -610.2 800.115 
12530500 11384.3 -4665.89 1691.56 142.987 -777.55 790.588 
12521800 10806.2 -4301.78 1642 127.049 -722.45 733.536 
11037.5 3
12532700 11471.7 -4063.56 1596.56 405.293 -743.001 846.353 
12530500 11608.4 -5161.11 1684.11 441.164 -974.847 1070.02 
12521800 10949.1 -4613.78 1606.67 281.277 -614.173 675.519 
11038 3
12532700 11615 -4527.89 1620.89 282.152 -914.042 956.6 
12530500 11778.4 -5652.11 1647.67 334.646 -966.535 1022.83 
12521800 11186.7 -4902.44 1637.22 467.629 -568.241 735.918 
11038.5 3
12532700 11789.3 -5037.6 1599 342.436 -1001.4 1058.33 
12530500 12039.2 -6071.8 1666.5 512.29 -824.536 970.722 
12521800 11345.8 -5344.2 1643.7 312.639 -867.889 922.483 
11039 3
12532700 12059.9 -5517 1568.44 523.383 -927.273 1064.78 
12530500 12305.9 -6539.33 1727 515.839 -904.32 1041.1 
12521800 11574.4 -5776.67 1638.11 442.252 -836.493 946.207 
11039.5 3
12532700 12424.5 -6073 1587.75 761.192 -1160.75 1388.08 
12530500 12549 -6862.12 1751.38 507.539 -673.887 843.634 
12521800 11865.4 -6204.38 1599.62 607.371 -892.919 1079.91 
11040 3
12532700 12648.1 -6430.9 1649.5 461.983 -739.463 871.914 
12530500 12764 -7229.7 1756 444.215 -759.452 879.827 
12521800 12145.6 -6633.1 1626 578.977 -885.795 1058.23 
11040.5 3
12532700 12896 -6799 1652.33 503.862 -748.171 902.018 
12530500 13075.1 -7621.67 1731 632.34 -796.68 1017.13 
12521800 12396.4 -6998.78 1633.11 509.846 -743.248 901.31 
11041 3
12532700 13111.4 -7152.8 1664.9 424.852 -697.83 816.986 
12530500 13394.2 -7954.6 1731 629.367 -656.673 909.572 
12521800 12652.9 -7422.7 1640.6 505.829 -836.139 977.236 
11041.5 3
12532700 13322.1 -7482.3 1638.5 420.559 -657.685 780.653 
12530500 13753.8 -8287.6 1718.9 717.764 -664.671 978.25 
12521800 12932.4 -7795.5 1678.5 557.884 -744.112 930.02 
11042 3
12532700 13656.3 -7879.2 1626 641.459 -761.804 995.899 
12530500 14030.2 -8684.5 1715.9 530.518 -761.804 928.329 
12521800 13321.6 -8227.7 1658.9 747.025 -829.559 1116.34 
11042.5 3
12532700 13986.8 -8268.22 1622.56 654.411 -770.341 1010.78 
12530500 14344.7 -9075.67 1741.22 622.706 -774.587 993.856 
12521800 13616.6 -8600.44 1669.56 584.07 -738.108 941.245 
11043 3
12532700 14397.4 -8665.8 1635.6 817.973 -791.988 1138.56 
12530500 14705.1 -9469.4 1756.3 717.995 -784.329 1063.34 
12521800 13932.4 -8924 1629.7 629.172 -644.533 900.711 
11043.5 3
12532700 14694.8 -9011 1633.75 603.144 -700.203 924.157 
12530500 15056.8 -9893 1752.75 713.286 -859.229 1116.71 
12521800 14276.9 -9310.12 1655.25 698.732 -783.215 1049.6 
11044 3
12532700 14989.4 -9414.11 1663.89 620.409 -848.655 1051.25 
12530500 15352.7 -10314.1 1794.22 622.982 -886.55 1083.55 
12521800 14556.3 -9688.22 1640.22 588.333 -795.994 989.82 
11044.5 3
12532700 15259.7 -9675.33 1676.67 528.811 -511.198 735.503 
12530500 15672.6 -10712.1 1842 626.006 -778.865 999.257 
12521800 14878.4 -10077 1665.56 630.354 -760.818 988.023 
11045 3
12532700 15617.9 -9998.78 1681.44 713.59 -644.312 961.43 
12530500 15961.8 -10945.7 1790.44 576.14 -465.25 740.537 
12521800 15182.8 -10539.3 1717.67 606.242 -920.983 1102.61 
11045.5 3
12532700 15985.8 -10298.3 1660.11 729.938 -594.356 941.313 
12530500 16282.6 -11207.4 1753.89 636.464 -519.4 821.5 
12521800 15551.9 -10872.8 1680.22 732.363 -661.596 986.948 
11046 3
12532700 16323 -10735.6 1685.89 652.267 -845.691 1068.01 
12530500 16762.6 -11455.1 1728.11 928.433 -479.046 1044.74 
12521800 15944.8 -11126.6 1652.78 759.94 -490.866 904.687 
11046.5 3
12532700 16719.4 -11054 1682.88 812.244 -652.55 1041.9 
12530500 17118.9 -11806.6 1746.38 730.163 -720.315 1025.67 
12521800 16335.4 -11426.8 1679.5 800.404 -615.153 1009.48 
11047 3
12532700 17060.6 -11325 1645.67 700.576 -556.468 894.686 
12530500 17550.9 -12081.2 1758.22 887.092 -563.855 1051.13 
12521800 16723.4 -11770.7 1656 796.857 -706.194 1064.75 
11047.5 3
12532700 17486.9 -11653 1711.56 829.442 -638.132 1046.51 
12530500 18271.4 -12433.8 1709.67 1401.86 -685.906 1560.67 
12521800 17063.3 -12142.9 1627.89 661.262 -724.168 980.656 
11048 3
12532700 18027.8 -11981.7 1706.22 1056.42 -641.927 1236.16 
12530500 18771 -12698.4 1696.33 975.694 -516.927 1104.17 
12521800 17475.6 -12407.6 1561 805.122 -516.927 956.783 
11048.5 3
12532700 18510.4 -12334.2 1664.11 975.084 -712.233 1207.5 
12530500 19035.8 -12953.2 1705.89 534.905 -514.703 742.322 
12521800 18267.3 -12871.3 1601.33 1599.55 -936.925 1853.75 
11049 3
12532700 18862.8 -12637.4 1655.38 706.023 -607.521 931.424 
12530500 19407.4 -13176.2 1700.62 744.684 -446.949 868.515 
12521800 18767.1 -13152.9 1659.38 1001.59 -564.212 1149.57 
11049.5 3
12532700 19135.8 -12930 1666.67 547.15 -586.423 802.038 
12530500 19717.4 -13447.1 1722.67 621.382 -542.808 825.079 
12521800 19052.2 -13413.3 1623.67 571.337 -521.961 773.866 
11050 3
12532700 19422 -13200 1650.33 552.553 -521.236 759.606 
12530500 20138 -13637.6 1732.22 811.883 -367.653 891.248 
12521800 19409.4 -13700.6 1646.67 689.618 -554.483 884.887 
11050.5 3
12532700 19747.9 -13526.3 1643.22 667.805 -668.716 945.063 
12530500 20591 -13771.9 1735.67 928.279 -275.273 968.234 
12521800 19694.7 -14011.3 1647.67 584.472 -636.84 864.391 
11051 3
12532700 20235 -13913.1 1658.44 972.278 -772.012 1241.5 
12530500 21052.9 -13782.6 1736.44 921.934 -21.2908 922.18 
12521800 20019.4 -14340 1624.56 648.259 -656.021 922.282 
11051.5 3
12532700 20529.4 -14111.7 1635.89 593.638 -400.314 716.001 
12530500 21429.9 -13903.2 1738.67 760.081 -243.28 798.065 
12521800 20512.8 -14598.4 1610.11 994.624 -521.057 1122.84 
11052 3
12532700 21090.1 -14324.7 1605.22 1103.67 -419.291 1180.64 
12530500 21880.3 -14087.4 1715.89 886.702 -362.642 957.992 
12521800 20911.3 -14796.1 1590.44 784.558 -389.108 875.749 
11052.5 3
12532700 21509.4 -14378.6 1592.25 846.998 -109.007 853.983 
12530500 22402.5 -14157.6 1685.88 1054.88 -141.779 1064.37 
12521800 21195.9 -14880.8 1598.5 574.832 -170.988 599.723 
11053 3
12532700 22004.3 -14482.2 1555.89 1008.06 -210.992 1029.91 
12530500 22848.1 -14167.2 1708.33 907.558 -19.5463 907.769 
12521800 21851.6 -14970 1567.56 1335.4 -181.772 1347.71 
11053.5 3
12532700 22590.1 -14552 1509.88 1176.29 -140.116 1184.6 
12530500 23473.4 -14310 1696.75 1255.55 -286.702 1287.87 
12521800 22391.4 -15022.2 1535.25 1083.97 -104.92 1089.04 
11054 3
12532700 23124.4 -14663.9 1491.78 1103.97 -231.175 1127.91 
12530500 24000.2 -14366.2 1707.56 1088.53 -116.162 1094.71 
12521800 22805.2 -15091.1 1565.56 855.056 -142.275 866.812 
11054.5 3
12532700 23716.9 -14655.4 1586.62 1159.36 16.6612 1159.48 
12530500 24487.8 -14537.2 1715.88 954.066 -334.692 1011.07 
12521800 23225.1 -15102.1 1611 821.728 -21.5536 822.01 
11055 3
12532700 24163 -14606.7 1591.33 931.367 101.688 936.902 
12530500 24954.8 -14626.7 1711.11 975.006 -186.674 992.715 
12521800 23766 -15110.3 1645.78 1129.18 -17.1364 1129.31 
11055.5 3
12532700 24684.9 -14631.2 1593.7 986.578 -46.3768 987.668 
12530500 25393.9 -14705.9 1715.9 830.099 -149.779 843.503 
12521800 24210.3 -15044.2 1648.1 839.887 125.016 849.14 
11056 3
12532700 25124.7 -14756.2 1582.22 844.082 -239.966 877.529 
12530500 25799.6 -14836 1697.11 778.61 -249.712 817.673 
12521800 24533.4 -14899.4 1643.67 620.239 277.842 679.627 
11056.5 3
12532700 25486.9 -14852.1 1580.25 770.656 -204.048 797.212 
12530500 26246.1 -14955.8 1618 950.148 -254.787 983.716 
12521800 24863.6 -14887.5 1638.25 702.512 25.4137 702.971 
11057 3
12532700 25827.9 -14912.2 1551.33 680.666 -119.955 691.155 
12530500 26652.8 -15112.8 1667.56 811.682 -313.429 870.095 
12521800 25251.8 -14990.8 1634.56 774.756 -206.143 801.712 
11057.5 3
12532700 26253.9 -15100.5 1529.88 862.32 -381.129 942.791 
12530500 27204.6 -15381 1676.12 1117.1 -542.96 1242.06 
12521800 25642.1 -15163.8 1620 790.177 -350.146 864.281 
11058 3
12532700 26785 -15244.2 1543.56 1079.52 -292.118 1118.35 
12530500 27725.9 -15580.2 1692.56 1059.48 -404.923 1134.22 
12521800 26107 -15292 1605.67 944.868 -260.671 980.166 
11058.5 3
12532700 27312.3 -15410.1 1610.89 1014.1 -319.017 1063.1 
12530500 28195 -15803 1689.67 902.137 -428.419 998.696 
12521800 26630.3 -15515.9 1552 1006.41 -430.556 1094.64 
11059 3
12532700 27680.5 -15543.4 1593.62 739.29 -267.598 786.231 
12530500 28582.2 -15892.6 1765.88 777.61 -179.97 798.165 
12521800 27027.4 -15718.9 1550 797.272 -407.603 895.423 
11059.5 3
12532700 28151.9 -15659 1582.89 948.469 -232.646 976.584 
12530500 29085.9 -16045.1 1792.44 1013.36 -306.813 1058.79 
12521800 27587.4 -15851 1563.22 1126.9 -265.845 1157.83 
11060 3
12532700 28598 -15886.6 1649 894.01 -456.162 1003.66 
12530500 29588.4 -16200.6 1797.62 1006.99 -311.651 1054.11 
12521800 28131 -16169.8 1648.12 1089.29 -638.778 1262.77 
11060.5 3
12532700 29001.9 -16042.6 1718.38 815.909 -315.152 874.659 
12530500 29990.8 -16370 1785.25 812.879 -342.172 881.96 
12521800 28515.6 -16341.5 1697.12 777.02 -346.97 850.969 
11061 3
12532700 29428.9 -16316.2 1715.67 824.351 -528.18 979.045 
12530500 30389.4 -16519.4 1767.56 769.68 -288.503 821.974 
12521800 28969.9 -16627.7 1702.56 876.957 -552.445 1036.46 
11061.5 3
12532700 29885.5 -16415 1694.38 904.18 -195.6 925.095 
12530500 30831.2 -16685.6 1738.88 874.862 -329.07 934.704 
12521800 29494.5 -16884.6 1697.88 1038.83 -508.828 1156.76 
11062 3
12532700 30373.5 -16638.5 1652.62 993.89 -455.193 1093.17 
12530500 31318.6 -16877.4 1676 992.617 -390.53 1066.68 
12521800 30034.4 -17079.6 1646.88 1099.54 -397.149 1169.07 
11062.5 3
12532700 30822.3 -16874.8 1602.78 887.022 -466.952 1002.42 
12530500 31841.6 -17053.7 1565.44 1033.46 -348.403 1090.61 
12521800 30528.9 -17267 1612.11 977.3 -370.306 1045.1 
11063 3
12532700 31343.4 -17143.4 1555.88 1074.31 -553.809 1208.66 
12530500 32301.6 -17294.1 1567.12 948.597 -495.79 1070.35 
12521800 31055.8 -17546.5 1562.75 1086.31 -576.289 1229.71 
11063.5 3
12532700 31775.6 -17380.7 1582.11 887.434 -487.252 1012.4 
12530500 32913.3 -17517.1 1684.44 1256.07 -457.877 1336.93 
12521800 31610.3 -17838.2 1532.44 1138.77 -599.019 1286.71 
11064 3
12532700 32464.7 -17717.4 1568.44 1322.67 -646.406 1472.17 
12530500 33393.9 -17641.1 1682.11 922.372 -238.004 952.583 
12521800 32054.1 -17994 1519.11 851.781 -298.998 902.735 
11064.5 3
12532700 33223.2 -18057.1 1568.75 1526.32 -683.462 1672.36 
12530500 33880.2 -17708.2 1707.5 978.594 -135.088 987.874 
12521800 32659.5 -18182.5 1581.62 1218.09 -379.276 1275.77 
11065 3
12532700 33647.3 -18198.7 1579.89 844.788 -281.956 890.598 
12530500 34238.3 -17929.3 1709.56 713.313 -440.405 838.315 
12521800 33138.8 -18430.1 1624.44 954.737 -493.249 1074.62 
11065.5 3
12532700 34085.8 -18298.8 1605.62 861.329 -196.627 883.488 
12530500 34651.8 -18133 1731.75 812.213 -400.131 905.426 
12521800 33733 -18704.6 1654.88 1167.43 -539.32 1285.99 
11066 3
12532700 34435.5 -18414.6 1617.25 730.167 -241.91 769.197 
12530500 35073.1 -18288 1756.12 879.697 -323.591 937.325 
12521800 34208.2 -18913.9 1674.62 992.171 -436.848 1084.08 
11066.5 3
12532700 34851.7 -18687 1624.11 824.092 -539.356 984.903 
12530500 35596.1 -18463.2 1751 1035.62 -346.975 1092.2 
12521800 34622.6 -19164 1710.33 820.407 -495.297 958.325 
11067 3
12532700 35349.4 -18961.1 1643.5 960.827 -529.199 1096.92 
12530500 36114.6 -18685 1746 1000.99 -428.142 1088.71 
12521800 35031 -19473.4 1672.38 788.503 -597.249 989.163 
11067.5 3
12532700 35822.6 -19213.4 1607.33 965.675 -514.938 1094.39 
12530500 36491.4 -18901.3 1699 769.019 -441.497 886.741 
12521800 35507.1 -19731.7 1652.78 971.655 -527.126 1105.43 
11068 3
12532700 36293.5 -19444.1 1559.12 963.077 -471.739 1072.41 
12530500 36933 -19065.8 1689.62 902.977 -336.23 963.544 
12521800 36149.1 -19969.6 1645.62 1312.91 -486.622 1400.19 
11068.5 3
12532700 36854.7 -19693.9 1620.44 1106.84 -492.631 1211.52 
12530500 37493.6 -19225.1 1729 1105.63 -314.322 1149.44 
12521800 36996.2 -20249.8 1705.44 1670.8 -552.57 1759.81 
11069 3
12532700 37460.1 -19952.8 1693.75 1175.65 -502.643 1278.59 
12530500 37966.1 -19464 1773.12 917.611 -463.862 1028.19 
12521800 37265.4 -20451.9 1725.5 522.627 -392.422 653.555 
11069.5 3
12532700 38110.6 -20171.9 1713 1360.88 -458.421 1436.02 
12530500 38504.5 -19682.8 1823.75 1126.31 -457.636 1215.73 
12521800 37792 -20653.8 1762.12 1101.73 -422.333 1179.9 
11070 3
12532700 38735.3 -20499.1 1715.78 1213.03 -635.41 1369.37 
12530500 39089.9 -19983.2 1825.78 1136.68 -583.441 1277.67 
12521800 38306.9 -20930.8 1772.67 999.784 -537.918 1135.31 
11070.5 3
12532700 39179.5 -20657.5 1703.12 908.316 -323.904 964.34 
12530500 39532.1 -20183.6 1788.38 904.368 -409.822 992.893 
12521800 38863.9 -21054.5 1799.62 1139.03 -253.011 1166.79 
11071 3
12532700 39621.9 -20917.9 1730.56 893.715 -526.038 1037.04 
12530500 39924.2 -20435.4 1728.22 792.116 -508.726 941.408 
12521800 39365.3 -21345.1 1787.22 1013.05 -587.093 1170.87 
11071.5 3
12532700 39993.9 -21110.2 1673.62 745.463 -385.493 839.238 
12530500 40497.6 -20735.1 1732.75 1149.1 -600.562 1296.58 
12521800 39940.6 -21639.1 1715.75 1152.89 -589.206 1294.73 
11072 3
12532700 40581.7 -21500.7 1641.22 1206.96 -801.677 1448.95 
12530500 41102.4 -21231 1762.11 1241.93 -1018.22 1605.98 
12521800 40505 -22058.3 1691.22 1158.88 -860.797 1443.6 
11072.5 3
12532700 41269 -21881.2 1645.44 1329.46 -736.084 1519.64 
12530500 41621.4 -21403.8 1800.89 1003.87 -334.193 1058.03 
12521800 40995.2 -22351.7 1663.11 948.205 -567.376 1104.99 
11073 3
12532700 41505.2 -22020.1 1670 467.822 -275.055 542.69 
12530500 42171.6 -21632.5 1823.88 1089.47 -452.915 1179.86 
12521800 41539.5 -22553.9 1639.75 1077.78 -400.413 1149.75 
11073.5 3
12532700 41996.4 -22218.1 1645.75 1018.93 -410.788 1098.62 
12530500 42566.2 -21958.8 1802.12 818.724 -676.867 1062.29 
12521800 41986.4 -22764.9 1630.88 927.127 -437.759 1025.28 
11074 3
12532700 42512.8 -22450.8 1613.38 1043.18 -469.949 1144.15 
12530500 43005.6 -22194.8 1733.12 887.626 -476.768 1007.57 
12521800 42372.9 -22960.8 1632.62 780.808 -395.707 875.354 
11074.5 3
12532700 43013.9 -22710.2 1583.67 984.556 -509.769 1108.7 
12530500 43590.7 -22462.1 1713.56 1149.39 -525.267 1263.73 
12521800 42748.7 -23249.9 1660 738.294 -568.053 931.537 
11075 3
12532700 43537.2 -22938.4 1529 978.193 -426.584 1067.16 
12530500 44235.2 -22661.9 1700.11 1204.78 -373.416 1261.32 
12521800 43496 -23536.8 1591.11 1396.88 -536.241 1496.28 
11075.5 3
12532700 44075.4 -23018.5 1602.25 1057.27 -157.28 1068.91 
12530500 44791.2 -23003.6 1739.38 1092.39 -671.387 1282.22 
12521800 44018.9 -23579.9 1586.62 1027.26 -84.6704 1030.74 
11076 3
12532700 44647.1 -23291.8 1630.75 1183.75 -565.735 1311.99 
12530500 45226.2 -23183.4 1749.5 900.621 -372.153 974.483 
12521800 44533.9 -23782.4 1645.25 1066.25 -419.255 1145.72 
11076.5 3
12532700 45057.9 -23405.9 1674.25 859.31 -238.755 891.862 
12530500 45643.4 -23215.5 1749.38 872.646 -67.2071 875.231 
12521800 45045.8 -23922.9 1675.5 1070.87 -293.933 1110.48 
11077 3
12532700 45489.2 -23524.8 1680.56 847.441 -233.601 879.048 
12530500 46113.1 -23230.1 1801.78 922.861 -28.7055 923.307 
12521800 45509.8 -24088.6 1703 911.646 -325.502 968.013 
11077.5 3
12532700 45933 -23546.9 1668.25 863.381 -42.9907 864.451 
12530500 46592.6 -23322.8 1788.75 932.906 -180.231 950.157 
12521800 45931.9 -24178.5 1725.62 821.201 -174.989 839.638 
11078 3
12532700 46271.8 -23470.5 1649 695.585 156.828 713.045 
12530500 46996 -23557.1 1756.75 828.285 -481.263 957.951 
12521800 46318.1 -24183.2 1703 793.121 -9.75359 793.181 
11078.5 3
12532700 46704.1 -23349.9 1659 863.024 240.768 895.98 
12530500 47367.1 -23777.9 1755.12 740.768 -440.619 861.906 
12521800 46514 -24309.9 1685.62 390.968 -252.745 465.549 
11079 3
12532700 46965.4 -23661.8 1651.75 537.551 -641.718 837.116 
12530500 47470.9 -23702.5 1755.75 213.477 155.093 263.868 
12521800 46858.5 -24191.8 1656.25 708.848 243.056 749.36 
11079.5 3
12532700 47090.3 -23898.9 1641.67 244.059 -463.162 523.53 
12530500 47549.2 -23957.4 1758.89 153.022 -497.938 520.921 
12521800 47191.7 -24397 1645.33 650.716 -400.879 764.288 
11080 2
12532700 46766.5 -24212 1654.25 -614.485 -594.139 854.747 
12521800 47034.8 -24560 1654.62 -297.755 -309.298 429.329 
11080.5 1
12532700 46210.4 -24406.6 1770.38 -1190.85 -416.756 1261.67 
11081 1
12532700 45599.6 -24039.1 1753.78 -1193.01 717.801 1392.3 
11081.5 1
12532700 45165.6 -23775.9 1765 -857.57 520.229 1003.03 
11082 1
12532700 44855.4 -23389 1784.44 -619.123 772.206 989.755 
11082.5 1
12532700 44420.5 -23229 1772.25 -866.423 318.725 923.187 
11083 1
12532700 43737.8 -23011.5 1746.88 -1416.49 451.245 1486.63 
11083.5 1
12532700 42891.2 -22998.8 1704.33 -1624.81 24.4189 1625 
11084 1
12532700 42099.8 -23123.8 1737.5 -1576.64 -248.949 1596.17 
11084.5 1
12532700 41654.4 -22856.1 1742.25 -937.632 563.421 1093.89 
11085 1
12532700 41238.8 -22520.9 1761.78 -846.43 682.762 1087.48 
11085.5 1
12532700 40774.6 -22176.6 1754.56 -889.315 659.642 1107.25 
11086 1
12532700 40321.2 -21716.1 1760 -892.334 906.359 1271.91 
11086.5 1
12532700 39822.4 -21094.9 1761.89 -999.61 1244.96 1596.61 
11087 1
12532700 39213.1 -20596.6 1852.75 -1248.61 1021.03 1612.92 
11087.5 1
12532700 38695.4 -20201.8 1832.56 -1065.19 812.443 1339.66 
11088 1
12532700 38197.3 -19722.8 1843.89 -1008.32 969.636 1398.89 
11088.5 1
12532700 37634.8 -19353.1 1826.09 -1090.15 716.447 1304.5 
11089 1
12532700 36742.3 -18878.6 1771.33 -1792.14 952.882 2029.72 
11089.5 1
12532700 35941.4 -18582.9 1741 -1654.73 610.882 1763.89 
11090 1
12532700 35323 -18190.7 1747.78 -1180.24 748.516 1397.58 
11090.5 1
12532700 34668 -17990 1749.62 -1331.3 407.859 1392.38 
11091 1
12532700 33981.3 -17743.8 1732.56 -1343.77 481.844 1427.55 
11091.5 1
12532700 33264.9 -17577.8 1710.88 -1441.57 334.06 1479.77 
11092 1
12532700 32414.1 -17366 1717.67 -1739.8 433.027 1792.88 
11092.5 1
12532700 31338.6 -17843.1 1714 -2029.35 -900.21 2220.05 
11093 1
12532700 30887.5 -18380.1 1714 -933.862 -1111.83 1451.99 
