# Supplementary material for: Intrinsic group behaviour II: On the dependence of triad spatial dynamics on social and personal features; and on the effect of social interaction on small group dynamics
Source: PLoS One. 2019 Dec 3;14(12):e0225704. doi: 10.1371/journal.pone.0225704 (PMC6890182; doi:10.1371/journal.pone.0225704)
Supplement: S3 Data Set — (ZIP) [file pone.0225704.s003.zip › set_3_int/group_traj_triad_int/traj_3_0324_69.dat]

3 12521501 12522001 12521302 0 0 1 0 1 1 0 36.6667 20 50 1609.62 1672.26 1554.27 
10933 1
12521302 42936 -23708.5 1403 0 0 0 
10933.5 1
12521302 42653.2 -23624.3 1465.22 -961.829 286.281 1003.53 
10934 1
12521302 42418.7 -23368 1574.11 -470.051 513.694 696.297 
10934.5 1
12521302 42095.3 -23034.8 1651.22 -640.264 659.846 919.421 
10935 2
12521501 40461.5 -23118.5 1591 0 0 0 
12521302 41605.3 -22931.1 1577.33 -964.567 204.068 985.917 
10935.5 2
12521501 40115.3 -22978.4 1592.33 -1113.08 450.339 1200.73 
12521302 41052.4 -22647.2 1553.78 -1103.57 566.644 1240.55 
10936 2
12521501 39414.9 -22632.9 1682 -1403.72 692.524 1565.26 
12521302 40536.1 -22409.5 1545.25 -1034.71 476.397 1139.11 
10936.5 2
12521501 38917.7 -22235.8 1779.56 -1044.56 834.238 1336.81 
12521302 40107.4 -22203.7 1570.67 -900.589 432.423 999.025 
10937 2
12521501 38505.7 -21998.4 1777 -828.974 477.532 956.679 
12521302 39604.3 -21844.2 1629.56 -1012.3 723.228 1244.11 
10937.5 2
12521501 38005.5 -21771.5 1807.4 -947.285 429.819 1040.24 
12521302 39165.3 -21356.3 1653.3 -831.503 924.095 1243.12 
10938 2
12521501 37444.4 -21545 1773.5 -1117.78 451.195 1205.41 
12521302 38444.1 -21199.6 1658.88 -1436.6 312.102 1470.11 
10938.5 2
12521501 36968.1 -21252.8 1718.89 -979.967 601.28 1149.73 
12521302 37876.9 -20934.3 1645.89 -1167.15 545.868 1288.49 
10939 2
12521501 36498.9 -20961.7 1669.89 -946.013 586.918 1113.29 
12521302 37478 -20777.4 1632 -804.211 316.308 864.18 
10939.5 2
12521501 36134.1 -20605.3 1673.89 -738.417 721.323 1032.26 
12521302 36991.9 -20511.8 1623.22 -984.031 537.787 1121.4 
10940 2
12521501 35366.1 -20464.8 1604.33 -1514.79 277.23 1539.95 
12521302 36575 -20297.3 1608.44 -822.266 422.967 924.674 
10940.5 3
12522001 35869.1 -20852.2 1551.62 0 0 0 
12521501 34762.4 -20198.3 1665.78 -1188.32 524.497 1298.92 
12521302 36018.7 -20008.3 1602.56 -1095.14 568.898 1234.09 
10941 3
12522001 35265.4 -20644 1595 -1304 449.784 1379.39 
12521501 34245.9 -19996.5 1675 -1052.08 411.066 1129.53 
12521302 35159.4 -19787.8 1594.25 -1750.08 449.253 1806.83 
10941.5 3
12522001 34673.8 -20409.9 1636.89 -1192.74 471.998 1282.73 
12521501 33719 -19717.8 1702.44 -1062.25 561.94 1201.73 
12521302 34691 -19537.4 1601.67 -944.304 504.648 1070.69 
10942 3
12522001 34121.3 -20220.6 1641.22 -1102.68 377.911 1165.64 
12521501 33308.7 -19580.1 1676.33 -819.029 274.784 863.895 
12521302 34236.4 -19340.3 1590.11 -907.297 393.435 988.928 
10942.5 3
12522001 33592 -20018.6 1643.89 -1031.84 393.762 1104.42 
12521501 32746.7 -19394.2 1671.89 -1095.52 362.357 1153.89 
12521302 33723.7 -19124.9 1604.11 -999.567 419.97 1084.21 
10943 3
12522001 33074.7 -19797 1615.33 -1036.74 443.999 1127.81 
12521501 32057.4 -19171.8 1638.44 -1381.21 445.78 1451.36 
12521302 33288.2 -18936.6 1550.56 -872.634 377.422 950.756 
10943.5 3
12522001 32613.9 -19550.9 1565.44 -896.455 478.815 1016.31 
12521501 31373.7 -18880.9 1570.78 -1330.31 565.932 1445.68 
12521302 32783.2 -18652.3 1505.11 -982.49 552.962 1127.41 
10944 3
12522001 32137.6 -19268.2 1521.56 -926.719 549.935 1077.61 
12521501 30682.8 -18544.7 1524.22 -1344.14 654.129 1494.86 
12521302 32183.2 -18446.1 1485.56 -1167.32 401.211 1234.34 
10944.5 3
12522001 31544.6 -18839.7 1445.22 -1197.98 865.769 1478.08 
12521501 29956.9 -18215.8 1468.56 -1466.44 664.422 1609.94 
12521302 31502.6 -18213.8 1346.11 -1375.08 469.36 1452.98 
10945 3
12522001 30832.1 -18557.8 1370.22 -1422.04 562.652 1529.31 
12521501 29499.7 -17976 1507.33 -912.619 478.598 1030.5 
12521302 30947.2 -18020.8 1291.33 -1108.45 385.23 1173.48 
10945.5 3
12522001 30132.8 -18140.3 1427.11 -1424.3 850.192 1658.76 
12521501 28968.3 -17789.9 1626 -1082.15 379.045 1146.61 
12521302 30402.9 -17679.6 1368.33 -1108.62 694.954 1308.44 
10946 3
12522001 29610.4 -17957.2 1502.12 -1086.08 380.631 1150.84 
12521501 28439.1 -17611.4 1672 -1100.23 371.131 1161.13 
12521302 29846.8 -17464.1 1504.38 -1156.21 447.881 1239.93 
10946.5 3
12522001 29219.7 -17732.1 1570.56 -787.718 453.909 909.139 
12521501 28021.6 -17423.6 1681.89 -841.874 378.668 923.115 
12521302 29348.3 -17168.9 1540.67 -1004.87 595.234 1167.93 
10947 3
12522001 28690.2 -17529.2 1583.33 -1030.05 394.725 1103.09 
12521501 27609.7 -17307.4 1716.67 -801.34 225.897 832.572 
12521302 28760.2 -16948.2 1574.33 -1144.19 429.313 1222.08 
10947.5 3
12522001 28104.6 -17341 1583.75 -1152.75 370.516 1210.83 
12521501 26927.1 -17332.8 1661.25 -1343.59 -49.8141 1344.51 
12521302 28332.8 -16775.8 1582.88 -841.481 339.512 907.391 
10948 3
12522001 27608.1 -17215.1 1624 -1011.23 256.393 1043.23 
12521501 26312.2 -17161.8 1625.89 -1252.35 348.212 1299.86 
12521302 27743.3 -16623.4 1624.11 -1200.44 310.195 1239.87 
10948.5 3
12522001 27078.8 -17044.4 1588.38 -1069.42 344.921 1123.66 
12521501 25786 -16994.8 1603.12 -1063.08 337.43 1115.34 
12521302 27109.8 -16435.4 1558.38 -1279.97 379.938 1335.17 
10949 3
12522001 26596.4 -16870.7 1588.89 -986.31 355.232 1048.33 
12521501 25272.8 -16711.9 1621.89 -1049.53 578.448 1198.38 
12521302 26722.9 -16252.3 1584.78 -791.127 374.318 875.212 
10949.5 3
12522001 25972.1 -16632.4 1576.33 -1207.61 460.778 1292.53 
12521501 24725.2 -16451.7 1655 -1059.1 503.331 1172.62 
12521302 26075.2 -16015.2 1547.56 -1252.74 458.629 1334.05 
10950 3
12522001 25355 -16384.6 1594.75 -1236.7 496.632 1332.69 
12521501 24140.4 -16236.5 1721.12 -1172.04 431.196 1248.84 
12521302 25529.9 -15792.4 1588.25 -1092.88 446.588 1180.6 
10950.5 3
12522001 24836 -16189.9 1603.88 -1088.05 408.281 1162.13 
12521501 23731.1 -15999.8 1747.12 -857.966 496.331 991.187 
12521302 25022.9 -15610 1617.88 -1062.89 382.338 1129.57 
10951 3
12522001 24297.8 -15961.9 1622.78 -1031.08 436.755 1119.77 
12521501 23289.6 -15778.1 1685.67 -845.918 424.596 946.499 
12521302 24626 -15465 1577.22 -760.297 277.778 809.452 
10951.5 3
12522001 23899.8 -15778.4 1630.88 -802.475 369.988 883.661 
12521501 22745.6 -15535.4 1646.5 -1096.63 489.387 1200.88 
12521302 24194.6 -15285.5 1561.5 -869.708 361.895 941.998 
10952 3
12522001 23436.1 -15653.8 1562.56 -942.355 253.246 975.791 
12521501 22295.4 -15296.7 1608.67 -915.001 485.18 1035.68 
12521302 23691.7 -15129.8 1498.33 -1022.27 316.509 1070.15 
10952.5 3
12522001 22834.1 -15439.2 1562.78 -1140.15 406.355 1210.4 
12521501 21698.6 -15094.4 1558.89 -1130.47 382.997 1193.59 
12521302 23126 -15008.4 1529.56 -1071.34 229.798 1095.71 
10953 3
12522001 22285.9 -15281.7 1517.44 -1087.74 312.61 1131.77 
12521501 21159.1 -14772.3 1583.33 -1070.33 639.109 1246.62 
12521302 22650.2 -14886 1462.11 -944.004 242.945 974.764 
10953.5 3
12522001 21755 -15026.6 1454.25 -1079.04 518.377 1197.1 
12521501 20673.2 -14452.6 1605.75 -987.523 649.814 1182.14 
12521302 22041.8 -14608.8 1441.88 -1236.73 563.516 1359.06 
10954 3
12522001 21239 -14765.4 1475.56 -1040.32 526.574 1166 
12521501 20231.2 -14265.7 1635.89 -891.185 376.932 967.62 
12521302 21576.4 -14379 1470.78 -938.116 463.206 1046.24 
10954.5 3
12522001 20722.8 -14538.9 1562.25 -1045.04 458.643 1141.25 
12521501 19809.2 -14163.9 1632.62 -854.195 206.056 878.697 
12521302 21113.2 -14213.8 1512 -937.641 334.514 995.525 
10955 3
12522001 20288.6 -14306.3 1576.11 -880.719 471.687 999.077 
12521501 19381.3 -13937.2 1651 -867.985 459.742 982.222 
12521302 20697.8 -13978.2 1514.89 -842.743 477.744 968.739 
10955.5 3
12522001 19893.2 -14082.2 1570.78 -758.797 430.156 872.243 
12521501 18972.7 -13599.8 1620.78 -784.389 647.686 1017.23 
12521302 20264.4 -13673.3 1511.11 -831.734 585.199 1016.98 
10956 3
12522001 19410.6 -13784.6 1595.88 -1009.62 622.588 1186.15 
12521501 18563.5 -13289.6 1621.25 -855.997 648.855 1074.12 
12521302 19852.8 -13499.6 1533.62 -861.285 363.407 934.814 
10956.5 3
12522001 19028.7 -13527.4 1635.33 -794.092 534.679 957.321 
12521501 18230.4 -13015.1 1604.56 -692.423 570.715 897.31 
12521302 19471 -13221.7 1528.33 -793.659 577.876 981.751 
10957 3
12522001 18693.4 -13277.9 1591.56 -665.123 495.15 829.194 
12521501 17785.2 -12662.7 1587.56 -883.377 699.295 1126.66 
12521302 19112 -12937.6 1498.11 -712.302 563.713 908.375 
10957.5 3
12522001 18214.6 -12960.7 1552.56 -922.715 611.218 1106.79 
12521501 17318.2 -12349.8 1564.22 -899.807 602.869 1083.1 
12521302 18716.4 -12661.3 1512 -762.149 532.22 929.586 
10958 3
12522001 17748.7 -12614.1 1511.22 -913.508 679.521 1138.53 
12521501 16641.6 -11988.1 1545.89 -1326.8 709.15 1504.42 
12521302 18371.8 -12307.2 1470.67 -675.817 694.336 968.933 
10958.5 3
12522001 17159.2 -12227.4 1464.44 -1158.04 759.659 1384.97 
12521501 16066.2 -11671.8 1622.56 -1130.32 621.48 1289.91 
12521302 18015.3 -11930.6 1429.67 -700.284 740.013 1018.83 
10959 3
12522001 16560.9 -11774.2 1472.75 -1249.16 946.126 1567.02 
12521501 15692 -11507 1617.75 -781.257 344.004 853.64 
12521302 17575.6 -11627.1 1395.5 -917.971 633.467 1115.33 
10959.5 3
12522001 16097.6 -11556.9 1580.56 -953.332 447.245 1053.03 
12521501 15387 -11257.2 1637.44 -627.572 513.946 811.164 
12521302 17042.3 -11243.9 1423.22 -1097.31 788.552 1351.26 
10960 3
12522001 15875 -11335.1 1599.44 -422.307 420.831 596.189 
12521501 15088.3 -10924.6 1661 -566.73 631.246 848.324 
12521302 16516.2 -10786.9 1530.44 -998.313 867.173 1322.35 
10960.5 3
12522001 15726.1 -11107.2 1660.38 -301.978 462.193 552.099 
12521501 14773 -10589.6 1639.88 -639.621 679.372 933.093 
12521302 16084.9 -10382.4 1578.12 -874.944 820.515 1199.49 
10961 3
12522001 15581.8 -10961.6 1700.11 -292.201 294.928 415.167 
12521501 14452.9 -10142.8 1679.78 -647.998 904.549 1112.7 
12521302 15834.4 -10012 1615.44 -506.944 749.747 905.049 
10961.5 3
12522001 15391.3 -10745.6 1629.67 -368.364 417.795 556.996 
12521501 13963 -9558.33 1708.22 -947.561 1130.45 1475.06 
12521302 15537.6 -9824.44 1584.11 -574.253 362.777 679.245 
10962 3
12522001 15326.8 -10570.1 1637.67 -128.341 348.796 371.659 
12521501 14000.9 -9369.11 1709.22 75.3258 376.187 383.655 
12521302 15311.9 -9583.56 1584 -448.641 478.904 656.223 
10962.5 3
12522001 15191.1 -10351.8 1624.75 -275.717 443.823 522.493 
12521501 13997.6 -9365.75 1675.5 -6.63392 6.83153 9.52253 
12521302 15076.8 -9302 1591.5 -477.925 572.267 745.588 
10963 3
12522001 15084.7 -10175.9 1633.33 -209.977 346.866 405.471 
12521501 14014.9 -9429.56 1688.78 34.0511 -125.849 130.374 
12521302 15042.3 -9400.89 1610.56 -67.883 -195.047 206.522 
10963.5 3
12522001 15076.6 -10047.6 1639 -16.8981 267.361 267.895 
12521501 13880 -9427.44 1685 -281.019 4.39815 281.053 
12521302 14925 -9319.56 1595.44 -244.444 169.444 297.43 
10964 3
12522001 14995.8 -9849.78 1616.44 -164.182 401.987 434.223 
12521501 13769.9 -9176.11 1692.89 -223.803 510.84 557.714 
12521302 14944.1 -9221.44 1593.22 38.8437 199.413 203.161 
10964.5 3
12522001 14850.1 -9663.89 1613.89 -287.879 367.369 466.727 
12521501 13739.6 -8935.22 1680 -59.9473 476.065 479.825 
12521302 14800.8 -9084.67 1576.56 -283.267 270.312 391.547 
10965 3
12522001 14534.1 -9391.78 1611.11 -622.047 535.652 820.893 
12521501 13515.8 -8615.33 1689.33 -440.507 629.703 768.487 
12521302 14615 -8815.22 1576.22 -365.704 530.402 644.256 
10965.5 3
12522001 14239.1 -9169.67 1570.11 -580.709 437.227 726.904 
12521501 13292.3 -8272.67 1666.78 -439.851 674.541 805.279 
12521302 14324.1 -8507.56 1529.11 -572.616 605.643 833.482 
10966 3
12522001 13917.9 -8740.78 1568.11 -651.566 869.957 1086.91 
12521501 13075.4 -7921.11 1690.78 -439.937 713.094 837.883 
12521302 14063.3 -8145.78 1515.11 -528.961 733.829 904.602 
10966.5 3
12522001 13535.9 -8289.75 1541.5 -767.096 905.678 1186.88 
12521501 12831.9 -7546.62 1670.88 -489.095 751.98 897.044 
12521302 13705.1 -7734.25 1491.38 -719.294 826.361 1095.56 
10967 3
12522001 13239.5 -7810.7 1571.8 -595.131 961.948 1131.16 
12521501 12630.4 -7151.8 1674.2 -404.568 792.821 890.079 
12521302 13454.4 -7276.8 1501 -503.464 918.574 1047.5 
10967.5 3
12522001 12913.8 -7439.33 1570.78 -648.849 739.774 984.008 
12521501 12290.4 -6748.44 1687.33 -677.202 803.497 1050.81 
12521302 13150.8 -6951.89 1518.44 -604.825 647.233 885.847 
10968 3
12522001 12641.9 -7069.1 1589.4 -531.011 723.112 897.142 
12521501 12125.5 -6376.2 1714.6 -322.157 727.04 795.218 
12521302 12967.1 -6603.6 1564.7 -358.746 680.252 769.052 
10968.5 3
12522001 12412.9 -6693.11 1613.33 -458.022 751.978 880.486 
12521501 11744.6 -5850 1634.89 -761.889 1052.4 1299.24 
12521302 12718.7 -6209.44 1542.67 -496.867 788.311 931.832 
10969 3
12522001 12184.7 -6301.56 1580.33 -473.49 812.356 940.274 
12521501 11462.6 -5381.33 1596.33 -585.062 972.337 1134.79 
12521302 12477.9 -5830.44 1511.67 -499.539 786.307 931.567 
10969.5 3
12522001 11899.1 -5917.5 1526.8 -569.993 766.578 955.267 
12521501 11190.4 -4938.5 1621.2 -543.225 883.899 1037.48 
12521302 12138.7 -5447.3 1460.6 -677.024 764.759 1021.38 
10970 3
12522001 11536.1 -5481 1512.38 -718.762 864.356 1124.16 
12521501 10914 -4516 1615.12 -547.327 836.634 999.761 
12521302 11747.1 -5010.25 1464.75 -775.396 865.446 1162 
10970.5 3
12522001 11211 -5073.78 1506.56 -662.169 829.373 1061.29 
12521501 10617.3 -4130.67 1605.22 -604.209 784.793 990.439 
12521302 11419.3 -4560.44 1501.44 -667.6 916.101 1133.55 
10971 3
12522001 10859 -4700.11 1516.44 -673.04 714.468 981.554 
12521501 10308.2 -3687.22 1618 -591.035 847.886 1033.55 
12521302 11046 -4249.22 1469.67 -713.83 595.071 929.335 
10971.5 3
12522001 10537.2 -4374.12 1522.62 -653.963 662.573 930.952 
12521501 10187.4 -3343.12 1661.88 -245.624 699.385 741.263 
12521302 10749.8 -3897.25 1482.38 -602.134 715.391 935.067 
10972 3
12522001 10312 -4005.22 1558.33 -464.433 760.624 891.206 
12521501 9971 -3109.56 1671.89 -446.134 481.586 656.476 
12521302 10551.8 -3515.78 1510.22 -408.19 786.541 886.152 
10972.5 3
12522001 10100.3 -3603.89 1594.33 -415.848 788.474 891.415 
12521501 9472.22 -2923.56 1659.89 -979.917 365.422 1045.84 
12521302 10415.9 -3109.22 1562.67 -266.972 798.734 842.17 
10973 3
12522001 9731.62 -3307.25 1601.25 -737.417 593.278 946.447 
12521501 8999.38 -2786.12 1662.5 -945.694 274.861 984.828 
12521302 10136.8 -2903.25 1541.25 -558.278 411.944 693.81 
10973.5 3
12522001 9346.44 -3089.78 1609.56 -782.887 442.017 899.05 
12521501 8687 -2743.33 1663.22 -634.909 86.9749 640.838 
12521302 9702 -2667.33 1553.44 -883.638 479.505 1005.36 
10974 3
12522001 8932.38 -2973.12 1607.5 -841.605 237.099 874.365 
12521501 8216.62 -2310 1695.25 -956.047 880.759 1299.91 
12521302 9185.75 -2524.12 1539.5 -1049.29 291.074 1088.91 
10974.5 3
12522001 8435.11 -2705.67 1636.22 -1006.61 541.414 1142.97 
12521501 7845.56 -1733.22 1675.44 -751.153 1167.57 1388.32 
12521302 8676.78 -2217.56 1590.67 -1030.31 620.586 1202.77 
10975 3
12522001 8106.89 -2298.78 1613.67 -615.802 763.394 980.807 
12521501 7503.22 -1117.33 1661.44 -642.276 1155.51 1322.02 
12521302 8227.33 -1726.33 1564.33 -843.235 921.618 1249.17 
10975.5 3
12522001 7791.88 -1836.75 1576.5 -645.52 946.778 1145.9 
12521501 7206.12 -667.5 1664.62 -608.806 921.79 1104.69 
12521302 7878.75 -1299.75 1515.88 -714.31 874.146 1128.88 
10976 3
12522001 7547.89 -1477.67 1601.22 -484.099 712.467 861.372 
12521501 6822.89 -199.556 1646.22 -760.389 928.461 1200.1 
12521302 7490.89 -878 1518.22 -769.566 836.806 1136.87 
10976.5 3
12522001 7237.25 -1158 1596.25 -593.956 611.217 852.274 
12521501 6425.88 320.625 1615.25 -759.109 994.609 1251.2 
12521302 7184 -486 1527.75 -586.786 749.522 951.893 
10977 3
12522001 6750.22 -731.111 1573.22 -998.008 874.772 1327.12 
12521501 5921.89 719.667 1608.89 -1032.76 817.708 1317.28 
12521302 6904.56 -143.667 1531.44 -572.632 701.503 905.546 
10977.5 3
12522001 6368.25 -187.125 1566.75 -789.199 1123.94 1373.34 
12521501 5679.12 913 1560 -501.578 399.449 641.202 
12521302 6619.25 359.375 1507.75 -589.474 1039.34 1194.87 
10978 3
12522001 6057.11 280.333 1545 -638.889 959.873 1153.06 
12521501 5332.44 1339.56 1501.22 -711.87 875.884 1128.69 
12521302 6246.78 861.222 1489.78 -764.83 1030.49 1283.3 
10978.5 3
12522001 5670.11 762.333 1524.78 -737.143 918.095 1177.4 
12521501 4896.78 1793.22 1501.89 -829.841 864.127 1198.06 
12521302 5981.33 1235.33 1423.22 -505.608 712.593 873.744 
10979 3
12522001 5399.38 1112.12 1539.88 -557.07 719.736 910.136 
12521501 4435.5 2145.5 1476 -949.131 724.851 1194.26 
12521302 5695.38 1659.88 1399.88 -588.392 873.543 1053.22 
10979.5 3
12522001 4988.78 1569.44 1519.33 -817.923 910.995 1224.3 
12521501 3882 2521 1511.78 -1102.59 748.008 1332.37 
12521302 5411.33 2190 1341.22 -565.82 1056.03 1198.06 
10980 3
12522001 4486.62 1944 1506.25 -992.397 740.228 1238.06 
12521501 3367.38 2737.38 1539.88 -1017.05 427.619 1103.29 
12521302 5004 2532.38 1337.38 -805.007 676.63 1051.6 
10980.5 3
12522001 4000.33 2185.22 1502 -990.411 491.288 1105.57 
12521501 2863.11 2958.67 1620.56 -1027.01 450.696 1121.55 
12521302 4412.11 2899.33 1391.78 -1205.48 747.369 1418.36 
10981 3
12522001 3498.67 2493.22 1534.33 -976.005 599.222 1145.27 
12521501 2359 3151.22 1639.67 -980.761 374.622 1049.87 
12521302 3851.56 3069.22 1475.22 -1090.58 330.523 1139.56 
10981.5 3
12522001 3174.22 2742.11 1547.44 -662.132 507.937 834.516 
12521501 1884.56 3243.11 1644.56 -968.254 187.528 986.247 
12521302 3526.33 3207.11 1512 -663.719 281.406 720.911 
10982 3
12522001 2718.62 3069.62 1586.12 -927.897 667.034 1142.77 
12521501 1531.25 3551.12 1693.88 -719.563 627.32 954.621 
12521302 3041.62 3474 1492.88 -987.186 543.562 1126.94 
10982.5 3
12522001 2284 3294.22 1601.89 -845.574 436.96 951.803 
12521501 1157.78 3798 1673.22 -726.6 480.302 870.997 
12521302 2579.67 3767.33 1507.11 -898.752 570.687 1064.63 
10983 3
12522001 1832.67 3531 1587.67 -881.51 462.457 995.453 
12521501 799.444 4111.44 1709.11 -699.87 612.196 929.84 
12521302 2082.78 4027.33 1529.89 -970.486 507.812 1095.32 
10983.5 3
12522001 1432.11 3729.22 1589.22 -786.946 389.435 878.034 
12521501 230.778 4366.67 1681.11 -1117.22 501.419 1224.59 
12521302 1628.22 4235.56 1520.89 -893.036 409.081 982.274 
10984 3
12522001 982.75 3953.62 1618.75 -893.362 446.129 998.562 
12521501 -293.625 4528.62 1725.5 -1042.55 321.985 1091.14 
12521302 1144.12 4481.88 1510.62 -962.42 489.701 1079.84 
10984.5 3
12522001 602.875 4183.88 1588.75 -796.384 482.704 931.252 
12521501 -614.625 4689.12 1741 -672.956 336.478 752.388 
12521302 696.75 4736.75 1563 -937.893 534.329 1079.42 
10985 3
12522001 78.6667 4402.56 1597.56 -1050.52 438.238 1138.26 
12521501 -1063 4850.44 1736.44 -898.547 323.285 954.935 
12521302 220.556 4986.56 1578.67 -954.297 500.612 1077.63 
10985.5 3
12522001 -586.125 4687.62 1675.38 -1370.7 587.772 1491.41 
12521501 -1736.5 5122.38 1680.88 -1388.66 560.682 1497.58 
12521302 -383.625 5282.75 1602.25 -1245.73 610.71 1387.38 
10986 3
12522001 -1040.33 4882.56 1614.56 -921.315 395.397 1002.58 
12521501 -2074.67 5246 1713.11 -685.936 250.761 730.335 
12521302 -820.556 5597.11 1589.33 -886.269 637.649 1091.82 
10986.5 3
12522001 -1484.38 5005.25 1590 -855.572 236.405 887.632 
12521501 -2556 5388 1698.38 -927.425 273.603 966.941 
12521302 -1259.75 5819.25 1563 -846.232 428.013 948.316 
10987 3
12522001 -2023.44 5077.11 1590.44 -1071.71 142.865 1081.19 
12521501 -3181.33 5446.33 1658.56 -1243.21 115.971 1248.6 
12521302 -1688.22 6034.89 1505.56 -851.833 428.706 953.629 
10987.5 3
12522001 -2445 5147.38 1593.25 -834.763 139.136 846.28 
12521501 -3793.75 5429.75 1621.75 -1212.71 -32.8383 1213.15 
12521302 -2110.62 6137.75 1512 -836.441 203.685 860.884 
10988 3
12522001 -2884 5308.22 1552.67 -881.526 322.986 938.834 
12521501 -4274.22 5542.33 1553.11 -964.804 226.071 990.936 
12521302 -2673.33 6303.56 1513.89 -1129.94 332.943 1177.97 
10988.5 3
12522001 -3307 5454.88 1576.25 -870.37 301.755 921.195 
12521501 -4765.75 5689.5 1410.62 -1011.37 302.812 1055.73 
12521302 -3116.88 6282.62 1483.38 -912.637 -43.067 913.653 
10989 3
12522001 -3848.44 5653 1555.33 -1059.58 387.72 1128.29 
12521501 -5295.67 5992.67 1259.22 -1037.02 593.281 1194.73 
12521302 -3641.56 6379.33 1463.22 -1026.77 189.253 1044.07 
10989.5 3
12522001 -4380.5 5728.75 1516 -1072.69 152.722 1083.51 
12521501 -6039 6113.75 1368.38 -1498.66 244.12 1518.41 
12521302 -4124.38 6369.62 1418.38 -973.426 -19.5733 973.623 
10990 3
12522001 -4845.44 5992 1331.67 -926.184 524.402 1064.34 
12521501 -6688.44 6242.44 1328.44 -1293.71 256.363 1318.87 
12521302 -4579.44 6555 1394.22 -906.513 369.273 978.84 
10990.5 3
12522001 -5360 6110.12 1281 -1031.17 236.723 1058 
12521501 -7252.25 6451.25 1332.38 -1129.87 418.448 1204.87 
12521302 -4918.62 6640.88 1354.25 -679.721 172.094 701.168 
10991 3
12522001 -5698.67 6349 1316.56 -673.294 474.901 823.926 
12521501 -7865.44 6534 1418 -1219.07 164.513 1230.12 
12521302 -5504.33 6910.44 1257.67 -1164.43 535.923 1281.84 
10991.5 3
12522001 -6081.62 6441.62 1312.5 -746.507 180.556 768.032 
12521501 -8272.75 6652.75 1410.88 -793.968 231.481 827.024 
12521302 -6060 7094 1205.75 -1083.17 357.808 1140.74 
10992 3
12522001 -6672.88 6721 1304.5 -1247.36 589.399 1379.6 
12521501 -8648.5 6901.5 1507.12 -792.722 524.789 950.69 
12521302 -6484 7247.5 1176 -894.515 323.84 951.33 
10992.5 3
12522001 -7596.11 7138.33 1326.22 -1785.76 807.221 1959.73 
12521501 -9265.56 6992.44 1481.56 -1193.53 175.908 1206.42 
12521302 -7194.89 7596.67 1307.78 -1375.03 675.371 1531.93 
10993 3
12522001 -8214.5 7035.75 1328.12 -1241.74 -205.991 1258.71 
12521501 -9891.75 7089.88 1457.25 -1257.42 195.644 1272.55 
12521302 -7712.12 7961 1290 -1038.63 731.593 1270.42 
10993.5 3
12522001 -8511.89 7230.11 1395.56 -594.778 388.722 710.539 
12521501 -10468.4 7232.33 1456.11 -1153.39 284.917 1188.06 
12521302 -8041.78 8207.67 1364.33 -659.306 493.333 823.445 
10994 3
12522001 -8800.5 7524.38 1397.38 -578.379 589.707 826 
12521501 -10862.2 7349.75 1434.25 -789.189 235.304 823.522 
12521302 -8439.12 8452.38 1325.75 -796.287 490.397 935.181 
10994.5 3
12522001 -9066 7840.75 1396.25 -569.742 678.916 886.303 
12521501 -11352.5 7538.5 1474.25 -1052.04 405.043 1127.32 
12521302 -8775.88 8754.62 1359.5 -722.639 648.605 971.029 
10995 3
12522001 -9387.89 8154.11 1396.56 -621.407 604.944 867.239 
12521501 -11990.6 7638.56 1440 -1231.77 193.157 1246.82 
12521302 -9169.44 8897.78 1320.56 -759.787 276.357 808.485 
10995.5 3
12522001 -9802 8401.12 1383 -828.222 494.028 964.373 
12521501 -12549 7763.75 1407.25 -1116.89 250.389 1144.61 
12521302 -9646.38 9207.5 1312.62 -953.861 619.444 1137.35 
10996 3
12522001 -10331.3 8412 1388.44 -1060.79 21.7936 1061.01 
12521501 -13035 7927.44 1389.33 -973.948 328.045 1027.71 
12521302 -10122 9388.78 1324.78 -953.156 363.282 1020.04 
10996.5 3
12522001 -10942.4 8272.33 1357.89 -1159.6 -265.022 1189.5 
12521501 -13557.7 7988.67 1428.67 -991.777 116.171 998.558 
12521302 -10532.1 9456 1300.33 -778.199 127.556 788.584 
10997 3
12522001 -11366.6 8260.88 1375.62 -855.203 -23.1015 855.515 
12521501 -14085.5 8155.38 1386.12 -1064.18 336.106 1116 
12521302 -11125.2 9145 1280.75 -1195.84 -627.016 1350.26 
10997.5 3
12522001 -11928.9 8092.56 1355.56 -1109 -331.991 1157.63 
12521501 -14563.6 8329.78 1435.11 -942.91 343.99 1003.7 
12521302 -11656.2 8843.44 1308.44 -1047.28 -594.784 1204.4 
10998 3
12522001 -12428 7929.75 1331.5 -1004.25 -327.577 1056.32 
12521501 -15030.1 8700.88 1420 -938.772 746.674 1199.51 
12521302 -12057.6 8566.38 1323 -807.651 -557.484 981.371 
10998.5 3
12522001 -13027.8 8086.12 1355.5 -1244.29 324.429 1285.89 
12521501 -15633.8 8971.12 1437.25 -1252.33 560.685 1372.12 
12521302 -12582.8 8460.88 1264 -1089.47 -218.88 1111.24 
10999 3
12522001 -13527.5 8141 1363.25 -983.76 108.022 989.673 
12521501 -16019.2 9263 1371.5 -758.858 574.557 951.831 
12521302 -13017.9 8364 1270 -856.545 -190.699 877.517 
10999.5 3
12522001 -14128.8 8339 1342.22 -1176.67 387.476 1238.82 
12521501 -16560.8 9572.44 1416.22 -1059.74 605.566 1220.56 
12521302 -13456.3 8353.11 1304.22 -858.04 -21.309 858.304 
11000 3
12522001 -14787.5 8604 1311.75 -1294.15 520.629 1394.95 
12521501 -17088.5 10003 1436.12 -1036.78 845.885 1338.07 
12521302 -13906.5 8224.12 1259.75 -884.414 -253.411 920.003 
11000.5 3
12522001 -15166.8 8879.62 1362.5 -786.826 571.836 972.672 
12521501 -17485.1 10418.2 1332.25 -822.873 861.515 1191.36 
12521302 -14284.2 8315.38 1312.62 -783.714 189.315 806.255 
11001 3
12522001 -15439.4 9114.5 1330.75 -559.805 482.29 738.908 
12521501 -17976.2 10725.1 1343.88 -1008.47 630.133 1189.15 
12521302 -14708.8 8603.12 1250 -871.663 590.862 1053.05 
11001.5 3
12522001 -15669.2 9348.5 1312.38 -483.947 492.632 690.573 
12521501 -18374 11047.4 1289.88 -837.368 678.421 1077.7 
12521302 -14997.9 8842.75 1261.25 -608.684 504.474 790.563 
11002 3
12522001 -16162.2 9693.67 1261.22 -912.912 639.198 1114.44 
12521501 -18937.9 11435.4 1391.89 -1044.24 718.647 1267.63 
12521302 -15221.6 9236 1256.33 -414.223 728.241 837.804 
11002.5 3
12522001 -16653.8 10002.2 1330.38 -973.322 611.056 1149.24 
12521501 -19406.4 11865.9 1358.12 -927.695 852.338 1259.8 
12521302 -15540.8 9642 1290.25 -632.068 803.96 1022.67 
11003 3
12522001 -17097.2 10289.4 1299 -923.958 598.177 1100.69 
12521501 -19759.9 12194 1462.75 -736.458 683.594 1004.82 
12521302 -15928.4 10131.5 1228.12 -807.552 1019.79 1300.81 
11003.5 3
12522001 -17626.1 10567.2 1216.44 -1051.41 552.38 1187.68 
12521501 -20104.4 12563.3 1464.67 -685.029 734.261 1004.19 
12521302 -16577.1 10697.8 1235.33 -1289.73 1125.8 1711.97 
11004 3
12522001 -18073.2 10897.9 1262.12 -871.616 644.547 1084.05 
12521501 -20489.5 12979.9 1291.12 -750.596 811.972 1105.75 
12521302 -17209.2 11186.2 1257.5 -1232.24 952.188 1557.27 
11004.5 3
12522001 -18455.6 11342.9 1264.62 -799.948 930.962 1227.44 
12521501 -20864.4 13296.9 1471.88 -784.257 663.18 1027.07 
12521302 -17809.9 11628.6 1105.38 -1256.54 925.471 1560.57 
11005 3
12522001 -18913.3 11869.9 1245.11 -890.483 1025.32 1358.03 
12521501 -21279.6 13635.3 1417.78 -807.744 658.479 1042.14 
12521302 -18349.8 12120 1168 -1050.39 955.982 1420.29 
11005.5 3
12522001 -19314.1 12327.6 1156.38 -801.583 915.472 1216.81 
12521501 -21721.4 13987.1 1441.62 -883.639 703.583 1129.53 
12521302 -18783.6 12602.6 1286.38 -867.694 965.25 1297.92 
11006 3
12522001 -19787.4 12624.2 1255.75 -975.773 611.598 1151.6 
12521501 -22276.4 14353.5 1607.75 -1144.33 755.412 1371.18 
12521302 -19183.8 13057.4 1357.62 -825 937.629 1248.91 
11006.5 3
12522001 -20250.8 13049.1 1270.67 -917.629 841.309 1244.93 
12521501 -22877.1 14680.8 1463.67 -1189.58 648.075 1354.66 
12521302 -19522.1 13527.9 1229.67 -670.022 931.711 1147.61 
11007 3
12522001 -20604 13450.6 1218.88 -698.068 793.506 1056.86 
12521501 -23194.9 15042.4 1599.38 -627.992 714.619 951.343 
12521302 -20084 14016.2 1327 -1110.45 965.141 1471.26 
11007.5 3
12522001 -20871 13729.9 1217 -551.653 576.992 798.273 
12521501 -23556.6 15333.3 1598.44 -747.274 601.154 959.064 
12521302 -20420.7 14363 1368.67 -695.592 716.426 998.556 
11008 3
12522001 -21316.3 14174 1394.67 -883.598 881.173 1247.88 
12521501 -23961.7 15615.4 1405.89 -803.792 559.744 979.487 
12521302 -20829.7 14705 1291.44 -811.508 678.571 1057.83 
11008.5 2
12522001 -21793.1 14624.9 1297.67 -931.207 880.642 1281.67 
12521302 -21215.2 15098 1255.67 -753.038 767.578 1075.29 
11009 2
12522001 -22177.6 14905.9 1356.22 -755.294 552.063 935.544 
12521302 -21823.3 15292.8 1388.33 -1194.72 382.668 1254.51 
11009.5 2
12522001 -22671 15207.6 1493.78 -981.003 599.735 1149.8 
12521302 -22185.2 15701.1 1257.89 -719.461 811.796 1084.73 
11010 2
12522001 -23181.8 15400.3 1492.56 -1023.6 386.328 1094.08 
12521302 -22565.1 15986.7 1345 -761.3 572.256 952.394 
11010.5 2
12522001 -23642.5 15602 1571.62 -906.934 396.982 990.012 
12521302 -23043.5 16208.5 1361 -941.71 436.68 1038.03 
11011 1
12522001 -24019.8 15643.2 1471.44 -748.567 81.7901 753.022 
11011.5 1
12522001 -24186.2 16139.1 1399.88 -345.378 1028.84 1085.27 
11012 1
12522001 -24471 16538.9 1274.33 -588.326 825.958 1014.07 
