# Supplementary material for: Intrinsic group behaviour II: On the dependence of triad spatial dynamics on social and personal features; and on the effect of social interaction on small group dynamics
Source: PLoS One. 2019 Dec 3;14(12):e0225704. doi: 10.1371/journal.pone.0225704 (PMC6890182; doi:10.1371/journal.pone.0225704)
Supplement: S3 Data Set — (ZIP) [file pone.0225704.s003.zip › set_3_int/group_traj_triad_int/traj_3_0324_68.dat]

3 12522601 12522500 12511600 0 0 1 0 2 1 0 40 20 50 1677.73 1754.98 1598.91 
10876.5 1
12511600 -32798 -4198 1471 0 0 0 
10877 1
12511600 -32750.4 -4197.8 1450.6 126.596 0.531915 126.597 
10877.5 1
12511600 -32950 -4108.25 1433.25 -386.822 173.547 423.969 
10878 1
12511600 -33121.3 -3960.56 1446.89 -355.463 306.42 469.305 
10878.5 1
12511600 -33105.1 -3925.78 1466.78 33.3791 71.5592 78.9613 
10879 1
12511600 -33081.3 -4130.56 1453.78 46.3504 -399.177 401.859 
10879.5 1
12511600 -33076.5 -4139.4 1438 9.38511 -17.1737 19.5708 
10880 1
12511600 -33117.2 -4038.38 1429.5 -84.1942 208.729 225.07 
10880.5 1
12511600 -33072.6 -3778.89 1429.78 91.3997 530.646 538.46 
10881 1
12511600 -32892.1 -3589.67 1439.67 351.059 368.137 508.692 
10881.5 1
12511600 -32744.8 -3288.11 1478.22 284.977 583.28 649.174 
10882 1
12511600 -32637.9 -2981 1626.89 214.206 615.453 651.665 
10882.5 1
12511600 -32486.1 -2753 1656 305.976 459.677 552.2 
10883 1
12511600 -32484.8 -2557.78 1657.56 2.78352 403.352 403.361 
10883.5 1
12511600 -32540.1 -2343 1720.44 -109.571 425.303 439.19 
10884 1
12511600 -32417 -2075.11 1673.44 253.315 551.212 606.632 
10884.5 1
12511600 -32405.3 -1761.44 1700.33 23.569 633.67 634.108 
10885 1
12511600 -32493.2 -1543.89 1752 -167.407 414.392 446.929 
10885.5 1
12511600 -32487 -1459.67 1807 12.0352 162.906 163.35 
10886 1
12511600 -32417.4 -1410 1825 148.771 106.125 182.744 
10886.5 1
12511600 -32343.8 -1429.11 1802.33 148.982 -38.6865 153.923 
10887 1
12511600 -32185.4 -1556 1784.44 302.741 -242.617 387.963 
10887.5 1
12511600 -31929.1 -1406.44 1761.56 495.809 289.276 574.027 
10888 1
12511600 -31711.8 -1321.56 1740.11 437.29 170.803 469.464 
10888.5 1
12511600 -31523 -1343.22 1708 382.916 -43.9486 385.43 
10889 1
12511600 -31387.1 -1374.88 1673.88 279.578 -65.1292 287.064 
10889.5 1
12511600 -31266.7 -1506.11 1654.44 249.396 -271.71 368.816 
10890 1
12511600 -31126.4 -1551.67 1634.89 276.572 -89.8532 290.802 
10890.5 1
12511600 -30988.2 -1435 1646.38 287.307 242.55 376 
10891 1
12511600 -30814.9 -1238.8 1627.9 326.46 369.492 493.052 
10891.5 1
12511600 -30549.2 -1082 1564.88 534.507 315.493 620.672 
10892 1
12511600 -30216.9 -800.222 1522.67 682.466 578.599 894.727 
10892.5 1
12511600 -29911.1 -522.556 1515.89 603.112 547.666 814.667 
10893 1
12511600 -29515.2 -277.333 1539.56 780.846 483.673 918.51 
10893.5 1
12511600 -29179.7 -18.6667 1576.89 645.299 497.436 814.772 
10894 1
12511600 -28777.5 273.875 1567.12 819.077 595.808 1012.85 
10894.5 1
12511600 -28384.2 723.222 1560.11 821.039 938.094 1246.65 
10895 1
12511600 -28217.8 886.444 1556.78 327.003 320.672 457.997 
10895.5 1
12511600 -28071.9 1050.89 1543.22 290.615 327.579 437.91 
10896 1
12511600 -27759.5 1175.38 1553.38 631.089 251.487 679.352 
10896.5 1
12511600 -27332.2 1312.22 1582.78 888.311 284.506 932.76 
10897 1
12511600 -26953.4 1424.22 1542.22 744.161 220.039 776.011 
10897.5 1
12511600 -26722.1 1573.89 1577 453.595 293.464 540.249 
10898 1
12511600 -26365.9 1663.44 1569.22 697.108 175.255 718.8 
10898.5 1
12511600 -25993 1709.88 1582.12 759.448 94.5632 765.313 
10899 1
12511600 -25580.8 1560 1508.22 808.279 -293.873 860.044 
10899.5 1
12511600 -25172.1 1352.75 1501.38 825.561 -418.687 925.662 
10900 1
12511600 -24661.3 1157.89 1430.67 1007.48 -384.341 1078.3 
10900.5 1
12511600 -24310.8 911 1364.25 695.602 -489.859 850.778 
10901 1
12511600 -23966.1 715.556 1316.56 696.24 -394.837 800.404 
10901.5 1
12511600 -23796 770.875 1339 335.525 109.111 352.82 
10902 1
12511600 -23524 590.625 1340.88 561.983 -372.417 674.181 
10902.5 1
12511600 -23313.9 251.111 1342.56 411.983 -665.714 782.882 
10903 1
12511600 -22965.9 -249.125 1337.88 710.232 -1020.89 1243.64 
10903.5 1
12511600 -22615.7 -472 1328.89 720.593 -458.591 854.143 
10904 1
12511600 -21875.6 -791.778 1212.56 1426.03 -616.142 1553.45 
10904.5 1
12511600 -21321.6 -889.5 1334.25 1096.89 -193.509 1113.83 
10905 1
12511600 -20919.4 -814.111 1493 836.134 156.734 850.697 
10905.5 1
12511600 -20518.2 -733.667 1370.44 805.667 161.535 821.701 
10906 1
12511600 -20049 -729.222 1477.22 921.851 8.73172 921.892 
10906.5 1
12511600 -19600.1 -715.333 1471.11 894.201 27.6671 894.629 
10907 1
12511600 -19132.1 -695 1394.33 936 40.6667 936.883 
10907.5 1
12511600 -18714.9 -684.333 1377.78 829.468 21.2061 829.739 
10908 1
12511600 -18331.4 -821.1 1419.6 762.403 -271.902 809.438 
10908.5 1
12511600 -18042.2 -771.444 1410 580.678 99.71 589.177 
10909 1
12511600 -17693.8 -837.889 1561.44 725.926 -138.426 739.006 
10909.5 1
12511600 -17343.8 -960.125 1494.12 704.281 -245.948 745.991 
10910 1
12511600 -17060.4 -955.333 1477 559.892 9.4697 559.972 
10910.5 1
12511600 -16816.8 -984.25 1560 486.416 -57.7179 489.828 
10911 1
12511600 -16521.1 -1015.33 1581.33 597.25 -62.7946 600.542 
10911.5 1
12511600 -16332.1 -1201.22 1526.22 364.162 -358.167 510.782 
10912 1
12511600 -16143.5 -1423.38 1523.62 378.737 -446.09 585.182 
10912.5 1
12511600 -15891.2 -1399.56 1557.33 514.853 48.6111 517.142 
10913 1
12511600 -15667 -1308.25 1578.12 452.974 184.456 489.09 
10913.5 1
12511600 -15461.8 -1199.89 1558.11 411.267 217.157 465.078 
10914 1
12511600 -15334.9 -1124.78 1531.78 247.83 146.701 287.995 
10914.5 1
12511600 -15193.2 -1140.67 1575.67 278.324 -31.2159 280.069 
10915 1
12511600 -15208.9 -1088.89 1599.67 -31.4592 103.971 108.627 
10915.5 1
12511600 -15213.2 -1108 1602.38 -8.97348 -39.3233 40.3341 
10916 1
12511600 -15149.7 -1160.33 1601.67 128.451 -105.724 166.365 
10916.5 1
12511600 -15165.6 -1195.44 1587.67 -30.7329 -67.9132 74.5433 
10917 1
12511600 -15285.8 -1184.44 1538.44 -239.486 21.9124 240.487 
10917.5 1
12511600 -15490.7 -1241 1548.67 -423.324 -116.85 439.155 
10918 1
12511600 -15839.2 -1086.7 1529.4 -675.452 299.031 738.685 
10918.5 1
12511600 -15903.9 -939.333 1529.89 -126.099 287.264 313.723 
10919 1
12511600 -15943.6 -884.75 1514.5 -82.6115 113.479 140.364 
10919.5 1
12511600 -15998.4 -911.111 1486.11 -112.335 -54.0187 124.648 
10920 1
12511600 -16124.7 -1073.67 1627.56 -253.968 -327.074 414.098 
10920.5 1
12511600 -16302.9 -1299.89 1722.44 -354.319 -449.746 572.55 
10921 1
12511600 -16430.2 -1532.11 1730.22 -260.929 -475.865 542.708 
10921.5 1
12511600 -16391.3 -1654.78 1411.67 76.5529 -241.47 253.314 
10922 1
12511600 -16039.7 -1372.89 1459.78 710.438 569.473 910.506 
10922.5 1
12511600 -15729 -1303.44 1634.78 602.067 134.582 616.926 
10923 1
12511600 -15113.4 -1402.11 1477.22 1258.8 -201.772 1274.87 
10923.5 1
12511600 -14670.3 -1414.5 1460.8 852.201 -23.8248 852.534 
10924 1
12511600 -14419.5 -1480.25 1465.38 487.938 -127.918 504.427 
10924.5 1
12511600 -14099.2 -1512.56 1480.22 688.769 -69.4743 692.264 
10925 1
12511600 -13665.2 -1693.2 1487 841.128 -350.086 911.075 
10925.5 1
12511600 -13147 -1975.25 1495.75 1028.17 -559.623 1170.61 
10926 1
12511600 -12738.3 -1962 1488.11 834.014 27.0408 834.452 
10926.5 1
12511600 -12413.2 -1890.67 1528.89 647.632 142.098 663.038 
10927 1
12511600 -12270 -1817.78 1498.22 287.595 146.363 322.696 
10927.5 1
12511600 -12143.8 -1863.44 1495.78 242.269 -87.652 257.638 
10928 1
12511600 -12108.4 -1928.38 1475.38 72.5467 -133.054 151.547 
10928.5 1
12511600 -11931.4 -1775.56 1509.33 364.805 315.092 482.043 
10929 1
12511600 -11716.6 -1525.22 1521.56 415.646 484.204 638.134 
10929.5 1
12511600 -11527.8 -1367.89 1488.44 359.577 299.683 468.087 
10930 1
12511600 -11243.1 -1217.44 1515.56 588.154 310.836 665.24 
10930.5 1
12511600 -10923.8 -1008.11 1561.44 647.735 424.611 774.503 
10931 1
12511600 -10563.7 -901.444 1551 708.88 209.974 739.324 
10931.5 1
12511600 -10367.5 -725.875 1452.88 404.467 361.999 542.805 
10932 1
12511600 -10178.7 -608.667 1485.78 388.546 241.169 457.308 
10932.5 1
12511600 -9980.11 -436.556 1501.22 384.798 333.549 509.239 
10933 1
12511600 -9838.11 -295 1421.78 287.449 286.55 405.879 
10933.5 1
12511600 -9616.44 -121.333 1504.22 445.114 348.728 565.454 
10934 1
12511600 -9533.33 47.7778 1379.78 166.555 338.9 377.616 
10934.5 1
12511600 -9355.44 321.778 1523.56 352.255 542.574 646.893 
10935 1
12511600 -9163.56 548.444 1483.78 377.734 446.194 584.613 
10935.5 1
12511600 -8949.44 670.667 1378.67 427.367 243.957 492.095 
10936 1
12511600 -8855.5 817.875 1427.12 188.265 295.007 349.961 
10936.5 1
12511600 -8608.11 982.111 1477.67 519.725 345.034 623.828 
10937 1
12511600 -8382.33 1153.89 1352.44 454.281 345.629 570.816 
10937.5 1
12511600 -8072.5 1288.5 1499.7 586.806 254.945 639.795 
10938 1
12511600 -7796 1555.25 1381 550.797 531.375 765.334 
10938.5 1
12511600 -7547 1742.78 1416.56 512.346 385.86 641.394 
10939 1
12511600 -7171.11 1967.56 1374.44 757.841 453.181 883.004 
10939.5 1
12511600 -6713.44 2188.44 1417.67 926.451 447.144 1028.71 
10940 1
12511600 -6315.89 2204.22 1408.22 784.133 31.1199 784.751 
10940.5 1
12511600 -5882.22 2194.67 1428.89 853.675 -18.8101 853.882 
10941 1
12511600 -5661.88 2205.12 1256 448.772 21.3001 449.278 
10941.5 1
12511600 -5319.89 1946.67 1476.67 689.488 -521.085 864.248 
10942 1
12511600 -5056.44 1824.56 1536.89 525.837 -243.735 579.579 
10942.5 1
12511600 -4656.67 1602.11 1614.33 779.294 -433.615 891.808 
10943 1
12511600 -4271 1527.22 1611.78 772.879 -150.078 787.315 
10943.5 1
12511600 -4020.75 1464.25 1611 658.553 -165.716 679.083 
10944 1
12511600 -3283.25 297.25 1673 938.295 -1484.73 1756.37 
10944.5 1
12511600 -3109.11 363.111 1682.89 487.784 184.485 521.505 
10945 1
12511600 -2599.56 323.667 1679.44 1017.08 -78.7314 1020.12 
10945.5 2
12522500 -3176 307.667 1726.83 0 0 0 
12511600 -2341.67 249.444 1696.56 525.232 -151.165 546.552 
10946 2
12522500 -2826.5 373.625 1723.5 867.246 163.668 882.554 
12511600 -2034.62 208.875 1710.62 638.34 -84.344 643.888 
10946.5 3
12522601 -2065.67 980.667 1561.67 0 0 0 
12522500 -2418.33 366.889 1713.89 822.917 -13.5809 823.029 
12511600 -1709.89 210.556 1684.78 654.71 3.38822 654.719 
10947 3
12522601 -1823.67 1038.78 1577.11 705.539 169.42 725.596 
12522500 -2128.78 298.333 1725.11 563.338 -133.377 578.912 
12511600 -1396.33 124 1679.78 610.03 -168.396 632.846 
10947.5 3
12522601 -1454 1093.38 1564.75 727.69 107.475 735.584 
12522500 -1796.88 436.375 1750 653.352 271.736 707.608 
12511600 -1028.12 154.5 1647.25 724.82 60.0394 727.302 
10948 3
12522601 -1030.56 1053.89 1559.78 862.412 -80.4198 866.154 
12522500 -1502.33 506.222 1748.11 599.881 142.255 616.518 
12511600 -644.111 123.222 1615.78 782.106 -63.7022 784.696 
10948.5 3
12522601 -604.125 1107.38 1567.88 861.476 108.053 868.226 
12522500 -1150.5 502.5 1725.75 710.774 -7.51964 710.814 
12511600 -124.875 181.125 1560 1048.96 116.975 1055.46 
10949 3
12522601 -197 1068.44 1542.67 832.566 -79.6126 836.364 
12522500 -642 463.333 1674.11 1039.88 -80.0954 1042.96 
12511600 227.778 234.111 1514 721.171 108.356 729.266 
10949.5 3
12522601 158.444 1122.89 1571.33 687.513 105.308 695.532 
12522500 -261.889 506.444 1635.56 735.225 83.3871 739.938 
12511600 726.889 291 1458.44 965.399 110.037 971.649 
10950 3
12522601 474.625 1252.62 1516.25 633.628 259.992 684.895 
12522500 114.625 617 1611 754.537 221.554 786.392 
12511600 1249.88 386.375 1414.75 1048.07 191.132 1065.35 
10950.5 3
12522601 830 1270 1488.88 745.021 36.4256 745.911 
12522500 476 717.25 1578 757.6 210.168 786.211 
12511600 1528.75 509.25 1385 584.644 257.6 638.878 
10951 3
12522601 1204.11 1335.89 1486.44 716.688 126.224 727.718 
12522500 876.778 700.333 1590.11 767.774 -32.4074 768.457 
12511600 1907 596.667 1342.56 724.617 167.465 743.716 
10951.5 3
12522601 1532.62 1431.5 1475.12 662.326 192.764 689.807 
12522500 1184 762.25 1570 619.4 124.832 631.854 
12511600 2266.12 720.75 1332 724.042 250.168 766.043 
10952 3
12522601 1881.56 1616 1474.56 709.208 375 802.248 
12522500 1491.89 837.556 1536.56 625.79 153.06 644.237 
12511600 2526 801.556 1440.78 528.201 164.239 553.146 
10952.5 3
12522601 2219.56 1570 1494 640.152 -87.1212 646.053 
12522500 1768.67 874.778 1480.11 524.2 70.4966 528.919 
12511600 2917.22 767 1458.44 740.951 -65.4461 743.836 
10953 3
12522601 2565.56 1499.22 1477.56 686.508 -140.432 700.724 
12522500 1956.22 1026 1449 372.134 300.044 478.027 
12511600 3119 692.778 1483.78 400.353 -147.266 426.579 
10953.5 3
12522601 2922.88 1438.38 1584.12 726.259 -123.673 736.714 
12522500 2212.25 1071.88 1479.88 520.382 93.2419 528.669 
12511600 3300.5 542.625 1492.75 368.902 -305.189 478.779 
10954 3
12522601 3265.44 1348.22 1600 690.664 -181.76 714.18 
12522500 2497.22 1003.67 1545.78 574.541 -137.517 590.769 
12511600 3473.11 525.222 1503.78 348.006 -35.0862 349.771 
10954.5 3
12522601 3543 1390 1600.75 561.853 84.5704 568.182 
12522500 2767.62 1056.88 1554.88 547.374 107.709 557.871 
12511600 3664.5 404.875 1538.38 387.427 -243.618 457.656 
10955 3
12522601 3737.11 1363.22 1556.67 393.735 -54.316 397.463 
12522500 3030.78 1005.33 1501.56 533.778 -104.547 543.921 
12511600 3832.44 228.889 1598.67 340.658 -356.97 493.432 
10955.5 3
12522601 3893 1220.33 1582.78 299.211 -274.259 405.888 
12522500 3335.44 894.333 1542.11 584.773 -213.052 622.375 
12511600 4003.44 113.333 1639.67 328.215 -221.796 396.129 
10956 3
12522601 4115.5 1080.88 1556.62 465.481 -291.754 549.357 
12522500 3655 675.25 1798.62 668.526 -458.333 810.553 
12511600 4184.12 -20.875 1627 377.993 -280.771 470.862 
10956.5 3
12522601 4393.44 900.556 1614.33 577.847 -374.885 688.8 
12522500 3828.44 569.667 1795 360.591 -219.508 422.149 
12511600 4362.89 -242.556 1616 371.65 -460.874 592.055 
10957 3
12522601 4612.89 711.889 1575.89 435.406 -374.339 574.202 
12522500 4064.44 360.444 1816.33 468.254 -415.123 625.771 
12511600 4551.67 -364.778 1660.33 374.559 -242.504 446.209 
10957.5 3
12522601 4932 519.556 1575.11 614.858 -370.584 717.902 
12522500 4340.56 230 1784.11 532.006 -251.338 588.389 
12511600 4769 -523.556 1671.11 418.754 -305.93 518.602 
10958 3
12522601 5128.22 314.556 1567.78 384.749 -401.961 556.421 
12522500 4517.11 105.889 1806.78 346.187 -243.355 423.164 
12511600 5011.67 -751 1673 475.817 -445.969 652.143 
10958.5 3
12522601 5339 41.8889 1561.89 414.102 -535.691 677.086 
12522500 4719.33 -125.333 1807.44 397.293 -454.268 603.491 
12511600 5289.33 -928.333 1669.67 545.514 -348.396 647.275 
10959 3
12522601 5622 -194.375 1571 590.814 -493.244 769.643 
12522500 4986.75 -327.625 1784.12 558.281 -422.321 700.023 
12511600 5554.5 -1197.12 1700.88 553.584 -561.152 788.255 
10959.5 3
12522601 5813.89 -495.556 1551.44 394.833 -619.713 734.804 
12522500 5239.33 -504.778 1777.44 519.719 -364.512 634.804 
12511600 5780 -1584.67 1692.11 463.992 -797.411 922.579 
10960 3
12522601 6099.22 -726 1552.56 541.429 -437.276 695.957 
12522500 5521.44 -907.556 1767.89 535.315 -764.284 933.109 
12511600 6011.78 -1788.22 1683.22 439.806 -386.253 585.338 
10960.5 3
12522601 6343.88 -933.5 1575.38 496.253 -420.892 650.705 
12522500 5753.75 -1137.38 1773.88 471.208 -466.165 662.833 
12511600 6256.62 -2002.5 1644.88 496.648 -434.641 659.978 
10961 3
12522601 6499.78 -1235 1555.11 315.593 -610.324 687.091 
12522500 5987.33 -1396.78 1792.67 472.841 -525.107 706.623 
12511600 6489.89 -2337.67 1618.11 472.194 -678.475 826.617 
10961.5 3
12522601 6698.11 -1474.22 1563.67 383.623 -462.712 601.057 
12522500 6192.56 -1710.56 1796 396.948 -606.92 725.203 
12511600 6713.11 -2618.11 1587.67 431.764 -542.446 693.302 
10962 3
12522601 6952.89 -1816.22 1571.67 506.516 -679.92 847.851 
12522500 6390.56 -1930.33 1785.67 393.638 -436.934 588.101 
12511600 6901.33 -2910 1554.33 374.199 -580.296 690.484 
10962.5 3
12522601 7262 -2102.25 1578.75 628.275 -581.357 855.982 
12522500 6648.5 -2136.88 1734.75 524.277 -419.8 671.639 
12511600 7067.5 -3074.5 1541.25 337.737 -334.35 475.243 
10963 3
12522601 7686 -2366 1583.67 836.292 -520.217 984.891 
12522500 6872.33 -2376.33 1650 441.486 -472.304 646.515 
12511600 7273.56 -3278.78 1555.56 406.421 -402.915 572.292 
10963.5 3
12522601 7981 -2669.56 1588.22 614.583 -632.407 881.846 
12522500 7083.44 -2549.56 1641.89 439.815 -360.88 568.921 
12511600 7513.22 -3551.11 1552.33 499.306 -567.361 755.781 
10964 3
12522601 8267.33 -2828.78 1580.56 581.978 -323.622 665.906 
12522500 7431.22 -2729.33 1632.33 706.865 -365.402 795.724 
12511600 7764.67 -3741.89 1525.78 511.066 -387.76 641.519 
10964.5 3
12522601 8545.11 -2953.89 1589.67 548.968 -247.255 602.08 
12522500 7667.89 -3058.67 1654.78 467.721 -650.856 801.484 
12511600 7987.67 -3887.11 1523.78 440.711 -287 525.924 
10965 3
12522601 8836.89 -3255.33 1566.44 574.366 -593.395 825.841 
12522500 8044.33 -3276.56 1690.78 741.032 -428.915 856.211 
12511600 8175.11 -4131 1475.56 368.985 -480.096 605.51 
10965.5 3
12522601 9051.33 -3465.56 1562.56 422.135 -413.823 591.141 
12522500 8294.11 -3548.44 1717 491.689 -535.214 726.782 
12511600 8393.89 -4366.56 1480.33 430.665 -463.692 632.837 
10966 3
12522601 9148.56 -3716.22 1597.22 197.205 -508.452 545.356 
12522500 8526.11 -3833.44 1732.44 470.588 -578.093 745.416 
12511600 8734.44 -4593.67 1515.44 690.782 -460.672 830.3 
10966.5 3
12522601 9330.5 -3951.12 1601.38 365.35 -471.692 596.636 
12522500 8756.5 -4021 1752.62 462.628 -376.618 596.545 
12511600 9115.12 -4803.75 1544.5 764.419 -421.854 873.096 
10967 3
12522601 9584.4 -4161.8 1570.7 509.839 -423.042 662.496 
12522500 8917 -4290.1 1759.7 322.289 -540.361 629.175 
12511600 9429.6 -4947.6 1577.6 631.476 -288.855 694.406 
10967.5 3
12522601 9880.11 -4397.44 1550.56 589.066 -469.411 753.223 
12522500 9059.11 -4510.78 1699.11 283.09 -439.597 522.863 
12511600 9658.22 -5258.22 1564.67 455.423 -618.769 768.3 
10968 3
12522601 10196.2 -4630.7 1527.1 617.361 -455.577 767.258 
12522500 9361.9 -4733.9 1696.8 591.385 -435.786 734.605 
12511600 9899.6 -5564 1568.2 471.441 -597.222 760.875 
10968.5 3
12522601 10379.3 -4855.67 1550.33 366.267 -449.933 580.165 
12522500 9642.56 -5022.78 1695.11 561.311 -577.756 805.526 
12511600 10167.2 -5804.11 1550.67 535.244 -480.222 719.097 
10969 3
12522601 10615.7 -5143.89 1514.56 490.318 -597.971 773.293 
12522500 9909.44 -5324.33 1678.78 553.711 -625.634 835.472 
12511600 10413 -6112.78 1510 509.912 -640.387 818.6 
10969.5 3
12522601 10844.9 -5526.8 1477.3 457.552 -764.294 890.785 
12522500 10234.6 -5652.4 1647.9 649.013 -654.824 921.961 
12511600 10677.4 -6436.3 1460.5 527.745 -645.753 833.973 
10970 3
12522601 11115.4 -5811.25 1476.12 535.594 -563.267 777.259 
12522500 10534.9 -6035 1641.12 594.604 -757.624 963.093 
12511600 11002.8 -6754.25 1490.5 644.257 -629.604 900.816 
10970.5 3
12522601 11496.2 -6123.56 1507.89 775.656 -636.06 1003.1 
12522500 10875.3 -6217.33 1646.22 693.398 -371.351 786.576 
12511600 11411 -7072.89 1571.11 831.466 -648.959 1054.74 
10971 3
12522601 11923.3 -6438.67 1520.67 816.656 -602.507 1014.86 
12522500 11225.9 -6490.56 1652.33 670.278 -522.413 849.817 
12511600 11828.3 -7249.78 1619.11 797.96 -338.22 866.68 
10971.5 3
12522601 12342.6 -6763 1569 852.219 -659.214 1077.42 
12522500 11589.2 -6768.5 1708.25 738.539 -564.928 929.83 
12511600 12148.8 -7587.25 1596.38 651.253 -685.919 945.841 
10972 3
12522601 12650.8 -6982.44 1561.33 635.367 -452.463 780.008 
12522500 11995.9 -7013.56 1728.33 838.431 -505.269 978.909 
12511600 12463.2 -7893.22 1623.33 648.396 -630.871 904.663 
10972.5 3
12522601 12987.9 -7168.44 1557.67 662.301 -365.422 756.423 
12522500 12313.6 -7309 1756.22 624.1 -580.441 852.298 
12511600 12803.6 -8157.22 1591.67 668.631 -518.664 846.215 
10973 3
12522601 13241.8 -7434.75 1593 507.722 -532.611 735.837 
12522500 12625.8 -7513.75 1774.75 624.389 -409.5 746.694 
12511600 13160.6 -8395.38 1629.12 714.139 -476.306 858.406 
10973.5 3
12522601 13554.4 -7731.67 1615.56 635.558 -603.489 876.432 
12522500 12887.7 -7859.78 1754.78 532.351 -703.308 882.066 
12511600 13442.3 -8703 1636.67 572.578 -625.254 847.814 
10974 3
12522601 13829.6 -8021.62 1583.12 559.31 -589.346 812.5 
12522500 13249.4 -8160.25 1727.62 735.18 -610.716 955.753 
12511600 13683.5 -8988.38 1646.5 490.176 -580.03 759.413 
10974.5 3
12522601 14105.3 -8354.33 1551.89 558.114 -673.499 874.695 
12522500 13495.8 -8477.44 1732.44 498.791 -642.094 813.067 
12511600 14031.9 -9246.78 1607.33 705.241 -523.083 878.055 
10975 3
12522601 14502.8 -8694.56 1595.56 745.674 -638.316 981.569 
12522500 13758.3 -8857 1723.89 492.6 -712.112 865.885 
12511600 14399 -9619.11 1657.22 688.764 -698.562 981.012 
10975.5 3
12522601 14809.8 -9029.62 1617 629.041 -686.618 931.202 
12522500 14015.5 -9156.62 1741.62 526.981 -613.986 809.127 
12511600 14749.9 -9905.12 1652.62 719.006 -586.094 927.618 
10976 3
12522601 15119.2 -9250.67 1596.33 614.032 -438.575 754.575 
12522500 14349.8 -9448.78 1750.89 663.25 -579.668 880.86 
12511600 15094.8 -10157 1665.89 684.331 -499.752 847.385 
10976.5 3
12522601 15377.4 -9487.38 1634.88 493.6 -452.597 669.69 
12522500 14707.6 -9763.12 1768.38 684.22 -601.046 910.722 
12511600 15387.1 -10456.9 1685.12 558.981 -573.375 800.761 
10977 3
12522601 15661.1 -9838.22 1666.89 581.426 -718.949 924.632 
12522500 15047.4 -10053.7 1800.33 696.351 -595.372 916.173 
12511600 15775.9 -10583.2 1700.33 796.647 -258.908 837.664 
10977.5 3
12522601 15946.5 -10064.4 1665.25 589.646 -467.258 752.338 
12522500 15351.6 -10326.6 1823.12 628.472 -563.963 844.412 
12511600 16128.9 -10793.5 1672.62 729.31 -434.458 848.909 
10978 3
12522601 16203.7 -10359.4 1657.33 528.063 -605.892 803.714 
12522500 15631 -10521 1813.89 573.665 -399.127 698.852 
12511600 16499.4 -11049.3 1648.33 760.923 -525.325 924.646 
10978.5 3
12522601 16458 -10622.6 1638.44 484.444 -501.164 697.031 
12522500 15931.6 -10774.9 1791.11 572.487 -483.598 749.405 
12511600 16870.4 -11321.3 1636.56 706.667 -518.095 876.242 
10979 3
12522601 16718 -10899.5 1646.5 534.979 -569.845 781.617 
12522500 16190.1 -10956.5 1758 532.036 -373.685 650.156 
12511600 17006.1 -11764.8 1712.25 279.178 -912.38 954.137 
10979.5 3
12522601 16955.4 -11204.7 1642.78 472.997 -607.902 770.241 
12522500 16451.4 -11274.4 1756 520.557 -633.355 819.828 
12511600 17404 -12157.3 1695.22 792.58 -782.039 1113.45 
10980 3
12522601 17207.2 -11503.2 1611.62 497.639 -590.086 771.911 
12522500 16665.4 -11703.5 1789.25 422.788 -847.936 947.494 
12511600 17855.8 -12629.5 1643.5 892.787 -933.136 1291.44 
10980.5 3
12522601 17437 -11801.9 1619.22 467.923 -608.226 767.392 
12522500 16878.9 -12073.8 1813.11 434.855 -754.13 870.523 
12511600 18059.3 -12958.7 1591 414.63 -670.401 788.261 
10981 3
12522601 17899.2 -11876 1609.11 899.265 -144.185 910.751 
12522500 17413 -12376.9 1771.33 1039.13 -589.71 1194.8 
12511600 18187 -13336.2 1549.44 248.379 -734.544 775.401 
10981.5 3
12522601 18107.1 -12089.2 1606.67 424.263 -435.147 607.744 
12522500 17795.4 -12733.3 1697.67 780.499 -727.438 1066.93 
12511600 18289.7 -13678.1 1513.11 209.524 -697.732 728.513 
10982 3
12522601 18449.8 -12299 1603 697.839 -427.246 818.241 
12522500 18073.2 -13015.4 1661.88 565.795 -574.423 806.279 
12511600 18646.5 -13878.5 1517.38 726.748 -408.124 833.503 
10982.5 3
12522601 18595.3 -12686.3 1596.89 283.236 -753.567 805.038 
12522500 18303.8 -13287.2 1635.44 448.498 -528.886 693.448 
12511600 19037 -14086.4 1564.78 759.728 -404.561 860.73 
10983 3
12522601 18731.7 -13030.9 1591.56 266.276 -672.96 723.725 
12522500 18577.7 -13580.7 1687.33 534.939 -573.134 783.991 
12511600 19309.9 -14389.9 1589 532.986 -592.665 797.073 
10983.5 3
12522601 18820.8 -13407.3 1583.67 175.071 -739.577 760.015 
12522500 18787.4 -13945.7 1720.67 412.137 -717.092 827.09 
12511600 19540.8 -14745.3 1544.44 453.613 -698.319 832.715 
10984 3
12522601 19046 -13712.6 1576.5 447.758 -606.942 754.232 
12522500 18993.8 -14202.8 1690.25 410.15 -511.1 655.322 
12511600 19795.6 -14946.4 1504.62 506.655 -399.685 645.327 
10984.5 3
12522601 19316.5 -13954.6 1571.38 567.086 -507.338 760.906 
12522500 19247.2 -14480.2 1672.75 531.447 -581.761 787.96 
12511600 20112.1 -15108.8 1521 663.522 -340.409 745.748 
10985 3
12522601 19635.6 -14344.4 1559.89 639.39 -781.201 1009.5 
12522500 19478.2 -14858.6 1660.44 462.87 -758.127 888.26 
12511600 20500.9 -15447.2 1558.56 779.086 -678.301 1032.99 
10985.5 3
12522601 19980.4 -14628.9 1548.12 710.968 -586.455 921.631 
12522500 19684 -15054.2 1653.88 424.284 -403.494 585.512 
12511600 20795.8 -15677.1 1551.62 607.961 -474.026 770.92 
10986 3
12522601 20352 -14858 1542.11 753.803 -464.757 885.561 
12522500 19969.8 -15233.7 1683.44 579.671 -363.928 684.443 
12511600 21131.9 -15871.4 1515 681.823 -394.157 787.555 
10986.5 3
12522601 20693.8 -15118.9 1549.25 658.478 -502.649 828.402 
12522500 20363.5 -15481.9 1660.5 758.617 -478.243 896.781 
12511600 21479.8 -15913.2 1468.88 670.253 -80.5502 675.075 
10987 3
12522601 21001.1 -15301.2 1548.56 611.056 -362.519 710.5 
12522500 20629.2 -15626.3 1677.22 528.275 -287.194 601.294 
12511600 21785.4 -16009.7 1440.44 607.742 -191.683 637.255 
10987.5 3
12522601 21169.1 -15333.8 1537.25 332.701 -64.4114 338.878 
12522500 21045.8 -15814.4 1666.12 824.807 -372.36 904.964 
12511600 22117.6 -16227.1 1416.88 657.783 -430.611 786.196 
10988 3
12522601 21526.1 -15460 1499.33 716.84 -253.514 760.348 
12522500 21471.4 -16019.2 1600.44 854.808 -411.34 948.629 
12511600 22463.7 -16196 1518.78 694.863 62.5 697.668 
10988.5 3
12522601 21784.2 -15663.1 1448.38 531.15 -417.953 675.873 
12522500 21781.2 -16232 1566.38 637.46 -437.814 773.328 
12511600 22843.9 -16176 1600.38 782.322 41.1523 783.403 
10989 3
12522601 22147.3 -15946.9 1433.11 710.535 -555.311 901.793 
12522500 22091 -16500.6 1529.56 606.164 -525.549 802.27 
12511600 23206.7 -16252.3 1568.78 709.964 -149.38 725.509 
10989.5 3
12522601 22531.8 -16014.1 1529 775.034 -135.557 786.799 
12522500 22449.2 -16635 1495.88 722.278 -271.057 771.465 
12511600 23577.4 -16316.6 1628 747.396 -129.62 758.553 
10990 3
12522601 22898.2 -16156.2 1526.11 730.024 -283.062 782.981 
12522500 22767.7 -16790.7 1532.78 634.296 -310.093 706.038 
12511600 23920.7 -16478.4 1619.44 683.848 -322.349 756.014 
10990.5 3
12522601 23291.1 -16302.9 1515.25 787.38 -293.893 840.441 
12522500 23030 -16915.1 1638.5 525.718 -249.415 581.883 
12511600 24318.4 -16544.4 1544.75 797.011 -132.125 807.888 
10991 3
12522601 23638 -16489.2 1557.67 689.612 -370.472 782.825 
12522500 23388.9 -16992.7 1712.67 713.497 -154.158 729.961 
12511600 24606.8 -16707.3 1523.67 573.365 -323.973 658.564 
10991.5 3
12522601 24047.4 -16545.6 1581.25 798.002 -109.947 805.54 
12522500 23903.1 -17161.4 1726 1002.41 -328.866 1054.98 
12511600 24993.6 -16882.2 1499.88 754.088 -340.968 827.592 
10992 3
12522601 24471.8 -16645.4 1558.75 895.306 -210.443 919.706 
12522500 24319.8 -17208.2 1706.62 878.956 -98.8924 884.501 
12511600 25390.2 -17116.4 1560.38 836.762 -493.935 971.669 
10992.5 3
12522601 24821.6 -16727.7 1580.78 676.606 -159.172 695.077 
12522500 24575.1 -17370 1668 493.929 -312.863 584.678 
12511600 25767.6 -17394.7 1550.44 729.798 -538.282 906.836 
10993 3
12522601 25224.9 -16928.5 1558.88 809.878 -403.28 904.731 
12522500 24941 -17499 1657.38 734.717 -259.036 779.043 
12511600 26179 -17688.6 1578.88 826.194 -590.278 1015.39 
10993.5 3
12522601 25720.3 -17281.7 1522.44 990.917 -706.333 1216.89 
12522500 25307.9 -17646.1 1623.22 733.778 -294.222 790.567 
12511600 26540.1 -17992.2 1630.33 722.222 -607.194 943.552 
10994 3
12522601 26075 -17427.9 1572.88 710.755 -293.003 768.78 
12522500 25740.9 -17971.5 1732.62 867.708 -652.082 1085.42 
12511600 26909.4 -18210.2 1686 740.008 -436.929 859.371 
10994.5 3
12522601 26391 -17716.5 1626.62 678.112 -619.367 918.396 
12522500 26103.9 -18224.9 1744.25 778.97 -543.723 949.963 
12511600 27263.1 -18387.4 1659 759.12 -380.097 848.962 
10995 3
12522601 26733.7 -18027.1 1617.44 661.519 -599.635 892.843 
12522500 26465.8 -18573.8 1712.22 698.654 -673.557 970.462 
12511600 27625.7 -18554.8 1648.67 699.887 -323.171 770.897 
10995.5 3
12522601 27054.2 -18264 1626.25 641.167 -473.778 797.22 
12522500 26778.6 -18839.2 1669 625.694 -530.944 820.607 
12511600 28127.2 -18601.9 1652.5 1003.17 -94.1944 1007.58 
10996 3
12522601 27315.3 -18606.9 1628.67 523.213 -687.152 863.672 
12522500 27053.3 -19044.6 1656.33 550.518 -411.434 687.276 
12511600 28587.8 -18749.4 1642.11 922.901 -295.73 969.125 
10996.5 3
12522601 27817.8 -18687.9 1620.89 953.405 -153.7 965.715 
12522500 27533.8 -19210.2 1659.56 911.659 -314.358 964.336 
12511600 28967 -18848.4 1596.44 719.587 -187.856 743.704 
10997 3
12522601 28195 -18629.1 1601.12 760.529 118.476 769.701 
12522500 27893.5 -19057.4 1740 725.246 308.16 788 
12511600 28956.8 -19235.5 1710.5 -20.6653 -780.354 780.628 
10997.5 3
12522601 28633.4 -18447.1 1564.11 864.782 359.002 936.339 
12522500 28343.3 -19022.9 1736.67 887.245 68.0199 889.849 
12511600 29394.1 -19346.7 1700.11 862.645 -219.264 890.075 
10998 3
12522601 29224 -18187.1 1519.38 1188.24 523.111 1298.29 
12522500 28844.4 -18979.4 1721 1008.13 87.5531 1011.93 
12511600 29261.8 -19393.9 1681.75 -266.32 -94.9866 282.752 
10998.5 3
12522601 29699.8 -18146.9 1489.75 987.033 83.5062 990.559 
12522500 29284.9 -18710.2 1700.75 913.9 558.351 1070.97 
12511600 28772.4 -19304.8 1680.5 -1015.3 184.907 1032 
10999 3
12522601 30107.6 -18274.1 1452 802.904 -250.492 841.071 
12522500 29804.2 -18762.6 1651.38 1022.39 -103.1 1027.58 
12511600 28540.8 -19093.5 1743.75 -455.955 415.846 617.109 
10999.5 3
12522601 30579.1 -18444.9 1399.78 922.673 -334.176 981.326 
12522500 30466.1 -18944.6 1572.78 1295.23 -356.028 1343.27 
12511600 28596 -19087.9 1922.44 108.121 10.9806 108.677 
11000 3
12522601 31147.8 -18565 1371.75 1117.17 -235.975 1141.82 
12522500 31120 -19248.6 1489.88 1284.65 -597.386 1416.76 
12511600 28498.5 -19025.5 1942.75 -191.552 122.571 227.411 
11000.5 3
12522601 31427 -18696.5 1359 579.357 -272.822 640.38 
12522500 31330 -19192.9 1454 435.685 115.664 450.776 
12511600 28477.4 -19069 1957 -43.8278 -90.249 100.328 
11001 3
12522601 31805.1 -18874.2 1280.25 776.437 -364.99 857.947 
12522500 31704.5 -19538.6 1438 768.994 -709.959 1046.61 
12511600 28449.1 -19246.9 1950.12 -58.0082 -365.246 369.824 
11001.5 3
12522601 32291.8 -19083.6 1401 1024.47 -440.789 1115.28 
12522500 32234.2 -19726.9 1519.25 1115.26 -396.316 1183.59 
12511600 28562.1 -19402.4 1947.88 237.895 -327.368 404.678 
11002 3
12522601 32818.2 -19375.2 1541.11 974.949 -539.995 1114.5 
12522500 32737.1 -19903.7 1723.44 931.224 -327.392 987.099 
12511600 28642.7 -19461.9 1957 149.151 -110.211 185.452 
11002.5 3
12522601 33156.1 -19559.6 1573.12 669.114 -365.154 762.267 
12522500 33249.1 -20147.8 1741.88 1013.89 -483.333 1123.2 
12511600 28745.1 -19563 1962 202.888 -200.22 285.047 
11003 3
12522601 33406.8 -19671.8 1585.88 522.135 -233.594 572.006 
12522500 33477.6 -20238.4 1766.75 476.042 -188.802 512.115 
12511600 28739.2 -19366.8 1961.62 -12.2396 408.854 409.037 
11003.5 3
12522601 33828.2 -19724.1 1592 837.917 -104.098 844.358 
12522500 33714.3 -20306 1803.44 470.593 -134.443 489.421 
12511600 28683.3 -18958.9 1958.11 -111.166 810.857 818.442 
11004 3
12522601 34248 -19775.5 1628 818.28 -100.173 824.389 
12522500 34149.5 -20417.4 1796.25 848.278 -217.105 875.62 
12511600 28738.8 -18843.8 1955 108.025 224.442 249.086 
11004.5 3
12522601 34648.5 -19874.1 1629.38 837.866 -206.328 862.897 
12522500 34500.5 -20575.9 1780.75 734.31 -331.59 805.706 
12511600 28507.2 -19248.5 1955.88 -484.31 -846.757 975.476 
11005 3
12522601 35083.3 -20053.9 1630.33 845.979 -349.735 915.421 
12522500 34936.9 -20763.7 1736.56 849.006 -365.353 924.28 
12511600 28455.2 -19382.7 1956 -101.221 -261.025 279.964 
11005.5 3
12522601 35521.5 -20257.2 1592.5 876.333 -406.722 966.118 
12522500 35323.6 -20835.6 1737.62 773.472 -143.917 786.747 
12511600 28463.6 -19176.1 1955.5 16.8056 413.083 413.425 
11006 3
12522601 36152.1 -20474.2 1565.5 1300.26 -447.423 1375.08 
12522500 35768.9 -21056.6 1686 918.041 -455.67 1024.91 
12511600 28527.1 -19093.8 1953.75 130.928 169.845 214.452 
11006.5 3
12522601 36461.8 -20661.3 1635.11 613.174 -370.462 716.397 
12522500 36320.1 -21276.6 1711.67 1091.56 -435.506 1175.23 
12511600 28733.6 -19008.7 1952.22 408.773 168.482 442.133 
11007 3
12522601 36915 -20786.5 1654.25 895.696 -247.365 929.226 
12522500 36767.8 -21496.4 1769.5 884.662 -434.426 985.572 
12511600 28494.4 -19604.4 1953 -472.689 -1177.29 1268.64 
11007.5 3
12522601 37394.2 -20890.2 1670.56 990.129 -214.302 1013.05 
12522500 37277.6 -21551.2 1802.89 1053.32 -113.321 1059.4 
12511600 28507.1 -19555.4 1954.33 26.3143 101.096 104.465 
11008 3
12522601 37792.2 -20939.7 1677.56 789.683 -98.1041 795.753 
12522500 37797.8 -21584.8 1850.33 1032.19 -66.5785 1034.33 
12511600 28611.6 -19078 2015.89 207.231 947.31 969.712 
11008.5 3
12522601 38259.3 -21069.3 1683.78 912.326 -253.255 946.825 
12522500 38291.9 -21664.1 1859.89 965.061 -154.948 977.421 
12511600 28457.3 -19126.6 2031.22 -301.215 -94.8351 315.792 
11009 3
12522601 38769.1 -21165.3 1693.11 1001.53 -188.605 1019.13 
12522500 38720.8 -21698.2 1859.78 842.611 -67.0159 845.272 
12511600 28448.1 -19164.4 2029 -18.1183 -74.4379 76.6112 
11009.5 3
12522601 39272.1 -21283.6 1709.67 1000 -235.034 1027.25 
12522500 39233 -21816.2 1876.89 1018.33 -234.592 1045.01 
12511600 28974.3 -19328.4 2022.44 1046.17 -326.044 1095.8 
11010 3
12522601 39711.2 -21533.2 1720 879.982 -500.334 1012.28 
12522500 39645 -22095.4 1889.89 825.651 -559.564 997.402 
12511600 28936.3 -19400.8 2020.78 -76.1523 -144.957 163.742 
11010.5 3
12522601 40169.1 -21793.8 1705 901.383 -512.85 1037.07 
12522500 40061.6 -22350.8 1825.5 820.128 -502.57 961.866 
12511600 28645.1 -19384.1 2025.25 -573.245 32.7811 574.181 
11011 3
12522601 40545 -21988.8 1642 745.784 -386.96 840.197 
12522500 40521.4 -22769.9 1735.78 912.34 -831.625 1234.49 
12511600 28709.9 -19140.2 2048.78 128.5 483.934 500.704 
11011.5 3
12522601 41019.4 -22426.8 1585.5 984.18 -908.656 1339.5 
12522500 40947.2 -23067.8 1739.5 883.414 -617.969 1078.1 
12511600 28699.1 -18961.4 2038.12 -22.3317 371.052 371.724 
11012 3
12522601 41404.8 -22674.8 1566.44 796.287 -512.454 946.933 
12522500 41410.3 -23298 1739.56 956.784 -475.723 1068.53 
12511600 28765.8 -18912.6 2037.78 137.712 100.867 170.701 
11012.5 3
12522601 41890 -22880.4 1536.33 945.852 -400.91 1027.31 
12522500 41963.3 -23392.2 1699.33 1077.97 -183.669 1093.51 
12511600 28796.2 -18869.3 2028.56 59.3459 84.2538 103.057 
11013 3
12522601 42395.2 -23093 1519.67 994.532 -418.416 1078.97 
12522500 42392 -23637.3 1710.22 843.832 -482.502 972.04 
12511600 28835.6 -19205 2025.44 77.4278 -660.761 665.282 
11013.5 3
12522601 42892.2 -23328.3 1551.89 994 -470.667 1099.8 
12522500 42933.3 -23926.9 1709.11 1082.67 -579.111 1227.82 
12511600 28567.9 -19355.9 1991 -535.333 -301.778 614.534 
11014 3
12522601 43459 -23572 1676.38 1149.65 -494.253 1251.39 
12522500 43547.6 -24142 1688.88 1246.03 -436.331 1320.22 
12511600 28606.4 -19393.9 1999.25 78.0651 -77.0509 109.686 
11014.5 3
12522601 44014.6 -23598.6 1588.11 1140.77 -54.5289 1142.07 
12522500 43935.2 -24342.6 1756.11 795.888 -411.818 896.12 
12511600 28605.9 -19373 2013.56 -0.998175 42.8645 42.8761 
11015 3
12522601 44605.7 -23398.4 1580 1191.76 403.45 1258.2 
12522500 44405.1 -24447.7 1751.56 947.357 -211.918 970.77 
12511600 28526.1 -19157.1 2016.44 -160.842 435.26 464.027 
11015.5 3
12522601 45023.4 -23349.1 1580.5 843.855 99.6352 849.717 
12522500 44849.2 -24595 1753 897.25 -297.643 945.33 
12511600 28650.5 -18894.2 2018 251.291 531.033 587.488 
11016 3
12522601 45518.8 -23552.3 1622.44 980.996 -402.393 1060.32 
12522500 45315.3 -24658.1 1780.11 922.937 -124.972 931.36 
12511600 28777.7 -19520.3 2015.89 251.815 -1239.77 1265.08 
11016.5 3
12522601 45901.7 -23565.6 1668.44 729.312 -25.1852 729.747 
12522500 45858.6 -24597.6 1778 1034.71 115.344 1041.12 
12511600 28767 -19643.3 2015 -20.3175 -234.286 235.165 
11017 3
12522601 46226.2 -23703.9 1630.22 642.684 -273.927 698.627 
12522500 46257.4 -24742.6 1828.33 789.879 -287.129 840.447 
12511600 28816.4 -19246.3 2077.67 97.9098 786.139 792.212 
11017.5 3
12522601 46568.6 -23653.4 1618 700.21 103.3 707.789 
12522500 46534.4 -24667.1 1821.75 566.32 154.255 586.952 
12511600 28725.2 -19030.2 2089.12 -186.492 441.888 479.629 
11018 3
12522601 47019.6 -23573.4 1582.44 927.841 164.466 942.304 
12522500 46744.1 -24248 1857.89 431.556 862.397 964.349 
12511600 28588.4 -18942.9 2089.67 -281.493 179.755 333.991 
11018.5 3
12522601 47201.3 -23596.1 1567.56 356.427 -44.4444 359.187 
12522500 46812.8 -23983 1861.44 134.641 519.608 536.768 
12511600 28673.3 -18988 2093 166.449 -88.4532 188.492 
11019 3
12522601 47286.1 -23603.4 1566.25 173.398 -14.8546 174.033 
12522500 46579.4 -23812.1 1863.5 -477.306 349.438 591.547 
12511600 28769.9 -19086.6 2091.38 197.427 -201.687 282.232 
11019.5 3
12522601 47386.2 -23601 1573.22 199.795 4.74052 199.851 
12522500 46426.6 -23653 1860.78 -305.029 317.615 440.365 
12511600 28865.9 -19235.4 2083.56 191.644 -297.045 353.501 
11020 3
12522601 47497.9 -23692.6 1580.56 222.001 -182.019 287.081 
12522500 46379 -23617.3 1848.56 -94.5438 70.9079 118.18 
12511600 28769.1 -19465.3 2078.89 -192.401 -457.036 495.883 
11020.5 2
12522500 46474.2 -23484.8 1831.67 185.257 257.89 317.534 
12511600 28733.1 -19441.4 2073 -70.0389 46.4764 84.0566 
11021 1
12511600 28633.3 -19259.2 2072.67 -201.165 367.384 418.853 
11021.5 1
12511600 28589.6 -19060 2072.22 -85.3368 388.347 397.613 
11022 1
12511600 28472.9 -18933.6 2072.33 -236.646 256.48 348.975 
11022.5 1
12511600 28563.3 -19320.7 2079.56 183.83 -786.811 808.001 
11023 1
12511600 28664.2 -19389.9 2089.44 200.176 -137.346 242.764 
11023.5 1
12511600 28711.2 -19268.2 2090.33 94.1884 243.821 261.381 
11024 1
12511600 28971.2 -18969.3 2092 530.612 609.977 808.469 
11024.5 1
12511600 28801.4 -18913.9 2092 -335.529 109.574 352.968 
11025 1
12511600 29014.8 -18915.6 2102 431.849 -3.37382 431.862 
