# Supplementary material for: Intrinsic group behaviour II: On the dependence of triad spatial dynamics on social and personal features; and on the effect of social interaction on small group dynamics
Source: PLoS One. 2019 Dec 3;14(12):e0225704. doi: 10.1371/journal.pone.0225704 (PMC6890182; doi:10.1371/journal.pone.0225704)
Supplement: S3 Data Set — (ZIP) [file pone.0225704.s003.zip › set_3_int/group_traj_triad_int/traj_3_0324_67.dat]

3 12480001 12475100 12480601 0 0 0 1 3 1 0 10 10 10 1702.11 1772.85 1644.86 
10671 1
12475100 526.25 2707 1785 0 0 0 
10671.5 1
12475100 565 2692.29 1732 99.1049 -37.6324 106.009 
10672 1
12475100 653.857 2599.71 1689.43 175.607 -182.947 253.589 
10672.5 1
12475100 685.833 2572 1659.17 65.6595 -56.9082 86.8891 
10673 1
12475100 689.143 2429.71 1643.86 6.83786 -293.979 294.058 
10673.5 1
12475100 646 2554.14 1628.43 -82.967 239.286 253.261 
10674 1
12475100 605 2935.57 1635.43 -81.3492 756.803 761.162 
10674.5 1
12475100 625.143 3042.14 1647 40.3664 213.57 217.351 
10675 1
12475100 625.571 3100.71 1667.43 0.876424 119.778 119.781 
10675.5 1
12475100 686.714 3106.86 1662.43 118.265 11.8817 118.86 
10676 1
12475100 758.833 3174.33 1659.67 154.762 144.799 211.938 
10676.5 1
12475100 569.714 3329.29 1658.57 -392.363 321.478 507.244 
10677 1
12475100 503.857 3333.71 1654.29 -133.584 8.9829 133.886 
10677.5 1
12475100 520.286 3167.29 1661.43 32.0245 -324.422 325.999 
10678 1
12475100 501.857 2922.14 1653.29 -36.2054 -481.617 482.976 
10678.5 1
12475100 574.143 2447.43 1625.14 140.361 -921.775 932.401 
10679 1
12475100 771.857 1992.57 1616.57 386.161 -888.393 968.691 
10679.5 1
12475100 1048.43 1761.43 1614.29 559.861 -467.901 729.641 
10680 2
12480001 624.333 9094 1810 0 0 0 
12475100 1534 1790.43 1614.86 973.089 58.1162 974.823 
10680.5 2
12480001 625.571 8694.86 1810 3.43915 -1108.73 1108.74 
12475100 1687.14 1728.29 1610.14 304.459 -123.544 328.57 
10681 2
12480001 815.571 8090.14 1795.86 381.526 -1214.29 1272.81 
12475100 1944.86 1718.29 1615.57 517.499 -20.0803 517.888 
10681.5 2
12480001 1028.86 7457.71 1755.71 444.345 -1317.56 1390.47 
12475100 2217.43 1716.14 1555.29 567.857 -4.46429 567.875 
10682 2
12480001 1067 6916 1726.38 73.493 -1043.77 1046.35 
12475100 2422.38 1684.75 1578.88 394.887 -60.4872 399.493 
10682.5 2
12480001 1174.86 6480.14 1722.43 210.248 -849.624 875.252 
12475100 2704.29 1766.57 1621.86 549.534 159.496 572.212 
10683 2
12480001 1389.43 6011.29 1713.57 427.433 -933.978 1027.14 
12475100 2897.57 1814.43 1602.43 385.031 95.333 396.658 
10683.5 2
12480001 1695.43 5396.43 1676.86 632.231 -1270.37 1418.99 
12475100 2943.86 1797.14 1598 95.6316 -35.7143 102.083 
10684 2
12480001 2326 4821.75 1677.62 1276.46 -1163.32 1727.04 
12475100 3181 1723.88 1614.75 480.046 -148.315 502.436 
10684.5 2
12480001 3042.71 4423.86 1637.14 1422.05 -789.47 1626.5 
12475100 3419.86 1574.43 1624.71 473.923 -296.521 559.042 
10685 2
12480001 3601.12 4087.25 1620.38 1112.37 -670.532 1298.84 
12475100 3657.88 1433 1635.5 474.139 -281.73 551.525 
10685.5 2
12480001 4138.86 3879 1594 1044.14 -404.369 1119.71 
12475100 3895.14 1134 1625.14 460.714 -580.583 741.171 
10686 3
12480601 6343 1592 1316.2 0 0 0 
12480001 4701 3692.14 1588.29 1144.89 -380.564 1206.49 
12475100 4095.71 889.286 1617.71 408.496 -498.4 644.415 
10686.5 3
12480601 6587.43 1499.14 1385.57 572.432 -217.464 612.347 
12480001 5272.43 3461.43 1550.71 1145.15 -462.353 1234.96 
12475100 4340.86 739.857 1638.29 491.268 -299.456 575.342 
10687 3
12480601 6923.25 1142.5 1512.88 663.679 -704.828 968.118 
12480001 5758.75 2938.25 1483.12 961.11 -1033.95 1411.66 
12475100 4697.5 712.625 1651.75 704.828 -53.8185 706.88 
10687.5 3
12480601 7176.71 734.429 1561.86 514.126 -827.731 974.405 
12480001 6219.29 2262.71 1474.43 934.15 -1370.25 1658.38 
12475100 4977.71 534.143 1627.43 568.386 -362.033 673.892 
10688 3
12480601 7298.43 401.429 1603.29 259.519 -710.021 755.963 
12480001 6509.86 1762.14 1528.29 619.555 -1067.32 1234.1 
12475100 5221.57 278.143 1648.14 519.951 -545.842 753.852 
10688.5 3
12480601 7577.12 186.875 1608.62 530.85 -408.673 669.937 
12480001 6844.12 1317.38 1585.38 636.701 -847.177 1059.76 
12475100 5498.5 75.375 1732.5 527.483 -386.224 653.764 
10689 3
12480601 7752 73.1667 1607 350.451 -227.872 418.021 
12480001 7046.5 953.667 1615.83 405.561 -728.874 834.109 
12475100 5662.83 -140.167 1711.5 329.325 -431.947 543.17 
10689.5 3
12480601 7853.57 -545.714 1605.43 211.607 -1289.34 1306.58 
12480001 7361.14 687.714 1631.86 655.506 -554.067 858.3 
12475100 5861 -355.714 1689.57 412.847 -449.058 609.996 
10690 3
12480601 7829.38 -1218.88 1647.75 -47.1665 -1312.2 1313.05 
12480001 7402.75 513.75 1603.62 81.1055 -339.112 348.676 
12475100 6090.25 -610.125 1679.62 446.881 -495.927 667.568 
10690.5 3
12480601 7838.86 -1525.86 1649.71 17.9927 -582.509 582.787 
12480001 7440.29 -137.714 1597.86 71.2253 -1236.18 1238.23 
12475100 6308 -907.286 1689.86 413.188 -563.872 699.054 
10691 3
12480601 8016.57 -1830.29 1638.71 366.421 -627.688 726.813 
12480001 7293.43 -699.857 1600 -302.798 -1159.06 1197.96 
12475100 6517.43 -1123.29 1663.14 431.811 -445.361 620.328 
10691.5 3
12480601 8147.71 -2126.29 1628.71 274.357 -619.247 677.303 
12480001 7206.86 -741.714 1636.14 -181.112 -87.5672 201.17 
12475100 6725 -1319.14 1725.14 434.25 -409.743 597.045 
10692 3
12480601 8257.38 -2202.5 1623.25 218.013 -151.519 265.496 
12480001 7324.38 -1014.25 1631.12 233.634 -541.821 590.046 
12475100 6899.75 -1501.25 1702.88 347.416 -362.042 501.769 
10692.5 3
12480601 8126.86 -2188.29 1619.86 -253.926 27.6543 255.427 
12480001 7633.86 -1398.14 1608.71 602.105 -746.873 959.349 
12475100 7168.71 -1701.14 1789.14 523.277 -388.897 651.966 
10693 3
12480601 8001.71 -2388.71 1620.43 -253.839 -406.549 479.287 
12480001 7890 -1580.71 1595.43 519.56 -370.327 638.032 
12475100 7406.43 -1896.29 1810 482.179 -395.827 623.84 
10693.5 3
12480601 7914.71 -2739.86 1627.43 -182.773 -737.695 760 
12480001 7979.14 -1778.86 1596.43 187.275 -416.267 456.453 
12475100 7593.57 -2100.57 1766.86 393.157 -429.172 582.032 
10694 3
12480601 8007.88 -2987.88 1657.38 178.469 -475.13 507.543 
12480001 8227.12 -1938.5 1644.25 475.062 -305.829 564.991 
12475100 7869.5 -2315.88 1756 528.599 -412.459 670.477 
10694.5 3
12480601 8099.71 -3218.29 1664.43 176.954 -443.951 477.918 
12480001 8698.57 -2108.29 1644.14 908.375 -327.14 965.487 
12475100 8159.14 -2449.86 1750.29 558.079 -258.154 614.895 
10695 3
12480601 8255.14 -3499.57 1662.43 325.164 -588.464 672.325 
12480001 8960.29 -2219 1632.14 547.519 -231.62 594.496 
12475100 8504.14 -2662.43 1794.43 721.757 -444.71 847.762 
10695.5 3
12480601 9080 -3657.38 1664.75 1586.26 -303.468 1615.03 
12480001 9082.12 -2105.25 1625 234.306 218.75 320.548 
12475100 8973.25 -2898.5 1820.88 902.129 -453.984 1009.92 
10696 3
12480601 9444.71 -3842.86 1663.86 748.9 -380.867 840.185 
12480001 9434 -2087.86 1614 722.536 35.7143 723.418 
12475100 9330.43 -3112.57 1809.57 733.426 -439.572 855.066 
10696.5 3
12480601 9439.38 -3989.5 1658.5 -10.7647 -295.651 295.847 
12480001 10027 -2426.75 1565.88 1195.56 -683.252 1377.03 
12475100 9633.75 -3268.62 1784.75 611.535 -314.624 687.723 
10697 3
12480601 9653 -4188.86 1657.57 411.609 -384.118 562.999 
12480001 10346.9 -2776.43 1558.71 616.295 -673.754 913.107 
12475100 9961.43 -3395 1770.86 631.365 -243.497 676.693 
10697.5 3
12480601 9865.88 -4411.88 1619.88 429.183 -449.633 621.585 
12480001 10625.2 -3035 1595.12 561.276 -521.313 766.028 
12475100 10181.5 -3576.12 1765.5 443.692 -365.171 574.642 
10698 3
12480601 10202.1 -4563.25 1574.12 664.526 -299.16 728.76 
12480001 10866 -3260.38 1559.25 475.791 -445.405 651.738 
12475100 10490.2 -3808.12 1663.62 610.178 -458.498 763.241 
10698.5 3
12480601 10512.7 -4688.71 1601.86 627.453 -253.463 676.713 
12480001 11106 -3481 1643.71 484.848 -445.707 658.584 
12475100 10767.7 -4047.14 1667.57 560.534 -482.864 739.835 
10699 3
12480601 10838.5 -4902.88 1584.75 656.826 -431.776 786.035 
12480001 11437.8 -3501.12 1610.75 668.851 -40.5746 670.08 
12475100 11080 -4301.62 1723.38 629.608 -513.069 812.186 
10699.5 3
12480601 11186.1 -5021.29 1601 713.846 -243.143 754.118 
12480001 11641.1 -3547.43 1606.43 417.644 -95.0792 428.33 
12475100 11336.3 -4485.86 1680.71 526.254 -378.3 648.116 
10700 3
12480601 11579 -5187 1599.38 805.035 -339.578 873.725 
12480001 11742.9 -3865.88 1609.62 208.468 -652.554 685.044 
12475100 11595.1 -4611 1728.62 530.408 -256.44 589.147 
10700.5 3
12480601 11895.7 -5433.86 1615.14 627.157 -488.826 795.158 
12480001 11940.6 -4104.86 1603.86 391.478 -473.232 614.169 
12475100 11848.3 -4852.71 1730.29 501.308 -478.642 693.115 
10701 3
12480601 12264 -5718.25 1591.38 716.509 -553.293 905.273 
12480001 12095.2 -4354.75 1577.75 300.931 -486.173 571.772 
12475100 12193.8 -5117.62 1721.5 672.11 -515.39 846.97 
10701.5 3
12480601 12605.9 -6150.14 1640.43 697.668 -881.414 1124.11 
12480001 12264.9 -4787.71 1529.14 346.137 -883.601 948.979 
12475100 12514 -5480.86 1696.14 653.571 -741.29 988.264 
10702 3
12480601 12827.2 -6394.62 1654.12 455.541 -503.05 678.658 
12480001 12579.9 -5140 1495.88 648.185 -724.868 972.408 
12475100 12870.2 -5785.38 1661 733.025 -626.58 964.328 
10702.5 3
12480601 13079.2 -6630.62 1657.38 480 -449.524 657.626 
12480001 13034.1 -5413.75 1481.25 865.238 -521.429 1010.21 
12475100 13256 -6041.12 1676.12 734.762 -487.143 881.58 
10703 3
12480601 13313.3 -6912.86 1650.29 479.581 -578.345 751.319 
12480001 13469 -5675.71 1553.57 891.137 -536.812 1040.33 
12475100 13592.7 -6335.71 1739.14 689.988 -603.667 916.786 
10703.5 3
12480601 13615.9 -7187.12 1661.88 603.971 -547.441 815.152 
12480001 13827.6 -5896.38 1521.38 715.818 -440.441 840.466 
12475100 13916.9 -6593.25 1724.12 647.027 -514.043 826.369 
10704 3
12480601 13919 -7527.88 1654.88 579.589 -651.53 872.017 
12480001 14126.5 -6178.5 1519.75 571.463 -539.436 785.85 
12475100 14193.6 -6917.25 1739.25 529.159 -619.503 814.735 
10704.5 3
12480601 14242.7 -7905 1647.43 670.216 -780.797 1029 
12480001 14333.3 -6370.86 1489 428.128 -398.255 584.722 
12475100 14516.1 -7178.43 1742.29 667.739 -540.742 859.231 
10705 3
12480601 14532 -8167.29 1676.86 614.195 -556.87 829.059 
12480001 14604.3 -6660.86 1465.29 575.372 -615.711 842.706 
12475100 14903.9 -7404.14 1754 823.173 -479.224 952.506 
10705.5 3
12480601 14810.5 -8551.75 1663.12 540.777 -746.533 921.819 
12480001 14899.2 -6944.75 1447.38 572.746 -551.248 794.929 
12475100 15186.4 -7887.62 1739.25 548.578 -938.8 1087.33 
10706 3
12480601 15181.1 -8903.57 1666.57 751.811 -713.634 1036.58 
12480001 15311.9 -7263.14 1425.71 836.931 -645.827 1057.14 
12475100 15481.6 -8328.43 1728.14 598.776 -894.125 1076.1 
10706.5 3
12480601 15443 -9177.88 1669.75 537.694 -563.252 778.696 
12480001 15560.1 -7617.75 1476.88 509.79 -728.146 888.866 
12475100 15757.8 -8579.25 1732.38 567.102 -515.034 766.071 
10707 3
12480601 15751.9 -9406 1653.5 570.933 -421.673 709.77 
12480001 15728.9 -7998.25 1548.25 311.922 -703.327 769.392 
12475100 16096.5 -8790.12 1720.75 626.155 -389.787 737.567 
10707.5 3
12480601 16120.9 -9793.88 1683.62 712.355 -748.793 1033.51 
12480001 16014 -8343.12 1521.5 550.434 -665.782 863.854 
12475100 16379.5 -9149.38 1673.38 546.332 -693.533 882.874 
10708 3
12480601 16445.3 -10144 1711.43 668.888 -721.907 984.155 
12480001 16286.4 -8662 1513.71 561.708 -657.474 864.748 
12475100 16634.1 -9457.29 1678.29 525.037 -634.867 823.845 
10708.5 3
12480601 16834.8 -10392.9 1763 801.367 -512.088 951.012 
12480001 16548.6 -8946.88 1511.62 539.499 -586.163 796.646 
12475100 16967.4 -9799.75 1692.5 685.663 -704.659 983.198 
10709 3
12480601 17135.5 -10634.2 1760.62 583.981 -468.689 748.801 
12480001 16959.5 -9392.88 1558.12 797.816 -866.019 1177.5 
12475100 17304.5 -10069 1759 654.612 -522.816 837.766 
10709.5 3
12480601 17422.4 -10857.4 1678 551.683 -429.087 698.906 
12480001 17328.8 -9679.25 1637.62 710.096 -550.721 898.627 
12475100 17546.6 -10387.9 1812.5 465.625 -613.221 769.965 
10710 3
12480601 17653.1 -11228.7 1700.14 490.995 -790.084 930.22 
12480001 17664.1 -9925.29 1639.14 713.602 -523.48 885.019 
12475100 17851.3 -10678.6 1746.86 648.214 -618.503 895.951 
10710.5 3
12480601 18254.6 -11548.6 1627.88 1237.62 -658.252 1401.78 
12480001 18013.9 -10138.8 1676.12 719.613 -439.227 843.068 
12475100 18110.5 -10927 1740.75 533.363 -511.17 738.763 
10711 3
12480601 18550.5 -11738.5 1618.62 585.891 -375.99 696.159 
12480001 18442.5 -10434.2 1615.5 848.762 -585.149 1030.92 
12475100 18367.9 -11195.1 1756.12 509.653 -530.941 735.965 
10711.5 3
12480601 18895.5 -12141.8 1595.88 658.397 -769.561 1012.77 
12480001 18483.6 -10723.9 1580.38 78.4828 -552.719 558.264 
12475100 18916 -11515.8 1750.62 1046.04 -611.88 1211.86 
10712 3
12480601 19213.3 -12436.3 1565.57 644.596 -597.436 878.882 
12480001 18597.6 -10940.4 1574.57 231.129 -439.257 496.354 
12475100 19526.9 -11834.4 1782.29 1239.06 -646.407 1397.54 
10712.5 3
12480601 19467.1 -12771.1 1571.5 514.887 -679.187 852.293 
12480001 19205.2 -11320.8 1575.88 1232.61 -771.443 1454.12 
12475100 19915.1 -12062.4 1814.88 787.562 -462.366 913.255 
10713 3
12480601 19706.9 -13181 1618.12 461.058 -788.221 913.163 
12480001 19799.8 -11642.6 1619.5 1143.27 -618.99 1300.08 
12475100 20308.2 -12315.6 1849.62 756.01 -487.019 899.299 
10713.5 3
12480601 19869.7 -13516.7 1613.57 334.372 -689.352 766.166 
12480001 20189.6 -11778.3 1692.14 800.455 -278.564 847.541 
12475100 20558.7 -12401.9 1809.14 514.3 -177.068 543.928 
10714 3
12480601 20161.5 -13827.9 1613.5 600.382 -640.248 877.711 
12480001 20477.6 -11918.6 1673.38 592.703 -288.764 659.304 
12475100 20715.6 -12722.4 1773.25 322.862 -659.502 734.29 
10714.5 3
12480601 20535.6 -14062.4 1576.12 719.471 -450.962 849.12 
12480001 20803.2 -12153 1659.88 626.202 -450.721 771.543 
12475100 21045.8 -12942.9 1801.25 634.856 -424.038 763.446 
10715 3
12480601 20902.3 -14047.7 1574 751.354 30.0424 751.954 
12480001 21101.3 -12295.6 1637.71 610.729 -292.155 677.011 
12475100 21323.4 -13093.1 1802.14 569.013 -307.926 646.989 
10715.5 3
12480601 21369.9 -14166.1 1558.56 938.962 -237.745 968.593 
12480001 21260 -12517.4 1602.89 318.703 -445.528 547.784 
12475100 21570.4 -13354.2 1766.89 496.016 -524.256 721.717 
10716 3
12480601 21771.6 -14247.1 1541.57 792.273 -159.826 808.233 
12480001 21493.3 -12766.6 1647 460.13 -491.375 673.178 
12475100 22011.3 -13632.6 1726.57 869.509 -549.012 1028.33 
10716.5 3
12480601 22114.8 -14389.5 1576.5 714.955 -296.577 774.028 
12480001 21877.4 -13052.8 1619.75 800.186 -596.205 997.877 
12475100 22344 -13674.2 1717 693.155 -86.8304 698.572 
10717 3
12480601 22557.2 -14569.8 1591.25 852.601 -347.303 920.624 
12480001 22140.8 -13293.8 1560.62 507.466 -464.355 687.857 
12475100 22804.8 -13845.4 1653.12 887.765 -329.721 947.018 
10717.5 3
12480601 23217.1 -14786 1574.62 1273.89 -417.471 1340.55 
12480001 22485.9 -13503.5 1500.62 666.264 -404.923 779.661 
12475100 23303.8 -13973.2 1623.75 963.32 -246.863 994.448 
10718 3
12480601 23852.1 -14943.1 1608 1334.07 -330.132 1374.31 
12480001 22777 -13738.9 1491.71 611.607 -494.448 786.474 
12475100 23834.3 -14095 1664.29 1114.57 -255.777 1143.54 
10718.5 3
12480601 24223.8 -15006.6 1663 755.299 -129.029 766.241 
12480001 23139.2 -14083.9 1432.88 736.28 -701.256 1016.79 
12475100 24140 -14300.8 1688.62 621.37 -418.191 748.989 
10719 3
12480601 24592.5 -15234.1 1664.38 702.381 -433.333 825.298 
12480001 23522.6 -14414.6 1407.5 730.238 -630 964.442 
12475100 24527.5 -14558.5 1734.38 738.095 -490.952 886.464 
10719.5 3
12480601 24986 -15355.4 1640.86 803.061 -247.558 840.353 
12480001 23795 -14705.4 1542.71 555.867 -593.477 813.144 
12475100 24830.4 -14785.3 1712.71 618.222 -462.828 772.274 
10720 3
12480601 25365.8 -15468.6 1622.62 764.085 -227.759 797.308 
12480001 24095.1 -14954.9 1572.12 603.873 -501.904 785.22 
12475100 25227.8 -14958 1676.38 799.439 -347.514 871.705 
10720.5 3
12480601 25758 -15559.5 1665.75 760.174 -176.114 780.309 
12480001 24482.5 -15159 1559.88 750.727 -395.591 848.577 
12475100 25593.5 -15065 1674.75 708.818 -207.364 738.527 
10721 3
12480601 26223.3 -15776 1582.14 928.714 -432.136 1024.33 
12480001 24795.7 -15445.3 1573.29 625.178 -571.429 846.982 
12475100 25991.9 -15227.3 1643.43 795.124 -323.924 858.574 
10721.5 3
12480601 26694.9 -15979.6 1537.62 968.356 -418.121 1054.77 
12480001 25164.9 -15586.6 1507.5 758.03 -290.224 811.69 
12475100 26474.9 -15375 1581.88 991.823 -303.315 1037.17 
10722 3
12480601 27249 -16239.5 1628.25 1095.11 -513.587 1209.56 
12480001 25558.2 -15789.6 1566.5 777.421 -401.186 874.833 
12475100 26961 -15553 1605.38 960.721 -351.779 1023.1 
10722.5 3
12480601 27654.9 -16538.5 1638.12 802.125 -590.909 996.282 
12480001 25994 -15893.9 1503.25 861.166 -206.028 885.468 
12475100 27434.2 -15770.8 1647.75 935.277 -430.336 1029.53 
10723 3
12480601 28050 -16666.4 1691.86 828.354 -268.194 870.689 
12480001 26383.7 -15992.1 1494.57 817.011 -206.012 842.584 
12475100 27911.9 -15893.9 1624.86 1001.27 -258.086 1034 
10723.5 3
12480601 28475.9 -16739.9 1740.62 860.354 -148.377 873.054 
12480001 26739.4 -16202.9 1482.75 718.506 -425.722 835.159 
12475100 28368.9 -15963.5 1687.62 923.268 -140.693 933.927 
10724 3
12480601 28862 -16948.4 1746.12 766.121 -413.69 870.679 
12480001 27158.8 -16403.1 1552.5 832.093 -397.321 922.086 
12475100 28823.6 -16156.6 1779.12 902.282 -383.185 980.277 
10724.5 3
12480601 29199.6 -17032.2 1703.62 669.891 -166.419 690.253 
12480001 27632.8 -16606.9 1570.38 940.476 -404.266 1023.68 
12475100 29321 -16216 1802.25 986.855 -117.808 993.862 
10725 3
12480601 29586.1 -17145 1686.88 803.534 -234.407 837.027 
12480001 28001.4 -16785.8 1628.5 766.372 -371.881 851.835 
12475100 29648 -16370.1 1791 679.834 -320.426 751.563 
10725.5 3
12480601 30066.9 -17287.4 1642.25 928.089 -274.855 967.933 
12480001 28403.2 -16869.2 1664.12 775.82 -161.197 792.39 
12475100 29985 -16545.8 1777.38 650.579 -339.044 733.624 
10726 3
12480601 30463.9 -17408 1607.62 797.189 -242.219 833.175 
12480001 28716.8 -17076.4 1634.75 629.518 -415.914 754.505 
12475100 30492.1 -16617.1 1735.12 1018.32 -143.323 1028.36 
10726.5 3
12480601 30905.1 -17652.6 1565.88 884.269 -490.23 1011.07 
12480001 29101.4 -17228.6 1617.38 770.792 -305.11 828.982 
12475100 30957.6 -16778.1 1676.62 932.866 -322.645 987.086 
10727 3
12480601 31384.1 -17844.2 1544 910.62 -364.253 980.77 
12480001 29565.9 -17315.7 1601.89 883.106 -165.478 898.476 
12475100 31449.1 -16959.2 1614.33 934.384 -344.291 995.796 
10727.5 3
12480601 31899.6 -18059.6 1484.56 1078.34 -450.488 1168.65 
12480001 29892.1 -17330.6 1592.11 682.473 -31.1483 683.184 
12475100 31896.8 -17144.1 1642 936.541 -386.797 1013.27 
10728 3
12480601 32320.1 -18295.4 1504.1 854.765 -479.359 980.004 
12480001 30362.3 -17394.1 1591.4 955.668 -129.155 964.356 
12475100 32304 -17423 1590 827.687 -566.847 1003.19 
10728.5 3
12480601 32884.2 -18552.9 1617.89 1108.3 -505.872 1218.29 
12480001 30908 -17642.3 1521.11 1072.1 -487.688 1177.81 
12475100 32910.3 -17711.8 1714.22 1191.22 -567.343 1319.43 
10729 3
12480601 33345.2 -18852.4 1678.11 948.56 -616.369 1131.23 
12480001 31276.8 -17741.3 1449.89 758.802 -203.704 785.669 
12475100 33458.4 -17959.9 1747.67 1127.8 -510.517 1237.97 
10729.5 3
12480601 33750 -19016.2 1654.22 779.919 -315.564 841.34 
12480001 31917.2 -17980.1 1428.89 1234 -460.073 1316.97 
12475100 33850.1 -18081.1 1786.56 754.656 -233.569 789.975 
10730 3
12480601 34241.5 -19256.6 1664.5 948.842 -464.098 1056.26 
12480001 32411 -18089.8 1420.88 953.239 -211.658 976.455 
12475100 34346 -18195.9 1739.38 957.314 -221.552 982.617 
10730.5 3
12480601 34659.2 -19359.1 1680.12 840.543 -206.237 865.475 
12480001 32935.9 -18147.4 1489.12 1056.09 -115.946 1062.43 
12475100 34685.9 -18519.5 1721.75 683.853 -651.157 944.278 
10731 3
12480601 35088 -19552.3 1640.71 896.967 -404.102 983.792 
12480001 33377.6 -18365.1 1529.14 924.051 -455.581 1030.25 
12475100 34946.4 -18765 1730.29 545.091 -513.598 748.938 
10731.5 3
12480601 35545.7 -19851.3 1582.78 930.217 -607.82 1111.19 
12480001 33784 -18733.9 1511.44 826.074 -749.484 1115.4 
12475100 35211.2 -19113.8 1733 538.198 -708.898 890.053 
10732 3
12480601 36087.8 -20086.1 1591.88 1030.58 -446.372 1123.09 
12480001 34138.4 -19007 1531.25 673.717 -519.223 850.58 
12475100 35589.6 -19477.1 1755.75 719.397 -690.774 997.347 
10732.5 3
12480601 36599.2 -20291.8 1693.38 1052.47 -423.097 1134.33 
12480001 34449.2 -19235.9 1524.25 639.66 -470.936 794.321 
12475100 35955 -19715.5 1700.88 751.8 -490.484 897.651 
10733 3
12480601 36941.5 -20432.1 1672 714.509 -293.058 772.274 
12480001 34802.2 -19476 1499.88 736.952 -501.305 891.294 
12475100 36396.1 -19897 1725.62 920.929 -378.914 995.835 
10733.5 3
12480601 37344.2 -20721.3 1727.33 772.979 -555.102 951.649 
12480001 35210.6 -19697.7 1540.33 783.696 -425.464 891.739 
12475100 36906.6 -20046.7 1766.22 979.713 -287.268 1020.96 
10734 3
12480601 37775.6 -20928.5 1776.12 824.862 -396.112 915.042 
12480001 35737.9 -19863.6 1521.75 1008.26 -317.32 1057.01 
12475100 37363.1 -20189.5 1782.5 872.982 -273.104 914.704 
10734.5 3
12480601 38085.8 -21033 1791 620.25 -209 654.516 
12480001 36373.9 -19968.4 1532.25 1272 -209.5 1289.14 
12475100 37819 -20277.4 1817.12 911.75 -175.75 928.534 
10735 3
12480601 38502.3 -21111.3 1793.71 893.853 -167.995 909.503 
12480001 36551.9 -20098.1 1563.29 381.936 -278.472 472.675 
12475100 38386 -20446.6 1857.86 1216.74 -363.082 1269.76 
10735.5 3
12480601 38903 -21167.9 1786.89 772.089 -109.062 779.754 
12480001 37074.2 -20185 1584.11 1006.48 -167.355 1020.3 
12475100 38879.9 -20540.7 1867.11 951.616 -181.301 968.733 
10736 3
12480601 39288.9 -21220 1825.62 742.067 -100.214 748.803 
12480001 37460.5 -20332.6 1655 742.842 -283.894 795.242 
12475100 39269.6 -20676 1836.75 749.493 -260.256 793.393 
10736.5 3
12480601 39569.7 -21453.7 1805.29 617.229 -513.658 803.004 
12480001 37873.4 -20471.9 1705.29 907.535 -306.005 957.737 
12475100 39618 -20756.6 1772.57 765.659 -177.08 785.87 
10737 3
12480601 39956.1 -21690.6 1745.22 747.383 -458.107 876.609 
12480001 38303.3 -20652.4 1724.33 831.537 -349.298 901.922 
12475100 39965.9 -20922.6 1699.56 672.899 -321.052 745.566 
10737.5 3
12480601 40279.9 -21989.6 1712.75 636.078 -587.563 865.925 
12480001 38694.5 -20820.1 1788.62 768.5 -329.431 836.133 
12475100 40480.4 -21085.8 1650 1010.78 -320.618 1060.41 
10738 3
12480601 40726.1 -22318.1 1677.88 910.714 -670.408 1130.86 
12480001 39034.5 -20987 1740.75 693.878 -340.561 772.948 
12475100 40935.9 -21327.4 1645.75 929.592 -493.112 1052.28 
10738.5 3
12480601 41113.4 -22512.1 1675.25 800.103 -400.826 894.889 
12480001 39381.5 -21060 1708.62 716.942 -150.826 732.635 
12475100 41477.2 -21697.5 1694.5 1118.54 -764.721 1354.97 
10739 3
12480601 41473.8 -22553.2 1624.62 732.47 -83.5874 737.223 
12480001 39783 -21109.2 1654.88 816.057 -100.102 822.173 
12475100 41939.1 -21939.2 1794.88 938.77 -491.362 1059.59 
10739.5 3
12480601 41861 -22584.8 1627.75 780.746 -63.5081 783.325 
12480001 40167.6 -21228.5 1591.12 775.454 -240.423 811.869 
12475100 42293.1 -22027.5 1704 713.71 -177.923 735.553 
10740 3
12480601 41987.8 -22690.1 1637.25 251.488 -209.077 327.047 
12480001 40443.6 -21511.5 1553.25 547.619 -561.508 784.333 
12475100 42700.8 -22153.8 1628.5 808.78 -250.496 846.684 
10740.5 3
12480601 41991.5 -22742.4 1618.12 7.51503 -104.709 104.979 
12480001 41147 -21921.6 1547.25 1409.57 -821.894 1631.68 
12475100 43081.5 -22287.1 1634.62 763.026 -267.285 808.486 
10741 3
12480601 41766.1 -22819 1646.12 -426.847 -145.123 450.842 
12480001 41513 -21802.1 1549.5 693.182 226.326 729.194 
12475100 43428 -22403.6 1637.38 656.25 -220.644 692.349 
10741.5 3
12480601 41602.6 -22730.6 1608.11 -332.458 179.765 377.947 
12480001 41599.4 -21968.9 1509 175.7 -338.951 381.783 
12475100 43643.4 -22509.7 1652.33 437.895 -215.532 488.064 
10742 3
12480601 41480.4 -22651.8 1681.12 -234.512 151.258 279.061 
12480001 41851.1 -22166.6 1548 483.072 -379.532 614.331 
12475100 43702.2 -22702.6 1620 112.871 -370.361 387.179 
10742.5 3
12480601 41498.4 -22699 1709.12 37.2671 -97.8261 104.684 
12480001 42106.8 -22165 1572 529.244 3.36439 529.255 
12475100 43622.6 -22780.4 1613.62 -164.855 -160.973 230.412 
10743 3
12480601 41658.2 -22677.5 1710 331.004 44.5135 333.984 
12480001 42280.9 -22451.8 1602 360.507 -593.685 694.57 
12475100 43696.1 -22828.1 1655.5 152.174 -98.8613 181.467 
10743.5 3
12480601 42074.6 -22826.8 1703 805.233 -288.738 855.436 
12480001 42612.3 -22671.3 1575.11 641.119 -424.726 769.042 
12475100 43696.2 -22519.8 1644.44 0.188051 596.416 596.416 
10744 3
12480601 42482.4 -22831.6 1689.62 799.646 -9.50436 799.702 
12480001 43303.4 -22654.1 1576.12 1354.98 33.7418 1355.4 
12475100 43766.8 -22197.5 1635.62 138.29 631.917 646.872 
10744.5 3
12480601 43108.3 -22790.3 1636 1312.18 86.6652 1315.04 
12480001 43921.1 -22682.3 1667.14 1295.11 -59.0371 1296.46 
12475100 43826.1 -22135.1 1666 124.513 130.728 180.536 
10745 3
12480601 43594 -22959 1734.12 991.254 -344.315 1049.35 
12480001 44000.1 -22610 1688.62 161.188 147.522 218.505 
12475100 43674.9 -22162.1 1656.12 -308.71 -55.0656 313.583 
10745.5 3
12480601 43945.5 -23069.6 1754.38 708.669 -223.034 742.938 
12480001 43966.8 -22503.8 1665.75 -67.2883 214.214 224.533 
12475100 43437.6 -22212 1681.62 -478.327 -100.554 488.782 
10746 3
12480601 44316.4 -23107 1726.22 705.218 -71.0551 708.788 
12480001 43960.3 -22604 1647 -12.199 -190.589 190.979 
12475100 43429 -22205.2 1662.33 -16.3973 12.8855 20.8545 
10746.5 3
12480601 44618.8 -23021.9 1679.5 573.635 161.528 595.943 
12480001 44119.9 -22786.5 1640 302.736 -346.3 459.97 
12475100 43490.6 -22392 1656.5 116.935 -354.417 373.21 
10747 3
12480601 44782.1 -22780.1 1663.71 339.694 502.562 606.597 
12480001 44284.7 -22959.1 1637.14 342.701 -358.925 496.257 
12475100 43537.3 -22635.6 1670.14 97.0077 -506.386 515.594 
10747.5 3
12480601 44404.4 -22466.4 1660.5 -775.704 644.287 1008.38 
12480001 44415.8 -23279.6 1628.38 269.067 -658.074 710.956 
12475100 43591.2 -22723.9 1653.5 110.81 -181.322 212.5 
10748 3
12480601 43676.5 -22187.2 1670.38 -1449.95 556.026 1552.91 
12480001 44550.9 -23279 1628.62 269.173 1.24502 269.176 
12475100 43609.5 -22797.2 1632.12 36.3546 -146.165 150.619 
10748.5 3
12480601 43471.5 -22162.1 1649.75 -410 50.25 413.068 
12480001 44668.8 -23164.4 1653.25 235.75 229.25 328.837 
12475100 43652.8 -22749.2 1682.12 86.5 96 129.222 
10749 3
12480601 43507.1 -22179.4 1648.44 68.4829 -33.3066 76.1527 
12480001 44783.7 -22868.7 1667.89 220.994 568.67 610.101 
12475100 43604.8 -22737.2 1658.11 -92.2543 23.1303 95.1097 
10749.5 3
12480601 43449.4 -22193.9 1651.29 -112.882 -28.2049 116.352 
12480001 44724.6 -22728 1627.71 -115.646 275.277 298.583 
12475100 43614 -22711.4 1670.43 18.0474 50.4768 53.6061 
10750 3
12480601 43369.2 -22176.4 1640 -168.442 36.7272 172.4 
12480001 44730.2 -22519.8 1655 11.9298 437.5 437.663 
12475100 43694.4 -22649.4 1695.38 168.855 130.365 213.324 
10750.5 3
12480601 43399.9 -22066 1628.62 62.2459 224.339 232.815 
12480001 44803 -22385.6 1674.25 147.866 272.612 310.131 
12475100 43813.9 -22614.2 1726.75 242.886 71.3923 253.161 
10751 3
12480601 43487.9 -22185.8 1629 177.419 -241.431 299.611 
12480001 44913.4 -22298.6 1671.62 222.53 175.403 283.348 
12475100 43910.4 -22535.9 1773.38 194.556 158.014 250.641 
10751.5 3
12480601 43401.2 -22369 1634.38 -171.535 -362.871 401.372 
12480001 44884.4 -22283.6 1681.5 -57.4257 29.703 64.6528 
12475100 43989.5 -22447.9 1774.12 156.683 174.257 234.34 
10752 3
12480601 43408.6 -22589.6 1637.12 14.3762 -430.068 430.308 
12480001 44686.8 -22128.9 1671.38 -385.234 301.657 489.287 
12475100 43926.9 -22466.8 1782.62 -122.076 -36.7934 127.5 
10752.5 3
12480601 43247.3 -22672 1625.71 -329.937 -168.456 370.454 
12480001 44531.7 -22091.9 1673 -317.046 75.7011 325.959 
12475100 43794 -22370.3 1785.86 -271.728 197.268 335.784 
10753 3
12480601 42855.8 -23056.5 1608.12 -797.425 -783.096 1117.64 
12480001 44472.1 -22249.6 1666.25 -121.363 -321.319 343.475 
12475100 43667.1 -22259.1 1733.75 -258.401 226.397 343.55 
10753.5 3
12480601 42388.8 -22936.6 1543.5 -908.56 233.22 938.016 
12480001 44403.8 -22712.4 1666.12 -133.025 -900.292 910.067 
12475100 43579.8 -22092.6 1824.38 -169.99 323.93 365.824 
10754 3
12480601 42069.6 -22691.1 1543.38 -642.103 493.964 810.121 
12480001 44346 -23155.4 1665.25 -116.197 -891.348 898.89 
12475100 43553 -22034.4 1834.38 -53.8229 117.203 128.971 
10754.5 3
12480601 41710.9 -22596.5 1563.88 -702.055 185.176 726.066 
12480001 43826.1 -23365.5 1647 -1017.37 -411.204 1097.33 
12475100 43487.8 -22212.1 1873.88 -127.691 -347.847 370.544 
10755 3
12480601 41304.2 -22396 1552.12 -789.563 389.32 880.33 
12480001 42951.6 -22969.8 1609.88 -1698.06 768.447 1863.84 
12475100 43545.5 -22087.2 1837.62 112.136 242.476 267.15 
10755.5 3
12480601 40890.8 -22153.9 1590.75 -840.447 492.124 973.929 
12480001 42379.9 -23138.4 1663.75 -1162.09 -342.734 1211.58 
12475100 43689.9 -22204.1 1787.38 293.445 -237.551 377.545 
10756 3
12480601 40496.5 -22077.2 1604.62 -807.889 157.018 823.007 
12480001 41969.4 -23017.1 1653.38 -841.189 248.463 877.116 
12475100 43667.8 -22101 1724.38 -45.3381 211.322 216.131 
10756.5 3
12480601 40378.9 -21415.1 1559.75 -231.545 1303.4 1323.8 
12480001 41485.1 -22801.6 1694.88 -953.248 424.213 1043.38 
12475100 43746 -22071.1 1728.62 154.035 58.8091 164.88 
10757 3
12480601 39970.1 -20902.5 1518.12 -811.012 1017.11 1300.87 
12480001 41113 -22714.2 1724.88 -738.343 173.363 758.423 
12475100 43830.6 -22029.2 1721.38 167.907 83.0853 187.339 
10757.5 3
12480601 39480.9 -20715.8 1404 -986.391 376.512 1055.81 
12480001 40610 -22597.9 1759.25 -1014.11 234.627 1040.9 
12475100 43863 -22036.4 1756.88 65.2722 -14.3649 66.8342 
10758 3
12480601 39152 -20543.4 1301.38 -653.827 342.694 738.193 
12480001 40004.5 -22316.2 1762 -1203.78 559.891 1327.61 
12475100 43781.2 -21944.6 1725.12 -162.525 182.406 244.307 
10758.5 3
12480601 38781.5 -20373.5 1275.88 -720.817 330.496 792.972 
12480001 39270.8 -21914.8 1842.25 -1427.53 781.128 1627.27 
12475100 43760.5 -21860.5 1732.5 -40.3697 163.667 168.573 
10759 3
12480601 38380.2 -20193.9 1256.38 -834.2 373.441 913.973 
12480001 38721.9 -21636.4 1844.25 -1141.11 578.742 1279.48 
12475100 43710.4 -21846.6 1733.62 -104.21 28.8462 108.129 
10759.5 3
12480601 37935.8 -19977.1 1243.62 -887.226 432.635 987.088 
12480001 38132.9 -21504 1817.88 -1175.65 264.222 1204.97 
12475100 43605 -21633.9 1743.62 -210.329 424.651 473.885 
10760 3
12480601 37581.9 -19717 1193.62 -719.258 528.709 892.673 
12480001 37593.6 -21488.8 1781.12 -1096.04 30.9959 1096.47 
12475100 43600.9 -21369.8 1636 -8.38415 536.839 536.905 
10760.5 3
12480601 37205 -19641.4 1123.62 -755.261 151.553 770.316 
12480001 37050.9 -21408.2 1736.88 -1087.68 161.323 1099.57 
12475100 43840.8 -21142.2 1606.38 480.711 455.912 662.525 
10761 3
12480601 36709.4 -19480.6 1066.75 -1028.27 333.506 1081 
12480001 36552.4 -21174.1 1697.88 -1034.23 485.737 1142.62 
12475100 44013.6 -21188 1556.62 358.662 -94.917 371.009 
10761.5 3
12480601 36230 -19363.4 1105 -972.363 237.83 1001.03 
12480001 36126.5 -20865.6 1700.75 -863.844 625.761 1066.68 
12475100 44233.4 -21296 1514.88 445.74 -219.067 496.664 
10762 3
12480601 35991.4 -19369.8 1123.12 -454.524 -12.1429 454.686 
12480001 35391.6 -20553.8 1721.62 -1399.76 594.048 1520.6 
12475100 44436.6 -21440.5 1504.75 387.143 -275.238 475.011 
10762.5 3
12480601 35587.2 -19226 1123.12 -816.414 290.404 866.526 
12480001 34560.4 -20524.1 1704.12 -1679.29 59.8485 1680.36 
12475100 44405.6 -21457.1 1499.62 -62.6263 -33.5859 71.0638 
10763 3
12480601 35180.9 -19118.5 1130 -829.337 219.388 857.864 
12480001 33990.6 -20329.5 1723.25 -1162.76 397.194 1228.72 
12475100 44316.8 -21448.9 1522.75 -181.378 16.8367 182.157 
10763.5 3
12480601 34784 -18943.6 1122.38 -798.541 351.861 872.625 
12480001 33581.5 -20096.8 1769.5 -823.189 468.31 947.077 
12475100 44322.9 -21450 1491.5 12.3239 -2.26358 12.5301 
10764 3
12480601 34431.5 -18822.2 1139.25 -719.388 247.704 760.839 
12480001 33066.9 -19938.8 1763.75 -1050.26 322.449 1098.64 
12475100 44383.9 -21502.5 1495.88 124.49 -107.143 164.248 
10764.5 3
12480601 34018.8 -18738.9 1135.89 -787.638 159.086 803.543 
12480001 32740.7 -19817.4 1757.44 -622.535 231.499 664.185 
12475100 44378.9 -21507.1 1512.67 -9.51548 -8.79983 12.9608 
10765 3
12480601 33579.1 -18572.1 1156 -867.13 328.888 927.406 
12480001 32525.1 -19857 1758 -425.096 -78.0188 432.196 
12475100 44488.9 -21558.7 1496.14 216.9 -101.781 239.593 
10765.5 3
12480601 32899 -18625.2 1208 -1405.25 -109.726 1409.53 
12480001 32351.6 -20153.6 1723.88 -358.508 -612.862 710.019 
12475100 44475 -21608.8 1486.75 -28.6305 -103.38 107.271 
10766 3
12480601 32444.4 -18691.2 1216.38 -864.306 -125.475 873.367 
12480001 32516.8 -20198.5 1694.38 313.926 -85.3137 325.312 
12475100 44456 -21746.1 1458.62 -36.1217 -261.169 263.655 
10766.5 3
12480601 32176 -18533.3 1195.86 -561.454 330.469 651.491 
12480001 33069.9 -20028 1669.57 1157.13 356.695 1210.86 
12475100 44356.4 -22003 1451.43 -208.308 -537.395 576.356 
10767 3
12480601 31808.1 -18379.5 1158.25 -772.847 323.079 837.659 
12480001 33678.2 -19992.4 1733.5 1278.14 74.8424 1280.33 
12475100 44289 -21977 1442.38 -141.657 54.6218 151.823 
10767.5 3
12480601 31444.5 -18228.8 1133.62 -697.937 289.347 755.538 
12480001 34312.4 -19874.2 1723.5 1217.13 226.727 1238.07 
12475100 44300.5 -21597.2 1415.62 22.0729 728.887 729.221 
10768 3
12480601 30943.8 -17979.6 1127 -974.222 484.679 1088.13 
12480001 34875.1 -19894.9 1632.12 1094.84 -40.1265 1095.58 
12475100 44113.1 -21434.1 1384 -364.543 317.364 483.333 
10768.5 3
12480601 30573.5 -18054.8 1129.12 -724.56 -147.016 739.324 
12480001 35454.4 -19960.4 1642 1133.56 -128.18 1140.79 
12475100 43958.1 -21278.5 1353.62 -303.327 304.55 429.835 
10769 3
12480601 29967 -18081 1118.75 -1213 -52.5 1214.14 
12480001 36158.2 -20090.5 1675.38 1407.75 -260.25 1431.6 
12475100 43830.4 -21097.6 1395.88 -255.5 361.75 442.881 
10769.5 2
12480001 36835.3 -20195.4 1769.71 1364.99 -211.55 1381.29 
12475100 43884.9 -21204.4 1419.86 109.843 -215.33 241.728 
10770 2
12480001 37334.2 -20235.8 1791.12 1054.89 -85.2461 1058.33 
12475100 43964.8 -21538.4 1431.88 168.907 -706.018 725.941 
10770.5 2
12480001 37936.9 -20111.6 1823.12 1167.88 240.552 1192.39 
12475100 44149.1 -21847.8 1433 357.316 -599.564 697.962 
10771 2
12480001 38512.5 -19781 1813.75 1122.08 644.493 1294 
12475100 44385 -21787 1409 459.795 118.421 474.8 
10771.5 2
12480001 39200.1 -19319.6 1740.75 1353.59 908.219 1630.05 
12475100 44681.2 -21841.9 1469.25 583.169 -108.022 593.089 
10772 2
12480001 39841.9 -18986.2 1635.75 1268.28 658.844 1429.2 
12475100 44864.9 -21986.1 1521.25 362.895 -285.079 461.479 
10772.5 2
12480001 40447.1 -18627.1 1542.29 1274.25 756.015 1481.64 
12475100 44950.9 -22064.9 1481.71 181.015 -165.752 245.439 
10773 2
12480001 40977.8 -18324.5 1493 1121.79 639.837 1291.44 
12475100 44980.5 -22116.8 1500.25 62.6699 -109.71 126.348 
10773.5 2
12480001 41551 -18185 1473.5 1139.66 277.336 1172.92 
12475100 45030.8 -22191.6 1512 99.9006 -148.857 179.272 
10774 2
12480001 42184.8 -18263.1 1488.38 1193.5 -147.128 1202.54 
12475100 45085.1 -22198.6 1542 102.401 -13.1827 103.246 
10774.5 2
12480001 42787.8 -18211.1 1521.5 1170.87 100.971 1175.22 
12475100 45109.5 -22051 1551.5 47.3301 286.65 290.532 
10775 2
12480001 43377.8 -18157.6 1517.75 1196.75 108.519 1201.66 
12475100 45183 -22054.6 1536.62 149.087 -7.35294 149.268 
10775.5 1
12475100 45335.1 -22383.4 1577.14 316.964 -685.007 754.786 
10776 1
12475100 45462.9 -22525.5 1602.38 267.782 -297.844 400.522 
10776.5 1
12475100 45639.2 -22527.9 1640.88 356.313 -4.79798 356.345 
10777 1
12475100 45749.9 -22696.5 1678.88 213.975 -326.161 390.085 
10777.5 1
12475100 45924.1 -22737.6 1708.88 348.5 -82.25 358.074 
10778 1
12475100 46113.1 -22612.5 1704.88 379.518 251.255 455.152 
10778.5 1
12475100 46315.1 -22532 1657.75 400 159.406 430.593 
10779 1
12475100 46481.2 -22534.8 1647.56 326.321 -5.45732 326.366 
10779.5 1
12475100 46669.2 -22754.8 1628.75 354.101 -414.26 544.976 
10780 1
12475100 46589.9 -22773.1 1679.62 -165.71 -38.3612 170.092 
10780.5 1
12475100 47206.9 -22784.1 1606.5 1241.45 -22.1328 1241.65 
10781 1
12475100 47350.4 -22844.9 1606 289.315 -122.48 314.172 
