# Supplementary material for: Intrinsic group behaviour II: On the dependence of triad spatial dynamics on social and personal features; and on the effect of social interaction on small group dynamics
Source: PLoS One. 2019 Dec 3;14(12):e0225704. doi: 10.1371/journal.pone.0225704 (PMC6890182; doi:10.1371/journal.pone.0225704)
Supplement: S3 Data Set — (ZIP) [file pone.0225704.s003.zip › set_3_int/group_traj_triad_int/traj_3_0324_66.dat]

3 12453401 12453100 12452701 0 0 1 0 1 1 0 23.3333 0 50 1340.88 1531.33 980.501 
10527 1
12452701 -17956.5 11770 1071.83 0 0 0 
10527.5 1
12452701 -17759.1 11458.5 1148.25 388.533 -613.189 725.919 
10528 1
12452701 -17621.8 10891.5 1137.17 269.199 -1111.76 1143.89 
10528.5 1
12452701 -17682 10454.4 1317.86 -125.087 -908.672 917.242 
10529 1
12452701 -17790.6 10080.1 1293 -216.709 -747.077 777.874 
10529.5 1
12452701 -17670.7 9652.43 1319 242.626 -865.818 899.171 
10530 1
12452701 -17825.1 9296 1264 -304.593 -703.015 766.164 
10530.5 1
12452701 -18015.9 8963.71 1075.29 -378.401 -659.297 760.171 
10531 1
12452701 -18068.6 8845.43 1207.14 -108.243 -242.886 265.914 
10531.5 2
12453100 -19777.2 8838.6 1309.8 0 0 0 
12452701 -18068.7 8680.29 1303.43 -0.282326 -326.369 326.369 
10532 2
12453100 -19679.9 8959.86 1315.29 219.736 273.718 351.006 
12452701 -18148.9 8458 1095.29 -155.617 -431.623 458.819 
10532.5 2
12453100 -19588.6 8985.86 1312.71 180.764 51.4851 187.953 
12452701 -18216.7 8274 887.571 -134.371 -364.356 388.344 
10533 2
12453100 -19595.7 9038.57 1300.71 -14.1723 104.592 105.548 
12452701 -18144.1 8116.86 799.571 143.991 -311.791 343.434 
10533.5 2
12453100 -19605.7 9114.14 1283.29 -19.4553 147.026 148.308 
12452701 -17874.1 7995.86 867.857 525.292 -235.409 575.629 
10534 2
12453100 -19606.7 9229.83 1328.33 -2.02204 245.627 245.636 
12452701 -18067.2 7685 747 -409.817 -659.994 776.88 
10534.5 3
12453401 -18375 8650.29 1288.14 0 0 0 
12453100 -19552.6 9270.57 1338.57 108.407 81.6395 135.71 
12452701 -18103.9 6931.71 919 -73.528 -1509.59 1511.38 
10535 3
12453401 -18438.6 8603.29 1325.43 -122.488 -90.5588 152.329 
12453100 -19533.4 9209.43 1345.43 36.8841 -117.809 123.448 
12452701 -18149.4 6773.43 1346.57 -87.8062 -304.982 317.37 
10535.5 3
12453401 -18423.5 8414.33 1313.5 30.8841 -387.198 388.427 
12453100 -19597.3 8823.17 950 -130.952 -791.52 802.28 
12452701 -18031.7 6614.5 1414.5 241.315 -325.673 405.335 
10536 3
12453401 -18433.9 8147.14 1262.57 -21.0511 -543.07 543.478 
12453100 -19596 8532.57 993.857 2.71003 -590.641 590.647 
12452701 -17827.9 6608.14 1426.71 414.247 -12.921 414.448 
10536.5 3
12453401 -18351.2 7968.83 1244.33 164.722 -355.198 391.534 
12453100 -19659.7 8410.33 1254.33 -126.826 -243.502 274.551 
12452701 -17692.8 6526.33 1418 268.972 -162.967 314.49 
10537 2
12453401 -18245 7816.14 1302.57 212.759 -305.993 372.69 
12453100 -19718.4 8315.29 1259.86 -117.759 -190.476 223.938 
10537.5 2
12453401 -18243.5 7877.67 1341.33 2.88462 118.315 118.35 
12453100 -19708 8267.33 1331 20.0549 -92.2161 94.3717 
10538 2
12453401 -18121.3 7916.5 1347.67 257.736 81.9269 270.443 
12453100 -19750.3 8120.83 1354.33 -89.3108 -309.072 321.717 
10538.5 3
12453401 -17860.8 7985.83 1355 532.72 141.786 551.266 
12453100 -19835.8 8009 1317.67 -174.847 -228.698 287.879 
12452701 -17746.3 6595.67 1412.33 -155.523 201.55 254.578 
10539 3
12453401 -17643.3 8041.43 1412.43 415.167 106.098 428.51 
12453100 -19999.1 7876.71 1253.57 -311.659 -252.454 401.079 
12452701 -17093 6729.29 819.571 302.189 61.8034 308.445 
10539.5 3
12453401 -17569.2 8116.5 1455.33 148.535 150.444 211.414 
12453100 -19997 7851 1205.33 4.2943 -51.5316 51.7103 
12452701 -16883.3 6715.83 770 420.174 -26.9587 421.038 
10540 3
12453401 -17520.6 8373 1445.71 96.8033 510.956 520.045 
12453100 -19989 8089.14 1224.71 15.9363 474.388 474.656 
12452701 -16674.6 6520 800.143 415.86 -390.106 570.195 
10540.5 3
12453401 -17393.2 8478.83 1418.5 252.787 209.987 328.627 
12453100 -20106.3 8343.17 1260.83 -232.804 504.015 555.184 
12452701 -16534.7 6437.17 842.167 277.589 -164.352 322.594 
10541 3
12453401 -17238.7 8512.71 1372.14 315.209 69.1448 322.704 
12453100 -20122.7 8180 1254.71 -33.4305 -332.993 334.667 
12452701 -16297.9 6480 847.714 483.285 87.415 491.127 
10541.5 3
12453401 -17067.3 8391.33 1281.5 347.629 -246.209 425.987 
12453100 -20094.5 8347.67 1332.17 57.2298 340.095 344.876 
12452701 -16226 6398.5 833.333 145.755 -165.314 220.394 
10542 3
12453401 -16952 8252.14 1033 238.292 -287.584 373.48 
12453100 -19875.3 8754.86 1339 452.922 841.303 955.473 
12452701 -16236.9 6332.43 832.143 -22.4321 -136.511 138.342 
10542.5 3
12453401 -16982.8 7947.83 804.167 -59.7545 -589.747 592.767 
12453100 -19226.7 8754.33 1298 1257.01 -1.01513 1257.01 
12452701 -16117 6305.67 773.833 232.281 -51.8642 238.001 
10543 3
12453401 -17299.7 7822.57 969.143 -611.739 -241.818 657.8 
12453100 -18630.4 8796.29 1296.86 1151.04 80.9892 1153.88 
12452701 -16046.6 6274.43 731.714 135.962 -60.3052 148.736 
10543.5 3
12453401 -17516 7752.17 1225.83 -424.09 -138.049 445.993 
12453100 -18171.3 8819.67 1340.33 900.187 45.845 901.353 
12452701 -16040 6260 753.667 12.8852 -28.2913 31.0874 
10544 3
12453401 -17567.5 7700.83 1259 -109.574 -109.22 154.711 
12453100 -17709 8925.17 1320.17 983.688 224.468 1008.97 
12452701 -16126.8 6398.83 792.667 -184.752 295.39 348.409 
10544.5 3
12453401 -17138.9 7774.43 1282.14 853.87 146.604 866.364 
12453100 -17155.9 9024 1315.57 1101.88 196.879 1119.33 
12452701 -16215.1 6695.71 851.429 -175.915 591.396 617.006 
10545 3
12453401 -16696.3 7576.17 1312.33 895.797 -401.34 981.594 
12453100 -16502.3 8627 1335.5 1322.92 -803.644 1547.89 
12452701 -16279.3 6775.5 878.667 -129.94 161.51 207.292 
10545.5 3
12453401 -16303.3 7354.43 1148.14 786.095 -443.476 902.561 
12453100 -15960.9 8531 1338 1082.95 -192 1099.84 
12452701 -16259 6636.86 875.571 40.6667 -277.286 280.252 
10546 3
12453401 -15943.7 7168.5 1118.83 705.135 -364.566 793.804 
12453100 -15718.3 8523 1133.67 475.537 -15.6863 475.796 
12452701 -16317.5 6412.67 808.167 -114.706 -439.589 454.308 
10546.5 3
12453401 -15715.9 7062.57 1151.86 470.681 -218.861 519.077 
12453100 -15361.1 8379.86 1275 737.997 -295.75 795.052 
12452701 -16294.7 6321 860.429 47.0779 -189.394 195.157 
10547 3
12453401 -15282.3 6974.71 1234.43 810.414 -164.219 826.885 
12453100 -14423.9 8196.57 1306.57 1751.94 -342.59 1785.12 
12452701 -16160.1 6227.71 854.857 251.535 -174.366 306.061 
10547.5 3
12453401 -14699 6675.29 1337 1148.2 -589.426 1290.65 
12453100 -13936.3 8005.86 1322.71 959.786 -375.422 1030.6 
12452701 -15841.6 6087.86 798.143 627.109 -275.309 684.88 
10548 3
12453401 -14156.6 6488.14 1329.14 1080.54 -372.795 1143.04 
12453100 -13529.7 7835.57 1316.71 809.903 -339.215 878.072 
12452701 -15357.3 6041.86 807 964.713 -91.6335 969.055 
10548.5 3
12453401 -13667.3 6421.43 1313.14 1027.91 -140.156 1037.42 
12453100 -13043.7 7767.86 1321.71 1021.01 -142.257 1030.87 
12452701 -14812.9 5865.86 817 1143.76 -369.748 1202.04 
10549 3
12453401 -13140.7 6390.29 1261.29 1044.78 -61.7914 1046.61 
12453100 -12546.3 7783.71 1284.57 986.961 31.4626 987.463 
12452701 -13859.9 5396.14 818.429 1890.87 -931.973 2108.07 
10549.5 3
12453401 -12767.2 6324 1371.83 747.095 -132.571 758.766 
12453100 -12003.5 7778.83 1287.33 1085.57 -9.76191 1085.62 
12452701 -12765.2 4993.33 819.333 2189.38 -805.619 2332.9 
10550 3
12453401 -12317.2 6288 1363.33 959.488 -76.7591 962.554 
12453100 -11597.5 7851 1311.5 865.672 153.873 879.241 
12452701 -12070.8 4858.83 825.333 1480.45 -286.78 1507.98 
10550.5 3
12453401 -11810.4 6166.43 1268 991.66 -237.909 1019.8 
12453100 -10977.1 8012.86 1336.57 1214.01 316.746 1254.65 
12452701 -11390.3 5063.71 827.429 1331.8 400.941 1390.84 
10551 3
12453401 -11358.8 6132 1182.33 910.474 -69.4124 913.116 
12453100 -10302.2 8015.83 1363 1360.84 6.00038 1360.85 
12452701 -10773.3 5127.5 723.333 1243.86 128.6 1250.49 
10551.5 3
12453401 -10978 6090.14 1268.43 760.146 -83.5472 764.724 
12453100 -9629.43 7974.86 1360.57 1342.79 -81.7888 1345.28 
12452701 -10092.6 5375.86 769.857 1358.81 495.723 1446.41 
10552 3
12453401 -10403.1 6072.57 1117 1103.37 -33.7263 1103.89 
12453100 -9122.43 8041.29 1301.43 973.129 127.502 981.446 
12452701 -9336.29 5832.14 861.857 1451.6 875.788 1695.33 
10552.5 3
12453401 -9977.33 6131.83 1135.5 853.326 118.761 861.55 
12453100 -8535.17 8077 1376.83 1176.88 71.5717 1179.05 
12452701 -8863.5 6293.67 894.333 947.466 924.897 1324.06 
10553 3
12453401 -9707 6163.86 1154.57 551.701 65.3547 555.558 
12453100 -8031.29 8187.57 1368.29 1028.33 225.656 1052.8 
12452701 -8968.71 6531.71 738.429 -214.723 485.811 531.149 
10553.5 3
12453401 -9411.14 6247.71 1337.14 559.276 158.52 581.308 
12453100 -7569.86 8275 1219.86 872.266 165.271 887.785 
12452701 -8699.71 6637.86 696.571 508.507 200.648 546.661 
10554 3
12453401 -9110.17 6199.5 1362.5 623.139 -99.8225 631.084 
12453100 -7188.83 8311 1293.67 788.869 74.5342 792.382 
12452701 -8322.67 6587.5 683.5 780.637 -104.259 787.568 
10554.5 3
12453401 -8718 6368.71 1335 790.659 341.158 861.121 
12453100 -6974.14 8270.14 1199 432.844 -82.3733 440.612 
12452701 -8007.71 6734.86 682 634.985 297.091 701.048 
10555 3
12453401 -8296.5 6304.5 1351.67 854.97 -130.252 864.834 
12453100 -6700.83 8025.5 1260.33 554.38 -496.233 744.033 
12452701 -7920.5 6761.83 682 176.905 54.7184 185.174 
10555.5 3
12453401 -7848.86 6226.86 1215.86 898.881 -155.909 912.302 
12453100 -6504.71 7847.71 1337.43 393.813 -356.999 531.543 
12452701 -7659.14 6790.71 761 524.814 57.9939 528.008 
10556 3
12453401 -7365.33 6188.67 1259.33 959.373 -75.7748 962.36 
12453100 -6259.5 7507 1204 486.536 -676.02 832.899 
12452701 -6737.83 6539 789.167 1828 -499.433 1894.99 
10556.5 3
12453401 -6738.71 6213.14 1311.57 1228.66 47.9925 1229.6 
12453100 -5989 7219.57 1344.57 530.392 -563.585 773.915 
12452701 -5815.14 6030.86 797.857 1809.2 -996.359 2065.41 
10557 3
12453401 -6331.67 6252.33 1241.33 802.855 77.2988 806.568 
12453100 -5730.17 7182.17 1274.83 510.519 -73.7767 515.823 
12452701 -5438.17 6083.5 818.5 743.543 103.832 750.758 
10557.5 3
12453401 -6066.33 6208.83 1354.17 557.423 -91.3866 564.864 
12453100 -5362.67 7190.33 1125.33 772.059 17.1569 772.249 
12452701 -5134.33 6017.33 832.167 638.305 -139.006 653.266 
10558 3
12453401 -5564.83 6140.17 1197 1078.49 -147.67 1088.56 
12453100 -4691.17 7139.83 1210.5 1444.09 -108.602 1448.16 
12452701 -4804 5942.5 841.167 710.394 -160.932 728.395 
10558.5 3
12453401 -5055.71 5926 1075.43 967.907 -407.161 1050.06 
12453100 -3975 7320.14 1471.71 1361.53 342.794 1404.02 
12452701 -4388 5961.71 865.429 790.875 36.5291 791.718 
10559 3
12453401 -4497.67 5872.5 1244.33 1081.49 -103.682 1086.45 
12453100 -3593.17 7477 1509.17 739.987 303.987 799.993 
12452701 -3919 6155.33 855.667 908.915 375.231 983.323 
10559.5 3
12453401 -3990 6016.33 1398.17 1053.25 298.409 1094.71 
12453100 -3315.17 7646.67 1537.5 576.763 352.006 675.695 
12452701 -3353.33 6344.5 854.167 1173.58 392.462 1237.47 
10560 3
12453401 -3454 6148.86 1481 1061.39 262.423 1093.35 
12453100 -2946 7747.43 1555.29 731.023 199.529 757.764 
12452701 -2894.29 6568.14 859.714 909.005 442.857 1011.14 
10560.5 3
12453401 -3033.67 6284.33 1520.33 829.06 267.211 871.058 
12453100 -2671.83 7834.33 1579.83 540.763 171.41 567.279 
12452701 -2576 6681.67 964.667 627.782 223.913 666.519 
10561 3
12453401 -2664.71 6423 1524.86 736.432 276.78 786.727 
12453100 -2529.14 7986.57 1563.29 284.811 303.868 416.478 
12452701 -1926.43 6585.57 923.429 1296.55 -191.807 1310.66 
10561.5 3
12453401 -2207.83 6480.5 1550.17 902.927 113.636 910.049 
12453100 -2219.17 8115.67 1581 612.601 255.129 663.605 
12452701 -1399 6424 915.667 1042.35 -319.311 1090.16 
10562 3
12453401 -1763.29 6474.29 1520.29 876.82 -12.257 876.905 
12453100 -1900.57 8396.57 1604 628.393 554.053 837.766 
12452701 -1047.86 6331 920.143 692.589 -183.432 716.469 
10562.5 3
12453401 -1269.33 6275.83 1482.33 925.004 -371.634 996.868 
12453100 -1650.67 8414 1567.5 467.986 32.6378 469.123 
12452701 -652.667 5970.33 896.833 740.057 -675.406 1001.93 
10563 3
12453401 -808.5 6138 1529.67 970.175 -290.175 1012.64 
12453100 -1256.83 8073 1519 829.123 -717.895 1096.73 
12452701 -241.167 5707.67 926 866.316 -552.982 1027.76 
10563.5 3
12453401 -341.167 6042.5 1561.33 955.692 -195.297 975.442 
12453100 -780.833 7494.5 1465.33 973.415 -1183.03 1532.02 
12452701 236.833 5383.33 892.833 977.505 -663.258 1181.28 
10564 3
12453401 61 5961.14 1564 782.425 -158.282 798.275 
12453100 -349.286 7116.43 1447.43 839.587 -735.548 1116.22 
12452701 573.714 5078 850.571 655.41 -594.034 884.556 
10564.5 3
12453401 411.6 5594.6 1593.2 706.855 -738.998 1022.62 
12453100 -33.6 6817 1467.4 636.463 -603.687 877.225 
12452701 737 4981 893.4 329.205 -195.565 382.912 
10565 3
12453401 723.857 5327.43 1646 641.185 -548.607 843.853 
12453100 280.429 6675 1530 644.823 -291.581 707.683 
12452701 1041.86 4868 924.286 625.99 -232.033 667.61 
10565.5 3
12453401 1196.83 5046.67 1620.33 894.095 -530.741 1039.76 
12453100 680.5 6332.83 1628.5 756.279 -646.818 995.154 
12452701 1671.33 4574.67 929.833 1189.94 -554.505 1312.79 
10566 3
12453401 1659.33 4744.17 1625.83 941.955 -616.09 1125.54 
12453100 1157.83 6218.33 1597.67 972.166 -233.198 999.744 
12452701 2351.67 4193.67 942.333 1385.61 -775.967 1588.09 
10566.5 3
12453401 1935.83 4472.33 1624.83 574.844 -565.142 806.121 
12453100 1794.67 6134 1579.67 1323.98 -175.329 1335.54 
12452701 2585.33 4087.33 953.667 485.793 -221.067 533.728 
10567 3
12453401 2149.17 4242.5 1610.33 435.374 -469.048 639.966 
12453100 2233.17 5784.5 1565 894.898 -713.265 1144.37 
12452701 2608.33 3946.17 995.667 46.9388 -288.095 291.894 
10567.5 3
12453401 2382 3913.17 1618.83 457.433 -647.02 792.389 
12453100 2650.5 5283.83 1568.33 819.908 -983.628 1280.54 
12452701 2895.67 3808.67 1013 564.506 -270.138 625.812 
10568 3
12453401 2694 3403.5 1616.5 622.754 -1017.3 1192.78 
12453100 2917 4881.67 1554.5 531.936 -802.728 962.979 
12452701 3130 3693.67 1014 467.731 -229.541 521.02 
10568.5 3
12453401 3009.83 3139.5 1601 630.406 -526.946 821.635 
12453100 3123.67 4587.17 1565.5 412.508 -587.824 718.123 
12452701 2961 3998.83 1017.17 -337.325 609.115 696.283 
10569 3
12453401 3271.83 2929.67 1581 519.841 -416.336 666.011 
12453100 3325.67 4316.83 1580.33 400.794 -536.376 669.578 
12452701 2968.33 3872.67 998.667 14.5503 -250.331 250.753 
10569.5 3
12453401 3704.83 2735.33 1543 871.227 -391.013 954.949 
12453100 3482.33 4046.17 1588.83 315.225 -544.601 629.251 
12452701 3242.5 3399.67 985 551.643 -951.71 1100.03 
10570 3
12453401 3940.67 2510 1508.67 469.788 -448.871 649.758 
12453100 3492 3803.17 1576.83 19.2563 -484.064 484.447 
12452701 3573.17 3026.5 966.333 658.699 -743.36 993.211 
10570.5 3
12453401 4111.33 2202.83 1473.83 329.472 -592.986 678.369 
12453100 3317.83 3614.67 1583.17 -336.229 -363.9 495.452 
12452701 3837.83 2823.17 936.333 510.94 -392.535 644.316 
10571 3
12453401 4369.33 1845.5 1453.67 507.874 -703.412 867.597 
12453100 3308.67 3489 1582.17 -18.0446 -247.375 248.033 
12452701 3997.33 2540.83 911.333 313.976 -555.774 638.331 
10571.5 3
12453401 4879.2 1582.8 1444 1103.61 -568.615 1241.48 
12453100 3479.6 3430.4 1593.6 369.986 -126.84 391.124 
12452701 4267 2207.6 901.2 583.694 -721.284 927.874 
10572 3
12453401 5340.17 1508.17 1403.33 987.081 -159.814 999.934 
12453100 3753 3301.83 1585.83 585.439 -275.303 646.94 
12452701 4474.83 2055.33 894.333 445.039 -326.053 551.698 
10572.5 3
12453401 5821.67 1343.33 1411.83 938.596 -321.313 992.071 
12453100 4154.33 3060.67 1561.5 782.326 -470.11 912.709 
12452701 4832.17 1941.83 877.5 696.556 -221.248 730.85 
10573 3
12453401 6232.67 1351.5 1426.67 769.663 15.2934 769.815 
12453100 4928.67 2665 1518.5 1450.06 -740.949 1628.4 
12452701 5307.33 1813.17 866.833 889.825 -240.949 921.871 
10573.5 3
12453401 6784.17 1406.33 1476.5 1070.87 106.472 1076.15 
12453100 5544.33 2299.5 1500.33 1195.47 -709.709 1390.26 
12452701 5736.17 1639.67 856.833 832.686 -336.893 898.256 
10574 3
12453401 7242 1659 1534.4 943.986 520.962 1078.2 
12453100 6033.8 2159.4 1462.8 1009.21 -288.866 1049.74 
12452701 6178.4 1441.6 856 911.821 -408.385 999.098 
10574.5 3
12453401 7562 1857.17 1492.83 665.281 411.989 782.517 
12453100 6550.33 1988.67 1437.83 1073.87 -354.955 1131.02 
12452701 6556.5 1366.17 848.333 786.071 -156.826 801.562 
10575 3
12453401 7844.5 2256.67 1464.17 534.026 755.198 924.937 
12453100 7067 1816.67 1487.33 976.686 -325.142 1029.38 
12452701 6990.5 1240.67 864.667 820.416 -237.24 854.029 
10575.5 3
12453401 8051 2700.8 1460 420.57 904.549 997.541 
12453100 7393.2 1829.8 1528.6 664.358 26.7481 664.897 
12452701 7246.6 1266.4 861.8 521.589 52.41 524.215 
10576 3
12453401 7987.33 3124.67 1461 -128.102 852.85 862.418 
12453100 7532.17 1799.67 1535.5 279.611 -60.6304 286.109 
12452701 7733.83 1264.83 848.333 980.349 -3.15225 980.354 
10576.5 3
12453401 7671.8 3429.6 1461.6 -646.585 624.863 899.181 
12453100 7629.2 1788.2 1487 198.839 -23.4973 200.222 
12452701 8188.8 1454.6 840.8 932.309 388.866 1010.16 
10577 3
12453401 7345 3623.67 1462 -688 408.561 800.166 
12453100 7834.5 2045 1440.17 432.211 540.632 692.162 
12452701 8603.17 1966 840 872.351 1076.63 1385.69 
10577.5 2
12453401 7157 3774 1462 -351.402 280.997 449.936 
12453100 7914 2377.17 1401.67 148.598 620.872 638.407 
10578 2
12453401 7037.33 3735 1462 -227.503 -74.1445 239.28 
12453100 7948 2710 1363.67 64.6388 632.763 636.056 
10578.5 2
12453401 6987.4 3483.6 1462 -105.345 -530.38 540.74 
12453100 7958.6 2953.4 1356.2 22.3629 513.502 513.989 
10579 2
12453401 7279.17 3368.5 1462 623.433 -245.94 670.191 
12453100 7897.67 3203.83 1356 -130.199 535.114 550.726 
10579.5 2
12453401 6907.17 3680.17 1462 -705.882 591.398 920.881 
12453100 7510.83 3823.83 1358.67 -734.029 1176.47 1386.68 
10580 2
12453401 6431 4075.2 1462 -950.432 788.49 1234.92 
12453100 6744 4635.4 1413.4 -1530.61 1619.89 2228.63 
10580.5 1
12453100 6549.17 4860.67 1544.67 -401.718 464.467 614.091 
10581 1
12453100 6403 5191.33 1583.83 -275.267 622.724 680.851 
10581.5 1
12453100 6473.8 5196 1583.6 145.679 9.6022 145.995 
10582 1
12453100 6510.17 5027.17 1583.67 77.048 -357.698 365.902 
10582.5 1
12453100 6070.83 4813 1593 -859.752 -419.113 956.467 
10583 1
12453100 5878.83 4457.33 1600.67 -362.949 -672.338 764.048 
10583.5 1
12453100 6100.67 3967.33 1592.83 434.116 -958.904 1052.59 
10584 1
12453100 6198.4 3671.6 1579.8 191.634 -579.869 610.714 
10584.5 1
12453100 6329.2 3440.8 1585.8 290.022 -511.752 588.22 
10585 1
12453100 6378 3243 1654.17 100.826 -408.678 420.932 
10585.5 1
12453100 6448.5 2945.17 1632.5 129.358 -546.483 561.585 
10586 1
12453100 6636.8 2547.4 1592.2 381.947 -806.829 892.668 
10586.5 1
12453100 6814.17 2151.67 1543.33 362.713 -809.271 886.837 
10587 1
12453100 6925.6 1643.6 1498.8 227.88 -1038.99 1063.69 
10587.5 1
12453100 7152.17 1207 1502 470.055 -905.809 1020.51 
10588 1
12453100 7372.5 708.833 1507.83 418.09 -945.288 1033.62 
10588.5 1
12453100 7442.5 343.333 1517.83 132.827 -693.548 706.153 
10589 1
12453100 7620 9.8 1516.4 374.473 -703.657 797.096 
10589.5 1
12453100 7840.17 -331.5 1499.33 460.6 -714.017 849.689 
10590 1
12453100 8113.17 -692.833 1482.17 541.667 -716.931 898.551 
10590.5 1
12453100 8415.33 -1084.83 1494.33 586.731 -761.165 961.055 
10591 1
12453100 8609.8 -1331.8 1520.2 395.257 -501.965 638.903 
10591.5 1
12453100 8825 -1666.5 1529.17 434.747 -676.162 803.866 
10592 1
12453100 9072.33 -2050.67 1530.33 471.111 -731.746 870.286 
10592.5 1
12453100 9308.4 -2403.4 1530.6 505.496 -755.318 908.862 
10593 1
12453100 9514.83 -2701.5 1527.5 414.525 -598.594 728.111 
10593.5 1
12453100 9755 -3044.33 1538.5 467.25 -666.991 814.371 
10594 1
12453100 9949 -3381.33 1520.33 378.906 -658.203 759.474 
10594.5 1
12453100 10157.6 -3618.8 1499.4 430.103 -489.622 651.704 
10595 1
12453100 10349 -3878 1466 390.612 -528.98 657.569 
10595.5 1
12453100 10592.7 -4147.17 1443.5 452.072 -499.382 673.61 
10596 1
12453100 10797.3 -4405.33 1428.17 396.641 -500.323 638.472 
10596.5 1
12453100 11075.8 -4604.6 1428 569.461 -407.498 700.244 
10597 1
12453100 11357.8 -4914.83 1412.33 566.332 -622.959 841.908 
10597.5 1
12453100 11565.2 -5182.2 1410.4 436.561 -562.877 712.332 
10598 1
12453100 11856.8 -5505.5 1406.67 589.158 -653.131 879.595 
10598.5 1
12453100 12239.2 -5926.6 1489 732.503 -806.705 1089.65 
10599 1
12453100 12652.3 -6158.83 1514 834.613 -469.158 957.438 
10599.5 1
12453100 12994.6 -6399 1522.4 685.905 -481.296 837.921 
10600 1
12453100 13279.3 -6686.83 1514.17 576.383 -582.659 819.578 
10600.5 1
12453100 13532.4 -6945.6 1507.6 496.209 -507.386 709.693 
10601 1
12453100 13760.2 -7262.83 1499.67 448.36 -624.475 768.762 
10601.5 1
12453100 14105.8 -7610.4 1464.6 684.422 -688.251 970.63 
10602 1
12453100 14442.2 -7847.5 1447.67 674.081 -475.15 824.714 
10602.5 1
12453100 14741.6 -8167.6 1479.6 596.481 -637.649 873.147 
10603 1
12453100 14982.4 -8529.4 1492.6 508.017 -763.291 916.894 
10603.5 1
12453100 15292.3 -8844.17 1526.33 592.607 -601.848 844.633 
10604 1
12453100 15536.8 -9171.2 1537.6 470.128 -628.91 785.206 
10604.5 1
12453100 15785.8 -9489.6 1592.2 542.484 -693.682 880.615 
10605 1
12453100 16088.8 -9885 1622.33 608.501 -793.976 1000.34 
10605.5 1
12453100 16374.8 -10222 1606.33 547.893 -645.594 846.745 
10606 1
12453100 16695.4 -10552 1550 634.785 -653.465 911.027 
10606.5 1
12453100 16966.3 -10862.8 1505.83 559.78 -642.218 851.937 
10607 1
12453100 17133.8 -11111.8 1489.8 341.769 -508.095 612.345 
10607.5 1
12453100 17276.5 -11341.2 1481 293.621 -471.948 555.831 
10608 1
12453100 17602.5 -11638.7 1425.83 612.782 -559.211 829.589 
10608.5 1
12453100 18265.8 -12083.4 1417.6 1337.3 -896.64 1610.07 
10609 1
12453100 18823.2 -12552 1486.8 1211.74 -1018.7 1583.05 
10609.5 1
12453100 19153.2 -12822 1556 629.707 -515.267 813.653 
10610 1
12453100 19362 -12992.7 1552 400.832 -327.575 517.66 
10610.5 1
12453100 19663.4 -13206.6 1559 600.398 -426.162 736.269 
10611 1
12453100 19992.3 -13482.5 1510.67 661.838 -555.131 863.828 
10611.5 1
12453100 20376.4 -13756 1518.4 780.623 -555.894 958.327 
10612 1
12453100 20719 -13973.8 1477.67 670.45 -426.288 794.497 
10612.5 1
12453100 21065 -14190.2 1454.6 700.405 -437.989 826.076 
10613 1
12453100 21409.3 -14387.2 1440.83 694.22 -397.11 799.774 
10613.5 1
12453100 21803.6 -14515.8 1429.8 801.355 -261.45 842.927 
10614 1
12453100 22240.7 -14737.5 1405 924.031 -468.71 1036.11 
10614.5 1
12453100 22738.7 -14947.3 1373.5 943.182 -397.412 1023.49 
10615 1
12453100 23281.8 -15126.3 1395.83 1007.73 -332.096 1061.04 
10615.5 1
12453100 23719.8 -15186.4 1442.2 929.866 -127.53 938.57 
10616 1
12453100 24040.2 -15179.7 1455.83 653.81 13.7415 653.954 
10616.5 1
12453100 24361.8 -15182.4 1440.8 625.746 -5.31777 625.768 
10617 1
12453100 24699.8 -15245 1449.67 684.278 -126.721 695.913 
10617.5 1
12453100 25125.8 -15413.2 1481.5 828.794 -327.173 891.034 
10618 1
12453100 25591 -15463.2 1483 921.122 -99.0099 926.428 
10618.5 1
12453100 25966.6 -15626 1500.6 780.873 -338.531 851.097 
10619 1
12453100 26266.7 -15727.2 1486.17 641.168 -216.168 676.628 
10619.5 1
12453100 26609.7 -15960.3 1506.33 683.267 -464.475 826.191 
10620 1
12453100 27026.2 -16245 1553 834.669 -570.474 1011 
10620.5 1
12453100 27367.5 -16301 1557.17 666.667 -109.375 675.579 
10621 1
12453100 27681.8 -16310.3 1549 631.191 -18.7416 631.47 
10621.5 1
12453100 28003.7 -16194 1546.83 654.133 236.45 695.556 
10622 1
12453100 28420.6 -16118.6 1510.86 794.104 143.673 806.997 
10622.5 1
12453100 28937 -16041.8 1495.33 978.084 145.337 988.824 
10623 1
12453100 29417.2 -15965.8 1548.83 1006.64 159.329 1019.17 
10623.5 1
12453100 29776.7 -16054.7 1530 730.691 -180.556 752.668 
10624 1
12453100 30255.7 -16258.5 1493 1012.68 -430.937 1100.56 
10624.5 1
12453100 30720.4 -16356 1465.86 904.206 -189.689 923.889 
10625 1
12453100 31129.8 -16514.7 1420.33 799.619 -309.896 857.57 
10625.5 1
12453100 31533.7 -16645.1 1391 785.761 -253.845 825.746 
10626 1
12453100 32112 -16691 1380.17 1099.4 -87.1809 1102.85 
10626.5 1
12453100 32614.5 -16805.8 1348.83 1036.08 -236.77 1062.79 
10627 1
12453100 33175.7 -17003.7 1326.33 1191.44 -420.028 1263.31 
10627.5 1
12453100 33668.6 -17080.6 1351.86 944.262 -147.327 955.686 
10628 1
12453100 34127 -17171.2 1394.83 913.204 -180.469 930.866 
10628.5 1
12453100 34520.6 -17366.3 1440.86 788.72 -391.02 880.327 
10629 1
12453100 34962.2 -17596.5 1468.17 886.737 -462.278 1000 
10629.5 1
12453100 35406.3 -17765.9 1488 908.219 -346.334 972.013 
10630 1
12453100 35819.2 -17906.2 1498.17 844.337 -286.932 891.76 
10630.5 1
12453100 36244.6 -18096.4 1486.57 871.731 -389.881 954.946 
10631 1
12453100 36686.8 -18222 1493.83 884.524 -251.143 919.486 
10631.5 1
12453100 37163.7 -18398.3 1481.43 944.319 -349.081 1006.77 
10632 1
12453100 37753.1 -18512.9 1480.86 1114.23 -216.581 1135.09 
10632.5 1
12453100 38188.3 -18584.7 1462.33 884.533 -145.954 896.494 
10633 1
12453100 38438.3 -18644.9 1436.43 507.003 -122.09 521.496 
10633.5 1
12453100 38723.3 -18667.1 1413 555.556 -43.4419 557.251 
10634 1
12453100 39101.7 -18737 1398 764.406 -141.126 777.324 
10634.5 1
12453100 39540.6 -18648.9 1382.43 897.556 180.251 915.476 
10635 1
12453100 40048.1 -18493.7 1370.86 976.099 298.352 1020.68 
10635.5 1
12453100 40450.3 -18318.7 1383 820.797 357.24 895.169 
10636 1
12453100 40837.1 -18199.3 1399.57 787.799 243.138 824.466 
10636.5 1
12453100 41227.1 -18013.7 1439.71 775.348 368.929 858.646 
10637 1
12453100 41540.8 -17848.8 1471.17 629.901 331.086 711.613 
10637.5 1
12453100 41875.3 -17806.7 1493.86 699.691 88.1152 705.218 
10638 1
12453100 42180.1 -17760.3 1536 597.759 91.0364 604.652 
10638.5 1
12453100 42548.7 -17765 1534.14 735.672 -9.40975 735.732 
10639 1
12453100 42953.7 -17725.9 1506.29 774.379 74.8429 777.987 
10639.5 1
12453100 43247 -17734.7 1485 579.616 -17.4101 579.877 
10640 1
12453100 43898.4 -17848.1 1460.86 1324.04 -230.643 1343.98 
10640.5 1
12453100 44166.2 -18116.3 1459.33 564.848 -565.803 799.491 
10641 1
12453100 44571.9 -18865.7 1458 819.577 -1513.9 1721.51 
10641.5 1
12453100 45308.6 -19170.7 1456.29 1405.94 -582.061 1521.67 
10642 1
12453100 45814.9 -19143.3 1445.86 1000.56 54.2067 1002.03 
10642.5 1
12453100 46160.3 -19010.3 1425.86 675.985 260.274 724.361 
10643 1
12453100 46563.3 -18918.7 1422.17 831.026 188.905 852.226 
