# Supplementary material for: Intrinsic group behaviour II: On the dependence of triad spatial dynamics on social and personal features; and on the effect of social interaction on small group dynamics
Source: PLoS One. 2019 Dec 3;14(12):e0225704. doi: 10.1371/journal.pone.0225704 (PMC6890182; doi:10.1371/journal.pone.0225704)
Supplement: S3 Data Set — (ZIP) [file pone.0225704.s003.zip › set_3_int/group_traj_triad_int/traj_3_0324_65.dat]

3 12434700 12435001 12434800 0 0 1 0 1 1 0 26.6667 0 40 1607.3 1671.5 1561.86 
10427.5 1
12434700 6722 1761.71 1693.71 0 0 0 
10428 2
12434800 7633 2073 1245 0 0 0 
12434700 7087.89 1136.89 1713.33 816.716 -1394.7 1616.23 
10428.5 2
12434800 7709.78 1842.78 1245 273.231 -819.296 863.656 
12434700 7511.56 629.889 1708 843.958 -1009.96 1316.16 
10429 2
12434800 7341.56 1527.56 1241.78 -749.943 -642 987.208 
12434700 8010.22 231.778 1643.78 1015.61 -810.817 1299.58 
10429.5 2
12434800 7103.25 1148.62 1237 -472.828 -751.846 888.166 
12434700 8236.5 -230.875 1606 448.964 -917.962 1021.87 
10430 2
12434800 7452.78 617.889 1220.78 680.015 -1032.56 1236.37 
12434700 8616.89 -618.889 1649.89 740.056 -754.891 1057.14 
10430.5 3
12435001 8591.75 93 1436 0 0 0 
12434800 7877.22 -154.222 1231.56 824.164 -1499.24 1710.84 
12434700 8924.89 -1020 1668.89 598.058 -778.857 981.983 
10431 3
12435001 8670 -176.125 1504 222.301 -764.56 796.222 
12434800 8225.75 -459.875 1224.88 701.263 -614.996 932.732 
12434700 9234.88 -1427 1706.62 623.715 -818.913 1029.39 
10431.5 3
12435001 9147.33 -318.889 1575.22 962.366 -287.83 1004.49 
12434800 9276.89 -980.667 1288.22 2119.23 -1049.98 2365.08 
12434700 9488 -1680.44 1680.11 510.333 -510.977 722.175 
10432 3
12435001 9346.78 -535.556 1645.44 398.889 -433.333 588.974 
12434800 9862.22 -1297.67 1494 1170.67 -634 1331.32 
12434700 10104.7 -2242.67 1660.78 1233.33 -1124.44 1668.98 
10432.5 3
12435001 9774.88 -1267.62 1638.75 857.91 -1467.07 1699.5 
12434800 10288.8 -1978 1596 854.765 -1363.39 1609.18 
12434700 10617.6 -2914.88 1656.88 1027.97 -1347.11 1694.53 
10433 3
12435001 9984.88 -2279.25 1624.5 412.574 -1987.48 2029.85 
12434800 10641.2 -2380.5 1574.38 692.534 -790.766 1051.15 
12434700 10934.6 -3296.25 1655.75 622.79 -749.263 974.301 
10433.5 3
12435001 10593.2 -3186 1543.38 1219.19 -1817.13 2188.24 
12434800 10920.5 -2774.62 1568 559.619 -789.83 967.99 
12434700 11325.4 -3578.25 1639.88 783.066 -565.13 965.694 
10434 3
12435001 10886.8 -3644.75 1468.62 597.76 -934.318 1109.17 
12434800 11210.8 -3171.25 1566.62 591.141 -807.79 1000.99 
12434700 11764.1 -3808.75 1651.88 893.585 -469.45 1009.39 
10434.5 3
12435001 11159.9 -3910 1387.75 565.476 -549.172 788.259 
12434800 11526 -3513.38 1536.25 652.692 -708.333 963.194 
12434700 12259 -3886 1633.25 1024.59 -159.938 1036.99 
10435 3
12435001 11462.8 -4140.88 1299 627.07 -478.002 788.482 
12434800 11896.1 -3766.88 1529.88 766.304 -524.845 928.808 
12434700 12698.9 -3892.5 1616.88 910.714 -13.4576 910.814 
10435.5 2
12435001 12000.4 -4413.67 1206.33 1024.18 -519.603 1148.45 
12434800 12226.9 -3904.78 1536.67 630.026 -262.672 682.591 
10436 2
12435001 12470.3 -4577 1169.86 917.659 -319.01 971.527 
12434800 12421 -4017.57 1544.29 379.123 -220.3 438.482 
10436.5 2
12435001 12730.5 -4639.75 1162.25 562.018 -135.529 578.128 
12434800 12668.6 -4062.75 1532.88 534.827 -97.5779 543.656 
10437 2
12435001 12834.1 -4656.88 1156 205.605 -33.9782 208.394 
12434800 12867.1 -4112.25 1543.25 393.849 -98.2143 405.91 
10437.5 1
12435001 12999.6 -4902.12 1211.38 315.84 -468.034 564.633 
10438 1
12435001 13270.9 -5373.38 1473.12 553.571 -961.735 1109.67 
10438.5 1
12435001 13472.2 -5761.75 1565.25 402.75 -776.75 874.956 
10439 1
12435001 13894 -6035.25 1544.5 852.02 -552.525 1015.49 
10439.5 1
12435001 14382.1 -6352.5 1529.88 978.206 -635.772 1166.66 
10440 1
12435001 14796.4 -6682.12 1523.75 838.563 -667.257 1071.64 
10440.5 1
12435001 15240.1 -7206.89 1530.89 851.701 -1007.22 1319.05 
10441 1
12435001 15684.4 -7767.5 1582 847.832 -1069.87 1365.08 
10441.5 1
12435001 15966.9 -8243.88 1613.25 581.276 -980.195 1139.59 
10442 1
12435001 16301.4 -8617.62 1627.12 691.116 -772.211 1036.32 
10442.5 1
12435001 16698.4 -9060.33 1657.22 789.402 -880.136 1182.28 
10443 1
12435001 17116.5 -9352.25 1662.62 826.197 -576.91 1007.68 
10443.5 1
12435001 17692.1 -9650.12 1653.75 1177.15 -609.151 1325.42 
10444 1
12435001 18197.6 -9920.5 1624.38 1025.35 -548.428 1162.81 
10444.5 1
12435001 18456.5 -10332.8 1602.12 500.725 -797.389 941.57 
10445 1
12435001 18838.4 -10690.1 1588.62 766.817 -717.62 1050.23 
10445.5 1
12435001 19626.3 -11099.9 1560.71 1634.67 -850.067 1842.49 
10446 1
12435001 20047.8 -11442.9 1539.75 846.314 -688.791 1091.18 
10446.5 1
12435001 20459.7 -11720.3 1547.14 795.298 -535.542 958.803 
10447 1
12435001 20947 -12041.4 1566.5 974.571 -642.179 1167.13 
10447.5 1
12435001 21542.1 -12579.2 1569.25 1166.91 -1054.66 1572.89 
10448 1
12435001 21978.1 -12903.5 1575.5 863.366 -642.079 1075.95 
10448.5 1
12435001 22485.4 -13243.5 1566.12 1016.53 -681.363 1223.76 
10449 1
12435001 23140.6 -13503.9 1546.12 1300.1 -516.617 1398.98 
10449.5 1
12435001 23854.4 -13780.2 1538.88 1450.71 -561.738 1555.67 
10450 1
12435001 24684.4 -14103.5 1506.62 1725.57 -672.037 1851.82 
10450.5 1
12435001 25288.4 -14382.9 1524.75 1227.64 -567.835 1352.61 
10451 1
12435001 25821.4 -14677.6 1543.12 1015.24 -561.429 1160.13 
10451.5 1
12435001 26459.2 -14987 1545.62 1229.05 -596.098 1365.98 
10452 1
12435001 27030.6 -15283.6 1554 1187.78 -616.573 1338.27 
10452.5 1
12435001 27659.4 -15536 1539.75 1312.74 -526.991 1414.57 
10453 1
12435001 28352.5 -15709.2 1541.5 1397.43 -349.294 1440.42 
10453.5 1
12435001 29108.6 -15842.4 1638.62 1454.09 -256.01 1476.45 
10454 1
12435001 29702.6 -15985.4 1626.88 1162.43 -279.843 1195.64 
10454.5 1
12435001 30324 -16067.6 1610.75 1245.24 -164.83 1256.1 
10455 1
12435001 30815.6 -16298.1 1583 1024.11 -480.246 1131.12 
10455.5 1
12435001 31455.8 -16682.8 1615.78 1255.31 -754.186 1464.44 
10456 1
12435001 32021.1 -16934.8 1731.5 1066.69 -475.419 1167.84 
10456.5 1
12435001 32887.6 -17121.2 1681.88 1797.72 -386.929 1838.89 
10457 1
12435001 33545.1 -17340.9 1617.88 1315 -439.25 1386.42 
10457.5 1
12435001 34227 -17454.1 1574.12 1374.75 -228.327 1393.58 
10458 1
12435001 34812.1 -17578.1 1553.5 1167.91 -247.505 1193.85 
10458.5 1
12435001 35449 -17732.6 1556.25 1273.75 -309 1310.69 
10459 1
12435001 36061.6 -17949.4 1569.12 1222.8 -432.635 1297.08 
10459.5 1
12435001 36782.6 -18061 1554.25 1422.09 -220.168 1439.03 
10460 1
12435001 37535.1 -18118.4 1543.62 1535.71 -117.092 1540.17 
10460.5 1
12435001 38157.6 -18052.1 1531.25 1273.01 135.481 1280.2 
10461 1
12435001 38859.4 -18078.8 1512.88 1449.9 -55.0103 1450.94 
10461.5 1
12435001 39509 -18057.2 1498.5 1309.73 43.3468 1310.44 
10462 1
12435001 40257 -17983.1 1511.62 1475.35 146.203 1482.57 
10462.5 1
12435001 40905.9 -17831.1 1484.25 1243.06 291.188 1276.71 
10463 1
12435001 41479.2 -17780.5 1482.62 1142.18 100.847 1146.62 
10463.5 1
12435001 41971.8 -17828.2 1556.75 941.683 -91.3002 946.098 
10464 1
12435001 42677.4 -17890.8 1563.75 1448.92 -128.337 1454.59 
10464.5 1
12435001 43223.1 -17927.9 1522.88 1087.15 -73.9542 1089.66 
10465 1
12435001 43642.8 -18009.2 1500 844.316 -163.732 860.045 
