# Supplementary material for: Intrinsic group behaviour II: On the dependence of triad spatial dynamics on social and personal features; and on the effect of social interaction on small group dynamics
Source: PLoS One. 2019 Dec 3;14(12):e0225704. doi: 10.1371/journal.pone.0225704 (PMC6890182; doi:10.1371/journal.pone.0225704)
Supplement: S3 Data Set — (ZIP) [file pone.0225704.s003.zip › set_3_int/group_traj_triad_int/traj_3_0324_64.dat]

3 12422000 12420500 12422600 0 0 1 0 1 1 0 16.6667 10 30 1418.16 1564.64 1289.21 
10324.5 1
12420500 37110 -21142 1317 0 0 0 
10325 1
12420500 36958.3 -21172.9 1382.33 -510.662 -104.003 521.145 
10325.5 1
12420500 36436.3 -21074.1 1402.89 -1001.92 189.593 1019.7 
10326 1
12420500 36206.8 -21020.7 1413.89 -446.606 103.978 458.55 
10326.5 1
12420500 36078.4 -20889.8 1412.38 -268.625 273.884 383.63 
10327 1
12420500 35984.3 -20755.2 1414.78 -188.083 269.056 328.278 
10327.5 1
12420500 35925.3 -20609.9 1403.67 -111.954 275.775 297.633 
10328 1
12420500 35743.9 -20504.4 1388.25 -367.325 213.591 424.91 
10328.5 1
12420500 35256.9 -20548.3 1329 -995.882 -89.8943 999.931 
10329 1
12420500 34972.3 -20467 1306 -554.689 158.545 576.902 
10329.5 1
12420500 34732.1 -20273.1 1317.62 -500.434 403.906 643.098 
10330 1
12420500 34381.2 -20172.3 1365 -708.895 203.62 737.558 
10330.5 1
12420500 34192.2 -19989.1 1407.88 -370.534 359.232 516.084 
10331 1
12420500 34068.2 -20046.2 1352.11 -248.056 -114.194 273.079 
10331.5 1
12420500 33979.2 -20239.9 1388.88 -177.589 -386.532 425.377 
10332 1
12420500 33911.7 -20280.6 1395.22 -137.086 -82.5163 160.005 
10332.5 1
12420500 33940.6 -20240.6 1389.5 58.9783 81.325 100.46 
10333 1
12420500 33918.4 -20201.1 1388.22 -46.2095 82.3206 94.4034 
10333.5 1
12420500 33893.1 -20191.9 1380.67 -49.8688 18.154 53.0703 
10334 1
12420500 33877.2 -20158.1 1361.89 -29.8663 63.4921 70.1658 
10334.5 1
12420500 33786.9 -19813.8 1412.75 -187.054 712.963 737.093 
10335 1
12420500 33710.7 -19615.9 1412.22 -153.956 399.719 428.343 
10335.5 1
12420500 33680.4 -19356 1422.88 -59.0481 506.606 510.036 
10336 1
12420500 33628.9 -19051 1384.67 -105.289 623.722 632.546 
10336.5 1
12420500 33477.3 -18745.7 1353.44 -293.144 590.587 659.338 
10337 1
12420500 33357.9 -18524.8 1388.62 -246.815 456.439 518.897 
10337.5 1
12420500 33309.1 -18410.2 1344.33 -102.017 239.598 260.412 
10338 1
12420500 33189 -18185 1366.89 -232.323 435.633 493.711 
10338.5 1
12420500 33050.7 -17959.2 1309 -267.053 435.864 511.17 
10339 1
12420500 32724 -17879.6 1319.5 -684.836 166.87 704.873 
10339.5 1
12420500 32419.6 -17751.4 1295.67 -620.05 261.06 672.766 
10340 1
12420500 31973.2 -17529.8 1201.67 -848.542 421.42 947.427 
10340.5 2
12422000 30843.4 -18925.2 1234.5 0 0 0 
12420500 31525.2 -17567.4 1170 -904.994 -75.954 908.176 
10341 2
12422000 30626.3 -18802.3 1195.67 -462.775 262.082 531.835 
12420500 31439 -17628.8 1170 -183.902 -130.923 225.745 
10341.5 2
12422000 30332.1 -18610.2 1246 -578.04 377.429 690.349 
12420500 31245.7 -17712.7 1168.22 -379.83 -164.811 414.045 
10342 2
12422000 29896.2 -18412.2 1299.78 -884.156 401.623 971.099 
12420500 31111.8 -17716.9 1138.89 -271.58 -8.56434 271.715 
10342.5 2
12422000 29373.9 -18204.7 1408.1 -981.809 390.079 1056.46 
12420500 31058.8 -17699.6 1089.3 -99.5823 32.4979 104.751 
10343 2
12422000 28987 -18091.1 1455.5 -766.139 224.901 798.467 
12420500 30847.4 -17675 1121.38 -418.663 48.7129 421.488 
10343.5 2
12422000 28627.8 -17988.2 1494.11 -719.884 206.218 748.839 
12420500 30360.8 -17450.3 1204.78 -975.145 450.234 1074.07 
10344 2
12422000 28195.5 -17864.2 1510.62 -868.028 248.94 903.019 
12420500 29982.5 -17325.9 1274.62 -759.594 249.916 799.651 
10344.5 2
12422000 27866.9 -17774.2 1527 -674.766 184.862 699.631 
12420500 29670.9 -17234.9 1310.78 -639.859 186.83 666.577 
10345 2
12422000 27525.4 -17668.7 1526.11 -669.499 206.972 700.761 
12420500 29286.1 -17147.1 1405.89 -754.466 172.113 773.849 
10345.5 3
12422600 30057 -17227 1106 0 0 0 
12422000 27196.8 -17555.7 1541.56 -638.188 219.417 674.854 
12420500 28965.7 -17170.1 1430.11 -622.222 -44.6602 623.823 
10346 3
12422600 29914.4 -17197 1089.38 -563.735 118.577 576.071 
12422000 26894 -17585.5 1544.38 -629.476 -62.0236 632.524 
12420500 28695 -17216.4 1375.12 -562.717 -96.1827 570.877 
10346.5 3
12422600 29553.3 -17231.9 1110 -733.825 -70.9124 737.243 
12422000 26598.2 -17600 1538.89 -601.174 -29.4715 601.896 
12420500 28292.1 -17168.4 1379.56 -818.88 97.4198 824.654 
10347 3
12422600 29162 -17252.9 1149.11 -759.871 -40.7767 760.964 
12422000 26077.3 -17345.9 1488.56 -1011.43 493.42 1125.37 
12420500 27889.4 -17226.3 1361.89 -781.877 -112.406 789.916 
10347.5 3
12422600 28773.3 -17204.9 1212.44 -762.092 94.1176 767.881 
12422000 25588.1 -17208.1 1501.44 -959.259 270.153 996.574 
12420500 27639.9 -17089.7 1469 -489.325 267.974 557.897 
10348 3
12422600 28366.7 -17089.3 1274.78 -802.104 227.92 833.857 
12422000 25177 -17046.4 1465.56 -810.87 318.869 871.314 
12420500 27288.6 -16927 1452.22 -692.965 320.842 763.636 
10348.5 3
12422600 28067.4 -16869.5 1297.88 -604.63 444.108 750.206 
12422000 24754.4 -16964.2 1497.88 -853.788 166.049 869.785 
12420500 27011 -16736.4 1377.88 -560.718 385.101 680.226 
10349 3
12422600 27684.8 -16727.5 1241.75 -795.478 295.218 848.492 
12422000 24426.4 -16756.9 1550.38 -681.913 431.133 806.772 
12420500 26598.5 -16488.1 1314.75 -857.588 516.112 1000.91 
10349.5 3
12422600 27264.7 -16487.4 1183.11 -840.167 480.111 967.671 
12422000 24031.6 -16614.4 1544 -789.639 284.861 839.449 
12420500 26115.7 -16125.3 1251.78 -965.667 725.583 1207.88 
10350 3
12422600 26854.8 -16304.2 1096.56 -802.131 358.556 878.622 
12422000 23674.9 -16437.1 1534.78 -697.978 347.032 779.49 
12420500 25583.8 -15936.3 1201.44 -1040.88 369.863 1104.64 
10350.5 3
12422600 26429.1 -16060.1 1026.56 -844.577 484.347 973.603 
12422000 23279.4 -16212 1541.89 -784.612 446.649 902.835 
12420500 25172.7 -15714.9 1324.22 -815.697 439.374 926.504 
10351 3
12422600 25991.6 -15831.4 1061.88 -882.028 461.162 995.311 
12422000 22904.2 -16073.2 1538.75 -756.44 279.738 806.508 
12420500 24740.8 -15505 1357.5 -870.8 423.163 968.173 
10351.5 3
12422600 25509.4 -15625.8 1102.11 -966.294 412.018 1050.47 
12422000 22579.4 -15890.2 1521.11 -650.913 366.789 747.143 
12420500 24343.3 -15335.4 1370.56 -796.426 339.791 865.882 
10352 3
12422600 25073 -15445.8 1142 -905.486 373.502 979.494 
12422000 22213.8 -15694 1513.38 -758.702 407.1 861.022 
12420500 23957.1 -15106.9 1401.25 -801.262 474.21 931.073 
10352.5 3
12422600 24626.2 -15293.9 1171.33 -921.191 313.116 972.952 
12422000 21882.6 -15711.7 1455.33 -682.875 -36.4261 683.846 
12420500 23626.2 -14970.7 1340.33 -682.274 280.842 737.814 
10353 3
12422600 24320.4 -15228.2 1228 -598.391 128.506 612.034 
12422000 21562.2 -15432.1 1395.56 -626.875 547.075 832.024 
12420500 23248.2 -14787.6 1380.89 -739.726 358.339 821.95 
10353.5 3
12422600 23854.9 -15112 1222.22 -891.869 222.648 919.24 
12422000 21090.7 -15035.7 1406.67 -903.363 759.472 1180.2 
12420500 22761.2 -14784.3 1312 -932.95 6.17284 932.971 
10354 3
12422600 23389 -14899.9 1231.62 -956.651 435.575 1051.15 
12422000 20805.6 -14848.1 1493.25 -585.301 385.096 700.626 
12420500 22301.2 -14537.2 1247.62 -944.501 507.358 1072.15 
10354.5 3
12422600 23049.2 -14684.4 1116.5 -709.29 449.896 839.94 
12422000 20589.6 -14648 1539.88 -450.939 417.797 614.737 
12420500 21877.5 -14301.1 1278.5 -884.656 492.954 1012.73 
10355 3
12422600 22638.4 -14409.4 1017.56 -780.999 522.682 939.764 
12422000 20274.4 -14441.4 1526.89 -599.203 392.691 716.415 
12420500 21461.6 -14023.8 1285.89 -790.769 527.276 950.44 
10355.5 3
12422600 22189.3 -14081.4 1046 -870.37 635.659 1077.78 
12422000 19900.2 -14186 1542.33 -725.237 495.047 878.089 
12420500 20920.4 -13867.7 1335.67 -1048.66 302.541 1091.43 
10356 3
12422600 21776.8 -13674.4 1174.25 -845.458 834.159 1187.69 
12422000 19627.4 -13951.5 1548.88 -559.113 480.533 737.238 
12420500 20555.9 -13669.8 1386.25 -747.069 405.567 850.056 
10356.5 3
12422600 21392 -13429.9 1190.89 -771.042 489.952 913.542 
12422000 19341.6 -13722.3 1605.11 -572.784 459.252 734.162 
12420500 20174.1 -13464 1383.22 -765.058 412.325 869.094 
10357 3
12422600 20929.1 -13218 1191.25 -904.053 413.845 994.273 
12422000 19084.1 -13527.6 1590.12 -502.794 380.29 630.414 
12420500 19871.5 -13179.8 1362.12 -591.037 555.176 810.892 
10357.5 3
12422600 20574.2 -13023.2 1220.89 -731.758 401.604 834.719 
12422000 18712 -13399.4 1555.44 -767.268 264.29 811.511 
12420500 19656.7 -12911 1375.56 -442.955 554.124 709.41 
10358 3
12422600 20202.7 -12843.9 1180.67 -738.679 356.528 820.219 
12422000 18343.9 -13173.8 1510.56 -731.831 448.641 858.403 
12420500 19366.2 -12684.3 1370.67 -577.424 450.63 732.452 
10358.5 3
12422600 19879.6 -12617.7 1231.44 -643.648 450.642 785.723 
12422000 18051.4 -12923.3 1479.67 -582.559 498.893 766.987 
12420500 19075.1 -12400.3 1390 -579.903 565.737 810.151 
10359 3
12422600 19594 -12262 1242.78 -592.439 737.898 946.296 
12422000 17708.3 -12658.7 1458.56 -711.849 549.101 899.022 
12420500 18906.4 -12182.6 1370.44 -349.931 451.821 571.484 
10359.5 3
12422600 19341 -11933.7 1231.67 -514.228 667.344 842.483 
12422000 17304.3 -12354.3 1465.22 -821.138 618.564 1028.05 
12420500 18532.1 -11856.2 1349.56 -760.84 663.279 1009.36 
10360 3
12422600 19015.4 -11589.4 1200.56 -642.121 678.939 934.494 
12422000 16790.7 -12027.2 1434.56 -1013.15 645.19 1201.14 
12420500 18210.8 -11526.6 1345.67 -633.794 650.23 908.016 
10360.5 3
12422600 18413 -11321.6 1202.22 -1156.32 514.182 1265.49 
12422000 16348.6 -11675.7 1530.89 -848.582 674.771 1084.16 
12420500 17650.7 -11144.8 1325.56 -1075.07 732.779 1301.05 
10361 3
12422600 17917.2 -10915.6 1214.25 -977.811 800.652 1263.79 
12422000 16042.9 -11396.1 1538.75 -602.92 551.364 817.016 
12420500 17263.4 -10824 1347.75 -763.889 632.698 991.883 
10361.5 3
12422600 17560 -10454 1217.12 -760.106 982.181 1241.95 
12422000 15718.5 -11171.2 1526 -690.16 478.457 839.787 
12420500 16957.4 -10505.5 1375.75 -651.064 677.66 939.738 
10362 3
12422600 17208.6 -10112.8 1185.22 -687.758 667.754 958.596 
12422000 15440.3 -10850.1 1575.78 -544.357 628.452 831.431 
12420500 16576.2 -10184.9 1436.56 -745.896 627.419 974.687 
10362.5 3
12422600 16843.6 -9973.88 1240.38 -721.207 274.511 771.684 
12422000 15184.6 -10417.6 1602.88 -505.352 854.716 992.935 
12420500 16231.1 -9919.62 1455.88 -682.01 524.237 860.211 
10363 3
12422600 16489.7 -9460.78 1253.56 -717.968 1040.77 1264.39 
12422000 14842.4 -9959.33 1574.78 -694.078 929.598 1160.13 
12420500 15774.9 -9423.11 1439.33 -925.428 1007.13 1367.74 
10363.5 3
12422600 15969.5 -8803.5 1226.25 -1038.26 1311.93 1673.06 
12422000 14567.4 -9559.25 1583.5 -549.041 798.57 969.102 
12420500 15383.9 -8793.88 1446.25 -780.467 1255.96 1478.7 
10364 3
12422600 15661 -8332.11 1194.11 -602.539 920.681 1100.32 
12422000 14241.9 -9190.78 1566.56 -635.715 719.672 960.241 
12420500 15113.3 -8317.22 1419.56 -528.402 930.962 1070.47 
10364.5 3
12422600 15401.6 -7904.62 1203.62 -510.581 841.508 984.291 
12422000 13965.2 -8778.62 1558.12 -544.565 811.324 977.138 
12420500 14837.8 -7937.12 1413.12 -542.487 748.223 924.191 
10365 3
12422600 14986.1 -7453.88 1279.12 -858.471 931.302 1266.61 
12422000 13607.9 -8481.75 1553 -738.378 613.378 959.914 
12420500 14521.6 -7753.88 1444.75 -653.151 378.616 754.954 
10365.5 3
12422600 14481.8 -6905.78 1279.44 -1048.54 1139.5 1548.51 
12422000 13340.7 -8180.78 1529.22 -555.527 625.722 836.742 
12420500 14089.1 -7393.89 1437.11 -899.197 748.412 1169.9 
10366 3
12422600 14156.1 -6517.12 1225.88 -631.11 753.203 982.657 
12422000 13089.5 -7859.75 1556.75 -486.757 622.147 789.936 
12420500 13691.4 -6962.12 1406.88 -770.806 836.752 1137.67 
10366.5 3
12422600 13874 -6283.67 1186.89 -572.262 473.546 742.785 
12422000 12741.3 -7546.89 1574 -706.22 634.607 949.459 
12420500 13470.1 -6687.33 1401.78 -448.811 557.387 715.62 
10367 3
12422600 13560.4 -5990.44 1172.67 -629.63 588.8 862.043 
12422000 12367.7 -7236.11 1608.89 -750.335 624.052 975.932 
12420500 13151.1 -6412.44 1406 -640.562 551.986 845.582 
10367.5 3
12422600 13244.9 -5725.67 1168.56 -623.628 523.276 814.082 
12422000 11936.7 -6953.33 1602.33 -851.779 558.849 1018.74 
12420500 12839.1 -6084.22 1407.11 -616.601 648.661 894.962 
10368 3
12422600 12746.4 -5275.56 1116.22 -990.943 894.853 1335.19 
12422000 11638.8 -6656.22 1590.33 -592.224 590.678 836.439 
12420500 12595.8 -5783 1412 -483.764 598.851 769.838 
10368.5 3
12422600 12412.2 -4853.56 1060.11 -655.338 827.451 1055.53 
12422000 11167.8 -6241.56 1527.22 -923.529 813.072 1230.44 
12420500 12148.4 -5296.89 1375.67 -877.124 953.159 1295.32 
10369 3
12422600 12180.6 -4533.5 1103.12 -482.494 666.782 823.043 
12422000 10781 -5767.75 1510 -805.787 987.095 1274.22 
12420500 11734 -4564.88 1346.25 -863.426 1525.03 1752.49 
10369.5 3
12422600 11978.2 -4302.22 1204.33 -406.431 464.413 617.143 
12422000 10414.2 -5332 1514.22 -736.502 875 1143.7 
12420500 11603.8 -4052.22 1337.56 -261.49 1029.42 1062.12 
10370 3
12422600 11524 -4152.67 1264.33 -876.877 288.717 923.185 
12422000 10101.8 -4958.44 1497.78 -603.175 721.15 940.147 
12420500 11769.2 -3628.56 1298.89 319.391 817.889 878.04 
10370.5 3
12422600 11095.5 -3801.5 1319.38 -865.657 709.428 1119.22 
12422000 9910.38 -4630.25 1530 -386.672 663.019 767.535 
12420500 11543.2 -3336.12 1195.62 -456.51 590.769 746.598 
10371 3
12422600 10930.2 -3448.33 1334.11 -345.048 737.3 814.045 
12422000 9672.89 -4180.78 1537.56 -495.796 938.355 1061.28 
12420500 11279 -2944 1138.33 -551.67 818.633 987.167 
10371.5 3
12422600 10498 -3123.89 1320.78 -836.02 627.552 1045.35 
12422000 9396.11 -3826.89 1598.89 -535.354 684.505 868.994 
12420500 10782.8 -2619.56 1186.22 -959.811 627.552 1146.76 
10372 3
12422600 10091.2 -2899.25 1356.88 -802.268 443.075 916.488 
12422000 9145.38 -3423.62 1573.88 -494.549 795.392 936.604 
12420500 10488.9 -2404.5 1260.75 -579.69 424.173 718.306 
10372.5 3
12422600 9673.89 -2713.22 1340.11 -834.722 372.056 913.885 
12422000 8991.44 -2899.56 1551.56 -307.861 1048.14 1092.42 
12420500 10150.8 -2121.67 1286.56 -676.194 565.667 881.6 
10373 3
12422600 9297.75 -2356.12 1400.62 -730.367 693.393 1007.09 
12422000 8716.62 -2504.5 1565.12 -533.63 767.098 934.452 
12420500 9835.12 -1792.62 1217 -612.918 638.916 885.371 
10373.5 3
12422600 8992 -2034.75 1397.12 -623.98 655.867 905.269 
12422000 8405.75 -2061.62 1587.38 -634.439 903.827 1104.27 
12420500 9509 -1286.12 1135.5 -665.561 1033.67 1229.41 
10374 3
12422600 8810.62 -1698.88 1379.38 -370.153 685.459 779.017 
12422000 8189.25 -1584.12 1569.38 -441.837 974.49 1069.98 
12420500 9249.75 -882.125 1176.88 -529.082 824.49 979.648 
10374.5 3
12422600 8584.12 -1332.25 1410.12 -452.096 731.786 860.176 
12422000 8026.5 -1036.75 1546.88 -324.85 1092.56 1139.84 
12420500 8992.25 -598.125 1228.62 -513.972 566.866 765.183 
10375 3
12422600 8458.88 -970.125 1437.25 -255.612 739.031 781.987 
12422000 7958 -487.125 1515.25 -139.796 1121.68 1130.36 
12420500 8723.88 -251.625 1187.62 -547.704 707.143 894.444 
10375.5 3
12422600 8318.5 -655.125 1407.38 -274.17 615.234 673.56 
12422000 7843.62 -79.75 1531.75 -223.389 795.654 826.419 
12420500 8488.62 148.5 1140.75 -459.473 781.494 906.558 
10376 3
12422600 8179.12 -340.25 1334.88 -279.309 631.012 690.065 
12422000 7753.62 347.5 1510.88 -180.361 856.212 875.003 
12420500 8385 316.25 1137.38 -207.665 336.172 395.141 
10376.5 3
12422600 8143.5 -33.25 1264.12 -72.1154 621.457 625.628 
12422000 7641.88 863.75 1488.25 -226.215 1045.04 1069.24 
12420500 8195.62 607.5 1139.88 -383.35 589.575 703.247 
10377 3
12422600 7981 394.875 1238.62 -327.621 863.155 923.24 
12422000 7615.38 1330.62 1469.75 -53.4274 941.28 942.795 
12420500 7957 925.375 1190.38 -481.099 640.877 801.361 
10377.5 3
12422600 7899.25 687.875 1238.62 -165.152 591.919 614.527 
12422000 7819.38 1759.12 1447.38 412.121 865.657 958.752 
12420500 7609.12 1231.25 1314.88 -702.778 617.929 935.806 
10378 3
12422600 7788.22 1042.89 1232.22 -216.851 693.387 726.505 
12422000 7939.56 2244.56 1392.44 234.728 948.107 976.731 
12420500 7621.44 1510.22 1313.44 24.0614 544.868 545.399 
10378.5 3
12422600 7702.88 1385.5 1229.62 -172.419 692.144 713.296 
12422000 8014.12 2846.75 1353 150.645 1216.55 1225.85 
12420500 7647.38 1927.25 1289.38 52.385 842.48 844.107 
10379 2
12422000 7943.33 3330.11 1317.33 -137.995 942.224 952.276 
12420500 7487.67 2502.22 1254.67 -311.322 1120.8 1163.24 
10379.5 2
12422000 8015.88 3854.88 1324.75 142.799 1033 1042.82 
12420500 7352.5 3097.62 1240.25 -266.076 1172.05 1201.88 
10380 1
12420500 7307.62 3609.38 1239.75 -91.3951 1042.26 1046.26 
