# Supplementary material for: Intrinsic group behaviour II: On the dependence of triad spatial dynamics on social and personal features; and on the effect of social interaction on small group dynamics
Source: PLoS One. 2019 Dec 3;14(12):e0225704. doi: 10.1371/journal.pone.0225704 (PMC6890182; doi:10.1371/journal.pone.0225704)
Supplement: S3 Data Set — (ZIP) [file pone.0225704.s003.zip › set_3_int/group_traj_triad_int/traj_3_0324_63.dat]

3 12402800 12403200 12403201 0 0 0 1 0 1 0 30 30 30 1638.4 1670.5 1620.06 
10228 1
12402800 40927 -23623.5 1461.5 0 0 0 
10228.5 1
12402800 41022.2 -23543.1 1593.88 309.253 260.958 404.644 
10229 1
12402800 41431.5 -23447.6 1682.12 828.441 193.32 850.698 
10229.5 1
12402800 41938.6 -23317.7 1715.22 1012.09 259.398 1044.8 
10230 1
12402800 42434.1 -23336.4 1724.5 995.119 -37.5669 995.828 
10230.5 1
12402800 43264.9 -23239.5 1681.88 1695.41 197.704 1706.9 
10231 1
12402800 44209.2 -23152.4 1664.12 1943.16 179.27 1951.41 
10231.5 1
12402800 44972.7 -23377.8 1665.11 1496.9 -441.966 1560.78 
10232 3
12403201 46419.3 -24005 1632.33 0 0 0 
12403200 46320.9 -22569.9 1587 0 0 0 
12402800 45583.8 -23498.2 1676.62 1172.9 -231.233 1195.48 
10232.5 3
12403201 46248.5 -23868 1671.5 -517.677 415.152 663.581 
12403200 46001.8 -22310 1631.5 -702.879 572.373 906.449 
12402800 46099.6 -23596.9 1760 1061.47 -202.932 1080.7 
10233 3
12403201 46314.6 -23241.1 1676.5 133.048 1261.32 1268.32 
12403200 45638.8 -22121.8 1644.25 -730.382 378.773 822.756 
12402800 46615.2 -23457.8 1774.62 1037.47 279.93 1074.58 
10233.5 3
12403201 46113.5 -22429.8 1670.12 -413.837 1669.5 1720.02 
12403200 45332.5 -21994.5 1645 -630.144 261.831 682.376 
12402800 46420.8 -22838.5 1758.38 -400.206 1274.18 1335.55 
10234 3
12403201 45490.6 -22067.3 1711.44 -1202.6 699.646 1391.31 
12403200 45214.3 -22061.8 1653.78 -228.121 -129.88 262.503 
12402800 46077.3 -22504 1725.11 -662.967 645.753 925.484 
10234.5 3
12403201 45186.9 -22129.4 1670 -581.764 -118.854 593.78 
12403200 44870.4 -22049.4 1655 -658.924 23.7601 659.352 
12402800 45841.8 -22204.1 1662.62 -451.309 574.473 730.547 
10235 3
12403201 44926.5 -22095.1 1664.5 -552.813 72.7176 557.575 
12403200 44693.8 -21732.4 1647.25 -375 673.036 770.456 
12402800 45608.4 -22112.2 1632.25 -495.488 195.064 532.502 
10235.5 3
12403201 44645.8 -22073.4 1639.38 -549.413 42.5636 551.059 
12403200 44646.8 -21950.8 1637.62 -91.9765 -427.348 437.134 
12402800 45367.9 -22198.8 1626.88 -470.646 -169.276 500.162 
10236 3
12403201 44102.2 -21875 1658.5 -1078.37 393.601 1147.96 
12403200 44449.9 -22290 1653.62 -390.625 -673.115 778.249 
12402800 45163.6 -22260 1601.25 -405.258 -121.528 423.087 
10236.5 3
12403201 43876.1 -21821.9 1611.12 -474.057 111.373 486.964 
12403200 44343.1 -22418.9 1646 -223.795 -270.178 350.828 
12402800 44860.2 -22639.1 1594 -636.006 -794.811 1017.95 
10237 3
12403201 43597.4 -21500.1 1564.38 -559.739 646.084 854.829 
12403200 43909.8 -22671.1 1634.25 -870.231 -506.526 1006.91 
12402800 44429.2 -22676.8 1594.62 -865.462 -75.5522 868.753 
10237.5 3
12403201 43378.4 -21584.2 1612 -441.532 -169.607 472.988 
12403200 43346 -22939.4 1606.5 -1136.59 -540.827 1258.7 
12402800 43807 -22243.8 1601.5 -1254.54 872.984 1528.39 
10238 3
12403201 42932 -21567.3 1675.33 -898.139 34.0376 898.784 
12403200 42969.2 -22957.2 1566 -758.104 -35.9099 758.954 
12402800 43536.3 -22031.7 1649.89 -544.601 426.727 691.871 
10238.5 3
12403201 42392.1 -21423 1704.62 -1050.34 280.804 1087.23 
12403200 42426 -22653.9 1549.75 -1056.85 590.17 1210.47 
12402800 43257.4 -22119 1544.5 -542.72 -169.909 568.696 
10239 3
12403201 42247.6 -21251.8 1686.38 -299.172 354.555 463.91 
12403200 42144.9 -22421.5 1510.38 -582.039 481.108 755.139 
12402800 42939.1 -22034.5 1557.25 -658.903 174.948 681.733 
10239.5 3
12403201 42193.8 -21444.3 1657.11 -103.952 -371.782 386.042 
12403200 41749.3 -22270.6 1571.33 -763.594 291.399 817.306 
12402800 42592.2 -21956 1642.67 -669.696 151.544 686.629 
10240 3
12403201 41960 -21035.1 1665.38 -456.597 799.235 920.466 
12403200 41426.2 -22130 1599.5 -631.022 274.523 688.151 
12402800 42193.6 -21779 1662.5 -778.51 345.703 851.815 
10240.5 3
12403201 41877.8 -20900.4 1696 -169.239 277.263 324.833 
12403200 41094.1 -22110.5 1586.12 -683.385 40.1235 684.562 
12402800 41808.5 -21705.5 1629.5 -792.438 151.235 806.741 
10241 3
12403201 41576.1 -21086 1651.11 -593.777 -365.404 697.202 
12403200 40762.6 -22069.8 1580.89 -652.696 80.1619 657.6 
12402800 41347.7 -21676.6 1617.67 -907.152 56.9773 908.94 
10241.5 3
12403201 40991.6 -20980.4 1665 -1157.4 209.158 1176.15 
12403200 40386.6 -21881.9 1561.88 -744.417 372.085 832.228 
12402800 41117.6 -21619.4 1618.25 -455.528 113.229 469.39 
10242 3
12403201 40739.4 -20839.1 1648.12 -515.849 288.855 591.216 
12403200 39976.4 -21694.8 1642.75 -838.957 382.669 922.109 
12402800 40778.8 -21568.4 1594.88 -692.996 104.294 700.8 
10242.5 3
12403201 40419.3 -20597.7 1627.33 -615.465 464.343 770.981 
12403200 39626 -21580.1 1676.11 -673.798 220.459 708.947 
12402800 40391.4 -21372.3 1607.33 -744.818 377.003 834.797 
10243 3
12403201 39790.6 -20342.8 1585.5 -1225.55 496.914 1322.46 
12403200 39275.2 -21460.6 1758.62 -683.723 232.916 722.307 
12402800 39876.2 -21072.1 1615.88 -1004.28 585.201 1162.34 
10243.5 3
12403201 39322.1 -20101.9 1570.88 -952.236 489.583 1070.72 
12403200 38979.8 -21466 1740.5 -600.61 -10.9248 600.709 
12402800 39393 -20833.6 1742 -982.215 484.756 1095.32 
10244 3
12403201 39052.4 -19766.1 1601 -540.581 672.846 863.104 
12403200 38654.9 -21341 1700 -651.052 250.501 697.581 
12402800 39006 -20659.5 1709 -775.551 348.948 850.438 
10244.5 3
12403201 38644.6 -19733.6 1576 -858.421 68.4211 861.144 
12403200 38219.2 -21209.5 1725.62 -917.105 276.842 957.979 
12402800 38551.8 -20597.1 1700 -956.316 131.316 965.289 
10245 3
12403201 38074 -19572.4 1574.5 -1162.17 328.411 1207.68 
12403200 37809.4 -21084.9 1710.12 -834.776 253.819 872.511 
12402800 38211.2 -20433.1 1721 -693.483 334.012 769.729 
10245.5 3
12403201 37722.1 -19475.4 1622.25 -709.425 195.565 735.887 
12403200 37412.1 -21049.8 1699.5 -800.907 70.8165 804.032 
12402800 37873.4 -20355 1739.5 -681.2 157.51 699.173 
10246 3
12403201 37475 -19433.7 1638.56 -482.666 81.4616 489.492 
12403200 36986.9 -20913.8 1635.67 -830.539 265.571 871.965 
12402800 37419.1 -20308.2 1711.89 -887.234 91.3628 891.926 
10246.5 3
12403201 37128.6 -19418.8 1637.67 -687.39 29.5414 688.024 
12403200 36717.1 -20855.7 1575.67 -535.273 115.3 547.551 
12402800 37084.6 -20225.9 1658.67 -663.801 163.36 683.606 
10247 3
12403201 36623.1 -19565.8 1615.89 -1031.52 -300 1074.26 
12403200 36215 -20632.8 1564.44 -1024.72 454.875 1121.14 
12402800 36675.9 -20168.9 1640.56 -834.014 116.327 842.087 
10247.5 3
12403201 35905.7 -19451.2 1579.5 -1406.69 224.662 1424.52 
12403200 35924.2 -20593.5 1490.2 -570.196 77.0153 575.374 
12402800 36326.1 -20023.8 1610.7 -685.861 284.488 742.521 
10248 3
12403201 35239.3 -19292.8 1610.44 -1340.78 318.757 1378.15 
12403200 35477.2 -20481.3 1480 -899.352 225.687 927.237 
12402800 35741.6 -19942 1608.67 -1176.15 164.588 1187.61 
10248.5 3
12403201 34682.4 -19100.2 1653 -1109.34 383.577 1173.78 
12403200 35014.9 -20325.9 1509.44 -920.983 309.65 971.644 
12402800 35082.6 -19714.3 1614.22 -1312.75 453.519 1388.88 
10249 3
12403201 34405 -19008.9 1708.67 -552.678 181.939 581.855 
12403200 34557 -20193 1556.22 -912.129 264.719 949.766 
12402800 34578.4 -19593.8 1658.33 -1004.21 240.151 1032.52 
10249.5 3
12403201 34080.9 -18895.1 1746.33 -623.291 218.803 660.58 
12403200 34238.1 -20029.3 1555.78 -613.248 314.744 689.301 
12402800 34267.3 -19485.7 1625.33 -598.291 207.906 633.385 
10250 3
12403201 33664.2 -18825.1 1750.75 -866.193 145.501 878.329 
12403200 33802.5 -19918.4 1580.25 -905.636 230.683 934.554 
12402800 33972.8 -19356.1 1625.5 -612.439 269.317 669.039 
10250.5 3
12403201 33366.3 -18714.6 1738.44 -597.027 221.582 636.82 
12403200 33406.6 -19865.3 1543.33 -793.476 106.296 800.564 
12402800 33536.6 -19294.8 1620.78 -874.137 122.94 882.74 
10251 3
12403201 33071.4 -18574.1 1688.78 -574.832 273.771 636.697 
12403200 33019.6 -19719.9 1521.44 -754.386 283.517 805.903 
12402800 33144.8 -19176.1 1630.11 -763.699 231.319 797.963 
10251.5 3
12403201 32706.1 -18442 1656.12 -723.405 261.606 769.254 
12403200 32675.9 -19578.4 1563.75 -680.556 280.226 735.991 
12402800 32774.4 -19044.9 1567.5 -733.471 259.873 778.148 
10252 3
12403201 32358.6 -18239.5 1600.25 -690.855 402.584 799.597 
12403200 32243.1 -19546.4 1566 -860.338 63.6183 862.687 
12402800 32321.5 -18925.5 1533.25 -900.348 237.326 931.102 
10252.5 3
12403201 31973.6 -17922.4 1549.88 -780.933 643.256 1011.75 
12403200 31708.1 -19463.4 1495.38 -1085.19 168.357 1098.17 
12402800 31895.5 -18840.6 1473 -864.097 172.16 881.081 
10253 3
12403201 31459.2 -17884.2 1550.88 -1014.55 75.1972 1017.33 
12403200 31386.2 -19278.9 1417.12 -634.862 363.905 731.763 
12402800 31491.5 -18702.1 1414 -796.844 273.176 842.369 
10253.5 3
12403201 31134.4 -17884.5 1541 -676.823 -0.520833 676.823 
12403200 30751.5 -19099.4 1347 -1322.4 373.958 1374.25 
12402800 30984.2 -18485.2 1354.5 -1056.77 451.823 1149.31 
10254 3
12403201 30371.8 -17507.7 1518.33 -1480.77 731.715 1651.69 
12403200 30315.1 -18807.8 1262.44 -847.357 566.208 1019.12 
12402800 30418.1 -18228.1 1364.11 -1099.3 499.299 1207.38 
10254.5 3
12403201 29876 -17302 1546.5 -968.316 401.693 1048.33 
12403200 29909.6 -18617.2 1220.62 -791.965 372.125 875.034 
12402800 30039.4 -18048.1 1369.62 -739.719 351.535 819 
10255 3
12403201 29538.4 -17210.4 1626 -687.627 186.609 712.499 
12403200 29559.4 -18357.2 1317.75 -713.34 529.532 888.402 
12402800 29678.8 -17834.4 1468.5 -734.47 435.336 853.794 
10255.5 3
12403201 29185.5 -17047.8 1719.62 -707.164 325.902 778.648 
12403200 29092.6 -18137.2 1333 -935.371 440.882 1034.07 
12402800 29239.8 -17651.9 1544.88 -879.76 365.731 952.752 
10256 3
12403201 28882.1 -16918.5 1669.38 -642.744 273.835 698.645 
12403200 28715.5 -18050.5 1428.75 -798.994 183.792 819.86 
12402800 28848 -17502 1543 -829.979 317.532 888.646 
10256.5 3
12403201 28682.6 -16754.8 1688 -390.547 320.396 505.154 
12403200 28163.7 -17995.7 1477.33 -1079.91 107.306 1085.23 
12402800 28471.8 -17415.8 1610.33 -736.247 168.732 755.335 
10257 3
12403201 28245.8 -16675.1 1727.12 -846.522 154.366 860.482 
12403200 27805.1 -17851 1461.38 -694.848 280.362 749.277 
12402800 28087.5 -17305.1 1651.38 -744.724 214.443 774.984 
10257.5 3
12403201 27839.7 -16558.7 1758 -822.031 235.746 855.167 
12403200 27730 -17723.2 1485.89 -152.075 258.659 300.052 
12402800 27837 -17184.7 1682.44 -507.085 243.843 562.667 
10258 3
12403201 27395 -16524.1 1698.12 -880.528 68.3993 883.181 
12403200 27316.6 -17967.1 1510.12 -818.564 -482.976 950.428 
12402800 27399.1 -17083.5 1648.88 -867.079 200.33 889.92 
10258.5 3
12403201 26985.1 -16361 1658.38 -834.776 332.23 898.459 
12403200 26678.2 -17947.2 1453.75 -1300.15 40.4786 1300.78 
12402800 26996.4 -17007.4 1625.75 -820.265 155.041 834.789 
10259 3
12403201 26691.6 -16106.8 1651.33 -584.8 506.419 773.596 
12403200 26109.9 -17609.9 1421.22 -1132.19 672.034 1316.62 
12402800 26664.2 -16940 1581.33 -661.659 134.213 675.134 
10259.5 3
12403201 26310.5 -15957.1 1637 -756.063 296.93 812.28 
12403200 25759.4 -17283.5 1403.88 -695.464 647.597 950.291 
12402800 26301.2 -16819.2 1570.12 -720.183 239.583 758.989 
10260 3
12403201 25957.1 -15818.9 1618.11 -706.778 276.472 758.928 
12403200 25455.9 -17118 1427.11 -606.972 331 691.358 
12402800 25873.4 -16630.4 1543.22 -855.611 377.611 935.233 
10260.5 3
12403201 25599.6 -15683.2 1637.75 -702.33 266.481 751.186 
12403200 25011.2 -17089.9 1419.12 -873.554 55.2554 875.3 
12402800 25620.6 -16591.6 1543 -496.698 76.2661 502.519 
10261 3
12403201 25334.5 -15658.6 1760.75 -561.706 52.1716 564.123 
12403200 24790 -17032.2 1400.5 -468.75 122.087 484.388 
12402800 25383.5 -16487.8 1606.75 -502.383 220.074 548.472 
10261.5 3
12403201 25118.7 -15719.4 1793.67 -415.064 -116.96 431.228 
12403200 24516.2 -17007.3 1438 -526.496 47.9167 528.672 
12402800 25112 -16319.8 1582.67 -522.115 323.024 613.961 
10262 3
12403201 24778.2 -15797 1718.62 -675.43 -153.88 692.737 
12403200 24442.4 -16986.1 1421.38 -146.522 42.08 152.445 
12402800 24955.5 -16388.4 1587.12 -310.516 -136.106 339.035 
10262.5 3
12403201 24492.2 -15603.3 1687.33 -586.122 396.858 707.839 
12403200 24440.6 -16944.3 1389.11 -3.72837 85.6387 85.7198 
12402800 24872.4 -16529 1561.33 -170.196 -288.166 334.673 
10263 3
12403201 24523.4 -15611.8 1657.11 61.22 -16.5577 63.4197 
12403200 24446.4 -17034 1434.56 11.5468 -175.817 176.196 
12402800 24792.8 -16618.3 1619.67 -156.209 -175.163 234.699 
10263.5 3
12403201 24479.5 -15907.8 1629.38 -90.4207 -608.996 615.672 
12403200 24396.9 -17247.9 1467.88 -101.995 -440.072 451.737 
12402800 24771.6 -16817.5 1622.88 -43.5242 -409.808 412.113 
10264 3
12403201 24433.4 -16303.2 1637.78 -89.4283 -767.907 773.097 
12403200 24466.2 -17315.4 1479.11 134.655 -131.203 188.006 
12402800 25015.3 -17004.1 1598.89 473.22 -362.352 596.017 
10264.5 3
12403201 24458.4 -16455.1 1671.62 50.7751 -309.374 313.513 
12403200 24535.1 -17111 1469.38 140.332 416.384 439.395 
12402800 25113 -17056.6 1566.62 198.914 -106.953 225.844 
10265 3
12403201 24506.2 -16526.8 1661.12 98.7113 -147.68 177.633 
12403200 24666.9 -17056.8 1478.38 271.649 111.856 293.777 
12402800 25169.1 -17076.2 1552.62 115.722 -40.4639 122.592 
10265.5 3
12403201 24586.3 -16584.8 1677.44 157.644 -114.228 194.679 
12403200 24592.1 -17139.4 1466.22 -147.173 -162.784 219.451 
12402800 25234.4 -16947.7 1544.44 128.582 253.117 283.904 
10266 3
12403201 24674.2 -16653.2 1682 172.724 -134.523 218.93 
12403200 24441.5 -17123.6 1534.25 -295.896 31.0795 297.524 
12402800 25099.9 -16333.2 1557.25 -264.38 1207.11 1235.72 
10266.5 3
12403201 24743.1 -16721.9 1678.5 140.561 -140.051 198.423 
12403200 24361.4 -17133.9 1471.12 -163.52 -20.9184 164.853 
12402800 24916.1 -16187.5 1609.12 -375 297.449 478.645 
10267 3
12403201 24783.6 -16892 1658.56 80.3788 -338.221 347.641 
12403200 24331.8 -17251.1 1448.33 -58.8414 -233.074 240.387 
12402800 24872.1 -16277.3 1672.67 -87.5028 -178.595 198.879 
10267.5 3
12403201 24747 -17261.4 1631.5 -70.7071 -714.458 717.949 
12403200 24243.8 -17918.4 1453.12 -170.266 -1290.65 1301.83 
12402800 24836.4 -16361.2 1688.62 -69.1221 -162.315 176.42 
10268 3
12403201 24505.1 -17250.1 1544 -496.627 23.0639 497.162 
12403200 24052.7 -18396.1 1455 -392.27 -981.043 1056.56 
12402800 24709.3 -16654.4 1665.57 -260.964 -602.009 656.138 
10268.5 3
12403201 24479.8 -17321.6 1452.11 -51.3463 -144.56 153.408 
12403200 24015.4 -18435.1 1455 -75.445 -78.8831 109.154 
12402800 24805.2 -16764.2 1687.44 194.203 -222.254 295.147 
10269 3
12403201 24429.6 -17388.7 1405.11 -97.7086 -130.566 163.078 
12403200 23984.2 -18141.2 1455 -60.7436 571.768 574.986 
12402800 24916 -16828 1790.33 215.521 -124.081 248.687 
10269.5 3
12403201 24394.8 -17218.8 1500.75 -70.0313 341.885 348.984 
12403200 24018.2 -17890.6 1455 68.4664 504.22 508.847 
12402800 24901.6 -16826.2 1743 -28.9235 3.52113 29.1371 
10270 3
12403201 24369.6 -17097.9 1429.89 -51.4172 246.655 251.958 
12403200 24262.3 -17936.9 1455 498.129 -94.4161 506.998 
12402800 24918.4 -16838.3 1708 34.3254 -24.6599 42.2651 
10270.5 3
12403201 24325.3 -17059.9 1491.78 -86.7102 74.5098 114.326 
12403200 24367.2 -17963.1 1455 205.664 -51.4161 211.994 
12402800 24996.1 -16785.8 1704.33 152.288 103.05 183.877 
10271 3
12403201 24219.9 -17088.2 1507.5 -215.661 -57.9982 223.324 
12403200 24405.5 -18000.1 1455 78.2777 -75.693 108.889 
12402800 25012.4 -16846.8 1693.88 33.2595 -124.688 129.047 
10271.5 3
12403201 24244.1 -17250.1 1482.56 48.9618 -326.992 330.637 
12403200 24449.1 -18065.6 1455.11 88.1033 -132.183 158.854 
12402800 25075.7 -16890.2 1662.44 127.862 -87.8227 155.118 
10272 3
12403201 24220.8 -17334.5 1527.75 -46.629 -168.441 174.776 
12403200 23936.9 -18166.2 1454.88 -1022.43 -200.987 1041.99 
12402800 25123.2 -16946.1 1632.25 94.9767 -111.582 146.531 
10272.5 3
12403201 24300.4 -17382.3 1495 166.377 -99.8608 194.045 
12403200 23926.7 -18407.6 1455 -21.3118 -503.769 504.22 
12402800 25138 -17030.6 1559 30.7933 -176.264 178.934 
10273 3
12403201 24375.2 -17412.8 1462.62 146.966 -59.7577 158.65 
12403200 24027.6 -18505.5 1455 198.346 -192.425 276.349 
12402800 25163.9 -17096.2 1526.25 50.835 -129.066 138.716 
10273.5 3
12403201 24395.6 -17042.3 1479.67 40.209 733.498 734.6 
12403200 24179.7 -18484.8 1455 301.073 41.0341 303.856 
12402800 25231.8 -17024.6 1570.11 134.461 141.969 195.538 
10274 3
12403201 24387.9 -17288 1462 -14.5202 -465.278 465.504 
12403200 24288.6 -18281.6 1455 206.229 384.891 436.659 
12402800 24965.7 -16698.3 1545.33 -503.998 617.845 797.337 
10274.5 3
12403201 24341 -17501.5 1443.75 -95.4967 -434.827 445.19 
12403200 24232 -18050 1455 -115.184 471.6 485.463 
12402800 24753.6 -16511.6 1545.12 -431.857 380.261 575.412 
10275 3
12403201 24256.6 -17462.4 1455.89 -169.567 78.4248 186.825 
12403200 24101.3 -17959.6 1455 -262.383 181.615 319.106 
12402800 24681.1 -16278.4 1581.89 -145.61 468.234 490.352 
10275.5 3
12403201 23945.6 -17153.2 1460.5 -612.068 608.65 863.182 
12403200 23986.6 -17783.9 1455 -225.804 345.828 413.018 
12402800 24636.8 -16051.9 1590.75 -87.325 446.003 454.471 
10276 3
12403201 23767.9 -16827.5 1497.88 -373.424 684.349 779.602 
12403200 24245.6 -17066.4 1456 544.118 1507.35 1602.55 
12402800 24395.9 -15941.4 1614.38 -506.04 232.143 556.747 
10276.5 3
12403201 23745.8 -16731.7 1475.56 -43.6704 189.394 194.363 
12403200 24404.8 -16409.9 1565.22 314.531 1297.4 1334.99 
12402800 24269.3 -15829.4 1624 -250.082 221.207 333.877 
10277 3
12403201 23699.5 -16602.8 1473.62 -88.4852 246.495 261.895 
12403200 24203.5 -16235.2 1620.88 -384.852 333.918 509.522 
12402800 24207.8 -15679.2 1693.12 -117.75 287.179 310.382 
10277.5 3
12403201 23506.5 -16476 1481.25 -391.481 257.099 468.356 
12403200 24003 -16182.9 1671.75 -406.694 106.237 420.341 
12402800 24154.5 -15573.9 1687.62 -108.012 213.742 239.484 
10278 3
12403201 23268 -16457.1 1552.88 -493.789 39.0787 495.333 
12403200 23699.6 -16035.1 1719 -628.106 305.901 698.636 
12402800 23975.8 -15534.4 1663.5 -370.083 81.7805 379.011 
10278.5 3
12403201 22970.2 -16439.1 1504.62 -595.5 36 596.587 
12403200 23491.5 -15951.4 1663.12 -416.25 167.5 448.687 
12402800 23819.2 -15488.1 1607.12 -313 92.5 326.382 
10279 3
12403201 22677.8 -16385.2 1477.62 -600.616 110.626 610.719 
12403200 23305.4 -15923.4 1616.25 -382.187 57.4949 386.487 
12402800 23517.9 -15386.4 1652.88 -618.84 208.932 653.158 
10279.5 3
12403201 22434.8 -16312.6 1469.5 -484.064 144.671 505.22 
12403200 23080.2 -15837.1 1623.12 -448.456 171.813 480.242 
12402800 23137.2 -15274.8 1632.62 -758.217 222.361 790.15 
10280 3
12403201 22237 -16253.6 1432.38 -398.69 118.952 416.056 
12403200 22724 -15727.2 1553.38 -718.246 221.522 751.631 
12402800 22878.1 -15167.4 1622.5 -522.429 216.482 565.506 
10280.5 3
12403201 21967.7 -16179 1384.22 -522.977 144.903 542.681 
12403200 22398.3 -15625.8 1564.89 -632.362 197.033 662.348 
12402800 22666.6 -15080 1671.11 -410.814 169.66 444.469 
10281 3
12403201 21635.5 -16192 1333.25 -646.239 -25.2918 646.733 
12403200 22106.9 -15485 1562.5 -567.04 273.887 629.72 
12402800 22365.5 -14952.5 1618.88 -585.711 248.054 636.073 
10281.5 3
12403201 21331.5 -15990.4 1296.38 -616.633 408.976 739.931 
12403200 21830.4 -15367 1490.5 -560.852 239.351 609.79 
12402800 22005.1 -14795.5 1561.25 -730.984 318.458 797.341 
10282 3
12403201 21022.2 -15750.5 1280.25 -617.265 478.792 781.191 
12403200 21493.9 -15243.2 1445.62 -671.657 247.006 715.636 
12402800 21685.1 -14685.5 1531.12 -638.723 219.561 675.406 
10282.5 3
12403201 20702.6 -15511.5 1328.62 -645.707 482.828 806.263 
12403200 21223.8 -15081.9 1454.38 -545.707 326.01 635.672 
12402800 21352.6 -14488.9 1531.75 -671.717 397.222 780.378 
10283 3
12403201 20453.5 -15258 1362.12 -498.25 507 710.846 
12403200 20944.1 -14835.5 1512 -559.25 492.75 745.361 
12402800 21080.6 -14306 1606.62 -544 365.75 655.522 
10283.5 3
12403201 20394.8 -14977.1 1407.25 -119.898 573.214 585.619 
12403200 20462.5 -14529.6 1553.12 -982.908 624.235 1164.38 
12402800 20790.1 -14128.4 1626.25 -592.857 362.5 694.9 
10284 3
12403201 20278 -14762.3 1490.56 -231.647 426.174 485.061 
12403200 20202.3 -14253.7 1516.56 -516.204 547.536 752.504 
12402800 20620.8 -14033.6 1671.22 -336.006 188.134 385.09 
10284.5 3
12403201 19996.2 -14481.4 1572.25 -554.626 553.068 783.258 
12403200 19887.6 -13845.5 1474.12 -619.505 803.478 1014.57 
12402800 20432.5 -13991.8 1638.75 -370.626 82.2944 379.652 
10285 3
12403201 19723.1 -14220.8 1568.75 -541.915 517.113 749.051 
12403200 19642.4 -13655.9 1475.5 -486.607 376.24 615.096 
12402800 20167.4 -13817.2 1644.38 -526.042 346.23 629.758 
10285.5 3
12403201 19446.8 -13998.4 1604.5 -574.584 462.318 737.486 
12403200 19361.5 -13379.6 1466.38 -583.94 574.324 819.045 
12402800 19865 -13605 1680.25 -628.638 441.268 768.052 
10286 3
12403201 19117.1 -13759.1 1564.22 -645.086 468.227 797.102 
12403200 19128.3 -13160.8 1491.78 -456.295 428.272 625.797 
12402800 19621 -13358.2 1670.67 -477.495 482.931 679.135 
10286.5 3
12403201 18861.2 -13532.1 1537.12 -489.218 434.008 653.986 
12403200 18989.4 -12936.9 1537.75 -265.695 428.112 503.859 
12402800 19447.1 -13111.8 1643.75 -332.457 471.266 576.732 
10287 3
12403201 18626.1 -13262.6 1524 -483.796 554.527 735.907 
12403200 18874.5 -12664.2 1562.75 -236.368 560.957 608.722 
12402800 19320.4 -12885.2 1627.5 -260.802 466.049 534.06 
10287.5 3
12403201 18320.4 -12984.2 1513.38 -616.431 561.24 833.653 
12403200 18616.5 -12381.1 1557.25 -520.161 570.817 772.269 
12402800 19078.1 -12617.5 1615.88 -488.407 539.819 727.974 
10288 3
12403201 18068.1 -12723.5 1498 -511.663 528.905 735.894 
12403200 18437 -12094.2 1552.5 -364.097 581.897 686.419 
12402800 18889 -12375.5 1608.88 -383.621 490.872 622.993 
10288.5 3
12403201 17734.2 -12508.8 1465 -655.998 421.851 779.93 
12403200 18065.2 -11856.6 1579.11 -730.408 466.983 866.931 
12402800 18539.2 -12156 1601.89 -687.186 431.238 811.29 
10289 3
12403201 17449.2 -12163.8 1432.5 -546.972 662.241 858.919 
12403200 17488.9 -11421.8 1630.25 -1106.23 834.56 1385.73 
12402800 18097.2 -11733.8 1598.12 -848.315 810.461 1173.24 
10289.5 3
12403201 16892.4 -11837.1 1483 -1155.34 677.645 1339.41 
12403200 16948.5 -10927.8 1519.12 -1121.11 1024.9 1518.98 
12402800 17422.8 -11296.1 1634 -1399.38 907.936 1668.11 
10290 3
12403201 16463.8 -11578.5 1558.25 -881.944 532.15 1030.05 
12403200 16640 -10595.2 1469.5 -634.774 684.156 933.278 
12402800 17024.2 -10974.9 1654.38 -819.959 661.008 1053.22 
10290.5 3
12403201 16169 -11244.1 1576.75 -602.761 683.793 911.534 
12403200 16357.4 -10389.2 1445.62 -577.965 421.268 715.2 
12402800 16821.5 -10705 1682.12 -414.622 551.892 690.287 
10291 3
12403201 15834.7 -10863.4 1581.22 -634.409 722.354 961.389 
12403200 16043.8 -10136 1450 -595.061 480.55 764.87 
12402800 16557.7 -10344.7 1679.56 -500.633 683.744 847.431 
10291.5 3
12403201 15646.9 -10620.9 1605.57 -375.619 485.175 613.583 
12403200 15877 -9828.71 1510.29 -333.556 614.571 699.255 
12402800 16417 -9994.57 1675.43 -281.333 700.19 754.596 
10292 3
12403201 15397.2 -10373 1631.22 -500.27 496.708 704.974 
12403200 15701 -9685.89 1609.22 -352.705 286.223 454.23 
12402800 16160.4 -9622.44 1681.33 -514.139 745.745 905.801 
10292.5 3
12403201 15081 -9891.29 1620.57 -633.712 965.359 1154.78 
12403200 15566.7 -9571.29 1668.29 -269.11 229.666 353.789 
12402800 15542.3 -9106.29 1705.86 -1238.8 1034.39 1613.87 
10293 3
12403201 14840.7 -9499.56 1605.22 -483.568 788.189 924.706 
12403200 15459.6 -9241.11 1678.22 -215.611 664.335 698.448 
12402800 15149.2 -8884.33 1687.11 -790.872 446.584 908.249 
10293.5 3
12403201 14537.1 -9181.62 1598.62 -577.075 604.431 835.675 
12403200 15373.6 -8716.25 1679.75 -163.366 997.835 1011.12 
12402800 14864.1 -8622 1668.5 -542.01 498.733 736.552 
10294 3
12403201 14229.4 -8884.14 1574.86 -649.149 627.599 902.926 
12403200 15098.6 -8301.71 1684 -580.282 874.548 1049.55 
12402800 14636.1 -8419 1662.86 -480.975 428.27 644.013 
10294.5 3
12403201 13967.9 -8607.14 1564.43 -557.722 590.618 812.332 
12403200 14629.4 -7780 1679.71 -1000.3 1112.4 1496.01 
12402800 14374 -8132.86 1656.29 -558.94 610.113 827.437 
10295 3
12403201 13657.2 -8283.62 1549.25 -616.284 641.901 889.855 
12403200 13801.2 -7456.62 1666.75 -1643.21 641.617 1764.03 
12402800 14273.8 -7787 1642 -198.909 686.224 714.471 
10295.5 3
12403201 13507.2 -7957.62 1582.38 -294.118 639.216 703.635 
12403200 13445.9 -7193.38 1655.75 -696.814 516.176 867.172 
12402800 14008.5 -7364.62 1616 -520.098 828.186 977.954 
10296 3
12403201 13272 -7588.62 1591.25 -474.294 743.952 882.281 
12403200 13210.2 -6911.5 1646.5 -475.05 568.296 740.698 
12402800 13720.6 -7105.12 1634.62 -580.393 523.185 781.396 
10296.5 3
12403201 12950.6 -7288.78 1608.22 -616.976 575.522 843.733 
12403200 12872.6 -6635.33 1647.22 -648.166 530.07 837.313 
12402800 13427.7 -6832.78 1667.44 -562.3 522.739 767.749 
10297 3
12403201 12570.9 -7059.12 1639.5 -734.392 444.203 858.282 
12403200 12786.9 -6394.12 1651.5 -165.726 466.554 495.114 
12402800 13225.4 -6539.75 1666.12 -391.28 566.785 688.727 
10297.5 3
12403201 11895.5 -6955.25 1638.75 -1340.03 206.101 1355.79 
12403200 12446.5 -6323.38 1650.75 -675.347 140.377 689.782 
12402800 12925.2 -5967.38 1646 -595.486 1135.66 1282.32 
10298 3
12403201 11450.6 -6656.12 1601.5 -896.925 603.075 1080.82 
12403200 12056.1 -6378.38 1629.25 -787.046 -110.887 794.819 
12402800 12578.4 -5823.88 1635 -699.345 289.315 756.826 
10298.5 3
12403201 10963.4 -6336.5 1559.88 -1006.71 660.382 1203.98 
12403200 11590.2 -6171 1603.12 -962.552 428.461 1053.61 
12402800 12129.5 -5496.5 1594.75 -927.428 676.395 1147.88 
10299 3
12403201 10711.3 -6084.89 1504.56 -492.269 491.428 695.579 
12403200 11207.7 -5792.44 1574.11 -747.233 739.366 1051.2 
12402800 11677.2 -5108.78 1597.33 -883.355 757.27 1163.52 
10299.5 3
12403201 10417.2 -5644.75 1470.88 -590.529 883.813 1062.94 
12403200 10967.6 -5347.5 1541 -482.011 893.463 1015.19 
12402800 11356 -4706.12 1594.75 -645.025 808.54 1034.31 
10300 3
12403201 10249.5 -5313.38 1463.38 -350.209 691.806 775.398 
12403200 10835.8 -4965.25 1523.38 -275.313 798.017 844.173 
12402800 11190 -4437.62 1560.12 -346.555 560.543 659.021 
10300.5 3
12403201 10057.7 -4801 1449.89 -375.408 1002.69 1070.66 
12403200 10580.7 -4630.67 1500.56 -499.185 654.762 823.346 
12402800 10968.2 -4073.22 1561.33 -434.007 713.117 834.804 
10301 3
12403201 9903.12 -4493.62 1477.88 -301.839 600.342 671.95 
12403200 10334.9 -4280.62 1528.75 -480.062 683.675 835.387 
12402800 10663.9 -3544.12 1575.62 -594.428 1033.39 1192.16 
10301.5 3
12403201 9759.12 -4401.88 1534.38 -295.688 188.398 350.607 
12403200 10162.6 -3957.62 1562 -353.696 663.244 751.661 
12402800 10469.6 -3426.88 1629.38 -398.871 240.76 465.9 
10302 3
12403201 9491.25 -4089.25 1566 -555.757 648.6 854.136 
12403200 9974.75 -3629.25 1583.25 -389.782 681.276 784.899 
12402800 10243.4 -3129.75 1642.25 -469.398 616.442 774.813 
10302.5 3
12403201 9154.56 -3868.89 1631.44 -684.338 447.888 817.877 
12403200 9652.33 -3340.67 1589.78 -655.318 586.551 879.48 
12402800 10000.9 -2829.44 1651.11 -492.858 610.377 784.518 
10303 3
12403201 8815.56 -3620.44 1592.33 -632.463 463.516 784.127 
12403200 9352.44 -3103.11 1583.78 -559.494 443.201 713.765 
12402800 9667.22 -2487.89 1678.44 -622.512 637.231 890.834 
10303.5 3
12403201 8572.25 -3259.25 1546.25 -500.629 743.198 896.088 
12403200 8975.75 -2793.62 1645.25 -775.091 636.803 1003.14 
12402800 9307.75 -2209.38 1682 -739.655 573.074 935.683 
10304 3
12403201 8229.67 -2929.33 1549.78 -685.167 659.833 951.227 
12403200 8590.67 -2495.11 1643.67 -770.167 597.028 974.474 
12402800 9011.89 -1900.44 1697.56 -591.722 617.861 855.504 
10304.5 3
12403201 7829.5 -2536.12 1561.75 -762.222 748.968 1068.61 
12403200 8231.62 -2146.5 1621.12 -683.889 664.021 953.22 
12402800 8582.12 -1566 1672.38 -818.598 637.037 1037.27 
10305 3
12403201 7489 -2187.25 1562.38 -704.969 722.308 1009.31 
12403200 7976.88 -1894.12 1613.12 -527.433 522.516 742.434 
12402800 8239.12 -1339.88 1667.25 -710.145 468.168 850.58 
10305.5 3
12403201 7058.25 -1773.25 1522.88 -901.151 866.109 1249.89 
12403200 7644 -1560.75 1589.62 -696.391 697.437 985.586 
12402800 7901.5 -1007.62 1676.62 -706.328 695.084 990.98 
10306 3
12403201 6650.33 -1562.44 1500.56 -799.837 413.344 900.329 
12403200 7315.33 -1357.33 1611.11 -644.444 398.856 757.888 
12402800 7466.67 -649 1625.78 -852.614 703.186 1105.18 
10306.5 3
12403201 6318.44 -1178 1508.22 -638.248 739.316 976.703 
12403200 6805 -965.667 1570.67 -981.41 753.205 1237.13 
12402800 7202.44 -296.444 1631.78 -508.12 677.991 847.265 
10307 3
12403201 5939.33 -1003.44 1503.22 -799.812 368.261 880.52 
12403200 6444 -535.556 1539.56 -761.603 907.407 1184.66 
12402800 6791.44 -57.1111 1602.33 -867.089 504.923 1003.39 
10307.5 3
12403201 5901 -932.6 1531.7 -75.3111 139.184 158.252 
12403200 6049.7 -131.7 1521.7 -774.656 793.429 1108.88 
12402800 6422.5 269.6 1595.9 -724.842 641.869 968.189 
10308 3
12403201 5461.56 -602.889 1494.11 -854.95 641.461 1068.84 
12403200 5727.67 146.889 1500.22 -626.524 542.002 828.431 
12402800 6017.22 635.111 1581.22 -788.478 711.111 1061.78 
10308.5 3
12403201 5129.78 -275.333 1492.78 -688.336 679.576 967.279 
12403200 5346.44 474.222 1511.33 -790.917 679.115 1042.47 
12402800 5596.44 1003.11 1572 -872.983 763.485 1159.75 
10309 3
12403201 4786.78 15.2222 1469.22 -681.909 577.645 893.685 
12403200 5208.67 630.222 1470.89 -273.912 310.139 413.78 
12402800 5338.67 1228.11 1492 -512.481 447.316 680.241 
10309.5 3
12403201 4467.11 181.333 1479.33 -623.132 323.803 702.241 
12403200 4896.11 893.222 1439.11 -609.27 512.671 796.267 
12402800 4877.67 1493.56 1421 -898.635 517.436 1036.96 
10310 3
12403201 3918.75 503 1504 -1098.92 644.623 1274.03 
12403200 4343.38 1020.25 1452.62 -1107.69 254.565 1136.56 
12402800 4416 1725.5 1391.5 -925.184 464.819 1035.38 
10310.5 3
12403201 3770.56 701.556 1528.78 -308.738 413.657 516.17 
12403200 3783 1217 1470.56 -1167.45 409.896 1237.32 
12402800 3952.33 1897.89 1400.33 -965.972 359.144 1030.58 
10311 3
12403201 3475.56 844.111 1547.67 -575.049 277.886 638.672 
12403200 3485.44 1381 1446.67 -580.03 319.688 662.296 
12402800 3421.67 2075.11 1516.78 -1034.44 345.462 1090.6 
10311.5 3
12403201 2826.78 1215.89 1459 -1282.17 734.739 1477.77 
12403200 3140.78 1649.56 1472.44 -681.159 530.742 863.519 
12402800 3052.89 2328.56 1609.56 -728.81 500.878 884.332 
10312 3
12403201 2386.88 1454.5 1400.25 -895.932 485.97 1019.25 
12403200 2833 1745.75 1493.62 -626.839 195.915 656.742 
12402800 2700.5 2490.38 1636 -717.696 329.571 789.75 
10312.5 3
12403201 2053.22 1578.33 1386.78 -665.974 247.172 710.363 
12403200 2443.44 1950 1538 -777.556 407.685 877.952 
12402800 2257.11 2598 1631.33 -885.008 214.82 910.707 
10313 3
12403201 1692 1640.33 1419.56 -701.402 120.388 711.659 
12403200 2015.67 2122.67 1585.78 -830.636 335.275 895.749 
12402800 1873.78 2734 1629 -744.337 264.078 789.794 
10313.5 3
12403201 1363.5 1759.5 1458.38 -666.329 241.717 708.817 
12403200 1604.75 2235.25 1542 -833.502 228.364 864.22 
12402800 1562.12 2844.62 1630 -632.156 224.391 670.8 
10314 3
12403201 923.556 1818.33 1438.44 -871.177 116.502 878.932 
12403200 1283.33 2282 1617.22 -636.469 92.5743 643.166 
12402800 962.778 2749.44 1616.22 -1186.83 -188.476 1201.7 
10314.5 3
12403201 457.111 1719.44 1526.33 -900.472 -190.905 920.486 
12403200 822.333 2288.56 1647.67 -889.961 12.6555 890.051 
12402800 421.889 2757.56 1694.11 -1044.19 15.6585 1044.3 
10315 3
12403201 -76.5 1756 1562 -1123.39 76.9591 1126.02 
12403200 269.25 2380.38 1605 -1164.39 193.304 1180.32 
12402800 21.125 2811.62 1688.88 -843.713 113.83 851.358 
10315.5 3
12403201 -427.222 1866.44 1524.67 -700.044 220.448 733.934 
12403200 -128.222 2419.22 1584.67 -793.358 77.5394 797.138 
12402800 -339 2975.44 1654.33 -718.812 326.985 789.69 
10316 3
12403201 -846.25 1889.38 1522.88 -851.682 46.6068 852.957 
12403200 -569.875 2443.88 1598.75 -897.668 50.1073 899.066 
12402800 -844.375 3073 1650.38 -1027.18 198.284 1046.15 
10316.5 3
12403201 -1272.33 1914.22 1522.11 -852.167 49.6944 853.614 
12403200 -1014.22 2581 1617 -888.694 274.25 930.049 
12402800 -1290.44 3356.67 1648.22 -892.139 567.333 1057.25 
10317 3
12403201 -1786.78 2000 1538.89 -995.057 165.914 1008.79 
12403200 -1473.56 2691.78 1615.11 -888.459 214.27 913.932 
12402800 -1486.44 3556.44 1640.78 -379.11 386.417 541.334 
10317.5 3
12403201 -2120.5 2190 1550.75 -681.066 387.755 783.712 
12403200 -1881.75 2832.38 1616 -833.05 286.933 881.08 
12402800 -1824.12 3679.12 1626.25 -689.144 250.368 733.215 
10318 3
12403201 -2416.33 2408.89 1546.67 -607.461 449.464 755.663 
12403200 -2278 2973 1596 -813.655 288.758 863.374 
12402800 -2158.11 3869.78 1629.44 -685.803 391.484 789.674 
10318.5 3
12403201 -2853.89 2355.78 1525.22 -849.622 -103.128 855.858 
12403200 -2661.22 3205.67 1599.56 -744.121 451.78 870.529 
12402800 -2515.89 4112.44 1619.22 -694.714 471.197 839.437 
10319 3
12403201 -3429 2315.5 1581.38 -1161.84 -81.3692 1164.69 
12403200 -2899.38 3297 1661 -481.117 184.512 515.284 
12402800 -2844.25 4263.88 1617.12 -663.356 305.92 730.499 
10319.5 3
12403201 -3868 2645.44 1668.33 -920.335 691.707 1151.29 
12403200 -3306.78 3433.56 1664.22 -854.094 286.28 900.796 
12402800 -3069.78 4490.56 1710.11 -472.805 475.221 670.358 
10320 3
12403201 -4159.56 2797.33 1622.89 -561.764 292.657 633.425 
12403200 -3954.11 3525.11 1637.22 -1247.27 176.408 1259.68 
12402800 -3539 4617.89 1751.89 -904.089 245.344 936.787 
10320.5 3
12403201 -4557.62 2916.88 1571.12 -785.147 235.782 819.786 
12403200 -4382.75 3593.25 1581.12 -845.442 134.396 856.057 
12402800 -4160.75 4667.12 1673.38 -1226.33 97.1126 1230.17 
10321 3
12403201 -4925.89 3041.67 1447 -756.189 256.246 798.425 
12403200 -4679.33 3754.22 1524.67 -609.001 330.538 692.92 
12402800 -4551 4790.56 1582 -801.335 253.451 840.461 
10321.5 3
12403201 -5398.44 3189 1258.78 -943.225 294.079 988.006 
12403200 -5158 3946.56 1283.67 -955.422 383.899 1029.67 
12402800 -4953 4908.78 1496.11 -802.395 235.972 836.374 
10322 3
12403201 -5816 3438.89 1265.56 -840.152 502.795 979.111 
12403200 -5637 4212.11 1170.22 -963.783 534.317 1101.99 
12402800 -5428.78 5001.56 1327.67 -957.299 186.676 975.331 
10322.5 3
12403201 -6334.89 3755.11 1383.33 -999.786 609.291 1170.82 
12403200 -6052.22 4373.78 1278.44 -800.043 311.496 858.544 
12402800 -5920 5014.89 1316.67 -946.478 25.6904 946.827 
10323 3
12403201 -6727.62 4157.5 1339.12 -791.807 811.268 1133.63 
12403200 -6303.88 4546 1389 -507.364 347.222 614.802 
12402800 -6476.12 5139.5 1305.5 -1121.22 251.232 1149.02 
10323.5 3
12403201 -7247.22 4137.78 1356.22 -1080.24 -41.0025 1081.02 
12403200 -6546.22 4662.33 1363.11 -503.84 241.857 558.883 
12402800 -6681.22 5232.22 1303.22 -426.398 192.77 467.948 
10324 3
12403201 -7718.89 4001 1240.78 -928.478 -269.248 966.729 
12403200 -7034.11 4758.67 1394.56 -960.411 189.633 978.954 
12402800 -6946.22 5358.33 1275.33 -521.654 248.25 577.712 
10324.5 3
12403201 -8058.12 4106.75 1339 -683.944 213.206 716.405 
12403200 -7680 4786.12 1330 -1302.2 55.3595 1303.37 
12402800 -7627.75 5586.25 1375.38 -1374.05 459.509 1448.85 
10325 3
12403201 -8374.44 4104.44 1345.11 -628.866 -4.58361 628.882 
12403200 -8242.11 4855.22 1240.22 -1117.52 137.37 1125.93 
12402800 -8375.89 5649 1216.56 -1487.35 124.751 1492.58 
10325.5 3
12403201 -8928.89 3946 1179.22 -1064.19 -304.116 1106.79 
12403200 -8682 4963.44 1325.44 -844.316 207.72 869.493 
12402800 -8945.44 5785.22 1337 -1093.2 261.463 1124.03 
10326 3
12403201 -9360.44 4055.11 1277.89 -839.602 212.278 866.022 
12403200 -9168.78 5078.89 1379.89 -947.038 224.6 973.307 
12402800 -9233.67 6008.67 1367.89 -560.744 434.717 709.515 
10326.5 3
12403201 -9722.88 4113.25 1335.62 -758.223 121.629 767.916 
12403200 -9693.62 4875.88 1311.38 -1098.01 -424.715 1177.29 
12402800 -9502.12 6122.75 1409.25 -561.628 238.668 610.237 
10327 3
12403201 -10212.1 4084.33 1312.44 -978.472 -57.8333 980.18 
12403200 -10080.2 4882.89 1384 -773.194 14.0278 773.322 
12402800 -9875.11 6172.33 1435.22 -745.972 99.1667 752.535 
10327.5 3
12403201 -10665.8 4209.33 1344.33 -860.848 237.192 892.927 
12403200 -10528.6 4981.22 1415.22 -850.727 186.591 870.95 
12402800 -10320.4 6136.56 1439.89 -845.035 -67.8895 847.758 
10328 3
12403201 -11070.5 4251.5 1367.88 -819.276 85.3576 823.71 
12403200 -11032.4 5015.5 1352.62 -1019.88 69.3882 1022.24 
12402800 -10820.4 6088.75 1452.62 -1012.01 -96.7724 1016.62 
10328.5 3
12403201 -11462.2 4338.11 1371.33 -801.068 177.119 820.415 
12403200 -11418.1 5130.78 1386.67 -788.826 235.742 823.299 
12402800 -11115 6096 1436.22 -602.505 14.8262 602.688 
10329 3
12403201 -11903.6 4387.56 1362.56 -860.299 96.3829 865.681 
12403200 -11917.7 5061.22 1368.11 -973.793 -135.586 983.186 
12402800 -11501.8 6154.78 1435.67 -753.953 114.577 762.609 
10329.5 3
12403201 -12307.4 4366.12 1354.75 -841.291 -44.647 842.474 
12403200 -12432.4 5066.5 1342.25 -1072.31 10.9954 1072.37 
12402800 -11987.4 6100.38 1451.38 -1011.66 -113.339 1017.99 
10330 3
12403201 -12739.4 4267.33 1354.33 -872.868 -199.579 895.394 
12403200 -12862.6 5105.78 1325.44 -869.052 79.349 872.667 
12402800 -12495.8 5968.89 1408.33 -1027.08 -265.629 1060.87 
10330.5 3
12403201 -13242.1 4149.75 1358 -985.648 -230.556 1012.25 
12403200 -13291.8 5023.88 1348.75 -841.558 -160.594 856.744 
12402800 -13125.6 5763.12 1379.88 -1234.99 -403.459 1299.23 
10331 3
12403201 -13582.3 4283.56 1342.56 -680.417 267.611 731.152 
12403200 -13745.1 5061.11 1361.44 -906.722 74.4722 909.775 
12402800 -13689.2 5713.11 1380.22 -1127.19 -100.028 1131.62 
10331.5 3
12403201 -14011.1 4316.62 1326.38 -855.872 66.0069 858.413 
12403200 -14206.8 4955.62 1364.5 -921.435 -210.551 945.185 
12402800 -14051.1 5730.5 1455.75 -722.361 34.7084 723.194 
10332 3
12403201 -14364.4 4209.89 1330 -716.672 -216.503 748.661 
12403200 -14624.8 5108 1390.89 -847.927 309.077 902.501 
12402800 -14400.7 5769.44 1456.11 -709.009 78.9948 713.397 
10332.5 3
12403201 -14876.6 4337.38 1345.25 -1043.14 259.646 1074.97 
12403200 -15074.5 5149.38 1395.5 -915.931 84.2668 919.799 
12402800 -14869.9 5864.38 1436.88 -955.618 193.341 974.98 
10333 3
12403201 -15392.9 4472.44 1265.44 -1075.55 281.395 1111.75 
12403200 -15472.1 5169.44 1313.33 -828.356 41.8113 829.411 
12402800 -15479.8 5912.44 1416.78 -1270.63 100.145 1274.57 
10333.5 3
12403201 -15815.2 4437.78 1345 -831.365 -68.2415 834.161 
12403200 -16008.6 5116.67 1299.78 -1055.99 -103.893 1061.09 
12402800 -15955.3 5855 1400.11 -936.133 -113.08 942.938 
10334 3
12403201 -16407.7 4169.56 1314.44 -1113.62 -504.177 1222.43 
12403200 -16427 4982.11 1337 -786.55 -252.924 826.215 
12402800 -16515.8 5585 1404.11 -1053.47 -507.519 1169.35 
10334.5 3
12403201 -16832 4283.5 1306.75 -878.537 235.91 909.66 
12403200 -16842.5 4962.25 1376 -860.248 -41.1203 861.231 
12402800 -17049.6 5590.25 1427.75 -1105.27 10.8696 1105.33 
10335 3
12403201 -17296.2 4265 1285.22 -937.823 -37.3737 938.567 
12403200 -17283.6 4962.89 1357.67 -891.021 1.29069 891.022 
12402800 -17433 5699.44 1385.67 -774.495 220.595 805.298 
10335.5 3
12403201 -17725 4212.38 1277.38 -835.824 -102.583 842.096 
12403200 -17791.6 4919.75 1321.88 -990.389 -84.0914 993.952 
12402800 -17920.6 5715 1335.12 -950.536 30.3227 951.02 
10336 3
12403201 -18121.4 4295.33 1296.56 -810.725 169.649 828.285 
12403200 -18232.6 4949.56 1308.33 -901.698 60.9521 903.756 
12402800 -18428 5789.33 1313.33 -1037.58 152.011 1048.65 
10336.5 3
12403201 -18646.1 4182.56 1312.44 -1014.83 -218.139 1038.01 
12403200 -18649.9 4821.89 1314.89 -807.221 -246.937 844.147 
12402800 -18893.2 5880.22 1327.22 -899.85 175.801 916.862 
10337 3
12403201 -19085.1 4084.25 1241.12 -907.053 -203.111 929.516 
12403200 -19050.9 4811.88 1237.25 -828.484 -20.6899 828.742 
12402800 -19382.2 5866.75 1382.38 -1010.39 -27.8352 1010.77 
10337.5 3
12403201 -19439.7 4082 1272.67 -741.719 -4.70711 741.734 
12403200 -19511.3 4753.78 1302 -963.302 -121.542 970.939 
12402800 -19980.1 5577.67 1310.78 -1250.76 -604.777 1389.3 
10338 3
12403201 -19844.2 4176.33 1241.11 -782.506 182.463 803.497 
12403200 -19986.9 4763.89 1295.67 -919.837 19.5573 920.045 
12402800 -20489.7 5361.11 1297.11 -985.601 -418.87 1070.92 
10338.5 3
12403201 -20395.2 4085.56 1245.22 -1063.71 -175.247 1078.05 
12403200 -20427 4779 1262.44 -849.635 29.172 850.136 
12402800 -20868.3 5302 1358.11 -731.017 -114.114 739.87 
10339 3
12403201 -20864.5 3928.12 1324.62 -983.811 -330.043 1037.7 
12403200 -20850.1 4686.62 1333.38 -887.055 -193.658 907.948 
12402800 -21369.6 5136.38 1208.88 -1050.93 -347.222 1106.8 
10339.5 3
12403201 -21236.1 3906.67 1237.89 -756.845 -43.7033 758.106 
12403200 -21262.8 4609.89 1189.89 -840.433 -156.285 854.841 
12402800 -21752.1 5174.33 1365.67 -778.994 77.3082 782.821 
10340 3
12403201 -21737.4 3874.44 1351.89 -953.105 -61.259 955.072 
12403200 -22161.8 4578.44 1375.89 -1709.13 -59.7803 1710.17 
12402800 -22258.2 5323.11 1171.44 -962.188 282.847 1002.9 
10340.5 3
12403201 -21952.5 3416.25 1217.12 -434.456 -925.645 1022.53 
12403200 -22553 4445 1304.5 -790.348 -269.585 835.06 
12402800 -23045.1 5075.75 1313.5 -1589.7 -499.719 1666.4 
10341 3
12403201 -22174.3 3312.56 1001 -472.992 -221.097 522.116 
12403200 -22979.3 4161.67 1256.89 -909.026 -604.122 1091.46 
12402800 -23567.2 4798.22 1520.11 -1113.21 -591.744 1260.72 
10341.5 3
12403201 -22789.2 2942.44 968.222 -1208.03 -727.134 1409.99 
12403200 -23394.7 4011.67 1475.56 -815.979 -294.695 867.564 
12402800 -24077.9 4577 1552.78 -1003.27 -434.621 1093.37 
10342 3
12403201 -23376.8 2997.33 1238.22 -1191.8 111.336 1196.99 
12403200 -23801.9 3858.11 1470.22 -826.009 -311.472 882.782 
12402800 -24521 4426.11 1537.56 -898.805 -306.063 949.487 
10342.5 3
12403201 -23840.1 3174.8 1393.3 -870.906 333.584 932.607 
12403200 -24251.6 3709.5 1492.2 -845.322 -279.344 890.282 
12402800 -24793.1 4346.6 1543.8 -511.466 -149.457 532.856 
10343 3
12403201 -24411.2 3043.25 1402.5 -1130.99 -260.495 1160.6 
12403200 -24829.5 3542.75 1503 -1144.36 -330.198 1191.04 
12402800 -25413.5 4165.75 1546.5 -1228.51 -358.119 1279.65 
10343.5 3
12403201 -24965.3 2737.89 1451.78 -1110.39 -611.946 1267.85 
12403200 -25282.3 3330.22 1512.22 -907.482 -425.907 1002.46 
12402800 -25928.3 4012.78 1574.44 -1031.73 -306.558 1076.31 
10344 3
12403201 -25348.2 2633.5 1461.88 -768.909 -209.616 796.969 
12403200 -25782.9 3181.88 1526.5 -1005.1 -297.886 1048.32 
12402800 -26495.1 3657.88 1528.88 -1138.14 -712.656 1342.84 
10344.5 3
12403201 -25735.8 2478 1464.89 -795.745 -319.302 857.417 
12403200 -26126.6 3026.78 1575.67 -705.71 -318.475 774.243 
12402800 -26842.6 3286.89 1490.44 -713.41 -761.778 1043.68 
10345 3
12403201 -26140.9 2296.67 1471.67 -794.336 -355.556 870.281 
12403200 -26382.8 2906.89 1579.22 -502.397 -235.076 554.674 
12402800 -27219.9 2980.78 1430.11 -739.869 -600.218 952.716 
10345.5 3
12403201 -26409.6 2109.11 1502.67 -521.683 -364.186 636.226 
12403200 -26730 2736.78 1595.89 -674.218 -330.313 750.784 
12402800 -27590.3 2828.44 1360.67 -719.31 -295.793 777.753 
10346 3
12403201 -26784.5 1880.62 1525.5 -779.51 -475.023 912.843 
12403200 -27117 2486 1577.38 -804.574 -521.368 958.73 
12402800 -27930.5 2794.12 1353.75 -707.207 -71.3502 710.797 
10346.5 3
12403201 -27196.2 1558.33 1524.33 -836.834 -655.064 1062.73 
12403200 -27521.6 2263.44 1603.78 -822.267 -452.349 938.479 
12402800 -28350.3 2743.78 1460.44 -853.32 -102.332 859.434 
10347 3
12403201 -27540.1 1283.11 1534.78 -667.745 -534.412 855.266 
12403200 -27850.3 1988.56 1600.78 -638.403 -533.765 832.144 
12402800 -28657.9 2792.33 1573.89 -597.195 94.2826 604.592 
10347.5 3
12403201 -27856.7 1247.56 1573.22 -620.697 -69.7168 624.6 
12403200 -28096.1 1825.67 1640.22 -481.917 -319.39 578.147 
12402800 -28965.4 2834.44 1587.67 -603.05 82.5708 608.677 
10348 3
12403201 -28257.3 944.667 1606.56 -790.27 -597.414 990.671 
12403200 -28538.9 1547.33 1639.33 -873.329 -548.981 1031.54 
12402800 -29411.6 2675.44 1590.67 -879.904 -313.609 934.121 
10348.5 3
12403201 -28568.2 609.625 1590.25 -628.114 -676.852 923.394 
12403200 -28737.6 1215.25 1655.5 -401.487 -670.875 781.835 
12402800 -30021.5 2383 1651.38 -1232.21 -590.797 1366.52 
10349 3
12403201 -28870.5 72.5 1580.88 -628.378 -1116.68 1281.34 
12403200 -28995.2 900.25 1640.38 -535.603 -654.886 846.018 
12402800 -30445.9 2086.5 1683 -882.277 -616.424 1076.29 
10349.5 3
12403201 -29081.6 -228.667 1555.44 -422.111 -602.333 735.516 
12403200 -29157.2 591.333 1607.67 -323.944 -617.833 697.609 
12402800 -30760.9 1744.11 1699.56 -630.028 -684.778 930.514 
10350 3
12403201 -29328 -435.889 1503.89 -482.279 -405.523 630.112 
12403200 -29514.3 133 1596.11 -698.848 -896.934 1137.05 
12402800 -31065.1 1349.22 1693.11 -595.347 -772.777 975.511 
10350.5 3
12403201 -29688.8 -715.222 1495.33 -715.829 -554.233 905.309 
12403200 -29783.1 -176.889 1600.44 -533.289 -614.859 813.91 
12402800 -31205.6 967.667 1663.44 -278.66 -757.055 806.711 
10351 3
12403201 -29972.4 -982.25 1466.88 -571.769 -538.362 785.337 
12403200 -30189 -488.875 1579.88 -818.324 -629.004 1032.13 
12402800 -31590.6 397.5 1627 -776.35 -1149.53 1387.13 
10351.5 3
12403201 -30296.7 -1291.11 1479.22 -649.883 -618.96 897.474 
12403200 -30735.2 -728.889 1587.78 -1094.63 -480.99 1195.65 
12402800 -31667.7 -113.444 1585.22 -154.392 -1023.94 1035.51 
10352 3
12403201 -30595.1 -1620.75 1507.88 -619.208 -683.898 922.57 
12403200 -31160.5 -907.25 1629.88 -882.319 -370.044 956.775 
12402800 -31744.9 -372.125 1548.25 -160.183 -536.682 560.077 
10352.5 3
12403201 -31005.4 -1901.67 1542.56 -846.019 -579.21 1025.3 
12403200 -31427.6 -1079.78 1633.22 -550.63 -355.727 655.542 
12402800 -32056.2 -873.889 1490.33 -641.953 -1034.56 1217.55 
10353 3
12403201 -31457.3 -2063.33 1573.89 -884.323 -316.373 939.212 
12403200 -31840.2 -1318.44 1624.67 -807.567 -467.058 932.903 
12402800 -32541.1 -1017.33 1690 -948.902 -280.713 989.553 
10353.5 3
12403201 -31894.3 -2177.22 1600.11 -837.165 -218.178 865.128 
12403200 -32097.1 -1596 1648.33 -492.124 -531.716 724.505 
12402800 -32872.6 -1294.78 1678.89 -634.951 -531.503 828.045 
10354 3
12403201 -32180.1 -2310.5 1588.25 -586.841 -273.671 647.517 
12403200 -32449.5 -1803 1646.88 -723.591 -425.051 839.198 
12402800 -33094.4 -1570 1669.62 -455.481 -565.138 725.84 
10354.5 3
12403201 -32458.9 -2441.5 1603.62 -581.942 -273.486 643.001 
12403200 -32768.8 -1940.75 1651 -666.493 -287.578 725.888 
12402800 -33340.8 -1746.25 1651.5 -514.353 -367.954 632.415 
10355 3
12403201 -32736 -2645.11 1608.33 -526.854 -387.093 653.771 
12403200 -32998.4 -2143.89 1645.44 -436.681 -386.196 582.956 
12402800 -33714.3 -1852.33 1604.67 -710.234 -201.679 738.314 
10355.5 3
12403201 -33013.6 -2800 1591.78 -537.898 -300.172 615.985 
12403200 -33268.6 -2262.33 1647.78 -523.471 -229.543 571.587 
12402800 -34173.3 -2086.56 1490.78 -889.535 -453.919 998.656 
10356 3
12403201 -33281.2 -2971.38 1565.5 -548.554 -351.178 651.335 
12403200 -33551.6 -2430.88 1631.12 -580.06 -345.372 675.094 
12402800 -34554.9 -2095.25 1413.5 -781.848 -17.8165 782.051 
10356.5 3
12403201 -33511.9 -3115.67 1562.11 -462.202 -289.162 545.202 
12403200 -33774.4 -2672.78 1611.22 -446.532 -484.775 659.089 
12402800 -34817.2 -2170.78 1364.67 -525.746 -151.358 547.1 
10357 3
12403201 -33750.5 -3286.62 1580 -466.037 -333.903 573.308 
12403200 -34069.2 -2811.88 1590 -575.792 -271.674 636.666 
12402800 -34928.6 -2081.88 1447.12 -217.584 173.638 278.375 
10357.5 3
12403201 -34032.1 -3333.89 1566.44 -580.641 -97.4513 588.762 
12403200 -34392.6 -2848.67 1605.89 -666.609 -75.8591 670.912 
12402800 -35044 -1879.78 1629.78 -237.887 416.695 479.818 
10358 3
12403201 -34332.6 -3337.22 1551.11 -597.305 -6.6269 597.342 
12403200 -34736.9 -2935.11 1592.22 -684.559 -171.858 705.802 
12402800 -35338.8 -2214.89 1678.22 -586.039 -666.225 887.298 
10358.5 3
12403201 -34658.7 -3441.22 1566.67 -649.624 -207.171 681.858 
12403200 -35175.3 -2988.78 1576 -873.395 -106.906 879.914 
12402800 -35540.9 -2463.78 1727.89 -402.612 -495.795 638.677 
10359 3
12403201 -35027.8 -3467.11 1566.78 -765.791 -53.7114 767.672 
12403200 -35611.9 -3117.56 1616.56 -905.717 -267.174 944.301 
12402800 -35939.6 -2598.67 1755.11 -827.109 -279.852 873.171 
10359.5 3
12403201 -35449 -3443.11 1543.67 -856.143 48.7805 857.531 
12403200 -35987 -3079.22 1642.33 -762.421 77.9133 766.392 
12402800 -36211.2 -2468.78 1741 -552.168 264.002 612.035 
10360 3
12403201 -35859 -3571.22 1572.33 -808.679 -252.685 847.237 
12403200 -36289.2 -3113.56 1645.11 -596.099 -67.7186 599.933 
12402800 -36563.9 -2450.78 1729.67 -695.595 35.503 696.5 
10360.5 3
12403201 -36213.7 -3649.33 1607.78 -680.742 -149.925 697.056 
12403200 -36675.6 -3188 1655.78 -741.523 -142.888 755.164 
12402800 -36984.6 -2415.78 1735.44 -807.422 67.1785 810.211 
10361 3
12403201 -36532.9 -3610 1627 -629.602 77.5805 634.364 
12403200 -37117 -3160.25 1672.38 -870.699 54.7337 872.418 
12402800 -37448 -2522.38 1746.62 -914.092 -210.251 937.96 
10361.5 3
12403201 -37009.1 -3710.62 1655.62 -1013.3 -214.096 1035.67 
12403200 -37508.4 -3291.38 1689.62 -832.713 -278.989 878.206 
12402800 -37761.5 -2621.25 1810.38 -667.021 -210.372 699.41 
10362 3
12403201 -37388.9 -3720.89 1670.11 -743.178 -20.0859 743.449 
12403200 -37926.2 -3253.44 1656.56 -817.705 74.2281 821.067 
12402800 -38147.4 -2635.22 1785.78 -755.273 -27.3429 755.768 
10362.5 3
12403201 -37749.2 -3566 1648.88 -712.176 306.105 775.174 
12403200 -38343.9 -3335 1643 -825.401 -161.177 840.99 
12402800 -38534.4 -2529.38 1752.75 -764.685 209.184 792.781 
10363 3
12403201 -38412 -3153.22 1652.33 -1344.32 837.277 1583.74 
12403200 -38518.6 -3539.56 1639.89 -354.322 -414.92 545.621 
12402800 -39037.9 -2565.67 1732.67 -1021.33 -73.6139 1023.98 
10363.5 3
12403201 -39127.4 -3252.75 1653 -1427.89 -198.658 1441.65 
12403200 -38701.8 -3646.25 1640 -365.658 -212.963 423.153 
12402800 -39476.9 -2601.38 1728.38 -876.22 -71.2741 879.114 
10364 1
12402800 -39903.6 -2407.11 1714.78 -833.36 379.422 915.669 
10364.5 1
12402800 -40272.5 -2309.12 1714 -726.269 192.886 751.446 
10365 1
12402800 -40145.6 -2323.5 1705.75 262.138 -29.7004 263.816 
10365.5 1
12402800 -40376.2 -2174.44 1701.67 -479.412 309.887 570.847 
10366 1
12402800 -40880.6 -1875.25 1703 -977.525 579.834 1136.56 
