# Supplementary material for: Intrinsic group behaviour II: On the dependence of triad spatial dynamics on social and personal features; and on the effect of social interaction on small group dynamics
Source: PLoS One. 2019 Dec 3;14(12):e0225704. doi: 10.1371/journal.pone.0225704 (PMC6890182; doi:10.1371/journal.pone.0225704)
Supplement: S3 Data Set — (ZIP) [file pone.0225704.s003.zip › set_3_int/group_traj_triad_int/traj_3_0324_62.dat]

3 12404200 12405400 12370500 0 0 0 1 0 1 0 10 10 10 1660.78 1671.12 1644.83 
10025 1
12370500 10023.5 -4944.5 829.167 0 0 0 
10025.5 1
12370500 9777.25 -4633.62 825.625 -586.31 740.179 944.258 
10026 1
12370500 9751.38 -4452.75 953 -51.6467 361.028 364.703 
10026.5 1
12370500 9397.88 -4155.88 1000 -714.141 599.747 932.574 
10027 1
12370500 8841 -3558.38 1003.75 -1089.77 1169.28 1598.38 
10027.5 1
12370500 8585 -3169.14 992.286 -524.59 797.607 954.658 
10028 1
12370500 8603.25 -3054.5 1003.88 38.5021 241.863 244.908 
10028.5 1
12370500 8455.88 -2763.62 1006.38 -290.68 573.718 643.154 
10029 1
12370500 7828 -2510.62 1007.25 -1243.32 500.99 1340.46 
10029.5 1
12370500 7291.88 -2788.5 1032 -1085.27 -562.5 1222.38 
10030 1
12370500 6888 -3271.88 1113.25 -767.823 -918.964 1197.52 
10030.5 1
12370500 6166.12 -3632.75 1296.38 -1438 -718.875 1607.67 
10031 1
12370500 5947.75 -3448.88 1283.12 -428.186 360.539 559.761 
10031.5 1
12370500 5847 -3274 1269 -206.879 359.086 414.417 
10032 1
12370500 5838 -3504.62 1269 -17.8926 -458.499 458.848 
10032.5 1
12370500 5927.12 -3698.5 1269 176.835 -384.673 423.372 
10033 1
12370500 5963.5 -3775.62 1269 73.1891 -155.181 171.575 
10033.5 1
12370500 6069.75 -3846.5 1269 211.653 -141.185 254.422 
10034 1
12370500 6094.88 -3877.12 1269 50.5533 -61.6197 79.7034 
10034.5 1
12370500 6279.75 -3784.88 1287.12 375.762 187.5 419.945 
10035 1
12370500 6420 -3741.75 1413.12 283.907 87.2976 297.025 
10035.5 1
12370500 6491.62 -3592.75 1495.12 144.99 301.619 334.659 
10036 1
12370500 6551.75 -3509.88 1516.5 119.059 164.109 202.748 
10036.5 1
12370500 6701.5 -3447.5 1515.5 292.48 121.826 316.838 
10037 1
12370500 6617.12 -3460.12 1526.62 -168.75 -25.25 170.629 
10037.5 1
12370500 6639.43 -3483.86 1538.43 46.3692 -49.3392 67.7086 
10038 1
12370500 6625.88 -3471.12 1536.88 -28.1779 26.4702 38.6609 
10038.5 1
12370500 6369 -3655.75 1532.38 -495.898 -356.419 610.695 
10039 1
12370500 6248.5 -3550.75 1534.62 -242.944 211.694 322.236 
10039.5 1
12370500 6146.75 -3566.88 1533.25 -210.663 -33.3851 213.292 
10040 1
12370500 6220 -3600 1535.22 139.524 -63.0952 153.127 
10040.5 1
12370500 6170.5 -3601.88 1534.5 -95.3757 -3.61272 95.4441 
10041 1
12370500 6094.62 -3603.88 1535.25 -155.482 -4.09836 155.536 
10041.5 1
12370500 6247.12 -3570.75 1536 288.28 62.6181 295.002 
10042 1
12370500 6447.29 -3487.14 1535.57 419.624 175.277 454.76 
10042.5 1
12370500 6404.12 -3445.25 1531.5 -90.8647 88.1955 126.629 
10043 1
12370500 6431.5 -3415 1530.38 52.2424 57.729 77.8582 
10043.5 1
12370500 6532.88 -3403.88 1530.12 201.541 22.1173 202.751 
10044 1
12370500 6579.75 -3327.5 1531.75 91.3743 148.879 174.683 
10044.5 1
12370500 6441.57 -3335.29 1533.14 -284.904 -16.053 285.356 
10045 1
12370500 6237.5 -3391.12 1531 -429.624 -117.556 445.417 
10045.5 1
12370500 6380.57 -3360.86 1532.57 293.179 62.0243 299.668 
10046 1
12370500 6256.25 -3465.62 1531.38 -246.181 -207.461 321.94 
10046.5 1
12370500 6376.12 -3612.75 1526.62 226.179 -277.594 358.072 
10047 1
12370500 6551.71 -3657 1538.57 359.814 -90.6762 371.064 
10047.5 1
12370500 6502.5 -3666.25 1544.75 -100.643 -18.9162 102.405 
10048 1
12370500 6593.29 -3676 1538 181.571 -19.5 182.616 
10048.5 1
12370500 6686.38 -3675.5 1534.38 186.926 1.00402 186.929 
10049 1
12370500 6518.88 -3733.5 1534.62 -322.115 -111.538 340.88 
10049.5 1
12370500 6221.14 -3777.71 1535.14 -605.147 -89.8664 611.783 
10050 1
12370500 6181.25 -3772.38 1536.25 -79.4678 10.636 80.1765 
10050.5 1
12370500 6249.5 -3789 1534.38 132.012 -32.1567 135.872 
10051 1
12370500 6327.43 -3845.86 1532 161.343 -117.717 199.722 
10051.5 1
12370500 6478.88 -3739.88 1531.38 312.906 218.971 381.914 
10052 1
12370500 6656.12 -3655.38 1533.38 350.99 167.327 388.835 
10052.5 1
12370500 6492.5 -3596 1537.88 -322.096 116.88 342.647 
10053 1
12370500 6251.25 -3573.88 1579 -476.779 43.7253 478.779 
10053.5 1
12370500 6223.12 -3517 1567.62 -54.6116 110.437 123.202 
10054 1
12370500 6191 -3526.71 1561.71 -65.9651 -19.9472 68.915 
10054.5 1
12370500 6199.12 -3583 1552 17.2505 -119.503 120.741 
10055 1
12370500 6260.75 -3577.62 1548 119.197 10.3965 119.65 
10055.5 1
12370500 6144.38 -3735.25 1544.38 -226.852 -307.261 381.931 
10056 1
12370500 6136.12 -3726.38 1543.5 -16.1133 17.334 23.6665 
10056.5 1
12370500 6289.5 -3740 1542.12 303.113 -26.9269 304.306 
10057 1
12370500 6184.75 -3800.12 1540 -209.082 -120.01 241.076 
10057.5 1
12370500 6231.75 -3801.75 1539.12 96.5092 -3.33676 96.5669 
10058 1
12370500 6285.75 -3837.5 1545.12 109.533 -72.5152 131.362 
10058.5 1
12370500 6337.12 -3824.5 1541.88 100.735 25.4902 103.91 
10059 1
12370500 6284 -3447.5 1552.25 -108.418 769.388 776.989 
10059.5 1
12370500 6253.5 -3320.5 1548.62 -63.0165 262.397 269.858 
10060 1
12370500 6206.75 -3438.38 1557.38 -91.8468 -231.582 249.13 
10060.5 1
12370500 6271.44 -3542.89 1557.44 129.131 -208.611 245.343 
10061 1
12370500 6433.12 -3650.38 1559.25 321.433 -213.69 385.982 
10061.5 1
12370500 6529.56 -3676.89 1541.11 194.025 -53.3479 201.226 
10062 1
12370500 6479.25 -3713.88 1534 -99.222 -72.9509 123.154 
10062.5 1
12370500 6431.62 -3637.5 1532.5 -98.6025 158.126 186.35 
10063 1
12370500 6235.11 -3514.78 1530.56 -389.909 243.496 459.695 
10063.5 1
12370500 6180.25 -3539.62 1536.25 -109.285 -49.4965 119.971 
10064 1
12370500 6094.12 -3544.88 1540.88 -180.178 -10.9833 180.512 
10064.5 1
12370500 6130.22 -3600.33 1542.22 68.4957 -105.234 125.562 
10065 1
12370500 6145.62 -3640.88 1550.38 30.5006 -80.2805 85.8793 
10065.5 1
12370500 6133.67 -3495.44 1553.33 -24.0127 292.029 293.015 
10066 1
12370500 6278.78 -3313.67 1546.11 282.317 353.653 452.519 
10066.5 1
12370500 6177.11 -3389.33 1536.89 -202.121 -150.431 251.957 
10067 1
12370500 6152.2 -3553.6 1535.5 -50.224 -331.183 334.969 
10067.5 1
12370500 6197.3 -3723 1533.7 92.418 -347.131 359.223 
10068 1
12370500 6309.78 -3705.78 1547 229.079 35.0758 231.749 
10068.5 1
12370500 6215.62 -3720 1545.12 -189.062 -28.5587 191.207 
10069 1
12370500 6197.11 -3642.44 1551.33 -37.2513 156.047 160.432 
10069.5 1
12370500 6168.75 -3509.5 1548.38 -54.7512 256.65 262.425 
10070 1
12370500 6176 -3474.25 1544.75 14.0232 68.1818 69.609 
10070.5 1
12370500 6412.88 -3516.38 1549.5 496.593 -88.3124 504.385 
10071 1
12370500 6581 -3563 1544.33 336.25 -93.25 348.941 
10071.5 1
12370500 6578.12 -3580 1539.62 -5.63725 -33.3333 33.8067 
10072 1
12370500 6311.62 -3691.5 1536.25 -556.367 -232.777 603.1 
10072.5 1
12370500 6269 -3339.44 1532.11 -81.6571 674.436 679.361 
10073 1
12370500 6193.88 -3444 1536.75 -147.884 -205.818 253.438 
10073.5 1
12370500 6194.75 -3482.75 1536.25 1.83824 -81.4076 81.4283 
10074 1
12370500 6464.88 -3547.25 1535.62 538.098 -128.486 553.225 
10074.5 1
12370500 6415 -3631.12 1531.12 -100.962 -169.787 197.537 
10075 1
12370500 6502.67 -3681.67 1529.78 177.823 -102.519 205.258 
10075.5 1
12370500 6383.88 -3751.5 1528.75 -230.663 -135.599 267.568 
10076 1
12370500 6282.22 -3820.78 1537.78 -196.62 -134 237.94 
10076.5 1
12370500 6432.5 -3612 1542.75 300.556 417.556 514.477 
10077 1
12370500 6332.12 -3371.38 1535.12 -204.847 491.071 532.084 
10077.5 1
12370500 6340.5 -3361.12 1533.88 16.9878 20.7911 26.8487 
10078 1
12370500 6342.75 -3390.25 1533.38 4.53629 -58.7198 58.8947 
10078.5 1
12370500 6227.25 -3418.5 1536.12 -238.144 -58.2474 245.164 
10079 1
12370500 6196.44 -3482.44 1531 -60.0498 -124.648 138.359 
10079.5 1
12370500 6119 -3548.88 1535.88 -152.15 -130.512 200.457 
10080 1
12370500 6103.89 -3542.22 1533.56 -29.8639 13.1478 32.63 
10080.5 1
12370500 6086 -3469.62 1534.75 -34.2699 139.075 143.235 
10081 1
12370500 6104.71 -3476 1532.29 39.7331 -13.535 41.9752 
10081.5 1
12370500 6338.44 -3501.56 1550.78 478.955 -52.3679 481.81 
10082 1
12370500 6477.89 -3644 1557.67 264.6 -270.293 378.248 
10082.5 1
12370500 6532 -3617.12 1557 109.982 54.624 122.8 
10083 1
12370500 6669.56 -3643.78 1546 272.387 -52.7778 277.453 
10083.5 1
12370500 6725.62 -3670 1540.88 113.043 -52.8674 124.795 
10084 1
12370500 6729.89 -3549.56 1536.67 8.52778 240.889 241.04 
10084.5 1
12370500 6582.12 -3523.38 1539.25 -294.35 52.1525 298.935 
10085 1
12370500 6190.88 -3535 1549.88 -801.742 -23.8217 802.096 
10085.5 1
12370500 6209.38 -3657.88 1550.5 38.5417 -255.99 258.875 
10086 1
12370500 6236.11 -3526.67 1549.33 51.4156 252.324 257.509 
10086.5 1
12370500 6234.12 -3336.38 1555 -3.71236 355.685 355.705 
10087 1
12370500 6246.71 -3429.57 1557.14 26.8428 -198.713 200.518 
10087.5 1
12370500 6218.78 -3402.22 1548.22 -54.8851 53.7313 76.8077 
10088 1
12370500 6153 -3516.2 1541.8 -140.551 -243.542 281.189 
10088.5 1
12370500 6146 -3586.57 1538.86 -12.4113 -124.772 125.388 
10089 1
12370500 6261.14 -3626.57 1534.57 247.088 -85.8369 261.573 
10089.5 1
12370500 6173.12 -3688.25 1539 -182.232 -127.699 222.52 
10090 1
12370500 6195 -3650.38 1536.38 43.4028 75.1488 86.7822 
10090.5 1
12370500 6444.25 -3686.12 1529.5 501.509 -71.9316 506.641 
10091 1
12370500 6552 -3656.75 1522.62 213.79 58.2837 221.592 
10091.5 1
12370500 6535.12 -3541.25 1538.88 -33.4821 229.167 231.6 
10092 1
12370500 6536.25 -3617.75 1554.25 2.37844 -161.734 161.751 
10092.5 1
12370500 6351.88 -3581.75 1552.25 -367.281 71.7131 374.217 
10093 1
12370500 6139.67 -3559.78 1545 -404.978 41.9317 407.143 
10093.5 1
12370500 6169 -3595.88 1539.75 57.5163 -70.7789 91.2018 
10094 1
12370500 6166 -3613.38 1534.62 -6.07287 -35.4251 35.9419 
10094.5 1
12370500 6109.38 -3599.75 1532 -114.858 27.6369 118.136 
10095 1
12370500 6136 -3431.38 1530.5 56.1709 355.222 359.635 
10095.5 1
12370500 6128.11 -3476.67 1529.33 -14.9128 -85.6175 86.9066 
10096 1
12370500 6135.57 -3464.29 1529.86 14.7437 24.4683 28.567 
10096.5 1
12370500 6249.75 -3472.75 1529 242.417 -17.9709 243.083 
10097 1
12370500 6472.12 -3503.75 1528.25 450.152 -62.753 454.505 
10097.5 1
12370500 6237.38 -3490.12 1533.75 -453.185 26.3031 453.948 
10098 1
12370500 6134.5 -3444.25 1535 -202.51 90.3051 221.732 
10098.5 1
12370500 6287.25 -3337.12 1531.88 304.89 213.822 372.395 
10099 1
12370500 6316.38 -3394.38 1531.5 57.5593 -113.142 126.942 
10099.5 1
12370500 6455.86 -3353 1533.86 288.783 85.6625 301.22 
10100 1
12370500 6444.25 -3451.25 1534 -23.5439 -199.29 200.676 
10100.5 1
12370500 6402.12 -3406.75 1538.88 -82.2754 86.9141 119.68 
10101 1
12370500 6623.62 -3331.88 1537.12 432.617 146.24 456.666 
10101.5 1
12370500 6704.38 -3352.5 1537.5 158.333 -40.4412 163.416 
10102 1
12370500 6766.38 -3414.88 1535.38 123.506 -124.253 175.193 
10102.5 1
12370500 6425.62 -3479.38 1555.12 -691.176 -130.832 703.45 
10103 1
12370500 6245.71 -3560.29 1547.86 -363.456 -163.456 398.52 
10103.5 1
12370500 6210.62 -3514.88 1537.5 -73.8722 95.6015 120.817 
10104 1
12370500 6230.25 -3598.88 1531.75 38.1809 -163.424 167.825 
10104.5 1
12370500 6205.29 -3622.14 1532.86 -50.3312 -46.911 68.8032 
10105 1
12370500 6172.89 -3570.67 1534.67 -63.1517 100.343 118.562 
10105.5 1
12370500 6168.29 -3504.43 1537.14 -9.13328 131.425 131.742 
10106 1
12370500 6188.88 -3713.62 1534.62 42.1049 -427.805 429.872 
10106.5 1
12370500 6310.5 -3814.25 1529.75 244.718 -202.465 317.615 
10107 1
12370500 6333.38 -3852 1529 44.9411 -74.165 86.7188 
10107.5 1
12370500 6348.12 -3816.5 1533.5 29.0927 70.0197 75.8231 
10108 1
12370500 6223.5 -3604 1532.38 -241.99 412.621 478.347 
10108.5 1
12370500 6133.57 -3498.57 1528.71 -179.498 210.436 276.592 
10109 1
12370500 6142.62 -3512.12 1529.88 17.8571 -26.7329 32.1485 
10109.5 1
12370500 6132 -3580.43 1530.14 -22.228 -142.895 144.613 
10110 1
12370500 6141.25 -3645.25 1532.5 19.3111 -135.327 136.697 
10110.5 1
12370500 6145.88 -3571.12 1533.5 8.98058 143.932 144.212 
10111 1
12370500 6121.71 -3571.43 1532.57 -48.3214 -0.607143 48.3252 
10111.5 1
12370500 6290.88 -3569.88 1535.88 343.125 3.15126 343.14 
10112 1
12370500 6533 -3509.38 1534.62 465.625 116.346 479.941 
10112.5 1
12370500 6546.86 -3449.43 1539 28.2223 122.09 125.31 
10113 1
12370500 6638.88 -3393.75 1538.38 191.305 115.756 223.6 
10113.5 1
12370500 6587.62 -3339.88 1533.62 -98.5577 103.606 142.996 
10114 1
12370500 6359.29 -3342.14 1528.86 -463.163 -4.60012 463.186 
10114.5 1
12370500 6263.62 -3482.5 1522.75 -196.429 -288.208 348.781 
10115 1
12370500 6197.88 -3451.38 1529.38 -125.477 59.3989 138.826 
10115.5 1
12370500 6160.14 -3348.29 1549.71 -75.4643 206.179 219.555 
10116 1
12370500 6223.5 -3428.25 1545 125.959 -158.975 202.826 
10116.5 1
12370500 6436.43 -3610.29 1542.29 431.904 -369.241 568.225 
10117 1
12370500 6357.5 -3619 1540.5 -158.173 -17.4635 159.135 
10117.5 1
12370500 6180.86 -3615.86 1541.86 -347.722 6.18673 347.777 
10118 1
12370500 6204 -3669.38 1533.25 45.9184 -106.186 115.689 
10118.5 1
12370500 6151 -3643.86 1531.14 -108.607 52.2907 120.539 
10119 1
12370500 6061.75 -3696.88 1532.12 -185.166 -109.996 215.373 
10119.5 1
12370500 6105.88 -3528.62 1532 85.1834 324.807 335.791 
10120 1
12370500 6156.62 -3562 1528.75 99.3151 -65.3131 118.867 
10120.5 1
12370500 6127.43 -3556.86 1525.43 -62.2525 10.9656 63.2109 
10121 1
12370500 6148.88 -3502.38 1539.38 43.7682 111.188 119.492 
10121.5 1
12370500 6268.62 -3627.5 1539 226.799 -236.979 328.02 
10122 1
12370500 6411.75 -3675.25 1536.25 274.712 -91.6507 289.597 
10122.5 1
12370500 6618.25 -3621.25 1526.38 419.715 109.756 433.829 
10123 1
12370500 6607.86 -3629.29 1528.14 -21.8797 -16.9173 27.6571 
10123.5 1
12370500 6473.5 -3581.88 1533.25 -275.322 97.1531 291.961 
10124 1
12370500 6221.62 -3536.38 1532.5 -500.746 90.4573 508.85 
10124.5 1
12370500 6206.86 -3583.14 1540.29 -29.0706 -92.0627 96.5435 
10125 1
12370500 6182.38 -3534.12 1539.12 -48.6723 97.451 108.93 
10125.5 1
12370500 6164.75 -3642.75 1534.38 -34.4912 -212.573 215.353 
10126 1
12370500 6124.12 -3663 1532.88 -79.6569 -39.7059 89.0043 
10126.5 1
12370500 6117 -3413.38 1534.75 -14.4231 505.314 505.52 
10127 1
12370500 6202.33 -3350.11 1538 167.32 124.047 208.288 
10127.5 1
12370500 6269.33 -3467 1537.78 135.903 -237.097 273.285 
10128 1
12370500 6295.88 -3315 1530.62 54.9517 314.7 319.461 
10128.5 1
12370500 6265.75 -3545.88 1537 -60.9818 -467.358 471.32 
10129 1
12370500 6301.44 -3730.56 1534.89 70.2647 -363.544 370.272 
10129.5 1
12370500 6252 -3695.5 1528 -101.738 72.1308 124.713 
10130 1
12370500 6251.67 -3658.89 1532.11 -0.648508 71.2278 71.2308 
10130.5 1
12370500 6385.12 -3539.12 1544.12 252.762 226.826 339.615 
10131 1
12370500 6232.75 -3754.25 1543.25 -307.828 -434.596 532.571 
10131.5 1
12370500 6196.25 -3791.38 1542.75 -72.4206 -73.6607 103.299 
10132 1
12370500 6134.62 -3567 1551 -123.25 448.75 465.368 
10132.5 1
12370500 6103.12 -3426.38 1549.75 -63.5081 283.518 290.544 
10133 1
12370500 6143.62 -3578.75 1547.38 80.6773 -303.536 314.075 
10133.5 1
12370500 6200.62 -3659.5 1545.12 111.984 -158.644 194.187 
10134 1
12370500 6148.14 -3600.57 1545.43 -109.795 123.282 165.086 
10134.5 1
12370500 6148.88 -3566.88 1543.38 1.53489 70.6424 70.6591 
10135 1
12370500 6140.62 -3633.5 1542 -15.4784 -125 125.955 
10135.5 1
12370500 6202 -3578.71 1547.14 124.493 111.127 166.876 
10136 1
12370500 6306 -3610.25 1545.62 210.953 -63.967 220.438 
10136.5 1
12370500 6466.14 -3669 1548.43 323.521 -118.687 344.605 
10137 1
12370500 6613.75 -3634.38 1542 298.8 70.0911 306.911 
10137.5 1
12370500 6468.57 -3556 1542.43 -291.523 157.38 331.292 
10138 1
12370500 6444.62 -3569 1540.5 -49.6814 -26.971 56.5303 
10138.5 1
12370500 6234.75 -3457.88 1549.38 -396.739 210.066 448.921 
10139 1
12370500 6396.25 -3515.75 1543.88 313.592 -112.379 333.12 
10139.5 1
12370500 6476.57 -3577.57 1534.57 166.642 -128.26 210.286 
10140 1
12370500 6234 -3734 1531.88 -503.26 -324.541 598.83 
10140.5 1
12370500 6335.62 -3517 1541.38 195.058 416.507 459.919 
10141 1
12370500 6477.88 -3450.12 1542.62 293.905 138.171 324.764 
10141.5 1
12370500 6262.11 -3768.22 1541.89 -427.255 -629.895 761.128 
10142 1
12370500 6209.75 -3777.75 1541.12 -101.279 -18.429 102.942 
10142.5 1
12370500 6329.12 -3763.25 1540.25 238.273 28.9421 240.025 
10143 1
12370500 6419.75 -3699 1536.25 179.101 126.976 219.545 
10143.5 1
12370500 6380.29 -3571.14 1534.71 -82.9082 268.607 281.112 
10144 1
12370500 6512.62 -3610.38 1530.38 270.632 -80.2293 282.274 
10144.5 1
12370500 6474.56 -3722.67 1527.89 -73.07 -215.531 227.58 
10145 1
12370500 6504.71 -3721.71 1527.43 59.019 1.86376 59.0485 
10145.5 1
12370500 6557.62 -3642.88 1529.5 110.461 164.591 198.222 
10146 1
12370500 6705.25 -3534.38 1531.62 287.768 211.501 357.132 
10146.5 1
12370500 6429.86 -3634.71 1531.57 -568.994 -207.313 605.584 
10147 1
12370500 6229 -3604.38 1534.62 -411.593 62.1707 416.261 
10147.5 1
12370500 6156 -3649.38 1532.5 -145.709 -89.8204 171.169 
10148 1
12370500 6207 -3687.12 1530.12 104.294 -77.1984 129.757 
10148.5 1
12370500 6347.38 -3517.12 1533.75 269.952 326.923 423.973 
10149 1
12370500 6089.12 -3486.62 1536.12 -508.366 60.0394 511.899 
10149.5 1
12370500 6115.5 -3498.88 1538 51.1143 -23.7403 56.3585 
10150 1
12370500 6183 -3392.12 1537 132.353 209.314 247.648 
10150.5 1
12370500 6252 -3463 1536.29 148.387 -152.419 212.721 
10151 1
12370500 6404.5 -3660.88 1545.5 309.959 -402.185 507.767 
10151.5 1
12370500 6483.12 -3686.12 1543.38 157.882 -50.7028 165.823 
10152 1
12370500 6469.25 -3711.38 1536.88 -27.4209 -49.9012 56.9389 
10152.5 1
12370500 6392.38 -3735.88 1535.5 -154.367 -49.1968 162.017 
10153 1
12370500 6270.89 -3736.44 1533.33 -239.146 -1.12095 239.149 
10153.5 1
12370500 6130.75 -3669.75 1533.88 -263.419 125.365 291.729 
10154 1
12370500 6099.25 -3396.62 1535.62 -63.7652 552.885 556.55 
10154.5 1
12370500 6087.62 -3570.12 1534.5 -24.6292 -367.585 368.409 
10155 1
12370500 6110.89 -3666.56 1536.44 44.9979 -186.519 191.871 
10155.5 1
12370500 6119.88 -3717.38 1535.88 17.6892 -100.038 101.59 
10156 1
12370500 6101 -3669.38 1543.38 -39.3229 100 107.454 
10156.5 1
12370500 6147.75 -3471 1548.38 95.4082 404.847 415.937 
10157 1
12370500 6200 -3390.44 1545.33 101.064 155.813 185.719 
10157.5 1
12370500 6318.88 -3376 1541.88 233.546 28.3781 235.264 
10158 1
12370500 6210.38 -3595.88 1541 -224.174 -454.287 506.587 
10158.5 1
12370500 6160.56 -3650.78 1540.67 -96.925 -106.815 144.235 
10159 1
12370500 6153.25 -3594.38 1535.38 -13.8889 107.23 108.125 
10159.5 1
12370500 6190.71 -3614.43 1534.29 81.0915 -43.406 91.9778 
10160 1
12370500 6143.44 -3649.44 1537.33 -94.5397 -70.0317 117.653 
10160.5 1
12370500 6168.75 -3671.12 1534.38 48.9469 -41.9353 64.4544 
10161 1
12370500 6266.56 -3600.44 1532.67 196.003 141.644 241.827 
10161.5 1
12370500 6572.67 -3581.33 1527.67 593.239 37.037 594.394 
10162 1
12370500 6210.12 -3528.5 1526.25 -744.439 108.487 752.302 
10162.5 1
12370500 6173.75 -3456.12 1518.75 -76.2579 151.73 169.815 
10163 1
12370500 6361.11 -3521.56 1518.78 363.103 -126.803 384.607 
10163.5 1
12370500 6565 -3587.5 1527.25 411.897 -133.221 432.905 
10164 1
12370500 6436 -3595.44 1533.22 -260.081 -16.017 260.573 
10164.5 1
12370500 6349.38 -3694.5 1539.62 -175.71 -200.924 266.917 
10165 1
12370500 6200 -3548.11 1557.67 -309.265 303.083 433.017 
10165.5 1
12370500 6140.56 -3560.56 1560 -116.787 -24.4488 119.318 
10166 1
12370500 6150.89 -3625.11 1556.56 19.2427 -120.215 121.746 
10166.5 1
12370500 6218.62 -3703.38 1546.5 137.118 -158.429 209.526 
10167 1
12370500 6231.88 -3667.12 1541.38 28.0127 76.6385 81.5976 
10167.5 1
12370500 6187.33 -3437.67 1539 -85.9878 442.97 451.238 
10168 1
12370500 6183.38 -3389.75 1538.25 -7.73112 93.5872 93.906 
10168.5 1
12370500 6187.12 -3436 1547.5 7.84519 -96.7573 97.0748 
10169 1
12370500 6282 -3459.11 1542.33 190.512 -46.4079 196.083 
10169.5 1
12370500 6484.89 -3658.22 1540.11 396.267 -388.889 555.214 
10170 1
12370500 6513 -3744.88 1538.62 55.5556 -171.251 180.037 
10170.5 1
12370500 6509.5 -3669.12 1535 -7.32218 158.473 158.642 
10171 1
12370500 6440.22 -3554.33 1529.56 -136.106 225.524 263.412 
10171.5 1
12370500 6256.75 -3465.25 1526.5 -364.756 177.104 405.478 
10172 1
12370500 6127.78 -3493.56 1527.89 -261.607 -57.4149 267.833 
10172.5 1
12370500 6358.5 -3526.62 1528.62 439.471 -62.9894 443.962 
10173 1
12370500 6543.12 -3432.88 1529.88 373.735 189.777 419.158 
10173.5 1
12370500 6630.44 -3435.67 1527.56 172.228 -5.50625 172.316 
10174 1
12370500 6589.12 -3491.12 1532.38 -82.9708 -111.362 138.873 
10174.5 1
12370500 6489 -3495.62 1531.12 -209.906 -9.43396 210.118 
10175 1
12370500 6415 -3519.5 1525 -145.957 -47.0907 153.365 
10175.5 1
12370500 6201.44 -3537.44 1525.22 -426.259 -35.8173 427.761 
10176 1
12370500 6176.44 -3614 1534.11 -48.1696 -147.506 155.172 
10176.5 1
12370500 6176.38 -3713.5 1542.25 -0.136702 -195.866 195.866 
10177 1
12370500 6227.12 -3539 1542 107.521 369.703 385.021 
10177.5 1
12370500 6337.75 -3399.12 1541.38 232.405 293.855 374.651 
10178 1
12370500 6246 -3386.33 1537.89 -174.762 24.3651 176.452 
10178.5 1
12370500 6188.25 -3446.5 1535.88 -113.681 -118.438 164.168 
10179 1
12370500 6184.5 -3424.88 1535.38 -7.8125 45.0521 45.7244 
10179.5 1
12370500 6312.75 -3445.62 1537.25 260.671 -42.1748 264.06 
10180 1
12370500 6381.88 -3469 1534.38 137.153 -46.379 144.782 
10180.5 1
12370500 6497.22 -3450.44 1534.11 222.678 35.8215 225.541 
10181 1
12370500 6584.88 -3539.62 1549 171.197 -174.181 244.228 
10181.5 1
12370500 6476.75 -3793.75 1546.88 -220.663 -518.622 563.615 
10182 1
12370500 6285 -3658.22 1541.33 -378.205 267.313 463.137 
10182.5 1
12370500 6163.25 -3503.75 1535.12 -239.665 304.079 387.174 
10183 1
12370500 6151.5 -3497.75 1533.25 -24.0779 12.2951 27.0354 
10183.5 1
12370500 6198 -3606.62 1532.75 96.875 -226.823 246.644 
10184 1
12370500 6248.78 -3706.56 1532.78 101.759 -200.262 224.632 
10184.5 1
12370500 6421.38 -3500.25 1525.25 342.455 409.336 533.696 
10185 1
12370500 6456.78 -3512.44 1528.44 68.0823 -23.4509 72.0079 
10185.5 1
12370500 6429.12 -3639.88 1529.38 -54.3277 -250.355 256.182 
10186 1
12370500 6344.56 -3616 1525.89 -172.944 48.8241 179.703 
10186.5 1
12370500 6171.33 -3579.89 1526 -337.008 70.2551 344.253 
10187 1
12370500 6211.1 -3563.6 1531.4 80.1747 32.8405 86.64 
10187.5 1
12370500 6555.22 -3602 1530 712.468 -79.5031 716.89 
10188 1
12370500 6748.89 -3527.78 1525.44 386.56 148.148 413.977 
10188.5 1
12370500 6739.5 -3644.88 1524.25 -18.6658 -232.798 233.545 
10189 1
12370500 6169.44 -3786.78 1525.11 -1128.82 -280.996 1163.27 
10189.5 1
12370500 6006 -3551.75 1525 -312.513 449.384 547.367 
10190 1
12370500 6079 -3470.88 1527 149.284 165.389 222.798 
10190.5 1
12370500 6065.75 -3515.12 1527.75 -26.7677 -89.3939 93.3155 
10191 1
12370500 6081.62 -3725.62 1528.88 31.0665 -411.937 413.107 
10191.5 1
12370500 6094.38 -3738.75 1529.75 25.7056 -26.4617 36.8918 
10192 1
12370500 6193.86 -3689.71 1528.43 213.024 105.002 237.496 
10192.5 1
12370500 6339.78 -3740.56 1529.11 285.001 -99.2994 301.805 
10193 1
12370500 6487.75 -3678.12 1529.5 284.562 120.059 308.852 
10193.5 1
12370500 6406.12 -3625.38 1535.12 -171.122 110.587 203.745 
10194 1
12370500 6262.5 -3653.12 1534.25 -297.36 -57.4534 302.86 
10194.5 1
12370500 6386.62 -3626.38 1531.25 247.754 53.3932 253.443 
10195 1
12370500 6448.88 -3607.75 1523.25 124.749 37.3246 130.214 
10195.5 1
12370500 6471.44 -3612.56 1526.89 43.4028 -9.24145 44.3757 
10196 1
12370500 6383.5 -3786.75 1530 -168.476 -333.706 373.823 
10196.5 1
12370500 6369.12 -3741.5 1528.5 -29.1582 91.785 96.3052 
10197 1
12370500 6496.62 -3416.25 1545.38 268.421 684.737 735.469 
10197.5 1
12370500 6520.88 -3233 1549.62 50.1033 378.616 381.916 
10198 1
12370500 6507.62 -3302.62 1543.5 -26.6064 -139.809 142.318 
10198.5 1
12370500 6558.67 -3371.89 1535.33 99.6908 -135.281 168.045 
10199 1
12370500 6507.25 -3483.88 1536.5 -100.423 -218.723 240.675 
10199.5 1
12370500 6607.62 -3490.75 1532.25 205.266 -14.0593 205.747 
10200 1
12370500 6322.89 -3433.67 1542 -557.214 111.709 568.301 
10200.5 1
12370500 6249.5 -3428.12 1548.5 -148.862 11.2407 149.286 
10201 1
12370500 6164.44 -3587.56 1547.56 -171.138 -320.786 363.582 
10201.5 1
12370500 6149.89 -3623.22 1552.33 -27.9915 -68.5897 74.0815 
10202 1
12370500 6182.62 -3492.75 1558.25 64.4412 256.835 264.796 
10202.5 1
12370500 6137.12 -3457.25 1552.38 -96.603 75.3715 122.528 
10203 1
12370500 6137.11 -3442.78 1551.56 -0.027127 28.2661 28.2661 
10203.5 1
12370500 6143 -3546.38 1549.62 11.7543 -206.781 207.115 
10204 1
12370500 6034 -3596.78 1546 -217.131 -100.404 239.222 
10204.5 1
12370500 6108.5 -3656.5 1540.88 149.899 -120.165 192.119 
10205 1
12370500 6116.89 -3568.22 1537 17.5133 184.296 185.126 
10205.5 1
12370500 6133.12 -3562.88 1543.38 31.4653 10.3628 33.1279 
10206 1
12370500 6118.89 -3666.67 1542.22 -28.1903 -205.528 207.452 
10206.5 1
12370500 6161.5 -3683.75 1544.25 83.2248 -33.3659 89.6641 
10207 1
12370500 6264 -3774.62 1539.5 205.411 -182.114 274.516 
10207.5 1
12370500 6249.25 -3792.25 1538 -31.1839 -37.2622 48.5892 
10208 1
12370500 6192 -3804 1537.62 -116.837 -23.9796 119.272 
10208.5 1
12370500 6283.67 -3709.44 1534.89 176.282 181.838 253.259 
10209 1
12370500 6200.5 -3575.62 1531.5 -162.118 260.857 307.129 
10209.5 1
12370500 6116.38 -3515.25 1531.12 -170.294 122.217 209.611 
10210 1
12370500 6149 -3469 1528.5 67.1296 95.1646 116.459 
10210.5 1
12370500 6096.33 -3430.11 1528.11 -102.265 75.5124 127.123 
10211 1
12370500 6129.75 -3354.38 1528 64.761 146.775 160.428 
10211.5 1
12370500 6129.5 -2995.38 1556.38 -0.501002 719.439 719.439 
10212 1
12370500 6026.29 -2444 1641.57 -214.583 1146.31 1166.22 
10212.5 1
12370500 6010 -2100.78 1610.67 -31.9955 674.307 675.066 
10213 1
12370500 6025.88 -1924.38 1594.75 30.4119 337.936 339.302 
10213.5 1
12370500 5850.25 -1693.62 1636.88 -367.416 482.741 606.657 
10214 1
12370500 5723.25 -1424.38 1615.12 -255.533 541.751 598.992 
10214.5 1
12370500 5420.25 -1109.38 1608.25 -622.177 646.817 897.483 
10215 1
12370500 5113.33 -835.778 1624.33 -616.299 549.392 825.624 
10215.5 1
12370500 4759.88 -615.75 1630.5 -679.728 423.13 800.668 
10216 1
12370500 4446 -387.125 1626.25 -644.507 469.456 797.357 
10216.5 1
12370500 4198 -15.375 1627.12 -478.764 717.664 862.703 
10217 1
12370500 3821.25 287.625 1649.5 -778.409 626.033 998.918 
10217.5 1
12370500 3437 584.5 1638 -803.87 621.077 1015.85 
10218 1
12370500 2946.78 711.333 1621.44 -959.339 248.206 990.928 
10218.5 1
12370500 2353.75 724.875 1565 -1174.31 26.8152 1174.62 
10219 1
12370500 1872.12 540.125 1473 -976.927 -374.746 1046.34 
10219.5 1
12370500 1495.62 467.625 1448.12 -745.545 -143.564 759.241 
10220 1
12370500 1194.5 -34.25 1351.12 -612.043 -1020.07 1189.6 
10220.5 1
12370500 917.333 -433.889 1270.22 -526.933 -759.77 924.613 
10221 1
12370500 716.375 -693 1207.38 -395.587 -510.061 645.486 
10221.5 1
12370500 489 -928.25 1209 -475.68 -492.155 684.462 
10222 1
12370500 115.5 -1144.12 1227.12 -748.497 -432.615 864.525 
10222.5 1
12370500 -288 -1124.78 1429.67 -780.464 37.4221 781.361 
10223 1
12370500 -723.857 -1278.43 1427.43 -906.148 -319.44 960.805 
10223.5 1
12370500 -1352.11 -1587.44 1417.78 -1249.01 -614.346 1391.93 
10224 1
12370500 -1803.62 -1868.12 1442.12 -883.589 -549.277 1040.4 
10224.5 1
12370500 -2043 -1966.25 1490.38 -484.565 -198.634 523.697 
10225 1
12370500 -2220.88 -2010 1499.75 -360.801 -88.7424 371.554 
10225.5 1
12370500 -2298.5 -2589.75 1625.5 -158.742 -1185.58 1196.16 
10226 1
12370500 -2507.5 -2959.5 1654.75 -413.861 -732.178 841.051 
10226.5 1
12370500 -2676.75 -3121.5 1651.5 -341.919 -327.273 473.303 
10227 1
12370500 -2809.12 -3204.5 1649.38 -263.695 -165.339 311.243 
10227.5 1
12370500 -3020.88 -3177.88 1649.88 -421.813 53.0378 425.134 
10228 1
12370500 -3039.89 -3106.33 1646.56 -36.992 139.186 144.018 
10228.5 1
12370500 -3052.75 -3111.75 1657.5 -24.9246 -10.4974 27.045 
10229 1
12370500 -3004.38 -3086.75 1653.25 97.9251 50.6073 110.229 
10229.5 1
12370500 -2946.89 -3184.89 1643.89 114.743 -195.886 227.018 
10230 1
12370500 -2816.88 -3198.75 1632.75 261.072 -27.8336 262.552 
10230.5 1
12370500 -2695.38 -3273.25 1608 247.959 -152.041 290.861 
10231 1
12370500 -2550.62 -3260.12 1648.75 297.84 27.0062 299.061 
10231.5 1
12370500 -2379.89 -3193.67 1651.89 334.777 130.31 359.244 
10232 1
12370500 -2250.38 -3176 1647.5 248.587 33.9091 250.889 
10232.5 1
12370500 -2123.25 -3167.5 1717.5 261.574 17.4897 262.158 
10233 1
12370500 -1891.12 -3119.62 1682.25 467.052 96.328 476.883 
10233.5 1
12370500 -1597.75 -2785.12 1654.25 603.652 688.272 915.486 
10234 1
12370500 -1260.11 -2239.22 1606.78 651.813 1053.87 1239.15 
10234.5 1
12370500 -980.5 -2055.88 1564.75 535.653 351.24 640.542 
10235 1
12370500 -790.5 -1457.12 1437 403.397 1271.23 1333.7 
10235.5 1
12370500 -365.875 -921.75 1372.62 830.969 1047.7 1337.23 
10236 1
12370500 175.625 -915.375 1352 1074.4 12.6488 1074.48 
10236.5 1
12370500 985.625 -901.125 1342.75 1698.11 29.8742 1698.38 
10237 1
12370500 1671.5 -949.5 1342.62 1377.26 -97.1386 1380.68 
10237.5 1
12370500 1929.25 -902.875 1338.12 519.657 94.002 528.091 
10238 1
12370500 1990 -869.667 1315.33 122.233 66.8176 139.304 
10238.5 1
12370500 1977.5 -758.625 1296.25 -24.3191 216.034 217.399 
10239 1
12370500 2060.12 -646.125 1238.75 171.066 232.919 288.99 
10239.5 1
12370500 2152.78 -694.667 1199.67 178.866 -93.7098 201.927 
10240 1
12370500 2204.38 -902.125 1162.62 100.776 -405.192 417.536 
10240.5 1
12370500 2439.88 -1038.25 1109.25 484.568 -280.093 559.694 
10241 1
12370500 2541.33 -1143.67 1118.22 199.721 -207.513 288.011 
10241.5 1
12370500 2835 -1209.25 1125.25 581.518 -129.868 595.843 
10242 2
12404200 4564.12 -1002 1683.88 0 0 0 
12370500 3461.75 -1219.62 1127.25 1281.7 -21.2168 1281.87 
10242.5 2
12404200 5035.89 -1044.56 1638.67 907.238 -81.8376 910.922 
12370500 4116.56 -1157.11 1490.89 1259.24 120.219 1264.97 
10243 2
12404200 5498.88 -1136.38 1596 902.507 -178.985 920.084 
12370500 4536.88 -1099.75 1677.88 819.336 111.815 826.931 
10243.5 2
12404200 5875.62 -1264.25 1599.62 765.752 -259.909 808.659 
12370500 4919.12 -1116.88 1625.62 776.931 -34.8069 777.71 
10244 2
12404200 6226.5 -1316.88 1596.12 703.156 -105.461 711.021 
12370500 5401.25 -1182.25 1610.88 966.182 -131.012 975.024 
10244.5 2
12404200 6549.62 -1408.25 1588.88 680.263 -192.368 706.94 
12370500 5710.38 -1349.12 1640.12 650.789 -351.316 739.56 
10245 2
12404200 6890.62 -1595.88 1585.12 694.501 -382.128 792.688 
12370500 6085.38 -1484.88 1637.38 763.747 -276.477 812.25 
10245.5 2
12404200 7275.88 -1746.38 1582.12 776.714 -303.427 833.878 
12370500 6479.25 -1615 1610.5 794.103 -262.349 836.317 
10246 2
12404200 7704 -2110.89 1586.22 836.182 -711.941 1098.21 
12370500 7003 -1816.11 1578.33 1022.95 -392.795 1095.77 
10246.5 2
12404200 8295.22 -2545.56 1607.89 1173.06 -862.434 1455.97 
12370500 7586.67 -2186.56 1568.33 1158.07 -735.009 1371.63 
10247 2
12404200 8627.56 -2734.44 1609.33 678.231 -385.488 780.127 
12370500 8051.22 -2573.67 1621.56 948.073 -790.023 1234.09 
10247.5 2
12404200 9027.3 -3073.2 1628.9 783.813 -664.227 1027.4 
12370500 8383.7 -2948.4 1624.9 651.917 -734.771 982.286 
10248 2
12404200 9464.33 -3476.22 1629.33 879.343 -810.91 1196.17 
12370500 8768 -3466 1654.89 773.239 -1041.45 1297.12 
10248.5 2
12404200 9883.78 -3879.11 1625.22 835.547 -802.568 1158.56 
12370500 9298.89 -3810.67 1643.33 1057.55 -686.587 1260.88 
10249 2
12404200 10273.9 -4274.56 1552.33 777.114 -787.738 1106.54 
12370500 9759.33 -4521.22 1615.56 917.22 -1415.45 1686.65 
10249.5 2
12404200 10703.2 -4684.33 1536 825.641 -788.034 1141.35 
12370500 10175.9 -4916 1559.33 801.068 -759.188 1103.67 
10250 2
12404200 11102.9 -4977 1537.62 830.879 -608.455 1029.84 
12370500 10554.4 -5154.12 1558.88 786.873 -495.062 929.654 
10250.5 2
12404200 11605.8 -5352.11 1530.33 1007.82 -751.726 1257.3 
12370500 10912 -5324.22 1596.11 716.683 -340.876 793.619 
10251 2
12404200 11993.2 -5659.33 1565.78 755.252 -598.874 963.875 
12370500 11297.7 -5261.67 1575.56 751.787 121.941 761.612 
10251.5 2
12404200 12724.4 -5992.88 1584.12 1447.83 -660.479 1591.36 
12370500 11900 -5503.5 1592.88 1192.74 -478.878 1285.28 
10252 2
12404200 13301.9 -6340.62 1606.25 1148.11 -691.352 1340.2 
12370500 12409.2 -5917 1602.38 1012.43 -822.068 1304.15 
10252.5 2
12404200 13716.5 -6623.62 1589.75 841.024 -574.037 1018.25 
12370500 12849.5 -6270.25 1650.12 893.002 -716.531 1144.93 
10253 2
12404200 14169.4 -6841.25 1577.25 893.245 -429.241 991.026 
12370500 13172.6 -6649.75 1629.12 637.327 -748.521 983.092 
10253.5 2
12404200 14602.4 -7127.88 1554.88 902.083 -597.135 1081.82 
12370500 13530.4 -7016.38 1646.75 745.312 -763.802 1067.19 
10254 3
12405400 14562 -8121.25 1642 0 0 0 
12404200 15195.1 -7561.33 1580.67 1150.94 -841.667 1425.86 
12370500 13871.7 -7387.33 1615.56 662.702 -720.307 978.783 
10254.5 3
12405400 14812 -8407 1630.25 688.705 -787.19 1045.94 
12404200 15648.9 -8076.5 1589.88 886.258 -1006.18 1340.84 
12370500 14296.5 -7729.88 1612.75 829.753 -669.027 1065.87 
10255 3
12405400 14970.9 -8789.38 1641 323.574 -778.768 843.315 
12404200 15995.1 -8499.62 1641.25 705.193 -861.762 1113.52 
12370500 14685.2 -8130.5 1603.62 791.752 -815.937 1136.94 
10255.5 3
12405400 15533.2 -9256.75 1663.12 1127 -936.623 1465.4 
12404200 16326.9 -8853.5 1639.38 664.83 -709.168 972.069 
12370500 15191.2 -8485.25 1595.88 1014.03 -710.922 1238.41 
10256 3
12405400 16117.5 -9748.25 1690.12 1237.82 -1041.31 1617.57 
12404200 16675.8 -9178.88 1641.12 739.142 -689.354 1010.71 
12370500 15608.4 -8854.12 1622.38 883.739 -781.515 1179.73 
10256.5 3
12405400 16459.6 -10197.6 1705.44 669.385 -879.267 1105.07 
12404200 17113.2 -9676.56 1657.89 856.11 -973.935 1296.72 
12370500 16162.9 -9303.44 1643.22 1085.15 -879.294 1396.68 
10257 3
12405400 16877.9 -10528.9 1639.75 810.697 -642.092 1034.17 
12404200 17568.8 -10358.1 1676.75 882.806 -1320.87 1588.72 
12370500 16707.6 -9848.88 1698.88 1055.69 -1057.04 1493.92 
10257.5 3
12405400 17142.9 -10921.7 1647 536.465 -795.125 959.176 
12404200 17871.7 -10719.2 1668 613.192 -730.966 954.104 
12370500 17081.2 -10220.8 1685.22 756.27 -752.84 1067.1 
10258 3
12405400 17535.6 -11401.9 1669.5 777.695 -950.908 1228.43 
12404200 18251.4 -11053.5 1676.62 751.898 -661.936 1001.75 
12370500 17413.1 -10786.1 1689.75 657.233 -1119.5 1298.17 
10258.5 3
12405400 17922 -11793.1 1649.25 786.914 -796.843 1119.91 
12404200 18945 -11484.5 1640.88 1412.68 -877.8 1663.19 
12370500 17799.6 -11159.2 1690.62 787.169 -759.929 1094.13 
10259 3
12405400 18662.7 -12203.3 1652.11 1475.43 -817.148 1686.6 
12404200 19730.7 -12006 1616.56 1565.07 -1038.84 1878.47 
12370500 18594.7 -11518.1 1649 1583.75 -714.863 1737.61 
10259.5 3
12405400 19051 -12454.8 1659.12 770.503 -498.843 917.888 
12404200 19979.8 -12216 1615.25 494.213 -416.667 646.419 
12370500 19309 -12000.6 1659.75 1417.33 -957.369 1710.37 
10260 3
12405400 19394.4 -12745.8 1703.78 686.889 -582.056 900.336 
12404200 20238.8 -12390 1591.78 518.056 -348 624.088 
12370500 19617.4 -12228.1 1671.78 616.889 -454.972 766.519 
10260.5 3
12405400 19858 -12979 1675.75 910.718 -458.197 1019.49 
12404200 20634.2 -12697.5 1587.25 776.959 -604.126 984.192 
12370500 19902.1 -12417.9 1643.38 559.294 -372.817 672.162 
10261 3
12405400 20230 -13255.9 1637.62 788.136 -586.6 982.475 
12404200 21056.8 -12888.5 1616.88 895.127 -404.661 982.346 
12370500 20289.8 -12654.5 1642.12 821.239 -501.324 962.164 
10261.5 3
12405400 20790.6 -13570.3 1630.11 1077.99 -604.728 1236.03 
12404200 21508.8 -13158.8 1590.89 869.284 -519.765 1012.82 
12370500 20731.8 -12942.1 1647.22 850.053 -553.098 1014.15 
10262 3
12405400 21229.9 -13838 1610.25 871.666 -531.085 1020.71 
12404200 21921.4 -13241 1587.62 818.645 -163.139 834.742 
12370500 21065.8 -13135.6 1676 662.643 -383.956 765.845 
10262.5 3
12405400 21680.9 -14046.1 1589.89 924.209 -426.457 1017.85 
12404200 22340.1 -13380.6 1580.33 858.066 -285.974 904.466 
12370500 21497.3 -13343.9 1636.44 884.392 -426.77 981.979 
10263 3
12405400 22282.6 -14219.1 1566.11 1179.74 -339.216 1227.54 
12404200 22839 -13551.9 1553 978.214 -335.948 1034.29 
12370500 22021.8 -13553 1622.11 1028.32 -410.022 1107.05 
10263.5 3
12405400 22816.4 -14441 1537.38 1098.39 -456.562 1189.5 
12404200 23363.6 -13857.8 1515.25 1079.48 -629.344 1249.54 
12370500 22554.4 -13763.8 1589.62 1095.88 -433.642 1178.56 
10264 3
12405400 23451.7 -14600.8 1542.78 1233.58 -310.248 1271.99 
12404200 23976 -14043.8 1555.33 1189.08 -361.219 1242.73 
12370500 23214.1 -13903.1 1534.89 1281.04 -270.604 1309.31 
10264.5 3
12405400 24012.2 -14752.9 1565.88 1141.72 -309.77 1182.99 
12404200 24501.9 -14269.2 1562.12 1071.03 -459.21 1165.32 
12370500 23776.5 -14122.5 1517.62 1145.39 -446.821 1229.46 
10265 3
12405400 24509.8 -14850.6 1568.5 1025.77 -201.546 1045.39 
12404200 24967.1 -14452.5 1542.38 959.278 -377.835 1031.01 
12370500 24228.4 -14344.6 1620.38 931.701 -457.99 1038.18 
10265.5 3
12405400 24950.3 -15049.6 1624.78 867.29 -391.596 951.598 
12404200 25495.1 -14785.4 1591.67 1039.34 -655.402 1228.73 
12370500 24744.9 -14534 1560.44 1016.76 -372.785 1082.94 
10266 3
12405400 25354 -15255.8 1678.62 793.058 -405.097 890.531 
12404200 25943.4 -15121.4 1600.38 880.676 -659.981 1100.53 
12370500 25087.9 -14706.5 1572.88 673.843 -338.9 754.266 
10266.5 3
12405400 25837.5 -15487.8 1656 986.735 -473.469 1094.45 
12404200 26401.5 -15259.6 1608.75 934.949 -282.143 976.593 
12370500 25522.1 -14900.6 1560.12 886.224 -396.173 970.746 
10267 3
12405400 26347.3 -15662.7 1658.22 1013.59 -347.747 1071.58 
12404200 26918.6 -15439.3 1587.89 1027.94 -357.273 1088.26 
12370500 25933.4 -15090.2 1567.67 817.732 -376.933 900.425 
10267.5 3
12405400 27076.6 -15964.1 1726.25 1410.62 -583.092 1526.38 
12404200 27548.2 -15593.9 1624.88 1217.98 -298.92 1254.12 
12370500 26417.5 -15389.6 1530.38 936.278 -579.116 1100.9 
10268 3
12405400 27670.9 -16205.6 1707 1220.19 -495.783 1317.07 
12404200 28016.4 -15739.3 1621.14 961.352 -298.585 1006.65 
12370500 26965.6 -15722.4 1543.29 1125.4 -683.375 1316.64 
10268.5 3
12405400 28158.7 -16351 1656.22 987.469 -294.39 1030.42 
12404200 28600.2 -15800 1640.33 1181.77 -122.903 1188.14 
12370500 27600.2 -15957.9 1565 1284.72 -476.64 1370.29 
10269 3
12405400 28781.1 -16408.8 1642.33 1210.98 -112.408 1216.19 
12404200 29256.3 -15827.1 1697.89 1276.48 -52.7454 1277.57 
12370500 28104.2 -16109.1 1567.56 980.545 -294.207 1023.73 
10269.5 3
12405400 29318 -16459.8 1639.5 1080.26 -102.56 1085.12 
12404200 29788 -15999.2 1672.88 1069.75 -346.356 1124.42 
12370500 28644.5 -16173.9 1613.38 1087.08 -130.31 1094.86 
10270 3
12405400 29753 -16553.6 1619 887.755 -191.44 908.162 
12404200 30347.9 -16125.2 1653.22 1142.63 -257.086 1171.19 
12370500 29162.2 -16242.4 1670.89 1056.58 -139.938 1065.8 
10270.5 3
12405400 30354.3 -16715.6 1590.89 1179.08 -317.647 1221.12 
12404200 30857 -16286.2 1616.89 998.257 -315.686 1046.98 
12370500 29736.8 -16375.1 1608 1126.58 -260.131 1156.22 
10271 3
12405400 30920.1 -16853.5 1567 1157.04 -282.095 1190.93 
12404200 31351 -16472.4 1584.38 1010.22 -380.681 1079.57 
12370500 30275.4 -16324.8 1605.88 1101.43 102.988 1106.23 
10271.5 3
12405400 31451.9 -16986.4 1543.11 1074.27 -268.575 1107.33 
12404200 31963.1 -16720.4 1551.11 1236.59 -501.15 1334.28 
12370500 30899.4 -16384 1575.22 1260.75 -119.697 1266.42 
10272 3
12405400 32048.8 -17242.4 1496.88 1191.34 -510.839 1296.24 
12404200 32510.8 -16980.2 1511.5 1093.09 -518.574 1209.86 
12370500 31507.8 -16560.8 1540.38 1214.18 -352.794 1264.4 
10272.5 3
12405400 32724.3 -17497.4 1523.22 1410.4 -532.504 1507.58 
12404200 33150.3 -17143.8 1531.44 1335.25 -341.394 1378.2 
12370500 32161.8 -16812.2 1483.11 1365.4 -524.994 1462.85 
10273 3
12405400 33343.2 -17566.4 1544.62 1215.95 -135.423 1223.46 
12404200 33840.5 -17218.5 1521.12 1355.93 -146.802 1363.85 
12370500 32692.8 -17037 1469.25 1043.17 -441.607 1132.79 
10273.5 3
12405400 33988 -17842.3 1583.22 1276.73 -546.452 1388.76 
12404200 34378.7 -17393.1 1530.11 1065.68 -345.765 1120.37 
12370500 33427.6 -17294.3 1568.56 1455.06 -509.571 1541.71 
10274 3
12405400 34518 -18113.9 1611.67 1003.79 -514.31 1127.88 
12404200 34968.4 -17559 1570.33 1117 -314.184 1160.35 
12370500 34163.8 -17542.9 1574.33 1394.36 -470.749 1471.68 
10274.5 3
12405400 34961.9 -18286.4 1649.88 904.022 -351.296 969.879 
12404200 35485.8 -17719.2 1595.62 1053.58 -326.375 1102.97 
12370500 34679.8 -17777.2 1544.12 1050.86 -477.314 1154.18 
10275 3
12405400 35493.8 -18498.3 1657.33 1068.08 -425.619 1149.76 
12404200 36015.6 -17870.7 1592.67 1063.87 -304.05 1106.46 
12370500 35145.1 -18015.7 1563.44 934.46 -478.748 1049.96 
10275.5 3
12405400 36075.1 -18651.4 1649.12 1144.38 -301.263 1183.37 
12404200 36607 -18024.9 1570.62 1164.26 -303.56 1203.18 
12370500 35671 -18267.6 1574.38 1035.21 -495.981 1147.9 
10276 3
12405400 36572.6 -18868.1 1632.38 1045.17 -455.357 1140.06 
12404200 37144.8 -18191.9 1575.5 1129.73 -350.84 1182.95 
12370500 36160.5 -18424.8 1561.12 1028.36 -330.095 1080.04 
10276.5 3
12405400 37110.2 -19154 1603.11 1062.45 -564.97 1203.32 
12404200 37566.7 -18484.9 1576.78 833.827 -579.079 1015.18 
12370500 36754.3 -18625.2 1604.78 1173.58 -396.19 1238.65 
10277 3
12405400 37677.9 -19412.6 1627.88 1085.38 -494.503 1192.72 
12404200 38036.4 -18666.5 1571.12 898.104 -347.249 962.898 
12370500 37362.1 -18848.6 1565.75 1162.13 -427.156 1238.14 
10277.5 3
12405400 38200.5 -19579 1663.25 1060.09 -337.475 1112.51 
12404200 38603.8 -18979 1554.12 1150.86 -633.874 1313.88 
12370500 37773.1 -19025.6 1578.5 833.671 -359.026 907.694 
10278 3
12405400 38909.1 -19872.1 1725.25 1467.13 -606.884 1587.7 
12404200 39049 -19262.6 1559.25 921.843 -587.215 1092.98 
12370500 38256.6 -19299.6 1576.75 1001.04 -567.288 1150.6 
10278.5 3
12405400 39578.6 -20184.6 1741.5 1339 -625 1477.68 
12404200 39611 -19484 1582.25 1124 -442.75 1208.06 
12370500 38810 -19549.4 1569.5 1106.75 -499.5 1214.25 
10279 3
12405400 39717.6 -20330.1 1700 285.421 -298.768 413.192 
12404200 40199.2 -19726.5 1613.5 1207.91 -497.947 1306.52 
12370500 39484.2 -19779 1546.38 1384.5 -471.509 1462.58 
10279.5 3
12405400 40057.5 -20706 1676.5 677.042 -748.755 1009.47 
12404200 40819.4 -20050.6 1552.62 1235.31 -645.667 1393.87 
12370500 39970.8 -20059.2 1582.5 969.124 -558.267 1118.42 
10280 3
12405400 40871.8 -21333 1651.38 1641.63 -1264.11 2071.94 
12404200 41535.6 -20485.9 1580.5 1444.05 -877.52 1689.77 
12370500 40764 -20485.4 1553.5 1599.29 -859.123 1815.44 
10280.5 3
12405400 41378 -21872.8 1640 983.01 -1048.11 1436.96 
12404200 42263.9 -20763.4 1592.78 1414.1 -538.97 1513.33 
12370500 41390.8 -21025.2 1562 1217.04 -1048.25 1606.24 
10281 3
12405400 41816.9 -22176.2 1663.62 853.842 -590.413 1038.09 
12404200 42816.1 -21294.5 1636.5 1074.39 -1033.18 1490.56 
12370500 41987.4 -21430 1605.25 1160.69 -787.505 1402.63 
10281.5 3
12405400 42380.6 -22252.2 1649.38 1143.51 -154.158 1153.85 
12404200 43305.5 -21776.4 1758 992.647 -977.434 1393.1 
12370500 42602.8 -21519.4 1671.38 1248.23 -181.288 1261.32 
10282 3
12405400 42939.5 -22480.8 1612.75 1115.52 -456.088 1205.16 
12404200 43817.8 -22059.1 1897 1022.46 -564.371 1167.87 
12370500 42955.8 -21849 1578.88 704.591 -657.934 964.015 
10282.5 3
12405400 43514.1 -22839 1600.62 1160.86 -723.737 1367.99 
12404200 44329.2 -22423.1 1754.62 1033.33 -735.354 1268.28 
12370500 43419 -22086.9 1545.88 935.859 -480.556 1052.03 
10283 3
12405400 44078.1 -23172.9 1605 1128 -667.75 1310.83 
12404200 44810.9 -22658.1 1644.75 963.25 -470 1071.8 
12370500 43973.1 -22421.6 1530 1108.25 -669.5 1294.78 
10283.5 3
12405400 44608.9 -23242.8 1651.75 1083.16 -142.602 1092.51 
12404200 45243.6 -22902.8 1614.62 883.163 -499.235 1014.5 
12370500 44545.2 -22603.5 1593.25 1167.6 -371.173 1225.18 
10284 3
12405400 45084.8 -23468.9 1651.44 944.252 -448.688 1045.43 
12404200 45699.8 -23100.1 1647.78 905.065 -391.59 986.147 
12370500 45104.1 -22795.1 1662.33 1108.85 -380.181 1172.22 
10284.5 3
12405400 45537.8 -23726.9 1634.75 891.678 -507.847 1026.16 
12404200 46103.5 -23387.5 1647 794.729 -565.726 975.52 
12370500 45477.2 -23062.5 1670.25 734.525 -526.356 903.647 
10285 3
12405400 46038 -24004.8 1643.62 992.56 -551.339 1135.41 
12404200 46461.2 -23413.5 1697.88 709.821 -51.5873 711.694 
12370500 45885.8 -23184.9 1647 810.516 -242.808 846.104 
10285.5 3
12405400 46406.9 -24290 1648.75 766.892 -593.035 969.44 
12404200 46732.1 -23656 1727.62 563.15 -504.158 755.852 
12370500 46257.8 -23292.6 1707.25 773.389 -224.012 805.178 
10286 3
12405400 46691.8 -24365.6 1647.11 557.54 -147.858 576.812 
12404200 47118.3 -23886.6 1729.44 755.789 -451.185 880.219 
12370500 46627 -23397.2 1673 722.603 -204.691 751.035 
10286.5 3
12405400 46879.5 -24214.6 1666.75 358.934 288.586 460.56 
12404200 47417.8 -24082 1736.75 572.498 -373.699 683.67 
12370500 46945.8 -23618.5 1635.12 609.465 -423.093 741.927 
10287 3
12405400 46945.4 -24322.5 1684.12 135.545 -221.965 260.079 
12404200 47528.6 -24126.8 1724.62 228.138 -92.0782 246.019 
12370500 47224.2 -23707.2 1623.75 573.045 -182.613 601.439 
10287.5 2
12405400 47092.2 -24484.1 1673 296.119 -325.857 440.306 
12404200 47686.8 -24284.4 1718 318.8 -317.792 450.14 
10288 2
12405400 47216.4 -24793.6 1683.12 251.775 -627.789 676.395 
12404200 47808.8 -24727.9 1718 247.465 -899.594 933.011 
10287.5 1
12370500 47382.5 -23718.6 1623 319.052 -22.9335 319.876 
10289.5 1
12370500 46003.2 -22899.2 1835.75 -648.449 385.226 754.244 
10290 1
12370500 45716.5 -22767.9 1788.5 -787.775 360.92 866.517 
10290.5 1
12370500 45372.6 -22555.9 1777.38 -703.221 433.538 826.12 
10291 1
12370500 44928.6 -22445.8 1785.11 -842.637 208.913 868.148 
10291.5 1
12370500 44363.4 -22191.7 1748.14 -1130.25 508.127 1239.22 
10292 1
12370500 43791.3 -22018.8 1694.44 -1146.48 346.566 1197.72 
10292.5 1
12370500 43338.4 -21831.4 1705.14 -907.625 375.449 982.214 
10293 1
12370500 42951.3 -21578 1718 -778.864 509.917 930.937 
10293.5 1
12370500 42447.5 -21309.4 1781.38 -957.858 510.694 1085.5 
10294 1
12370500 41903 -21054.9 1783.57 -1148.73 536.958 1268.04 
10294.5 1
12370500 41472.3 -20833.9 1774.57 -918.367 471.215 1032.2 
10295 1
12370500 41023.8 -20594.8 1716.12 -889.952 474.419 1008.51 
10295.5 1
12370500 40674.8 -20404.1 1705.62 -684.314 373.775 779.739 
10296 1
12370500 40156 -20121.8 1688.5 -1045.87 569.304 1190.78 
10296.5 1
12370500 39473.1 -19854.9 1703.22 -1310.73 512.209 1407.25 
10297 1
12370500 38982.6 -19617.8 1751.5 -948.716 458.683 1053.78 
10297.5 1
12370500 38603.5 -19382.2 1763.38 -752.232 467.262 885.543 
10298 1
12370500 38084.9 -19195.1 1737.88 -1045.61 377.268 1111.59 
10298.5 1
12370500 37526.9 -19042.2 1723.62 -1152.89 315.857 1195.38 
10299 1
12370500 36978.9 -18844.9 1713.67 -1070.29 385.471 1137.58 
10299.5 1
12370500 36275.1 -18715.2 1689.75 -1413.18 260.319 1436.96 
10300 1
12370500 35729.6 -18595.5 1731.62 -1138.83 250 1165.95 
10300.5 1
12370500 35241.9 -18487.2 1737.11 -954.474 211.894 977.711 
10301 1
12370500 34641.4 -18400.2 1762.5 -1172.88 169.868 1185.12 
10301.5 1
12370500 34241.2 -18309.5 1722.88 -821.612 186.345 842.479 
10302 1
12370500 33713.5 -18246.9 1690.62 -1094.92 129.927 1102.6 
10302.5 1
12370500 33170.7 -18115.6 1663.56 -1103.32 266.909 1135.15 
10303 1
12370500 32570.1 -18106.6 1672.11 -1120.44 16.791 1120.57 
10303.5 1
12370500 32090.8 -17877.1 1656.88 -986.34 472.079 1093.49 
10304 1
12370500 31381.6 -17786.1 1626.78 -1418.39 182.028 1430.02 
10304.5 1
12370500 30735.6 -17566 1567 -1230.34 419.259 1299.82 
10305 1
12370500 30286.8 -17431.6 1567.5 -929.348 278.209 970.097 
10305.5 1
12370500 29780.2 -17292.5 1643.38 -1059.62 291.056 1098.87 
10306 1
12370500 29336.8 -17193 1666.22 -869.553 195.098 891.171 
10306.5 1
12370500 28866.3 -17070.6 1693.89 -904.701 235.47 934.842 
10307 1
12370500 28548.4 -16960.1 1683.89 -670.652 233.005 709.975 
10307.5 1
12370500 28047.2 -16747.5 1740.4 -984.763 417.704 1069.69 
10308 1
12370500 27450.8 -16603 1883.67 -1160.35 281.128 1193.92 
10308.5 1
12370500 27034.2 -16515 1764.89 -864.223 182.573 883.297 
10309 1
12370500 26593.6 -16399 1746.22 -876.077 230.616 905.922 
10309.5 1
12370500 25954.1 -16184.4 1748.44 -1246.48 418.237 1314.78 
10310 1
12370500 25398.8 -16015.2 1733.75 -1112.95 339.067 1163.45 
10310.5 1
12370500 24839.4 -15801.6 1739.67 -1165.22 445.197 1247.37 
10311 1
12370500 24372.8 -15579.2 1691.67 -909.682 433.398 1007.65 
10311.5 1
12370500 23943.7 -15447.2 1647.22 -848.046 260.87 887.262 
10312 1
12370500 23440.2 -15267.8 1648 -1025.29 365.524 1088.5 
10312.5 1
12370500 22843.8 -15044.1 1669.33 -1190.56 446.385 1271.5 
10313 1
12370500 22289.7 -14900.2 1639.11 -1075.94 279.396 1111.63 
10313.5 1
12370500 21775.2 -14743.4 1617.62 -1043.44 318.149 1090.87 
10314 1
12370500 21293.1 -14541.2 1634 -954.73 400.303 1035.25 
10314.5 1
12370500 20855.2 -14301.7 1656.78 -845.345 462.462 963.577 
10315 1
12370500 20456.5 -14052.9 1674.75 -839.415 523.772 989.422 
10315.5 1
12370500 20032.9 -13756.6 1682 -845.531 591.456 1031.86 
10316 1
12370500 19570.6 -13463.5 1673.38 -939.561 595.641 1112.46 
10316.5 1
12370500 19153.4 -13088.8 1685 -834.361 749.444 1121.53 
10317 1
12370500 18868.9 -12720.3 1697.56 -550.398 712.659 900.455 
10317.5 1
12370500 18525.9 -12364.1 1660.38 -700.028 726.956 1009.21 
10318 1
12370500 18125.7 -12020.7 1646.11 -821.783 705.253 1082.92 
10318.5 1
12370500 17708.3 -11662.9 1630.89 -810.356 694.714 1067.38 
10319 1
12370500 17115 -11151.8 1659.5 -1198.65 1032.6 1582.1 
10319.5 1
12370500 16638.1 -10783.9 1690.22 -999.767 771.197 1262.65 
10320 1
12370500 16267.8 -10361.8 1733.67 -713.552 813.316 1081.96 
10320.5 1
12370500 15972.5 -9981.25 1746.88 -582.402 750.548 950.007 
10321 1
12370500 15619.3 -9564.11 1767.78 -725.188 856.548 1122.31 
10321.5 1
12370500 15349.2 -9096.89 1725 -539.144 932.579 1077.21 
10322 1
12370500 15016.6 -8758.67 1737.33 -669.349 680.528 954.54 
10322.5 1
12370500 14587.6 -8229.44 1721.89 -826.59 1019.7 1312.64 
10323 1
12370500 14225.8 -7888.62 1688.25 -729.447 687.136 1002.12 
10323.5 1
12370500 13835 -7627 1678.33 -812.37 543.919 977.647 
10324 1
12370500 13470.9 -7336.56 1711.89 -716.754 571.741 916.856 
10324.5 1
12370500 13010.4 -7044.5 1717.12 -928.455 588.822 1099.43 
10325 1
12370500 12707.4 -6729.33 1740.22 -602.248 626.574 869.078 
10325.5 1
12370500 12372.1 -6428.33 1755.78 -643.634 577.735 864.895 
10326 1
12370500 11903.1 -6071.22 1769 -912.451 694.769 1146.85 
10326.5 1
12370500 11502.9 -5564 1766 -837.314 1061.13 1351.7 
10327 1
12370500 11128.3 -5227.67 1698.44 -749.083 672.667 1006.78 
10327.5 1
12370500 10688.7 -4906.56 1652.56 -834.282 609.319 1033.1 
10328 1
12370500 10322.6 -4621.5 1647.38 -740.975 577.036 939.156 
10328.5 1
12370500 9976.44 -4236.89 1668.33 -707.936 786.526 1058.2 
10329 1
12370500 9692.89 -3891.78 1695.89 -552.74 672.731 870.683 
10329.5 1
12370500 9299.38 -3576.38 1702.62 -819.821 657.089 1050.65 
10330 1
12370500 9089.78 -3197.22 1715.33 -423.429 765.965 875.211 
10330.5 1
12370500 8870.12 -2831.88 1722 -430.692 716.367 835.869 
10331 1
12370500 8520.33 -2405.33 1718.44 -699.583 853.083 1103.25 
10331.5 1
12370500 8164.88 -2013 1732 -709.498 783.1 1056.71 
10332 1
12370500 7782 -1661.33 1708 -776.623 713.32 1054.5 
10332.5 1
12370500 7428.88 -1275.38 1713.88 -719.196 786.066 1065.43 
10333 1
12370500 6944.22 -897.778 1691.22 -1009.69 786.661 1279.97 
10333.5 1
12370500 6498.56 -556.333 1682 -877.297 672.135 1105.18 
10334 1
12370500 6083.33 -174.333 1685.33 -780.493 718.045 1060.55 
10334.5 1
12370500 5646 205.25 1672 -905.452 785.887 1198.94 
10335 1
12370500 5261.89 494.778 1667.33 -775.982 584.905 971.731 
10335.5 1
12370500 4880.5 761.375 1645.5 -743.448 519.683 907.075 
10336 1
12370500 4380 1081.33 1666.56 -1023.52 654.312 1214.79 
10336.5 1
12370500 3799.78 1204.78 1686.56 -1122.29 238.771 1147.41 
10337 1
12370500 3234.12 1378.5 1636.88 -1168.7 358.93 1222.58 
10337.5 1
12370500 2736.89 1406.89 1611.11 -1040.24 59.391 1041.94 
10338 1
12370500 2272.89 1300.11 1624.89 -897.485 -206.533 920.943 
10338.5 1
12370500 1665.56 1525 1572.44 -1172.46 434.148 1250.26 
10339 1
12370500 1259.5 1457.5 1567.5 -851.27 -141.509 862.951 
10339.5 1
12370500 972.444 1153.89 1556.78 -584.635 -618.353 850.974 
10340 1
12370500 659.333 980.111 1581.11 -595.268 -330.376 680.803 
10340.5 1
12370500 513.125 719.875 1561.38 -295.37 -525.73 603.022 
10341 1
12370500 257 549.778 1590.11 -546.109 -362.681 655.57 
10341.5 1
12370500 -35.6667 372.778 1593.22 -574.984 -347.741 671.96 
10342 1
12370500 -312.111 116.222 1601.44 -560.739 -520.397 765.011 
10342.5 1
12370500 -790 -54.5 1620 -898.287 -320.906 953.887 
10343 1
12370500 -625.125 -399.125 1669.25 326.485 -682.426 756.503 
10343.5 1
12370500 -821 -533.333 1681.67 -392.535 -268.955 475.836 
10344 1
12370500 -997.125 -808.75 1616 -353.665 -553.046 656.459 
10344.5 1
12370500 -1328.67 -1094.56 1686.89 -680.784 -586.87 898.823 
10345 1
12370500 -1543.89 -1307.78 1666.44 -422.004 -418.083 594.038 
10345.5 1
12370500 -1747.33 -1483 1657.56 -395.038 -340.237 521.36 
10346 1
12370500 -2160.25 -1711.25 1675.62 -858.455 -474.532 980.88 
10346.5 1
12370500 -2619.78 -1943.78 1775 -934 -472.617 1046.77 
10347 1
12370500 -2940 -2100.89 1745 -621.791 -305.07 692.598 
10347.5 1
12370500 -3220.11 -2172.33 1724 -549.237 -140.087 566.821 
10348 1
12370500 -3413 -2361.89 1734.78 -380.451 -373.877 533.411 
10348.5 1
12370500 -3549.25 -2566.38 1725.12 -275.253 -413.103 496.405 
10349 1
12370500 -3750.38 -2627.25 1716.38 -418.139 -126.559 436.873 
10349.5 1
12370500 -3941 -2749.33 1706.44 -381.25 -244.167 452.735 
10350 1
12370500 -4123.33 -2884.56 1691.22 -356.817 -264.623 444.233 
10350.5 1
12370500 -4345.22 -2970.56 1687.67 -440.256 -170.635 472.167 
10351 1
12370500 -4462.25 -2990.75 1697.25 -235.943 -40.7146 239.43 
10351.5 1
12370500 -4537.22 -3042 1689.33 -150.245 -102.705 181.994 
10352 1
12370500 -4855.88 -3209.5 1678.25 -661.105 -347.51 746.876 
10352.5 1
12370500 -5343 -3622.11 1630.22 -1004.38 -850.745 1316.26 
10353 1
12370500 -5467.22 -3567.44 1611.44 -243.096 106.98 265.595 
10353.5 1
12370500 -5626.44 -3269.56 1139.11 -305.023 570.668 647.072 
10354 1
12370500 -5768.12 -3247 1090 -290.925 46.3153 294.589 
10354.5 1
12370500 -6055.62 -3487.75 1231.88 -600.209 -502.61 782.858 
10355 1
12370500 -6244.78 -3697.67 1350.33 -359.606 -399.081 537.199 
10355.5 1
12370500 -6297.78 -3903.89 1462.44 -102.713 -399.655 412.643 
10356 1
12370500 -6333.88 -4157.5 1530.62 -73.9697 -519.695 524.933 
10356.5 1
12370500 -6389.33 -4488.89 1562.33 -111.139 -664.106 673.341 
10357 1
12370500 -6342.88 -4788.12 1583.62 90.7389 -584.446 591.447 
10357.5 1
12370500 -6356 -4952.22 1529.44 -27.0619 -338.345 339.425 
10358 1
12370500 -6465.44 -5187.78 1536.89 -217.583 -468.301 516.38 
10358.5 1
12370500 -6568 -5547.11 1712.78 -204.294 -715.803 744.386 
10359 1
12370500 -6584 -5792.11 1725 -33.195 -508.299 509.382 
10359.5 1
12370500 -6556 -6000.56 1745 56.9106 -423.668 427.473 
10360 1
12370500 -6534.33 -6228.89 1744.22 42.735 -450.362 452.385 
10360.5 1
12370500 -6428.33 -6361.89 1685.67 203.455 -255.278 326.437 
10361 1
12370500 -6105.25 -6369.38 1645.25 637.245 -14.7655 637.416 
10361.5 1
12370500 -5954.62 -6481.25 1714 320.479 -238.032 399.206 
10362 1
12370500 -5924.78 -6410.33 1716.56 58.4094 138.78 150.571 
10362.5 1
12370500 -5905.25 -6172.75 1695.12 38.5924 469.532 471.116 
10363 1
12370500 -5910.11 -6037.56 1691.67 -9.86027 274.228 274.405 
10363.5 1
12370500 -6121.25 -6412 1692 -421.435 -747.394 858.024 
10364 1
12370500 -6227.56 -6558.89 1702.56 -207.628 -286.892 354.142 
10364.5 1
12370500 -6341.38 -6616.38 1713.62 -224.054 -113.162 251.009 
10365 1
12370500 -6433.12 -6646 1674.25 -189.566 -61.2087 199.203 
10365.5 1
12370500 -6370.67 -6656.44 1670.89 129.851 -21.714 131.654 
10366 1
12370500 -6055.5 -6572.88 1696.5 610.788 161.956 631.896 
10366.5 1
12370500 -5860.44 -6404.67 1709.89 395.65 341.193 522.448 
10367 1
12370500 -5967.33 -6344.44 1712.56 -214.636 120.928 246.358 
10367.5 1
12370500 -5931.44 -6305.33 1676.11 70.9267 77.2947 104.905 
10368 1
12370500 -5688.78 -6206.33 1640.22 482.439 196.819 521.042 
10368.5 1
12370500 -5424.11 -6154.22 1695.22 518.954 102.179 528.918 
10369 1
12370500 -5230.62 -6220.75 1749 403.096 -138.6 426.258 
10369.5 1
12370500 -5074.22 -6261.67 1666 314.062 -82.162 324.631 
10370 1
12370500 -4923.11 -6267.33 1696.67 291.72 -10.9395 291.925 
10370.5 1
12370500 -4789 -6264.88 1703.75 270.932 4.96633 270.977 
10371 1
12370500 -4624 -6347.11 1734.33 344.468 -171.683 384.88 
10371.5 1
12370500 -4494.11 -6403.22 1645.22 251.236 -108.532 273.676 
10372 1
12370500 -4296.25 -6434 1598.5 390.259 -60.7057 394.952 
10372.5 1
12370500 -4214.44 -6479.67 1575.33 163.611 -91.3333 187.378 
10373 1
12370500 -4242.12 -6501.75 1568.62 -53.7487 -42.8803 68.7578 
10373.5 1
12370500 -4433.12 -6479.12 1563.62 -389.796 46.1735 392.521 
10374 1
12370500 -4572.75 -6393.12 1559.62 -284.949 175.51 334.664 
10374.5 1
12370500 -4658 -6355.75 1568 -170.16 74.6008 185.794 
10375 1
12370500 -4630.12 -6486.75 1594.12 56.8878 -267.347 273.332 
10375.5 1
12370500 -4655 -6584 1574.12 -48.584 -189.941 196.056 
10376 1
12370500 -4666.12 -6744.62 1553.12 -22.2946 -321.894 322.665 
10376.5 1
12370500 -4748 -7112.75 1573 -165.739 -745.192 763.401 
10377 1
12370500 -4843.38 -7357.5 1635.75 -192.288 -493.448 529.59 
10377.5 1
12370500 -4836.5 -7208.25 1638.5 13.8889 301.515 301.835 
10378 1
12370500 -4630.67 -6936.56 1707.56 402.018 530.653 665.741 
10378.5 1
12370500 -4569.38 -6940.12 1715.38 123.822 -7.211 124.031 
10379 1
12370500 -4543.11 -6554.67 1617.44 51.1967 751.381 753.123 
10379.5 1
12370500 -4538.62 -6390.12 1576.62 8.83093 323.901 324.021 
10380 1
12370500 -4588 -6338.88 1565 -100.56 104.379 144.939 
10380.5 1
12370500 -4324.56 -6166.11 1518.89 518.591 340.086 620.158 
10381 1
12370500 -4290 -6167.75 1527.38 70.6658 -3.35151 70.7452 
10381.5 1
12370500 -4258.56 -6191.11 1522.44 64.8339 -48.1672 80.7683 
10382 1
12370500 -4762.12 -6606.12 1540 -991.278 -816.956 1284.54 
10382.5 1
12370500 -4777 -7042.62 1588.75 -30.1724 -885.396 885.909 
10383 1
12370500 -4818.33 -7244.78 1635.67 -79.7941 -390.256 398.33 
10383.5 1
12370500 -4756 -7345.5 1662.12 117.61 -190.042 223.491 
10384 1
12370500 -4712.62 -7251.75 1647.88 89.0657 192.505 212.111 
10384.5 1
12370500 -4859.5 -7099.25 1619.38 -300.358 311.861 432.98 
10385 1
12370500 -4819.75 -7182.88 1593.75 79.8193 -167.922 185.927 
10385.5 1
12370500 -4667.25 -7303.5 1583.62 300.789 -237.919 383.509 
10386 1
12370500 -4680.75 -7357.5 1587.62 -26.9461 -107.784 111.102 
10386.5 1
12370500 -4750.25 -7321.5 1584.25 -136.811 70.8661 154.076 
10387 1
12370500 -4896.62 -7240.12 1589.5 -300.565 167.094 343.889 
10387.5 1
12370500 -5060 -6983.88 1582.38 -327.405 513.527 609.019 
10388 1
12370500 -5057.8 -6788.2 1579.4 4.18251 372.006 372.029 
10388.5 1
12370500 -5217.71 -5910 1571.86 -324.37 1781.34 1810.63 
10389 1
12370500 -5378.12 -5764.38 1559.5 -326.702 296.589 441.247 
10389.5 1
12370500 -5694.86 -6087 1554.57 -611.452 -622.828 872.805 
10390 1
12370500 -5795 -6151.25 1549 -205.632 -131.93 244.316 
10390.5 1
12370500 -5765.25 -6145.25 1541.62 61.3402 12.3711 62.5753 
10391 1
12370500 -5752 -6048.75 1532.75 27.0408 196.939 198.787 
10391.5 1
12370500 -5691.44 -5970.78 1526.22 119.675 154.095 195.109 
10392 1
12370500 -5599.62 -5915.62 1527.38 181.103 108.783 211.263 
10392.5 1
12370500 -5567 -5887.75 1519.88 66.0425 56.4271 86.8656 
10393 1
12370500 -5595.44 -5855.56 1537.44 -56.3256 63.7514 85.0695 
10393.5 1
12370500 -5570 -5912 1543.62 50.9909 -113.115 124.077 
10394 1
12370500 -5592.12 -5920.88 1520.38 -47.4785 -19.0451 51.1559 
10394.5 1
12370500 -5568 -5864.78 1564.33 46.8447 108.927 118.572 
10395 1
12370500 -5482.5 -5902.12 1529.5 169.307 -73.9549 184.754 
10395.5 1
12370500 -5507.89 -5832.78 1534.11 -51.0843 139.532 148.589 
10396 1
12370500 -5467.88 -5829.75 1530.38 76.8021 5.81147 77.0216 
10396.5 1
12370500 -5438.88 -5744.62 1518.38 59.3047 174.08 183.904 
10397 1
12370500 -5377 -5877.12 1511.12 126.534 -270.961 299.05 
10397.5 1
12370500 -5568.67 -6132.56 1557.89 -376.555 -501.828 627.396 
10398 1
12370500 -5755.38 -6208.38 1589.88 -375.671 -152.554 405.464 
10398.5 1
12370500 -5825.89 -6206.33 1618.44 -141.879 4.10798 141.939 
10399 1
12370500 -5837.38 -5942 1620.25 -22.6105 520.341 520.832 
10399.5 1
12370500 -5926 -5834.44 1623.67 -174.459 211.724 274.34 
10400 1
12370500 -6000.38 -5776.38 1640.62 -143.304 111.887 181.81 
10400.5 1
12370500 -6093.88 -5865 1637.62 -188.508 -178.679 259.734 
10401 1
12370500 -6203.12 -6000.88 1595.12 -229.517 -285.452 366.279 
10401.5 1
12370500 -6222.33 -6079.89 1595.33 -39.4422 -162.246 166.972 
10402 1
12370500 -6218.38 -6012.38 1604.75 7.74625 132.121 132.348 
