# Supplementary material for: Intrinsic group behaviour II: On the dependence of triad spatial dynamics on social and personal features; and on the effect of social interaction on small group dynamics
Source: PLoS One. 2019 Dec 3;14(12):e0225704. doi: 10.1371/journal.pone.0225704 (PMC6890182; doi:10.1371/journal.pone.0225704)
Supplement: S3 Data Set — (ZIP) [file pone.0225704.s003.zip › set_3_int/group_traj_triad_int/traj_3_0324_61.dat]

3 12401803 12394702 12401804 0 0 1 0 1 1 0 13.3333 0 30 1499.48 1673.98 1354.07 
10187 1
12394702 44505.5 -22850.2 1182.5 0 0 0 
10187.5 1
12394702 43946.7 -22825.8 1196.78 -1673.15 73.2701 1674.76 
10188 1
12394702 43208 -22984 1246.22 -1474.38 -315.813 1507.83 
10188.5 1
12394702 42641.1 -23219.8 1364.12 -1126.99 -468.688 1220.56 
10189 1
12394702 42299.9 -22906.7 1394 -675.715 619.967 917.033 
10189.5 1
12394702 41756 -22423.1 1390.88 -1039.94 924.554 1391.5 
10190 1
12394702 41042 -22107.6 1326 -1460.12 645.194 1596.32 
10190.5 1
12394702 40661.2 -22473.8 1604.38 -769.192 -739.646 1067.11 
10191 1
12394702 40242.8 -22401.9 1676.5 -818.982 140.656 830.973 
10191.5 1
12394702 39671.5 -22022.8 1772.5 -1151.71 764.365 1382.28 
10192 1
12394702 39261.9 -21925 1769.14 -877.18 209.315 901.807 
10192.5 1
12394702 38890.8 -21802.1 1783.56 -724.764 240.017 763.473 
10193 1
12394702 38464.4 -21608.6 1823.38 -820.005 372.089 900.477 
10193.5 1
12394702 38084.4 -21481.4 1807.12 -796.646 266.771 840.126 
10194 1
12394702 37756.6 -21382.6 1779.38 -678.571 204.451 708.703 
10194.5 1
12394702 37409.1 -21235 1765.12 -693.613 294.661 753.607 
10195 1
12394702 36999 -21156.4 1744.88 -821.894 157.565 836.861 
10195.5 1
12394702 36665.4 -21019.1 1727.56 -641.453 263.969 693.644 
10196 1
12394702 36298.4 -20886.8 1702 -703.198 253.565 747.518 
10196.5 1
12394702 36044.5 -20819.6 1691.88 -514.959 136.156 532.655 
10197 1
12394702 35534.9 -20954.6 1646 -1072.89 -284.211 1109.9 
10197.5 1
12394702 35002.2 -20840 1662.38 -1100.46 236.829 1125.66 
10198 1
12394702 34568 -20605 1691.62 -871.988 471.888 991.484 
10198.5 1
12394702 34203.8 -20456 1670.11 -711.372 291.016 768.596 
10199 1
12394702 33920.1 -20253.9 1721 -554.009 394.775 680.275 
10199.5 1
12394702 33613.5 -20026.1 1695.62 -627.045 465.746 781.092 
10200 1
12394702 33355 -19902.8 1678.89 -505.871 241.384 560.51 
10200.5 1
12394702 32986.2 -19838.4 1666.25 -747.972 130.634 759.294 
10201 1
12394702 32504.4 -19743.7 1643.89 -969.428 190.56 987.979 
10201.5 1
12394702 31899.1 -19629.8 1642.89 -1164.1 219.017 1184.53 
10202 1
12394702 31236.1 -19289.6 1587.25 -1305.09 669.592 1466.84 
10202.5 1
12394702 31031 -19240.5 1489.5 -435.51 104.299 447.825 
10203 1
12394702 30537.7 -18854 1421.44 -963.542 754.883 1224.03 
10203.5 1
12394702 30011 -18645.8 1376.25 -1051.23 415.669 1130.43 
10204 1
12394702 29654.2 -18629.3 1382 -710.713 32.7025 711.465 
10204.5 1
12394702 29213.6 -18422.4 1458.38 -886.514 416.415 979.443 
10205 1
12394702 28689.8 -18206 1544.89 -1093.63 451.722 1183.25 
10205.5 1
12394702 28269.4 -18164.8 1607.75 -814.734 79.9419 818.647 
10206 1
12394702 27822.8 -18155.9 1624.44 -884.351 17.5468 884.525 
10206.5 1
12394702 27282.4 -18241.6 1656.25 -1055.47 -167.453 1068.68 
10207 1
12394702 26967 -18083.8 1684 -632.014 316.383 706.781 
10207.5 1
12394702 26599.8 -17977.9 1639 -776.427 223.837 808.048 
10208 1
12394702 26170.8 -17794.4 1576.88 -875.51 374.49 952.24 
10208.5 1
12394702 25693.9 -17670.2 1513.33 -917.041 238.755 947.612 
10209 1
12394702 25334.8 -17544.2 1466 -700.076 245.56 741.893 
10209.5 1
12394702 25000.4 -17386 1452.88 -676.872 320.344 748.85 
10210 1
12394702 24735.4 -17168.8 1470.88 -545.267 447.016 705.082 
10210.5 1
12394702 24372.7 -17023 1464.44 -704.288 283.01 759.023 
10211 1
12394702 23919.2 -16832.1 1574.75 -878.714 369.913 953.402 
10211.5 1
12394702 23565.4 -16661.9 1607.38 -709.168 341.182 786.972 
10212 1
12394702 23173.7 -16456.9 1625.57 -814.263 426.233 919.075 
10212.5 1
12394702 22729.4 -16233.7 1661.33 -872.829 438.488 976.781 
10213 1
12394702 22277.8 -15971.4 1645.5 -865.315 502.474 1000.63 
10213.5 1
12394702 22011 -15912.5 1550.38 -558.054 123.169 571.485 
10214 1
12394702 21662.5 -15765.8 1466.12 -701.207 295.272 760.84 
10214.5 1
12394702 21319 -15420.1 1501.12 -705.339 709.702 1000.59 
10215 1
12394702 20975.6 -15186 1501.67 -689.647 470.131 834.647 
10215.5 1
12394702 20621.8 -14904.8 1513.12 -680.395 540.865 869.18 
10216 1
12394702 20253.6 -14585.9 1594.38 -755.903 654.774 1000.06 
10216.5 1
12394702 19916.8 -14381.1 1667.25 -650.338 395.27 761.037 
10217 1
12394702 19735 -14138.8 1677.25 -375.517 500.775 625.93 
10217.5 1
12394702 19420.6 -13872.5 1681.88 -657.688 557.008 861.866 
10218 1
12394702 19173.4 -13594.7 1646.78 -483.719 543.705 727.736 
10218.5 3
12401804 18367.5 -13833.5 1268 0 0 0 
12401803 18395.3 -10514.7 1480.33 0 0 0 
12394702 18891.9 -13318 1640.75 -557.563 547.855 781.679 
10219 3
12401804 18234 -13627.5 1291.75 -429.26 662.379 789.31 
12401803 18352.2 -10705.1 1500.62 -126.716 -560.172 574.325 
12394702 18548.5 -13061.2 1611.12 -696.501 520.791 869.676 
10219.5 3
12401804 17861.9 -13320.8 1277.75 -736.881 607.426 954.966 
12401803 18256.2 -11130.4 1497.75 -190.099 -842.079 863.27 
12394702 18186.5 -12770.4 1584.5 -716.832 575.99 919.572 
10220 3
12401804 17402.1 -13029.6 1225.5 -934.451 591.717 1106.04 
12401803 17758.8 -11518.6 1459.38 -1011.18 -789.126 1282.65 
12394702 17837 -12508.8 1565.75 -710.366 531.758 887.348 
10220.5 3
12401804 17004.3 -12598.3 1201.67 -756.258 819.946 1115.45 
12401803 17402.9 -11242.8 1397 -676.542 524.424 855.997 
12394702 17390 -12082.1 1558.11 -849.81 811.101 1174.76 
10221 3
12401804 16680.6 -12200.2 1201.62 -637.221 783.629 1010.01 
12401803 17164.8 -10921.2 1378.5 -468.777 632.929 787.624 
12394702 16955.8 -11552.9 1622.25 -854.823 1041.8 1347.62 
10221.5 3
12401804 16268.6 -11951.8 1252.75 -861.925 519.874 1006.57 
12401803 16882.5 -10467.4 1346.88 -590.481 949.529 1118.16 
12394702 16675.8 -11286.8 1652.38 -585.774 556.747 808.145 
10222 3
12401804 15804.8 -11581.5 1305 -929.609 741.984 1189.42 
12401803 16738.2 -10080.2 1294.12 -289.078 775.802 827.91 
12394702 16338.2 -10879.2 1654.75 -676.353 816.633 1060.35 
10222.5 3
12401804 15451.9 -11202.3 1335.44 -682.517 733.398 1001.85 
12401803 16514.9 -9810.89 1269.78 -432.033 521.008 676.832 
12394702 15937 -10557 1676.78 -776.112 623.308 995.421 
10223 3
12401804 15153.7 -10843.6 1329.14 -619.906 745.867 969.845 
12401803 16055.9 -9691.86 1259.86 -954.328 247.467 985.891 
12394702 15631.7 -10291.9 1707.14 -634.69 551.233 840.648 
10223.5 3
12401804 14776.8 -10439.9 1355.89 -749.377 802.55 1098.02 
12401803 15680.1 -9591.33 1256.33 -747.01 199.849 773.281 
12394702 15261.4 -10022.1 1705.44 -736.123 536.274 910.751 
10224 3
12401804 14439.9 -9945.5 1362.12 -659.301 967.493 1170.78 
12401803 15335 -9316.25 1250.25 -675.364 538.324 863.66 
12394702 14890.8 -9577.88 1731 -725.429 869.347 1132.26 
10224.5 3
12401804 14082 -9436.12 1413.12 -724.443 1031.12 1260.17 
12401803 15086.1 -8940.75 1233.62 -503.796 760.121 911.918 
12394702 14632.6 -9178.25 1695.88 -522.52 808.957 963.037 
10225 3
12401804 13784.4 -9111.12 1353.5 -603.702 659.229 893.89 
12401803 14870 -8550.62 1218.12 -438.387 791.329 904.646 
12394702 14378.2 -8828.88 1638.75 -515.974 708.671 876.609 
10225.5 3
12401804 13479 -8715.38 1354.38 -624.489 809.305 1022.23 
12401803 14701.5 -8223.38 1194.5 -344.581 669.223 752.725 
12394702 14132.4 -8377.25 1603.88 -502.812 923.569 1051.57 
10226 3
12401804 13189 -8248.25 1393.62 -574.257 925 1088.76 
12401803 14396.4 -7860.25 1179.5 -604.208 719.059 939.209 
12394702 13807.6 -7979.5 1586.88 -643.069 787.624 1016.8 
10226.5 3
12401804 12832.2 -7945.25 1356 -720.707 612.121 945.574 
12401803 14075.5 -7555 1165.5 -648.232 616.667 894.697 
12394702 13488.1 -7654.5 1625.75 -645.455 656.566 920.701 
10227 3
12401804 12464.5 -7639.25 1403.12 -732.57 609.562 953.008 
12401803 13628.2 -7629.75 1155.62 -890.936 -148.904 903.294 
12394702 13130.9 -7347.25 1637.12 -711.653 612.052 938.647 
10227.5 3
12401804 12119.9 -7322.75 1374.62 -686.504 630.478 932.089 
12401803 13357.5 -7092.38 1167.62 -539.343 1070.47 1198.66 
12394702 12801.1 -7121 1675.5 -656.873 450.697 796.624 
10228 3
12401804 11877.4 -6922.56 1365.44 -471.655 778.588 910.307 
12401803 12942.9 -6540.11 1221.11 -806.636 1074.44 1343.54 
12394702 12564.2 -6937.67 1680.11 -460.9 356.68 582.795 
10228.5 3
12401804 11469.4 -6534.88 1378.5 -790.832 751.319 1090.82 
12401803 12706.2 -6186.25 1233 -458.602 685.777 824.989 
12394702 12234.1 -6541.12 1704.38 -639.723 768.492 999.913 
10229 3
12401804 11058.9 -6309 1301.5 -830.972 457.237 948.462 
12401803 12278.1 -5726.25 1213 -866.65 931.174 1272.07 
12394702 11827.9 -6212.5 1659.38 -822.368 665.233 1057.75 
10229.5 3
12401804 10714.2 -5906.67 1279 -687.93 803.061 1057.43 
12401803 11751.1 -5408.33 1191.67 -1051.92 634.564 1228.5 
12394702 11376.2 -5835.56 1584.67 -901.503 752.384 1174.22 
10230 3
12401804 10485.2 -5702.88 1301 -459.784 409.22 615.518 
12401803 11450.1 -5071.75 1142.25 -604.39 675.87 906.69 
12394702 10981.1 -5400 1569.75 -793.368 874.61 1180.84 
10230.5 3
12401804 10189.1 -5451 1303.5 -604.337 514.031 793.379 
12401803 11217.2 -4690.75 1134.38 -475.255 777.551 911.292 
12394702 10755.4 -5023.5 1584.62 -460.714 768.367 895.905 
10231 3
12401804 9896 -5222.38 1326.75 -603.138 470.422 764.9 
12401803 10905.5 -4341.5 1166.5 -641.461 718.621 963.27 
12394702 10420.2 -4717.62 1598.25 -689.558 629.372 933.595 
10231.5 3
12401804 9537.78 -4987.78 1309.44 -702.397 459.995 839.616 
12401803 10505.3 -3943.56 1181.67 -784.641 780.283 1106.57 
12394702 10111 -4470.11 1615.44 -606.373 485.321 776.675 
10232 3
12401804 9156.38 -4742.88 1275.5 -732.059 470.063 869.983 
12401803 10098.1 -3625.75 1174.5 -781.59 609.991 991.45 
12394702 9758.12 -4145.12 1621.88 -677.303 623.774 920.779 
10232.5 3
12401804 8852 -4490.62 1289.62 -626.286 519.033 813.406 
12401803 9717.38 -3474.38 1198.25 -783.436 311.471 843.082 
12394702 9387.38 -3935.62 1672.38 -762.86 431.07 876.229 
10233 3
12401804 8498.88 -4210 1245.75 -710.513 564.638 907.549 
12401803 9325.62 -3148.5 1198.88 -788.229 655.684 1025.29 
12394702 9003.75 -3571.62 1644.38 -771.881 732.394 1064.05 
10233.5 3
12401804 8196.62 -3838.88 1214.12 -621.914 763.632 984.84 
12401803 8962.5 -2873.88 1197.62 -747.171 565.072 936.787 
12394702 8683.25 -3331.88 1690.12 -659.465 493.313 823.56 
10234 3
12401804 7770.22 -3374.22 1154.44 -823.171 897.013 1217.47 
12401803 8582.22 -2560.89 1192.67 -734.127 604.22 950.802 
12394702 8332.89 -3092.56 1688.67 -676.373 462.007 819.103 
10234.5 3
12401804 7373.75 -2966.75 1211.88 -759.525 780.598 1089.13 
12401803 8218.12 -2284.75 1189.38 -697.504 529.002 875.417 
12394702 8030 -2730.38 1669 -580.247 693.832 904.483 
10235 3
12401804 7128.38 -2636.75 1195.62 -520.966 700.637 873.097 
12401803 7839.25 -1919.25 1149.88 -804.406 776.008 1117.7 
12394702 7715.62 -2477.38 1647.88 -667.463 537.155 856.763 
10235.5 3
12401804 6836 -2326.5 1209.75 -572.162 607.143 834.262 
12401803 7454.38 -1526.5 1120.75 -753.18 768.591 1076.11 
12394702 7415.5 -2089.62 1650 -587.329 758.806 959.553 
10236 3
12401804 6499.88 -1925 1245.12 -666.915 796.627 1038.94 
12401803 7229.38 -1191.38 1148.25 -446.429 664.931 800.894 
12394702 6917.88 -1626.25 1657.88 -987.351 919.395 1349.13 
10236.5 3
12401804 6183.62 -1484.88 1340.38 -662.998 922.694 1136.19 
12401803 6898.75 -750.5 1132.62 -693.134 924.266 1155.29 
12394702 6605.75 -1190.5 1638.38 -654.35 913.522 1123.7 
10237 3
12401804 5871.12 -1098.75 1356.38 -627.51 775.351 997.466 
12401803 6579.62 -383.625 1128.5 -640.813 736.697 976.403 
12394702 6312.88 -823.875 1632.75 -588.102 736.195 942.256 
10237.5 3
12401804 5539.75 -691.875 1307.25 -668.095 820.312 1057.95 
12401803 6266.25 -75.375 1118.12 -631.804 621.472 886.23 
12394702 6002.75 -491.5 1622.5 -625.252 670.111 916.509 
10238 3
12401804 5236.78 -385.333 1289.56 -609.602 616.784 867.201 
12401803 5904.67 216.889 1132 -727.532 588.056 935.475 
12394702 5751.33 -244.556 1607.33 -505.869 496.87 709.072 
10238.5 3
12401804 4880 -130.875 1275.75 -694.12 495.055 852.574 
12401803 5573.25 490.5 1133.75 -644.78 532.317 836.123 
12394702 5481.75 1.25 1642 -524.481 478.221 709.772 
10239 3
12401804 4512.88 86.875 1271.88 -760.093 450.828 883.735 
12401803 5308.5 745.75 1111.25 -548.137 528.468 761.401 
12394702 5137.25 238.75 1595.62 -713.251 491.718 866.322 
10239.5 3
12401804 4114.78 374 1246.67 -768.527 554.295 947.564 
12401803 4963.89 1115.22 1064.33 -665.272 713.267 975.365 
12394702 4809.11 587.444 1556.33 -633.473 673.155 924.352 
10240 3
12401804 3829.75 662.875 1196.25 -556.695 564.209 792.617 
12401803 4643.12 1293.62 1052.12 -626.492 348.443 716.871 
12394702 4335.25 768.75 1576.25 -925.51 354.112 990.941 
10240.5 3
12401804 3600.12 988.75 1149.5 -472.479 670.525 820.268 
12401803 4170 1460.12 1167 -973.508 342.593 1032.03 
12394702 4143.88 899.25 1586 -393.776 268.519 476.615 
10241 3
12401804 3249.11 1275.33 1191.22 -690.972 564.14 892.019 
12401803 3768.89 1678.22 1358.22 -789.589 429.325 898.761 
12394702 3807.89 1173 1591.44 -661.39 538.878 853.127 
10241.5 3
12401804 2901.5 1524.5 1168.75 -688.339 493.399 846.908 
12401803 3520.38 1891.5 1456.5 -492.107 422.332 648.486 
12394702 3373.12 1453.62 1579.88 -860.919 555.693 1024.68 
10242 3
12401804 2584.75 1750 1170.38 -647.751 461.145 795.132 
12401803 3158.88 2336.75 1541.88 -739.264 910.532 1172.85 
12394702 3059.25 1858.88 1582.75 -641.871 828.732 1048.23 
10242.5 3
12401804 2246.44 2235.56 1232.89 -650.588 933.761 1138.06 
12401803 2731.89 2726.56 1647.33 -821.127 749.626 1111.84 
12394702 2779.22 2238.56 1620 -538.515 730.155 907.262 
10243 3
12401804 1862.5 2652.75 1305.5 -748.43 813.245 1105.22 
12401803 2535.25 3010.88 1605 -383.312 554.229 673.868 
12394702 2570.38 2527.12 1606.25 -407.11 562.514 694.377 
10243.5 3
12401804 1611.88 3041.38 1365.12 -509.4 789.888 939.9 
12401803 2304.62 3369.5 1574.12 -468.75 728.913 866.626 
12394702 2125 2876.12 1622.62 -905.234 709.35 1150.05 
10244 3
12401804 1359.75 3377.25 1378.75 -505.261 673.096 841.633 
12401803 2266 3767.88 1539.5 -77.4048 798.347 802.09 
12394702 1903.25 3202.62 1643 -444.389 654.309 790.95 
10244.5 3
12401804 1226 3629.75 1346.12 -281.579 531.579 601.55 
12401803 2134.62 3920.88 1656.88 -276.579 322.105 424.556 
12394702 1741.88 3670 1651.25 -339.737 983.947 1040.95 
10245 3
12401804 1046.5 3963 1332.25 -365.58 678.717 770.912 
12401803 2034.5 4197.38 1660.88 -203.921 563.136 598.921 
12394702 1580.25 4137.75 1634.62 -329.175 952.648 1007.92 
10245.5 3
12401804 777.75 4373.75 1319.88 -541.835 828.125 989.634 
12401803 1915.88 4634.38 1645.62 -239.163 881.048 912.932 
12394702 1461 4556.25 1654.62 -240.423 843.75 877.335 
10246 3
12401804 460.556 4973.56 1390.44 -619.52 1171.5 1325.22 
12401803 1828 5347.44 1625.33 -171.631 1392.71 1403.25 
12394702 1315.78 5028.78 1697 -283.637 922.906 965.508 
10246.5 3
12401804 341.333 5551.78 1433.11 -236.552 1147.27 1171.4 
12401803 1579.56 6158 1536.33 -492.945 1608.25 1682.1 
12394702 1141 5562.44 1701.44 -346.781 1058.86 1114.2 
10247 3
12401804 290.556 5987 1432.44 -103.628 888.209 894.233 
12401803 1433.89 6422.67 1503.33 -297.279 540.136 616.54 
12394702 1191.89 5903.11 1650.56 103.855 695.238 702.952 
10247.5 3
12401804 93.7 6365.8 1367.3 -385.991 742.745 837.054 
12401803 1397.8 6509.8 1493.8 -70.7625 170.85 184.924 
12394702 855.6 6385.3 1635.6 -659.39 945.468 1152.69 
10248 3
12401804 -45.5556 6785.67 1328.89 -280.192 844.802 890.055 
12401803 1086.78 6891.11 1620.56 -625.799 767.226 990.081 
12394702 548.444 6824.33 1665.22 -618.019 883.367 1078.09 
10248.5 3
12401804 -231 7187.78 1241.44 -369.411 801.018 882.097 
12401803 846.222 7340.78 1676 -479.194 895.75 1015.87 
12394702 434 7139 1680.89 -227.977 626.826 666.997 
10249 3
12401804 -326.333 7667.11 1118.78 -189.907 954.847 973.549 
12401803 663.889 7751.22 1660.44 -363.214 817.618 894.664 
12394702 320.889 7466.67 1688.67 -225.321 652.722 690.519 
10249.5 3
12401804 -420.444 8080 1097.56 -180.983 794.017 814.382 
12401803 540.222 8152 1643 -237.821 770.726 806.584 
12394702 462.222 7668.11 1684.56 271.795 387.393 473.229 
10250 2
12401804 -357.25 8407.38 1217.62 131.381 680.613 693.178 
12394702 486.75 8065.5 1684 50.9933 826.172 827.745 
10250 1
12401803 573 8571.5 1643 68.1451 872.141 874.8 
10250.5 3
12401804 -512.333 8692.11 1253 -310.788 570.613 649.761 
12401803 1255.5 8428.5 1213.88 1295.07 -271.347 1323.19 
12394702 485.111 8603.67 1684 -3.28435 1078.49 1078.5 
10251 3
12401804 -477.333 9055.67 1359.56 68.2261 708.685 711.962 
12401803 1321.44 8920.44 1202.67 135.968 1014.32 1023.39 
12394702 774.444 9255.67 1694.22 564.003 1270.96 1390.48 
10251.5 2
12401804 -377.75 9496.75 1456.12 197.195 873.432 895.416 
12394702 656.75 9647.12 1748.62 -233.058 775.165 809.442 
10252 2
12401804 -359.875 9874.88 1453.75 35.5368 751.74 752.579 
12394702 813.75 10131.1 1808.88 312.127 962.227 1011.58 
10252.5 2
12401804 -328.25 10249 1561.62 64.1481 758.874 761.581 
12394702 788.625 10690.6 1821.62 -50.9635 1134.89 1136.03 
10253 1
12401804 -309.125 10774.5 1617.62 37.7219 1036.49 1037.18 
10253.5 1
12401804 -451.875 11230.4 1617 -297.396 949.74 995.213 
