# Supplementary material for: Intrinsic group behaviour II: On the dependence of triad spatial dynamics on social and personal features; and on the effect of social interaction on small group dynamics
Source: PLoS One. 2019 Dec 3;14(12):e0225704. doi: 10.1371/journal.pone.0225704 (PMC6890182; doi:10.1371/journal.pone.0225704)
Supplement: S3 Data Set — (ZIP) [file pone.0225704.s003.zip › set_3_int/group_traj_triad_int/traj_3_0324_60.dat]

3 12400400 12392701 12392300 0 0 1 0 1 1 0 20 0 30 1457.91 1665.2 1185.28 
10163 1
12392300 46300 -24056 1509 0 0 0 
10163.5 1
12392300 46177.1 -23991.4 1529.75 -467.205 245.722 527.883 
10164 1
12392300 45785.8 -24057.6 1522.89 -789.006 -133.429 800.209 
10164.5 1
12392300 45466.5 -23815.6 1524.62 -647.622 490.731 812.547 
10165 1
12392300 44925.2 -23687 1524.22 -1120.66 266.304 1151.86 
10165.5 1
12392300 44242.7 -24079 1543.67 -1340.97 -770.138 1546.39 
10166 1
12392300 43862.6 -24125.6 1574.22 -707.842 -86.6956 713.131 
10166.5 1
12392300 43406 -23929.8 1626.25 -924.202 396.368 1005.61 
10167 1
12392300 42986.1 -23635.9 1631.88 -887.685 621.3 1083.51 
10167.5 2
12392701 42562.2 -22724 885.5 0 0 0 
12392300 42699.1 -23424 1643.33 -554.081 409.025 688.7 
10168 2
12392701 42078 -22455.4 875.625 -1144.6 635.047 1308.97 
12392300 42037.8 -23260.5 1685.5 -1291.72 319.336 1330.61 
10168.5 2
12392701 41688.1 -22431.2 886 -815.638 50.4707 817.198 
12392300 41569 -23104.4 1727.88 -980.649 326.621 1033.61 
10169 2
12392701 41272.4 -22174.8 903.333 -834.7 515.004 980.792 
12392300 41236.4 -22942.9 1723.67 -667.782 324.269 742.35 
10169.5 2
12392701 41011.4 -21980.4 928 -509.766 379.557 635.551 
12392300 40912.4 -22847.8 1721.11 -632.812 185.764 659.515 
10170 2
12392701 40561.2 -21611.9 1012.62 -889.712 728.398 1149.85 
12392300 40612.5 -22589.9 1703.25 -592.776 509.689 781.771 
10170.5 2
12392701 40362.5 -21562.5 1165.75 -415.795 103.295 428.434 
12392300 40262.1 -22391.2 1655.38 -733.002 415.533 842.591 
10171 2
12392701 39731.6 -21337.3 1166.67 -1239.58 442.371 1316.15 
12392300 39841.2 -21950.8 1660.44 -826.921 865.368 1196.94 
10171.5 2
12392701 39277.1 -21182.6 1221.62 -903.44 307.571 954.361 
12392300 39396.2 -21831.4 1716.25 -884.637 237.381 915.932 
10172 2
12392701 39127.1 -21109.4 1488.89 -304.288 148.439 338.564 
12392300 39014.7 -21598.2 1775.67 -774.003 472.927 907.05 
10172.5 2
12392701 38436.2 -20805.5 1241.12 -1315.93 578.942 1437.65 
12392300 38635.4 -21174 1735.62 -722.46 808.042 1083.92 
10173 2
12392701 37917.4 -20472.9 1186.62 -1050.35 673.33 1247.64 
12392300 38096.6 -20886.8 1760.38 -1090.59 581.478 1235.92 
10173.5 2
12392701 37351.8 -20667.9 1163.11 -1115.58 -384.643 1180.03 
12392300 37928.1 -20680.1 1732.44 -332.375 407.572 525.916 
10174 2
12392701 37015.1 -21026.9 1162.38 -676.01 -720.856 988.242 
12392300 37619.9 -20563 1699.75 -618.948 235.163 662.116 
10174.5 2
12392701 36718.6 -21169.9 1402.88 -621.593 -299.79 690.11 
12392300 37154.6 -20519 1662.75 -975.367 92.2432 979.719 
10175 2
12392701 36257 -20900.9 1607.12 -910.503 530.572 1053.81 
12392300 36605.9 -20375.6 1651.25 -1082.35 282.791 1118.68 
10175.5 2
12392701 35859.4 -20814.3 1617.67 -793.524 172.738 812.108 
12392300 36085.2 -20211.9 1595.89 -1039.23 326.819 1089.41 
10176 2
12392701 35298.4 -20704.7 1702.44 -1080.92 211.304 1101.38 
12392300 35366.6 -20122.3 1534.89 -1384.71 172.554 1395.42 
10176.5 2
12392701 34780.6 -20561.1 1752.12 -1019.33 282.562 1057.77 
12392300 34914.4 -19959.6 1550.88 -890.119 320.292 945.991 
10177 2
12392701 34383.5 -20409.9 1710.5 -841.367 320.445 900.324 
12392300 34434.1 -19829.6 1590.12 -1017.48 275.424 1054.1 
10177.5 2
12392701 34030.2 -20307.9 1683.62 -742.122 214.286 772.44 
12392300 33948 -19691.2 1612.62 -1021.27 290.704 1061.84 
10178 2
12392701 33605.1 -20192.6 1670.67 -809.788 219.656 839.051 
12392300 33420.3 -19532.4 1609.33 -1005.08 302.487 1049.61 
10178.5 2
12392701 33126.5 -20009.1 1683.88 -942.148 361.084 1008.97 
12392300 32995.8 -19330.6 1604.25 -835.794 397.282 925.411 
10179 2
12392701 32621 -19793.2 1749.25 -1053.12 449.74 1145.14 
12392300 32497.4 -19168 1595.88 -1038.28 338.802 1092.16 
10179.5 2
12392701 32163.9 -19676 1748.75 -929.116 238.313 959.192 
12392300 31914.8 -19093.2 1536 -1184.2 151.931 1193.9 
10180 2
12392701 31683.8 -19501.1 1716.88 -952.629 346.974 1013.85 
12392300 31445.6 -18764.5 1461.38 -930.804 652.282 1136.6 
10180.5 2
12392701 31065.1 -19185.6 1656.44 -1194.28 609.207 1340.69 
12392300 31005.2 -18569.2 1380.78 -850.198 376.984 930.029 
10181 2
12392701 30228.8 -19036.8 1572.12 -1633.52 290.636 1659.17 
12392300 30664.9 -18475 1356.62 -664.741 184.028 689.744 
10181.5 2
12392701 29369.1 -19348.2 1532.88 -1754.34 -635.714 1865.97 
12392300 30117 -18127.8 1313.38 -1118.11 708.673 1323.78 
10182 2
12392701 28394.8 -19240.6 1530.78 -1921.79 212.415 1933.49 
12392300 29002.3 -17854.6 1363.78 -2198.55 538.845 2263.62 
10182.5 2
12392701 27922.9 -18746.2 1532.5 -928.942 973.042 1345.27 
12392300 28487.5 -17150 1333.88 -1013.45 1386.92 1717.74 
10183 2
12392701 28228 -18104.6 1573.62 625.256 1314.81 1455.9 
12392300 28307.8 -16699.1 1325.5 -368.34 923.924 994.641 
10183.5 2
12392701 28093 -17864.1 1681.88 -281.25 501.042 574.582 
12392300 27724.2 -17036.8 1309.5 -1215.62 -703.385 1404.46 
10184 2
12392701 27688.9 -17539.3 1681.89 -809.842 650.885 1038.99 
12392300 27427.9 -16551.1 1206 -593.91 973.224 1140.13 
10184.5 2
12392701 27099.9 -17795.4 1690.12 -1168.68 -508.019 1274.32 
12392300 27073.6 -16344.2 1116.75 -702.905 410.439 813.962 
10185 2
12392701 26395.1 -17672.3 1696.78 -1355.32 236.619 1375.82 
12392300 26479.1 -16092.2 1055.11 -1143.3 484.669 1241.78 
10185.5 2
12392701 25956.4 -17503.1 1637 -861.957 332.433 923.841 
12392300 25888 -15891.2 1087.12 -1161.32 394.837 1226.6 
10186 2
12392701 25460.3 -17224 1558.22 -1014.4 570.808 1163.97 
12392300 25266 -15689.1 1099.33 -1271.98 413.372 1337.47 
10186.5 2
12392701 25153.7 -16619.3 1540.44 -596.628 1176.39 1319.04 
12392300 24428.3 -16220.1 1044.89 -1629.7 -1033.07 1929.55 
10187 2
12392701 24669.3 -16171.5 1522.1 -976.546 902.89 1329.98 
12392300 23925.5 -15919.8 1041.7 -1013.78 605.466 1180.82 
10187.5 2
12392701 24017.7 -15727.6 1547.89 -1349.14 919.14 1632.48 
12392300 23667.2 -16167.9 1045.89 -534.737 -513.642 741.465 
10188 2
12392701 23576.9 -15615 1545.67 -879.796 224.662 908.027 
12392300 23312.7 -16113.4 1147.67 -707.696 108.672 715.991 
10188.5 2
12392701 23147.4 -15554.8 1505 -853.904 119.781 862.265 
12392300 23163.4 -16291.4 1469 -296.803 -353.739 461.761 
10189 2
12392701 22642.1 -15293.3 1501.22 -1000.52 517.657 1126.51 
12392300 22816.6 -16096.6 1598.11 -686.771 385.781 787.707 
10189.5 2
12392701 22091.6 -15055.6 1430.75 -1052.55 454.509 1146.49 
12392300 22392.2 -15856.1 1652.75 -811.292 459.714 932.487 
10190 2
12392701 21532.1 -14722.5 1421.38 -1144.17 681.237 1331.62 
12392300 21966.5 -15730.4 1583.25 -870.654 257.157 907.838 
10190.5 2
12392701 21320.1 -14562.2 1486.62 -428.283 323.737 536.872 
12392300 21497.1 -15607.2 1529.12 -948.232 248.737 980.314 
10191 2
12392701 20916.9 -14430 1506.5 -789.139 258.806 830.494 
12392300 21065 -15354.9 1525 -845.646 493.885 979.305 
10191.5 2
12392701 20374 -14232.8 1539.75 -1094.51 397.681 1164.51 
12392300 20558.5 -15147 1541.38 -1021.17 419.103 1103.83 
10192 2
12392701 20038.1 -14161.4 1508.29 -719.18 152.723 735.217 
12392300 20167.4 -14826.1 1616.14 -837.412 687.06 1083.19 
10192.5 2
12392701 19994.6 -13972.8 1531.11 -85.1314 368.459 378.165 
12392300 19794.7 -14574.8 1581.22 -728.051 490.947 878.116 
10193 2
12392701 19807.6 -13761.2 1538.62 -359.482 406.784 542.863 
12392300 19468 -14330.1 1580.62 -628.205 470.486 784.856 
10193.5 2
12392701 19418.2 -13476.8 1540.75 -816.3 596.436 1010.98 
12392300 19047.1 -14118 1561.25 -882.338 444.706 988.071 
10194 2
12392701 19156.6 -13331.4 1546.12 -541.667 300.983 619.672 
12392300 18677.2 -13792.9 1533.62 -765.787 673.137 1019.58 
10194.5 2
12392701 18869.1 -13183.5 1541.38 -573.852 295.16 645.311 
12392300 18289.4 -13498.5 1523.5 -774.202 587.575 971.922 
10195 2
12392701 18513.8 -12894.2 1545.38 -712.174 579.659 918.258 
12392300 17963.2 -13517.9 1501.38 -653.557 -38.8277 654.709 
10195.5 2
12392701 18021.8 -12646.8 1525.33 -946.1 475.908 1059.05 
12392300 17504.2 -13235.8 1470 -882.746 542.495 1036.12 
10196 2
12392701 17616.4 -12449.2 1480.88 -776.634 378.406 863.916 
12392300 17063.8 -12850.2 1454.75 -843.817 738.559 1121.38 
10196.5 2
12392701 17117.6 -12137.8 1419.75 -1011.66 631.846 1192.77 
12392300 16474.1 -12276.1 1475.38 -1195.99 1164.55 1669.31 
10197 2
12392701 16587.6 -11789.8 1415.75 -1115.79 732.632 1334.82 
12392300 16095.9 -11997.6 1462.88 -796.316 586.316 988.881 
10197.5 2
12392701 16236.2 -11485.9 1497.38 -725.981 627.841 959.809 
12392300 15854.2 -11881.4 1535.5 -499.225 240.186 553.999 
10198 2
12392701 15926.1 -11218.1 1550 -622.741 537.651 822.724 
12392300 15615.6 -11646.8 1625.62 -479.167 471.135 671.988 
10198.5 2
12392701 15792.8 -10951.9 1536.22 -260.444 519.992 581.569 
12392300 15297.3 -11175.8 1595.11 -621.663 919.868 1110.24 
10199 2
12392701 15524.2 -10552.8 1594.5 -524.468 779.568 939.571 
12392300 15019.9 -10850.1 1604.75 -541.911 636.041 835.593 
10199.5 2
12392701 15283.4 -10090.6 1561.5 -492.587 945.041 1065.71 
12392300 14757.4 -10524 1660.75 -536.81 666.922 856.125 
10200 2
12392701 15021.4 -9629.33 1565.78 -512.584 902.723 1038.1 
12392300 14456.6 -10178.9 1641.22 -588.688 675.364 895.919 
10200.5 2
12392701 14742.2 -9236.75 1571.75 -566.317 796.315 977.156 
12392300 14140 -9756.12 1639.38 -642.101 857.533 1071.29 
10201 2
12392701 14455.8 -8827.78 1580 -576.403 822.882 1004.68 
12392300 13904.2 -9338.56 1667.33 -474.402 840.18 964.862 
10201.5 2
12392701 14187.6 -8386.89 1562.78 -515.812 847.863 992.438 
12392300 13593.6 -8944.56 1659.67 -597.436 757.692 964.898 
10202 2
12392701 13837.9 -8084.62 1570.5 -688.348 595.008 909.866 
12392300 13358.2 -8600 1628.12 -463.2 678.259 821.334 
10202.5 2
12392701 13547 -7748 1576.62 -617.569 714.703 944.559 
12392300 13103 -8289.25 1609.38 -541.932 659.766 853.805 
10203 2
12392701 13184.2 -7428 1557.11 -708.55 625 944.811 
12392300 12832.4 -7943.22 1674.89 -528.429 675.836 857.899 
10203.5 2
12392701 12877.2 -7198.25 1583.25 -612.719 458.583 765.325 
12392300 12529.4 -7685.75 1676.25 -604.929 513.917 793.757 
10204 3
12400400 12537.3 -5999.22 1147.78 0 0 0 
12392701 12542.2 -6906 1572 -667.386 582.171 885.623 
12392300 12096.8 -7309.22 1649.78 -861.747 750.055 1142.45 
10204.5 3
12400400 12142 -5481 1113.12 -795.439 1042.7 1311.47 
12392701 12144 -6541.5 1545.88 -801.252 733.4 1086.22 
12392300 11667.2 -7013.75 1666.38 -864.241 594.512 1048.98 
10205 3
12400400 11845.9 -5083.56 1092.67 -618.186 829.738 1034.71 
12392701 11826.4 -6278.56 1516.44 -662.955 548.945 860.726 
12392300 11235 -6749.33 1637.89 -902.401 552.018 1057.85 
10205.5 3
12400400 11545.4 -4560.25 1119.62 -582.391 1014.16 1169.49 
12392701 11403.8 -5795.62 1481.38 -819.175 935.912 1243.78 
12392300 10752 -6379 1571.25 -936.047 717.7 1179.52 
10206 3
12400400 11287.8 -4305 1160.11 -510.094 505.446 718.102 
12392701 10858.8 -5143.67 1445.33 -1079.15 1291.01 1682.64 
12392300 10411.1 -6002.56 1533.56 -675.028 745.435 1005.65 
10206.5 3
12400400 10928.8 -4042.38 1155.62 -701.226 512.939 868.807 
12392701 10626.4 -5029 1433.25 -453.912 223.958 506.155 
12392300 10085.9 -5673.25 1502.88 -635.227 643.175 903.984 
10207 3
12400400 10543.6 -3735.25 1175.88 -771.794 615.481 987.159 
12392701 10431.4 -4859.75 1475.38 -390.782 339.178 517.448 
12392300 9877.88 -5335.62 1550.12 -416.834 676.603 794.696 
10207.5 3
12400400 10200.9 -3496.12 1158.25 -724.63 505.55 883.555 
12392701 10074 -4562.88 1498.75 -755.55 627.643 982.238 
12392300 9629.5 -4997.25 1555 -525.106 715.381 887.415 
10208 3
12400400 9917 -3260.75 1151.38 -579.337 480.357 752.578 
12392701 9749.5 -4109 1502.88 -662.245 926.276 1138.66 
12392300 9351.38 -4633.62 1578.12 -567.602 742.092 934.276 
10208.5 3
12400400 9607.67 -2907.33 1162.89 -594.872 679.647 903.213 
12392701 9414.11 -3751.67 1539.89 -644.979 687.179 942.451 
12392300 9091.89 -4205 1564.44 -499.012 824.279 963.56 
10209 3
12400400 9260.88 -2587.75 1184.5 -676.007 622.969 919.28 
12392701 9137.12 -3479.5 1556.62 -539.934 530.539 756.968 
12392300 8770.5 -3877.75 1675.62 -626.489 637.914 894.105 
10209.5 3
12400400 8914.38 -2122.88 1198.25 -701.417 941.043 1173.69 
12392701 8891.5 -3086.38 1507 -497.217 795.8 938.361 
12392300 8485.38 -3548.38 1673 -577.176 666.751 881.867 
10210 3
12400400 8617.62 -1807.12 1163 -610.597 649.691 891.587 
12392701 8573.88 -2756.88 1523.25 -653.549 677.984 941.694 
12392300 8152.88 -3132.25 1662.75 -684.156 856.224 1095.99 
10210.5 3
12400400 8305.11 -1414.67 1190.44 -606.823 762.055 974.147 
12392701 8211.56 -2310.22 1558.56 -703.533 867.287 1116.76 
12392300 7861.78 -2711.78 1656.22 -565.237 816.451 993.018 
10211 3
12400400 7943 -1005.75 1141.38 -701.766 792.474 1058.53 
12392701 7874.5 -1901.5 1518.5 -653.208 792.097 1026.69 
12392300 7590 -2359.75 1696.25 -526.701 682.224 861.884 
10211.5 3
12400400 7639.25 -621.625 1188.38 -608.717 769.79 981.383 
12392701 7519.88 -1557.38 1545.5 -710.671 689.629 990.274 
12392300 7450.62 -2148.12 1716.75 -279.309 424.098 507.812 
10212 3
12400400 7322.57 -302.286 1162 -658.375 663.907 935.003 
12392701 7146 -1173.86 1517.29 -777.287 797.334 1113.52 
12392300 7331.86 -1792.43 1694.43 -246.919 739.494 779.628 
10212.5 3
12400400 6855.44 48.7778 1131.22 -917.735 689.712 1148.02 
12392701 6858 -816.778 1520.78 -565.815 701.531 901.273 
12392300 7161.56 -1422.56 1679.78 -334.581 726.666 799.992 
10213 3
12400400 6433.75 418.25 1148.5 -807.844 707.801 1074.05 
12392701 6640.62 -425.75 1510.62 -416.427 749.095 857.062 
12392300 6797.5 -961.5 1663.5 -697.424 883.248 1125.4 
10213.5 3
12400400 6055.12 770.5 1102.25 -792.103 736.925 1081.89 
12392701 6375.38 -191.25 1523.62 -554.916 490.586 740.68 
12392300 6473.38 -739.5 1651.5 -678.086 464.435 821.888 
10214 3
12400400 5703.75 1213.88 1020.38 -706.992 892.103 1138.28 
12392701 6173.88 29.375 1503.62 -405.433 443.913 601.194 
12392300 6164.88 -485.375 1630.38 -620.724 511.318 804.204 
10214.5 3
12400400 5368.38 1575.25 953.75 -688.655 742.043 1012.36 
12392701 6048.75 249.75 1465.62 -256.93 452.515 520.368 
12392300 5874.75 -264.75 1614.62 -595.739 453.029 748.425 
10215 3
12400400 5081 1861.56 920 -577.058 574.911 814.566 
12392701 5855.22 365.556 1474.78 -388.61 232.541 452.872 
12392300 5700.11 -203 1620.11 -350.68 123.996 371.957 
10215.5 3
12400400 4588.25 2036.12 950.625 -947.596 335.71 1005.31 
12392701 5604.12 535 1477.75 -482.879 325.855 582.541 
12392300 5569.12 -62.5 1620.62 -251.896 270.192 369.399 
10216 3
12400400 4136.75 2147.62 959.625 -927.105 228.953 954.957 
12392701 5423.25 721.5 1451.12 -371.407 382.957 533.478 
12392300 5491.12 54.625 1612 -160.164 240.503 288.954 
10216.5 3
12400400 3682.25 2278.12 1042.12 -877.413 251.931 912.865 
12392701 5237.12 928 1407.12 -359.315 398.649 536.682 
12392300 5429.38 226.125 1604.88 -119.208 331.081 351.888 
10217 3
12400400 3270.12 2442.12 1039.88 -851.498 338.843 916.441 
12392701 5130.75 1102 1365 -219.783 359.504 421.364 
12392300 5437.38 299.5 1631 16.5289 151.601 152.5 
10217.5 3
12400400 2993.12 2508.88 1102.88 -579.498 139.644 596.086 
12392701 5087.38 1255 1339.12 -90.7427 320.084 332.698 
12392300 5450.38 309.375 1634.12 27.1967 20.659 34.1534 
10218 3
12400400 2952.78 2544.33 1095.89 -78.9574 69.3901 105.115 
12392701 4887.56 1420.89 1301.78 -391.036 324.636 508.23 
12392300 5728.89 -3.77778 1601.56 545.037 -612.823 820.133 
10218.5 3
12400400 2912.25 2368 1121.12 -80.253 -349.175 358.279 
12392701 4649 1519.12 1329.25 -472.387 194.527 510.872 
12392300 5723 -5.25 1569.25 -11.6612 -2.91529 12.0201 
10219 3
12400400 2880.38 2253.88 1106.75 -64.6552 -231.491 240.35 
12392701 4300.75 1572.75 1351 -706.389 108.773 714.715 
12392300 5475.25 321.25 1564.62 -502.535 662.272 831.352 
10219.5 3
12400400 2668.88 2208.88 1085.38 -418.812 -89.1089 428.187 
12392701 4088.38 1561 1360.25 -420.545 -23.2673 421.188 
12392300 4869.38 806.625 1542 -1199.75 961.139 1537.27 
10220 3
12400400 2369.75 2187.5 1055 -607.978 -43.4451 609.528 
12392701 4068.38 1746.12 1419.38 -40.6504 376.27 378.46 
12392300 4143.5 1109.5 1505.5 -1475.36 615.6 1598.64 
10220.5 3
12400400 2149.78 2203.33 1087.78 -418.198 30.1014 419.28 
12392701 3915.22 1581.56 1420.56 -291.165 -312.87 427.393 
12392300 3755.56 1092.89 1489.67 -737.537 -31.5801 738.213 
10221 3
12400400 1981 2197.5 1138.12 -332.24 -11.4829 332.438 
12392701 3802.75 1421.88 1403 -221.402 -314.332 384.478 
12392300 3699.88 943.125 1483.38 -109.607 -294.811 314.527 
10221.5 3
12400400 1891.5 2093.25 1119.12 -187.238 -218.096 287.444 
12392701 3627.38 1333.38 1408.5 -366.893 -185.146 410.962 
12392300 3635 842.125 1477.5 -135.722 -211.297 251.131 
10222 3
12400400 1814.88 1944.62 1097.5 -153.557 -297.846 335.1 
12392701 3442.12 1431 1433.62 -371.242 195.641 419.639 
12392300 3415.12 812.25 1455.5 -440.631 -59.8697 444.68 
10222.5 3
12400400 1776.67 1953 1091.11 -73.9039 16.1992 75.6585 
12392701 3138.56 1749.56 1418.56 -587.175 616.162 851.134 
12392300 3171.44 904 1479.44 -471.336 177.466 503.638 
10223 3
12400400 1607.43 2030.43 1086 -351.846 160.974 386.922 
12392701 2959.29 1892.57 1420.57 -372.702 297.33 476.773 
12392300 2710 1070.57 1467.86 -959.344 346.302 1019.93 
10223.5 3
12400400 1449 2051.22 1124.89 -314.967 41.3393 317.669 
12392701 2714.67 1936.22 1415.78 -486.32 86.7809 494.002 
12392300 2344.33 853.333 1457.56 -726.972 -431.885 845.584 
10224 3
12400400 988.125 2072 1156 -901.908 40.661 902.824 
12392701 2353.62 1818.62 1391.62 -706.539 -230.132 743.074 
12392300 1797.75 841.375 1421.12 -1069.63 -23.4018 1069.89 
10224.5 3
12400400 492.5 2098.5 1126.25 -1003.29 53.6437 1004.72 
12392701 2116.12 1654.25 1369.75 -480.769 -332.743 584.685 
12392300 1461.12 575.625 1398.75 -681.427 -537.955 868.181 
10225 3
12400400 141.25 2106 1119.75 -712.475 15.213 712.637 
12392701 1704.12 1617.12 1326.62 -835.7 -75.3043 839.086 
12392300 866.375 750.125 1440 -1206.39 353.955 1257.24 
10225.5 3
12400400 -235.75 2067.75 1082.62 -770.961 -78.2209 774.919 
12392701 1322.88 1542.62 1344.38 -779.652 -152.352 794.398 
12392300 415.625 677.5 1441.12 -921.779 -148.517 933.667 
10226 3
12400400 -624.5 1958.62 1148.75 -769.802 -216.089 799.556 
12392701 962.5 1414 1410 -713.614 -254.703 757.706 
12392300 -1 693 1478.38 -825 30.6931 825.571 
10226.5 3
12400400 -1052.88 1869.25 1188 -865.404 -180.556 884.039 
12392701 584.75 1340.62 1375.75 -763.131 -148.232 777.395 
12392300 -684.5 709.625 1566 -1380.81 33.5859 1381.22 
10227 3
12400400 -1322.75 1898.88 1217 -537.6 59.0139 540.829 
12392701 43.25 1233 1404.5 -1078.69 -214.392 1099.78 
12392300 -1319.12 647.375 1673.5 -1264.19 -124.004 1270.26 
10227.5 3
12400400 -1807 2009.62 1214 -964.641 220.618 989.548 
12392701 -347.75 1192.25 1440.12 -778.884 -81.1753 783.103 
12392300 -1718.38 672.625 1735.5 -795.319 50.2988 796.908 
10228 3
12400400 -2186.78 2086.89 1231.44 -738.867 150.319 754.003 
12392701 -882.667 1313.56 1486.11 -1040.69 236.003 1067.12 
12392300 -2131 671.111 1705.67 -802.772 -2.94531 802.778 
10228.5 3
12400400 -2559.62 2052.25 1244.75 -722.572 -67.1296 725.684 
12392701 -1472.75 1483.88 1571.75 -1143.57 330.076 1190.26 
12392300 -2550 727 1689.25 -812.016 108.312 819.207 
10229 3
12400400 -3140 2153.62 1202.25 -1174.85 205.213 1192.64 
12392701 -1901.5 1404.5 1601.12 -867.915 -160.678 882.663 
12392300 -3001 831.25 1695.12 -912.955 211.032 937.028 
10229.5 3
12400400 -3550.33 2241 1314.22 -819.029 174.401 837.391 
12392701 -2292 1281.89 1580.44 -779.441 -244.733 816.959 
12392300 -3485.67 876 1693.67 -967.399 89.3214 971.513 
10230 3
12400400 -4064.88 2344.62 1328.5 -1033.22 208.082 1053.96 
12392701 -2606.75 1338.25 1552.25 -632.028 113.175 642.081 
12392300 -3888.75 795.125 1681 -809.404 -162.4 825.536 
10230.5 2
12400400 -4515.12 2313.25 1269.25 -918.878 -64.0306 921.106 
12392701 -2831.38 1416.25 1553.62 -458.418 159.184 485.27 
10231 2
12400400 -5007.62 2444.38 1165.38 -1013.37 269.805 1048.68 
12392701 -3260.88 1801.62 1557.25 -883.745 792.953 1187.34 
10231.5 2
12400400 -5475.89 2370.89 1015.33 -918.164 -144.09 929.402 
12392701 -3949.11 1857.56 1676.33 -1349.48 109.668 1353.93 
10232 2
12400400 -5953.88 2411.25 981.125 -917.44 77.4685 920.705 
12392701 -4385.62 1734.88 1680.62 -837.839 -235.471 870.299 
10232.5 2
12400400 -6620.5 2491.25 1057 -1371.66 164.609 1381.5 
12392701 -4692.5 1937 1637.25 -631.43 415.895 756.09 
10233 2
12400400 -7017.38 2494.62 970.875 -798.541 6.79074 798.57 
12392701 -5088.62 2062.62 1590.25 -797.032 252.767 836.153 
10233.5 2
12400400 -7429.12 2469.38 1028 -847.222 -51.9547 848.814 
12392701 -5438.62 2027.38 1571.5 -720.165 -72.5309 723.808 
10234 2
12400400 -7932.56 2513.67 1030.44 -971.874 85.5051 975.628 
12392701 -5872.67 1956.44 1550.44 -837.918 -136.932 849.033 
10234.5 2
12400400 -8427.38 2259.12 1005.75 -947.93 -487.628 1066 
12392701 -6250.5 1875.5 1577.38 -723.819 -155.066 740.242 
10235 2
12400400 -8854.62 2152.88 998.625 -907.113 -225.584 934.741 
12392701 -6634.5 1658.5 1510.38 -815.287 -460.722 936.46 
10235.5 2
12400400 -9344.12 1963.62 972.5 -957.926 -370.352 1027.03 
12392701 -7428.75 1703.62 1444.75 -1554.31 88.3072 1556.81 
10236 2
12400400 -9767.75 1843.88 1048.25 -840.526 -237.599 873.463 
12392701 -8366.38 1480.88 1154.25 -1860.37 -441.964 1912.14 
10236.5 2
12400400 -10180.5 1653.62 1078.25 -865.304 -398.847 952.801 
12392701 -8799.88 1255.12 917.75 -908.805 -473.27 1024.65 
10237 2
12400400 -10579 1477.88 1052.25 -800.201 -352.912 874.567 
12392701 -9294 1198.62 895.5 -992.219 -113.454 998.684 
10237.5 2
12400400 -10933.9 1321.88 1065.75 -715.474 -314.516 781.552 
12392701 -10065.8 1009.88 962.25 -1555.95 -380.544 1601.81 
10238 2
12400400 -11314.7 1210.44 1082.56 -766.18 -224.206 798.311 
12392701 -10719.2 987.333 1336.78 -1314.83 -45.3555 1315.62 
10238.5 2
12400400 -11754.6 1238.5 1062.5 -855.95 54.5828 857.689 
12392701 -11252.1 873.5 1422.38 -1036.78 -221.466 1060.17 
10239 2
12400400 -12011.6 1163.12 1058.75 -532.091 -156.056 554.504 
12392701 -11407.4 749.875 1346.88 -321.429 -255.952 410.887 
10239.5 2
12400400 -12345.6 1042.33 1117.89 -644.654 -233.189 685.533 
12392701 -11826.6 776.778 1170.33 -809.229 51.9359 810.894 
10240 2
12400400 -12542.5 1106 1103.75 -384.657 124.349 404.257 
12392701 -12143.8 754 1086 -619.52 -44.4878 621.116 
10240.5 2
12400400 -12580.6 1347.12 1112.38 -78.4465 496.142 502.305 
12392701 -12237.4 935 1096.5 -192.644 372.428 419.302 
10241 2
12400400 -12717.2 1467.33 1005.56 -268.892 236.631 358.186 
12392701 -12241.8 961.667 1070 -8.66689 52.4934 53.2041 
10241.5 2
12400400 -12934.2 1220.5 1043.75 -429.758 -488.779 650.843 
12392701 -12375.5 1045.25 1091.12 -264.796 165.512 312.268 
10242 2
12400400 -13118.9 1060.62 1106.75 -377.556 -326.943 499.44 
12392701 -12594.4 1117.62 1071.25 -447.597 148.006 471.433 
10242.5 1
12400400 -13169.8 935.778 1103.89 -97.89 -240.091 259.28 
10243 1
12400400 -13087.2 840.25 1105.88 160.873 -186.214 246.081 
10243.5 1
12400400 -12887 1112.5 1095.62 407.012 553.354 686.92 
10244 1
12400400 -12594.8 1266.12 1096.25 585.671 307.866 661.659 
10244.5 1
12400400 -12525.1 1132.88 1089.88 146.579 -280.526 316.513 
10245 1
12400400 -12424.6 1115 1079.62 204.684 -36.4053 207.897 
10245.5 1
12400400 -12346.4 1117.38 1079.12 157.762 4.78831 157.835 
10246 1
12400400 -12393.4 962.889 1076.67 -91.9325 -301.731 315.425 
10246.5 1
12400400 -12496.8 931.444 1078.56 -205.026 -62.3898 214.309 
10247 1
12400400 -12501.1 1001.44 1059.44 -8.84354 142.857 143.131 
10247.5 1
12400400 -12689.3 984.3 1087.1 -368.998 -33.6166 370.526 
10248 1
12400400 -12747.6 1121.22 1084.11 -117.214 275.497 299.396 
10248.5 1
12400400 -12729.1 1538.56 1048.67 36.7419 831.341 832.153 
10249 1
12400400 -12424.3 1915.89 1111.56 607.127 751.66 966.228 
10249.5 1
12400400 -12159.8 2006 1049 508.761 173.291 537.464 
10250 1
12400400 -12148.5 2113.25 1069.62 23.4465 222.973 224.202 
10250.5 1
12400400 -12166.4 2165.89 1081 -35.9608 105.489 111.45 
10251 1
12400400 -12101 2144.11 957.111 127.572 -42.4518 134.45 
10251.5 1
12400400 -11600.1 2269.12 769.375 991.832 247.552 1022.26 
10252 1
12400400 -11392.6 2402.25 955.75 412.525 264.662 490.125 
10252.5 1
12400400 -11510.8 2870.5 910.75 -239.604 949.797 979.553 
10253 1
12400400 -11900.4 3613.62 835.125 -768.491 1465.73 1654.98 
10253.5 1
12400400 -12131.4 3992.12 898.625 -481.25 788.542 923.796 
10254 1
12400400 -12421.6 4351.78 843.667 -563.457 698.355 897.32 
10254.5 1
12400400 -12583.9 4658.88 937.5 -317.03 599.799 678.43 
10255 1
12400400 -12803 5134.88 795.875 -446.283 969.45 1067.24 
10255.5 1
12400400 -13056.1 5553.5 808.875 -507.265 838.928 980.366 
10256 1
12400400 -13351.4 5963.75 771.375 -625.53 869.174 1070.86 
10256.5 1
12400400 -13583 6274.67 803.444 -453.278 608.447 758.729 
10257 1
12400400 -14032.6 6741.5 751.75 -871.366 904.716 1256.1 
10257.5 1
12400400 -14387.2 7242.56 802.889 -717.808 1014.28 1242.59 
10258 1
12400400 -14747.1 7599.12 825.75 -712.679 706.078 1003.22 
10258.5 1
12400400 -15116 7801.88 844.5 -751.273 412.933 857.277 
10259 1
12400400 -15383.6 8124.11 834.444 -532.979 641.905 834.331 
10259.5 1
12400400 -15634.5 8610.25 877.375 -497.906 964.561 1085.49 
10260 1
12400400 -16013.2 9025.11 823.222 -757.444 829.722 1123.46 
10260.5 1
12400400 -16422.2 9388.62 761.125 -803.591 714.173 1075.08 
10261 1
12400400 -16576.2 9692.12 785.25 -326.271 643.008 721.05 
10261.5 1
12400400 -16877.8 9996.78 873.667 -579.861 585.871 824.308 
10262 1
12400400 -17037.9 10264.8 838.125 -317.653 531.691 619.354 
10262.5 1
12400400 -17312.8 10622.2 779.111 -563.325 732.525 924.082 
10263 1
12400400 -17671.4 10695.6 895 -703.268 143.791 717.817 
10263.5 1
12400400 -17838 10989 1128.25 -342.707 603.795 694.274 
10264 1
12400400 -18140.7 11387.7 1132.22 -587.702 774.11 971.926 
10264.5 1
12400400 -18579.8 11868.8 1176 -894.263 979.803 1326.54 
10265 1
12400400 -18929.4 12514.6 1141.12 -720.876 1331.7 1514.3 
10265.5 1
12400400 -19293.6 13058.4 1104.67 -716.891 1070.51 1288.38 
10266 1
12400400 -19713.6 13446.5 1318.88 -825.284 762.388 1123.53 
10266.5 1
12400400 -20171.2 13883.9 1338.12 -933.929 892.602 1291.88 
10267 1
12400400 -20531 14259.4 1376 -715.209 746.659 1033.94 
10267.5 1
12400400 -20869 14653.4 1400.62 -653.772 761.955 1003.99 
10268 1
12400400 -21015.9 14638.6 1352.14 -301.555 -30.3975 303.083 
10268.5 1
12400400 -21434.7 14920.9 1326.67 -847.793 571.493 1022.43 
10269 1
12400400 -21741.1 15416.7 1374 -596.195 964.548 1133.93 
