# Supplementary material for: Intrinsic group behaviour II: On the dependence of triad spatial dynamics on social and personal features; and on the effect of social interaction on small group dynamics
Source: PLoS One. 2019 Dec 3;14(12):e0225704. doi: 10.1371/journal.pone.0225704 (PMC6890182; doi:10.1371/journal.pone.0225704)
Supplement: S3 Data Set — (ZIP) [file pone.0225704.s003.zip › set_3_int/group_traj_triad_int/traj_3_0324_59.dat]

3 12395300 12383400 12375200 0 0 1 0 1 1 0 13.3333 0 30 1645.82 2053.01 1196.4 
10072 1
12375200 -29967.2 3160 1687 0 0 0 
10072.5 1
12375200 -29443.2 3283.33 1659 1313.35 309.106 1349.24 
10073 1
12375200 -28714.4 3420.88 1623.38 1434.74 270.751 1460.06 
10073.5 1
12375200 -28076.6 3499 1620.25 1339.81 164.128 1349.83 
10074 1
12375200 -27376 3505.12 1574.25 1395.67 12.2012 1395.72 
10074.5 1
12375200 -26713.6 3573.25 1548.5 1340.84 137.905 1347.91 
10075 1
12375200 -26100.6 3657 1580.33 1243.55 169.878 1255.1 
10075.5 1
12375200 -25443.6 3644.12 1535.75 1275.59 -25 1275.84 
10076 1
12375200 -24639.6 3818.56 1471.33 1555.26 337.39 1591.44 
10076.5 1
12375200 -23706.9 3851.62 1521.62 1865.36 66.1389 1866.53 
10077 1
12375200 -23122.8 3649.25 1648.38 1192.09 -413.01 1261.61 
10077.5 1
12375200 -22636.5 3489 1481.88 986.308 -325.051 1038.49 
10078 1
12375200 -21979.2 3327.38 1353.5 1325.1 -325.857 1364.58 
10078.5 1
12375200 -21220.9 3265.5 1365 1563.66 -127.577 1568.86 
10079 1
12375200 -20523.1 3225.56 1431.89 1360.16 -77.8644 1362.39 
10079.5 1
12375200 -19881 2989.38 1363.38 1261.51 -464.009 1344.14 
10080 1
12375200 -19245.9 2767.78 1378.89 1255.16 -437.939 1329.37 
10080.5 1
12375200 -18556.1 2590 1389.62 1321.39 -340.57 1364.57 
10081 1
12375200 -18013 2361.29 1407.43 1153.13 -485.593 1251.2 
10081.5 1
12375200 -17503 2115.67 1413.67 1045.08 -503.318 1159.97 
10082 1
12375200 -16877.1 1782.89 1496.33 1187.64 -631.457 1345.08 
10082.5 1
12375200 -16206.4 1574.25 1513.62 1363.28 -424.063 1427.72 
10083 1
12375200 -15580.1 1386.22 1517.44 1240.13 -372.332 1294.81 
10083.5 1
12375200 -15006.8 1297.62 1496.25 1155.97 -178.623 1169.69 
10084 1
12375200 -14350.9 1392.11 1507.22 1311.72 188.972 1325.26 
10084.5 1
12375200 -13713.4 1592.88 1492.25 1269.95 399.928 1331.43 
10085 1
12375200 -13004.2 1646.38 1487.88 1453.12 109.631 1457.25 
10085.5 1
12375200 -12367.6 1711.62 1498.5 1326.3 135.938 1333.25 
10086 1
12375200 -11624.8 1731 1539.78 1428.55 37.2596 1429.04 
10086.5 1
12375200 -10926.6 1897.62 1500.25 1304.96 311.449 1341.61 
10087 1
12375200 -10384.6 1975 1503.29 1155.76 164.979 1167.48 
10087.5 1
12375200 -9773.78 2070.67 1420.11 1199.99 187.95 1214.62 
10088 1
12375200 -9124.2 2148 1418.4 1387.99 165.242 1397.79 
10088.5 1
12375200 -8341.43 2334.43 1402.57 1387.89 330.547 1426.71 
10089 1
12375200 -7744.86 2375.14 1436 1280.2 87.3697 1283.17 
10089.5 1
12375200 -7083 2344.62 1437.25 1370.3 -63.184 1371.76 
10090 1
12375200 -6424.62 2184.12 1443.25 1306.3 -318.452 1344.56 
10090.5 1
12375200 -5911.12 1963.38 1210.25 1033.2 -444.165 1124.63 
10091 1
12375200 -5149 1663.25 1060.12 1512.15 -595.486 1625.18 
10091.5 1
12375200 -4376.25 1268.88 1196.88 1533.23 -782.49 1721.37 
10093 1
12375200 -4033.5 1097 1192.5 1154.04 -578.704 1291.01 
10093.5 1
12375200 -2171.38 229.75 1607.62 1087.69 -506.571 1199.87 
10094 1
12375200 -1693.38 14.75 1630 967.611 -435.223 1060.99 
10094.5 1
12375200 -1135.5 -122.625 1605.12 1131.59 -278.651 1165.4 
10095 1
12375200 -480.25 -243.5 1589.12 1382.38 -255.011 1405.71 
10095.5 1
12375200 358 -365.111 1582.89 1584.59 -229.889 1601.18 
10096 1
12375200 977.143 -422.429 1548 1223.6 -113.276 1228.83 
10096.5 1
12375200 1551.38 -505 1535 1219.18 -175.311 1231.72 
10097 1
12375200 2123.75 -794.125 1531.25 1158.65 -585.273 1298.08 
10097.5 1
12375200 2705.38 -1208.88 1528 1122.83 -800.676 1379.07 
10098 1
12375200 3520.62 -1236.12 1533.5 1604.82 -53.6417 1605.72 
10098.5 1
12375200 4329.75 -1285 1718.5 1615.02 -97.5549 1617.96 
10099 1
12375200 5027 -1413.75 1711.62 1377.96 -254.447 1401.26 
10099.5 1
12375200 5693.86 -1769.57 1662.86 1380.66 -736.69 1564.9 
10100 1
12375200 6237.12 -2199.75 1586.38 1101.96 -872.573 1405.6 
10100.5 1
12375200 6775 -2758.25 1509.62 1050.54 -1090.82 1514.44 
10101 1
12375200 7250.12 -3298.25 1461.12 927.979 -1054.69 1404.82 
10101.5 1
12375200 7704.12 -3855.25 1429.25 890.196 -1092.16 1408.99 
10102 1
12375200 8193.75 -4305.12 1418.5 975.349 -896.165 1324.54 
10102.5 1
12375200 8657.25 -4769.38 1490.75 940.162 -941.684 1330.67 
10103 1
12375200 9279.14 -5269.57 1554.29 1256.35 -1010.5 1612.3 
10103.5 1
12375200 9573.5 -5715.62 1525.38 619.699 -939.06 1125.1 
10104 1
12375200 10051.6 -6041.88 1507 930.204 -634.728 1126.13 
10104.5 1
12375200 10370.3 -6304.57 1485.43 642.461 -529.63 832.625 
10105 1
12375200 10786.9 -6796.67 1511.44 812.092 -959.25 1256.84 
10105.5 1
12375200 11614.4 -7261.14 1581.71 1641.94 -921.58 1882.89 
10106 1
12375200 12173.9 -7582 1551.38 1144.06 -656.15 1318.87 
10106.5 1
12375200 12573.5 -8126 1582.75 804.074 -1094.57 1358.17 
10107 1
12375200 13060.4 -8631.25 1567.25 956.532 -992.633 1378.5 
10107.5 1
12375200 13443.9 -9303 1516.62 756.41 -1324.95 1525.66 
10108 1
12375200 13403.2 -9939.38 1534.5 -78.8835 -1235.68 1238.19 
10108.5 1
12375200 13197.9 -10877.3 1549.86 -409.966 -1872.08 1916.44 
10109 1
12375200 12524.8 -11557.5 1643.62 -1327.63 -1341.65 1887.49 
10109.5 1
12375200 11875.9 -11497.3 1643.71 -1357.52 125.971 1363.35 
10110 1
12375200 11913.8 -11480.4 1666.38 79.1083 35.3042 86.6285 
10110.5 1
12375200 12196 -11360.8 1667 548.058 232.282 595.25 
10111 1
12375200 12603.4 -11160.4 1699.57 814.857 400.643 908.024 
10111.5 1
12375200 13007.1 -11195 1717.62 818.857 -70.1246 821.854 
10112 1
12375200 13059.9 -11103.4 1770.75 101.442 176.202 203.317 
10112.5 1
12375200 13283.4 -10998.4 1800.71 455.303 213.74 502.976 
10113 1
12375200 13435.1 -11040.6 1807.38 315.377 -87.7265 327.351 
10113.5 1
12375200 13447.9 -11154.6 1817.38 24.5192 -219.231 220.598 
10114 2
12383400 4442.5 3856.67 1846.83 0 0 0 
12375200 13425.6 -11163.9 1828 -45.2405 -18.7265 48.9631 
10114.5 2
12383400 4892.38 3116.62 1798.5 988.736 -1626.47 1903.41 
12375200 13425.4 -11234.6 1833.62 -0.403344 -145.314 145.314 
10115 2
12383400 5413.5 2564.88 1777.88 994.513 -1052.96 1448.37 
12375200 13392.5 -11282.8 1836.5 -62.7385 -91.8416 111.225 
10115.5 2
12383400 5841.71 2257.86 1749.57 856.429 -614.036 1053.81 
12375200 12996.9 -11149.3 1845.57 -791.286 266.929 835.095 
10116 2
12383400 6269.62 1644.38 1722.12 850.717 -1219.65 1487.03 
12375200 12784.4 -11089.4 1868.75 -422.43 119.107 438.9 
10116.5 2
12383400 6746.71 1125.43 1778.29 967.727 -1052.63 1429.87 
12375200 12603.3 -11122.4 1883.86 -367.321 -67.0458 373.39 
10117 2
12383400 7174 566.625 1761.75 856.284 -1119.85 1409.71 
12375200 12337.1 -11163.8 1879.88 -533.388 -82.8085 539.778 
10117.5 2
12383400 7723.71 120.571 1743.71 1082.11 -878.058 1393.54 
12375200 12200.9 -11372.4 1881.71 -268.244 -410.785 490.611 
10118 2
12383400 8240 -511.625 1734.75 1024.38 -1254.36 1619.49 
12375200 12282.4 -11611.2 1930 161.742 -473.852 500.696 
10118.5 2
12383400 8855.57 -1080.43 1777.43 1261.42 -1165.58 1717.48 
12375200 12208 -11678.6 1943 -152.408 -137.954 205.571 
10119 2
12383400 9291.5 -1536.62 1775.75 904.416 -946.466 1309.11 
12375200 12331.8 -11595.6 1921.75 256.743 172.088 309.081 
10119.5 2
12383400 9839.62 -1948.5 1776.62 1058.16 -795.125 1323.6 
12375200 12146.4 -11617 1920.25 -357.867 -41.2645 360.238 
10120 2
12383400 10275.6 -2424.88 1777.38 853.229 -932.241 1263.75 
12375200 12031 -11397.2 1919.62 -225.783 430.039 485.707 
10120.5 2
12383400 10758 -2827 1763.43 1028.52 -857.409 1339.03 
12375200 12024.7 -11266.1 1918.71 -13.4024 279.546 279.867 
10121 2
12383400 11191.5 -3215.12 1729.62 884.694 -792.092 1187.47 
12375200 12089.8 -11152.2 1920.25 132.726 232.434 267.66 
10121.5 2
12383400 11698.1 -3690.38 1704.75 959.517 -900.095 1315.62 
12375200 12062 -11012.4 1921 -52.5568 264.915 270.078 
10122 2
12383400 12154.1 -4235.12 1703 875.24 -1045.59 1363.56 
12375200 12204.4 -10925.8 1926 273.273 166.267 319.879 
10122.5 2
12383400 12527.4 -4758.12 1719.38 758.638 -1063.01 1305.95 
12375200 12703.5 -10691 1924.5 1014.48 477.134 1121.08 
10123 2
12383400 13024 -5257.14 1765 1045.53 -1050.56 1482.16 
12375200 13060.4 -10636.4 1921 751.429 114.887 760.16 
10123.5 2
12383400 13571.6 -5700.5 1767.75 1122.18 -908.519 1443.85 
12375200 13294.4 -10813.4 1920.62 479.398 -362.595 601.081 
10124 2
12383400 14056.5 -6143 1735.25 963.966 -879.722 1305.04 
12375200 13442 -11092.5 1919.12 293.489 -554.92 627.752 
10124.5 2
12383400 14519.7 -6526.57 1697.14 911.839 -755.062 1183.88 
12375200 13528.3 -11244.1 1919 169.854 -298.51 343.451 
10125 2
12383400 15007.6 -7002.88 1696.5 970.001 -946.926 1355.57 
12375200 13546.6 -11265 1919 36.4598 -41.4655 55.2151 
10125.5 2
12383400 15470.9 -7753.62 1704.5 906.556 -1469.18 1726.36 
12375200 13592.1 -11220.8 1919.12 89.0411 86.5949 124.205 
10126 2
12383400 15902.5 -8327.75 1754.75 846.324 -1125.74 1408.38 
12375200 13332.8 -11342.2 1919.5 -508.578 -238.235 561.612 
10126.5 2
12383400 16275.2 -8737.12 1847.25 754.555 -828.694 1120.75 
12375200 12947.2 -11414.1 1921.12 -780.364 -145.496 793.812 
10127 2
12383400 16420 -9046.67 1838.22 283.824 -606.944 670.028 
12375200 12830.6 -11196.1 1918.89 -228.813 427.478 484.864 
10127.5 2
12383400 16766.1 -9397.33 1837.67 702.051 -711.291 999.405 
12375200 12720.8 -11107.3 1918 -222.673 180.077 286.375 
10128 2
12383400 16996.9 -9553.25 1843 477.772 -322.809 576.604 
12375200 12548.4 -11258.2 1933.88 -356.942 -312.457 474.38 
10128.5 2
12383400 17070.2 -10307.1 1806 148.532 -1526.06 1533.27 
12375200 12450.6 -11380.5 1963.38 -197.874 -247.47 316.853 
10129 2
12383400 17073.7 -10664.7 1821.22 6.72572 -703.822 703.854 
12375200 12267 -11504.9 1947.78 -361.467 -244.86 436.594 
10129.5 2
12383400 17323.4 -10907.6 1847.88 513.803 -499.914 716.874 
12375200 12278.2 -11533.1 1934.88 23.1481 -58.099 62.5406 
10130 2
12383400 17972.2 -11253.6 1800.11 1262.35 -673.017 1430.55 
12375200 12447 -11108 1935.11 328.307 827.091 889.869 
10130.5 2
12383400 18535.2 -11842.4 1756.5 1066.34 -1115.19 1542.96 
12375200 12395 -10879.4 1935 -98.4848 433.002 444.061 
10131 2
12383400 19252 -12500.4 1742.88 1447.98 -1329.29 1965.62 
12375200 12435.8 -10875.5 1937.38 82.3232 7.82828 82.6946 
10131.5 2
12383400 19698.5 -12874.6 1737 885.913 -742.56 1155.96 
12375200 12402 -11325.1 1952.88 -66.9643 -892.113 894.623 
10132 2
12383400 19962.6 -13086.6 1779.12 528.25 -424 677.366 
12375200 12407.6 -11565.9 2001.25 11.25 -481.5 481.631 
10132.5 2
12383400 20372.9 -13411.2 1761.75 827.117 -654.486 1054.74 
12375200 12415.1 -11674.1 2012.88 15.121 -218.246 218.769 
10133 2
12383400 20824.2 -13626.1 1749.12 899.153 -428.038 995.838 
12375200 12401.6 -11678.2 2020.5 -26.8924 -8.21713 28.1198 
10133.5 2
12383400 21229.4 -13693.1 1729 795.923 -131.631 806.735 
12375200 12366.5 -11623 2047.5 -69.0079 108.546 128.625 
10134 2
12383400 21608.4 -13817.7 1748.86 792.999 -260.647 834.736 
12375200 12385.9 -11694 2049.71 40.4961 -148.536 153.957 
10134.5 2
12383400 22141.8 -14069.5 1738.62 1118.07 -527.853 1236.41 
12375200 12355.8 -11624 2041.38 -63.1177 146.751 159.748 
10135 2
12383400 22798.4 -14298.8 1690 1231.94 -430.113 1304.87 
12375200 12227.4 -11322.8 2035.62 -240.854 565.197 614.376 
10135.5 2
12383400 23380 -14527.4 1660.71 1179.77 -463.851 1267.68 
12375200 12134.1 -11296.9 2025.86 -189.112 52.521 196.27 
10136 2
12383400 24054.4 -14716.4 1693.12 1367.9 -383.258 1420.58 
12375200 11992.6 -11224.4 2021.75 -287.054 147.023 322.515 
10136.5 2
12383400 24509 -14850.1 1682.14 918.434 -270.238 957.366 
12375200 11909 -11165.9 2017.57 -168.939 118.218 206.194 
10137 2
12383400 24855.8 -14979.9 1733.38 701.923 -262.616 749.442 
12375200 11970.4 -11341.8 2015.38 124.241 -356.058 377.112 
10137.5 2
12383400 25432 -15189.7 1717.71 1157.13 -421.364 1231.46 
12375200 12018.3 -11276.3 2014.14 96.2063 131.454 162.898 
10138 2
12383400 25993.1 -15353.4 1678.75 1164.16 -339.545 1212.67 
12375200 11954.6 -11320.9 2014 -132.076 -92.5089 161.251 
10138.5 2
12383400 26636.1 -15627.8 1643 1215.5 -518.667 1321.54 
12375200 11936.2 -11220.8 2010.12 -34.7353 189.272 192.433 
10139 2
12383400 27229.9 -15841 1603.5 1152.91 -414.078 1225.02 
12375200 12069.8 -11060 1997.12 259.223 312.136 405.741 
10139.5 2
12383400 27779.4 -16108.7 1637.43 1140.15 -555.424 1268.24 
12375200 12102.4 -11010.7 1994.14 67.7979 102.253 122.687 
10140 2
12383400 28343.2 -16353.5 1735.38 1169.75 -507.854 1275.24 
12375200 12010.9 -11041.6 1990 -189.945 -64.1301 200.479 
10140.5 2
12383400 28880.9 -16531.8 1766 1031.91 -342.131 1087.15 
12375200 12357.1 -11215.8 1988.88 664.587 -334.213 743.892 
10141 2
12383400 29318.8 -16789.6 1724.38 904.7 -532.8 1049.93 
12375200 12760.5 -11516 1987.88 833.419 -620.351 1038.95 
10141.5 2
12383400 29825.7 -17064.1 1709.33 1003.8 -543.537 1141.51 
12375200 13024.1 -11550.7 1986.56 522.002 -68.6469 526.497 
10142 2
12383400 30310.1 -17294.9 1664.25 937.057 -446.352 1037.93 
12375200 13133.5 -11492.5 1982 211.584 112.508 239.637 
10142.5 2
12383400 30783 -17589.4 1619.5 943.862 -587.824 1111.94 
12375200 13236.8 -11366.4 1979.25 206.088 251.747 325.344 
10143 2
12383400 31354.8 -17799.2 1595 1129.94 -414.773 1203.66 
12375200 13296.1 -11344.4 1979 117.342 43.4783 125.138 
10143.5 2
12383400 31936.7 -18111.4 1549.71 1222.61 -655.837 1387.41 
12375200 13264.9 -11414.9 1979 -65.6888 -148.072 161.988 
10144 2
12383400 32753.9 -18381 1675.75 1671.09 -551.271 1759.67 
12375200 13085.4 -11585.8 1978.88 -367.039 -349.474 506.804 
10144.5 2
12383400 33386.7 -18553.7 1713.56 1214.57 -331.414 1258.98 
12375200 12571.9 -11462.7 1976.78 -985.578 236.244 1013.5 
10145 2
12383400 34006.7 -18647.1 1741.86 1213.4 -182.928 1227.11 
12375200 12196.4 -11121 1976 -734.756 668.624 993.44 
10145.5 2
12383400 34542.6 -18815.4 1717 1118.81 -351.215 1172.64 
12375200 12096.5 -11182.6 1977 -208.619 -128.653 245.099 
10146 2
12383400 35092 -18978.8 1716.62 1070.91 -318.47 1117.26 
12375200 12126 -11268.1 1985.62 57.5049 -166.667 176.308 
10146.5 2
12383400 35504.1 -19200.1 1711.29 851.535 -457.423 966.617 
12375200 11980 -11215.9 1981.29 -301.653 107.991 320.401 
10147 2
12383400 35966.9 -19475.8 1693.12 948.222 -564.769 1103.67 
12375200 12306.5 -11268.1 1978.12 669.057 -107.106 677.576 
10147.5 2
12383400 36535.5 -19681.8 1718.75 1134.98 -411.178 1207.16 
12375200 12450.2 -11595.8 2030.5 286.926 -653.942 714.12 
10148 2
12383400 37052.1 -19891.1 1750.25 1056.49 -428.17 1139.96 
12375200 12536.6 -11549.6 2028.88 176.636 94.3252 200.244 
10148.5 2
12383400 37677 -20103.5 1801.38 1201.68 -408.413 1269.19 
12375200 12814.6 -11550 2019.25 534.615 -0.721154 534.616 
10149 2
12383400 38350.9 -20301 1825.88 1326.53 -388.78 1382.32 
12375200 13270.4 -11482 2012.75 897.146 133.858 907.077 
10149.5 2
12383400 38823.5 -20459.9 1834.88 915.94 -307.897 966.306 
12375200 13302 -11437.8 2010.38 61.2888 85.7558 105.406 
10150 2
12383400 39242.2 -20667 1825.12 821.078 -406.127 916.029 
12375200 13252.9 -11434.9 2008.12 -96.3235 5.63725 96.4883 
10150.5 2
12383400 39649.7 -20822.4 1762.57 876.267 -334.255 937.854 
12375200 12864.6 -11367.9 2005.29 -835.061 144.124 847.407 
10151 2
12383400 40037.8 -20991.5 1689.12 788.69 -343.641 860.303 
12375200 12626.4 -11303 2001.88 -484.139 131.823 501.765 
10151.5 2
12383400 40632 -21137.2 1652 1193.27 -292.671 1228.64 
12375200 12442 -11054.5 2000.62 -370.231 498.996 621.344 
10152 2
12383400 41100.4 -21285.1 1644.25 925.642 -292.243 970.68 
12375200 12257.8 -11193.2 2004.5 -364.13 -274.209 455.831 
10152.5 2
12383400 41589 -21462 1654.5 981.175 -355.171 1043.48 
12375200 12283.2 -11290.9 2008.75 51.2048 -196.034 202.611 
10153 2
12383400 42214.7 -21996.1 1689.11 1231.63 -1051.4 1619.37 
12375200 12872.3 -11231.8 2008.78 1159.61 116.333 1165.43 
10153.5 2
12383400 42889.9 -22345.9 1630.12 1269.19 -657.451 1429.36 
12375200 13195.6 -11146.1 2005 607.691 161.001 628.657 
10154 2
12383400 43450 -22604 1609.25 1133.86 -522.52 1248.46 
12375200 13308.2 -11124.6 2001.38 227.986 43.5223 232.103 
10154.5 2
12383400 43976.8 -22857 1601.88 1116 -536.017 1238.05 
12375200 13385.4 -11177.5 2000.38 163.4 -112.023 198.113 
10155 2
12383400 44533.7 -23063 1664.89 1077.21 -398.453 1148.54 
12375200 13505.4 -11199.6 2000.67 232.243 -42.6606 236.128 
10155.5 2
12383400 45078.6 -23180.4 1700.25 1072.75 -231.053 1097.35 
12375200 13484.8 -11336 2002 -40.7371 -268.591 271.663 
10156 2
12383400 45613.6 -23240.5 1709.5 1114.58 -125.26 1121.6 
12375200 13409.6 -11473.5 2003 -156.51 -286.458 326.426 
10156.5 2
12383400 46095.8 -23341.4 1721.12 983.929 -205.867 1005.23 
12375200 13068.8 -11532.6 2003 -695.663 -120.663 706.05 
10157 2
12383400 46526.8 -23480.4 1734.78 833.709 -268.993 876.03 
12375200 12654.1 -11289.9 2009.11 -802.009 469.509 929.332 
10157.5 2
12383400 46960.8 -23660.8 1727.38 852.598 -354.235 923.258 
12375200 12487.9 -11153.1 2014 -326.594 268.691 422.917 
10158 2
12383400 47287.9 -24128 1725.5 675.878 -965.393 1178.47 
12375200 12412 -11108.8 2014.75 -156.767 91.6839 181.609 
10158.5 2
12383400 47379.9 -24696.3 1725.44 179.015 -1105.71 1120.1 
12375200 12297.9 -11228.3 2009.22 -222.006 -232.652 321.58 
10159 2
12383400 46526.5 -24280.5 1737.12 -1622.41 790.558 1804.77 
12375200 12238.4 -11281.2 1991.38 -113.144 -100.602 151.401 
10159.5 2
12383400 46291.3 -24184.9 1740.57 -509.122 207.019 549.602 
12375200 12207.6 -11386.7 2001.14 -66.6744 -228.278 237.815 
10160 2
12383400 45826.4 -24070.9 1766.11 -929.683 227.937 957.217 
12375200 12205.9 -11423.4 2014.33 -3.36508 -73.4603 73.5374 
10160.5 2
12383400 45365.6 -23863.2 1751.5 -891.334 401.623 977.638 
12375200 12291.2 -11593.4 2009.5 165.109 -328.686 367.825 
10161 2
12383400 44987.9 -23682.4 1725 -756.986 362.336 839.235 
12375200 12328.9 -11595.8 2050.33 75.4286 -4.81519 75.5822 
10161.5 2
12383400 44499.1 -23602.7 1707.11 -947.244 154.608 959.778 
12375200 12361.1 -11513.4 2058.56 62.4462 159.561 171.345 
10162 2
12383400 43877 -24198.9 1647.5 -1277.44 -1224.25 1769.36 
12375200 12543.4 -11656.9 2050.25 374.258 -294.519 476.246 
10162.5 2
12383400 43194 -24036 1611 -1431.87 341.457 1472.02 
12375200 12842.4 -11675.5 2050 626.834 -39.0461 628.049 
10163 2
12383400 42758.6 -23382.1 1618.89 -843.885 1267.23 1522.5 
12375200 12941.4 -11624.9 2048.22 191.995 98.0835 215.598 
10163.5 2
12383400 42371.8 -23009.1 1640.38 -781.425 753.507 1085.54 
12375200 13074.2 -11583.9 2045.88 268.294 82.8563 280.797 
10164 2
12383400 41867.1 -22789.2 1698.33 -1017.42 443.352 1109.82 
12375200 13481.8 -11189.9 2043.11 821.629 794.327 1142.82 
10164.5 2
12383400 41508.1 -22508.2 1713.62 -728.167 569.923 924.683 
12375200 13156.1 -10941 2044 -660.553 504.846 831.384 
10165 2
12383400 41070.9 -22084.3 1715.89 -905.251 877.674 1260.87 
12375200 12779.6 -11233.4 2043.33 -779.647 -605.475 987.142 
10165.5 2
12383400 40603.4 -21895.1 1724.33 -918.358 371.753 990.748 
12375200 12713.2 -11214.1 2040.78 -130.321 37.983 135.743 
10166 2
12383400 39978.9 -21639.6 1743 -1163.05 475.895 1256.64 
12375200 12553 -11430 2036.22 -298.365 -402.028 500.648 
10166.5 2
12383400 39418.9 -21159.2 1711 -1133.63 972.278 1493.47 
12375200 12419.2 -11420.6 2027 -270.749 18.9777 271.413 
10167 2
12383400 38941.1 -20916.1 1834.25 -1010.04 514.006 1133.31 
12375200 12259.8 -11506.4 2035.75 -337.209 -181.29 382.853 
10167.5 2
12383400 38551 -20734.3 1832.78 -753.137 350.949 830.892 
12375200 12010.7 -11381.2 2021.78 -480.856 241.608 538.142 
10168 2
12383400 38103.5 -20458.6 1835.12 -874.023 538.493 1026.59 
12375200 11940.9 -11346.9 2010.12 -136.312 67.0844 151.925 
10168.5 2
12383400 37643.8 -20330.5 1841.25 -961.82 268.044 998.472 
12375200 12184.2 -11726.8 2020 509.153 -794.718 943.829 
10169 2
12383400 37195 -20123.3 1794.67 -901.104 415.997 992.493 
12375200 12875.1 -11409.3 2016 1387.27 637.383 1526.69 
10169.5 2
12383400 36673.2 -19887.2 1766.33 -1019.1 461.155 1118.58 
12375200 13136.7 -11052.8 2014.78 510.851 696.398 863.677 
10170 2
12383400 36066.6 -19704.6 1708.62 -1198.81 360.864 1251.94 
12375200 13154.1 -11022.8 2008.88 34.5026 59.3434 68.6446 
10170.5 2
12383400 35420.5 -19468.1 1704.88 -1351.73 494.77 1439.43 
12375200 12876.1 -11430.9 2002.5 -581.59 -853.818 1033.08 
10171 2
12383400 34964.4 -19255.4 1726.56 -895.983 417.84 988.624 
12375200 12654.2 -11638.6 2011.78 -435.958 -408.017 597.107 
10171.5 2
12383400 34506.5 -19139.2 1741.75 -910.426 231.003 939.275 
12375200 12519.5 -11597.8 2022.5 -267.837 81.1244 279.854 
10172 2
12383400 34074 -19056.4 1726 -877.282 167.963 893.216 
12375200 12341.2 -11544 2022.89 -361.618 109.026 377.696 
10172.5 2
12383400 33596.9 -18895.2 1706.62 -908.81 307.037 959.274 
12375200 12320.2 -11610 2029.62 -39.9471 -125.714 131.908 
10173 2
12383400 33124 -18812.9 1684.88 -957.237 166.751 971.652 
12375200 11869.5 -11259.5 2023.5 -912.449 709.514 1155.84 
10173.5 2
12383400 32674.7 -18702.7 1707.11 -886.259 217.373 912.527 
12375200 11777.9 -11248.4 2020.89 -180.693 21.8058 182.004 
10174 2
12383400 32140 -18563.4 1705.25 -1073.63 279.702 1109.46 
12375200 11863.2 -11420.9 2018.38 171.408 -346.246 386.351 
10174.5 2
12383400 31562.6 -18386.2 1613.88 -1210.43 371.331 1266.11 
12375200 11949.2 -11479.4 2013.25 180.294 -122.642 218.052 
10175 2
12383400 30969.9 -18111.1 1510 -1169.13 542.653 1288.93 
12375200 12032.2 -11534.9 2013.25 163.708 -109.467 196.935 
10175.5 2
12383400 30368.7 -17932 1508.11 -1200.02 357.535 1252.15 
12375200 12273.9 -11630.2 2047.89 482.313 -190.314 518.503 
10176 2
12383400 29838.3 -17583.8 1634.22 -1021.84 670.948 1222.42 
12375200 12823.3 -11615.7 2073.33 1058.66 28.0454 1059.03 
10176.5 2
12383400 29324.6 -17192.8 1748.12 -1011.24 769.74 1270.87 
12375200 13285.1 -11385.5 2066 909.039 453.084 1015.7 
10177 2
12383400 28970.9 -17034 1742.38 -749.47 336.335 821.478 
12375200 13415.8 -11214.2 2064.38 276.748 362.818 456.318 
10177.5 2
12383400 28581.4 -16822.9 1727.5 -818.277 443.54 930.755 
12375200 13303.9 -11056.2 2062 -235.032 331.933 406.718 
10178 2
12383400 28153.4 -16738.7 1759.33 -815.106 160.397 830.737 
12375200 12858.7 -11264.6 2062.22 -848.016 -396.772 936.247 
10178.5 2
12383400 27599.2 -16635.2 1733.62 -1090.93 203.576 1109.77 
12375200 12636.2 -11368.8 2062.75 -437.828 -205.107 483.49 
10179 2
12383400 27244.4 -16516.5 1627.88 -739.323 247.396 779.617 
12375200 12612.5 -11369.9 2050.5 -49.4792 -2.34375 49.5346 
10179.5 2
12383400 26662.2 -16463.2 1613 -1183.18 108.232 1188.12 
12375200 12422 -11290.5 2044.12 -387.195 161.331 419.461 
10180 2
12383400 26097.6 -16233.4 1782.5 -1120.29 456.101 1209.58 
12375200 12339.8 -11058.4 2034 -163.194 460.565 488.624 
10180.5 2
12383400 25560.9 -15972 1699.44 -1036.17 504.585 1152.5 
12375200 12458.7 -10989.4 2031.11 229.569 133.071 265.348 
10181 2
12383400 25087.8 -15746.6 1635 -924.099 440.186 1023.58 
12375200 12506.4 -10928.9 2023.5 93.1803 118.3 150.59 
10181.5 2
12383400 24651.6 -15550.1 1658.12 -890.051 401.02 976.221 
12375200 12629.5 -10910.8 2020.5 251.276 36.9898 253.984 
10182 2
12383400 24181.2 -15406.2 1705.22 -927.816 283.832 970.259 
12375200 12961.2 -11036 2018.89 654.284 -247.041 699.369 
10182.5 2
12383400 23747.1 -15247.1 1726.88 -854.522 313.184 910.105 
12375200 13286 -11156.1 2018.38 639.326 -236.467 681.656 
10183 2
12383400 23239.5 -15113 1745.75 -1040.22 274.846 1075.91 
12375200 13450.1 -11176.4 2017.62 336.322 -41.4959 338.872 
10183.5 2
12383400 22736.9 -14860.9 1750.75 -1047.14 525.26 1171.49 
12375200 13447.9 -11141.8 2016.5 -4.6875 72.1354 72.2876 
10184 2
12383400 22190.6 -14694.8 1698 -1094.83 332.86 1144.31 
12375200 13130.8 -11140.9 2015.67 -635.465 1.72567 635.468 
10184.5 2
12383400 21720 -14567.4 1648.38 -933.642 252.783 967.257 
12375200 12668.5 -11122.9 2018.62 -917.218 35.7418 917.914 
10185 2
12383400 21284.3 -14406.9 1652.78 -837.821 308.627 892.857 
12375200 12594.4 -11163.9 2016.67 -142.415 -78.8729 162.797 
10185.5 2
12383400 20893.1 -14268.9 1717.38 -768.582 271.147 815.009 
12375200 12249.5 -11209.8 2009.75 -677.69 -90.1004 683.654 
10186 2
12383400 20512 -14183.2 1722.89 -779.397 175.159 798.837 
12375200 12209.4 -11082.3 2002.78 -81.9132 260.566 273.138 
10186.5 2
12383400 19966.2 -14150.9 1759.11 -1061.82 62.9053 1063.69 
12375200 12286 -11160.7 2005 148.941 -152.399 213.094 
10187 2
12383400 19744.5 -14080.1 1747.3 -447.021 142.72 469.251 
12375200 12321.7 -11518.4 2039.1 71.9758 -721.237 724.819 
10187.5 2
12383400 19362.6 -14030.4 1639.11 -790.775 102.807 797.43 
12375200 12363.8 -11571.2 2027.67 87.1176 -109.363 139.82 
10188 2
12383400 18955.4 -13891.7 1621.78 -812.597 277.002 858.513 
12375200 12675.3 -11655.4 2041.56 621.867 -168.108 644.189 
10188.5 2
12383400 18587.4 -13718.6 1655.75 -731.748 344.019 808.582 
12375200 12806.8 -11651.5 2048.25 261.266 7.84184 261.383 
10189 2
12383400 18147.4 -13587.8 1671.67 -871.15 259.103 908.865 
12375200 12877 -11670.7 2047.56 139.109 -37.9538 144.194 
10189.5 2
12383400 17798.9 -13500.8 1633.88 -666.481 166.401 686.94 
12375200 13061.9 -11707.9 2048 353.489 -71.144 360.578 
10190 2
12383400 17555.2 -13338.5 1570.38 -498.211 331.8 598.586 
12375200 13159.8 -11702.5 2048 200.153 10.9918 200.455 
10190.5 2
12383400 17283.9 -13321.8 1520.88 -548.232 33.8384 549.276 
12375200 13007.8 -11789.5 2048 -307.071 -175.758 353.812 
10191 2
12383400 17010.2 -13252.9 1458.75 -535.47 134.785 552.173 
12375200 12643.4 -11636.2 2047.38 -713.063 299.902 773.563 
10191.5 2
12383400 16812.2 -12968.6 1451.75 -399.194 573.085 698.414 
12375200 12326 -11348.8 2056.88 -639.869 579.637 863.372 
10192 2
12383400 16430.7 -12638.1 1416 -816.993 707.671 1080.87 
12375200 12248.7 -11158.7 2067.86 -165.494 406.929 439.294 
10192.5 2
12383400 16049 -12328 1434.44 -745.536 605.748 960.601 
12375200 12199.2 -11144.3 2056.56 -96.6642 28.0878 100.662 
10193 2
12383400 15637.6 -12093.6 1634.75 -791.106 450.721 910.493 
12375200 12144.4 -11393.1 2055.5 -105.475 -478.446 489.934 
10193.5 3
12395300 16092.3 -11527.7 1115.17 0 0 0 
12383400 15335.2 -11898.9 1685.12 -633.91 408.281 754.013 
12375200 12186.6 -11607.5 2055.62 88.5744 -449.423 458.069 
10194 3
12395300 15787.2 -11353.2 1092.88 -722.946 413.31 832.752 
12383400 15093.4 -11705.5 1682.62 -500.776 400.362 641.145 
12375200 12368.6 -11478.9 2055 376.812 266.304 461.416 
10194.5 3
12395300 15434.6 -11172.4 1088 -703.842 361.028 791.034 
12383400 14800.4 -11466.1 1648.25 -584.83 477.794 755.191 
12375200 12813 -11115.2 2053.5 886.976 725.798 1146.08 
10195 3
12395300 15076.6 -10975.8 1119 -717.435 394.038 818.522 
12383400 14618.4 -11277.6 1604.38 -364.729 377.756 525.097 
12375200 13085.6 -10930 2051 546.343 371.242 660.539 
10195.5 3
12395300 14753.1 -10613.6 1123.78 -622.142 696.528 933.923 
12383400 14420.1 -11010.6 1546.78 -381.277 513.595 639.65 
12375200 13128.6 -10842.9 2052 82.5588 167.521 186.76 
10196 3
12395300 14472.6 -10258.2 1109.12 -537.33 680.662 867.193 
12383400 14159.8 -10675 1568.5 -498.776 642.827 813.636 
12375200 13180.5 -10833.9 2052 99.5104 17.268 100.998 
10196.5 3
12395300 14256.8 -9915.88 1089.88 -437.88 694.473 820.994 
12383400 14042.1 -10407.8 1587.62 -238.59 542.089 592.272 
12375200 13244 -10769.8 2052 128.803 130.071 183.054 
10197 3
12395300 14216.5 -9654.88 1122.62 -84.7368 549.474 555.969 
12383400 13912.9 -10107.6 1609.5 -272.105 631.842 687.943 
12375200 13138.9 -10700.2 2052 -221.316 146.316 265.309 
10197.5 3
12395300 14085 -9298.25 1206.25 -271.694 736.829 785.324 
12383400 13915 -9710 1651.38 4.3905 821.539 821.551 
12375200 13116.6 -10686 2052 -45.9711 29.4421 54.591 
10198 3
12395300 13879.5 -8795.75 1313.75 -412.651 1009.04 1090.15 
12383400 13791.1 -9248.38 1681.88 -248.745 926.958 959.753 
12375200 13092.8 -10726.8 2052 -47.9418 -81.8273 94.8373 
10198.5 3
12395300 13910.9 -8478.11 1263 61.3064 620.388 623.41 
12383400 13530.7 -8798.33 1674.22 -508.708 878.988 1015.58 
12375200 13090.3 -10704.7 2051.22 -4.72005 43.1315 43.389 
10199 3
12395300 13847.6 -8321.12 1216.88 -123.562 306.613 330.574 
12383400 13228.1 -8338.25 1695.25 -590.902 898.6 1075.48 
12375200 13063 -10716.1 2050 -53.3854 -22.3796 57.8865 
10199.5 3
12395300 13650.5 -7839.62 1181.62 -403.119 984.663 1063.99 
12383400 12991 -7971.38 1680.38 -484.918 750.256 893.325 
12375200 12974.4 -10858.8 2048.88 -181.237 -291.667 343.39 
10200 3
12395300 13378.7 -7569.56 1143.33 -531.963 528.512 749.873 
12383400 12623.4 -7503.89 1753.44 -719.287 914.846 1163.75 
12375200 12922.6 -11366.7 2044 -101.408 -993.966 999.126 
10200.5 3
12395300 13003.4 -7247 1129 -761.241 654.271 1003.77 
12383400 12314.5 -7166 1721.5 -626.662 685.373 928.677 
12375200 12839.1 -11512 2043.88 -169.23 -294.794 339.915 
10201 3
12395300 12587 -6881.56 1112.67 -837.777 735.301 1114.69 
12383400 11907 -6887.22 1704.33 -819.92 560.921 993.429 
12375200 12761.6 -11558.8 2040.22 -156.075 -94.1203 182.258 
10201.5 3
12395300 12096.8 -6519 1087.67 -942.735 697.222 1172.55 
12383400 11471.9 -6510 1672.78 -836.752 725.427 1107.43 
12375200 12479.6 -11614.2 2035.56 -542.308 -106.624 552.69 
10202 3
12395300 11587.5 -6059.62 1043.38 -1002.52 904.281 1350.1 
12383400 11004.6 -6158.38 1612.25 -919.811 692.175 1151.16 
12375200 12010.4 -11407.8 2041.5 -923.584 406.441 1009.06 
10202.5 3
12395300 11200 -5521.25 1043.62 -822.718 1143.05 1408.34 
12383400 10744.5 -5852.75 1606 -552.282 648.885 852.096 
12375200 11927.8 -11521.6 2022.12 -175.425 -241.773 298.71 
10203 3
12395300 10973.4 -5215 1101.33 -442.491 598.145 744.027 
12383400 10545.3 -5461.44 1667.22 -388.997 764.269 857.57 
12375200 11961 -11187.3 2019.33 64.9414 652.913 656.135 
10203.5 3
12395300 10835.5 -5051.75 1076.88 -275.338 325.848 426.601 
12383400 10392.6 -5284.5 1669.5 -304.807 353.183 466.525 
12375200 12014.6 -11271.4 2016 107.036 -167.748 198.988 
10204 3
12395300 10643.6 -4855.44 1085.33 -382.359 391.047 546.915 
12383400 10250.2 -5138 1663.67 -283.671 291.833 406.983 
12375200 12059.9 -11414.4 2015.11 90.1671 -284.999 298.922 
10204.5 3
12395300 10107 -4241 1096.38 -1079.59 1236.31 1641.33 
12383400 9485.62 -4333.75 1631.5 -1538.42 1618.21 2232.79 
12375200 12329.9 -11361.1 2014.38 543.232 107.283 553.724 
10205 3
12395300 9453.78 -3626.44 1086.11 -1363.72 1283 1872.38 
12383400 8872.11 -3861.22 1730.22 -1280.82 986.488 1616.68 
12375200 12828.8 -11357 2004.44 1041.55 8.61169 1041.59 
10205.5 3
12395300 8990.38 -3223.88 1064.5 -898.067 780.173 1189.62 
12383400 8458.88 -3502.38 1704.25 -800.845 695.44 1060.66 
12375200 13162.5 -11389.8 2000.25 646.748 -63.469 649.855 
10206 3
12395300 8852 -2906.67 1159.78 -274.01 628.135 685.299 
12383400 8235.11 -3053.44 1731.44 -443.097 888.971 993.28 
12375200 13234.3 -11331.4 1997 142.244 115.457 183.204 
10206.5 3
12395300 8752 -2519.25 1171.5 -195.312 756.673 781.474 
12383400 8200.25 -2505.12 1735.12 -68.0881 1070.94 1073.1 
12375200 13330.1 -11238.8 1995.75 187.093 181.044 260.347 
10207 3
12395300 8610.38 -2007.38 1164.75 -283.818 1025.8 1064.34 
12383400 8008.62 -1981.88 1736.62 -384.018 1048.6 1116.7 
12375200 12955.2 -11346.6 1993.62 -751.253 -216.182 781.739 
10207.5 3
12395300 8335.25 -1808.75 1161.88 -581.66 419.926 717.402 
12383400 7652.38 -1513.88 1725.88 -753.171 989.429 1243.48 
12375200 12673 -11409.6 1995.25 -596.723 -133.192 611.407 
10208 3
12395300 7931.25 -1550.88 1200.25 -824.49 526.276 978.136 
12383400 7298.25 -1048.25 1704.38 -722.704 950.255 1193.85 
12375200 12489.9 -11453.9 2011.5 -373.724 -90.3061 384.48 
10208.5 3
12395300 7631.22 -1092 1181.44 -576.976 882.452 1054.34 
12383400 7013.22 -587 1698.67 -548.13 887.019 1042.71 
12375200 12293.3 -11463.7 2030.11 -377.965 -18.8301 378.434 
10209 3
12395300 7583.38 -525.5 1178.62 -93.2694 1104.29 1108.22 
12383400 6606.75 -167.875 1692.12 -792.344 817.008 1138.12 
12375200 12260.2 -11575 2050 -64.4899 -217.024 226.403 
10209.5 3
12395300 7078.5 -63.75 1129.25 -1022.01 934.717 1384.99 
12383400 6228 191.375 1653.5 -766.7 727.227 1056.73 
12375200 12178.6 -11257.2 2047.75 -165.233 643.219 664.102 
10210 3
12395300 6487.88 249 1048.62 -1215.28 643.519 1375.14 
12383400 5842.88 617.375 1649.25 -792.438 876.543 1181.65 
12375200 12202.1 -11080.8 2048 48.3539 363.169 366.374 
10210.5 3
12395300 6059.33 889.333 1037 -832.12 1243.37 1496.12 
12383400 5512 1026.56 1610.22 -642.476 794.525 1021.79 
12375200 12131.6 -11076.6 2048 -137.028 8.14455 137.27 
10211 3
12395300 5761.5 1559.75 974 -577.196 1299.26 1421.7 
12383400 5223.25 1499.38 1542.25 -559.593 916.317 1073.68 
12375200 12129.2 -11028.2 2039.75 -4.46813 93.6154 93.722 
10211.5 3
12395300 5432.88 2176.5 914.375 -658.567 1235.97 1400.48 
12383400 4903.88 1898.5 1488.88 -640.03 799.85 1024.4 
12375200 12184.2 -11092.8 2037.38 110.22 -129.259 169.871 
10212 3
12395300 5093.14 2673 899.857 -706.304 1032.22 1250.74 
12383400 4609.43 2286.29 1467.71 -612.155 806.207 1012.28 
12375200 12316.7 -11032 2035.86 275.394 126.299 302.974 
10212.5 3
12395300 4680.56 3075 951.667 -810.584 789.784 1131.73 
12383400 4187.67 2779.89 1533.11 -828.609 969.751 1275.54 
12375200 12588.4 -10970.1 2035.11 533.851 121.589 547.522 
10213 3
12395300 4534.88 3384.38 992.875 -279.082 592.672 655.093 
12383400 3818.12 3228.62 1620.38 -707.934 859.648 1113.63 
12375200 13047.9 -11072 2024.62 880.135 -195.189 901.519 
10213.5 3
12395300 4191.88 3741 1031.12 -717.573 746.077 1035.15 
12383400 3537.62 3660.62 1651.5 -586.82 903.766 1077.57 
12375200 13281.6 -11045.5 2024.62 489.017 55.4393 492.149 
10214 3
12395300 3998.88 4257.88 1079.62 -388.33 1039.99 1110.13 
12383400 3299.25 4089.62 1685.25 -479.628 863.179 987.482 
12375200 13311.8 -11007.4 2026 60.6137 76.7103 97.7675 
10214.5 3
12395300 3749.5 4768.62 1169.62 -512.064 1048.77 1167.1 
12383400 3124 4557 1689.12 -359.856 959.702 1024.95 
12375200 13397.2 -10987.2 2026 175.565 41.3244 180.363 
10215 3
12395300 3211.33 5315 1267.89 -1080.66 1097.14 1539.98 
12383400 2778.67 4941.89 1651.44 -693.44 772.869 1038.36 
12375200 12998.3 -11244.7 2022.56 -801.037 -516.901 953.335 
10215.5 3
12395300 2674.12 5794.25 1625.5 -1033.09 921.635 1384.45 
12383400 2056.5 5352.62 1607.5 -1388.78 789.877 1597.69 
12375200 12558.2 -11384.5 2020.75 -846.314 -268.91 888.009 
10216 3
12395300 2338.5 5972 1633.88 -689.168 364.99 779.853 
12383400 1505.62 6029.75 1544.38 -1131.16 1390.4 1792.41 
12375200 12266.2 -11522.5 2020.38 -599.589 -283.368 663.178 
10216.5 3
12395300 1852.12 6408 1873.25 -938.948 841.699 1260.98 
12383400 1176.5 6348.38 1519.88 -635.376 615.106 884.341 
12375200 12267.2 -11475.1 2018.38 1.9305 91.4575 91.4779 
10217 3
12395300 1692.75 6726 1891.75 -329.287 657.025 734.923 
12383400 1057.25 6623.12 1509.88 -246.384 567.665 618.829 
12375200 12078.8 -11351.9 2017 -389.463 254.649 465.325 
10217.5 3
12395300 1524.25 7168.75 1809.38 -352.51 926.255 991.066 
12383400 1044.75 7037.62 1467.38 -26.1506 867.155 867.549 
12375200 12057.4 -11124.9 2016.5 -44.7176 474.895 476.996 
10218 3
12395300 1384 7708 1729.22 -274.462 1055.28 1090.39 
12383400 936.667 7427.89 1429.11 -211.513 763.726 792.474 
12375200 12054.2 -11298.1 2013 -6.16982 -339.014 339.07 
10218.5 3
12395300 1344 8152.75 1689.5 -79.2079 880.693 884.248 
12383400 880.125 7927.62 1350.62 -111.964 989.576 995.89 
12375200 12368.4 -11650.8 2022.62 622.085 -698.295 935.203 
10219 3
12395300 1309.62 8625.5 1686.12 -69.7262 958.925 961.457 
12383400 861.25 8283.62 1313.5 -38.286 722.11 723.124 
12375200 12554.5 -11837.5 2035 377.535 -378.803 534.813 
10219.5 3
12395300 1353.5 9133.12 1686.12 86.8812 1005.2 1008.95 
12383400 858.875 8752 1270 -4.70297 927.475 927.487 
12375200 12529.6 -11717.4 2033.25 -49.2574 237.871 242.918 
10220 3
12395300 1392.12 9555.38 1680.38 78.5061 858.232 861.815 
12383400 892.875 9150.25 1266.38 69.1057 809.451 812.396 
12375200 12647.1 -11655 2028.62 238.821 126.778 270.385 
10220.5 3
12395300 1184.78 10052.7 1728.56 -394.196 945.421 1024.31 
12383400 974.778 9328.22 1366 155.709 338.35 372.46 
12375200 12668.2 -11642.1 2033.56 40.1088 24.5036 47.0015 
10221 3
12395300 916.125 10538.5 1754 -528.844 956.365 1092.84 
12383400 1065.25 9474.25 1365 178.095 287.456 338.155 
12375200 12961.5 -11598.1 2043.12 577.318 86.5868 583.776 
10221.5 3
12395300 685.75 10801.2 1768.5 -481.956 549.686 731.052 
12383400 801.625 9953.5 1353 -551.517 1002.62 1144.29 
12375200 13096.1 -11401.8 2049 281.642 410.826 498.097 
10222 3
12395300 422.625 11101.6 1768.38 -527.305 601.954 800.249 
12383400 89.625 10673.2 1359.88 -1426.85 1442.38 2028.89 
12375200 13253 -11125.2 2049 314.379 554.108 637.079 
10222.5 1
12375200 13208.7 -10961.9 2049 -85.7511 315.979 327.408 
10223 1
12375200 13209.6 -10866.9 2049 1.881 197.571 197.58 
10223.5 1
12375200 13213.8 -10816.7 2049 8.36252 99.7823 100.132 
10224 1
12375200 13239.8 -10806.4 2047.62 50.8263 20.1402 54.6712 
10224.5 1
12375200 13219.4 -10769.4 2046.75 -41.2449 74.8988 85.5042 
10225 1
12375200 13215.4 -10743.4 2045.12 -8.11359 52.7383 53.3588 
10225.5 1
12375200 13198 -10758 2045 -35.5317 -29.908 46.4434 
10226 1
12375200 12719.9 -11038.9 2044.25 -946.782 -556.188 1098.06 
10226.5 1
12375200 12358.8 -11304.2 2042.5 -729.545 -536.111 905.346 
10227 1
12375200 12298.8 -11405.9 2042.5 -119.522 -202.44 235.09 
10227.5 1
12375200 12112 -11486.5 2036.5 -372.012 -160.608 405.201 
10228 1
12375200 12127.4 -11522.6 2034.78 30.0476 -70.147 76.3116 
10228.5 1
12375200 12114.9 -11576.1 2026.88 -24.3594 -103.817 106.636 
10229 1
12375200 12072.6 -11370.2 2019.12 -85.5263 416.751 425.436 
10229.5 1
12375200 12296 -11186.8 2022.44 445.858 366.212 576.976 
10230 1
12375200 12359.2 -11139.6 2020.62 127.008 94.6843 158.418 
10230.5 1
12375200 12804.2 -11069.8 2022 908.163 142.602 919.291 
10231 1
12375200 12900.6 -10930.8 2022 198.302 286.008 348.03 
10231.5 1
12375200 13006.2 -10904.6 2022 207.053 51.3617 213.329 
10232 1
12375200 13167.6 -10993.1 2022 309.794 -169.999 353.372 
10232.5 1
12375200 13254.5 -11005.2 2022 178.755 -24.9486 180.488 
10233 1
12375200 13374 -11008.4 2022 240.443 -6.28773 240.525 
10233.5 1
12375200 13330 -11080.5 2021.38 -90.535 -148.405 173.841 
10234 1
12375200 13305 -11259.2 2021.11 -48.2625 -345.024 348.383 
10234.5 1
12375200 13185.2 -10943.6 2021.12 -229.406 604.592 646.652 
10235 1
12375200 13102.6 -10805.4 2020 -175.425 293.524 341.951 
10235.5 1
12375200 12876 -10718.6 2020 -443.493 169.765 474.875 
10236 1
12375200 12842.8 -10703.1 2020 -65.9722 30.754 72.7883 
10236.5 1
12375200 12887.6 -10913.8 2020 94.0776 -441.562 451.473 
10237 1
12375200 12704.4 -11305.2 2014.62 -367.972 -786.145 868.002 
10237.5 1
12375200 12549.1 -11403.8 2013.25 -313.004 -198.589 370.687 
10238 1
12375200 12508 -11559.8 2011.22 -82.7465 -313.939 324.661 
10238.5 1
12375200 12433.4 -11572.1 2012 -145.185 -24.0218 147.159 
10239 1
12375200 12280.6 -11355.2 2007.12 -316.253 449.017 549.21 
10239.5 1
12375200 12358 -11379.9 2008.56 149.373 -47.5654 156.763 
10240 1
12375200 12768.4 -11103.1 2015.62 801.514 540.554 966.759 
10240.5 1
12375200 13059.1 -10997.6 2008.62 598.251 217.078 636.418 
10241 1
12375200 13047.6 -10896.4 2006.78 -22.7745 199.174 200.472 
10241.5 1
12375200 12909.5 -10836.1 2001.38 -273.377 119.444 298.332 
10242 1
12375200 12730.9 -11154.8 2006 -365.286 -651.585 746.992 
10242.5 1
12375200 12435.6 -11596.1 2030.89 -567.922 -848.771 1021.25 
10243 1
12375200 12322.9 -11615.2 2070.62 -219.65 -37.3078 222.796 
10243.5 1
12375200 12099.2 -11438.2 2071.5 -454.522 359.756 579.668 
10244 1
12375200 11989.8 -11349.5 2058.25 -219.439 177.856 282.464 
10244.5 1
12375200 11958.9 -11425.9 2042.38 -65 -160.789 173.431 
10245 1
12375200 11953 -11337 2037.38 -11.9654 181.008 181.403 
10245.5 1
12375200 12278.4 -11074.2 2032.38 655.998 529.738 843.182 
10246 1
12375200 12521 -10959.4 2031.11 473.877 224.23 524.25 
10246.5 1
12375200 12697.1 -10962.9 2030.89 349.427 -6.83422 349.494 
10247 1
12375200 13097.6 -10995.6 2021.67 817.234 -66.6667 819.948 
10247.5 1
12375200 13340.3 -11080.8 2018.5 475.969 -167.146 504.465 
10248 1
12375200 13311.8 -11196.9 2022.44 -57.3888 -233.579 240.526 
10248.5 1
12375200 13379.9 -11268.6 2024 135.68 -142.762 196.952 
10249 1
12375200 13324.9 -11428.8 2023.78 -109.562 -319.168 337.449 
10249.5 1
12375200 13109.3 -11551 2023.67 -414.53 -235.043 476.529 
10250 1
12375200 12774.1 -11541 2019.12 -696.899 20.79 697.209 
10250.5 1
12375200 12528.2 -11421.3 2017.89 -492.791 239.813 548.045 
10251 1
12375200 12409.1 -11180.3 2018 -232.185 469.786 524.031 
10251.5 1
12375200 12369.4 -11094.9 2018.12 -78.6854 169.224 186.623 
10252 1
12375200 12389.5 -11053.9 2015.5 40.0099 81.5109 90.801 
10252.5 1
12375200 12730.4 -10840.1 2017 691.43 433.57 816.124 
10253 1
12375200 12964.9 -10737.2 2017 462.525 202.909 505.075 
10253.5 1
12375200 13005.5 -10794.5 2017 84.6354 -119.271 146.249 
10254 1
12375200 12704.2 -11001.4 2016.56 -585.005 -401.834 709.72 
10254.5 1
12375200 12384.6 -11320.5 2026.62 -624.213 -623.155 882.023 
10255 1
12375200 12314.9 -11316 2022.12 -142.057 9.16497 142.352 
10255.5 1
12375200 12220.6 -11340.9 2018.5 -188.878 -49.8497 195.345 
10256 1
12375200 12065.1 -11316.5 2018.12 -329.449 51.6419 333.472 
10256.5 1
12375200 12293.3 -11157.3 2017.78 446.592 311.481 544.485 
10257 1
12375200 12124.1 -11162.6 2016 -327.923 -10.2552 328.083 
10257.5 1
12375200 12299.6 -11493.2 2016.89 355.123 -669.225 757.611 
10258 1
12375200 12408.1 -11677.9 2028.38 214.989 -365.649 424.169 
10258.5 1
12375200 12642 -11672.9 2029.75 476.324 10.1833 476.433 
10259 1
12375200 12754.7 -11659 2027.89 224.436 27.6394 226.131 
10259.5 1
12375200 12539.8 -11249.5 2024.25 -426.422 812.5 917.601 
10260 1
12375200 12439.4 -11145 2026.11 -200.611 209 289.7 
10260.5 1
12375200 12374.6 -11129.1 2032.12 -127.347 31.1886 131.11 
10261 1
12375200 12224.5 -11074.8 2029.25 -318.061 115.201 338.282 
10261.5 1
12375200 11971.3 -11167.1 2019.11 -486.859 -177.618 518.247 
10262 1
12375200 12030 -11218.5 2009 116.402 -101.962 154.744 
10262.5 1
12375200 12029.4 -11323.4 2002 -1.13843 -215.05 215.053 
10263 1
12375200 12078.6 -11536 2000.67 96.2963 -416.776 427.756 
10263.5 1
12375200 12435.4 -11644.1 1998 734.196 -222.479 767.165 
10264 1
12375200 12775.6 -11492.8 1995.33 660.545 293.878 722.969 
10264.5 1
12375200 13000.8 -11517.9 1993.5 458.644 -51.1145 461.484 
10265 1
12375200 13088 -11517.8 1989.12 179.897 0.257732 179.897 
10265.5 1
12375200 13192.2 -11532.2 1983.56 205.162 -28.4886 207.13 
10266 1
12375200 13196.1 -11483.8 1983 7.66754 95.2303 95.5385 
10266.5 1
12375200 13283.1 -11476.6 1983 177.551 14.5408 178.145 
10267 1
12375200 13268.4 -11565 1983 -29.186 -175.696 178.103 
10267.5 1
12375200 13157.5 -11672 1983 -214.593 -206.963 298.134 
10268 1
12375200 13125.4 -11691.3 1983 -65.8551 -39.6011 76.8449 
10268.5 1
12375200 12935.4 -11729.6 1982.22 -384.583 -77.4693 392.308 
10269 1
12375200 12667.4 -11572.2 1982.89 -521.401 306.096 604.61 
10269.5 1
12375200 12387.5 -11351.2 2010.5 -563.269 444.612 717.601 
10270 1
12375200 12263.6 -11208.4 2010.67 -252.948 291.44 385.901 
10270.5 1
12375200 12055.6 -11152.6 2000.67 -407.843 109.586 422.309 
10271 1
12375200 11988.9 -11297.1 1998.5 -136.361 -295.643 325.575 
10271.5 1
12375200 12104.9 -11440.1 2003.67 234.371 -288.861 371.982 
10272 1
12375200 12117.5 -11504.5 2008.75 25.1719 -128.521 130.963 
10272.5 1
12375200 12138.9 -11496.6 2007 44.6532 16.5855 47.6339 
10273 1
12375200 12169.1 -11247.2 2012.75 59.403 489.795 493.384 
10273.5 1
12375200 12204.6 -11144.9 2000.78 70.1595 202.695 214.494 
10274 1
12375200 12236.6 -11175.1 1996.89 60.6061 -57.2391 83.3631 
10274.5 1
12375200 12233.6 -11179.2 2001.75 -5.96854 -8.42951 10.3286 
10275 1
12375200 12256.6 -11014 2004 46.0453 331.827 335.007 
10275.5 1
12375200 12288.2 -10903.6 2004.12 62.3906 217.274 226.054 
10276 1
12375200 12294.1 -10952.2 2002.5 12.3424 -102.153 102.896 
10276.5 1
12375200 12222.4 -10948.3 2001 -141.661 7.74045 141.872 
10277 1
12375200 12268.9 -10997.1 2000.25 88.7774 -93.2919 128.782 
10277.5 1
12375200 12317.9 -10984.5 2002 99.3915 25.6085 102.638 
10278 1
12375200 12189.2 -10921.5 2006.25 -266.304 130.435 296.532 
10278.5 1
12375200 12218.8 -11157 2004.12 59 -471 474.681 
10279 1
12375200 12214.8 -11317.6 2015.62 -8.21355 -329.825 329.928 
10279.5 1
12375200 12281.4 -11537 2040.12 132.719 -437.002 456.711 
10280 1
12375200 12549.8 -11248.1 2046.12 541.079 582.409 794.963 
10280.5 1
12375200 12815.1 -10952 2039 515.264 575 772.09 
10281 1
12375200 13042.4 -10891.9 2039 442.148 116.975 457.359 
10281.5 1
12375200 13268.9 -11032.2 2038.25 459.432 -284.736 540.511 
10282 1
12375200 13301.1 -11351 2032.75 64.3713 -636.228 639.476 
10282.5 1
12375200 13263.2 -11456.4 2031.38 -76.5152 -212.879 226.212 
10283 1
12375200 13104.2 -11561.6 2031 -318 -210.5 381.358 
10283.5 1
12375200 12796.1 -11198 2031 -628.827 742.092 972.689 
10284 1
12375200 12804.9 -11002.6 2031 17.3887 387.787 388.176 
10284.5 1
12375200 12942.6 -10921.2 2031 271.134 160.05 314.849 
10285 1
12375200 13222.8 -10912.2 2031 555.804 17.8571 556.09 
10285.5 1
12375200 13238.6 -10905.5 2029.12 33.0042 14.0333 35.8637 
10286 1
12375200 13199 -10765.2 2029 -77.544 274.516 285.258 
10286.5 1
12375200 13189 -10684.6 2029 -19.1205 154.106 155.287 
10287 1
12375200 13062.5 -10788.1 2029 -260.288 -212.963 336.308 
10287.5 1
12375200 12987.8 -11210.5 2027.62 -150.706 -851.562 864.795 
10288 1
12375200 13012.9 -11336.8 2019.38 50.9635 -256.085 261.107 
10288.5 1
12375200 13094.2 -11388.8 2017.22 159.818 -102.216 189.71 
10289 1
12375200 12911.8 -11451.6 2010.25 -350.235 -120.628 370.426 
10289.5 1
12375200 12621.2 -11511.5 2001.38 -602.697 -124.222 615.366 
10290 1
12375200 12415.8 -11489.4 2000 -422.84 45.5247 425.283 
10290.5 1
12375200 12239.4 -11438.9 1994.25 -360.685 103.272 375.178 
10291 1
12375200 12017.4 -11357.2 1980.78 -421.121 154.939 448.719 
10291.5 1
12375200 11933.3 -11398.7 1976.86 -168.317 -82.9841 187.662 
10292 1
12375200 12015.3 -11639.8 1984.11 164.424 -483.093 510.308 
10292.5 1
12375200 12609.3 -11517.7 2017.71 1190.29 244.616 1215.16 
10293 1
12375200 13061 -11022.1 2024 908.882 997.189 1349.24 
10293.5 1
12375200 13242.2 -10895.8 2023.25 344.582 240.23 420.056 
10294 1
12375200 13317.4 -10848.9 2020.29 158.605 98.9301 186.929 
10294.5 1
12375200 13375.9 -10816 2020 124.581 70.0579 142.929 
10295 1
12375200 13344 -10905.4 2020 -63.2086 -177.331 188.26 
10295.5 1
12375200 13176.2 -11253.5 2020 -328.922 -682.598 757.713 
10296 1
12375200 12841.4 -11410.2 2015.38 -675.151 -316.028 745.455 
10296.5 1
12375200 12571.2 -11524.9 2014.22 -518.527 -220.036 563.282 
10297 1
12375200 12610.8 -11659.5 2017.88 76.4561 -260.37 271.363 
10297.5 1
12375200 12743 -11668.1 2023.75 262.401 -17.1131 262.958 
10298 1
12375200 12671.5 -11581.8 2035.75 -144.153 174.143 226.066 
10298.5 1
12375200 12668.6 -11216.9 2032.62 -5.94008 753.874 753.897 
10299 1
12375200 12932.9 -10972.4 2024.44 516.14 477.403 703.075 
10299.5 1
12375200 12841.8 -11121.8 2020 -183.01 -299.81 351.253 
10300 1
12375200 12662.8 -11301.1 2018.38 -373.695 -374.478 529.039 
10300.5 1
12375200 12451 -11442 2039.78 -414.384 -275.685 497.711 
10301 1
12375200 12355.2 -11502.5 2019.5 -187.012 -118.164 221.215 
10301.5 1
12375200 12334.2 -11600.4 2010.88 -43.1212 -200.975 205.549 
10302 1
12375200 12277.4 -11575.2 2020.12 -117.998 52.1266 128.999 
10302.5 1
12375200 12240.1 -11584 2018.33 -75.7396 -17.7846 77.7996 
10303 1
12375200 12091.1 -11403 2014.89 -277.985 337.687 437.388 
10303.5 1
12375200 12286.5 -11294.8 2015.12 402.035 222.737 459.612 
10304 1
12375200 12357.1 -11072.9 2015.33 141.222 443.722 465.653 
10304.5 1
12375200 12662.4 -10903.8 2016 581.455 322.169 664.743 
10305 1
12375200 12805.2 -10946 2027.12 295.807 -87.4741 308.47 
10305.5 1
12375200 13154 -10937.9 2018.5 729.603 16.9979 729.8 
10306 1
12375200 13336.7 -11073.9 2013.78 358.17 -266.694 446.555 
10306.5 1
12375200 13387.3 -11151.3 2014 97.4359 -148.932 177.973 
10307 1
12375200 13402.2 -11104.8 2014 31.4112 98.2185 103.119 
10307.5 1
12375200 13390.5 -10963.4 2014 -23.0299 277.756 278.709 
10308 1
12375200 13282.6 -10942 2014 -210.009 41.6342 214.096 
10308.5 1
12375200 13323.8 -10930.4 2014 85.5233 23.9742 88.82 
10309 1
12375200 12764.6 -10727 2014 -1111.77 404.462 1183.06 
10309.5 1
12375200 12537.9 -10828.9 2014 -441.845 -198.614 484.432 
10310 1
12375200 12268 -11074.2 2010.25 -540.859 -491.706 730.961 
10310.5 1
12375200 12085.9 -11305.6 2000 -379.398 -481.887 613.317 
10311 1
12375200 12077.1 -11481.1 1997.11 -17.1107 -342.214 342.641 
10311.5 1
12375200 12173.4 -11597.9 1993.56 190.382 -230.786 299.178 
10312 1
12375200 12387.1 -11790.1 1992 435.195 -391.52 585.39 
10312.5 1
12375200 12757.7 -11460 1995.44 739.604 658.932 990.558 
10313 1
12375200 12770.9 -11005.7 1990 25.6742 882.201 882.574 
10313.5 1
12375200 12831.8 -10925.5 1990 123.451 162.61 204.162 
10314 1
12375200 12970.7 -10940.4 1989.33 275.083 -29.593 276.67 
10314.5 1
12375200 13234.2 -10944.4 1990 508.795 -7.72201 508.853 
10315 1
12375200 13315.4 -10922.2 1989.62 170.848 46.7251 177.122 
10315.5 1
12375200 13336.2 -10981.7 1988.78 41.6112 -118.596 125.684 
10316 1
12375200 13466.4 -11016.9 1989 264.538 -71.5617 274.047 
10316.5 1
12375200 13380.8 -11186.7 1989 -171.194 -339.583 380.295 
10317 1
12375200 13188.1 -11337 1988.11 -372.663 -290.78 472.685 
10317.5 1
12375200 13097.4 -11458.8 1984.75 -185.176 -248.469 309.882 
10318 1
12375200 12874.6 -11597.3 1983 -457.535 -284.565 538.809 
10318.5 1
12375200 12812.8 -11615.4 1985 -119.957 -35.1672 125.006 
10319 1
12375200 12492.8 -11680 1992.62 -646.521 -130.415 659.543 
10319.5 1
12375200 12229.9 -11687.8 1993.33 -551.072 -16.3056 551.313 
10320 1
12375200 12057.8 -11413.8 1992.33 -331.621 527.938 623.451 
10320.5 1
12375200 11984.6 -11140.5 1991 -144.286 539.009 557.987 
10321 1
12375200 12118.1 -10931 1988.44 274.099 430.185 510.087 
10321.5 1
12375200 12438.4 -10893.8 1983.44 639.388 74.2959 643.69 
10322 1
12375200 12753.6 -10843.4 1983 634.026 101.274 642.064 
10322.5 1
12375200 12861.4 -10781.1 1983 207.878 120.103 240.079 
10323 1
12375200 13094.4 -10810.4 1982.5 469.618 -58.9998 473.31 
10323.5 1
12375200 13215.8 -10981.4 1981 252.397 -355.654 436.112 
10324 1
12375200 13299.7 -11079.3 1977.33 165.136 -192.695 253.774 
10324.5 1
12375200 13364.8 -11133.2 1976.75 131.216 -108.703 170.394 
10325 1
12375200 13413.7 -11020.9 1976 97.2498 223.382 243.633 
10325.5 1
12375200 13311.8 -10769.2 1975 -195.564 483.045 521.132 
10326 1
12375200 13203.3 -10726 1975 -210.981 84.0899 227.122 
10326.5 1
12375200 13164 -10697.2 1975 -82.2873 60.1464 101.925 
10327 1
12375200 13135.7 -10675.8 1975 -56.6667 42.9444 71.1009 
10327.5 1
12375200 12996.4 -10893.2 1975 -264.179 -412.608 489.935 
10328 1
12375200 12924.6 -11393.2 1975 -145.383 -1012.2 1022.59 
10328.5 1
12375200 12828.8 -11482 1974.44 -196.007 -181.493 267.13 
10329 1
12375200 12688.9 -11611.9 1973 -272.688 -253.195 372.111 
10329.5 1
12375200 12688.8 -11599.4 1970.38 -0.289352 26.0706 26.0722 
10330 1
12375200 12739.2 -11627.2 1967 101.964 -56.257 116.454 
10330.5 1
12375200 12692.6 -11642.9 1981 -91.3671 -30.6917 96.3843 
10331 1
12375200 12459.8 -11607.4 2004.89 -465.694 70.8611 471.055 
10331.5 1
12375200 12264 -11448 2001.62 -390.774 318.252 503.973 
10332 1
12375200 12328.6 -11058.4 2002.56 130.944 790.174 800.95 
10332.5 1
12375200 12325.9 -10957.6 2002.12 -5.45938 205.335 205.407 
10333 1
12375200 12382.8 -10878.9 2002 118.547 164.034 202.387 
10333.5 1
12375200 12872.9 -10893.9 2001.78 964.786 -29.5276 965.237 
10334 1
12375200 13091.4 -11228.1 1995.33 410.819 -628.237 750.636 
10334.5 1
12375200 13201.4 -11352.8 1992.88 227.599 -258.052 344.082 
10335 1
12375200 13233.8 -11396.3 1989.56 65.4602 -88.0471 109.715 
10335.5 1
12375200 13381.4 -11323.5 1983.75 287.714 141.975 320.837 
10336 1
12375200 13371.6 -11180.4 1981.44 -20.0807 292.547 293.236 
10336.5 1
12375200 13416 -11050.1 1981 85.966 252.095 266.35 
10337 1
12375200 13351 -10873.1 1981 -134.298 365.674 389.555 
10337.5 1
12375200 13162.2 -10760.8 1981 -394.933 235.036 459.58 
10338 1
12375200 13037.3 -10847.2 1981 -241.565 -167.204 293.787 
10338.5 1
12375200 13033.8 -10740 1981 -6.86401 206.993 207.106 
10339 1
12375200 12837.6 -10747.5 1981 -411.222 -15.7233 411.522 
10339.5 1
12375200 12586.9 -10957.1 1984.33 -510.664 -426.907 665.603 
10340 1
12375200 12363.8 -11328 1993.67 -424.166 -705.112 822.86 
10340.5 1
12375200 12349.2 -11498.6 2001.38 -29.349 -344.697 345.944 
10341 1
12375200 12298.6 -11343.9 2009.78 -108.091 329.928 347.183 
10341.5 1
12375200 12370.7 -11471.8 2012.33 141.672 -251.255 288.444 
10342 1
12375200 12455.8 -11697.3 2010.33 172.639 -457.516 489.005 
10342.5 1
12375200 12456.5 -11755.5 2007 1.35756 -109.336 109.344 
10343 1
12375200 12347.4 -11627.8 2043.38 -216.089 252.97 332.699 
10343.5 1
12375200 12266.7 -11281.2 2057.89 -161.74 694.444 713.031 
10344 1
12375200 12235.1 -11122.8 2045.62 -63.3367 318.217 324.459 
10344.5 1
12375200 12044.2 -11281.8 2042.78 -391.997 -326.546 510.19 
10345 1
12375200 12046.2 -11475.1 2041 3.92157 -379.085 379.105 
10345.5 1
12375200 12112 -11509.4 2061 127.724 -66.6667 144.076 
10346 1
12375200 12233.6 -11698.9 2090.5 252.859 -393.827 468.014 
10346.5 1
12375200 12262.3 -11730.4 2104.44 58.3503 -64.1655 86.7293 
10347 1
12375200 12259.2 -11551 2103.67 -6.04099 348.436 348.488 
10347.5 1
12375200 12236.1 -11226.6 2087.33 -45.3159 636.166 637.778 
10348 1
12375200 12427.3 -11058.1 2082.22 377.164 332.238 502.628 
10348.5 1
12375200 12538 -10979.8 2079.12 223.569 158.305 273.941 
10349 1
12375200 12817.1 -10884.5 2077 580.301 198.025 613.159 
10349.5 1
12375200 13192.7 -10985.9 2077 751.083 -202.778 777.975 
10350 1
12375200 13444.9 -11073.8 2077 493.586 -171.994 522.694 
10350.5 1
12375200 13521 -10933.4 2077 151.014 278.439 316.755 
10351 1
12375200 13485.8 -10999.9 2077 -71.0685 -133.933 151.62 
10351.5 1
12375200 13037.4 -10954.3 2074.78 -898.408 91.2659 903.032 
10352 1
12375200 12661.8 -11240.8 2066.5 -779.449 -594.225 980.125 
10352.5 1
12375200 12428.7 -11514.2 2066.22 -480.584 -563.86 740.878 
10353 1
12375200 12255.1 -11414.8 2052.56 -339.639 194.608 391.442 
10353.5 1
12375200 12211.4 -11093.9 2048.11 -83.6526 614.73 620.395 
10354 1
12375200 12228 -10970.9 2052.5 33.995 252.595 254.873 
10354.5 1
12375200 12347.1 -10882.9 2052.38 248.695 183.716 309.194 
10355 1
12375200 12427 -10780.7 2051.89 151.854 194.312 246.611 
10355.5 1
12375200 12803.7 -10858.9 2051 729.974 -151.593 745.549 
10356 1
12375200 13208.6 -10937.5 2049.38 829.833 -161.088 845.323 
10356.5 1
12375200 13234.2 -10976.4 2051 51.297 -78.045 93.3938 
10357 1
12375200 13298.4 -11116.2 2051 125.298 -273.058 300.433 
10357.5 1
12375200 13379.3 -11163.4 2051 166.924 -97.3081 193.217 
10358 1
12375200 13337.8 -11021.9 2047.89 -82.6154 281.423 293.298 
10358.5 1
12375200 13149.2 -10898.3 2038.67 -375.609 246.127 449.066 
10359 1
12375200 13122.8 -10776.3 2038 -54.864 253.112 258.99 
10359.5 1
12375200 13144.8 -10787 2038 44.7154 -21.6802 49.6941 
10360 1
12375200 13161.3 -10767.8 2038 32.654 37.9137 50.0372 
10360.5 1
12375200 12915.4 -10796.8 2038 -471.956 -55.6622 475.227 
10361 1
12375200 12529 -11190.4 2036.88 -762.218 -776.326 1087.96 
10361.5 1
12375200 12543.2 -11281.2 2034.12 30.3191 -193.351 195.714 
10362 1
12375200 12643.6 -11461 2038.33 196.293 -351.761 402.824 
10362.5 1
12375200 12704.6 -11614.6 2038.38 120.691 -303.607 326.716 
10363 1
12375200 12701 -11669.1 2039.78 -7.35294 -110.519 110.764 
10363.5 1
12375200 12766.8 -11598 2036.88 131.238 141.938 193.313 
10364 1
12375200 12872.4 -11294.8 2035.56 206.434 592.231 627.178 
10364.5 1
12375200 12915.8 -10994.9 2034.25 85.2472 590.36 596.483 
10365 1
12375200 12822.8 -10898.6 2032.38 -192.149 198.864 276.528 
10365.5 1
12375200 12754.6 -10816.7 2032 -141.776 170.392 221.662 
10366 1
12375200 12631.2 -10812.9 2032 -238.964 7.34819 239.077 
10366.5 1
12375200 12561.4 -11220.8 2026.33 -141.593 -827.389 839.417 
10367 1
12375200 12533.3 -11465.7 2019.22 -56.448 -491.745 494.974 
10367.5 1
12375200 12403.7 -11490.4 2054.67 -256.258 -48.9679 260.895 
10368 1
12375200 12277.7 -11447 2043.22 -250.497 86.3707 264.969 
10368.5 1
12375200 12085.3 -11313.1 2051.56 -377.124 262.527 459.503 
10369 1
12375200 12116.8 -11281.2 2049.75 65.4514 66.3773 93.2193 
10369.5 1
12375200 12169.4 -11171.8 2034.11 105.812 219.824 243.965 
10370 1
12375200 12175.1 -11084.8 2023.33 10.9395 167.954 168.31 
10370.5 1
12375200 12109.4 -11154.4 2020.62 -132.8 -140.6 193.402 
10371 1
12375200 12018.3 -11205 2017.22 -190.066 -105.689 217.475 
10371.5 1
12375200 12148.2 -11027.4 2015.56 251.236 343.434 425.519 
10372 1
12375200 12270 -10839.6 2016 240.193 370.453 441.506 
10372.5 1
12375200 12343.9 -10970 2015.56 147.778 -260.75 299.715 
10373 1
12375200 12724.1 -11493.5 2011.38 738.323 -1016.5 1256.34 
10373.5 1
12375200 12668.5 -11611.1 2009.25 -113.52 -240.051 265.54 
10374 1
12375200 12737.5 -11720.2 2009.12 140.816 -222.704 263.489 
10374.5 1
12375200 12819.1 -11731.5 2009 162.924 -22.4551 164.464 
10375 1
12375200 13081.4 -11603.1 2009 535.204 261.99 595.888 
10375.5 1
12375200 13332.5 -11404.1 2008.62 490.479 388.672 625.807 
10376 1
12375200 13282.6 -11102.9 2005 -99.9499 603.707 611.925 
10376.5 1
12375200 13275.4 -10918.9 2005 -14.6761 372.47 372.759 
10377 1
12375200 13204.9 -10919 2003.62 -142.137 -0.252016 142.137 
10377.5 1
12375200 12857.9 -11283.4 1999.75 -701.01 -736.111 1016.5 
10378 1
12375200 12651.3 -11338.6 1999.11 -403.402 -107.775 417.55 
10378.5 1
12375200 12256.2 -11341 1999 -798.148 -4.93827 798.163 
10379 1
12375200 12223.9 -11264.3 1993.78 -63.0821 149.448 162.216 
10379.5 1
12375200 12071.9 -11238.1 1991.88 -299.24 51.5912 303.655 
10380 1
12375200 12023.9 -11401.5 1988.12 -97.7597 -332.739 346.803 
10380.5 1
12375200 12006.6 -11375.9 2041.11 -34.0934 50.4156 60.8612 
10381 1
12375200 12047.8 -11311.2 2079.12 84.2422 132.186 156.748 
10381.5 1
12375200 12072.9 -11176.9 2076.89 51.8328 277.033 281.84 
10382 1
12375200 12136.5 -11108.5 2076.12 125.219 134.624 183.857 
10382.5 1
12375200 12245 -10933.2 2072.25 220.081 355.477 418.09 
10383 1
12375200 12093.9 -11001.6 2074.89 -291.72 -131.864 320.139 
10383.5 1
12375200 12344.5 -11198.9 2056.62 472.851 -372.301 601.827 
10384 1
12375200 12474.5 -11434.6 2042.5 266.94 -484.086 552.808 
10384.5 1
12375200 12620.5 -11506.1 2031.25 298.569 -146.217 332.449 
10385 1
12375200 12807.6 -11567.2 2034.38 375.753 -122.741 395.292 
10385.5 1
12375200 12932.9 -11484.5 2036.5 247.041 163.215 296.089 
10386 1
12375200 13171.5 -11430.6 2035.62 476.297 107.535 488.286 
10386.5 1
12375200 13357.8 -11309.4 2034.75 366.634 238.681 437.48 
10387 1
12375200 13442 -11263.9 2033 172.998 93.4292 196.615 
10387.5 1
12375200 12997.4 -11480.1 2032.25 -891.032 -433.367 990.83 
10388 1
12375200 12615.6 -11589 2031 -725.808 -206.987 754.745 
10388.5 1
12375200 12538.3 -11580.9 2030.86 -156.824 16.517 157.692 
10389 1
12375200 12357.8 -11470.9 2042.12 -367.69 223.996 430.546 
10389.5 1
12375200 12205.6 -11371.7 2039.71 -293.781 191.43 350.646 
10390 1
12375200 12114 -11193.5 2037 -188.032 365.943 411.425 
10390.5 1
12375200 12110 -11160.5 2030.25 -8.24742 68.0412 68.5393 
10391 1
12375200 12121 -11560.5 2013 22.449 -816.327 816.635 
10391.5 1
12375200 12120.2 -11613.4 2012.11 -1.53711 -104.633 104.645 
10392 1
12375200 12271.2 -11638.2 2011 297.885 -48.9261 301.876 
10392.5 1
12375200 12811.1 -11612.5 2010.62 1092.86 52.1255 1094.11 
10393 1
12375200 13141.4 -11483.8 2008.11 654.098 254.895 702.008 
10393.5 1
12375200 13315.2 -11149.1 2010.5 348.308 670.647 755.702 
10394 1
12375200 13252.9 -11102.4 2007.38 -133.852 100.322 167.275 
10394.5 1
12375200 13289.9 -10926.2 2005.67 71.8716 342.044 349.514 
10395 1
12375200 13328.1 -10792.9 2005 75.7151 264.054 274.695 
10395.5 1
12375200 13222.2 -10739.3 2005 -213.084 107.73 238.769 
10396 1
12375200 12758.9 -10909.4 2005 -889.342 -326.376 947.339 
10396.5 1
12375200 12491.8 -11150.9 2006.25 -546.268 -493.865 736.418 
10397 1
12375200 12352.1 -11447.4 2005 -285.532 -606.339 670.206 
10397.5 1
12375200 12467.4 -11680.7 2010.78 226.561 -458.333 511.272 
10398 1
12375200 12332.1 -11538.4 2003.5 -272.273 286.301 395.096 
10398.5 1
12375200 12236.7 -11441.6 2025.78 -192.069 194.808 273.57 
10399 1
12375200 12173.1 -11162.6 1999.25 -125.082 549.076 563.143 
10399.5 1
12375200 12239 -11081 1997.89 129.675 160.679 206.479 
10400 1
12375200 12356.4 -11020.8 1993.88 226.156 116.089 254.211 
10400.5 1
12375200 12359.2 -10961.8 1992.12 5.79637 118.952 119.093 
10401 1
12375200 12355.9 -10961.6 1992 -7.09034 0.262605 7.0952 
10401.5 1
12375200 12397 -11061.1 1993.67 84.4456 -204.284 221.049 
10402 1
12375200 12631.4 -11460.1 1997 458.659 -780.849 905.59 
10402.5 1
12375200 12799.2 -11576.6 2002.62 340.517 -236.308 414.48 
10403 1
12375200 12983.2 -11594.6 1996.33 360.73 -35.158 362.439 
10403.5 1
12375200 12974 -11545.1 1995 -17.838 95.6104 97.2601 
10404 1
12375200 12963.1 -11522.1 1991.62 -22.5155 47.619 52.6737 
10404.5 1
12375200 12891.4 -11270.7 1989.33 -141.382 495.973 515.731 
10405 1
12375200 12739.6 -11021.2 1990.25 -298.857 490.978 574.782 
10405.5 1
12375200 12625.1 -10953.1 1989.5 -228.543 135.978 265.936 
10406 1
12375200 12598.6 -10968.5 1988 -53.9715 -31.3136 62.3976 
10406.5 1
12375200 12438.6 -11138.8 2002.25 -331.263 -352.484 483.715 
10407 1
12375200 12150.8 -11190.4 1987.78 -567.746 -101.961 576.829 
10407.5 1
12375200 12111.2 -11423.2 1983.88 -75.5789 -445.135 451.506 
10408 1
12375200 12350.1 -11533.2 1976 494.565 -227.743 544.483 
10408.5 1
12375200 12691.6 -11568.8 2008.12 701.232 -72.8953 705.011 
10409 1
12375200 12966.1 -11497.4 1996.12 544.643 141.617 562.753 
10409.5 1
12375200 13169.4 -11465.4 1995.38 409.778 64.5161 414.826 
10410 1
12375200 13308.1 -11423.7 1995 267.314 80.3629 279.133 
10410.5 1
12375200 13350.8 -11458.4 1995 84.4334 -68.7294 108.87 
10411 1
12375200 13385.4 -11387.9 1993.12 71.6874 145.963 162.617 
10411.5 1
12375200 13457.8 -11100 1994 147.704 587.5 605.783 
10412 1
12375200 13282.8 -10972.8 1995 -345.113 250.931 426.696 
10412.5 1
12375200 13037.5 -11133.4 1993.75 -466.308 -305.318 557.37 
10413 1
12375200 12733.8 -11460.8 1997 -618.635 -666.752 909.542 
10413.5 1
12375200 12634.5 -11569.5 1994.62 -208.947 -228.947 309.961 
10414 1
12375200 12429 -11418.6 2000.5 -405.325 297.584 502.837 
10414.5 1
12375200 12271.1 -11277.5 2008.88 -321.538 287.424 431.276 
10415 1
12375200 12471.9 -11375.9 1992.62 402.305 -197.144 448.012 
10415.5 1
12375200 12770.8 -11527.2 1989.89 581.523 -294.45 651.82 
10416 1
12375200 13155.1 -11477 1986 732.09 95.6614 738.313 
10416.5 1
12375200 13299.8 -11306.4 1985.5 278.661 328.757 430.968 
10417 1
12375200 13313.4 -11029.2 1985 27.9201 567.879 568.565 
10417.5 1
12375200 13325.4 -10929 1985 24.3408 203.347 204.798 
10418 1
12375200 13384.2 -10986 1983.88 118.939 -115.152 165.549 
10418.5 1
12375200 13488.2 -11124.9 1981.75 211.382 -282.266 352.642 
10419 1
12375200 13405.5 -11430.1 1980.25 -166.165 -612.952 635.075 
10419.5 1
12375200 13112.2 -11593.6 1980 -584.163 -325.697 668.824 
10420 1
12375200 12670.6 -11458.2 1979.75 -874.505 268.069 914.669 
10420.5 1
12375200 12257.7 -11150.1 1979.29 -876.668 654.155 1093.83 
10421 1
12375200 12102.6 -11088.2 1980 -304.097 121.359 327.418 
10421.5 1
12375200 11975 -11176.2 1981.38 -251.726 -173.57 305.765 
10422 1
12375200 11886.1 -11073.4 1981.62 -174.951 202.51 267.615 
10422.5 1
12375200 12002.1 -10992.1 1978.62 235.772 165.142 287.855 
10423 1
12375200 12088.8 -10916.6 1973.75 180.469 157.292 239.394 
10423.5 1
12375200 12524.8 -10970.3 1974.67 853.283 -105.104 859.732 
10424 1
12375200 12967.2 -10942 1975 874.451 55.9947 876.242 
10424.5 1
12375200 13125.2 -11095.1 1972.38 315.369 -305.639 439.173 
10425 1
12375200 13243.8 -11173.8 1970.88 247.39 -164.144 296.893 
10425.5 1
12375200 13364.1 -11149.6 1970 234.166 47.0709 238.85 
10426 1
12375200 13365.1 -11102.9 1970 2.01568 92.8043 92.8262 
10426.5 1
12375200 13512 -11150.1 1970 293.75 -94.4722 308.568 
10427 1
12375200 13571.4 -11181 1970 116.88 -60.8049 131.75 
10427.5 1
12375200 13606.6 -11097.4 1970 73.5995 174.802 189.665 
10428 1
12375200 13555 -11027.2 1970 -102.293 139.33 172.849 
10428.5 1
12375200 13485.6 -10917.2 1970 -138.336 219.124 259.137 
10429 1
12375200 13238.1 -10843.8 1970 -503.96 149.581 525.69 
10429.5 1
12375200 13108.1 -10832.4 1970 -257.909 22.6246 258.899 
10430 1
12375200 12593.2 -10917.4 1970 -1001.76 -165.505 1015.34 
10430.5 1
12375200 12409.3 -11175.6 1969.56 -357.066 -501.187 615.373 
10431 1
12375200 12423.5 -11292 1970.38 28.5044 -234.295 236.022 
10431.5 1
12375200 12357.3 -11446 1971.44 -133.401 -310.484 337.929 
10432 1
12375200 12494.1 -11546.3 1994.11 273.556 -200.667 339.264 
10432.5 1
12375200 12506.6 -11649.5 1996 25.0779 -206.747 208.262 
10433 1
12375200 12283.1 -11490.6 1986.5 -439.096 312.132 538.732 
10433.5 1
12375200 12214 -11222 2013.75 -138.527 538.327 555.864 
10434 1
12375200 12217.8 -11131.9 2015.75 7.63748 183.554 183.713 
10434.5 1
12375200 12308.5 -10905.5 2012 187.888 468.685 504.943 
10435 1
12375200 12536.4 -10822.2 2013.38 471.791 172.36 502.289 
10435.5 1
12375200 12531 -10786.9 2013.33 -10.2381 67.3545 68.1282 
10436 1
12375200 12587.4 -10725.6 2014 110.212 119.761 162.755 
10436.5 1
12375200 13099.1 -10794.8 2014 1105.18 -149.414 1115.23 
10437 1
12375200 13393.9 -10914.1 2013.62 584.821 -236.855 630.965 
10437.5 1
12375200 13176.4 -10915.9 2011.75 -415.076 -3.33969 415.09 
10438 1
12375200 12863.9 -10889.1 2009.38 -637.755 54.5918 640.087 
10438.5 1
12375200 12632.6 -10974.8 2009 -462.5 -171.25 493.186 
10439 1
12375200 12519.2 -11134.1 2008.38 -229.04 -321.97 395.125 
10439.5 1
12375200 12317.9 -11274.8 2005.25 -403.557 -281.814 492.217 
10440 1
12375200 12101 -11376.4 1998.5 -439.018 -205.719 484.827 
10440.5 1
12375200 12019.7 -11272.1 1995.78 -156.11 200.123 253.81 
10441 1
12375200 12583.6 -11295.2 1995.25 1076.26 -44.1582 1077.16 
10441.5 1
12375200 12987.1 -11268.2 1999.25 830.247 55.5556 832.104 
10442 1
12375200 13192.1 -11185.6 1997.38 423.554 170.713 456.662 
10442.5 1
12375200 13328.1 -11193.3 1995.78 270.35 -15.3247 270.784 
10443 1
12375200 13421.5 -11144.6 1993.62 184.563 96.2615 208.158 
10443.5 1
12375200 13305.1 -11209.2 1993 -237.986 -132.157 272.218 
10444 1
12375200 12843.1 -11132.6 1987.62 -937.12 155.426 949.921 
10444.5 1
12375200 12538.5 -10981.9 1986.75 -589.217 291.586 657.418 
10445 1
12375200 12536.4 -10975.4 1987.62 -4.26707 13.0522 13.732 
10445.5 1
12375200 12464.3 -10904.6 1988.14 -149.563 146.895 209.636 
10446 1
12375200 12431.1 -11103.8 1988.5 -66.5878 -399.957 405.462 
10446.5 1
12375200 12438.3 -11412.3 1991.14 13.8238 -595.629 595.789 
10447 1
12375200 12574.1 -11417.9 1988.88 271.679 -11.1786 271.908 
10447.5 1
12375200 12948 -11417.6 1989 733.088 0.490196 733.088 
10448 1
12375200 12984.5 -11606.8 1988.25 72.2772 -374.505 381.416 
10448.5 1
12375200 13096.6 -11746.9 1987.5 224.699 -280.812 359.646 
10449 1
12375200 13322.2 -11431.5 1984.5 447.669 625.744 769.391 
10449.5 1
12375200 13282.5 -11452.6 1984.12 -80.7927 -42.937 91.4934 
10450 1
12375200 12932.2 -11463.4 1983.5 -728.17 -22.3493 728.513 
10450.5 1
12375200 12614 -11370.9 1982.25 -646.85 188.008 673.618 
10451 1
12375200 12409.1 -11253.1 1981.88 -390.238 224.286 450.1 
10451.5 1
12375200 12173 -11178.1 1980.62 -454.961 144.509 477.36 
10452 1
12375200 11995.9 -11036 1976.14 -368.28 295.478 472.163 
10452.5 1
12375200 11953.9 -11227.5 1969.88 -87.6454 -399.791 409.286 
10453 1
12375200 12076.1 -11271.8 1966.25 246.472 -89.2137 262.121 
10453.5 1
12375200 12277.2 -10999 1966.12 386.779 524.519 651.704 
10454 1
12375200 12400.8 -10905.6 1965.62 241.683 182.73 302.987 
10454.5 1
12375200 12345 -11213.4 1965 -111.723 -616.733 626.771 
10455 1
12375200 12178 -11419.3 1965 -347.917 -428.981 552.332 
10455.5 1
12375200 12246 -11401.2 1967.67 133.333 35.4186 137.957 
10456 1
12375200 12319.9 -11351.9 1971 139.387 93.108 167.624 
10456.5 1
12375200 12722.9 -11094.1 1970.75 836.1 534.751 992.482 
10457 1
12375200 13091.6 -11101.5 1968.88 737.5 -14.75 737.647 
10457.5 1
12375200 13282.1 -11130.1 1966.25 384.073 -57.7117 388.384 
10458 1
12375200 13248 -11007.4 1964.75 -68.1138 245.01 254.302 
10458.5 1
12375200 13174.2 -11037.9 1964.25 -147.5 -61 159.616 
10459 1
12375200 13286.4 -11315.6 1963 223.802 -554.391 597.86 
10459.5 1
12375200 13170 -11253.9 1962.75 -229.536 121.795 259.848 
10460 1
12375200 12920.9 -11245.8 1964.62 -508.418 16.5816 508.689 
10460.5 1
12375200 12684.8 -11404.6 1972.88 -482.873 -324.898 582.001 
10461 1
12375200 12370.2 -11579.2 2036.75 -649.793 -360.795 743.239 
10461.5 1
12375200 12207.2 -11576.4 2063.62 -328.629 5.79637 328.68 
10462 1
12375200 12105.8 -11436.8 2056.88 -200.197 275.394 340.472 
10462.5 1
12375200 12183.9 -11428 2045.75 149.665 16.7625 150.601 
10463 1
12375200 12545.2 -11463.4 2045.5 719.871 -70.4681 723.311 
10463.5 1
12375200 12688.9 -11377.1 2042.25 274.618 164.914 320.33 
10464 1
12375200 12893.6 -11357.8 2035.12 420.431 39.7844 422.309 
10464.5 1
12375200 13042.9 -11339.6 2029 297.311 36.1056 299.495 
10465 1
12375200 13044 -11324.8 2028 2.26358 29.9296 30.0151 
10465.5 1
12375200 12972.6 -11325.8 2025 -143.323 -2.00803 143.337 
10466 1
12375200 13054.4 -11150.2 2020 158.124 339.458 374.48 
10466.5 1
12375200 13182.8 -11194 2017.88 255.727 -87.1514 270.17 
10467 1
12375200 13363.6 -11063.6 2020.29 383.91 276.918 473.361 
10467.5 1
12375200 13451.1 -10890.6 2021 177.954 351.517 393.995 
10468 1
12375200 13282.6 -10871 2019.5 -339.718 39.5665 342.014 
10468.5 1
12375200 13363 -10953.2 2018 164.703 -168.545 235.658 
10469 1
12375200 13499.2 -11018.6 2018 268.209 -128.691 297.485 
10469.5 1
12375200 13057.1 -11004.1 2018 -873.765 28.6561 874.235 
10470 1
12375200 12624.6 -11159 2016 -853.057 -305.473 906.102 
10470.5 1
12375200 12624.1 -11286.5 2006.38 -0.990099 -252.475 252.477 
10471 1
12375200 12659.4 -11345.9 2004.86 71.7552 -120.645 140.371 
10471.5 1
12375200 12713.2 -11566.1 2008.62 108.73 -444.986 458.077 
10472 1
12375200 12769.9 -11696 2047.75 108.477 -248.803 271.422 
10472.5 1
12375200 12847.3 -11845.9 2073.29 158.629 -307.084 345.635 
10473 1
12375200 12751.4 -11922.8 2074 -197.754 -158.542 253.46 
10473.5 1
12375200 12501.8 -11715.5 2073.38 -483.769 401.647 628.771 
10474 1
12375200 12253.4 -11337.4 2068.14 -495.652 754.634 902.852 
10474.5 1
12375200 12230.9 -11155 2053.12 -47.1832 381.65 384.555 
10475 1
12375200 12220.6 -11019.6 2044 -19.6737 259.837 260.581 
10475.5 1
12375200 12260.4 -10973.1 2023 81.9004 95.6423 125.917 
10476 1
12375200 12206.1 -10950.6 2015.67 -105.676 43.9442 114.449 
10476.5 1
12375200 12152.1 -11311 2008.43 -104.59 -698.536 706.322 
10477 1
12375200 12215.1 -11484.8 2000.25 128.535 -354.592 377.169 
10477.5 1
12375200 12371.5 -11714.9 2051.38 309.653 -455.693 550.946 
10478 1
12375200 12584.2 -11729.2 2044 432.419 -29.2175 433.405 
10478.5 1
12375200 12993.2 -11610.8 2047.62 794.175 230.097 826.836 
10479 1
12375200 13069.3 -11470 2045.57 153.918 284.919 323.836 
10479.5 1
12375200 13160.8 -11323.5 2042 185.15 296.559 349.611 
10480 1
12375200 13361.4 -11266 2039.43 404.594 115.927 420.875 
10480.5 1
12375200 13388.5 -11168.2 2025.5 54.9116 198.276 205.739 
10481 1
12375200 13473.2 -11019.4 2020.12 163.295 286.85 330.073 
10481.5 1
12375200 13470.6 -10986.7 2021 -5.52283 67.3417 67.5678 
10482 1
12375200 13244.6 -10899.9 2022 -462.058 177.585 495.009 
10482.5 1
12375200 12852.1 -10783.5 2022 -789.738 234.155 823.72 
10483 1
12375200 12609.2 -11091.6 2018.5 -479.99 -608.943 775.372 
10483.5 1
12375200 12306 -11375.2 2020.25 -598.126 -559.418 818.965 
10484 1
12375200 12305.5 -11604.6 2055.25 -0.967118 -443.665 443.666 
10484.5 1
12375200 12400.9 -11361.5 2054.88 190.75 486.25 522.326 
10485 1
12375200 12419.6 -11039 2049 38.2653 658.163 659.275 
10485.5 1
12375200 12634.6 -10902 2050.5 447.917 285.417 531.123 
10486 1
12375200 12683 -10839.6 2050 91.6193 118.266 149.603 
10486.5 1
12375200 12776.1 -10901.1 2050.38 188.895 -124.887 226.446 
10487 1
12375200 12843.3 -10916.9 2051 135.501 -31.782 139.178 
10487.5 1
12375200 12967.8 -10825.9 2050.8 248.933 181.978 308.356 
10488 1
12375200 13151.6 -10858.7 2050 359.6 -64.1226 365.272 
10488.5 1
12375200 13194.3 -10901.7 2045.11 85.0453 -85.4871 120.585 
10489 1
12375200 12940.1 -11047 2040.75 -506.391 -289.509 583.307 
10489.5 1
12375200 12722.9 -11287.4 2034.75 -455.451 -503.931 679.251 
10490 1
12375200 12535 -11384.4 2035.25 -390.593 -201.663 439.58 
10490.5 1
12375200 12439.8 -11539.7 2033 -181.376 -295.794 346.974 
10491 1
12375200 12362.1 -11460.1 2027 -152.524 156.235 218.342 
10491.5 1
12375200 12642.5 -11256.1 2024.88 602.919 438.748 745.661 
10492 1
12375200 12989.4 -11019.6 2025.38 685.524 467.391 829.697 
10492.5 1
12375200 13214.6 -10890.4 2024.5 462.526 265.4 533.261 
10493 1
12375200 13217.6 -10970.2 2025.75 5.59701 -149.021 149.126 
10493.5 1
12375200 13175.9 -10914 2026 -83.2029 112.052 139.565 
10494 1
12375200 12663.4 -10961.2 2024.88 -1027.02 -94.6894 1031.37 
10494.5 1
12375200 12257.9 -11440.3 2012.57 -825.902 -975.633 1278.27 
10495 1
12375200 12301.9 -11628.8 2016.75 90.0161 -385.408 395.78 
10495.5 1
12375200 12807.4 -11564.2 2025 979.651 125 987.594 
10496 1
12375200 13035.9 -11221.3 2015.29 468.201 702.796 844.473 
10496.5 1
12375200 13085.2 -11066.8 2010.62 99.382 310.937 326.433 
10497 1
12375200 13066.9 -11069.4 2011.57 -36.4215 -5.3041 36.8057 
10497.5 1
12375200 12885.8 -11038.2 2002.88 -367.357 63.2425 372.761 
10498 1
12375200 12885.5 -10842.5 2002.5 -0.475285 372.148 372.149 
10498.5 1
12375200 13244 -10779 2005 717 127 728.161 
10499 1
12375200 13303.4 -10769.9 2005 119.949 18.4343 121.358 
10499.5 1
12375200 13261.4 -10849.3 2005 -84.2298 -159.459 180.338 
10500 1
12375200 13015.1 -11259.4 2002.38 -484.85 -807.262 941.675 
10500.5 1
12375200 12902.7 -11409.1 1999.57 -225.724 -300.739 376.026 
10501 1
12375200 12768.1 -11562.1 1998.75 -277.504 -315.427 420.122 
10501.5 1
12375200 12721.6 -11676.2 1998.75 -89.0805 -218.63 236.082 
10502 1
12375200 12725.5 -11408.8 1996 7.67327 529.703 529.759 
10502.5 1
12375200 12877.3 -11120.3 1994 317.543 603.482 681.927 
10503 1
12375200 12915 -10859.8 1994 75.5797 522.116 527.558 
10503.5 1
12375200 13012.7 -10663 1995 190.476 383.528 428.223 
10504 1
12375200 12945.6 -10622.1 1995 -134.989 82.2435 158.069 
10504.5 1
12375200 13030.7 -10585.9 1995 170.179 72.5357 184.992 
10505 1
12375200 12991 -10649.6 1995 -82.7381 -132.738 156.413 
10505.5 1
12375200 12887.1 -10664.8 1995 -202.881 -29.6456 205.035 
10506 1
12375200 13009.1 -10707.3 1995 244.525 -85.2419 258.957 
10506.5 1
12375200 13177.1 -10689.5 1995 335.294 35.5004 337.168 
10507 1
12375200 13287.6 -10722.4 1995 214.459 -63.939 223.788 
10507.5 1
12375200 13400.3 -10844.3 1995 234.821 -253.869 345.819 
10508 1
12375200 13412.6 -11050 1995 23.8671 -397.9 398.615 
10508.5 1
12375200 13393.9 -11228.6 1995 -36.7997 -350.14 352.069 
10509 1
12375200 13359 -11320.7 1994.57 -71.5752 -189.205 202.291 
10509.5 1
12375200 13109.7 -11440.4 1994.29 -499.571 -239.908 554.19 
10510 1
12375200 12769.4 -11658.7 1995.86 -690.235 -442.77 820.042 
10510.5 1
12375200 12479.1 -11481 1993.71 -594.848 364.169 697.469 
10511 1
12375200 12316 -11238.7 1990.14 -333.625 495.472 597.326 
10511.5 1
12375200 12329 -11111.7 1990.43 26.3158 257.085 258.428 
10512 1
12375200 12189 -11156 2006.75 -265.152 -83.8745 278.101 
10512.5 1
12375200 12231 -10983.9 1994.57 78.7993 322.97 332.444 
10513 1
12375200 12230.4 -11002.3 1989.86 -1.17336 -37.841 37.8592 
10513.5 1
12375200 12243.7 -11007.7 1986.57 27.5637 -11.2626 29.7759 
10514 1
12375200 12314.7 -11370.4 1986 145.492 -743.267 757.373 
10514.5 1
12375200 12541 -11324.1 1995.71 465.608 95.2381 475.249 
10515 1
12375200 12491.6 -11414.1 2006.86 -99.8557 -181.818 207.434 
10515.5 1
12375200 12865.1 -11460.1 1999.62 706.15 -86.9228 711.48 
10516 1
12375200 12945.6 -11500 2002.86 153.524 -76.0973 171.349 
10516.5 1
12375200 13021.4 -11597.4 2002 152.018 -195.248 247.449 
10517 1
12375200 12995.1 -11483 1999.14 -53.6443 233.528 239.61 
10517.5 1
12375200 12847 -11302.4 1999.71 -303.571 370.023 478.616 
10518 1
12375200 12710.9 -11068.4 1998.57 -279.554 480.493 555.899 
10518.5 1
12375200 12889.5 -11087.5 1997.25 348.232 -37.1763 350.21 
10519 1
12375200 13063.4 -11238.6 1990.71 337.725 -293.343 447.335 
10519.5 1
12375200 13187.4 -11255.1 1982 266.094 -35.561 268.46 
10520 1
12375200 13304.8 -11151.2 1976.38 232.32 205.728 310.317 
10520.5 1
12375200 13389.9 -11115.7 1975.71 167.534 69.9522 181.551 
10521 1
12375200 13354.1 -11278.9 1974.29 -73.4862 -335.685 343.634 
10521.5 1
12375200 13278.8 -11419.5 1973 -143.332 -267.382 303.376 
10522 1
12375200 13137.3 -11495 1970.29 -278.473 -148.622 315.651 
10522.5 1
12375200 12931.9 -11617.9 1969.14 -415.847 -248.699 484.541 
10523 1
12375200 13181.4 -11265.1 1967 516.711 730.257 894.576 
10523.5 1
12375200 13342.7 -11160.1 1967 334.618 217.842 399.28 
10524 1
12375200 13378.1 -11170.6 1966.57 71.2849 -20.983 74.3089 
10524.5 1
12375200 13364.4 -11127.9 1966 -26.2245 81.3265 85.4502 
10525 1
12375200 13079 -11134 1966 -547.745 -11.7562 547.871 
10525.5 1
12375200 12740.3 -11062.7 1966 -664.146 139.776 678.695 
10526 1
12375200 12714.7 -11036.1 1966 -51.3483 53.3563 74.0509 
10526.5 1
12375200 12615.9 -11314.6 1989.86 -195.37 -550.254 583.908 
10527 1
12375200 12649.3 -11451.3 1978.33 72.6165 -296.664 305.422 
10527.5 1
12375200 12843.1 -11538.1 1982.75 381.48 -170.85 417.991 
10528 1
12375200 13056.7 -11622 1984 418.709 -164.461 449.85 
10528.5 1
12375200 13042.3 -11617.9 1984 -29.898 8.61301 31.1139 
10529 1
12375200 13099.3 -11584.3 1983.43 113.772 67.0088 132.039 
10529.5 1
12375200 13182.7 -11092.3 1982.29 168.884 995.951 1010.17 
10530 1
12375200 12814.6 -10931 1982 -726.12 318.118 792.748 
10530.5 1
12375200 12503.7 -11128.1 1982.29 -616.78 -391.156 730.357 
10531 1
12375200 12201.9 -11310.4 1981 -619.83 -374.303 724.08 
10531.5 1
12375200 12147.3 -11483.6 1981.29 -107.849 -342.18 358.773 
10532 1
12375200 12182 -11433.4 1986.43 67.4064 97.3648 118.421 
10532.5 1
12375200 12197 -11562.9 2042.57 29.703 -256.294 258.01 
10533 1
12375200 12324.3 -11406.6 2078.71 252.551 310.091 399.923 
10533.5 1
12375200 12246 -11172.4 2073.43 -152.307 455.531 480.318 
10534 1
12375200 12222 -11230 2063.67 -50.9554 -122.232 132.428 
10534.5 1
12375200 12186.4 -11166.7 2054.29 -71.2854 126.825 145.486 
10535 1
12375200 12181.9 -10993.6 2050.14 -8.80815 333.609 333.725 
10535.5 1
12375200 12283.5 -11003.5 2049.5 208.285 -20.3454 209.276 
10536 1
12375200 12382.7 -10959 2049 201.655 90.4472 221.01 
10536.5 1
12375200 12611.3 -11000.7 2049.83 455.416 -83.0013 462.918 
10537 1
12375200 12628.3 -11199.9 2056 33.9727 -399.179 400.622 
10537.5 1
12375200 12467.8 -11737.8 2062 -308.562 -1034.57 1079.6 
10538 1
12375200 12559.5 -11873 2057.17 193.39 -285.162 344.553 
10538.5 1
12375200 12794.8 -11721.7 2056.33 481.254 309.475 572.172 
10539 1
12375200 12635.6 -11460.9 2062.71 -303.935 497.728 583.189 
10539.5 1
12375200 12578.5 -11107.2 2069 -114.372 708.799 717.967 
10540 1
12375200 12636.3 -10921.9 2084.29 115.111 369.142 386.674 
10540.5 1
12375200 12748.7 -10840 2088 222.978 162.415 275.858 
10541 1
12375200 12955.7 -10915.6 2088 422.546 -154.227 449.813 
10541.5 1
12375200 13095.3 -10954.7 2086.83 283.203 -79.3007 294.096 
10542 1
12375200 13258.1 -10971.1 2086 336.383 -34.0417 338.101 
10542.5 1
12375200 13314.5 -10995.5 2086 109.219 -47.2038 118.983 
10543 1
12375200 13338.4 -10944.3 2086 46.1942 98.8693 109.129 
10543.5 1
12375200 13431.2 -11060.8 2086 181.839 -228.525 292.043 
10544 1
12375200 13394.5 -11177.5 2086 -78.0142 -248.227 260.198 
10544.5 1
12375200 13436 -11355.6 2086 82.6693 -354.724 364.23 
10545 1
12375200 13341.2 -11512 2086 -191.97 -316.657 370.303 
10545.5 1
12375200 13096.6 -11490 2086 -489.19 44 491.165 
10546 1
12375200 13234.7 -11275.5 2086 270.775 420.588 500.214 
10546.5 1
12375200 13304.6 -11077.3 2086 144.431 409.534 434.256 
10547 1
12375200 13228.3 -11120.1 2081.57 -142.59 -80.1068 163.551 
10547.5 1
12375200 13247 -10972 2079 36.8391 291.62 293.937 
10548 1
12375200 13228.7 -10902.9 2079 -36.4257 137.735 142.47 
10548.5 1
12375200 12877 -10919.6 2078.86 -738.896 -35.114 739.729 
10549 1
12375200 12734 -10945.1 2079 -283.73 -50.737 288.231 
10549.5 1
12375200 12692 -10929.8 2076.83 -84 30.619 89.4065 
10550 1
12375200 12618.2 -10971.8 2073.17 -157.427 -89.5522 181.116 
10550.5 1
12375200 12478 -11042.1 2073 -274.299 -137.592 306.874 
10551 1
12375200 12204.2 -11364.3 2068.83 -552.083 -649.578 852.495 
10551.5 1
12375200 12119.3 -11278.3 2064.86 -169.423 171.752 241.253 
10552 1
12375200 12050.7 -11097.4 2061.57 -131.615 347.135 371.248 
10552.5 1
12375200 12028.8 -11224.2 2053.83 -43.8496 -253.984 257.742 
10553 1
12375200 11967.1 -11414.9 2044.43 -125.899 -389.164 409.022 
10553.5 1
12375200 12019.6 -11579.4 2035.71 99.1088 -311.099 326.505 
10554 1
12375200 12058.7 -11606.8 2035 80.9425 -56.7386 98.8482 
10554.5 1
12375200 12080.6 -11704.4 2033.14 44.1628 -196.765 201.66 
10555 1
12375200 12304.3 -11368.5 2026.5 453.878 681.397 818.723 
10555.5 1
12375200 12577.4 -11127.3 2023.57 548.384 484.366 731.666 
10556 1
12375200 13011.3 -10912 2024 860.922 427.154 961.066 
10556.5 1
12375200 13197.1 -10910.3 2024.14 364.332 3.36135 364.348 
10557 1
12375200 13109.8 -10977.3 2024.33 -172.208 -132.244 217.127 
10557.5 1
12375200 12820.7 -11024 2024 -607.493 -98.0392 615.353 
10558 1
12375200 12643.7 -11204.2 2024 -380.645 -387.455 543.15 
10558.5 1
12375200 12555 -11165.3 2031.43 -168.568 73.9182 184.062 
10559 1
12375200 12327 -11412.8 2040.83 -441.86 -479.743 652.223 
10559.5 1
12375200 12380 -11441.3 2039.83 109.959 -59.1286 124.848 
10560 1
12375200 12666 -11492 2038.71 566.337 -100.33 575.155 
10560.5 1
12375200 13091.3 -11147.2 2030.67 838.922 680.145 1079.99 
10561 1
12375200 13269.7 -11013.6 2033.71 356.05 266.657 444.834 
10561.5 1
12375200 13390 -10929.8 2034 237.719 165.49 289.65 
10562 1
12375200 13296.6 -11092.6 2034 -184.277 -320.982 370.119 
10562.5 1
12375200 13006.7 -11364.3 2034 -542.893 -508.917 744.13 
10563 1
12375200 12804 -11546.3 2034.17 -426.667 -383.158 573.458 
10563.5 1
12375200 12566.2 -11588 2031 -486.367 -85.2079 493.774 
10564 1
12375200 12453.3 -11559.4 2027.43 -219.613 55.5864 226.538 
10564.5 1
12375200 12295 -11595.2 2022.6 -319.124 -72.1198 327.172 
10565 1
12375200 12254 -11575.4 2019.57 -84.1889 40.5984 93.4666 
10565.5 1
12375200 12605.5 -11189 2018.5 664.461 730.489 987.483 
10566 1
12375200 12916.2 -11090.8 2019 632.722 199.932 663.559 
10566.5 1
12375200 13055.8 -11144.7 2018.33 290.367 -111.92 311.19 
10567 1
12375200 13247 -11073 2017 390.136 146.259 416.651 
10567.5 1
12375200 13282.5 -11054.2 2016 69.7446 37.0007 78.9516 
10568 1
12375200 13353.8 -10980 2016 142.382 148.037 205.396 
10568.5 1
12375200 13332.2 -10980.7 2015.33 -43.2468 -1.33067 43.2673 
10569 1
12375200 13298.7 -11040.8 2015 -66.4683 -119.378 136.635 
10569.5 1
12375200 12981.2 -11157.7 2014.17 -638.833 -235.077 680.712 
10570 1
12375200 12594.2 -11234 2010.33 -770.916 -152.058 785.77 
10570.5 1
12375200 12462.3 -11156.8 2009 -254.505 148.97 294.898 
10571 1
12375200 12374 -10962.3 2009.33 -173.885 382.874 420.51 
10571.5 1
12375200 12191 -10836.2 2008 -396.104 273.016 481.078 
10572 1
12375200 12307.8 -10960.5 2008 250.178 -266.167 365.286 
10572.5 1
12375200 12652.2 -10914.7 2008 671.215 89.3437 677.135 
10573 1
12375200 13005 -11135.8 2008 660.737 -414.17 779.814 
10573.5 1
12375200 13230.2 -11289 2008 437.217 -297.411 528.783 
10574 1
12375200 13151 -11400.4 2007 -163.23 -229.691 281.783 
10574.5 1
12375200 13081.2 -11456 2006.83 -145.184 -115.593 185.58 
10575 1
12375200 13222.8 -11425.5 2007 267.801 57.656 273.937 
10575.5 1
12375200 13266 -11252 2005 87.9158 353.36 364.133 
10576 1
12375200 12988.5 -11067.2 2001.5 -558.35 371.898 670.867 
10576.5 1
12375200 12791.8 -11014.6 1998 -403.074 107.719 417.219 
10577 1
12375200 12677.5 -10957.2 2014.5 -240.632 120.912 269.302 
10577.5 1
12375200 12600.5 -10929 2017.83 -143.925 52.648 153.252 
10578 1
12375200 12469.8 -10904.7 2015 -248.416 46.2611 252.686 
10578.5 1
12375200 12710.6 -10981.8 2014.4 507.947 -162.729 533.376 
10579 1
12375200 12998.5 -11133.2 2013.17 615.171 -323.433 695.014 
10579.5 1
12375200 13323.5 -11157.3 2012 616.698 -45.8571 618.401 
10580 1
12375200 13325.2 -11090.8 2013.6 3.39321 132.801 132.844 
10580.5 1
12375200 13417.3 -11204.7 2014 189.966 -234.777 302.005 
10581 1
12375200 13453 -11263.5 2014 67.1689 -110.797 129.567 
10581.5 1
12375200 13470.4 -11114.6 2014 35.8025 306.379 308.463 
10582 1
12375200 13518.2 -10935.8 2014 101.201 378.743 392.03 
10582.5 1
12375200 13515 -10874.7 2014 -6.197 119.7 119.86 
10583 1
12375200 13374.2 -11163 2013.33 -266.226 -545.054 606.597 
10583.5 1
12375200 13075.3 -11454.8 2011.33 -584.801 -571.102 817.405 
10584 1
12375200 12755.8 -11535.8 2009.4 -626.536 -158.758 646.337 
10584.5 1
12375200 12712.4 -11635.2 2011.8 -96.2306 -220.399 240.491 
10585 1
12375200 12737.7 -11685 2012.67 52.2039 -102.893 115.378 
10585.5 1
12375200 12850 -11601.5 2013 206.116 153.211 256.822 
10586 1
12375200 12702.6 -11308 2013 -298.986 595.335 666.195 
10586.5 1
12375200 12574.5 -11077.5 2012.67 -261.963 471.37 539.272 
10587 1
12375200 12417.2 -11026 2009.8 -321.677 105.317 338.478 
10587.5 1
12375200 12284.3 -10962.3 2010.33 -275.657 132.089 305.67 
10588 1
12375200 12124.7 -11125 2007.83 -302.973 -308.665 432.512 
10588.5 1
12375200 12331 -11275.5 2002.67 391.524 -285.579 484.61 
10589 1
12375200 12690.4 -11353.2 2002 758.228 -163.924 775.745 
10589.5 1
12375200 12954.7 -11381.2 2002.17 552.859 -58.5077 555.946 
10590 1
12375200 13106.2 -11324.5 2000.33 300.595 112.434 320.934 
10590.5 1
12375200 13311.3 -11200.3 1997 398.382 241.1 465.658 
10591 1
12375200 13240.2 -11113.2 1994.4 -144.58 177.1 228.622 
10591.5 1
12375200 13288.7 -11087.3 1994 97.9125 52.2559 110.984 
10592 1
12375200 13375.7 -10910.7 1994.33 165.714 336.508 375.098 
10592.5 1
12375200 13470.4 -10903.4 1994.6 202.855 15.5603 203.451 
10593 1
12375200 13410.5 -10813.2 1994.33 -120.281 181.191 217.481 
10593.5 1
12375200 13075.7 -10819.7 1994 -651.427 -12.6459 651.549 
10594 1
12375200 12938.7 -11107.7 1994 -267.578 -562.5 622.9 
10594.5 1
12375200 12784.6 -11375.8 1994 -317.663 -552.852 637.617 
10595 1
12375200 12681.8 -11528.2 1999.83 -209.728 -310.952 375.07 
10595.5 1
12375200 12435.8 -11572.3 1995.83 -456.401 -81.9419 463.698 
10596 1
12375200 12309.8 -11512 1999.83 -244.186 116.925 270.737 
10596.5 1
12375200 12267 -11661.8 2041 -87.5937 -306.339 318.617 
10597 1
12375200 12286.8 -11313.7 2071 39.826 699.063 700.196 
10597.5 1
12375200 12269.8 -11172.8 2068.8 -35.8596 296.561 298.722 
10598 1
12375200 12487 -10938.7 2092.33 438.788 472.997 645.183 
10598.5 1
12375200 12698 -10851.6 2101 404.215 166.794 437.275 
10599 1
12375200 12769.2 -10831.2 2101 143.771 41.2795 149.58 
10599.5 1
12375200 12854 -10798.4 2100.6 170.007 65.6647 182.247 
10600 1
12375200 12828.2 -10795.2 2100 -52.2942 6.54521 52.7022 
10600.5 1
12375200 12781.4 -11073.2 2097.6 -91.6993 -545.163 552.822 
10601 1
12375200 12735.2 -11369.3 2094.83 -91.0105 -582.94 590.001 
10601.5 1
12375200 12767.6 -11576 2081.6 64.2244 -409.241 414.25 
10602 1
12375200 12660.8 -11562.7 2072.17 -213.961 26.7201 215.623 
10602.5 1
12375200 12453 -11442.6 2068.2 -414.011 239.177 478.132 
10603 1
12375200 12282.8 -11240.8 2065.4 -359.072 425.738 556.943 
10603.5 1
12375200 12135 -11112.3 2063.33 -282.6 245.634 374.432 
10604 1
12375200 12274.2 -10972.4 2060.4 267.692 269.103 379.573 
10604.5 1
12375200 12319.2 -10891.6 2059 98.0392 176.035 201.494 
10605 1
12375200 12428.5 -10799.8 2059 219.478 184.27 286.577 
10605.5 1
12375200 12458.5 -10865.3 2059 57.4713 -125.479 138.014 
10606 1
12375200 12516.2 -10948 2058.8 114.257 -163.696 199.628 
10606.5 1
12375200 12834.8 -11276.8 2050.83 658.333 -679.408 946.043 
10607 1
12375200 12994.6 -11427.8 2044.2 326.054 -308.095 448.591 
10607.5 1
12375200 12904.3 -11451.5 2040.33 -185.734 -48.7654 192.029 
10608 1
12375200 12889 -11512.5 2035.5 -28.8221 -114.662 118.229 
10608.5 1
12375200 12663.8 -11569.2 2051.4 -454.032 -114.315 468.202 
10609 1
12375200 12600.8 -11676.4 2052 -136.957 -233.043 270.308 
10609.5 1
12375200 12628.2 -11800.3 2053.67 52.2265 -236.514 242.212 
10610 1
12375200 12664.5 -11925.3 2058.33 69.7377 -239.923 249.853 
10610.5 1
12375200 12654 -12238 2058 -20.9163 -622.842 623.193 
