# Supplementary material for: Intrinsic group behaviour II: On the dependence of triad spatial dynamics on social and personal features; and on the effect of social interaction on small group dynamics
Source: PLoS One. 2019 Dec 3;14(12):e0225704. doi: 10.1371/journal.pone.0225704 (PMC6890182; doi:10.1371/journal.pone.0225704)
Supplement: S3 Data Set — (ZIP) [file pone.0225704.s003.zip › set_3_int/group_traj_triad_int/traj_3_0324_58.dat]

3 12391800 12391000 12390600 0 0 1 0 1 1 0 40 20 50 1650.61 1707.94 1561.4 
10145.5 1
12390600 41496 -23762 1632 0 0 0 
10146 1
12390600 41154.2 -23610.5 1629.5 -1154.56 511.824 1262.92 
10146.5 1
12390600 40368.9 -23118.1 1646.29 -1622.71 1017.27 1915.21 
10147 1
12390600 39595.6 -22607.1 1665 -1584.49 1047.17 1899.26 
10147.5 1
12390600 39004.4 -22287.4 1779.25 -1180.14 638.224 1341.66 
10148 1
12390600 38368.6 -21917 1787.5 -1300.1 757.413 1504.64 
10148.5 1
12390600 37626.9 -21535 1797.38 -1426.44 734.615 1604.49 
10149 1
12390600 36912.9 -21368.6 1774.38 -1405.51 327.51 1443.17 
10149.5 1
12390600 36309.4 -21082.2 1780.38 -1169.57 554.99 1294.57 
10150 2
12391000 21366.2 -16021.7 1409 0 0 0 
12390600 35625.4 -20925.6 1747.25 -1341.18 307.108 1375.89 
10150.5 2
12391000 21302.6 -15687.7 1436.86 -158.988 834.881 849.884 
12390600 34872.1 -20737.3 1731.86 -1619.85 405.031 1669.72 
10151 2
12391000 21058.2 -15275.9 1572.38 -496.588 837.072 973.288 
12390600 34107.1 -20466.6 1754.88 -1554.91 550.123 1649.36 
10151.5 2
12391000 20618.8 -14852.5 1653.38 -882.53 850.151 1225.4 
12390600 33226.4 -20318.2 1736.75 -1768.57 297.942 1793.5 
10152 2
12391000 20366.9 -14631.1 1675.88 -497.777 437.5 662.713 
12390600 32684.4 -20090 1727.12 -1071.15 451.087 1162.25 
10152.5 2
12391000 20043 -14418.2 1665.75 -650.351 427.46 778.254 
12390600 32016.4 -19718.4 1722.38 -1341.37 746.235 1534.97 
10153 2
12391000 19734 -14188.2 1691.33 -608.268 452.811 758.305 
12390600 31064.1 -19226.1 1681.33 -1874.54 969.023 2110.19 
10153.5 2
12391000 19529.2 -14105.1 1710.25 -384.868 156.198 415.357 
12390600 30324.2 -18731.2 1598.25 -1390.72 930.19 1673.12 
10154 2
12391000 19446.6 -14101.6 1701.75 -167.257 7.08502 167.407 
12390600 29600.5 -18277.5 1543.12 -1465.08 918.522 1729.2 
10154.5 2
12391000 19393 -14337.6 1684.62 -113.612 -500 512.745 
12390600 28907.9 -17874.6 1603.38 -1467.43 853.549 1697.61 
10155 2
12391000 19352.3 -14639.2 1660.22 -78.6589 -583.36 588.639 
12390600 28199.1 -17510.1 1670.56 -1370.92 705.056 1541.6 
10155.5 2
12391000 19326.5 -14653.1 1650.12 -50.853 -27.3677 57.7496 
12390600 27552.6 -17143.8 1720.25 -1272.61 721.183 1462.75 
10156 2
12391000 19239.6 -14614.2 1652.62 -180.99 80.9896 198.284 
12390600 26962.6 -16806 1711.5 -1229.17 703.646 1416.32 
10156.5 2
12391000 19140.4 -14175.2 1675.5 -202.551 895.918 918.53 
12390600 26347.1 -16497.6 1735.5 -1256.12 629.337 1404.96 
10157 2
12391000 18979.7 -13848.8 1697.33 -310.848 631.474 703.837 
12390600 25571.3 -16178.8 1745.33 -1500.56 616.726 1622.36 
10157.5 2
12391000 18788.2 -13581.5 1699.75 -376.064 525.104 645.878 
12390600 24873.2 -15872.6 1761 -1371.48 601.479 1497.58 
10158 3
12391800 19602.3 -13410.4 1609.43 0 0 0 
12391000 18492.5 -13312.6 1670.75 -611.054 555.527 825.831 
12390600 24278.2 -15526.1 1769.75 -1229.34 715.909 1422.6 
10158.5 3
12391800 19364.8 -13116 1631.89 -490.719 608.323 781.577 
12391000 18118.9 -13137.2 1640.78 -726.87 341.251 802.989 
12390600 23685.7 -15144.1 1781.89 -1152.89 743.218 1371.68 
10159 3
12391800 18985.2 -12679.6 1663 -721.536 829.61 1099.48 
12391000 18068.6 -12857.9 1618 -95.5587 531.078 539.607 
12390600 22970 -14801.4 1687.62 -1360.58 651.59 1508.56 
10159.5 3
12391800 18581.3 -12332.4 1636 -874.382 751.507 1152.96 
12391000 17854.6 -12542.3 1570.57 -463.319 683.094 825.398 
12390600 22361.3 -14422 1645.14 -1317.56 821.158 1552.51 
10160 3
12391800 18135.1 -11994.8 1619 -892.349 675.302 1119.07 
12391000 17421.9 -12113.8 1547.56 -865.365 857.016 1217.92 
12390600 21728.8 -13985.3 1701.44 -1265.02 873.333 1537.2 
10160.5 3
12391800 17614.6 -11559.8 1610.12 -1006.74 841.446 1312.08 
12391000 16815 -11871.8 1513.62 -1173.87 468.139 1263.77 
12390600 21128.5 -13588.1 1749.75 -1161.08 768.295 1392.26 
10161 3
12391800 16923.9 -11132.4 1684.56 -1384.24 856.324 1627.7 
12391000 16318.2 -11525.8 1530.33 -995.547 693.331 1213.19 
12390600 20526.7 -13189.4 1760 -1206.08 798.959 1446.71 
10161.5 3
12391800 16622.1 -10632.9 1667.22 -584.841 968.131 1131.07 
12391000 15767.4 -11041 1634.22 -1067.4 939.492 1421.97 
12390600 19869.1 -12822.1 1719.22 -1274.33 711.886 1459.69 
10162 3
12391800 16361.2 -10298.1 1733.5 -535.649 687.4 871.458 
12391000 15475.1 -10662 1634.88 -600.245 778.234 982.824 
12390600 19266.1 -12477.5 1717.5 -1238.16 707.62 1426.11 
10162.5 3
12391800 16100.8 -9872.12 1733.38 -546.122 893.082 1046.83 
12391000 15395 -10242.2 1604.62 -167.977 879.979 895.868 
12390600 18668 -12132.6 1704.25 -1253.93 723.008 1447.44 
10163 3
12391800 15711.9 -9522.44 1714.44 -753.607 677.675 1013.49 
12391000 15028.9 -9901.78 1648.22 -709.518 659.83 968.912 
12390600 17856.1 -11759.1 1687.33 -1573.43 723.864 1731.95 
10163.5 3
12391800 15302.6 -9002.38 1700.38 -826.796 1050.65 1336.95 
12391000 14521.5 -9522.5 1674.38 -1025.03 766.218 1279.75 
12390600 17016 -11282.5 1664.38 -1697.19 962.851 1951.29 
10164 3
12391800 15052 -8579.44 1677.89 -505.292 852.683 991.155 
12391000 14220 -9225.56 1651.11 -607.863 598.678 853.178 
12390600 16380 -10843.4 1686.11 -1282.26 885.193 1558.12 
10164.5 3
12391800 14728.5 -8171.38 1646.5 -656.187 827.727 1056.27 
12391000 13824 -8813.12 1672.38 -803.245 836.573 1159.77 
12390600 15799.8 -10459 1732.12 -1176.98 779.806 1411.87 
10165 3
12391800 14362.7 -7789 1674.33 -757.419 791.667 1095.64 
12391000 13595.1 -8551 1677.89 -473.89 542.702 720.484 
12390600 15239.9 -10054.2 1745 -1159.13 838.049 1430.35 
10165.5 3
12391800 13911.3 -7441.33 1693.78 -886.706 683.039 1119.28 
12391000 13481.8 -8147.22 1565.89 -222.659 793.277 823.932 
12390600 14626.6 -9650.67 1729.67 -1204.98 792.84 1442.42 
10166 3
12391800 13493.6 -7128.89 1687.33 -777.985 581.833 971.489 
12391000 13353.8 -7717.33 1529.11 -238.361 800.538 835.271 
12390600 13999.6 -9103 1708.89 -1167.6 1019.86 1550.29 
10166.5 3
12391800 13196 -6821.5 1686.75 -602.339 622.245 866.026 
12391000 13025.6 -7472.62 1561.12 -664.277 495.361 828.641 
12390600 13427.8 -8612 1659.5 -1157.5 993.927 1525.68 
10167 3
12391800 12948.5 -6567.12 1696 -523.256 537.791 750.344 
12391000 12732.9 -7199.62 1569.88 -618.922 577.167 846.278 
12390600 13119.6 -8222.75 1666 -651.427 822.939 1049.56 
10167.5 3
12391800 12639.2 -6222.78 1702.56 -597.061 664.763 893.528 
12391000 12367.1 -6864.56 1584.78 -706.108 646.852 957.604 
12390600 12631.7 -7729 1708.89 -942.005 953.185 1340.12 
10168 3
12391800 12315.8 -5917.5 1680.88 -631.782 596.246 868.71 
12391000 11867.5 -6539.38 1562.38 -975.803 635.118 1164.29 
12390600 12070.2 -7354.38 1733.5 -1096.52 731.689 1318.23 
10168.5 3
12391800 11996 -5634.25 1680.38 -668.933 592.573 893.652 
12391000 11360.9 -6269.62 1540.5 -1059.88 564.331 1200.76 
12390600 11418.2 -6993.75 1697.88 -1364.02 754.446 1558.76 
10169 3
12391800 11536.3 -5173.56 1662.56 -923.025 925.089 1306.82 
12391000 10934.7 -5881.56 1505.22 -855.84 779.256 1157.45 
12390600 10638.6 -6589.22 1639.89 -1565.65 812.305 1763.83 
10169.5 3
12391800 11031.8 -4814.33 1650 -985.46 701.606 1209.7 
12391000 10499.7 -5404.22 1462.33 -849.609 932.292 1261.35 
12390600 10082.4 -6026.44 1601.89 -1086.15 1099.18 1545.29 
10170 3
12391800 10653.4 -4535.5 1619.38 -747.832 551.054 928.931 
12391000 10071.6 -5072 1471.88 -845.932 656.566 1070.83 
12390600 9664.75 -5812.12 1592.75 -825.483 423.556 927.805 
10170.5 3
12391800 10292.9 -4239.75 1626 -754.184 618.724 975.506 
12391000 9750.25 -4761.75 1487.75 -672.333 649.059 934.51 
12390600 9475.88 -5291.12 1586.75 -395.136 1089.96 1159.37 
10171 3
12391800 9927.78 -3834 1649 -717.283 797.151 1072.36 
12391000 9348.89 -4397.33 1500.22 -788.529 715.946 1065.06 
12390600 9326.22 -5003.78 1575.67 -294.013 564.533 636.507 
10171.5 3
12391800 9607.5 -3585.62 1695 -636.735 493.787 805.765 
12391000 9115.25 -4046 1539 -464.491 698.476 838.821 
12390600 8977.38 -4820.62 1560.5 -693.533 364.121 783.309 
10172 3
12391800 9273 -3419.33 1702.33 -678.499 337.306 757.718 
12391000 8798.67 -3776.78 1528 -642.157 546.09 842.959 
12390600 8720.11 -4494.89 1582.56 -521.833 660.722 841.941 
10172.5 3
12391800 8959.62 -3104.25 1700.62 -596.905 600.159 846.455 
12391000 8394.5 -3333.75 1504.12 -769.841 843.862 1142.26 
12390600 8310 -4220 1561.62 -781.164 523.598 940.411 
10173 3
12391800 8654.12 -2813 1703.88 -618.421 589.575 854.426 
12391000 8027.5 -2971.88 1503.75 -742.915 732.54 1043.33 
12390600 7846.12 -3800.88 1538.12 -939.018 848.431 1265.54 
10173.5 3
12391800 8260.22 -2429.56 1723.11 -776.929 756.301 1084.25 
12391000 7684.33 -2615.22 1520 -676.857 703.457 976.211 
12390600 7387.78 -3418.56 1570.89 -904.038 754.082 1177.25 
10174 3
12391800 7939.62 -2172 1732.38 -643.77 517.18 825.781 
12391000 7297 -2216.62 1532.62 -777.778 800.396 1116.05 
12390600 7029.5 -2926.88 1587.12 -719.433 987.31 1221.62 
10174.5 3
12391800 7484.12 -1734.12 1706.88 -954.927 917.977 1324.6 
12391000 6797.12 -1799.75 1521.12 -1047.96 873.952 1364.55 
12390600 6876.12 -2619 1583.62 -321.541 645.44 721.098 
10175 3
12391800 7022.88 -1300.88 1679.12 -909.763 854.536 1248.16 
12391000 6343.5 -1427.25 1527.38 -894.724 734.714 1157.73 
12390600 6327.88 -2260.38 1624.25 -1081.36 707.347 1292.16 
10175.5 3
12391800 6616.56 -835.444 1658.67 -811.017 929.003 1233.21 
12391000 5872.44 -1089.56 1530.56 -940.231 674.041 1156.88 
12390600 5933.78 -1937.89 1694 -786.621 643.685 1016.42 
10176 3
12391800 6300.78 -389.333 1655.22 -608.435 859.559 1053.11 
12391000 5464.11 -704.222 1554.33 -786.769 742.453 1081.78 
12390600 5433.89 -1577.89 1763.56 -963.177 693.642 1186.95 
10176.5 3
12391800 5903.88 16.375 1602 -781.305 798.638 1117.26 
12391000 5059.75 -359.625 1563.88 -795.986 678.341 1045.82 
12390600 5078.25 -1136.25 1735 -700.077 869.368 1116.2 
10177 3
12391800 5446.12 305.25 1606.75 -969.809 612.023 1146.78 
12391000 4708.38 -51.875 1569.12 -744.439 652.013 989.601 
12390600 4672.12 -786.875 1730.5 -860.434 740.201 1135.01 
10177.5 3
12391800 5004.12 505 1510.62 -928.571 419.643 1018.99 
12391000 4238.75 240.625 1563.12 -986.607 614.496 1162.32 
12390600 4346.12 -506.875 1715.12 -684.874 588.235 902.814 
10178 3
12391800 4559.89 831.667 1480.11 -846.164 622.222 1050.31 
12391000 3701.22 483.889 1567.22 -1023.86 463.36 1123.83 
12390600 4105.67 -236.778 1669.22 -458.016 514.471 688.81 
10178.5 3
12391800 3986 1066.38 1493.75 -1129.7 462.024 1220.53 
12391000 3070.88 720.75 1496.5 -1240.84 466.262 1325.55 
12390600 3773.38 236.25 1622 -654.117 931.157 1137.95 
10179 3
12391800 3476 1329.75 1499.88 -1062.5 548.698 1195.82 
12391000 2694.38 640.25 1499.75 -784.375 -167.708 802.104 
12390600 3491.75 573.125 1585.75 -586.719 701.823 914.765 
10179.5 3
12391800 3090.75 1560 1538.5 -783.028 467.988 912.22 
12391000 2161.75 633.625 1439.5 -1082.57 -13.4654 1082.65 
12390600 3138.62 834.75 1595.75 -717.734 531.758 893.257 
10180 3
12391800 2790.12 1607.38 1559.75 -596.478 93.998 603.839 
12391000 1553.62 690.5 1390.75 -1206.6 112.847 1211.86 
12390600 2785.88 940.5 1580.38 -699.901 209.821 730.675 
10180.5 3
12391800 2335.56 1685.67 1549.44 -877.547 151.142 890.468 
12391000 900.889 787.333 1378.22 -1260.11 186.937 1273.9 
12390600 2376.44 786.778 1556.67 -790.406 -296.761 844.28 
10181 3
12391800 2033.75 1783.25 1536.12 -589.464 190.592 619.51 
12391000 410.5 721.375 1366.88 -957.791 -128.825 966.416 
12390600 1759.12 769.75 1509.38 -1205.7 -33.2574 1206.16 
10181.5 3
12391800 1416 1889.5 1534.12 -1260.71 216.837 1279.23 
12391000 -165.375 868.125 1458.5 -1175.26 299.49 1212.81 
12390600 1204.5 842.125 1503.75 -1131.89 147.704 1141.48 
10182 3
12391800 811.444 1672.11 1586.33 -1192.42 -428.775 1267.16 
12391000 -784.889 1062.33 1503.22 -1221.92 383.054 1280.55 
12390600 620.111 1031.56 1553.22 -1152.64 373.63 1211.68 
10182.5 3
12391800 177.25 1607.75 1600 -1248.41 -126.695 1254.83 
12391000 -1455.38 1135.5 1552.38 -1319.85 144.029 1327.69 
12390600 47.625 923.5 1586 -1126.94 -212.708 1146.84 
10183 3
12391800 -333 1806.38 1621.12 -1045.59 407.018 1122.02 
12391000 -1932 960 1552.88 -976.691 -359.631 1040.8 
12390600 -585.25 1121.12 1627.75 -1296.88 404.969 1358.63 
10183.5 3
12391800 -1122.88 1892.62 1651.25 -1645.57 179.688 1655.35 
12391000 -2362.38 1076 1554.12 -896.615 241.667 928.612 
12390600 -1365.5 1243 1789.38 -1625.52 253.906 1645.23 
10184 3
12391800 -1753.67 1990.78 1682.56 -1264.11 196.699 1279.32 
12391000 -2819.33 1059.78 1534.78 -915.748 -32.5095 916.325 
12390600 -1892.78 1141.44 1793.44 -1056.67 -203.518 1076.09 
10184.5 3
12391800 -2124 2169.12 1710 -734.788 353.864 815.557 
12391000 -3323 1032.88 1523 -999.339 -53.3785 1000.76 
12390600 -2347 1270.25 1782.88 -901.235 255.567 936.77 
10185 3
12391800 -2583.67 2358.22 1647.44 -883.974 363.649 955.851 
12391000 -3895.56 1127.56 1530.89 -1101.07 182.078 1116.02 
12390600 -2760.22 1358 1746.67 -794.658 168.75 812.378 
10185.5 2
12391800 -3081.12 2571.5 1666.62 -977.325 419.013 1063.36 
12390600 -3315.62 1535.88 1724.62 -1091.16 349.46 1145.76 
10186 2
12391800 -3720.22 2720.22 1780.67 -1306.95 304.135 1341.87 
12390600 -3859 1767.33 1799 -1111.2 473.33 1207.81 
10186.5 2
12391800 -4330.22 2759.89 1731.44 -1186.77 77.1725 1189.28 
12390600 -4364.56 1942 1847.44 -983.571 339.818 1040.62 
10185.5 1
12391000 -4351.4 1261.2 1530 -1082.77 317.445 1128.34 
10187 3
12391800 -4880.7 2852 1662.2 -1109.83 185.708 1125.26 
12391000 -6345 1709 1326 -1100.22 247.13 1127.63 
12390600 -4903.6 2090 1774.6 -1086.78 298.387 1127 
10187.5 3
12391800 -5401.89 2982.78 1298.89 -1079.07 270.761 1112.52 
12391000 -6560.11 1746 1404.22 -833.764 143.411 846.008 
12390600 -5533 2217.89 1375.33 -1303.11 264.78 1329.73 
10188 3
12391800 -5984.11 2898.33 1335.89 -1162.12 -168.552 1174.28 
12391000 -7008.11 1722.78 1317.67 -894.212 -46.3517 895.412 
12390600 -6178.33 2184.11 1252.44 -1288.09 -67.4207 1289.85 
10188.5 3
12391800 -6617.5 2943 1452 -1259.22 88.8005 1262.35 
12391000 -7503.62 1871.75 1366.25 -985.117 296.167 1028.67 
12390600 -6473.38 2296.62 1439.88 -586.564 223.686 627.768 
10189 3
12391800 -7395.89 3087.67 1456.44 -1541.36 286.469 1567.76 
12391000 -8035.67 1909.78 1379 -1053.55 75.3025 1056.24 
12390600 -6821.89 2425.11 1488.56 -690.127 254.428 735.533 
10189.5 3
12391800 -7827 3127.25 1452.88 -824.304 75.6851 827.772 
12391000 -8572.75 1940.5 1398.5 -1026.93 58.7423 1028.61 
12390600 -7502.88 2450.62 1499.88 -1302.08 48.7837 1302.99 
10190 3
12391800 -8280 3274.5 1476.12 -926.38 301.125 974.093 
12391000 -9075.62 2020.62 1369.25 -1028.37 163.855 1041.35 
12390600 -8206.38 2522.12 1520.12 -1438.65 146.217 1446.06 
10190.5 3
12391800 -8850.12 3392.88 1499 -1151.77 239.141 1176.33 
12391000 -9582.88 2128.38 1401.38 -1024.75 217.677 1047.61 
12390600 -8823.75 2658.88 1525.5 -1247.22 276.263 1277.45 
10191 3
12391800 -9419.5 3465.88 1489 -1114.24 142.857 1123.36 
12391000 -10122.9 2088.25 1386.38 -1056.75 -78.5225 1059.66 
12390600 -9415 2681 1549.38 -1157.05 43.2975 1157.85 
10191.5 3
12391800 -9997.62 3695.38 1479.25 -1165.57 462.702 1254.06 
12391000 -10598.9 2219.62 1399.88 -959.677 264.869 995.558 
12390600 -9862.75 2752.12 1515.12 -902.722 143.397 914.04 
10192 3
12391800 -10364.6 3760.14 1518.86 -785.753 138.689 797.898 
12391000 -11098.9 2230.14 1420.71 -1070.63 22.5222 1070.86 
12390600 -10353.4 2812.71 1593.29 -1050.7 129.742 1058.68 
10192.5 3
12391800 -10908 3883.56 1517 -1061.38 241.04 1088.41 
12391000 -11447.7 2300.67 1409.56 -681.269 137.742 695.054 
12390600 -10905.9 2875.33 1605 -1079.02 122.303 1085.93 
10193 3
12391800 -11451.6 4064.75 1492.75 -1045.43 348.451 1101.97 
12391000 -11853.1 2382.12 1359 -779.728 156.651 795.308 
12390600 -11405.8 3032.12 1614.12 -961.271 301.522 1007.45 
10193.5 3
12391800 -11962.9 4169.25 1492.25 -1071.8 219.078 1093.96 
12391000 -12234.2 2503.5 1412.25 -799.004 254.455 838.543 
12390600 -11915.1 3218 1594.12 -1067.87 389.675 1136.75 
10194 3
12391800 -12398.9 4231.38 1499.38 -902.692 128.623 911.809 
12391000 -12674.1 2689.5 1378.5 -910.714 385.093 988.786 
12390600 -12403.1 3384.12 1605.62 -1010.35 343.944 1067.29 
10194.5 3
12391800 -12921.9 4298.12 1442.12 -1043.91 133.234 1052.38 
12391000 -13105.9 2833.62 1358.12 -861.776 287.675 908.524 
12390600 -12947.9 3494.12 1593.5 -1087.33 219.561 1109.27 
10195 3
12391800 -13431.9 4400.25 1478.12 -1022.04 204.659 1042.33 
12391000 -13549 3016.38 1410 -888.026 366.232 960.581 
12390600 -13503 3637.62 1577.12 -1112.47 287.575 1149.04 
10195.5 3
12391800 -13999.8 4379 1475.33 -1092.12 -40.8654 1092.89 
12391000 -13934.6 2967.22 1372.67 -741.453 -94.5246 747.454 
12390600 -14040.2 3676.11 1585.78 -1033.12 74.0118 1035.77 
10196 3
12391800 -14492.9 4459 1467.25 -944.631 153.257 956.982 
12391000 -14205.9 2915.12 1338.38 -519.769 -99.8031 529.264 
12390600 -14526.5 3661.62 1566.88 -931.567 -27.7512 931.98 
10196.5 3
12391800 -14951.9 4531.75 1483.25 -931.034 147.566 942.656 
12391000 -14550.6 3112.62 1306.88 -699.29 400.609 805.912 
12390600 -15006.2 3787.88 1571.25 -973.124 256.085 1006.26 
10197 3
12391800 -15343.2 4539.38 1471.25 -823.947 16.0526 824.104 
12391000 -15004 3204.62 1349.75 -954.474 193.684 973.927 
12390600 -15457.8 3654.88 1555.88 -950.526 -280 990.909 
10197.5 3
12391800 -15659.5 4664.5 1446.38 -653.409 258.523 702.693 
12391000 -15486.9 3237.62 1319 -997.676 68.1818 1000 
12390600 -15985.9 3615.38 1535.38 -1091.17 -81.6116 1094.22 
10198 3
12391800 -16080.2 4770.5 1420.25 -844.88 212.851 871.279 
12391000 -16063.6 3133.62 1366.5 -1158.13 -208.835 1176.81 
12390600 -16456.8 3601.75 1531.62 -945.532 -27.3594 945.928 
10198.5 3
12391800 -16618.1 4561.11 1447.67 -1050.51 -408.963 1127.31 
12391000 -16689.4 2962.78 1387.44 -1222.3 -333.686 1267.03 
12390600 -16899.8 3584.89 1554.44 -865.289 -32.9319 865.915 
10199 3
12391800 -17265.2 4403.62 1457.75 -1263.94 -307.59 1300.83 
12391000 -17214.6 2940.38 1346.88 -1025.74 -43.7554 1026.68 
12390600 -17361.4 3552.88 1505.75 -901.557 -62.5271 903.723 
10199.5 3
12391800 -17825.9 4414.88 1439.38 -1146.47 23.0061 1146.7 
12391000 -17833.2 2937.5 1329.88 -1265.08 -5.87935 1265.1 
12390600 -17828.4 3562.75 1499.88 -955.01 20.1943 955.224 
10200 3
12391800 -18379.3 4517.22 1397.56 -1083.09 200.288 1101.45 
12391000 -18496.6 2854.44 1317.33 -1298.05 -162.535 1308.19 
12390600 -18395.2 3627.33 1496.22 -1109.29 126.386 1116.47 
10200.5 3
12391800 -18891.9 4603.38 1420.88 -1039.64 174.752 1054.22 
12391000 -19090.8 2930.25 1299.12 -1205.26 153.764 1215.03 
12390600 -18989 3744.25 1489.38 -1204.42 237.153 1227.54 
10201 3
12391800 -19397.4 4410 1362.44 -1017.24 -389.085 1089.11 
12391000 -19646.1 2951.11 1254.89 -1117.43 41.9741 1118.21 
12390600 -19525.9 3767.22 1497.33 -1080.26 46.2218 1081.25 
10201.5 3
12391800 -19977.6 4543.22 1418.11 -1115.6 256.197 1144.64 
12391000 -20190.1 2949.56 1247.56 -1046.15 -2.99145 1046.16 
12390600 -20180.7 3706.67 1425.67 -1259.19 -116.453 1264.56 
10202 3
12391800 -20620.1 4852.75 1347.25 -1264.9 609.307 1404 
12391000 -20819.4 3091.12 1261.12 -1238.71 278.68 1269.67 
12390600 -20694.4 3902.12 1504.88 -1011.24 384.76 1081.96 
10202.5 3
12391800 -21142.5 4958.62 1344.62 -1109.08 224.788 1131.63 
12391000 -21255.2 3015.88 1211 -925.425 -159.766 939.115 
12390600 -21114.6 3922.12 1362.5 -892.251 42.4628 893.26 
10203 3
12391800 -21829.6 4462.22 1462.22 -1341.91 -969.537 1655.51 
12391000 -21983.1 3171.78 1322.56 -1421.6 304.498 1453.85 
12390600 -21784.6 3767.22 1492.44 -1308.46 -302.544 1342.98 
10203.5 3
12391800 -22442.5 4359.75 1395.38 -1223.44 -204.535 1240.42 
12391000 -22471.4 3124.62 1096.25 -974.579 -94.1173 979.113 
12390600 -22302.1 3743.38 1343.38 -1033.07 -47.5992 1034.17 
10204 3
12391800 -23003.4 4212.89 1639 -1117.42 -292.552 1155.08 
12391000 -23166.8 3351.56 1512.44 -1385.26 452.053 1457.16 
12390600 -22622.3 3618.56 1688.44 -637.865 -248.644 684.614 
10204.5 3
12391800 -23509.8 4097.12 1651.62 -1018.72 -232.925 1045.01 
12391000 -23718.1 3279.62 1570.88 -1109.35 -144.729 1118.75 
12390600 -22977.5 3651.12 1717 -714.621 65.5321 717.619 
10205 3
12391800 -24088.9 4001.22 1620 -1209.06 -200.215 1225.52 
12391000 -24367.6 2674.56 1540.11 -1355.8 -1263.19 1853.07 
12390600 -23353.9 3539.89 1713.56 -785.781 -232.226 819.378 
10205.5 3
12391800 -24642.9 3738.5 1544.25 -1073.62 -509.152 1188.23 
12391000 -24958.6 2113.25 1527.38 -1145.48 -1087.8 1579.7 
12390600 -23618.8 3212.25 1718.5 -513.297 -634.959 816.484 
10206 3
12391800 -25259.9 3480.22 1560.67 -1221.81 -511.441 1324.53 
12391000 -25382.2 1779.78 1569.78 -838.806 -660.341 1067.54 
12390600 -24219.2 2631.89 1657.56 -1189.05 -1149.23 1653.66 
10206.5 3
12391800 -25686.9 3252.25 1655 -833.957 -445.258 945.378 
12391000 -25876.8 1509.62 1553 -965.875 -527.642 1100.6 
12390600 -24807.5 2239.5 1583.12 -1148.98 -766.385 1381.12 
10207 3
12391800 -26132.2 3072.25 1641.88 -892.535 -360.721 962.673 
12391000 -26429.6 1167 1609.62 -1107.97 -686.623 1303.47 
12390600 -25280.1 2037.25 1606.38 -947.144 -405.311 1030.22 
10207.5 3
12391800 -26494.4 2840.62 1645.5 -765.592 -489.693 908.807 
12391000 -27175.6 952 1685.25 -1577.17 -454.545 1641.36 
12390600 -25788.9 1824 1665.75 -1075.58 -450.846 1166.25 
10208 3
12391800 -26970 2460.62 1672 -970.663 -775.51 1242.42 
12391000 -27711 745.5 1668.5 -1092.6 -421.429 1171.06 
12390600 -26372 1620.12 1719.75 -1190.05 -416.071 1260.69 
10208.5 3
12391800 -27472.8 2055.44 1703.22 -966.88 -779.193 1241.77 
12391000 -28096.7 545.778 1657.33 -741.667 -384.081 835.217 
12390600 -26894.1 1387.78 1770.11 -1004.06 -446.822 1098.99 
10209 3
12391800 -27907.5 1591.62 1745.75 -847.412 -904.131 1239.18 
12391000 -28358.4 19 1655.12 -510.153 -1026.86 1146.6 
12390600 -27431.2 1017.75 1821.62 -1047.05 -721.302 1271.46 
10209.5 3
12391800 -28246.8 1325.25 1758 -686.741 -539.221 873.139 
12391000 -28577.1 -521.375 1591.38 -442.814 -1093.88 1180.11 
12390600 -28061.2 731.625 1826.88 -1275.3 -579.2 1400.67 
10210 3
12391800 -28704.8 999.125 1708 -942.387 -671.039 1156.89 
12391000 -28970.4 -933.25 1435.25 -809.156 -847.479 1171.73 
12390600 -28437.5 337.875 1829.75 -774.177 -810.185 1120.6 
10210.5 3
12391800 -29136.8 690.111 1682.56 -838.889 -600.027 1031.39 
12391000 -29404.9 -1313 1332.33 -843.716 -737.379 1120.53 
12390600 -28719.1 -117.889 1808.67 -546.818 -884.978 1040.29 
10211 3
12391800 -29691.4 230.5 1680.75 -1074.8 -890.719 1395.91 
12391000 -29794.9 -1685.5 1323.88 -755.787 -721.899 1045.16 
12390600 -29087.5 -505.75 1669.75 -713.932 -751.669 1036.68 
10211.5 3
12391800 -29982.8 -232.5 1668.12 -583.918 -927.856 1096.3 
12391000 -30058 -2010.12 1359.75 -527.305 -650.551 837.417 
12390600 -29450.1 -875.75 1612.12 -726.703 -741.483 1038.22 
10212 3
12391800 -30426.6 -533.857 1635.71 -922.706 -626.522 1115.31 
12391000 -30412.4 -2348.86 1373.71 -736.858 -704.225 1019.26 
12390600 -29895.4 -1249.86 1585.43 -925.787 -777.77 1209.13 
10212.5 3
12391800 -30869.2 -946.778 1646.11 -869.648 -811.239 1189.28 
12391000 -30763.1 -2797.78 1427.67 -688.964 -881.966 1119.17 
12390600 -30462.7 -1541.78 1607.33 -1114.42 -573.518 1253.33 
10213 3
12391800 -31278.6 -1331.38 1676.62 -784.297 -736.776 1076.09 
12391000 -31164.4 -3161.5 1457.5 -768.705 -696.786 1037.51 
12390600 -31140.6 -1921.12 1658.5 -1298.77 -726.719 1488.26 
10213.5 3
12391800 -31780.9 -1595.12 1707.62 -1050.73 -551.778 1186.8 
12391000 -31516.4 -3556.38 1513.75 -736.402 -826.098 1106.67 
12390600 -31577.8 -2238.12 1720.38 -914.487 -663.18 1129.64 
10214 3
12391800 -32231 -1926.62 1712.75 -905.684 -667.002 1124.79 
12391000 -31904.6 -3868.38 1492.5 -781.187 -627.767 1002.17 
12390600 -32011 -2607.88 1753.12 -871.73 -743.964 1146.03 
10214.5 3
12391800 -32587.8 -2273.12 1714.12 -732.546 -711.499 1021.2 
12391000 -32346 -4306.25 1485 -906.314 -899.127 1276.65 
12390600 -32399 -3004.75 1781.75 -796.715 -814.938 1139.68 
10215 3
12391800 -33005.7 -2653.22 1683.67 -839.19 -763.247 1134.37 
12391000 -32778.4 -4566.22 1473.78 -868.362 -522.033 1013.2 
12390600 -32890.6 -3297.56 1776.56 -987.059 -587.963 1148.91 
10215.5 3
12391800 -33469.2 -2990.88 1670.75 -891.506 -649.332 1102.91 
12391000 -33265.8 -4686.38 1461.75 -937.126 -231.063 965.192 
12390600 -33269.1 -3630.75 1740.75 -728.018 -640.759 969.836 
10216 2
12391800 -33928.9 -3347.25 1636.75 -943.789 -731.776 1194.25 
12390600 -33614.2 -3853.75 1709.38 -708.676 -457.906 843.741 
10216.5 2
12391800 -34351.5 -3584.5 1625.88 -815.878 -458.012 935.645 
12390600 -33980.9 -3944.75 1706 -707.77 -175.676 729.247 
10217 2
12391800 -34790 -3930.62 1622.75 -905.992 -715.134 1154.23 
12390600 -34467.2 -4198 1702.25 -1004.91 -523.244 1132.97 
10217.5 1
12390600 -34861.4 -4395.12 1701.12 -824.529 -412.395 921.91 
10218 1
12390600 -35446.1 -4593.67 1686.33 -1144.3 -388.536 1208.46 
10218.5 1
12390600 -35988.1 -4687.5 1669.62 -1073.29 -185.809 1089.26 
10219 1
12390600 -36776.1 -4652.75 1671 -1598.38 70.4868 1599.93 
10219.5 1
12390600 -37070.1 -4494.5 1671 -582.178 313.366 661.158 
10220 1
12390600 -37053.1 -4467.88 1671 34.5528 54.1159 64.2061 
10220.5 1
12390600 -37039.4 -4564.78 1671 26.0087 -184.226 186.053 
10221 1
12390600 -37008.1 -4710.25 1671 61.6525 -286.363 292.924 
10221.5 1
12390600 -36944.1 -4818 1671 133.891 -225.418 262.184 
10222 1
12390600 -36709.4 -4860.88 1671 470.441 -85.9218 478.223 
10222.5 1
12390600 -36579.3 -4903 1671 251.531 -81.4797 264.399 
10223 1
12390600 -36547.3 -4850 1671 66.6271 110.187 128.765 
10223.5 1
12390600 -36625 -4877.33 1671 -154.502 -54.3406 163.779 
10224 1
12390600 -36643.2 -4897.75 1671 -35.7143 -39.9543 53.5897 
10224.5 1
12390600 -36703.9 -4693.38 1671 -122.723 413.715 431.533 
10225 1
12390600 -36894.2 -4335.5 1671 -386.156 725.913 822.232 
10225.5 1
12390600 -36895.4 -4247.75 1671 -2.30061 179.448 179.463 
10226 1
12390600 -36986.4 -4202.25 1671 -180.198 90.099 201.468 
10226.5 1
12390600 -36975.2 -4306.25 1671 22.4747 -210.101 211.3 
10227 1
12390600 -36479.6 -4436.88 1671 987.301 -260.209 1021.02 
10227.5 1
12390600 -36454.2 -4483.25 1671 50.5478 -92.3805 105.305 
10228 1
12390600 -36513.1 -4569.44 1671 -114.516 -167.693 203.064 
10228.5 1
12390600 -36753.4 -4621 1671 -465.628 -99.9139 476.227 
10229 1
12390600 -37018 -4422.88 1671 -535.678 401.063 669.18 
10229.5 1
12390600 -37037.8 -4291 1671 -39.4766 263.224 266.167 
10230 1
12390600 -37021 -4270.62 1671 33.6903 40.9137 52.9997 
10230.5 1
12390600 -37061.6 -4627.62 1671 -82.9082 -728.571 733.274 
10231 1
12390600 -37086.8 -4579.12 1671 -51.6975 99.7942 112.39 
10231.5 1
12390600 -37022.1 -4699 1671 126.743 -235.049 267.043 
10232 1
12390600 -36966 -4851 1671 107.699 -291.747 310.991 
10232.5 1
12390600 -36895.5 -4871.5 1671 145.062 -42.1811 151.07 
10233 1
12390600 -36836 -4903 1671 119.718 -63.3803 135.46 
10233.5 1
12390600 -36705.8 -4921.88 1671 268.004 -38.8374 270.804 
10234 1
12390600 -36593.1 -4912.78 1671 217.45 17.5622 218.158 
10234.5 1
12390600 -36417.9 -4806.25 1670 335.701 204.076 392.864 
10235 1
12390600 -36288.5 -4582.62 1662.5 274.682 474.788 548.519 
10235.5 1
12390600 -36264.5 -4380.88 1661 46.9667 394.814 397.598 
10236 1
12390600 -36417.6 -4262 1658.62 -303.819 235.863 384.627 
10236.5 1
12390600 -36570.1 -4201.62 1656.38 -319.706 126.572 343.85 
10237 1
12390600 -36734.2 -4286 1652.88 -329.568 -169.428 370.568 
10237.5 1
12390600 -36852.1 -4529 1650.88 -237.651 -489.919 544.517 
10238 1
12390600 -36795.1 -4613.56 1642.44 114.716 -170.132 205.194 
10238.5 1
12390600 -36688.4 -4681.25 1629.38 207.658 -131.701 245.9 
10239 1
12390600 -36687.8 -4703.75 1625.88 1.294 -46.5839 46.6018 
10239.5 1
12390600 -36602 -4354.56 1615.67 165.541 674.121 694.149 
10240 1
12390600 -36604.6 -4316.62 1601.88 -5.12695 74.0831 74.2603 
10240.5 1
12390600 -36682.8 -4357.75 1595.12 -160.751 -84.6193 181.663 
10241 1
12390600 -36747 -4367.44 1597.56 -126.476 -19.0836 127.908 
10241.5 1
12390600 -36805.2 -4412.12 1607.5 -115.347 -88.4763 145.372 
10242 1
12390600 -36924 -4374.38 1606.88 -242.843 77.1984 254.818 
10242.5 1
12390600 -36863.8 -4236.22 1606.78 115.812 265.678 289.823 
10243 1
12390600 -36919 -4353.88 1606.25 -107.646 -229.343 253.349 
10243.5 1
12390600 -36964.9 -4475.62 1603.38 -93.2419 -247.459 264.443 
10244 1
12390600 -36968.5 -4654 1599.25 -7.26453 -357.465 357.539 
10244.5 1
12390600 -36908.8 -4869.75 1599 125.789 -454.211 471.307 
10245 1
12390600 -36823.8 -4811.75 1596 173.116 118.126 209.578 
10245.5 1
12390600 -36698.5 -4461.12 1592.5 252.52 706.905 750.654 
10246 1
12390600 -36633.7 -4401.33 1592.33 126.628 116.781 172.256 
10246.5 1
12390600 -36586.2 -4398.11 1589.56 94.1358 6.3933 94.3527 
10247 1
12390600 -36547.9 -4389.22 1588.44 78.2313 18.1406 80.307 
10247.5 1
12390600 -36548.9 -4361.4 1583.4 -1.98257 54.5534 54.5894 
10248 1
12390600 -36494 -4308.78 1579.22 110.463 105.88 153.012 
10248.5 1
12390600 -36378.4 -4270.44 1575.33 230.19 76.3612 242.526 
10249 1
12390600 -36372.1 -4296.11 1572.33 12.6162 -51.1288 52.6624 
10249.5 1
12390600 -36334.8 -4388.44 1562.11 71.7949 -177.564 191.529 
10250 1
12390600 -36340.9 -4399.62 1552.75 -12.6761 -23.2444 26.4762 
10250.5 1
12390600 -36388.2 -4364.67 1549.78 -94.8842 70.0568 117.945 
10251 1
12390600 -36436 -4316.67 1549 -93.1341 93.5673 132.018 
10251.5 1
12390600 -36602.1 -4330.38 1549 -328.96 -27.1452 330.078 
10252 1
12390600 -36628.2 -4278.88 1549 -51.9384 102.386 114.806 
10252.5 1
12390600 -36612 -4202.12 1549 32.9615 155.68 159.131 
10253 1
12390600 -36770.5 -4345.5 1549 -312.623 -282.791 421.55 
10253.5 1
12390600 -36913.1 -4758.88 1549 -297.135 -861.198 911.017 
10254 1
12390600 -36874 -4921.33 1549 75.9709 -315.453 324.472 
10254.5 1
12390600 -36661.4 -5052.62 1549 415.283 -256.429 488.074 
10255 1
12390600 -36296.1 -5323.38 1549 743.89 -551.426 925.982 
