# Supplementary material for: Intrinsic group behaviour II: On the dependence of triad spatial dynamics on social and personal features; and on the effect of social interaction on small group dynamics
Source: PLoS One. 2019 Dec 3;14(12):e0225704. doi: 10.1371/journal.pone.0225704 (PMC6890182; doi:10.1371/journal.pone.0225704)
Supplement: S3 Data Set — (ZIP) [file pone.0225704.s003.zip › set_3_int/group_traj_triad_int/traj_3_0324_57.dat]

3 12380704 12380403 12380401 0 0 0 1 0 1 0 10 10 10 1650.92 1742.69 1564.2 
10084 2
12380403 835.667 8935 1260 0 0 0 
12380401 -103.444 8939.67 924.333 0 0 0 
10084.5 2
12380403 837.75 8778.75 1260 6.49014 -486.76 486.803 
12380401 -207.125 8554 924.625 -206.535 -768.26 795.538 
10085 2
12380403 755.75 8542 1261.25 -168.033 -485.143 513.419 
12380401 -106.875 8054.38 993.5 205.43 -1023.82 1044.23 
10085.5 2
12380403 773.875 8272.75 1286.25 37.7604 -560.938 562.207 
12380401 144.625 7706.5 1437.75 523.958 -724.74 894.304 
10086 2
12380403 709.667 7903.78 1521.44 -123.478 -709.562 720.226 
12380401 266.333 7395.11 1518.78 234.054 -598.825 642.941 
10086.5 2
12380403 750.375 7553.62 1580.25 76.0903 -654.491 658.899 
12380401 355.875 6995.75 1570.75 167.368 -746.469 765.002 
10087 2
12380403 872.286 7260.71 1621.29 259.938 -624.543 676.477 
12380401 417.714 6656.57 1579.86 131.853 -723.195 735.117 
10087.5 3
12380704 1643.5 6544.88 1857 0 0 0 
12380403 991.667 6869 1616.89 234.54 -769.576 804.523 
12380401 566.444 6202.56 1562.89 292.201 -891.976 938.617 
10088 3
12380704 1656.4 6315 1868.2 29.5195 -526.03 526.857 
12380403 1027.8 6610.8 1617.8 77.208 -551.709 557.086 
12380401 734.6 5800.4 1636.4 359.307 -859.307 931.402 
10088.5 3
12380704 1854 5963.57 1880.14 350.355 -623.1 714.844 
12380403 1188.29 6237.57 1646.43 284.549 -661.753 720.337 
12380401 994.571 5386 1607.71 460.942 -734.752 867.368 
10089 3
12380704 2255.43 5646 1865.43 861.435 -681.484 1098.4 
12380403 1344.57 5802.14 1637.29 335.377 -934.396 992.761 
12380401 1257 4950.57 1571.86 563.151 -934.396 1090.98 
10089.5 3
12380704 2414.25 5328.25 1856.75 328.823 -657.867 735.469 
12380403 1613.38 5377.12 1636.75 556.529 -879.954 1041.17 
12380401 1837.5 4414.38 1517.5 1201.86 -1110.14 1636.12 
10090 3
12380704 2905.38 5116.25 1797 974.454 -420.635 1061.36 
12380403 2274.62 4964 1614.75 1312 -819.692 1547.01 
12380401 2030 4040.88 1516.25 381.944 -741.071 833.708 
10090.5 3
12380704 3253.12 4488.38 1745.62 699.698 -1263.33 1444.15 
12380403 2560.38 4420.75 1593.12 574.95 -1093.06 1235.05 
12380401 2242.25 3742.25 1535.12 427.062 -600.855 737.163 
10091 3
12380704 3456.25 4062.38 1699 403.026 -845.238 936.407 
12380403 2805 3885.75 1571.25 485.367 -1061.51 1167.21 
12380401 2499.5 3283.25 1497.75 510.417 -910.714 1044 
10091.5 3
12380704 3692.38 3641.62 1678.5 468.502 -834.821 957.299 
12380403 3046 3474.88 1544.25 478.175 -815.228 945.118 
12380401 2845.5 2889 1488.38 686.508 -782.242 1040.77 
10092 3
12380704 3970.25 3273.38 1666.88 587.474 -778.541 975.321 
12380403 3354.88 3105 1530 653.013 -781.977 1018.78 
12380401 3024.12 2559.88 1517.75 377.643 -695.825 791.698 
10092.5 3
12380704 4304.38 2914.25 1613.62 665.588 -715.388 977.132 
12380403 3708.62 2687.38 1535.5 704.681 -831.922 1090.26 
12380401 3334.12 2202.62 1507.75 617.53 -711.653 942.228 
10093 3
12380704 4709.78 2326.67 1589.67 773.669 -1121.34 1362.34 
12380403 4016.44 2227.67 1491.89 587.442 -877.306 1055.82 
12380401 3680.11 1705.67 1475.22 660.279 -948.394 1155.6 
10093.5 3
12380704 5029.12 1893.25 1606.12 626.171 -849.837 1055.61 
12380403 4388.75 1879.25 1518.12 730.011 -683.17 999.819 
12380401 4099.62 1321.88 1444.62 822.576 -752.533 1114.87 
10094 3
12380704 5301.5 1661 1638.88 551.366 -470.142 724.595 
12380403 4683.25 1493.5 1532.62 596.154 -780.87 982.425 
12380401 4384.12 873 1529.88 575.911 -908.654 1075.79 
10094.5 3
12380704 5638.88 1188.38 1637.88 684.331 -958.671 1177.86 
12380403 5011.62 1120.62 1556.88 666.075 -756.339 1007.82 
12380401 4771 478.875 1545.62 784.736 -799.442 1120.23 
10095 3
12380704 5921.5 752 1619.88 596.255 -920.622 1096.84 
12380403 5317.75 777.375 1560.5 645.833 -724.156 970.311 
12380401 5209 54.75 1519.88 924.051 -894.778 1286.27 
10095.5 3
12380704 6180 368.889 1639.67 488.658 -724.218 873.658 
12380403 5601 394.444 1576 535.444 -723.876 900.387 
12380401 5610.89 -245.444 1490.56 759.714 -567.475 948.258 
10096 3
12380704 6524 -18.1429 1636 679.842 -764.885 1023.34 
12380403 5889.86 0.857143 1575.57 570.864 -777.841 964.843 
12380401 5950.86 -573 1489.57 671.874 -647.343 932.989 
10096.5 3
12380704 6929.5 -453 1649.62 860.934 -923.264 1262.39 
12380403 6289.88 -370.5 1573 849.295 -788.444 1158.86 
12380401 6253.62 -931.75 1499.12 642.819 -761.677 996.679 
10097 3
12380704 7321.38 -789.625 1668.25 793.269 -681.427 1045.76 
12380403 6687.12 -768.875 1568.88 804.15 -806.427 1138.85 
12380401 6579.12 -1357.75 1528.12 658.907 -862.348 1085.27 
10097.5 3
12380704 7747.38 -1206.38 1714.12 822.394 -804.537 1150.48 
12380403 7085.75 -1171.75 1565.88 769.546 -777.751 1094.12 
12380401 6965.38 -1757 1538 745.656 -770.753 1072.41 
10098 3
12380704 8087.25 -1619.38 1704.62 669.045 -812.992 1052.89 
12380403 7480.12 -1493.38 1578.12 776.329 -633.12 1001.76 
12380401 7388.12 -2169.12 1547.38 832.185 -811.27 1162.19 
10098.5 3
12380704 8457.88 -2013.62 1731.12 739.77 -786.926 1080.05 
12380403 7880.38 -1939 1590.5 798.902 -889.471 1195.58 
12380401 7789.5 -2579 1538.38 801.148 -818.114 1145.05 
10099 3
12380704 8791.12 -2349.38 1733.5 658.597 -663.538 934.897 
12380403 8220.38 -2361.75 1602.38 671.937 -835.474 1072.15 
12380401 8092.5 -2959.25 1527.88 598.814 -751.482 960.887 
10099.5 3
12380704 9238.43 -2692.71 1718.29 926.094 -710.847 1167.46 
12380403 8657 -2734.14 1596.71 903.986 -771 1188.12 
12380401 8517.14 -3293.86 1526.71 879.178 -692.768 1119.32 
10100 3
12380704 9576.38 -3054.88 1700.75 685.49 -734.606 1004.76 
12380403 9020.62 -2961.38 1588.12 737.576 -460.917 869.749 
12380401 8851.5 -3618.12 1535.38 678.209 -657.744 944.773 
10100.5 3
12380704 9962.62 -3413.62 1684.5 754.395 -700.684 1029.6 
12380403 9419.12 -3481 1584.12 778.32 -1014.89 1278.98 
12380401 9270 -4132.12 1564.75 817.383 -1003.91 1294.58 
10101 3
12380704 10308.4 -3699.12 1677.88 675.293 -557.617 875.761 
12380403 9759.88 -3866.5 1593.88 665.527 -752.93 1004.9 
12380401 9617.5 -4467.12 1536 678.711 -654.297 942.737 
10101.5 3
12380704 10692.4 -3976.62 1635.25 752.941 -544.118 928.97 
12380403 10073.2 -4239.88 1570.62 614.461 -732.108 955.795 
12380401 10021.9 -4860.5 1514.5 792.892 -771.324 1106.17 
10102 3
12380704 11105 -4453 1608.88 821.962 -948.954 1255.44 
12380403 10473.8 -4660.5 1528.88 797.809 -837.898 1156.97 
12380401 10403.8 -5223.88 1474 760.707 -723.855 1050.07 
10102.5 3
12380704 11452.2 -4874.75 1620.38 704.361 -855.477 1108.14 
12380403 10889.2 -4993.12 1534.25 842.799 -674.696 1079.59 
12380401 10700.2 -5491.75 1472.25 601.42 -543.357 810.52 
10103 3
12380704 11869.6 -5275.57 1624.86 843.074 -809.74 1168.95 
12380403 11263 -5330.57 1535.14 755.051 -681.71 1017.27 
12380401 11013.3 -5880.29 1464.57 632.395 -784.921 1007.98 
10103.5 3
12380704 12261.1 -5839.5 1609 824.323 -1187.22 1445.34 
12380403 11607 -5680.25 1508.25 724.211 -736.165 1032.68 
12380401 11402.2 -6206.5 1468.12 818.872 -686.767 1068.74 
10104 3
12380704 12672.5 -6244.5 1641.25 800.34 -787.938 1123.12 
12380403 12050.5 -6066.25 1503.88 862.84 -750.973 1143.88 
12380401 11846.5 -6563.12 1494.25 864.3 -693.823 1108.33 
10104.5 3
12380704 13016.9 -6589.86 1654.14 694.268 -696.285 983.27 
12380403 12346.6 -6453.57 1553.14 596.918 -780.89 982.904 
12380401 12346.7 -7030.43 1564.57 1008.5 -942.144 1380.11 
10105 3
12380704 13413.1 -6828.89 1680.33 772.425 -465.949 902.08 
12380403 12734.3 -6837.78 1597.89 755.871 -748.94 1064.07 
12380401 12645.1 -7430 1561.56 581.67 -778.892 972.118 
10105.5 3
12380704 13729.9 -7150.71 1659 628.464 -638.542 895.937 
12380403 13095.7 -7191.86 1594.14 717.026 -702.538 1003.84 
12380401 12924 -7812.29 1564 553.351 -758.503 938.895 
10106 3
12380704 14098.5 -7489.5 1649.5 753.871 -692.813 1023.87 
12380403 13431.4 -7597 1581.88 686.423 -828.513 1075.92 
12380401 13257.6 -8153 1527.75 682.26 -696.757 975.166 
10106.5 3
12380704 14485 -7820.75 1644.12 777.666 -666.499 1024.2 
12380403 13815 -7941.25 1560 771.881 -692.656 1037.1 
12380401 13645.5 -8492.62 1502.5 780.433 -683.35 1037.32 
10107 3
12380704 14882 -8232.25 1647.38 779.961 -808.448 1123.36 
12380403 14255.1 -8281 1559.62 864.686 -667.485 1092.35 
12380401 14083.2 -8824.62 1517.5 860.02 -652.259 1079.39 
10107.5 3
12380704 15179.8 -8704.5 1720.62 587.278 -931.46 1101.14 
12380403 14623.9 -8614.75 1566.88 727.318 -658.284 980.984 
12380401 14487.4 -9141 1529.25 797.091 -624.014 1012.3 
10108 3
12380704 15513.4 -9180 1725.75 647.816 -923.301 1127.9 
12380403 14974.8 -8943.12 1599.5 681.311 -637.621 933.137 
12380401 14828.4 -9505.25 1579.38 662.136 -707.282 968.85 
10108.5 3
12380704 15794 -9651 1764.57 560.13 -940.12 1094.34 
12380403 15322.6 -9290.14 1617.43 694.254 -692.65 980.69 
12380401 15094.7 -9935 1605.29 531.615 -857.784 1009.16 
10109 3
12380704 16099.6 -9938.88 1751.25 602.811 -567.801 828.117 
12380403 15612.9 -9624.62 1648.5 572.591 -659.728 873.557 
12380401 15461.5 -10304.5 1602 723.443 -728.797 1026.9 
10109.5 3
12380704 16425.3 -10286 1729.14 681.299 -726.203 995.76 
12380403 15891.4 -10020.1 1671 582.748 -827.443 1012.06 
12380401 15765.1 -10597.1 1548.57 635.236 -612.224 882.237 
10110 3
12380704 16721.1 -10518.6 1696.88 617.619 -485.647 785.688 
12380403 16181.9 -10342.1 1638.75 606.36 -672.197 905.274 
12380401 16052.4 -10963.6 1544.5 599.65 -765.098 972.088 
10110.5 3
12380704 17071 -10855.4 1680.62 679.369 -653.883 942.924 
12380403 16478.8 -10741.4 1610.88 576.456 -775.243 966.076 
12380401 16449 -11521 1543.62 770.146 -1082.28 1328.33 
10111 3
12380704 17383.1 -11262.9 1703.14 624.286 -814.964 1026.6 
12380403 16749.4 -11394.7 1599.29 541.357 -1306.68 1414.38 
12380401 16818.3 -11946 1554.14 738.571 -850 1126.05 
10111.5 3
12380704 17690.1 -11545.6 1717.12 622.682 -573.566 846.587 
12380403 17119.6 -11674.2 1593.12 750.906 -567.01 940.935 
12380401 17256.9 -12156.2 1521.25 889.633 -426.471 986.572 
10112 3
12380704 18039.2 -11791.9 1714 671.394 -473.558 821.6 
12380403 17421 -11850 1595.5 579.567 -337.981 670.917 
12380401 17642.5 -12469.5 1463.38 741.587 -602.404 955.427 
10112.5 3
12380704 18722.9 -12103.3 1679.29 1392.28 -634.238 1529.93 
12380403 18076.3 -12258.4 1566.71 1334.59 -831.83 1572.6 
12380401 18000 -12832.9 1479.86 728.106 -740.035 1038.17 
10113 3
12380704 19180 -12282.8 1642.88 950.401 -373.107 1021.01 
12380403 18535.2 -12540.5 1577.12 954.188 -586.427 1119.99 
12380401 18349.4 -13138.6 1464.12 726.351 -635.692 965.241 
10113.5 3
12380704 19478 -12516.9 1628.88 573.077 -450.24 728.789 
12380403 18835 -12949.8 1617 576.442 -787.019 975.543 
12380401 18673.5 -13532 1504.62 623.317 -756.49 980.205 
10114 3
12380704 19882 -12598.7 1624.14 819.473 -166.003 836.117 
12380403 19104.9 -13281.3 1605.43 547.378 -672.486 867.099 
12380401 18964.7 -13838.1 1484.14 590.698 -620.979 857.053 
10114.5 3
12380704 20350.9 -12741 1633.12 962.782 -292.168 1006.14 
12380403 19467.2 -13606 1598.25 744.133 -666.764 999.154 
12380401 19283.6 -14197.4 1471 654.847 -737.643 986.378 
10115 3
12380704 20855 -13008.6 1645.75 962.071 -510.735 1089.23 
12380403 19804.1 -13915 1550.62 642.891 -589.695 872.381 
12380401 19661.1 -14492.1 1481.88 720.42 -562.5 914.008 
10115.5 3
12380704 21238.7 -13334.4 1654.86 767.429 -651.607 1006.75 
12380403 20142.7 -14188.6 1548.57 677.179 -547.143 870.595 
12380401 20111.7 -14770.6 1471.71 901.179 -556.893 1059.36 
10116 3
12380704 21530.5 -13677.9 1641.75 580.091 -682.796 895.944 
12380403 20516 -14432.4 1524.62 742.119 -484.699 886.382 
12380401 20611 -14947.1 1464.12 992.616 -351.001 1052.85 
10116.5 3
12380704 21778.6 -14011.9 1626.86 503.187 -677.449 843.88 
12380403 20979 -14558.9 1500.29 939.148 -256.556 973.561 
12380401 21064 -15140.4 1442.43 918.864 -392.096 999.025 
10117 3
12380704 22091.1 -14332.6 1602.88 626.36 -642.821 897.522 
12380403 21460 -14671 1491.75 963.928 -224.735 989.779 
12380401 21501.9 -15305.1 1413.75 877.505 -330.053 937.523 
10117.5 3
12380704 22484.3 -14719.3 1571 773.938 -761.143 1085.5 
12380403 21880.1 -14851.9 1468.43 827.053 -356.018 900.425 
12380401 22012.4 -15493.3 1387.71 1005.03 -370.395 1071.11 
10118 3
12380704 22966.5 -15005.9 1586.25 956.774 -568.63 1112.99 
12380403 22379.4 -15069.4 1442 990.54 -431.583 1080.48 
12380401 22593.5 -15721.1 1388.5 1152.92 -452.062 1238.38 
10118.5 3
12380704 23409.1 -15191.9 1593.57 907.055 -381.111 983.867 
12380403 22797.7 -15273.9 1477.71 857.253 -419.021 954.181 
12380401 22992 -15873.9 1414.57 816.598 -312.976 874.521 
10119 3
12380704 23847 -15373.8 1625.5 908.417 -377.371 983.682 
12380403 23220.4 -15419.2 1481.88 876.889 -301.645 927.321 
12380401 23484.1 -16047.4 1445.62 1021.01 -359.996 1082.61 
10119.5 3
12380704 24257.6 -15692.8 1606.75 792.712 -615.83 1003.81 
12380403 23537.9 -15663 1485.75 612.934 -470.56 772.732 
12380401 23835.9 -16257 1472.12 679.054 -404.681 790.494 
10120 3
12380704 24599.2 -15864.8 1630.75 668.542 -336.595 748.495 
12380403 23978.1 -15861 1503.5 861.546 -387.476 944.669 
12380401 24221.8 -16481.9 1477.25 755.137 -440.068 874.009 
10120.5 3
12380704 24929.9 -16008.9 1625.14 704.919 -307.265 768.975 
12380403 24348.1 -16061.4 1531 788.951 -427.353 897.259 
12380401 24625.1 -16766.4 1488 860.113 -606.724 1052.57 
10121 3
12380704 25426.6 -16165.9 1626.5 1013.81 -320.445 1063.25 
12380403 24789.9 -16259.4 1589.75 901.494 -403.972 987.869 
12380401 25008.2 -16937.9 1472.62 781.851 -349.891 856.572 
10121.5 3
12380704 25909.1 -16298.5 1629.12 913.826 -251.184 947.719 
12380403 25228.9 -16527.6 1607.25 831.439 -508.049 974.374 
12380401 25509.8 -17148.1 1502.75 949.811 -398.201 1029.9 
10122 3
12380704 26364.4 -16586.8 1642.62 873.8 -553.263 1034.23 
12380403 25745.8 -16728.6 1558.62 992.083 -385.797 1064.46 
12380401 25979 -17352.2 1523.75 900.672 -391.795 982.198 
10122.5 3
12380704 26768 -16791.8 1674.5 820.376 -416.667 920.124 
12380403 26214.5 -16942.9 1573.88 952.744 -435.467 1047.55 
12380401 26437.2 -17510.9 1587.5 931.402 -322.409 985.626 
10123 3
12380704 27167.6 -17009.9 1695.71 841.203 -459.173 958.364 
12380403 26599.1 -17082.6 1597.71 809.774 -294.098 861.527 
12380401 26838.9 -17621.3 1561.57 845.489 -232.444 876.859 
10123.5 3
12380704 27588.1 -17142.4 1677.12 861.79 -271.553 903.561 
12380403 26976.4 -17269 1653 773.017 -382.026 862.264 
12380401 27285.4 -17782 1568.25 914.996 -329.333 972.459 
10124 3
12380704 28060 -17225.5 1673.62 938.121 -165.258 952.566 
12380403 27451.5 -17400.1 1660.88 944.583 -260.686 979.895 
12380401 27809.5 -17902.8 1563.62 1042 -240.06 1069.29 
10124.5 3
12380704 28517.6 -17292.1 1681.14 900.731 -131.187 910.234 
12380403 27881.4 -17499.4 1667.43 846.316 -195.479 868.598 
12380401 28317.7 -17947.1 1531 1000.42 -87.3875 1004.23 
10125 3
12380704 28981 -17341.5 1652.25 921.329 -98.1255 926.54 
12380403 28315.2 -17578.2 1675 862.468 -156.703 876.588 
12380401 28744.1 -18027 1502 847.735 -158.762 862.473 
10125.5 3
12380704 29440.9 -17431.4 1624.12 899.951 -175.881 916.977 
12380403 28737.9 -17702.4 1589.88 827.055 -242.906 861.988 
12380401 29310 -18076.4 1465.38 1107.39 -96.6243 1111.59 
10126 3
12380704 29974.8 -17485.4 1597.25 1046.81 -105.882 1052.15 
12380403 29210.2 -17777.6 1537.75 926.225 -147.549 937.904 
12380401 29793.9 -18081 1437 948.775 -9.06863 948.818 
10126.5 3
12380704 30395.5 -17598.4 1565.25 851.721 -228.745 881.903 
12380403 29760.6 -17788.6 1544.38 1114.12 -22.2672 1114.34 
12380401 30201.4 -18289.2 1404.88 824.899 -421.559 926.375 
10127 3
12380704 30733 -17774.6 1512.67 661.765 -345.452 746.505 
12380403 30190.3 -17894.8 1500.22 842.565 -208.143 867.894 
12380401 30661.2 -18516.6 1348.56 901.661 -445.697 1005.8 
10127.5 3
12380704 31036.2 -17913.8 1464.22 615.055 -282.398 676.788 
12380403 30473.1 -17967.6 1427.78 573.586 -147.622 592.278 
12380401 30959.4 -18600.2 1305.44 604.913 -169.709 628.268 
10128 3
12380704 31718.8 -18056.6 1452.12 1413.1 -295.75 1443.72 
12380403 31024.6 -18175.6 1407.25 1141.85 -430.786 1220.41 
12380401 31622 -18751.6 1283.62 1371.75 -313.463 1407.11 
10128.5 3
12380704 32568.5 -18193 1571.12 1720.14 -276.063 1742.15 
12380403 31757.9 -18307.4 1375.62 1484.31 -266.7 1508.08 
12380401 32381.2 -18901.6 1392.62 1536.94 -303.644 1566.65 
10129 3
12380704 33130 -18271.3 1618.44 1105.31 -154.199 1116.02 
12380403 32437.8 -18670.6 1439.33 1338.39 -714.922 1517.37 
12380401 32967.6 -18956.6 1504.44 1154.14 -108.131 1159.2 
10129.5 3
12380704 33576 -18378 1623.75 917.695 -219.479 943.576 
12380403 32939.5 -18664.9 1537.5 1032.35 11.6884 1032.42 
12380401 33387.5 -19141.8 1523.5 864.083 -381.059 944.376 
10130 3
12380704 34040.1 -18545 1629.56 902.94 -324.903 959.616 
12380403 33412.7 -18841.6 1550.67 920.558 -343.736 982.64 
12380401 33668.6 -19372 1568.44 546.801 -447.957 706.864 
10130.5 3
12380704 34466.6 -18668.4 1649.75 807.791 -233.665 840.908 
12380403 33830.4 -18980.6 1581.12 791.114 -263.389 833.808 
12380401 34043.5 -19544.8 1566.38 710.122 -327.178 781.869 
10131 3
12380704 34869 -18895 1681.88 812.879 -457.828 932.941 
12380403 34188 -19142.4 1594.12 722.475 -326.768 792.936 
12380401 34365.9 -19692.4 1603 651.263 -298.232 716.3 
10131.5 3
12380704 35227.6 -19107.1 1693.38 711.558 -420.883 826.714 
12380403 34634.1 -19388.1 1624.88 885.169 -487.599 1010.58 
12380401 34690.6 -19954.8 1603.88 644.345 -520.585 828.366 
10132 3
12380704 35580.6 -19299.9 1706.62 706 -385.5 804.392 
12380403 35017.9 -19609.9 1633.75 767.5 -443.5 886.425 
12380401 35025.8 -20200.4 1610.62 670.25 -491.25 831 
10132.5 3
12380704 36103.4 -19545.4 1701.62 1053.93 -494.96 1164.37 
12380403 35393.6 -19803.6 1620.62 757.56 -390.625 852.341 
12380401 35407.5 -20416.2 1576.12 769.657 -435.232 884.194 
10133 3
12380704 36579 -19770.6 1697 947.46 -448.705 1048.34 
12380403 35780.9 -19964.9 1610.75 771.414 -321.215 835.619 
12380401 35852.2 -20635.9 1553.88 885.956 -437.5 988.091 
10133.5 3
12380704 36994.1 -19983.1 1731.38 815.57 -417.485 916.214 
12380403 36366.5 -20238.4 1638.75 1150.54 -537.328 1269.83 
12380401 36422.8 -20861.2 1581.62 1120.83 -442.78 1205.12 
10134 3
12380704 37400.3 -20106 1749.57 849.709 -257.061 887.741 
12380403 36801.9 -20452.3 1668.29 910.789 -447.512 1014.79 
12380401 36948.9 -21004.3 1597.57 1100.64 -299.238 1140.6 
10134.5 3
12380704 37835 -20317.8 1779.5 911.351 -443.92 1013.72 
12380403 37238.4 -20662.1 1679.88 915.132 -439.915 1015.38 
12380401 37317.4 -21252 1605.38 772.574 -519.317 930.893 
10135 3
12380704 38346.5 -20584.2 1794 959.662 -500 1082.11 
12380403 37739.2 -20877.2 1701.88 939.728 -403.612 1022.74 
12380401 37805.4 -21471.4 1623.62 915.572 -411.585 1003.83 
10135.5 3
12380704 38805.7 -20776 1794 931.469 -388.945 1009.41 
12380403 38203.6 -21094.6 1716.86 941.828 -440.814 1039.88 
12380401 38137.6 -21621.6 1639.71 673.826 -304.658 739.499 
10136 3
12380704 39176.1 -20976.8 1808.62 751.34 -407.201 854.59 
12380403 38621.5 -21352.1 1718.5 847.725 -522.421 995.772 
12380401 38648 -21875.5 1629.75 1035.35 -515.068 1156.39 
10136.5 3
12380704 39581.1 -21149.6 1792.43 818.218 -349.134 889.593 
12380403 39097.3 -21577.4 1725.43 961.183 -455.159 1063.5 
12380401 39141.7 -22130.4 1640.57 997.403 -515.007 1122.52 
10137 3
12380704 39969.2 -21321.8 1780.12 785.642 -348.54 859.484 
12380403 39586.4 -21779.4 1755.62 990.059 -408.798 1071.14 
12380401 39565.9 -22369.2 1647.75 858.625 -483.444 985.371 
10137.5 3
12380704 40391.6 -21471.7 1750.71 848.035 -301.133 899.914 
12380403 39971.7 -22058.1 1733.43 773.774 -559.775 955.025 
12380401 40045 -22706.1 1615.29 962.098 -676.492 1176.13 
10138 3
12380704 41162.2 -21711 1705.25 1598.92 -496.443 1674.21 
12380403 40440 -22282.2 1678.38 971.547 -464.953 1077.07 
12380401 40559.9 -22935.9 1553.62 1068.21 -476.623 1169.71 
10138.5 3
12380704 41546.6 -21945.2 1692.75 726.607 -442.817 850.908 
12380403 40992.9 -22506.9 1623.75 1045.13 -424.622 1128.1 
12380401 41212.2 -23002.1 1469.5 1233.22 -125.236 1239.57 
10139 3
12380704 42130.6 -22126.6 1715.38 1133.98 -352.184 1187.41 
12380403 41675.4 -22556.8 1596.75 1325.24 -96.8447 1328.78 
12380401 41709.1 -23077.5 1490.25 964.806 -146.359 975.844 
10139.5 3
12380704 42564.7 -22332.4 1701.29 900.6 -426.978 996.69 
12380403 42109.3 -22691.9 1567.43 900.23 -280.305 942.86 
12380401 42120.6 -23191.4 1510.29 853.623 -236.366 885.744 
10140 3
12380704 42972.9 -22525.1 1705 846.806 -399.785 936.434 
12380403 42494.9 -22781.2 1574.25 799.978 -185.462 821.195 
12380401 42509.6 -23293.1 1525.38 807.165 -210.988 834.285 
10140.5 3
12380704 43586.4 -22809.5 1635.88 1177.54 -545.825 1297.9 
12380403 43036.2 -22990.9 1597.62 1039.11 -402.351 1114.28 
12380401 42977.8 -23496.1 1540.5 898.512 -389.635 979.357 
10141 3
12380704 44114.4 -22989.4 1627.5 1090.91 -371.643 1152.48 
12380403 43488.4 -23150.5 1638 934.143 -329.804 990.653 
12380401 43286.1 -23626.6 1491.5 637.138 -269.628 691.842 
10141.5 3
12380704 44605.7 -23090.9 1659.44 972.855 -201.018 993.406 
12380403 44079.9 -23452.9 1811.78 1171.31 -598.79 1315.5 
12380401 44042.8 -24064.4 1484.67 1498.32 -866.969 1731.07 
10142 3
12380704 45115.4 -23232 1689.5 985.896 -272.942 1022.98 
12380403 44600.6 -23643.1 1662.12 1007.23 -367.962 1072.33 
12380401 44680.6 -24236.4 1490.5 1233.75 -332.554 1277.78 
10142.5 3
12380704 45633.6 -23265.2 1715 1034.43 -66.3673 1036.56 
12380403 45143.8 -23706.2 1602.5 1084.08 -125.998 1091.38 
12380401 45173.6 -24282.6 1486.5 984.032 -92.3154 988.353 
10143 3
12380704 46079.6 -23332.8 1770.38 881.423 -133.399 891.46 
12380403 45603.1 -23717.6 1621.88 907.856 -22.4802 908.134 
12380401 45695.9 -24255.5 1494.25 1032.11 53.6067 1033.51 
10143.5 3
12380704 46386.4 -23330.6 1818 644.545 4.57683 644.562 
12380403 45997.4 -23749 1678 828.369 -65.9139 830.987 
12380401 46107.6 -24348.4 1478.29 864.908 -195.228 886.668 
10144 3
12380704 46861.5 -23620.5 1817.5 971.516 -592.901 1138.15 
12380403 46264.9 -23800.5 1728.88 546.925 -105.317 556.973 
12380401 46474.5 -24427.2 1477.62 750.365 -161.189 767.483 
10144.5 3
12380704 47217.3 -23813.3 1814.22 682.981 -370.122 776.823 
12380403 46492.9 -23812.2 1740.11 437.647 -22.4995 438.225 
12380401 46346.7 -24349.8 1483.11 -245.361 148.699 286.904 
10145 3
12380704 47345.1 -23983.1 1809.43 250.116 -332.308 415.917 
12380403 46640.9 -23816.7 1733 289.566 -8.79073 289.699 
12380401 45669.3 -24122.7 1508.14 -1325.6 444.351 1398.09 
10145.5 3
12380704 47382.1 -23946.6 1809 77.207 76.2377 108.504 
12380403 46860.2 -23950.9 1718.5 458.023 -280.085 536.873 
12380401 45524.5 -24020.8 1538.25 -302.267 212.869 369.7 
10146 3
12380704 47595.6 -23897 1809 416.179 96.7349 427.274 
12380403 47097.6 -24217.8 1703.88 462.719 -520.224 696.234 
12380401 45460.9 -24013.2 1538.62 -124.025 14.6199 124.884 
10146.5 2
12380403 47037.9 -24317.4 1703 -123.487 -205.947 240.132 
12380401 45693.9 -24260.6 1545.57 481.368 -510.995 702.019 
10147 2
12380403 47046.6 -24488.8 1703 17.9669 -351.069 351.528 
12380401 45953.5 -24455.6 1547.12 532.055 -399.7 665.464 
10147.5 2
12380403 46941.5 -24393.8 1702.38 -209.83 189.621 282.816 
12380401 46414.9 -24322.1 1565.25 920.908 266.467 958.685 
