# Supplementary material for: Intrinsic group behaviour II: On the dependence of triad spatial dynamics on social and personal features; and on the effect of social interaction on small group dynamics
Source: PLoS One. 2019 Dec 3;14(12):e0225704. doi: 10.1371/journal.pone.0225704 (PMC6890182; doi:10.1371/journal.pone.0225704)
Supplement: S3 Data Set — (ZIP) [file pone.0225704.s003.zip › set_3_int/group_traj_triad_int/traj_3_0324_56.dat]

3 12373800 12365400 12373401 0 0 1 0 1 1 0 20 0 30 1643.72 1734.48 1492.24 
10014.5 1
12365400 -3898.75 6290 1345 0 0 0 
10015 1
12365400 -3643.62 6120.12 1383.5 689.527 -459.122 828.396 
10015.5 1
12365400 -3396.75 5764.62 1403.25 502.8 -724.033 881.494 
10016 1
12365400 -3004.29 5593.71 1465.86 800.948 -348.797 873.6 
10016.5 1
12365400 -2594.67 5477.67 1504.78 812.736 -230.253 844.723 
10017 1
12365400 -2146.62 5366.62 1566.38 851.79 -211.106 877.56 
10017.5 1
12365400 -1677.71 5051.57 1568 980.985 -659.108 1181.84 
10018 1
12365400 -1321.89 4884.67 1540 704.605 -330.504 778.268 
10018.5 1
12365400 -905.5 4721.75 1533.75 794.635 -310.91 853.294 
10019 1
12365400 -471.375 4641.62 1614.62 861.359 -158.978 875.907 
10019.5 1
12365400 -40.2857 4548.29 1626.71 915.264 -198.173 936.472 
10020 1
12365400 337.875 4442.12 1570 786.197 -220.708 816.589 
10020.5 1
12365400 819.375 4220.62 1530.25 955.357 -439.484 1051.6 
10021 1
12365400 1290.25 3973.25 1508.62 941.75 -494.75 1063.8 
10021.5 1
12365400 1604.25 3680.5 1511 623.016 -580.853 851.786 
10022 1
12365400 1954.62 3408.25 1511.25 709.261 -551.113 898.208 
10022.5 1
12365400 2069.12 3131.88 1513.88 227.634 -549.453 594.74 
10023 1
12365400 2109.62 2744.88 1534.38 82.4847 -788.187 792.492 
10023.5 1
12365400 2043.22 2290.56 1563.11 -126.723 -867.022 876.234 
10024 1
12365400 1819.57 1880.29 1515 -438.531 -804.451 916.215 
10024.5 1
12365400 1579.25 1562.75 1482.88 -527.021 -696.35 873.301 
10025 1
12365400 938.111 1495.56 1483 -1205.15 -126.305 1211.75 
10025.5 1
12365400 355.875 883.5 1484 -1141.64 -1200.11 1656.38 
10026 1
12365400 247.75 301 1483.88 -215.818 -1162.67 1182.54 
10026.5 1
12365400 200.5 -119.375 1479.5 -95.4545 -849.242 854.59 
10027 1
12365400 254.125 -432.375 1479.38 104.941 -612.524 621.449 
10027.5 1
12365400 340.857 -837.714 1477 177.73 -830.613 849.415 
10028 1
12365400 371.375 -1255.75 1476.75 64.3837 -881.932 884.279 
10028.5 1
12365400 381.25 -1399.38 1474.38 19.4773 -283.284 283.953 
10029 1
12365400 564.25 -1448.12 1436.5 362.376 -96.5347 375.014 
10029.5 1
12365400 734.75 -1238.62 1372 345.142 424.089 546.785 
10030 1
12365400 693.25 -1122.62 1351.88 -78.8973 220.532 234.221 
10030.5 1
12365400 692.625 -1240.62 1353.12 -1.24502 -235.06 235.063 
10031 1
12365400 638.125 -1638.25 1385.88 -106.863 -779.657 786.946 
10031.5 1
12365400 453.125 -1935.38 1409.62 -379.877 -610.113 718.71 
10032 1
12365400 333.375 -1911.38 1370 -238.072 47.7137 242.806 
10032.5 1
12365400 395.875 -1698.5 1377.5 124.008 422.371 440.199 
10033 1
12365400 541.25 -1411.75 1387.88 292.505 576.962 646.873 
10033.5 1
12365400 740.625 -1143.12 1385.38 397.161 535.11 666.393 
10034 1
12365400 922.125 -939.125 1385 365.191 410.463 549.404 
10034.5 1
12365400 1170.88 -956.125 1386 505.589 -34.5528 506.769 
10035 1
12365400 1188 -1224.75 1382.75 34.666 -543.775 544.879 
10035.5 1
12365400 1410.25 -1322.38 1378.5 449.899 -197.621 491.389 
10036 1
12365400 1528.25 -1361 1374.88 233.663 -76.4851 245.863 
10036.5 1
12365400 1397.12 -1269.62 1362.12 -256.104 178.467 312.153 
10037 1
12365400 1152.62 -1134.88 1357.38 -489 269.5 558.347 
10037.5 1
12365400 1005 -1163.14 1355 -306.913 -58.7689 312.489 
10038 1
12365400 926.5 -1331.62 1342.5 -163.202 -350.275 386.429 
10038.5 1
12365400 846 -1423.12 1327.88 -155.405 -176.641 235.272 
10039 1
12365400 829.875 -1507 1319.5 -32.5101 -169.103 172.2 
10039.5 1
12365400 799.125 -1495.25 1314.88 -63.6646 24.3271 68.1542 
10040 1
12365400 750.778 -1424.67 1313 -92.0899 134.444 162.96 
10040.5 1
12365400 724.75 -1383.62 1312.88 -50.1499 79.0784 93.6397 
10041 1
12365400 1219.88 -1536.75 1283.88 1014.6 -313.781 1062.01 
10041.5 1
12365400 1614.88 -1168.88 1251 746.692 695.416 1020.37 
10042 1
12365400 1755.57 -798 1243.29 294.961 777.516 831.584 
10042.5 1
12365400 1946.12 -867.875 1218.12 401.165 -147.105 427.286 
10043 1
12365400 2215.38 -1010.88 1183 513.836 -272.901 581.809 
10043.5 1
12365400 2525.38 -1045.62 1163.12 616.302 -69.0855 620.162 
10044 1
12365400 2728 -1315.5 1153.5 394.981 -526.072 657.846 
10044.5 1
12365400 2857.86 -1544 1153 267.747 -471.134 541.9 
10045 1
12365400 3522.25 -1235 1153 1398.72 650.526 1542.6 
10045.5 1
12365400 3832.43 -913.857 1147.43 635.612 658.08 914.916 
10046 1
12365400 3871.5 -862.875 1142.62 77.3692 100.955 127.192 
10046.5 1
12365400 4094.38 -949.625 1142 420.519 -163.679 451.25 
10047 1
12365400 4271.43 -1130.14 1173.29 362.815 -369.914 518.141 
10047.5 1
12365400 4530.88 -1214.5 1748.75 530.565 -172.509 557.906 
10048 1
12365400 4978.57 -1074.57 1775 895.393 279.857 938.109 
10048.5 1
12365400 5396.75 -913.125 1723 839.716 324.19 900.123 
10049 1
12365400 5805.75 -761.75 1685.12 786.538 291.106 838.681 
10049.5 1
12365400 6160 -694.286 1612.14 720.02 137.123 732.961 
10050 1
12365400 6395.62 -624.875 1544.75 469.373 138.268 489.315 
10050.5 1
12365400 6511.75 -568.875 1514.38 224.613 108.317 249.367 
10051 1
12365400 6658.14 -645.714 1507.71 303.091 -159.088 342.305 
10051.5 1
12365400 6939.62 -617.375 1519.62 581.575 58.5522 584.515 
10052 1
12365400 7212.12 -598.875 1652.88 539.604 36.6337 540.846 
10052.5 1
12365400 7543.25 -745 1680.25 651.821 -287.648 712.469 
10053 1
12365400 7861 -978.875 1700 627.964 -462.204 779.725 
10053.5 1
12365400 8256 -1403.25 1720.75 766.99 -824.029 1125.74 
10054 1
12365400 8527.43 -1828 1738.43 557.348 -872.177 1035.05 
10054.5 2
12373401 8398.5 -813.5 844 0 0 0 
12365400 8825.12 -2233.5 1749 632.052 -860.934 1068.03 
10055 2
12373401 8579.75 -854.875 839.625 555.982 -126.917 570.284 
12365400 9153.38 -2649.5 1750.5 634.913 -804.642 1024.97 
10055.5 2
12373401 8896.25 -1127.88 831.875 616.959 -532.164 814.762 
12365400 9416.12 -2982.5 1745.25 512.183 -649.123 826.857 
10056 2
12373401 8981.88 -1403.88 827 167.236 -539.062 564.408 
12365400 9645.38 -3332 1728.12 447.754 -682.617 816.364 
10056.5 2
12373401 9122 -1719.25 832.625 276.927 -623.271 682.023 
12365400 9831.62 -3616.75 1729.62 368.083 -562.747 672.435 
10057 2
12373401 9313.5 -1915.25 851.125 382.236 -391.218 546.951 
12365400 10117.1 -3863.75 1714.5 569.86 -493.014 753.527 
10057.5 3
12373800 12236 -4726 1522 0 0 0 
12373401 9619 -2116.75 844 627.31 -413.758 751.474 
12365400 10383.5 -4211.5 1672.38 546.971 -714.066 899.482 
10058 3
12373800 12298.6 -4903.75 1501.75 219.737 -623.684 661.261 
12373401 9804.38 -2453.88 888.625 376.014 -683.824 780.385 
12365400 10546.5 -4703.5 1653.25 330.629 -997.972 1051.31 
10058.5 3
12373800 12227.2 -5380.62 1487.12 -139.951 -935.049 945.464 
12373401 9875 -2761.25 897.75 138.48 -602.696 618.401 
12365400 10819.1 -4983.5 1655.12 534.559 -549.02 766.274 
10059 3
12373800 12434.8 -5822.75 1482.88 423.469 -902.296 996.727 
12373401 10032.9 -2987.38 908 322.194 -461.48 562.825 
12365400 11090.5 -5251.25 1672.12 553.827 -546.429 778.015 
10059.5 3
12373800 12880.9 -6171.5 1492.38 921.746 -720.558 1169.97 
12373401 10155.8 -3299 892 253.874 -643.853 692.098 
12365400 11451.6 -5552 1686.5 746.126 -621.384 970.99 
10060 3
12373800 13417.5 -6491.25 1526.62 1054.27 -628.193 1227.24 
12373401 10333 -3628.12 928.625 348.232 -646.611 734.419 
12365400 11749.4 -6020.88 1697.62 584.971 -921.169 1091.21 
10060.5 3
12373800 13804.1 -6570 1522.89 771.679 -157.186 787.525 
12373401 10535.9 -3848.78 920 404.968 -440.425 598.308 
12365400 12050.6 -6343.44 1744.33 601.159 -643.851 880.872 
10061 3
12373800 14167.6 -6686.12 1500.75 722.692 -230.865 758.671 
12373401 10749.5 -4114.5 921.5 424.674 -528.275 677.807 
12365400 12448.9 -6570 1744.88 791.888 -450.409 911.018 
10061.5 3
12373800 14494.8 -6689.11 1504 658.255 -6.00827 658.283 
12373401 10960.3 -4434 901.333 424.212 -642.857 770.208 
12365400 12747.7 -6823.78 1738.78 601.19 -510.619 788.772 
10062 3
12373800 14762.9 -6850.38 1480.25 528.791 -318.075 617.083 
12373401 11120.1 -4784.75 908.875 315.171 -691.815 760.224 
12365400 12978 -7085.25 1754.88 454.306 -515.724 687.289 
10062.5 3
12373800 15124.4 -7214.88 1485 748.447 -754.658 1062.87 
12373401 11342.9 -5103.12 974.25 461.18 -659.161 804.476 
12365400 13221.4 -7272.12 1747.25 503.882 -386.905 635.289 
10063 3
12373800 15421.1 -7770.22 1502.89 588.762 -1101.88 1249.31 
12373401 11440.3 -5460.11 966.222 193.37 -708.306 734.227 
12365400 13577.9 -7501.89 1749 707.369 -455.881 841.545 
10063.5 3
12373800 15678.6 -8264.88 1532.12 512.976 -985.364 1110.89 
12373401 11672.9 -5851.88 933.375 463.23 -780.406 907.533 
12365400 13940 -7694.12 1724 721.337 -382.94 816.682 
10064 3
12373800 15971.5 -8557.62 1565.12 612.709 -612.448 866.317 
12373401 12031 -6113.75 900.75 749.215 -547.856 928.154 
12365400 14181.1 -7975 1697 504.446 -587.605 774.432 
10064.5 3
12373800 16233.4 -8745.33 1528.89 497.048 -356.183 611.493 
12373401 12414.1 -6371 893.444 726.966 -488.14 875.649 
12365400 14465.3 -8343.44 1698 539.295 -699.136 882.966 
10065 3
12373800 16461.5 -8834.38 1526 451.595 -176.32 484.796 
12373401 12646.4 -6696.25 903.875 459.928 -644.059 791.421 
12365400 14678.6 -8702.38 1727.62 422.36 -710.754 826.776 
10065.5 3
12373800 16805.7 -9213.22 1526.89 691.098 -760.737 1027.78 
12373401 12887.6 -6986.56 934.111 484.298 -582.943 757.87 
12365400 14927.3 -9151.89 1746 499.414 -902.638 1031.59 
10066 3
12373800 17135.8 -9729.67 1500.67 642.24 -1004.76 1192.48 
12373401 13058.3 -7246.33 980.333 332.252 -505.404 604.835 
12365400 15195.1 -9379.11 1736.78 520.968 -442.067 683.25 
10066.5 3
12373800 17453.4 -10109.7 1480.22 631.544 -755.467 984.672 
12373401 13346.6 -7485.67 958.222 573.006 -475.812 744.804 
12365400 15629.1 -9684.56 1728.78 862.823 -607.245 1055.09 
10067 3
12373800 17382.6 -10158.3 1558 -142.832 -98.0511 173.248 
12373401 13573.5 -7766.5 989.3 457.549 -566.196 727.963 
12365400 15882 -9940.1 1755.6 509.857 -515.211 724.842 
10067.5 3
12373800 17573.6 -10410.6 1622.7 391.393 -517.008 648.449 
12373401 13757.2 -7895.5 978.5 376.434 -264.344 459.979 
12365400 16089.5 -10119.6 1752.5 425.205 -367.828 562.225 
10068 3
12373800 17998.9 -10876.2 1609.56 866.169 -948.314 1284.35 
12373401 14228.8 -8053 961 960.444 -320.774 1012.59 
12365400 16345.1 -10492.3 1773.44 520.593 -759.131 920.487 
10068.5 3
12373800 18630.6 -11261.4 1599 1268.55 -773.399 1485.72 
12373401 14576.6 -8399.25 973.625 698.488 -695.281 985.546 
12365400 16646.9 -10807.6 1730.62 605.952 -633.116 876.363 
10069 3
12373800 19496.3 -11460.6 1565.89 1741.87 -400.766 1787.38 
12373401 14795.3 -8770.56 1000.67 440.057 -747.094 867.064 
12365400 17045.6 -11022.8 1683.89 802.174 -432.903 911.531 
10069.5 3
12373800 19845.4 -11587.1 1548.38 673.826 -244.343 716.76 
12373401 14990.5 -9055.88 950 376.77 -550.81 667.343 
12365400 17065.6 -11155.9 1686.62 38.7441 -256.944 259.849 
10070 3
12373800 20175.9 -11777.6 1524.75 639.265 -368.472 737.856 
12373401 15270.4 -9422.25 928.75 541.344 -708.656 891.766 
12365400 16993.2 -11217.9 1687.38 -139.99 -119.923 184.333 
10070.5 3
12373800 20372.8 -11911.4 1554.88 412.736 -280.398 498.973 
12373401 15516.5 -9604 948.125 515.985 -381.027 641.422 
12365400 16842 -11059.5 1709.88 -317.086 332.023 459.111 
10071 3
12373800 20424.2 -12018.6 1517.78 102.944 -214.361 237.799 
12373401 15802.8 -9932.89 932.778 572.556 -657.778 872.062 
12365400 16792.2 -10783.4 1682.22 -99.5556 552.111 561.015 
10071.5 3
12373800 20596.4 -11999.9 1496.62 337.554 36.6285 339.536 
12373401 16106.8 -10271.8 907.25 596.024 -664.434 892.59 
12365400 16819.6 -10704 1664.88 53.7309 155.773 164.78 
10072 3
12373800 20930.8 -12098.8 1493.62 698.069 -206.42 727.949 
12373401 16246.1 -10618.1 914.25 290.971 -723.121 779.467 
12365400 16791.8 -10682.1 1624.12 -58.1942 45.6681 73.9739 
10072.5 3
12373800 21167 -12259.2 1546.89 452.586 -307.418 547.12 
12373401 16213.3 -11138.9 1095.56 -62.8193 -997.632 999.608 
12365400 16754.8 -10639 1544.78 -70.828 82.6149 108.82 
10073 3
12373800 21468 -12516 1536 592.52 -505.468 778.831 
12373401 16401.2 -11587.1 1297.88 369.915 -882.355 956.758 
12365400 16814 -10580.1 1556.12 116.579 115.896 164.385 
10073.5 3
12373800 21705.5 -12765.8 1508.62 498.95 -524.685 724.048 
12373401 16628.8 -11827.6 1386.62 477.941 -505.252 695.491 
12365400 16842.4 -11039.4 1665.25 59.6113 -964.811 966.651 
10074 3
12373800 22021.8 -13007.5 1494.62 629.98 -481.574 792.962 
12373401 16793.9 -12222 1363 328.934 -785.608 851.691 
12365400 16935.8 -11496.5 1705.38 186.006 -910.608 929.411 
10074.5 3
12373800 22349.4 -13276.2 1486.88 663.209 -544.028 857.795 
12373401 17072.1 -12707.2 1359 563.259 -982.287 1132.32 
12365400 17165.8 -11563.1 1720.88 465.587 -134.868 484.728 
10075 3
12373800 22727.4 -13472.4 1464.78 766.875 -397.96 863.985 
12373401 17408.7 -12954.3 1364.78 682.64 -501.183 846.866 
12365400 17432.6 -11650.2 1726.78 541.188 -176.668 569.294 
10075.5 3
12373800 23103 -13667.5 1456 729.234 -378.749 821.726 
12373401 18206.9 -13324.6 1473.25 1549.92 -719.013 1708.58 
12365400 17835.1 -11783.8 1714.38 781.688 -259.277 823.566 
10076 3
12373800 23412.6 -13784.7 1425.33 598.753 -226.628 640.208 
12373401 18763.4 -13564.7 1510 1076.54 -464.297 1172.39 
12365400 18004.7 -11938.4 1707 327.934 -299.216 443.926 
10076.5 3
12373800 23896.9 -13952 1423.25 968.639 -334.667 1024.82 
12373401 18997.6 -13771.5 1562.5 468.361 -413.667 624.886 
12365400 18454.8 -12147.5 1659.62 900.167 -418.111 992.531 
10077 3
12373800 24373.4 -14221 1427.38 972.449 -548.98 1116.71 
12373401 19214 -14007.6 1618.75 441.582 -481.888 653.613 
12365400 18489.4 -12254.8 1598.12 70.6633 -218.878 230.001 
10077.5 3
12373800 24689.5 -14650.9 1445.88 641.227 -871.957 1082.35 
12373401 19521.9 -14215.6 1683.25 624.493 -421.907 753.656 
12365400 18311.8 -12252.4 1542.88 -360.294 4.81744 360.326 
10078 3
12373800 24882.1 -15042.5 1477.88 388.357 -789.567 879.907 
12373401 19805.2 -14368.8 1718.5 571.321 -308.72 649.396 
12365400 18469.2 -12418 1561.88 317.54 -333.921 460.799 
10078.5 3
12373800 24977.6 -15338.9 1487.5 196.907 -611.082 642.024 
12373401 20179.5 -14545.2 1682.75 771.649 -363.918 853.158 
12365400 18801.2 -12561.6 1698.12 684.536 -296.134 745.845 
10079 3
12373800 25216.8 -15490 1508 466.185 -294.591 551.463 
12373401 20578.4 -14601.3 1669.11 777.669 -109.324 785.316 
12365400 19218 -12599.9 1778 812.378 -74.5885 815.795 
10079.5 3
12373800 25321.1 -15742.2 1578.62 205.004 -495.58 536.308 
12373401 20908.1 -14704.8 1625.38 647.702 -203.176 678.822 
12365400 19601.6 -12816.8 1826.12 753.684 -426.053 865.772 
10080 3
12373800 25559.6 -15993.3 1536.11 471.207 -496.212 684.297 
12373401 21268 -14856.8 1623.56 711.215 -300.45 772.074 
12365400 19996.9 -13080.9 1772.78 781.154 -522.014 939.521 
10080.5 3
12373800 25911.2 -16141.5 1482.75 673.744 -283.844 731.094 
12373401 21784.2 -15102.2 1605.12 988.985 -470.253 1095.09 
12365400 20506.8 -13309.9 1708.38 976.745 -438.671 1070.73 
10081 3
12373800 26318.6 -16303.6 1476.14 864.801 -344.101 930.745 
12373401 22088.9 -15276.9 1542.43 646.724 -370.716 745.441 
12365400 20945.7 -13422.3 1698.71 931.984 -238.664 962.057 
10081.5 3
12373800 26756.2 -16411.3 1522.11 896.825 -220.824 923.612 
12373401 22666.4 -15300.3 1583.44 1183.58 -48.1069 1184.56 
12365400 21360.8 -13621.4 1703.22 850.54 -408.112 943.384 
10082 3
12373800 27216.7 -16424.9 1528.11 873.709 -25.7221 874.087 
12373401 23060 -15510.9 1677.78 746.785 -399.536 846.945 
12365400 21888.3 -13759.1 1711.44 1001.05 -261.227 1034.58 
10082.5 3
12373800 27574 -16368.4 1539 726.287 114.866 735.314 
12373401 23471.6 -15713.9 1696.38 836.636 -412.573 932.833 
12365400 22328.8 -13902.9 1698.38 895.156 -292.203 941.64 
10083 3
12373800 27820.2 -16296 1556.89 487.569 143.317 508.196 
12373401 23916 -15852.2 1694.11 879.95 -273.955 921.61 
12365400 22807.8 -14051.8 1686.67 948.57 -294.857 993.341 
10083.5 3
12373800 28159.4 -16247.1 1515.5 683.776 98.5383 690.839 
12373401 24333.1 -15933.6 1704.12 840.978 -164.119 856.842 
12365400 23159.1 -14140.8 1659.88 708.361 -179.379 730.721 
10084 3
12373800 28548.7 -16238 1531.89 778.583 18.25 778.797 
12373401 24775.6 -16002.3 1693.11 884.861 -137.417 895.468 
12365400 23285.1 -14364.2 1613.56 251.972 -446.944 513.078 
10084.5 3
12373800 28928 -16117.8 1587.25 755.644 239.542 792.703 
12373401 24927.9 -16141.5 1677 303.425 -277.224 410.999 
12365400 23302.5 -14460 1561.5 34.6392 -190.792 193.911 
10085 3
12373800 29271 -16096.4 1599.75 702.869 43.8012 704.232 
12373401 25592.1 -16531.1 1670.12 1361.17 -798.412 1578.05 
12365400 23196.2 -14534.9 1504.25 -217.725 -153.432 266.357 
10085.5 3
12373800 29583.6 -16089.6 1571.5 651.302 14.0625 651.454 
12373401 26039.8 -16729.8 1631.38 932.552 -413.802 1020.24 
12365400 23245 -14783 1439.5 101.562 -516.927 526.81 
10086 3
12373800 29882.8 -16088.6 1585.11 575.294 2.05662 575.297 
12373401 26360.4 -17046.8 1641.11 616.72 -609.669 867.202 
12365400 23437.1 -14915.4 1386.78 369.444 -254.701 448.733 
10086.5 3
12373800 30172.9 -16105.2 1574.62 542.238 -31.2046 543.135 
12373401 26978.1 -17403.6 1648 1154.54 -667.004 1333.37 
12365400 23607.2 -14907.2 1378.25 318.017 15.3167 318.385 
10087 3
12373800 30419.1 -16267.1 1558.29 525.091 -345.187 628.391 
12373401 27334.1 -17395.6 1691 759.1 17.1718 759.294 
12365400 23939.9 -14884.6 1527.29 709.184 48.3552 710.83 
10087.5 3
12373800 30752.7 -16334.9 1527.44 655.253 -133.096 668.634 
12373401 27770.8 -17436.9 1751.22 857.829 -81.1738 861.661 
12365400 24388.7 -15030.9 1663.67 881.748 -287.461 927.422 
10088 3
12373800 31119.4 -16438.4 1484.6 783.618 -221.178 814.234 
12373401 28217 -17455.6 1768.6 953.466 -39.981 954.304 
12365400 24772.4 -15147.8 1688.2 819.943 -249.81 857.153 
10088.5 3
12373800 31425.6 -16613.9 1444 542.857 -311.094 625.678 
12373401 28674.6 -17648.9 1753.14 811.297 -342.655 880.69 
12365400 25190.4 -15258.6 1724.57 741.185 -196.403 766.766 
10089 3
12373800 31730.9 -16712.1 1400 655.12 -210.914 688.234 
12373401 29023.7 -17786.9 1748.29 749.234 -296.137 805.635 
12365400 25562 -15260 1720.43 797.364 -3.0656 797.369 
10089.5 3
12373800 32101.1 -16769.4 1327.12 766.6 -118.493 775.704 
12373401 29363.5 -17970 1751.25 703.49 -379.178 799.171 
12365400 26004.4 -15500 1738.88 915.89 -496.894 1042 
10090 3
12373800 32398.8 -16861.8 1279.12 590.526 -183.284 618.315 
12373401 29834.6 -17820 1709.88 934.772 297.619 981.007 
12365400 26590.1 -15729.1 1720 1162.2 -454.613 1247.95 
10090.5 3
12373800 32808.6 -16962.4 1348.12 824.698 -202.465 849.187 
12373401 30069 -18117.1 1663.25 471.579 -597.837 761.444 
12365400 26988.6 -15851.8 1734.25 801.811 -246.73 838.914 
10091 3
12373800 33242.4 -17017.6 1410.75 860.615 -109.623 867.569 
12373401 30356.6 -18304.4 1614.62 570.685 -371.528 680.965 
12365400 27417.8 -16043.6 1759.5 851.438 -380.704 932.675 
10091.5 3
12373800 33565.5 -16980.4 1418.12 641.121 73.9087 645.367 
12373401 30516.9 -18531.2 1575.5 317.956 -450.149 551.117 
12365400 27892.2 -16158.1 1775.88 941.468 -227.183 968.491 
10092 3
12373800 33769.4 -16910.1 1418.25 431.025 148.52 455.896 
12373401 30904.4 -18557.6 1538.62 819.239 -55.7611 821.134 
12365400 28380.4 -16311.9 1744.25 1031.98 -325.053 1081.96 
10092.5 3
12373800 34017.5 -16805.6 1420.5 494.273 208.167 536.32 
12373401 31380 -18322 1537 947.46 469.373 1057.35 
12365400 28840.4 -16418.6 1715 916.335 -212.649 940.685 
10093 3
12373800 34262.1 -16924.3 1427.67 466.815 -226.543 518.881 
12373401 31249.1 -18742.7 1530.33 -249.788 -802.799 840.762 
12365400 29306.9 -16601.6 1727.22 890.294 -349.104 956.293 
10093.5 3
12373800 34424.9 -16992.5 1480.5 319.145 -133.66 346.004 
12373401 31361 -18928.8 1526 219.39 -364.869 425.748 
12365400 29769.5 -16674.5 1689.38 907.081 -143.028 918.288 
10094 3
12373800 34761.4 -17073.4 1457.38 681.174 -163.715 700.572 
12373401 31513.4 -19210.9 1520.12 308.451 -571.103 649.077 
12365400 30155.4 -16820.9 1665.25 781.123 -296.306 835.435 
10094.5 3
12373800 35055.2 -17223.9 1463.25 596.095 -305.274 669.718 
12373401 31923.2 -19560.6 1512.38 831.389 -709.432 1092.93 
12365400 30635.2 -16905.1 1633.62 973.377 -170.892 988.265 
10095 3
12373800 35347.4 -17465.8 1465.75 616.297 -510.285 800.133 
12373401 32152.6 -19699.6 1569.62 483.914 -293.249 565.833 
12365400 31116.4 -17040.8 1591 1015.03 -286.129 1054.59 
10095.5 3
12373800 35654.8 -17723.4 1475.11 581.102 -487.135 758.274 
12373401 32357.1 -19720.4 1641.11 386.552 -39.3562 388.551 
12365400 31646.7 -17118.8 1574 1002.44 -147.501 1013.24 
10096 3
12373800 35837.4 -18006.3 1475.43 360.97 -558.975 665.396 
12373401 32565.3 -19776 1674.86 411.412 -109.794 425.811 
12365400 32172.1 -17101.9 1634.14 1038.49 33.44 1039.03 
10096.5 3
12373800 36150.2 -18238.1 1457.88 664.164 -492.228 826.682 
12373401 32969.6 -19762.6 1692.25 858.47 28.397 858.939 
12365400 32679.2 -17432.6 1615.5 1076.66 -702.267 1285.45 
10097 3
12373800 36449.4 -18381 1453 605.516 -289.221 671.043 
12373401 33282.8 -19771.1 1681.38 633.856 -17.2065 634.09 
12365400 33184.2 -17451.4 1620.25 1022.27 -37.9555 1022.97 
10097.5 3
12373800 36817.1 -18533.6 1455.75 709.942 -294.643 768.656 
12373401 33710.8 -19882.1 1698.5 826.255 -214.286 853.59 
12365400 33556.2 -17500.6 1627.25 718.147 -95.0772 724.413 
10098 3
12373800 37175.1 -18767.9 1469.38 704.724 -461.122 842.182 
12373401 34097.6 -19999 1719.88 761.565 -230.069 795.558 
12365400 33877.8 -17664.2 1663.38 632.874 -322.096 710.124 
10098.5 3
12373800 37513.1 -18908.4 1472.25 674.651 -280.439 730.616 
12373401 34541.6 -20227.9 1676.38 886.228 -456.836 997.045 
12365400 34269.8 -17754.9 1701.62 782.435 -180.888 803.072 
10099 3
12373800 37718.8 -19073.6 1491 406.374 -326.581 521.339 
12373401 34993.8 -20329.9 1576.62 893.528 -201.581 915.984 
12365400 34646 -17867.2 1709.12 743.577 -222.085 776.034 
10099.5 3
12373800 38155.3 -19202.3 1479.14 903.801 -266.378 942.238 
12373401 35414.3 -20445.4 1585.57 870.674 -239.241 902.945 
12365400 34993 -17936 1748.14 718.427 -142.34 732.391 
10100 3
12373800 38669.5 -19397.8 1458.38 1043.03 -396.479 1115.84 
12373401 35926 -20528.6 1604.75 1037.96 -168.755 1051.59 
12365400 35394.9 -17880.4 1735 815.162 112.83 822.934 
10100.5 3
12373800 39105.4 -19550.4 1484 851.318 -298.096 902 
12373401 36546.4 -20680.4 1633.88 1211.67 -296.387 1247.39 
12365400 35758 -17881.4 1701 709.229 -1.95312 709.231 
10101 3
12373800 39413.2 -19715.1 1514.88 601.318 -321.777 682 
12373401 36739.2 -20772.4 1612.38 376.709 -179.688 417.369 
12365400 36142.4 -17995.8 1661.25 750.732 -223.389 783.263 
10101.5 3
12373800 39694.6 -19977.6 1474.38 551.716 -514.706 754.528 
12373401 37205.5 -20760.5 1636.75 914.216 23.2843 914.512 
12365400 36529.9 -18206.1 1664 759.804 -412.5 864.557 
10102 3
12373800 40192.1 -20189.5 1454.88 991.036 -422.062 1077.17 
12373401 37799 -20778 1720.5 1182.27 -34.8606 1182.78 
12365400 36825.6 -18446.8 1683.5 589.143 -479.333 759.506 
10102.5 3
12373800 40722.1 -20449.1 1461.88 1075.05 -526.623 1197.11 
12373401 38271 -21010.2 1791 957.404 -471.095 1067.03 
12365400 37022.8 -18520.8 1700.38 399.848 -150.101 427.093 
10103 3
12373800 41085.3 -20748.1 1521 733.658 -604.076 950.349 
12373401 38818 -21101.4 1839.43 1105.05 -184.199 1120.3 
12365400 37363.7 -18639.9 1704.71 688.817 -240.62 729.635 
10103.5 3
12373800 41399.1 -21033.6 1501.88 660.714 -601.015 893.175 
12373401 39275 -21145.9 1842.12 962.105 -93.5714 966.645 
12365400 37693.8 -18888 1692.38 694.812 -522.406 869.294 
10104 3
12373800 41792 -21294.8 1510.5 764.348 -508.025 917.779 
12373401 39652.8 -21282.4 1768.75 734.922 -265.564 781.431 
12365400 38087.6 -18981.2 1678.25 766.294 -181.42 787.477 
10104.5 3
12373800 42212 -21366 1592.57 846.774 -143.649 858.872 
12373401 40111.3 -21395.1 1698.86 924.467 -227.355 952.013 
12365400 38580.3 -19081 1657.29 993.268 -201.109 1013.42 
10105 3
12373800 42602.7 -21337.1 1606.56 761.533 56.3136 763.613 
12373401 40733.6 -21962.8 1695.67 1213 -1106.5 1641.86 
12365400 38747.2 -19027.6 1630.22 325.412 104.18 341.682 
10105.5 3
12373800 42885.4 -21261 1606 561.036 151.014 581.004 
12373401 41365.9 -22163.1 1692.43 1254.57 -397.55 1316.05 
12365400 38836.1 -19037.3 1564.71 176.43 -19.3059 177.483 
10106 3
12373800 43304.8 -21253.2 1515.75 857.508 15.8487 857.654 
12373401 41780.4 -22192.9 1692.5 847.685 -60.8019 849.863 
12365400 38886.6 -19132.9 1485.88 103.235 -195.479 221.065 
10106.5 3
12373800 43683.2 -21271.9 1575.75 761.569 -37.4748 762.491 
12373401 42169.8 -22293.2 1691.88 783.451 -201.962 809.063 
12365400 38768 -19295.1 1387.25 -238.682 -326.459 404.406 
10107 3
12373800 43987.5 -21165 1591.38 597.741 209.971 633.547 
12373401 42616 -22428.2 1641.62 876.719 -265.226 915.959 
12365400 38597.8 -19461.2 1310 -334.479 -326.375 467.33 
10107.5 3
12373800 44232.8 -21096.9 1543.12 483.728 134.369 502.043 
12373401 43065.1 -22480.4 1649.38 885.848 -102.811 891.794 
12365400 38553.2 -19548.5 1268.75 -87.7712 -172.091 193.181 
10108 3
12373800 44402.9 -21126.1 1510.38 330.34 -56.7961 335.187 
12373401 43747.4 -22630.4 1651.5 1324.76 -291.262 1356.4 
12365400 38594.1 -19552.6 1300.5 79.3689 -8.00971 79.7721 
10108.5 3
12373800 44492.6 -21325.9 1492.71 179.035 -398.667 437.023 
12373401 44188.1 -22927 1646.29 879.776 -592.066 1060.45 
12365400 38792.9 -19648 1569.71 396.671 -190.369 439.987 
10109 3
12373800 44489.4 -21465.1 1485 -6.30459 -274.69 274.762 
12373401 44749.6 -22547.5 1673.25 1107.46 748.521 1336.69 
12365400 38987.6 -19740.8 1627.12 384.158 -182.939 425.492 
10109.5 3
12373800 44433 -21463.3 1482 -117.939 3.84788 118.002 
12373401 45160.4 -22473.9 1652 859.422 154.065 873.122 
12365400 39041.6 -19586.9 1641.14 112.859 321.952 341.16 
10110 3
12373800 44328.4 -21416.9 1471.38 -218.424 96.8908 238.949 
12373401 45491.6 -22428.6 1722 691.433 94.4304 697.852 
12365400 39411.8 -19702.9 1667.12 772.815 -242.208 809.882 
10110.5 3
12373800 44201.4 -21078.8 1467.62 -246.602 656.553 701.338 
12373401 45913.5 -22574.4 1698 819.175 -283.01 866.684 
12365400 39627 -19666.5 1668.88 417.961 70.6311 423.887 
10111 3
12373800 43997.4 -20924.4 1448.86 -407.893 308.643 511.505 
12373401 46245.4 -22710.1 1688.29 663.857 -271.536 717.243 
12365400 39610.7 -19567.7 1648.71 -32.5714 197.571 200.238 
10111.5 3
12373800 43737.8 -21013.5 1413 -526.731 -180.672 556.856 
12373401 46598.1 -22796.5 1671 715.409 -175.167 736.541 
12365400 39357.5 -19350.4 1637.5 -513.619 440.85 676.871 
10112 3
12373800 43352.1 -21195.2 1437.62 -741.587 -349.519 819.826 
12373401 46761.9 -23130.4 1674.12 314.904 -642.067 715.133 
12365400 39219.9 -19198.8 1631.12 -264.663 291.587 393.789 
10112.5 3
12373800 43110 -21206.9 1498.71 -493.126 -23.6398 493.693 
12373401 46996.3 -23599.3 1660.57 477.415 -955.012 1067.69 
12365400 39232.9 -19233.3 1625.43 26.4402 -70.3375 75.1429 
10113 3
12373800 42790.4 -20915.1 1546.5 -664.501 606.512 899.677 
12373401 46996.1 -24014.9 1653.38 -0.334125 -864.011 864.011 
12365400 39032.2 -19542 1625.62 -417.063 -641.818 765.422 
10113.5 3
12373800 42431.6 -20663.6 1618.5 -689.904 483.654 842.549 
12373401 46343.1 -24608.1 1655.5 -1255.77 -1140.87 1696.62 
12365400 39349.8 -19520 1633.62 610.577 42.3077 612.041 
10114 3
12373800 42086.7 -20568.9 1614.71 -699.616 192.227 725.544 
12373401 45641 -24168.9 1646.86 -1424.19 891.01 1679.94 
12365400 39697.3 -19513.3 1635.29 704.941 13.6192 705.072 
10114.5 3
12373800 41525.5 -20654.2 1598 -1152.39 -175.345 1165.65 
12373401 45339.2 -23639.4 1636.5 -619.61 1087.23 1251.4 
12365400 39778 -19590.6 1619 165.738 -158.808 229.541 
10115 3
12373800 41125.8 -20560.9 1563.25 -762.882 178.197 783.417 
12373401 44965.4 -23515.5 1633.75 -713.502 236.403 751.646 
12365400 39812.8 -19576.2 1618.62 66.3168 27.4332 71.767 
10115.5 3
12373800 40761.3 -20398.9 1544.86 -728.929 324.036 797.707 
12373401 44430.6 -23550.6 1630 -1069.61 -70.1429 1071.9 
12365400 39768.4 -19594.3 1622.71 -88.6429 -36.0714 95.7011 
10116 3
12373800 40498.5 -20238 1525.62 -522.437 319.796 612.543 
12373401 43862.6 -23325.1 1631.62 -1129.12 448.204 1214.82 
12365400 39727.5 -19578.4 1652.12 -81.3689 31.6316 87.301 
10116.5 3
12373800 40182.7 -20021.6 1512.86 -640.539 439.003 776.54 
12373401 43074.7 -23667 1590.86 -1598.2 -693.458 1742.16 
12365400 39760.7 -19470.7 1655.43 67.3718 218.379 228.535 
10117 3
12373800 39974.2 -19968.6 1473.25 -417.764 106.105 431.028 
12373401 42546.5 -23544 1587.75 -1058.55 246.493 1086.87 
12365400 39745 -19396.5 1660 -31.4916 148.726 152.024 
10117.5 3
12373800 39742.7 -19912.9 1464.86 -455.779 109.779 468.813 
12373401 42232 -23182.4 1596.14 -619.094 711.755 943.331 
12365400 39736.6 -19366.6 1658.29 -16.5917 58.9145 61.2062 
10118 3
12373800 39879 -19862.5 1459.12 270.408 99.915 288.277 
12373401 41773.9 -22977.1 1617.25 -908.978 407.348 996.079 
12365400 39719 -19357 1663.12 -34.8639 18.9909 39.7008 
10118.5 3
12373800 39862.9 -19919 1447.71 -33.0796 -115.779 120.412 
12373401 41317.1 -22859.6 1644.43 -935.927 240.888 966.429 
12365400 39463 -19472.1 1691.86 -524.59 -235.948 575.21 
10119 3
12373800 40120.4 -19928.9 1431.12 534.269 -20.4876 534.662 
12373401 40805.2 -22713.8 1637 -1062.02 302.534 1104.27 
12365400 39419.6 -19530.8 1692.88 -89.9896 -121.592 151.27 
10119.5 3
12373800 40249.8 -19982.6 1428 249.759 -103.764 270.456 
12373401 40222.6 -22441.5 1668.88 -1124.76 525.579 1241.5 
12365400 39264.5 -19515.1 1704.25 -299.469 30.1641 300.984 
10120 3
12373800 39913 -19863.4 1456.12 -659.002 233.366 699.102 
12373401 39679.1 -22207 1733.25 -1063.6 458.904 1158.38 
12365400 38942 -19576.9 1701 -631.115 -120.841 642.58 
10120.5 3
12373800 39724.6 -19789.4 1487.57 -401.767 157.668 431.597 
12373401 39289.1 -21945.7 1785.86 -831.518 557.112 1000.9 
12365400 38923.4 -19500.9 1700.57 -39.5979 162.085 166.852 
10121 3
12373800 39781.2 -20001.6 1471.25 115.671 -433.054 448.236 
12373401 38861.9 -21712.1 1803.12 -871.975 476.713 993.779 
12365400 38995.2 -19373 1700.38 146.574 260.933 299.283 
10121.5 3
12373800 39604.4 -20034.4 1465.12 -334.991 -62.0265 340.685 
12373401 38370.6 -21468.1 1808.38 -930.398 462.121 1038.84 
12365400 39076.9 -19568 1694.75 154.593 -369.318 400.368 
10122 3
12373800 39485.4 -19957.6 1470 -228.407 147.313 271.792 
12373401 37828.5 -21311.6 1840.12 -1040.55 300.384 1083.04 
12365400 38981.1 -19678.8 1697 -183.781 -212.572 281.002 
10122.5 3
12373800 39507.5 -20003.6 1473.38 44.9695 -93.4959 103.748 
12373401 37452.9 -21346.9 1808.25 -763.465 -71.6463 766.82 
12365400 38966 -19658.4 1697 -30.7419 41.4126 51.5758 
10123 3
12373800 39465.7 -19905.3 1480.71 -87.9699 207.03 224.945 
12373401 37028.9 -21268.6 1757 -892.669 164.85 907.763 
12365400 38930.4 -19629.1 1694.57 -74.8872 61.5414 96.93 
10123.5 3
12373800 39471.6 -19874.1 1481.62 12.1121 63.8539 64.9925 
12373401 36593.8 -21153.1 1668.75 -891.613 236.571 922.464 
12365400 38955.2 -19465.1 1694.75 50.8636 336.102 339.929 
10124 3
12373800 39580.8 -19730.8 1489.62 216.948 285.04 358.21 
12373401 36194.8 -20970.1 1680.88 -793.241 363.817 872.693 
12365400 39079.1 -19269.6 1696 246.272 388.668 460.123 
10124.5 3
12373800 39578.7 -19607.3 1531.29 -4.00731 243.04 243.073 
12373401 35751.7 -20702.7 1671.14 -872.118 526.399 1018.67 
12365400 39143.3 -19170.7 1696 126.301 194.706 232.083 
10125 3
12373800 39533.1 -19527.1 1577 -90.6348 159.365 183.336 
12373401 35051.4 -20418.1 1707.88 -1392.32 565.784 1502.89 
12365400 39201.2 -19103.6 1696 115.237 133.378 176.265 
10125.5 3
12373800 39539.9 -19465.4 1613.88 13.2094 120.841 121.561 
12373401 34541.9 -20275.1 1714.12 -997.065 279.843 1035.59 
12365400 39168 -19007.8 1696 -65.0685 187.622 198.585 
10126 3
12373800 39754.8 -19984.2 1603.75 421.324 -1017.4 1101.19 
12373401 34139.6 -20145.2 1714.75 -788.725 254.657 828.817 
12365400 39150.2 -19186.9 1695.5 -34.8039 -351.225 352.946 
10126.5 3
12373800 39946 -20130 1568.88 387.146 -295.04 486.755 
12373401 33822.5 -20066.8 1721.75 -641.953 158.907 661.329 
12365400 39249.1 -19583 1691.38 200.152 -801.872 826.475 
10127 3
12373800 39965.1 -20187.3 1530.33 37.4728 -112.418 118.499 
12373401 33233.2 -20031.1 1694.78 -1155.45 69.8802 1157.56 
12365400 39335.4 -19662.3 1675.67 169.254 -155.556 229.879 
10127.5 3
12373800 40009.9 -20136.7 1505.78 90.8271 102.772 137.156 
12373401 32807.7 -19933.7 1666.89 -863.196 197.656 885.537 
12365400 39585.3 -19616.4 1639.78 506.874 93.0809 515.35 
10128 3
12373800 39950.5 -20155.6 1485.88 -122.958 -39.2512 129.071 
12373401 32357.1 -19793 1648.62 -932.798 291.235 977.206 
12365400 39708.2 -19574.8 1639.12 254.486 86.3239 268.728 
10128.5 3
12373800 39810.2 -20196.4 1478.5 -283.907 -82.4899 295.648 
12373401 31671.4 -19550.5 1603.38 -1388.16 490.891 1472.4 
12365400 39728.5 -19597.2 1633.62 40.9919 -45.5466 61.2766 
10129 3
12373800 39872.2 -19925.1 1461.89 121.993 533.984 547.742 
12373401 30924.2 -19293.2 1520.11 -1470.77 506.452 1555.53 
12365400 39341.8 -19320.3 1632.78 -761.264 545.112 936.306 
10129.5 3
12373800 39855.8 -19795.5 1438 -33.8935 266.69 268.835 
12373401 30640.2 -19067.4 1438.12 -584.305 464.706 746.568 
12365400 39262.5 -19288.1 1641.62 -163.123 66.2723 176.071 
10130 3
12373800 39634.9 -19622.9 1483.11 -429.691 335.819 545.352 
12373401 30186.6 -18661.1 1370 -882.674 790.397 1184.84 
12365400 39087 -19340.4 1640.56 -341.44 -101.789 356.289 
10130.5 3
12373800 39538.6 -19616.6 1563.12 -182.318 11.8634 182.704 
12373401 29752.9 -18288.5 1439 -821.365 705.703 1082.89 
12365400 39267.2 -19167 1644.25 341.383 328.493 473.761 
10131 3
12373800 39558.5 -19520.4 1604.62 40.1515 194.444 198.547 
12373401 29321.5 -18012.2 1504.5 -871.465 558.081 1034.85 
12365400 39225.9 -19190.5 1648.38 -83.5859 -47.4747 96.1272 
10131.5 3
12373800 39683.8 -19606 1624.12 248.512 -169.891 301.033 
12373401 28837.5 -17795.2 1591.38 -960.317 430.556 1052.42 
12365400 39035.2 -19262.1 1651.88 -378.224 -142.113 404.042 
10132 3
12373800 39763.1 -20076 1618 158.75 -940 953.311 
12373401 28361.6 -17667.9 1622.62 -951.75 254.75 985.254 
12365400 39004.4 -19276.5 1652 -61.75 -28.75 68.1148 
10132.5 3
12373800 39876.6 -20097.9 1612.75 228.831 -44.1028 233.042 
12373401 27811.9 -17527.9 1684.88 -1108.37 282.258 1143.74 
12365400 38944.8 -19395.4 1652 -120.212 -239.667 268.126 
10133 3
12373800 39676.4 -19935.8 1598.12 -398.904 322.958 513.251 
12373401 27466.6 -17408.9 1694.38 -687.749 237.052 727.456 
12365400 38923 -19456.8 1652 -43.3267 -122.261 129.711 
10133.5 3
12373800 39509.5 -19826.4 1598.38 -327.849 214.882 391.994 
12373401 26915 -17274.8 1714.38 -1083.74 263.507 1115.32 
12365400 38893.2 -19455.1 1652 -58.4479 3.19253 58.5351 
10134 3
12373800 39664.4 -19811.3 1595.71 324.118 31.5675 325.652 
12373401 26458 -17060.1 1698.57 -956.067 448.969 1056.24 
12365400 38940.7 -19471.9 1652 99.2977 -35.0045 105.287 
10134.5 3
12373800 39622.8 -19902.9 1589.38 -87.3765 -192.011 210.957 
12373401 26027.9 -16887.2 1666.12 -901.73 362.459 971.85 
12365400 39100.1 -19438.4 1652.75 334.194 70.1932 341.486 
10135 3
12373800 39995.1 -19732.4 1549.62 698.64 319.887 768.392 
12373401 25534.2 -16786.9 1633.75 -926.126 188.321 945.079 
12365400 39567.8 -19357.9 1688.5 877.345 151.032 890.25 
10135.5 3
12373800 40014.3 -19830.9 1516.71 38.8655 -199.761 203.507 
12373401 25012.7 -16677.9 1598.43 -1057.88 221.132 1080.75 
12365400 39656.7 -19406.1 1677.71 180.455 -97.9064 205.304 
10136 3
12373800 40026.9 -20021.6 1482.88 25.5361 -386.953 387.795 
12373401 24613.4 -16602 1599.38 -810.019 153.868 824.503 
12365400 39724.2 -19425.1 1638.38 136.989 -38.5033 142.297 
10136.5 3
12373800 39618 -19947.6 1471.86 -826.01 149.603 839.449 
12373401 24247.6 -16558.7 1609 -738.997 87.4459 744.153 
12365400 39791.1 -19517.7 1616 135.137 -187.049 230.758 
10137 3
12373800 39167.8 -19712.5 1554.62 -911.437 475.853 1028.18 
12373401 23649.6 -16809.6 1571 -1210.42 -507.916 1312.67 
12365400 39939.6 -19739.5 1598.25 300.571 -448.959 540.284 
10137.5 3
12373800 39011.3 -19628.9 1596.86 -314.185 167.958 356.261 
12373401 23452.9 -16602.4 1582 -395.116 416.057 573.777 
12365400 40010.1 -19950.1 1550.14 141.602 -422.978 446.051 
10138 3
12373800 39083.8 -19762.8 1645 150.341 -277.786 315.86 
12373401 23094.4 -16207.2 1598.88 -743.739 819.873 1106.95 
12365400 40146.1 -19996.4 1517.38 282.121 -95.9173 297.98 
10138.5 3
12373800 38971.9 -20181.2 1709.12 -211.484 -791.115 818.895 
12373401 22805 -15697.8 1584.25 -547.023 963.138 1107.64 
12365400 40400.9 -20014.6 1494 481.569 -34.4991 482.803 
10139 3
12373800 39057.1 -20485.8 1768.5 165.534 -591.262 613.997 
12373401 22489.6 -15317.9 1580.88 -612.379 737.621 958.693 
12365400 40777.1 -20191.4 1478.38 730.583 -343.204 807.18 
10139.5 3
12373800 39279.4 -20766.4 1802.86 461.211 -582.321 742.841 
12373401 22132.6 -14959.6 1540.29 -740.775 743.368 1049.45 
12365400 41123.1 -20287.6 1469.71 717.879 -199.578 745.105 
10140 3
12373800 39593.8 -20864.8 1797.75 652.119 -203.986 683.279 
12373401 21689.5 -14717.4 1506.88 -919.235 502.482 1047.61 
12365400 41280.4 -20395.8 1473.12 326.208 -224.437 395.959 
10140.5 3
12373800 40144.1 -20771.1 1777.38 1056.38 179.702 1071.56 
12373401 21221.1 -14373.9 1522.75 -898.992 659.309 1114.84 
12365400 41417.6 -20424 1539 263.436 -54.2226 268.958 
10141 3
12373800 40454 -20668.1 1716.88 640.238 212.81 674.679 
12373401 20965.4 -14014.4 1581.12 -528.409 742.769 911.549 
12365400 41537.1 -20315.2 1544.38 246.901 224.69 333.835 
10141.5 3
12373800 40830.4 -20610.2 1696.89 745.435 114.659 754.201 
12373401 20873.9 -13612 1637 -181.161 796.782 817.117 
12365400 41444 -20234.4 1542.67 -184.406 160.011 244.15 
10142 3
12373800 41309 -20862.1 1705.88 925.639 -487.239 1046.05 
12373401 20615 -13305.2 1645.25 -500.752 593.327 776.395 
12365400 41430.8 -20344.4 1530.12 -25.6286 -212.632 214.171 
10142.5 3
12373800 41633.1 -21068.8 1739.62 646.956 -412.425 767.233 
12373401 20263.9 -12926.9 1696.25 -700.848 755.24 1030.33 
12365400 41738.4 -20378.6 1509 614.022 -68.3633 617.816 
10143 3
12373800 41863 -21285.4 1734.5 454.298 -428.113 624.234 
12373401 19894.4 -12592 1711.25 -730.237 661.808 985.513 
12365400 42379.2 -20641.5 1533 1266.55 -519.516 1368.96 
10143.5 3
12373800 42063.4 -21452.4 1753.14 421.068 -350.953 548.148 
12373401 19521.1 -12352.4 1685.14 -784.101 503.301 931.733 
12365400 42864.7 -20871.4 1583 1019.88 -483.043 1128.49 
10144 3
12373800 42303.1 -21673.5 1784.38 490.177 -452.089 666.826 
12373401 19117.6 -12132.5 1680.88 -825.19 449.752 939.795 
12365400 43267.8 -21026.6 1574 824.204 -317.375 883.198 
10144.5 3
12373800 42636.6 -21736.8 1791.11 639.982 -121.454 651.405 
12373401 18717 -11878.1 1684.78 -768.954 488.27 910.878 
12365400 43780.3 -21214.7 1488.44 983.845 -360.925 1047.96 
10145 3
12373800 43023.6 -21724 1720.43 757.37 25.0054 757.782 
12373401 18115.9 -11554.4 1695.14 -1176.4 633.43 1336.1 
12365400 44301.4 -21345.7 1457 1019.76 -256.453 1051.51 
10145.5 3
12373800 43434.2 -21801 1684.5 857.367 -160.752 872.306 
12373401 17599.9 -11223.5 1675.75 -1077.21 690.874 1279.72 
12365400 44687.2 -21355.6 1470.75 805.473 -20.6904 805.738 
10146 3
12373800 43914.8 -21835.9 1718.62 936.647 -67.9825 939.111 
12373401 17136.5 -10955.5 1652.38 -903.265 522.417 1043.46 
12365400 45084.5 -21365.9 1492.62 774.366 -19.9805 774.624 
10146.5 3
12373800 44284.9 -21917 1687.43 764.684 -167.614 782.839 
12373401 16727.9 -10695.9 1663.86 -844.303 536.452 1000.31 
12365400 45464.6 -21445.7 1535.29 785.272 -164.957 802.41 
10147 3
12373800 44737 -22076.6 1724.88 926.522 -327.1 982.567 
12373401 16399.4 -10393.5 1677.5 -673.119 619.584 914.863 
12365400 45743.4 -21665 1568.12 571.319 -449.356 726.86 
10147.5 3
12373800 45087.5 -22158.2 1724.12 699.601 -162.924 718.321 
12373401 16000.2 -10054.2 1717 -796.657 677.146 1045.56 
12365400 45965.6 -21853.8 1578.5 443.613 -376.747 582.005 
10148 3
12373800 45425 -22122 1715.12 690.184 74.1309 694.154 
12373401 15661.9 -9679.25 1739.75 -691.973 766.871 1032.92 
12365400 46230.6 -21894.4 1614 541.922 -83.0777 548.253 
10148.5 3
12373800 45777.1 -22221 1709.75 677.163 -190.385 703.418 
12373401 15339.8 -9287.25 1748.5 -619.471 753.846 975.719 
12365400 46372 -21985.6 1625.38 271.875 -175.481 323.588 
10149 3
12373800 46056.2 -22310.1 1811.75 549.459 -175.443 576.789 
12373401 14988.6 -8951.38 1747.25 -691.191 661.171 956.5 
12365400 46585.5 -21966.8 1593.5 420.276 37.1555 421.915 
10149.5 3
12373800 46282.5 -22468.2 1856.75 438.469 -306.444 534.942 
12373401 14573 -8545.62 1697.12 -805.475 786.337 1125.66 
12365400 47134.9 -21884.9 1580 1064.68 158.672 1076.44 
10150 3
12373800 46475.5 -22638.4 1870.25 378.431 -333.578 504.465 
12373401 14201.4 -8137 1651.12 -728.676 801.225 1083.02 
12365400 47682.6 -21838.2 1583.12 1074.02 91.4216 1077.9 
10150.5 3
12373800 46668.9 -22785.1 1831.43 415.822 -315.63 522.044 
12373401 13719.3 -7740.57 1642.29 -1036.75 852.535 1342.26 
12365400 47738.4 -21804.3 1581.71 120.008 73.0415 140.488 
10151 3
12373800 46930.8 -22822.2 1770.38 532.303 -75.421 537.619 
12373401 13387.4 -7450.12 1653.12 -674.615 590.338 896.44 
12365400 47562.5 -21856 1578.88 -357.578 -105.11 372.707 
10151.5 3
12373800 47184 -22922.6 1749.75 508.534 -201.556 547.021 
12373401 13034.8 -7129.25 1668.5 -708.082 644.327 957.36 
12365400 47627 -21677 1576.88 129.518 359.438 382.061 
10152 3
12373800 47335.1 -22969 1751 298.666 -91.6502 312.412 
12373401 12668.4 -6812.88 1695.12 -724.061 625.247 956.66 
12365400 47540.2 -21499.1 1574.12 -171.443 351.532 391.11 
10152.5 2
12373401 12305.6 -6564.62 1701.38 -728.414 498.494 882.657 
12365400 47021.9 -21329.5 1576.5 -1040.91 340.612 1095.23 
10153 2
12373401 11895.1 -6179.44 1712.78 -808.098 758.229 1108.12 
12365400 46776 -21461.7 1578.44 -484.006 -260.171 549.5 
10153.5 2
12373401 11296.2 -5770.12 1657.62 -1125.68 769.397 1363.5 
12365400 46526.1 -21715.6 1593 -469.69 -477.365 669.691 
10154 2
12373401 10967.2 -5315.25 1618.12 -665.992 920.8 1136.41 
12365400 46434.8 -21825.4 1750.62 -184.97 -222.166 289.087 
10154.5 2
12373401 10631.1 -5007.75 1617.12 -712.129 651.483 965.173 
12365400 46376 -21871.4 1751.88 -124.47 -97.4576 158.085 
10155 2
12373401 10193.6 -4641 1596.89 -846.363 709.381 1104.33 
12365400 46356.2 -21930.1 1768.11 -38.2549 -113.609 119.877 
10155.5 2
12373401 9759 -4288.5 1612.25 -855.424 693.898 1101.47 
12365400 46369.2 -21980.9 1764.62 25.6452 -99.9289 103.167 
10156 2
12373401 9407.25 -3945.62 1650.75 -732.812 714.323 1023.36 
12365400 46411.2 -22006.8 1805.38 87.5 -53.9062 102.772 
10156.5 2
12373401 9077.25 -3612.12 1692.12 -673.469 680.612 957.494 
12365400 46566.2 -21857.9 1776.12 316.327 303.827 438.604 
10157 2
12373401 8783.89 -3244.22 1679.11 -567.43 711.611 910.146 
12365400 46696.6 -21791.1 1751.56 252.042 129.137 283.199 
10157.5 2
12373401 8351 -2783.38 1664.5 -850.469 905.397 1242.19 
12365400 46722.6 -22019.8 1744.62 51.217 -449.192 452.103 
10158 2
12373401 7984.38 -2379.75 1638.25 -757.49 833.936 1126.61 
12365400 46589.2 -22211.4 1695.88 -275.568 -395.919 482.38 
10158.5 2
12373401 7669.44 -2050.56 1655.89 -612.705 640.456 886.336 
12365400 46576.7 -22429.2 1676.22 -24.4812 -423.827 424.534 
10159 2
12373401 7261.25 -1647.25 1651.88 -776.035 766.741 1090.93 
12365400 46678.5 -22480.4 1669.88 193.599 -97.2486 216.652 
10159.5 2
12373401 6846.71 -1314.57 1653.43 -897.263 720.083 1150.48 
12365400 46877 -22459.6 1667.71 429.654 45.0294 432.007 
10160 2
12373401 6448.22 -919.222 1649.11 -796.984 790.698 1122.67 
12365400 47308.9 -22361.1 1657 863.778 196.921 885.94 
10160.5 2
12373401 6040.25 -518.25 1640.25 -789.115 775.575 1106.44 
12365400 47507.8 -22282.2 1640.12 384.644 152.536 413.786 
10161 2
12373401 5712.11 -158.556 1630 -657.593 720.831 975.718 
12365400 47548 -22144.6 1618.33 80.6613 275.941 287.488 
10161.5 2
12373401 5243.67 223.889 1635.78 -907.838 741.171 1171.97 
12365400 47579 -22004.7 1601.33 60.0775 271.102 277.679 
10162 2
12373401 4893.25 566.25 1629 -719.541 703 1005.96 
12365400 47585.4 -22095.6 1592 13.0903 -186.773 187.231 
10162.5 2
12373401 4453.5 864.5 1650.38 -921.908 625.262 1113.94 
12365400 47574.4 -22158.2 1588.5 -23.0608 -131.289 133.299 
10163 2
12373401 3846.67 1164.78 1678.67 -1176.03 581.934 1312.14 
12365400 47498.9 -22119.1 1580.44 -146.291 75.8506 164.786 
10163.5 2
12373401 3291.88 1447.75 1665.25 -1120.79 571.661 1258.16 
12365400 47487.5 -22269.6 1574.38 -23.0079 -304.068 304.938 
10164 2
12373401 2840.11 1603.44 1648.56 -910.814 313.9 963.388 
12365400 47391.8 -22470.1 1569.56 -192.988 -404.206 447.914 
10164.5 2
12373401 2324.25 1771.12 1647.25 -1046.37 340.123 1100.26 
12365400 47305.8 -22589.5 1566 -174.499 -242.168 298.488 
10165 2
12373401 1889.56 1999.11 1623.56 -899.988 472.021 1016.26 
12365400 47396.2 -22775.9 1566 187.313 -385.898 428.957 
10165.5 2
12373401 1437.67 2137.67 1657.56 -887.797 272.211 928.592 
12365400 47662.8 -23307.1 1566 523.685 -1043.66 1167.68 
10166 1
12373401 1036.67 2287.11 1709.22 -746.741 278.295 796.913 
10166.5 1
12373401 571.625 2432.12 1704.5 -941.38 293.55 986.087 
10167 1
12373401 100.125 2542.62 1694.5 -996.829 233.615 1023.84 
10167.5 1
12373401 -451.889 2656.78 1696.33 -1065.66 220.372 1088.21 
10168 1
12373401 -1007.25 2909.88 1691.38 -1084.69 494.331 1192.02 
10168.5 1
12373401 -1437.88 3168.62 1655.25 -900.889 541.318 1051.01 
10169 1
12373401 -1921.67 3422.78 1637.33 -971.469 510.347 1097.36 
10169.5 1
12373401 -2389.56 3582 1687.33 -913.845 310.981 965.31 
10170 1
12373401 -2867.12 3809.5 1688.5 -943.813 449.605 1045.43 
10170.5 1
12373401 -3275 4026 1748.88 -853.295 452.929 966.052 
10171 1
12373401 -3767.56 4309.44 1741.67 -967.693 556.865 1116.48 
10171.5 1
12373401 -4222 4482.75 1722.75 -903.468 344.544 966.936 
10172 1
12373401 -4795.33 4741.33 1640.89 -1162.95 524.51 1275.76 
10172.5 1
12373401 -5430.62 4945.38 1289.5 -1210.08 388.651 1270.96 
10173 1
12373401 -5876.75 5095 1298.38 -903.087 302.885 952.526 
10173.5 1
12373401 -6483.89 5317.33 1412.67 -1197.51 438.527 1275.28 
10174 1
12373401 -6929.88 5517.12 1402.25 -895.554 401.188 981.31 
10174.5 1
12373401 -7584.12 5684.25 1139.75 -1371.59 350.367 1415.64 
10175 1
12373401 -7955.38 5804.25 1461.75 -732.249 236.686 769.551 
10175.5 1
12373401 -8367.78 5926.22 1410.67 -823.159 243.458 858.407 
10176 1
12373401 -8653 6155.67 1490.67 -549.561 442.089 705.309 
10176.5 1
12373401 -8915.12 6428.25 1507.62 -515.994 536.581 744.426 
10177 1
12373401 -9408.62 6545.38 1433.75 -1045.55 248.146 1074.59 
10177.5 1
12373401 -9722.12 6746.12 1522 -658.613 421.744 782.074 
10178 1
12373401 -10051.8 6976.67 1465.67 -627.91 439.127 766.227 
10178.5 1
12373401 -10368.9 7114.5 1481.62 -624.207 271.325 680.626 
10179 1
12373401 -10743.4 7296.5 1501 -780.208 379.167 867.463 
10179.5 1
12373401 -11123 7475.12 1451.88 -771.596 363.059 852.743 
10180 1
12373401 -11555.4 7519.75 1480.62 -857.887 88.5417 862.444 
10180.5 1
12373401 -12096.1 7522.67 1439.44 -1043.89 5.63063 1043.91 
10181 1
12373401 -12709.1 7409.12 1450.75 -1197.29 -221.761 1217.66 
10181.5 1
12373401 -13185.8 7266.38 1414.88 -972.704 -291.327 1015.39 
10182 1
12373401 -13656.1 7165.22 1427.89 -927.734 -199.512 948.944 
10182.5 1
12373401 -14117 7041.12 1428.62 -907.262 -244.286 939.574 
10183 1
12373401 -14675.1 6851.88 1445 -1143.7 -387.807 1207.66 
10183.5 1
12373401 -15162 6656 1417.5 -1014.32 -408.073 1093.33 
10184 1
12373401 -15638 6496.44 1418.78 -953.908 -319.751 1006.07 
10184.5 1
12373401 -16059.5 6343.5 1439.5 -836.31 -303.461 889.664 
10185 1
12373401 -16658.7 6081.89 1478.11 -1152.24 -503.098 1257.29 
10185.5 1
12373401 -17183.2 5822.62 1523 -1030.62 -509.359 1149.62 
10186 1
12373401 -17539.6 5829.56 1545.67 -728.641 14.1729 728.779 
10186.5 1
12373401 -17918.4 5610.67 1422.78 -737.138 -425.854 851.307 
10187 1
12373401 -18319.5 5402.2 1448.9 -808.58 -420.296 911.29 
10187.5 1
12373401 -18700.4 5178 1393.22 -788.705 -464.182 915.161 
10188 1
12373401 -19141.3 4946.22 1445.78 -880.018 -462.63 994.212 
10188.5 1
12373401 -19727 4766.5 1356.12 -1164.35 -357.301 1217.94 
10189 1
12373401 -20258.3 4584.44 1378.67 -1052.15 -360.506 1112.19 
10189.5 1
12373401 -20657.2 4607 1440.88 -762.747 43.1273 763.965 
10190 1
12373401 -21204.2 4376.62 1341.5 -1118.61 -471.115 1213.77 
10190.5 1
12373401 -21823.6 4085.62 1446.88 -1251.26 -587.879 1382.48 
10191 1
12373401 -22160.6 3885.25 1180.12 -659.491 -392.123 767.261 
10191.5 1
12373401 -22638.6 3603 1173 -963.71 -569.052 1119.18 
10192 1
12373401 -23140.3 3413.43 1654.29 -1074.22 -405.935 1148.36 
10192.5 1
12373401 -23576.8 3220 1665.33 -852.524 -377.79 932.482 
10193 1
12373401 -24104.4 2872.75 1652.38 -1014.61 -667.788 1214.65 
10193.5 1
12373401 -24588.4 2525.5 1656 -1014.68 -727.987 1248.81 
10194 1
12373401 -25005.1 2302.75 1669.25 -862.836 -461.18 978.353 
10194.5 1
12373401 -25354 2116.62 1714.5 -696.357 -371.507 789.26 
10195 1
12373401 -25728.8 1879.88 1689.38 -751.002 -474.449 888.316 
10195.5 1
12373401 -26235.6 1709.33 1701.33 -974.626 -327.965 1028.33 
10196 1
12373401 -26717.9 1453.5 1744.38 -923.984 -490.102 1045.92 
10196.5 1
12373401 -27251.8 1203.25 1800.62 -1082.91 -507.606 1195.98 
10197 1
12373401 -27754.5 977 1812.12 -1058.42 -476.316 1160.66 
10197.5 1
12373401 -28124 763.75 1812.62 -763.43 -440.599 881.449 
10198 1
12373401 -28458.2 368.25 1810.25 -671.185 -794.177 1039.81 
10198.5 1
12373401 -28699.1 -47.5556 1755 -470.432 -812.12 938.534 
10199 1
12373401 -29052.4 -394.25 1629.88 -689.969 -677.138 966.733 
10199.5 1
12373401 -29430.2 -672 1526.5 -772.751 -567.996 959.043 
10200 1
12373401 -29816.4 -939.556 1507 -755.762 -523.592 919.416 
10200.5 1
12373401 -30239 -1163.75 1589.12 -857.111 -454.755 970.279 
10201 1
12373401 -30748 -1406 1620 -1024.14 -487.425 1134.22 
10201.5 1
12373401 -31295 -1669.22 1683.11 -1051.92 -506.197 1167.38 
10202 1
12373401 -31675.1 -1861 1713.88 -748.278 -377.515 838.115 
10202.5 1
12373401 -32057 -2132 1704 -810.775 -575.372 994.187 
10203 1
12373401 -32473.9 -2342.67 1711 -814.236 -411.458 912.293 
10203.5 1
12373401 -32886.5 -2596.75 1690.25 -823.575 -507.152 967.202 
10204 1
12373401 -33330.8 -2876.89 1679.22 -885.015 -558.046 1046.26 
10204.5 1
12373401 -33728 -3234.5 1670.62 -799.24 -719.539 1075.42 
10205 1
12373401 -34048.9 -3413.22 1627.44 -669.914 -373.115 766.812 
10205.5 1
12373401 -34519.9 -3666.62 1609.5 -912.764 -491.091 1036.49 
10206 1
12373401 -34908 -3805.33 1625.56 -768.564 -274.67 816.171 
10206.5 1
12373401 -35380.2 -3950.5 1624.38 -922.363 -283.529 964.957 
10207 1
12373401 -35814.6 -4023.38 1643.25 -870.491 -146.042 882.657 
10207.5 1
12373401 -36228.6 -4053.25 1658.62 -875.264 -63.1607 877.54 
10208 1
12373401 -36658.9 -4042.88 1698.5 -878.061 21.1735 878.316 
10208.5 1
12373401 -37146.2 -3893.33 1743 -937.206 287.58 980.336 
10209 1
12373401 -37593.4 -3832.12 1752.62 -871.643 119.314 879.771 
10209.5 1
12373401 -38070.5 -3633.25 1753 -965.84 402.581 1046.38 
10210 1
12373401 -38544.8 -3395.38 1753 -975.823 489.455 1091.69 
10210.5 1
12373401 -39443.2 -2701.78 1753.67 -1744.61 1346.79 2203.97 
