# Supplementary material for: Intrinsic group behaviour II: On the dependence of triad spatial dynamics on social and personal features; and on the effect of social interaction on small group dynamics
Source: PLoS One. 2019 Dec 3;14(12):e0225704. doi: 10.1371/journal.pone.0225704 (PMC6890182; doi:10.1371/journal.pone.0225704)
Supplement: S3 Data Set — (ZIP) [file pone.0225704.s003.zip › set_3_int/group_traj_triad_int/traj_3_0324_55.dat]

3 12365700 12365801 12371500 0 0 1 0 1 1 0 20 0 30 1487.35 1706.76 1194.22 
10017 1
12365700 -18561.1 11038 1260.88 0 0 0 
10017.5 1
12365700 -18410.3 10500 1253.43 315.563 -1125.52 1168.92 
10018 2
12365801 -18348 11268 1307.14 0 0 0 
12365700 -18115.3 9791 1341 584.064 -1403.96 1520.6 
10018.5 2
12365801 -18053.5 10645.5 1336.12 636.069 -1344.49 1487.36 
12365700 -17679.2 9320.62 1444.25 832.22 -897.662 1224.09 
10019 2
12365801 -17803.6 10016.9 1361.25 495.784 -1247.27 1342.2 
12365700 -17235.9 8919.12 1350.12 879.712 -796.627 1186.81 
10019.5 2
12365801 -17685.6 9516.14 1337.29 250.645 -1063.13 1092.27 
12365700 -16857.1 8535.29 1391.14 804.102 -814.945 1144.87 
10020 2
12365801 -17418.4 9069.25 1338.25 555.502 -929.091 1082.49 
12365700 -16439.1 8186.25 1431.25 869.06 -725.646 1132.18 
10020.5 2
12365801 -17052.8 8690.38 1333 725.446 -751.736 1044.69 
12365700 -16052.2 7929.12 1360.88 767.609 -510.169 921.681 
10021 2
12365801 -16666.1 8306.38 1341 773.25 -768 1089.83 
12365700 -15760.2 7735 1397 584 -388.25 701.28 
10021.5 2
12365801 -16197.9 8012.25 1342.38 929.067 -583.581 1097.15 
12365700 -15277.2 7398.38 1435.38 958.333 -667.907 1168.12 
10022 2
12365801 -15766.6 7854.25 1329.25 872.976 -319.838 929.722 
12365700 -14712.8 7204.12 1452.25 1142.71 -393.219 1208.48 
10022.5 2
12365801 -15330.9 7687.12 1331.38 866.302 -332.256 927.833 
12365700 -14163.2 7086 1492.25 1092.45 -234.841 1117.4 
10023 2
12365801 -14876.1 7470.75 1320.25 926.171 -440.682 1025.67 
12365700 -13660.4 6924.12 1452.25 1024.19 -329.684 1075.94 
10023.5 2
12365801 -14434.3 7289.22 1321.78 843.114 -346.427 911.511 
12365700 -13164 6648.56 1458.89 947.281 -525.896 1083.47 
10024 2
12365801 -13968.4 7070.71 1354.43 913.539 -428.447 1009.02 
12365700 -12738.4 6447.57 1452.29 834.454 -394.087 922.831 
10024.5 2
12365801 -13544 6942.5 1348.62 930.764 -281.172 972.306 
12365700 -12346.9 6392.12 1474.25 858.67 -121.593 867.237 
10025 2
12365801 -13011.6 6706.78 1338.56 1000.84 -443.087 1094.53 
12365700 -11871.6 6260.67 1456.44 893.458 -247.102 926.998 
10025.5 2
12365801 -12583.9 6627.62 1324.38 838.589 -155.202 852.83 
12365700 -11362 6147.12 1470.88 999.129 -222.631 1023.63 
10026 2
12365801 -12157.2 6475.88 1342 851.547 -302.894 903.813 
12365700 -10837 5975.75 1473.88 1047.9 -342.066 1102.32 
10026.5 2
12365801 -11617.4 6328.38 1356.25 1090.66 -297.98 1130.63 
12365700 -10405 5860.12 1477.62 872.727 -233.586 903.446 
10027 2
12365801 -11147.8 6291.88 1376.25 919.031 -71.4286 921.803 
12365700 -9922.88 5675.12 1412.75 943.493 -362.035 1010.57 
10027.5 2
12365801 -10647.3 6264.29 1404.14 1025.54 -56.5354 1027.1 
12365700 -9391.86 5611.57 1407.57 1088.15 -130.233 1095.92 
10028 2
12365801 -10141.1 6265.12 1352.12 1067.85 1.77065 1067.85 
12365700 -9073.5 5515.62 1428.25 671.64 -202.419 701.479 
10028.5 2
12365801 -9518 6245 1387.5 1229.04 -39.6943 1229.68 
12365700 -8515.38 5469.5 1455.38 1100.84 -90.9763 1104.59 
10029 2
12365801 -9004 6189.62 1397.62 1017.82 -109.653 1023.71 
12365700 -7987.5 5450 1476.75 1045.3 -38.6139 1046.01 
10029.5 2
12365801 -8479.75 6338.62 1345 1061.23 301.619 1103.26 
12365700 -7510.25 5498.38 1413 966.093 97.9251 971.043 
10030 2
12365801 -8017.38 6288.75 1336.25 879.04 -94.8194 884.139 
12365700 -6976.12 5453.88 1400.12 1015.45 -84.6008 1018.96 
10030.5 2
12365801 -7551.5 6221.12 1327.75 928.038 -134.711 937.764 
12365700 -6477.5 5447.75 1442.25 993.277 -12.2012 993.352 
10031 2
12365801 -7000.25 6173.38 1405.75 1080.88 -93.6275 1084.93 
12365700 -5953.5 5343.5 1281.88 1027.45 -204.412 1047.59 
10031.5 2
12365801 -6448 6038.38 1318.75 1133.98 -277.207 1167.37 
12365700 -5361 5195.12 1174.12 1216.63 -304.671 1254.2 
10032 2
12365801 -5905.12 6007.38 1310.25 1079.27 -61.6302 1081.03 
12365700 -4582.88 4973.5 1327.62 1546.97 -440.606 1608.49 
10032.5 2
12365801 -5174.38 5700.5 1227.5 1449.9 -608.879 1572.56 
12365700 -3944.5 4746.12 1522 1266.62 -451.141 1344.56 
10033 2
12365801 -4630.75 5467 1358.38 1093.81 -469.819 1190.44 
12365700 -3439.62 4587.38 1621.5 1015.85 -319.416 1064.88 
10033.5 2
12365801 -4231.62 5265.38 1470.12 795.07 -401.643 890.76 
12365700 -3016.12 4409.25 1687.75 843.625 -354.831 915.21 
10034 2
12365801 -3787.5 5052.38 1513 893.612 -428.571 991.068 
12365700 -2671.25 4376.38 1707 693.913 -66.1469 697.059 
10034.5 2
12365801 -3279.5 4808.5 1571.25 1032.52 -495.681 1145.34 
12365700 -2243.38 4171.5 1703.25 869.665 -416.413 964.218 
10035 2
12365801 -2806.12 4591 1597.62 958.249 -440.283 1054.56 
12365700 -1768.38 4003.75 1688.12 961.538 -339.575 1019.74 
10035.5 3
12371500 -3949.83 3443.83 1054.83 0 0 0 
12365801 -2458.75 4380 1591.75 703.188 -427.126 822.745 
12365700 -1320 3880.62 1682.25 907.642 -249.241 941.241 
10036 3
12371500 -3535.75 3374.38 1117.5 932.62 -156.438 945.65 
12365801 -2113.5 4202.25 1636.62 683.663 -351.98 768.951 
12365700 -834.125 3777.12 1730.75 962.129 -204.95 983.716 
10036.5 3
12371500 -2989.88 3197.5 1142.38 1066.16 -345.459 1120.73 
12365801 -1742.75 4084.75 1646.88 724.121 -229.492 759.617 
12365700 -505.75 3637.38 1666.5 641.357 -272.949 697.023 
10037 3
12371500 -2153.12 3242.75 1196 1673.5 90.5 1675.95 
12365801 -1323.75 4070.25 1634.25 838 -29 838.502 
12365700 -55.625 3500 1619.62 900.25 -274.75 941.243 
10037.5 3
12371500 -1555 3247.71 1283.14 1243.5 10.3208 1243.55 
12365801 -865.429 4127.57 1606.43 952.851 119.171 960.275 
12365700 479.714 3404.43 1596.57 1112.97 -198.693 1130.57 
10038 3
12371500 -1173.25 3256.38 1242.75 793.659 18.0056 793.863 
12365801 -443.875 4008.62 1569.38 876.411 -247.29 910.631 
12365700 950.25 3217.12 1720 978.245 -389.405 1052.9 
10038.5 3
12371500 -797.75 3249 1236.88 724.903 -14.2375 725.043 
12365801 128.5 3926.12 1551.25 1104.97 -159.266 1116.39 
12365700 1190.5 3099.25 1787.62 463.803 -227.558 516.62 
10039 3
12371500 -354.625 3188.62 1231.62 893.397 -121.724 901.651 
12365801 690.875 3938.38 1521.38 1133.82 24.6976 1134.09 
12365700 1942.62 2959.38 1746.88 1516.38 -282.006 1542.38 
10039.5 3
12371500 54.125 3247.88 1227.25 846.273 122.671 855.118 
12365801 1135.75 3742.75 1581.62 921.066 -405.021 1006.18 
12365700 2271.62 2931.75 1712.38 681.159 -57.1946 683.556 
10040 3
12371500 696.333 3179.56 1228.89 1223.25 -130.132 1230.16 
12365801 1466.56 3451.44 1581.22 630.106 -554.868 839.59 
12365700 2416.56 2692.33 1676.44 276.058 -456.032 533.079 
10040.5 3
12371500 1181.12 3000.62 1207 934.088 -344.76 995.681 
12365801 1720 3233.12 1601.38 488.332 -420.654 644.529 
12365700 2727.75 2584.62 1688.88 599.604 -207.531 634.503 
10041 3
12371500 1568.5 2839 1203.25 793.801 -331.199 860.124 
12365801 2037.88 3157.38 1616.12 651.383 -155.225 669.623 
12365700 3082.5 2446.12 1639.25 726.947 -283.811 780.385 
10041.5 3
12371500 1972.5 2647.12 1208.88 763.705 -362.713 845.462 
12365801 2355.75 3020.75 1586.25 600.898 -258.27 654.05 
12365700 3515.5 2269.12 1603.25 818.526 -334.594 884.272 
10042 3
12371500 2255.29 2532 1188.29 592.842 -241.352 640.088 
12365801 2793.71 2863.29 1543.86 918.164 -330.114 975.705 
12365700 3972 2125.14 1581.14 957.023 -301.849 1003.5 
10042.5 3
12371500 2681.25 2406.12 1156.88 896.767 -265 935.102 
12365801 3159.75 2712 1516.88 770.602 -318.496 833.826 
12365700 4419.62 2160.12 1580.5 942.368 73.6466 945.242 
10043 3
12371500 3219 2130.62 1097.38 1026.24 -525.763 1153.08 
12365801 3520.88 2605.5 1541.38 689.17 -203.244 718.515 
12365700 4767.25 1942.75 1566.75 663.406 -414.838 782.431 
10043.5 3
12371500 3608.25 1992.75 1052 773.857 -274.105 820.968 
12365801 3846 2550.12 1485.25 646.372 -110.089 655.68 
12365700 5300.75 1544.12 1534.5 1060.64 -792.495 1324.01 
10044 3
12371500 3917.75 1699.88 1006 603.314 -570.906 830.615 
12365801 4153.12 2367.25 1420.25 598.684 -356.481 696.78 
12365700 5661.5 1259.38 1536.88 703.216 -555.068 895.887 
10044.5 3
12371500 4250.86 1517.14 974.714 686.819 -376.767 783.373 
12365801 4562.29 2093.57 1382.29 843.63 -564.286 1014.95 
12365700 5866.57 1062.71 1568.29 422.828 -405.486 585.835 
10045 3
12371500 4644.12 1475.62 930.125 827.932 -87.406 832.533 
12365801 4840.25 2026.12 1400.5 585.188 -141.992 602.168 
12365700 6080.38 780.125 1608 450.113 -594.925 746.014 
10045.5 3
12371500 4937.57 1305.14 909.286 601.325 -349.349 695.439 
12365801 4996.86 1892 1415 320.916 -274.846 422.525 
12365700 6259 635.143 1609.29 366.035 -297.095 471.43 
10046 3
12371500 5116.5 1164.38 916 354.314 -278.748 450.82 
12365801 5247.12 1753.75 1393.88 495.58 -273.762 566.167 
12365700 6563.38 437.25 1609.25 602.723 -391.867 718.912 
10046.5 3
12371500 5399.62 1151.62 913.625 534.198 -24.0566 534.74 
12365801 5437 1688.62 1383.88 358.255 -122.877 378.742 
12365700 6781.38 299.5 1615.62 411.321 -259.906 486.555 
10047 3
12371500 5754 1152.14 969.571 726.178 1.06118 726.179 
12365801 5574.57 1658.86 1428.43 281.909 -60.9997 288.433 
12365700 6946.57 142.143 1623.86 338.517 -322.453 467.515 
10047.5 3
12371500 6114.88 1000.25 960.375 737.986 -310.619 800.692 
12365801 5793.5 1554.12 1415 447.707 -214.176 496.299 
12365700 7029.5 92.125 1635.5 169.588 -102.286 198.047 
10048 3
12371500 6428.86 767.714 1036.86 627.964 -465.071 781.429 
12365801 5936.57 1428.14 1418.57 286.143 -251.964 381.266 
12365700 7033.71 -52.4286 1664.29 8.42857 -289.107 289.23 
10048.5 3
12371500 6538.88 516.875 1101.5 220.919 -503.693 550.011 
12365801 5891 1422.12 1460.62 -91.5089 -12.084 92.3033 
12365700 6966.38 -63 1717.5 -135.219 -21.2278 136.876 
10049 3
12371500 6582.88 382.625 1134.62 84.6154 -258.173 271.686 
12365801 5896.75 1597.25 1446.12 11.0577 336.779 336.96 
12365700 6946.62 -83.875 1715.75 -37.9808 -40.1442 55.2639 
10049.5 3
12371500 6568.71 332.857 1121.71 -28.7819 -101.154 105.169 
12365801 5906.43 1627.86 1440.14 19.6719 62.2096 65.2459 
12365700 6927 -145.571 1722.43 -39.8882 -125.399 131.59 
10050 3
12371500 6568.12 271.125 1106.62 -1.17388 -122.972 122.978 
12365801 5774.62 1681.25 1457.12 -262.557 106.36 283.282 
12365700 6925.75 -121.75 1763.62 -2.49004 47.453 47.5183 
10050.5 3
12371500 6532 304.625 1146 -69.8743 64.7969 95.2946 
12365801 5831.88 1805.75 1437.88 110.735 240.812 265.053 
12365700 6930.38 -70.875 1738 8.94584 98.4043 98.81 
10051 3
12371500 6591.57 552 1154 123.336 512.164 526.805 
12365801 5864.86 1746.86 1422.43 68.286 -121.931 139.751 
12365700 6882.43 -16.1429 1743.86 -99.268 113.317 150.648 
10051.5 3
12371500 6451 681.625 1190.88 -290.437 267.82 395.071 
12365801 5813.38 1471.12 1413.25 -106.368 -569.695 579.539 
12365700 6747.5 159.125 1703.62 -278.778 362.124 457.002 
10052 3
12371500 6280.12 662.25 1127.75 -338.366 -38.3663 340.535 
12365801 5753.75 1261.5 1418.75 -118.069 -415.099 431.564 
12365700 6774.12 388.75 1658.62 52.7228 454.703 457.749 
10052.5 3
12371500 6226.62 519.25 1137.5 -105.315 -281.496 300.552 
12365801 5750.38 766.875 1523.62 -6.6437 -973.671 973.694 
12365700 6775.88 488.625 1640.62 3.44488 196.604 196.635 
10053 3
12371500 6183.38 399.25 1228.62 -85.4743 -237.154 252.087 
12365801 5688.5 496.25 1531.12 -122.283 -534.832 548.633 
12365700 6742.25 541.625 1633 -66.4526 104.743 124.045 
10053.5 3
12371500 6223.75 420 1218.12 78.3981 40.2913 88.1456 
12365801 5709.25 207 1521.88 40.2913 -561.65 563.094 
12365700 6847.25 670.75 1622.5 203.883 250.728 323.161 
10054 3
12371500 6253 499.429 1183 60.0616 163.098 173.805 
12365801 5815.43 31.8571 1502.86 218.026 -359.636 420.563 
12365700 7061.57 619 1624.29 440.085 -106.263 452.732 
10054.5 3
12371500 6420.25 300.25 1157.12 355.096 -422.884 552.199 
12365801 5934.62 -0.125 1510.5 253.071 -67.9026 262.022 
12365700 7263.38 366 1616.38 428.458 -537.155 687.104 
10055 3
12371500 6615.25 -182.25 1150.12 377.176 -933.269 1006.6 
12365801 5931.25 -11.5 1502.12 -6.52805 -22.0019 22.95 
12365700 7376.25 11.125 1602.38 218.327 -686.412 720.297 
10055.5 3
12371500 6838.5 -457.625 1127.12 435.185 -536.793 691.038 
12365801 5805.38 56.875 1497.62 -245.37 133.285 279.234 
12365700 7425.62 -489.75 1658 96.2476 -976.365 981.097 
10056 3
12371500 7011 -788.125 1148.62 336.914 -645.508 728.142 
12365801 5704.75 409.125 1475.62 -196.533 687.988 715.509 
12365700 7558.75 -786.75 1706.5 260.01 -580.078 635.685 
10056.5 3
12371500 7184.38 -1165.5 1172.5 342.638 -745.8 820.743 
12365801 5650.38 467.125 1491.75 -107.46 114.625 157.119 
12365700 7720.75 -1011.88 1695.5 320.158 -444.911 548.131 
10057 3
12371500 7406.75 -1372.25 1159 443.862 -412.675 606.064 
12365801 5639.62 433.625 1505.25 -21.4571 -66.8663 70.2247 
12365700 8016.25 -1319.5 1663.5 589.82 -614.022 851.417 
10057.5 3
12371500 7726.75 -1760.25 1141.25 657.084 -796.715 1032.72 
12365801 5716.75 539 1507.75 158.368 216.376 268.139 
12365700 8358.88 -1607.88 1694.25 703.542 -592.146 919.57 
10058 3
12371500 7997.62 -2003.88 1115.12 549.442 -494.168 738.978 
12365801 5675.38 473.375 1535.88 -83.9249 -133.114 157.361 
12365700 8716.75 -1928.5 1705.12 725.913 -650.355 974.634 
10058.5 3
12371500 8301 -2275 1112 594.853 -531.618 797.789 
12365801 5715 620.875 1531.62 77.6961 289.216 299.47 
12365700 8991 -2200.12 1724.25 537.745 -532.598 756.856 
10059 3
12371500 8658.12 -2505.75 1059.12 728.827 -470.918 867.728 
12365801 5778.12 456 1532.88 128.827 -336.48 360.298 
12365700 9224.88 -2510.5 1707.88 477.296 -633.418 793.114 
10059.5 3
12371500 8898.38 -2791 1081.12 496.384 -589.36 770.547 
12365801 5858.12 226.5 1518.5 165.289 -474.174 502.156 
12365700 9485.12 -2830.12 1694 537.707 -660.382 851.606 
10060 3
12371500 9186.12 -3252.88 1210.75 565.324 -907.417 1069.11 
12365801 5932.5 71.625 1570.88 146.12 -304.273 337.54 
12365700 9762.5 -3153.75 1679.62 544.941 -635.806 837.382 
10060.5 3
12371500 9537.44 -3783.44 1203.56 701.236 -1059.02 1270.14 
12365801 5927 47 1618.78 -10.978 -49.1517 50.3628 
12365700 9973 -3443.22 1697.78 420.16 -577.789 714.405 
10061 3
12371500 9734.88 -4081 1179.38 392.506 -591.562 709.934 
12365801 5919.62 51.375 1590.12 -14.662 8.69781 17.0478 
12365700 10160.8 -3770.75 1676.12 373.26 -651.149 750.545 
10061.5 3
12371500 9828.89 -4182.22 1151.56 189.163 -203.666 277.961 
12365801 6049 -1.88889 1553.56 260.312 -107.171 281.51 
12365700 10298.2 -4216.44 1681.89 276.604 -896.77 938.459 
10062 3
12371500 10011.6 -4371.88 1148.12 360.426 -374.069 519.456 
12365801 6095.25 7.875 1560 91.2229 19.2582 93.2335 
12365700 10502.2 -4525.5 1674.62 402.422 -609.577 730.43 
10062.5 3
12371500 10247.1 -4712.75 1158.12 487.578 -705.745 857.793 
12365801 6087.62 -42.125 1561 -15.7867 -103.52 104.716 
12365700 10743.5 -4834.12 1658.12 499.482 -638.975 811.031 
10063 3
12371500 10641.3 -5263.89 1201.89 782.159 -1093.53 1344.46 
12365801 6102.44 -5.88889 1579.89 29.4037 71.897 77.6773 
12365700 11041.7 -5055.44 1647.56 591.601 -439.126 736.765 
10063.5 3
12371500 10797 -5511.5 1232.88 310.093 -493.249 582.625 
12365801 6132 -2.25 1571.12 58.8756 7.24878 59.3202 
12365700 11261.1 -5275.38 1634 437.168 -438.109 618.914 
10064 3
12371500 10897.2 -5820 1162.62 209.728 -645.397 678.619 
12365801 6143.5 44.25 1556 24.0586 97.2803 100.211 
12365700 11436.2 -5608.25 1636.12 366.37 -696.391 786.885 
10064.5 3
12371500 11220.6 -6255.89 1098.44 613.483 -827.114 1029.8 
12365801 6117.22 400.889 1531.33 -49.863 676.734 678.569 
12365700 11800.6 -5937.11 1644.78 691.282 -624.025 931.277 
10065 3
12371500 11653.1 -6629.62 1086.88 856.573 -740.072 1132 
12365801 6035.62 325.125 1541.5 -161.579 -150.028 220.49 
12365700 12051.6 -6214.62 1615.12 497.167 -549.532 741.054 
10065.5 3
12371500 11966.3 -6928 1116.67 628.932 -599.147 868.638 
12365801 5889.44 576.222 1502.67 -293.535 504.211 583.431 
12365700 12398.7 -6579.67 1626.44 696.871 -733.015 1011.41 
10066 3
12371500 12225.4 -7152.56 1153.67 504.107 -436.879 667.073 
12365801 5992.89 606 1524.78 201.254 57.9334 209.426 
12365700 12625.1 -6861.22 1656.89 440.553 -547.773 702.953 
10066.5 3
12371500 12509.3 -7445.67 1183.89 564.391 -582.726 811.238 
12365801 5999.56 673.778 1507 13.2538 134.747 135.397 
12365700 12868.3 -7134.89 1663.11 483.543 -544.069 727.891 
10067 3
12371500 12697.6 -7667.8 1187.9 379.57 -447.849 587.063 
12365801 5938.1 468.1 1518.5 -123.902 -414.673 432.788 
12365700 13106.1 -7416.7 1737.4 479.368 -568.168 743.376 
10067.5 3
12371500 12902.8 -7929.9 1212.6 420.492 -537.09 682.114 
12365801 6021.7 156 1597.8 171.311 -639.549 662.096 
12365700 13246.5 -7592.4 1711.4 287.705 -360.041 460.873 
10068 3
12371500 13163.4 -8396.44 1289.11 530.844 -950.192 1088.42 
12365801 6024.33 37.5556 1598.33 5.3632 -241.231 241.291 
12365700 13526.2 -8029.44 1674.22 569.699 -890.111 1056.81 
10068.5 3
12371500 13471 -8738.75 1462.62 617.581 -687.361 924.052 
12365801 5991.12 -21.875 1528.25 -66.6834 -119.338 136.705 
12365700 13969.9 -8553.75 1663.88 890.869 -1052.82 1379.16 
10069 3
12371500 13810.9 -9183 1337 683.881 -893.863 1125.47 
12365801 6072.89 44.7778 1494.33 164.515 134.11 212.251 
12365700 14240 -8906.89 1697.78 543.511 -710.541 894.58 
10069.5 2
12371500 14000.5 -9507.38 1256.25 366.045 -626.207 725.344 
12365700 14387.2 -9134.25 1699.75 284.266 -438.921 522.933 
10070 2
12371500 14642.5 -9820.12 1387.12 1241.78 -604.932 1381.29 
12365700 14639.4 -9323.25 1698.62 487.669 -365.571 609.478 
10069.5 1
12365801 6166 15.75 1491 236.924 -73.862 248.17 
10070.5 3
12371500 15114.8 -10117.1 1637.62 990.042 -622.642 1169.56 
12365801 5051.43 1346.71 1367.71 -971.727 1160.39 1513.52 
12365700 14790.2 -9710.12 1741.25 316.3 -811.059 870.553 
10071 3
12371500 15350.8 -10529 1713.78 472.056 -823.75 949.421 
12365801 5115.11 1266.78 1355.11 134.921 -169.357 216.53 
12365700 15074.4 -10050.7 1738.56 568.389 -681.083 887.097 
10071.5 3
12371500 15408.8 -11016.8 1741.62 113.671 -956.373 963.104 
12365801 5337.5 1134.25 1411.75 436.057 -259.858 507.614 
12365700 15362.9 -10421.6 1695.12 565.55 -727.369 921.365 
10072 3
12371500 15250 -11258.9 1712.5 -331.42 -505.48 604.441 
12365801 5327.75 1284.62 1393.25 -20.3549 313.935 314.594 
12365700 15692.5 -10938.8 1644.75 688.152 -1079.59 1280.26 
10072.5 3
12371500 15546.7 -11687.7 1640.11 568.327 -821.44 998.879 
12365801 4986.22 1463.33 1354.22 -654.268 342.353 738.425 
12365700 16056.6 -11667.4 1739.67 697.424 -1395.97 1560.49 
10073 3
12371500 15968.9 -11955.2 1640.25 831.119 -526.739 983.978 
12365801 4888.75 1228.62 1330 -191.874 -462.024 500.282 
12365700 16446.8 -12146.6 1770.5 768.099 -943.269 1216.44 
10073.5 3
12371500 16252.4 -12292.6 1638.75 595.588 -708.771 925.787 
12365801 4848.25 1164.12 1306.88 -85.084 -135.504 160.002 
12365700 16743.2 -12461.9 1768.25 622.899 -662.29 909.193 
10074 2
12365801 4759.12 1030.25 1298.25 -177.54 -266.683 320.375 
12365700 17204.4 -12658.4 1765.38 918.576 -391.434 998.5 
10074.5 2
12365801 4567.62 908.25 1300.12 -387.652 -246.964 459.636 
12365700 17678 -12798.9 1759.25 958.755 -284.413 1000.05 
10075 1
12365801 4528.56 936.444 1303.33 -79.2484 57.1895 97.7289 
10075.5 1
12365801 4596 1433.12 1273.12 130.96 964.428 973.279 
10076 1
12365801 4654.44 1675.22 1179.33 113.045 468.273 481.725 
10076.5 1
12365801 4745.5 1657.38 1108.25 182.111 -35.6944 185.576 
10077 1
12365801 4712.38 1723.25 1052.5 -67.602 134.439 150.479 
10077.5 1
12365801 4687 1761.5 1034.75 -51.4706 77.5862 93.1066 
10078 1
12365801 4674.75 1764.75 994.375 -24.6976 6.55242 25.552 
10078.5 1
12365801 4624.38 1750 987.25 -103.866 -30.4124 108.227 
10079 1
12365801 4471.67 1479.67 1034.22 -297.677 -526.966 605.231 
10079.5 1
12365801 4509.5 1689.5 1029.5 74.3287 412.246 418.893 
10080 1
12365801 4609.67 1746.33 1006 197.958 112.319 227.602 
10080.5 1
12365801 4650.25 1732.12 988.875 77.7458 -27.219 82.3729 
10081 1
12365801 4553.86 1366.43 967.714 -204.656 -776.426 802.945 
10081.5 1
12365801 4557.78 1571.22 963.556 8.03409 419.659 419.736 
10082 1
12365801 4700.44 1513.67 999.778 270.715 -109.214 291.914 
10082.5 1
12365801 4982.62 1476.38 1073.62 573.538 -75.7961 578.524 
10083 1
12365801 5061.89 1415.33 1098 156.958 -120.875 198.107 
10083.5 1
12365801 5011.25 1271.75 1062 -102.095 -289.483 306.958 
10084 1
12365801 4885.78 1054.44 1049.44 -250.944 -434.611 501.856 
10084.5 1
12365801 4551.62 935.75 1027.88 -665.643 -236.443 706.389 
10085 1
12365801 4378.75 1093.38 1021.5 -354.252 323.002 479.4 
10085.5 1
12365801 4380.25 1280.25 1004.88 3.125 389.323 389.335 
10086 1
12365801 4442 1500.33 986.889 118.75 423.237 439.581 
10086.5 1
12365801 4419.38 1459.75 1042.38 -42.2897 -75.8567 86.8485 
10087 1
12365801 4600.29 1102.43 1223.57 385.737 -761.879 853.963 
10087.5 1
12365801 4937.89 641.889 1277.11 663.268 -904.793 1121.86 
10088 1
12365801 5480.4 291 1329.6 1159.21 -749.763 1380.55 
10088.5 1
12365801 6093.29 35.8571 1384.29 1086.68 -452.381 1177.08 
10089 1
12365801 6220.43 -96.5714 1487.71 272.839 -284.181 393.954 
10089.5 1
12365801 6533.38 -362.875 1521.88 647.922 -551.353 850.761 
10090 1
12365801 6979.38 -762.5 1522.25 884.921 -792.907 1188.19 
10090.5 1
12365801 7593.25 -1259.88 1515.38 1235.16 -1000.75 1589.7 
10091 1
12365801 7691.25 -1650.12 1549.75 194.444 -774.306 798.347 
10091.5 1
12365801 8088.12 -2077.5 1584.25 787.45 -847.966 1157.21 
10092 1
12365801 8445.12 -2539.25 1605 754.757 -976.216 1233.96 
10092.5 1
12365801 8847.12 -2936.62 1641 800.797 -791.584 1126 
10093 1
12365801 9445.33 -3288.33 1626.56 1141.62 -671.199 1324.31 
10093.5 1
12365801 9995 -3643 1619.12 1077.78 -695.425 1282.66 
10094 1
12365801 10377.2 -3883.5 1612.88 773.785 -486.842 914.199 
10094.5 1
12365801 10980.4 -4279.88 1548 1223.38 -804.006 1463.93 
10095 1
12365801 11401.9 -4659 1507.25 889.241 -799.842 1196.03 
10095.5 1
12365801 11843.3 -5157 1538.89 834.515 -941.399 1258.03 
10096 1
12365801 12377.6 -5805.71 1538.71 1055.81 -1282.04 1660.83 
10096.5 1
12365801 12862.6 -6272.75 1539.5 1029.84 -991.583 1429.62 
10097 1
12365801 13324.6 -6758.88 1555.12 935.223 -984.059 1357.58 
10097.5 1
12365801 13716.1 -7197.25 1587.12 755.792 -846.284 1134.64 
10098 1
12365801 14213.9 -7583.62 1577.5 979.823 -760.581 1240.38 
10098.5 1
12365801 14704.8 -7974.12 1611.88 979.79 -779.441 1252.01 
10099 1
12365801 15254 -8400.5 1592.88 1085.47 -842.638 1374.15 
10099.5 1
12365801 15687.6 -8594.29 1626.14 897.663 -401.213 983.245 
10100 1
12365801 16126.8 -8944.62 1633.5 890.829 -710.627 1139.55 
10100.5 1
12365801 16699.1 -9489.25 1660.25 1117.92 -1063.72 1543.13 
10101 1
12365801 17244.9 -10292.9 1715.75 1065.92 -1569.58 1897.3 
10101.5 1
12365801 17635.4 -10580 1700.38 765.686 -562.99 950.386 
10102 1
12365801 18160.6 -10793.5 1672 1046.31 -425.299 1129.45 
10102.5 1
12365801 18900 -11157.2 1635.75 1499.75 -737.83 1671.42 
10103 1
12365801 19376 -11438.7 1602.43 961.616 -568.615 1117.15 
10103.5 1
12365801 19890.1 -11738.8 1613.12 1082.37 -631.654 1253.2 
10104 1
12365801 20402.2 -12157.8 1641.75 996.352 -815.175 1287.33 
10104.5 1
12365801 20753.1 -12427.9 1617 707.445 -544.571 892.769 
10105 1
12365801 21073.9 -12811.9 1626.56 625.236 -748.6 975.357 
10105.5 1
12365801 21512.3 -13111.1 1604.29 869.835 -593.758 1053.17 
10106 1
12365801 22018.1 -13342.2 1601.5 1034.44 -472.612 1137.29 
10106.5 1
12365801 22617.8 -13589.4 1588.5 1206.49 -497.233 1304.94 
10107 1
12365801 23298.2 -13928.2 1535.12 1336.94 -665.766 1493.53 
10107.5 1
12365801 23766.6 -14172.5 1545.75 923.817 -481.755 1041.89 
10108 1
12365801 24455.6 -14442.8 1545.88 1337.86 -524.757 1437.1 
10108.5 1
12365801 24945 -14667.7 1535.57 976.796 -449.031 1075.06 
10109 1
12365801 25416.2 -14946.6 1566.88 929.487 -550.12 1080.08 
10109.5 1
12365801 26013.7 -15104.6 1574.71 1249.93 -330.432 1292.86 
10110 1
12365801 26505.8 -15294.2 1579.62 1027.21 -395.989 1100.9 
10110.5 1
12365801 27179.6 -15483.4 1579.25 1308.5 -367.233 1359.05 
10111 1
12365801 27649 -15792.3 1598.29 938.75 -617.821 1123.81 
10111.5 1
12365801 28180.2 -16123.2 1609.62 1077.59 -671.327 1269.6 
10112 1
12365801 28794.8 -16332.4 1609.38 1181.73 -402.163 1248.29 
10112.5 1
12365801 29172.4 -16429.6 1624.29 769.203 -197.956 794.267 
10113 1
12365801 29605.5 -16534.6 1641.12 900.356 -218.407 926.468 
10113.5 1
12365801 30128.2 -16564.6 1632.25 1005.29 -57.6923 1006.94 
10114 1
12365801 30723.9 -16748.1 1582.14 1208.13 -372.247 1264.18 
10114.5 1
12365801 31268.6 -17007.6 1533.75 1118.62 -532.818 1239.03 
10115 1
12365801 31885.8 -17242.4 1513.5 1177.72 -447.996 1260.05 
10115.5 1
12365801 32595.7 -17548.3 1570 1419.93 -611.821 1546.13 
10116 1
12365801 33138 -17753.4 1535.12 1078.1 -407.732 1152.63 
10116.5 1
12365801 33745.9 -17809.9 1541 1232.98 -114.568 1238.29 
10117 1
12365801 34311.1 -17907.1 1592.62 1132.8 -194.926 1149.45 
10117.5 1
12365801 34716 -18186.3 1611.57 796.998 -549.529 968.085 
10118 1
12365801 35143.5 -18390.4 1619.38 848.214 -404.939 939.917 
10118.5 1
12365801 35662 -18522.4 1612.43 1062.5 -270.602 1096.42 
10119 1
12365801 36288.1 -18701.4 1557.88 1299.01 -371.258 1351.03 
10119.5 1
12365801 36855.4 -18918.6 1532.88 1095.08 -419.402 1172.64 
10120 1
12365801 37496.2 -19199.8 1566.88 1254.16 -550.147 1369.52 
10120.5 1
12365801 37876.6 -19498 1589.71 810.92 -635.928 1030.53 
10121 1
12365801 38405.4 -19861 1634.62 1079.19 -740.816 1308.99 
10121.5 1
12365801 38911.9 -20242.9 1655.12 959.28 -723.248 1201.38 
10122 1
12365801 39359.4 -20587.2 1671 858.925 -660.988 1083.82 
10122.5 1
12365801 39818.1 -20846.5 1647.38 932.419 -526.931 1071.01 
10123 1
12365801 40468.3 -21064.4 1627.14 1368.76 -458.797 1443.61 
10123.5 1
12365801 41100.5 -21468.6 1600.62 1295.52 -828.271 1537.66 
10124 1
12365801 41726.5 -21697.8 1602.75 1244.53 -455.517 1325.28 
10124.5 1
12365801 42121.9 -21842.4 1577 778.262 -284.8 828.736 
10125 1
12365801 42672.5 -22031.9 1578.75 1094.72 -376.633 1157.7 
10125.5 1
12365801 43144 -22428.4 1535.62 922.701 -775.93 1205.59 
10126 1
12365801 43752.6 -22660.2 1614.5 1193.38 -454.657 1277.06 
10126.5 1
12365801 44336 -22949.4 1596.12 1180.92 -585.273 1318 
10127 1
12365801 44792.8 -23340.6 1587.78 895.643 -767.021 1179.19 
10127.5 1
12365801 45265 -23640.2 1608.89 957.854 -607.843 1134.44 
10128 1
12365801 45769.9 -23932 1702.25 1045.29 -604.095 1207.3 
10128.5 1
12365801 46118.4 -24143.6 1684.38 705.466 -428.391 825.349 
10129 1
12365801 46575.7 -24091.9 1688 900.18 101.843 905.923 
10129.5 1
12365801 47227.5 -23773.9 1683.5 1341.22 654.35 1492.33 
