# Supplementary material for: Intrinsic group behaviour II: On the dependence of triad spatial dynamics on social and personal features; and on the effect of social interaction on small group dynamics
Source: PLoS One. 2019 Dec 3;14(12):e0225704. doi: 10.1371/journal.pone.0225704 (PMC6890182; doi:10.1371/journal.pone.0225704)
Supplement: S3 Data Set — (ZIP) [file pone.0225704.s003.zip › set_3_int/group_traj_triad_int/traj_3_0324_54.dat]

3 12365702 12364202 12370601 0 0 0 1 3 1 0 20 20 20 1729 1743.07 1704.7 
10002 1
12364202 -18622.6 -6628.4 1658.2 0 0 0 
10002.5 1
12364202 -18215.4 -6498 1620.5 974.222 311.962 1022.95 
10003 1
12364202 -17685.3 -6363 1679.67 994.45 253.283 1026.2 
10003.5 1
12364202 -17234.9 -6294.43 1667.43 888.513 135.249 898.748 
10004 1
12364202 -16848.9 -6164.62 1660.88 831.858 279.749 877.637 
10004.5 1
12364202 -16382.6 -5994.67 1633.11 888.228 323.73 945.383 
10005 1
12364202 -15993 -5781.12 1588 756.419 414.644 862.612 
10005.5 1
12364202 -15593.2 -5603 1662.33 801.158 356.964 877.084 
10006 1
12364202 -15318.4 -5537.38 1669.38 562.06 134.202 577.859 
10006.5 1
12364202 -14838.6 -5438.73 1619.91 953.755 196.119 973.71 
10007 1
12364202 -14229.6 -5312.6 1662.3 1248.03 258.458 1274.51 
10007.5 1
12364202 -13733 -5197 1684.7 1032.43 240.333 1060.04 
10008 1
12364202 -13275.1 -5137.6 1637.9 903.156 117.16 910.723 
10008.5 1
12364202 -12774.4 -5038.56 1616.78 964.654 190.837 983.35 
10009 1
12364202 -12261.4 -4841.88 1642.25 1026.14 393.361 1098.95 
10009.5 1
12364202 -11782.3 -4583.67 1645.22 960.003 517.452 1090.58 
10010 1
12364202 -11333.1 -4317.88 1586.38 887.764 525.28 1031.52 
10010.5 1
12364202 -10977.4 -4081.75 1698.38 739.605 490.904 887.695 
10011 1
12364202 -10441 -3900.62 1631.38 1079.23 364.437 1139.1 
10011.5 1
12364202 -9948.22 -3612.89 1546.33 953.149 556.55 1103.74 
10012 1
12364202 -9492.12 -3309.5 1665.12 927.027 616.644 1113.39 
10012.5 1
12364202 -9006 -3104.75 1625.38 988.059 416.159 1072.12 
10013 1
12364202 -8385.62 -2963.25 1657 1263.49 288.187 1295.94 
10013.5 1
12364202 -7763 -2653 1603.78 1155.15 575.603 1290.61 
10014 1
12364202 -7381.25 -2328.25 1598 745.605 634.277 978.895 
10014.5 1
12364202 -6963 -1996.62 1556.75 862.371 683.763 1100.55 
10015 1
12364202 -6648.62 -1789.88 1491.62 633.821 416.835 758.604 
10015.5 1
12364202 -6296.75 -1628 1384.62 716.65 329.684 788.846 
10016 1
12364202 -5712.43 -1480.57 1187.43 1192.49 300.875 1229.86 
10016.5 1
12364202 -5142 -1546.11 1252.89 1131.8 -130.039 1139.25 
10017 1
12364202 -4502 -1805.12 1670.38 1216.73 -492.422 1312.6 
10017.5 2
12365702 -3172.25 -51.75 1686.75 0 0 0 
12364202 -4127 -1948.29 1727.71 784.519 -299.499 839.744 
10018 2
12365702 -2869.22 121.444 1679.33 742.715 424.496 855.466 
12364202 -3605.22 -1976.44 1711.11 1033.22 -55.7599 1034.73 
10018.5 2
12365702 -2448.62 172.125 1664.38 802.666 96.7186 808.473 
12364202 -2993.5 -1914 1694.25 1167.41 119.169 1173.48 
10019 2
12365702 -2063.38 273.125 1664.38 764.385 200.397 790.217 
12364202 -2492.75 -1665.12 1708.5 993.552 493.8 1109.5 
10019.5 2
12365702 -1695.29 176 1717.86 781.506 -206.21 808.254 
12364202 -2033 -1552.43 1706.86 976.115 239.271 1005.01 
10020 2
12365702 -1317.75 206.125 1748.5 784.898 62.6299 787.392 
12364202 -1528.62 -1277.62 1701.88 1048.6 571.317 1194.13 
10020.5 2
12365702 -859.5 331.875 1741.12 909.226 249.504 942.839 
12364202 -947.125 -875.125 1654.75 1153.77 798.611 1403.2 
10021 2
12365702 -245.375 543.875 1685.5 1228.25 424 1299.37 
12364202 -617.25 -456.375 1635.62 659.75 837.5 1066.15 
10021.5 2
12365702 309.125 734.875 1654.75 1100.2 378.968 1163.64 
12364202 -124.75 -299.5 1567 977.183 311.26 1025.56 
10022 2
12365702 850.375 852.125 1581.38 1095.65 237.348 1121.06 
12364202 524.5 -218.25 1467.62 1314.27 164.474 1324.52 
10022.5 2
12365702 1254.88 1114.5 1530.25 804.175 521.62 958.533 
12364202 836.875 79.375 1414.12 621.024 591.7 857.776 
10023 2
12365702 1695 1185.62 1528.12 896.385 144.857 908.014 
12364202 1078 643 1384 491.09 1147.91 1248.55 
10023.5 2
12365702 2206.89 1314.33 1576.56 976.887 245.627 1007.29 
12364202 1515.67 1082.33 1398.89 835.242 838.422 1183.46 
10024 2
12365702 2796.86 1255 1618.86 1156.8 -116.34 1162.64 
12364202 1650 1306.43 1409.86 263.399 439.402 512.302 
10024.5 2
12365702 3289.25 1212 1616.38 1079.81 -94.2982 1083.92 
12364202 2107.38 1252.75 1505.25 1003.02 -117.716 1009.9 
10025 2
12365702 3810 1222.67 1559.11 978.853 20.0501 979.059 
12364202 2540.56 1493.78 1501.22 814.249 453.06 931.807 
10025.5 2
12365702 4345 986.125 1604.38 1049.02 -463.807 1146.98 
12364202 3038.88 1685.12 1543.5 977.097 375.191 1046.65 
10026 3
12370601 4218 241 1572 0 0 0 
12365702 4988.75 770.625 1664.62 1284.93 -430.14 1355.01 
12364202 3497.62 1634.88 1569.25 915.669 -100.299 921.146 
10026.5 3
12370601 4428.88 223.75 1614.88 778.137 -63.6531 780.736 
12365702 5457.62 444.125 1667.62 947.222 -659.596 1154.25 
12364202 4038.12 1425.25 1625.25 1091.92 -423.485 1171.16 
10027 3
12370601 4977.38 7.5 1660.5 1073.39 -423.19 1153.8 
12365702 5832.12 233 1651.88 732.877 -413.16 841.314 
12364202 4620.88 1201 1633.88 1140.41 -438.845 1221.93 
10027.5 3
12370601 5416.57 -388.571 1659.43 899.993 -811.622 1211.91 
12365702 6213.86 -22.4286 1664.43 782.238 -523.419 941.203 
12364202 5198.14 831.714 1626.43 1182.93 -756.733 1404.26 
10028 3
12370601 5700.38 -718 1691.5 598.742 -694.997 917.34 
12365702 6576.5 -188.25 1669.88 765.069 -349.834 841.258 
12364202 5556.25 339 1636.38 755.5 -1039.48 1285.03 
10028.5 3
12370601 5843.5 -957.875 1651.75 282.298 -473.126 550.945 
12365702 6869.75 -318.625 1671.38 578.402 -257.15 632.989 
12364202 5864.5 -80.375 1663.75 607.988 -827.17 1026.58 
10029 3
12370601 5982.12 -1243.25 1673.75 274.505 -565.099 628.243 
12365702 7314.88 -626.375 1678 881.436 -609.406 1071.59 
12364202 6250.62 -440.625 1646 764.604 -713.366 1045.71 
10029.5 3
12370601 6243 -1452.25 1700.38 528.087 -423.077 676.661 
12365702 7723.12 -1109.62 1697.88 826.417 -978.239 1280.59 
12364202 6573 -788.375 1666.5 652.581 -703.947 959.898 
10030 3
12370601 6681.62 -1805.12 1760.25 833.888 -670.865 1070.25 
12365702 8118.5 -1540.12 1714.38 751.663 -818.441 1111.24 
12364202 6964.75 -1086.5 1735.5 744.772 -566.778 935.907 
10030.5 3
12370601 7111 -1919 1681.75 855.329 -226.843 884.898 
12365702 8297.62 -1922.25 1699.62 356.823 -761.205 840.688 
12364202 7393.75 -1473.62 1723.38 854.582 -771.165 1151.09 
10031 3
12370601 7760.62 -2462.88 1712 1273.77 -1066.42 1661.25 
12365702 8571.88 -2273.5 1704.88 537.745 -688.725 873.792 
12364202 7822.75 -1851.5 1699.88 841.176 -740.931 1120.96 
10031.5 3
12370601 8016.38 -2797.62 1676.62 525.154 -687.372 865.024 
12365702 8959.88 -2587.88 1703.75 796.715 -645.534 1025.41 
12364202 8191 -2209.62 1672.62 756.16 -735.37 1054.77 
10032 3
12370601 8253.25 -3197.25 1648.5 470.924 -794.483 923.566 
12365702 9256.62 -2875.12 1714.62 589.96 -571.074 821.083 
12364202 8497.75 -2511.25 1630.75 609.841 -599.652 855.271 
10032.5 3
12370601 8535.38 -3640.88 1663 559.772 -880.208 1043.13 
12365702 9623.75 -3244 1706.62 728.423 -731.895 1032.6 
12364202 8867.5 -2948.88 1611.12 733.631 -868.304 1136.73 
10033 3
12370601 8859.5 -3947 1615.75 652.163 -615.946 897.054 
12365702 10088.9 -3668 1712.38 935.865 -853.119 1266.36 
12364202 9197.5 -3436.38 1689.25 663.984 -980.885 1184.49 
10033.5 3
12370601 9236.75 -4427.25 1638.25 751.494 -956.673 1216.54 
12365702 10428.8 -4002.12 1680.75 677.042 -665.588 949.417 
12364202 9578.75 -3866.62 1700.5 759.462 -857.072 1145.14 
10034 3
12370601 9558.88 -4875.38 1629.25 648.139 -901.66 1110.44 
12365702 10720.5 -4391.88 1638.75 587.022 -784.205 979.578 
12364202 9914.38 -4208.88 1628.5 675.302 -688.632 964.493 
10034.5 3
12370601 9932.5 -5250.25 1619.38 759.4 -761.941 1075.75 
12365702 11081.1 -4731.12 1660.75 732.978 -689.533 1006.34 
12364202 10320.5 -4668.38 1648.38 825.457 -933.943 1246.45 
10035 3
12370601 10227.9 -5591.25 1608.62 597.925 -690.283 913.239 
12365702 11494 -5031.62 1649.25 835.779 -608.3 1033.71 
12364202 10641 -5036.5 1657.12 648.785 -745.192 988.046 
10035.5 3
12370601 10620.1 -5948.25 1608.25 794.028 -722.672 1073.66 
12365702 12013.6 -5378 1667.5 1051.87 -701.164 1264.15 
12364202 10968.1 -5339.88 1663.12 662.196 -614.119 903.132 
10036 3
12370601 11008 -6252.62 1632 768.069 -602.723 976.322 
12365702 12468.4 -5811.38 1679.38 900.495 -858.168 1243.92 
12364202 11473.1 -5646.5 1695.25 1000 -607.178 1169.9 
10036.5 3
12370601 11558.6 -6730 1647.12 1075.44 -932.373 1423.34 
12365702 13066.5 -6135.38 1712.12 1168.21 -632.812 1328.6 
12364202 11839.9 -6205.12 1680.88 716.309 -1091.06 1305.19 
10037 3
12370601 12063.5 -6885.62 1655.5 1009.75 -311.25 1056.63 
12365702 13372.1 -6356.62 1714.25 611.25 -442.5 754.608 
12364202 12618.1 -6366.88 1715.12 1556.5 -323.5 1589.76 
10037.5 3
12370601 12509.1 -7027.86 1710.43 926.492 -295.701 972.537 
12365702 13660.3 -6598.14 1698.86 599.087 -502.116 781.681 
12364202 13003.3 -6521.43 1783.29 800.75 -321.317 862.812 
10038 3
12370601 12969.1 -7209.88 1737 956.304 -378.416 1028.45 
12365702 14008.1 -6878.38 1679.75 723.159 -582.603 928.647 
12364202 13341.1 -6712.25 1739.88 702.369 -396.718 806.664 
10038.5 3
12370601 13304.9 -7519.75 1704.5 648.166 -598.214 882.031 
12365702 14407.9 -7247.88 1666 771.718 -713.32 1050.89 
12364202 13714.8 -7100.5 1717.25 721.284 -749.517 1040.21 
10039 3
12370601 13666.2 -7958.12 1694.25 728.579 -883.821 1145.41 
12365702 14836.8 -7622.88 1656.5 864.667 -756.048 1148.59 
12364202 14033 -7502.62 1711.25 641.633 -810.736 1033.92 
10039.5 3
12370601 13899.8 -8577.75 1662.62 483.437 -1282.87 1370.93 
12365702 15324.5 -8260 1714.5 1009.83 -1319.1 1661.26 
12364202 14389.6 -7983.38 1757.25 738.354 -995.342 1239.3 
10040 3
12370601 14130.1 -9034.56 1699.44 438.783 -870.106 974.482 
12365702 15737.2 -8701.44 1730.22 786.138 -840.847 1151.1 
12364202 14833.1 -8524.89 1706.78 844.735 -1031.46 1333.22 
10040.5 3
12370601 14588.6 -9490 1730.38 883.456 -877.542 1245.22 
12365702 16162 -9300.88 1769.88 818.454 -1154.97 1415.57 
12364202 15172 -9058.38 1724 652.965 -1027.91 1217.77 
10041 3
12370601 15008.6 -9898.38 1692.25 860.656 -836.834 1200.42 
12365702 16557 -9743.5 1782.38 809.426 -907.018 1215.67 
12364202 15412.9 -9316.75 1736.88 493.596 -529.457 723.852 
10041.5 3
12370601 15387.6 -10369.8 1712.12 716.446 -891.068 1143.37 
12365702 16956.6 -10059.9 1738.12 755.435 -598.062 963.515 
12364202 15765.1 -9726.38 1721.5 665.879 -774.338 1021.27 
10042 3
12370601 15792.6 -10873.7 1698.43 848.944 -1056.53 1355.34 
12365702 17308.4 -10226.3 1740.14 737.534 -348.869 815.883 
12364202 16143.1 -10205.7 1732 792.49 -1004.9 1279.79 
10042.5 3
12370601 16088.5 -11372.8 1696.25 623.008 -1050.6 1221.43 
12365702 17543.1 -10580.9 1710.5 494.098 -746.504 895.21 
12364202 16500.4 -10820.2 1806.38 752.068 -1293.76 1496.47 
10043 3
12370601 16498.2 -11803 1729.75 781.966 -821.088 1133.87 
12365702 18056.8 -10964.2 1700.38 980.2 -731.632 1223.14 
12364202 16994.8 -10972.5 1723.5 943.464 -290.553 987.191 
10043.5 3
12370601 17097.9 -12070.1 1712.75 1192.1 -531.064 1305.04 
12365702 18568.9 -11403.8 1689.38 1018.14 -873.757 1341.66 
12364202 17607.1 -11461.2 1743.88 1217.45 -971.67 1557.66 
10044 3
12370601 17910.2 -12345.4 1638.12 1583.58 -536.55 1672.01 
12365702 19169.4 -11906.1 1696.62 1170.57 -979.288 1526.18 
12364202 18242.8 -11822.1 1697.12 1239.04 -703.46 1424.8 
10044.5 3
12370601 18450.3 -12679.4 1660.86 1113.48 -688.77 1309.29 
12365702 19527.4 -12270.9 1692.29 738.255 -752.025 1053.83 
12364202 18767.9 -12227.1 1710.71 1082.7 -835.088 1367.33 
10045 3
12370601 18969.5 -12994.6 1703.25 1093.08 -663.571 1278.73 
12365702 19910.5 -12611.6 1650.5 806.466 -717.406 1079.38 
12364202 19040.2 -12476 1717.75 573.459 -523.91 776.747 
10045.5 3
12370601 19367.1 -13302.6 1751.29 814.842 -631.038 1030.62 
12365702 20328.4 -12945.9 1633.43 856.411 -684.902 1096.6 
12364202 19473 -12699.1 1752 886.783 -457.26 997.733 
10046 3
12370601 19692 -13694.4 1740.25 643.281 -775.849 1007.85 
12365702 20727.5 -13314.9 1682.62 790.24 -730.728 1076.31 
12364202 19906.1 -13044.4 1786.25 857.673 -683.628 1096.79 
10046.5 3
12370601 20020.5 -14074 1700.75 619.811 -716.274 947.214 
12365702 21242.5 -13653.8 1680.5 971.698 -639.387 1163.19 
12364202 20235.1 -13415 1796.25 620.755 -699.292 935.065 
10047 3
12370601 20312.3 -14363.1 1664.71 597.922 -592.506 841.768 
12365702 21706.9 -13888.3 1702.57 951.552 -480.606 1066.04 
12364202 20560.9 -13757.6 1751.71 667.484 -701.991 968.672 
10047.5 3
12370601 20731.6 -14608.5 1632.5 857.545 -501.753 993.548 
12365702 22194.1 -14132 1694.25 996.458 -498.393 1114.15 
12364202 20984 -14019.5 1756.5 865.323 -535.641 1017.69 
10048 3
12370601 21177.4 -14847.7 1621.29 891.607 -478.429 1011.86 
12365702 22580.9 -14462.6 1652.14 773.464 -661.143 1017.52 
12364202 21368.3 -14262 1720.14 768.571 -485 908.805 
10048.5 3
12370601 21568.8 -15176.5 1587 785.786 -660.212 1026.32 
12365702 23124.2 -14796 1644.38 1091.15 -669.535 1280.19 
12364202 21752.5 -14573.8 1681.75 771.515 -626.004 993.537 
10049 3
12370601 22156.6 -15495.4 1559.88 1130.53 -613.221 1286.13 
12365702 23662.6 -15273.9 1611.5 1035.34 -918.99 1384.36 
12364202 22286.1 -14873.2 1636.38 1026.2 -575.962 1176.78 
10049.5 3
12370601 22714.1 -15762.9 1557.14 1133.17 -543.663 1256.84 
12365702 24154.3 -15603.7 1663 999.31 -670.405 1203.36 
12364202 22879.4 -15160.4 1658 1205.9 -583.696 1339.74 
10050 3
12370601 23082.6 -15953.5 1647.12 734.028 -379.767 826.45 
12365702 24494.2 -15770.5 1727.75 677.22 -332.242 754.329 
12364202 23406.6 -15371.2 1664 1050.19 -419.963 1131.05 
10050.5 3
12370601 23529.6 -16179.6 1665.5 864.603 -437.379 968.937 
12365702 24941.5 -16064.9 1777 865.087 -569.391 1035.66 
12364202 23905.4 -15589.4 1664.25 964.7 -421.905 1052.92 
10051 3
12370601 24009.3 -16361.3 1641 993.086 -376.109 1061.92 
12365702 25438.3 -16261.3 1776.71 1028.54 -406.647 1106.01 
12364202 24259.7 -15741 1724.14 733.622 -313.923 797.965 
10051.5 3
12370601 24519.1 -16591 1594.88 1053.39 -474.616 1155.37 
12365702 25935 -16368.2 1696.88 1026.27 -221.001 1049.8 
12364202 24689.2 -15855.1 1690.12 887.47 -235.795 918.261 
10052 3
12370601 25024.1 -16836.6 1605.88 1000 -486.386 1112.01 
12365702 26766.2 -16722 1783.25 1646.04 -700.495 1788.89 
12364202 25207.8 -16099.9 1661.62 1026.73 -484.653 1135.37 
10052.5 3
12370601 25632.9 -17038 1656.12 1198.33 -396.407 1262.19 
12365702 27460.5 -16795.9 1797.75 1366.63 -145.423 1374.35 
12364202 25805.9 -16456.2 1612.38 1177.41 -701.526 1370.56 
10053 3
12370601 26237.1 -17339.1 1631.62 1194.17 -595.109 1334.24 
12365702 27941.6 -16796.4 1783 950.84 -0.988142 950.84 
12364202 26318.6 -16734.9 1597.25 1013.34 -550.642 1153.28 
10053.5 3
12370601 26797.4 -17558.6 1724 1087.86 -426.214 1168.38 
12365702 28419.5 -16988.2 1711.25 927.913 -372.573 999.916 
12364202 26863.4 -16966 1663.75 1057.77 -448.786 1149.03 
10054 3
12370601 27224.9 -17829.7 1680 877.787 -556.652 1039.41 
12365702 28781.9 -17292.3 1683.29 744.06 -624.303 971.277 
12364202 27463.9 -17187.1 1733.57 1233.02 -454.092 1313.98 
10054.5 3
12370601 27706.5 -17901.9 1637.25 1022.6 -153.207 1034.01 
12365702 29114.4 -17568.9 1639.88 705.983 -587.238 918.292 
12364202 27989.4 -17324.6 1740.5 1115.75 -291.894 1153.3 
10055 3
12370601 28295.9 -18132.2 1664.5 1139.99 -445.6 1223.98 
12365702 29681.4 -17833.2 1622 1096.71 -511.364 1210.07 
12364202 28509.1 -17525.6 1770.38 1005.32 -388.781 1077.88 
10055.5 3
12370601 28818.4 -18272.8 1641.25 1018.52 -273.879 1054.7 
12365702 30175.1 -17994.6 1599.38 962.476 -314.571 1012.58 
12364202 28983.9 -17675.9 1762.75 925.439 -292.885 970.679 
10056 3
12370601 29311.5 -18402.1 1596.38 963.135 -252.686 995.73 
12365702 30710.8 -18118.4 1541.62 1046.14 -241.699 1073.7 
12364202 29456.6 -17658 1703.88 923.34 34.9121 924 
10056.5 3
12370601 29924.8 -18660.6 1551.12 1211.96 -510.87 1315.23 
12365702 31376.5 -18350.8 1472.25 1315.71 -459.239 1393.56 
12364202 30050.5 -17824.9 1665.38 1173.67 -329.792 1219.12 
10057 3
12370601 30438.2 -18897 1492.12 1024.95 -471.806 1128.33 
12365702 31805.9 -18426.9 1405.62 857.036 -151.946 870.401 
12364202 30728.2 -18148.6 1607 1352.79 -646.208 1499.21 
10057.5 3
12370601 31135.9 -19061 1437.12 1432.49 -336.756 1471.55 
12365702 32472.6 -18771.1 1568 1369.1 -706.879 1540.81 
12364202 31510.9 -18268.9 1564.62 1607.03 -246.92 1625.89 
10058 3
12370601 31642.8 -19334.4 1375 1028.14 -554.513 1168.15 
12365702 32996.6 -19039.8 1637.12 1062.88 -544.878 1194.41 
12364202 31938.1 -18558.4 1534.25 866.633 -587.221 1046.84 
10058.5 3
12370601 32389.2 -19730 1543.75 1463.73 -775.735 1656.58 
12365702 33489.6 -19152.4 1649.62 966.667 -220.833 991.57 
12364202 32349.9 -18910.2 1526.62 807.353 -689.951 1062 
10059 3
12370601 32843.5 -19880.2 1569.5 927.041 -306.633 976.437 
12365702 33865.1 -19374.4 1692.88 766.327 -453.061 890.236 
12364202 32882.5 -19204.2 1644.75 1086.99 -600 1241.59 
10059.5 3
12370601 33156.2 -19930.5 1568.12 646.178 -103.822 654.465 
12365702 34324.4 -19544.5 1768.5 948.864 -351.498 1011.88 
12364202 33318.2 -19425.5 1698.25 900.31 -457.128 1009.71 
10060 3
12370601 33939.8 -20368.1 1700.25 1539.29 -859.774 1763.13 
12365702 34873.6 -19704.9 1762.75 1079.08 -315.079 1124.14 
12364202 33875.4 -19679.4 1669.5 1094.55 -498.772 1202.83 
10060.5 3
12370601 34334.3 -20654.2 1698.44 787.591 -571.052 972.831 
12365702 35370.3 -19798.6 1770 991.434 -186.987 1008.91 
12364202 34351.4 -19970.6 1688.56 950.238 -581.199 1113.89 
10061 3
12370601 34808.9 -20885.8 1635.25 943.423 -460.294 1049.72 
12365702 35916.1 -19942.9 1745.25 1085.07 -286.917 1122.37 
12364202 34896.2 -20205.2 1658.12 1083.11 -466.589 1179.34 
10061.5 3
12370601 35440.4 -21075.4 1603.33 1270.76 -381.679 1326.85 
12365702 36481.9 -20147.7 1730.33 1138.36 -412.056 1210.64 
12364202 35443.8 -20441 1696.67 1101.67 -474.346 1199.45 
10062 3
12370601 36102 -21248.9 1612.12 1304.84 -342.072 1348.94 
12365702 36941.6 -20284.1 1757.25 906.777 -269.149 945.878 
12364202 36094.9 -20658.4 1708.38 1284.22 -428.748 1353.9 
10062.5 3
12370601 36631.1 -21437.2 1690.88 1095.5 -390.01 1162.85 
12365702 37318.4 -20393 1780.88 780.021 -225.414 811.938 
12364202 36597.1 -20818.2 1681.25 1039.86 -331.004 1091.27 
10063 3
12370601 37226.3 -21644.9 1707.89 1180.97 -411.982 1250.77 
12365702 37840.1 -20508.8 1801.11 1035.19 -229.718 1060.37 
12364202 37181.6 -20934.9 1692.44 1159.58 -231.426 1182.45 
10063.5 3
12370601 37590.9 -21794 1699 726.179 -297.034 784.579 
12365702 38355.9 -20758.9 1822 1027.42 -498.202 1141.84 
12364202 37668.8 -21191.1 1769.12 970.507 -510.43 1096.55 
10064 3
12370601 37997 -22050.2 1726.88 849.634 -536.088 1004.62 
12365702 38783.2 -20822.1 1819.62 894.09 -132.322 903.829 
12364202 38070.9 -21398 1747.62 841.266 -432.793 946.064 
10064.5 3
12370601 38623.8 -22326.6 1779.33 1189.33 -524.299 1299.77 
12365702 39142.6 -21255.3 1826.89 681.794 -822.027 1067.98 
12364202 38554.1 -21582.2 1778.33 916.957 -349.568 981.329 
10065 3
12370601 39088.9 -22684.4 1761.25 920.985 -708.553 1162.01 
12365702 39454.2 -21594.9 1842 617.217 -672.36 912.702 
12364202 38927.5 -21916.8 1785.75 739.384 -662.431 992.725 
10065.5 3
12370601 39514.6 -22891.4 1755.22 854.78 -415.802 950.548 
12365702 39858.3 -21636.4 1826.67 811.412 -83.4728 815.695 
12364202 39306.3 -22203 1762.67 760.71 -574.799 953.453 
10066 3
12370601 40010 -23121.8 1743 963.9 -448.119 1062.97 
12365702 40257.4 -21444 1768.33 776.481 374.406 862.034 
12364202 39580 -22650.1 1715.11 532.425 -869.866 1019.87 
10066.5 3
12370601 40492.7 -23535.1 1708.11 959.576 -821.736 1263.34 
12365702 40664.4 -21664.1 1705.11 809.145 -437.597 919.895 
12364202 40004.7 -23190.9 1699.33 844.268 -1075.1 1366.98 
10067 3
12370601 41107.6 -23896.3 1659.7 1239.78 -728.203 1437.83 
12365702 40979.9 -22046 1662.2 635.999 -769.937 998.648 
12364202 40640.4 -23607.5 1708.1 1281.72 -839.942 1532.42 
10067.5 3
12370601 41680 -23885.5 1637.5 1172.95 22.1311 1173.16 
12365702 41252.7 -22121.4 1660.1 559.016 -154.508 579.976 
12364202 41144.6 -23782.3 1715.3 1033.2 -358.197 1093.53 
10068 3
12370601 42248.7 -24067 1566.56 1158.18 -369.654 1215.74 
12365702 41654.7 -22122.4 1654.78 818.669 -2.12718 818.672 
12364202 41657.4 -24132.4 1715.67 1044.49 -713.125 1264.72 
10068.5 3
12370601 42887.9 -24175.4 1534 1283.55 -217.62 1301.87 
12365702 41942.6 -22260.6 1653.25 578.23 -277.471 641.358 
12364202 42374.9 -24371.2 1714.38 1440.62 -479.529 1518.34 
10069 3
12370601 43437.3 -24193 1555.33 1105.55 -35.4628 1106.12 
12365702 42280.8 -22369.1 1655.11 680.388 -218.282 714.545 
12364202 43105.6 -24562.7 1711.56 1470.18 -385.144 1519.79 
10069.5 3
12370601 44034.2 -24337.2 1576.75 1152.35 -278.475 1185.52 
12365702 42637.5 -22368 1628.38 688.653 2.145 688.656 
12364202 43688.6 -24672.1 1715.38 1125.62 -211.31 1145.28 
10070 3
12370601 44510.5 -24358.8 1600.88 921.18 -41.5861 922.118 
12365702 42945.2 -22527.4 1628.5 595.261 -308.269 670.347 
12364202 44371.8 -24787.6 1717.62 1321.32 -223.404 1340.08 
10070.5 3
12370601 44919.1 -24366.1 1637.75 856.656 -15.4612 856.796 
12365702 43309.6 -22488.9 1610.38 763.889 80.7128 768.141 
12364202 44786 -24879 1714.12 868.449 -191.562 889.325 
10071 3
12370601 45278.4 -24153.1 1698.11 718.639 426.028 835.429 
12365702 43625.9 -22532.9 1610.11 632.528 -88.0278 638.624 
12364202 45264.9 -24771.2 1721.56 957.778 215.556 981.734 
10071.5 3
12370601 45715.6 -24100.2 1713.38 857.217 103.649 863.46 
12365702 43995.2 -22676.8 1569.88 724.237 -282.081 777.232 
12364202 45950 -24798.2 1770.25 1343.36 -52.9956 1344.4 
10072 3
12370601 46233.1 -24119.8 1724.25 1080.38 -40.7098 1081.14 
12365702 44339.6 -22772 1620.88 718.946 -198.852 745.939 
12364202 46526.1 -24829.9 1772 1202.77 -66.023 1204.58 
10072.5 2
12370601 46744 -24107.4 1725.22 978.688 23.5739 978.972 
12365702 44659.4 -22848.7 1642.44 612.681 -146.871 630.039 
10073 2
12370601 47246.4 -24157.8 1725 988.927 -99.0267 993.873 
12365702 44956.4 -23019.8 1629 584.509 -336.778 674.589 
10073.5 1
12365702 45265.8 -23153.8 1661 649.947 -281.513 708.294 
10074 1
12365702 45533.6 -23279.6 1659 533.616 -250.747 589.593 
10074.5 1
12365702 45872.2 -23432.4 1668.38 685.476 -309.211 751.989 
10075 1
12365702 46172.6 -23708.9 1727 609.139 -560.88 828.032 
10075.5 1
12365702 46533.8 -24180.4 1688 701.348 -915.507 1153.27 
10076 1
12365702 46991.4 -23828.2 1715.33 885.289 681.147 1117 
10076.5 1
12365702 47210.5 -23850.1 1691.62 438.111 -43.8056 440.296 
10077 1
12365702 47519.1 -23951.8 1675.88 629.847 -207.398 663.115 
