# Supplementary material for: Intrinsic group behaviour II: On the dependence of triad spatial dynamics on social and personal features; and on the effect of social interaction on small group dynamics
Source: PLoS One. 2019 Dec 3;14(12):e0225704. doi: 10.1371/journal.pone.0225704 (PMC6890182; doi:10.1371/journal.pone.0225704)
Supplement: S3 Data Set — (ZIP) [file pone.0225704.s003.zip › set_3_int/group_traj_triad_int/traj_3_0324_53.dat]

3 12332201 12330802 12344903 0 0 1 0 1 1 0 23.3333 10 50 1671.34 1694.31 1657.27 
9788.5 1
12330802 42633.5 -23206.5 1060.5 0 0 0 
9789 1
12330802 42281.9 -22907.5 1069.5 -1010.42 859.195 1326.33 
9789.5 1
12330802 41902.6 -22460.9 1069.14 -748.133 880.952 1155.76 
9790 1
12330802 41459.4 -22117 1080.86 -921.295 714.88 1166.12 
9790.5 1
12330802 41073.4 -21832.9 1172.88 -754.011 554.932 936.206 
9791 1
12330802 40679 -21714.7 1492.29 -785.608 235.38 820.112 
9791.5 1
12330802 40054.9 -21371.4 1430.29 -1325.14 728.844 1512.36 
9792 1
12330802 39564 -21125 1791.5 -929.654 466.721 1040.23 
9792.5 1
12330802 39078.3 -20848.3 1894.29 -919.913 524.08 1058.73 
9793 1
12330802 38718.6 -20670.4 1897.57 -750.969 371.309 837.75 
9793.5 1
12330802 38310.3 -20472.7 1896.29 -863.183 418.001 959.067 
9794 1
12330802 37616.6 -20339.5 1897.25 -1357.46 260.693 1382.26 
9794.5 1
12330802 37012 -20170 1870.71 -1178.61 330.409 1224.04 
9795 1
12330802 36452.1 -19983 1836.25 -1104.29 368.836 1164.26 
9795.5 1
12330802 35932 -19787.4 1797.29 -1015.87 381.975 1085.31 
9796 1
12330802 35479.7 -19596 1827.71 -917.415 388.293 996.204 
9796.5 1
12330802 35053.4 -19336.9 1840.14 -862.927 524.581 1009.86 
9797 1
12330802 34738.9 -19119.3 1832 -645.937 446.759 785.384 
9797.5 1
12330802 34476.3 -18812.3 1820.57 -555.119 649.049 854.062 
9798 1
12330802 34182.9 -18457.1 1800.62 -570.838 690.974 896.271 
9798.5 1
12330802 33980.6 -18146.3 1823.43 -392.822 603.571 720.144 
9799 1
12330802 33883.4 -17807.6 1794.71 -202.381 705.655 734.103 
9799.5 1
12330802 33780.4 -17459.3 1768.29 -210.634 712.241 742.734 
9800 1
12330802 33607.9 -17041.6 1735.62 -332.473 804.741 870.716 
9800.5 1
12330802 33455.7 -16757 1726 -304.931 570.391 646.783 
9801 1
12330802 33387.4 -16667.3 1722.86 -136.299 179.07 225.041 
9801.5 1
12330802 33332.6 -16671.3 1718.29 -112.182 -8.17996 112.48 
9802 1
12330802 33255.1 -16638.9 1716.75 -146.679 61.3839 159.005 
9802.5 2
12332201 44325.5 -23615.2 1246.17 0 0 0 
12330802 33256.4 -16589.1 1714 2.50687 95.6387 95.6716 
9803 2
12332201 44095 -23416.6 1255.29 -516.816 445.281 682.183 
12330802 33284.9 -16547.7 1714 59.1031 86.1301 104.458 
9803.5 2
12332201 43707.6 -23118.4 1239 -770.236 592.729 971.901 
12330802 33304.3 -16542.4 1714 38.6254 10.5084 40.0293 
9804 2
12332201 43221.6 -22846 1267.57 -995.902 558.255 1141.7 
12330802 33328.6 -16446 1714 49.7658 197.6 203.77 
9804.5 2
12332201 42641.9 -22539.4 1414.71 -1180.68 624.382 1335.61 
12330802 33399.9 -16374.3 1714 145.185 146.058 205.94 
9805 2
12332201 42185.3 -22173.7 1697.14 -957.173 766.697 1226.38 
12330802 33470.9 -16398.9 1714 148.847 -51.5124 157.509 
9805.5 2
12332201 41767.7 -21993.3 1726.57 -841.878 363.767 917.107 
12330802 33582.6 -16446 1714 225.23 -95.0461 244.464 
9806 2
12332201 41425.8 -21741.1 1727.62 -648.889 478.483 806.227 
12330802 33516.2 -16863.5 1714 -125.847 -792.22 802.153 
9806.5 2
12332201 41182.1 -21634.6 1687.71 -490.155 214.394 534.992 
12330802 33549 -17031.6 1714 65.8954 -338.172 344.532 
9807 2
12332201 40828.5 -21513 1658.88 -694.78 238.844 734.687 
12330802 33631.8 -17046.8 1714 162.574 -29.8204 165.286 
9807.5 2
12332201 40517 -21266.6 1655.86 -593.333 469.388 756.551 
12330802 33651.4 -16777.4 1714 37.483 512.993 514.361 
9808 2
12332201 39978.3 -20968 1679.57 -1103.92 611.827 1262.13 
12330802 33705.3 -16615.6 1714 110.363 331.674 349.554 
9808.5 2
12332201 39531.6 -20766.6 1734.62 -891.538 401.946 977.958 
12330802 33798.1 -16617.8 1714 185.308 -4.34845 185.359 
9809 2
12332201 39126.9 -20589.9 1766 -789.021 344.577 860.981 
12330802 33812 -16558.9 1714 27.0468 114.801 117.944 
9809.5 2
12332201 38723.1 -20531.7 1749.14 -846.361 121.893 855.094 
12330802 33777.1 -16496.1 1714 -73.0758 131.476 150.42 
9810 2
12332201 38344 -20530.8 1753.62 -764.401 1.94412 764.403 
12330802 33619.2 -16656.6 1714 -318.332 -323.553 453.896 
9810.5 2
12332201 37950.7 -20406.7 1764.29 -781.88 246.592 819.844 
12330802 33579.7 -16963.4 1710.43 -78.5998 -609.947 614.991 
9811 2
12332201 37575.9 -20388.9 1752.57 -784.22 37.358 785.109 
12330802 33591.3 -16981.7 1707 24.208 -38.2546 45.2708 
9811.5 2
12332201 37125.2 -20311.8 1734.5 -873.27 149.432 885.963 
12330802 33510.1 -16960.4 1703.88 -157.288 41.3552 162.634 
9812 2
12332201 36713.3 -20162 1726.86 -799.931 290.777 851.14 
12330802 33562.1 -17145.4 1701.57 101.006 -359.327 373.254 
9812.5 2
12332201 36329.1 -20137.6 1734.75 -769.861 48.8477 771.409 
12330802 33479.5 -17429.5 1703.38 -165.617 -569.281 592.883 
9813 2
12332201 35981.3 -19964.6 1741.71 -711.328 353.893 794.498 
12330802 33302.9 -17529.4 1703.71 -361.233 -204.353 415.029 
9813.5 2
12332201 35523.3 -19790.4 1777.29 -954.167 362.798 1020.81 
12330802 33280.9 -17438 1702.14 -45.8333 190.476 195.913 
9814 2
12332201 35162.9 -19699.6 1738.75 -708.076 178.396 730.203 
12330802 33036.9 -17343 1700.75 -479.336 186.64 514.391 
9814.5 2
12332201 34788.6 -19570.1 1770 -741.195 256.4 784.29 
12330802 32608.7 -17172.3 1695.29 -847.843 338.048 912.751 
9815 2
12332201 34373.6 -19492.9 1768.5 -821.676 153.006 835.8 
12330802 32194.6 -16909.2 1676 -819.979 520.863 971.423 
9815.5 2
12332201 33957.3 -19373.1 1714.43 -836.023 240.426 869.907 
12330802 32097.7 -16733.3 1639.86 -194.6 353.342 403.385 
9816 2
12332201 33510.1 -19304 1700.29 -925.762 143.153 936.764 
12330802 31958.6 -16523 1642.71 -288.08 435.374 522.055 
9816.5 2
12332201 33108 -19215.8 1673.12 -774.842 170.039 793.28 
12330802 31645.6 -16401.6 1650.12 -602.98 233.863 646.743 
9817 2
12332201 32645.7 -19180.7 1621.57 -867.328 65.733 869.815 
12330802 31071.4 -16288 1693 -1077.29 213.18 1098.18 
9817.5 2
12332201 32203.7 -19075.4 1600.43 -938.429 223.537 964.685 
12330802 30760.1 -16322.1 1734.14 -660.904 -72.4901 664.867 
9818 2
12332201 31692.7 -18847.6 1522.57 -1075.79 479.699 1177.89 
12330802 30492.9 -16276.1 1762.14 -562.707 96.8421 570.979 
9818.5 2
12332201 31178.9 -18856.4 1490.14 -997.781 -17.1983 997.929 
12330802 30255 -16046.1 1830.29 -461.859 446.602 642.469 
9819 2
12332201 30666.9 -18784.6 1478.75 -990.294 138.885 999.986 
12330802 30074.9 -15904.5 1838.25 -348.404 273.971 443.222 
9819.5 2
12332201 30096.1 -18204 1506 -1127.93 1147.48 1609.02 
12330802 29850.1 -15818.4 1839 -444.135 170.102 475.595 
9820 2
12332201 29760.7 -17871.7 1523.43 -697.357 690.823 981.602 
12330802 29498.4 -15851.4 1852.14 -731.215 -68.6071 734.426 
9820.5 2
12332201 29466.3 -17691.7 1533.14 -598.432 365.854 701.406 
12330802 29197.7 -15691.4 1846 -611.208 325.203 692.338 
9821 2
12332201 29175.1 -17520.3 1568.14 -591.754 348.432 686.715 
12330802 28848.3 -15746.9 1872.14 -710.221 -112.66 719.101 
9821.5 2
12332201 28645 -17373.4 1624.25 -1004.06 278.24 1041.9 
12330802 28408.1 -15738.5 1825.5 -833.638 15.8279 833.788 
9822 2
12332201 28224.6 -17235.6 1638.43 -805.419 263.992 847.579 
12330802 28060.7 -15693.9 1760.29 -665.538 85.5227 671.01 
9822.5 2
12332201 27870.7 -17140.7 1666.57 -711.986 190.859 737.124 
12330802 27744.6 -15706.7 1751.29 -636.102 -25.8695 636.628 
9823 2
12332201 27548.9 -16992.1 1701.57 -652.854 301.362 719.053 
12330802 27373.3 -15571.9 1734.86 -753.115 273.544 801.254 
9823.5 2
12332201 27214.3 -16864 1746.57 -692.694 265.306 741.763 
12330802 27030.4 -15389.1 1731.29 -709.849 378.29 804.357 
9824 2
12332201 26858.9 -16772.6 1734.86 -725.364 186.589 748.979 
12330802 26607.7 -15264.6 1720 -862.682 254.227 899.362 
9824.5 2
12332201 26458.9 -16570.7 1693.57 -792.079 399.717 887.222 
12330802 26321.9 -15139.6 1768.43 -566.054 247.525 617.807 
9825 2
12332201 26050.9 -16410.6 1655.29 -858.947 337.143 922.744 
12330802 25895.3 -14929.1 1813.57 -898.045 443.008 1001.37 
9825.5 2
12332201 25608.9 -16303.5 1641.88 -853.247 206.702 877.927 
12330802 25572.5 -14779.4 1803 -623.138 289.127 686.947 
9826 2
12332201 25285.2 -16158.9 1673.88 -623.555 278.661 682.988 
12330802 25286.1 -14599.8 1794.25 -551.782 346.098 651.343 
9826.5 2
12332201 25087.6 -16142.4 1679 -419.733 34.8844 421.181 
12330802 25068.4 -14513.8 1773.67 -462.167 182.531 496.906 
9827 2
12332201 24536.2 -16073.9 1689.56 -1038.29 129.107 1046.29 
12330802 24751.2 -14423.7 1760.56 -597.405 169.701 621.041 
9827.5 2
12332201 23997.1 -15914.9 1655.5 -1067.52 314.879 1112.99 
12330802 24291.6 -14286.2 1752 -910.094 272.112 949.903 
9828 2
12332201 23624.5 -15841.2 1627.75 -773.081 152.749 788.027 
12330802 23903.4 -14268 1788.12 -805.498 37.8631 806.387 
9828.5 2
12332201 23341.2 -15704.5 1605 -562.004 271.329 624.074 
12330802 23566.2 -14148.1 1800 -668.899 237.847 709.927 
9829 2
12332201 22993.7 -15553.9 1574.86 -699.267 303.104 762.133 
12330802 23117.7 -13929.7 1770 -902.486 439.458 1003.8 
9829.5 2
12332201 22608.2 -15405.5 1572.12 -793.136 305.262 849.853 
12330802 22689.2 -13833.8 1724.75 -881.614 197.457 903.456 
9830 2
12332201 22234.4 -15221.3 1551.86 -746.151 367.693 831.829 
12330802 22427.4 -13688.6 1710.14 -522.598 289.778 597.561 
9830.5 2
12332201 21832.8 -15078.1 1534.5 -778.447 277.443 826.41 
12330802 22142 -13440.9 1737.75 -553.156 480.032 732.402 
9831 2
12332201 21418.6 -14998.1 1541 -810.526 156.521 825.5 
12330802 21808.7 -13250 1787 -652.223 373.532 751.612 
9831.5 2
12332201 21061 -14850.4 1575.86 -748.057 309.026 809.374 
12330802 21538 -13098.9 1794.57 -566.348 316.198 648.638 
9832 2
12332201 20619.8 -14678.5 1599 -875.496 341.128 939.607 
12330802 21347.8 -13030 1781 -377.48 136.621 401.443 
9832.5 2
12332201 20223 -14418.6 1606 -742.978 486.758 888.228 
12330802 21104.3 -12945.1 1791.29 -455.926 158.909 482.825 
9833 2
12332201 19968 -14301.4 1588.86 -555.556 255.213 611.372 
12330802 20813.3 -12821 1788 -633.987 270.464 689.268 
9833.5 2
12332201 19597 -14113.4 1596.57 -754.065 382.114 845.355 
12330802 20595.7 -12713.6 1783.43 -442.218 218.351 493.188 
9834 2
12332201 19236.6 -13874.9 1636.88 -693.029 458.757 831.112 
12330802 20256.5 -12672.5 1778.38 -652.335 78.9835 657.099 
9834.5 2
12332201 18915.7 -13569.4 1685.71 -620.717 590.805 856.937 
12330802 20037.4 -12429.6 1786.86 -423.736 469.881 632.725 
9835 2
12332201 18647.7 -13272 1679.57 -559.499 620.936 835.824 
12330802 19792 -12336.4 1782 -512.377 194.453 548.035 
9835.5 2
12332201 18420.9 -12936.1 1647.43 -476.591 705.582 851.46 
12330802 19528.4 -12227.6 1796.29 -553.721 228.691 599.089 
9836 2
12332201 18159.1 -12711.8 1632.88 -504.301 432.356 664.267 
12330802 19286.5 -11980.4 1801.88 -466.144 476.294 666.443 
9836.5 2
12332201 17820.4 -12500.4 1606.29 -684.235 426.912 806.493 
12330802 18950.9 -11763.9 1792.57 -678.066 437.41 806.909 
9837 2
12332201 17345.4 -12452.5 1592.12 -957.769 96.6302 962.632 
12330802 18618.5 -11465 1771.25 -670.075 602.535 901.137 
9837.5 2
12332201 16955.3 -12186.9 1610.57 -767.892 522.919 929.033 
12330802 18320 -11206.7 1761.29 -587.598 508.436 777.033 
9838 2
12332201 16584 -11698.7 1643.86 -756.183 994.181 1249.08 
12330802 17953.6 -10913.6 1775.57 -746.29 597.032 955.718 
9838.5 2
12332201 16390.4 -11158.1 1658.57 -390.265 1089.86 1157.63 
12330802 17714.4 -10542.6 1815 -482.143 747.984 889.911 
9839 2
12332201 16122.7 -10803.6 1694.29 -541.932 717.756 899.368 
12330802 17472.4 -10298.9 1828 -489.879 493.349 695.251 
9839.5 2
12332201 15845.9 -10434.1 1726.62 -527.313 703.707 879.354 
12330802 17171.5 -10051.9 1846.88 -573.197 470.442 741.533 
9840 2
12332201 15642.3 -10176.6 1737.71 -410.462 519.261 661.9 
12330802 16888.6 -9642.14 1843.86 -570.421 826.073 1003.88 
9840.5 2
12332201 15406.6 -9886.12 1737.62 -477.046 587.948 757.137 
12330802 16556.1 -9256 1804.38 -672.968 781.666 1031.45 
9841 2
12332201 15170 -9552 1755.25 -445.621 629.237 771.05 
12330802 16244.5 -8976.75 1816.25 -586.864 525.895 788.02 
9841.5 2
12332201 14937.6 -9295.14 1757.71 -480.224 530.697 715.719 
12330802 16093.9 -8642.29 1844.14 -311.246 691.042 757.9 
9842 2
12332201 14630.1 -8974.57 1730 -637.819 665.086 921.494 
12330802 15891.1 -8452.29 1819.57 -420.569 394.191 576.424 
9842.5 2
12332201 14391.8 -8629.12 1670.75 -456.691 661.775 804.06 
12330802 15670.2 -8216.12 1787 -423.166 452.415 619.475 
9843 2
12332201 14032.7 -8221.43 1639 -713.789 810.53 1080.02 
12330802 15488 -7947.29 1779 -362.326 534.472 645.709 
9843.5 2
12332201 13688.5 -7967.75 1632 -711.187 524.129 883.458 
12330802 15210.9 -7677.88 1765.12 -572.572 556.634 798.549 
9844 2
12332201 13530.6 -7712.14 1656.29 -316.49 512.239 602.125 
12330802 14962.7 -7379.71 1779.43 -497.316 597.516 777.399 
9844.5 2
12332201 13260.4 -7383.38 1667.12 -546.956 665.522 861.441 
12330802 14771.1 -7198.12 1809.88 -387.833 367.59 534.356 
9845 2
12332201 12936.9 -7109 1680 -641.901 544.395 841.666 
12330802 14626.7 -7095.14 1817.14 -286.529 204.33 351.923 
9845.5 2
12332201 12687.6 -6777.38 1704.12 -483.008 642.684 803.952 
12330802 14528.5 -6943.88 1826.88 -190.338 293.155 349.526 
9846 2
12332201 12377 -6573.29 1691.86 -588.305 386.533 703.925 
12330802 14294.6 -6885.14 1772.86 -443.047 111.235 456.797 
9846.5 2
12332201 11984.4 -6316.86 1685.71 -806.101 526.547 962.835 
12330802 14165.3 -6811.43 1731.71 -265.474 151.364 305.593 
9847 2
12332201 11696.1 -6010.43 1661.86 -608.198 646.474 887.599 
12330802 14219.1 -6815.14 1741.14 113.623 -7.83605 113.893 
9847.5 2
12332201 11362.4 -5721.57 1621 -662.132 573.129 875.726 
12330802 14373.3 -6688.14 1748.71 305.839 251.984 396.275 
9848 2
12332201 11000.3 -5430 1603 -727.194 585.485 933.597 
12330802 14435.9 -6677.43 1815.29 125.645 21.5146 127.474 
9848.5 2
12332201 10663.4 -5287 1596 -659.316 279.843 716.248 
12330802 14551.9 -6788 1813.62 227.041 -216.382 313.638 
9849 2
12332201 10358.4 -5139.29 1587.71 -585.31 283.521 650.363 
12330802 14710.4 -7048.14 1798.29 304.325 -499.315 584.747 
9849.5 2
12332201 10017.6 -4918.29 1588.29 -685.829 444.668 817.369 
12330802 14620.1 -7179.14 1781.43 -181.661 -263.581 320.119 
9850 2
12332201 9702 -4660.43 1600.71 -670.003 547.467 865.231 
12330802 14520.9 -7215.43 1773.57 -210.798 -77.0397 224.434 
9850.5 2
12332201 9393 -4323.5 1633.88 -619.238 675.208 916.167 
12330802 14407.8 -6876.38 1748.25 -226.668 679.466 716.277 
9851 2
12332201 9144.86 -4067.86 1654.43 -484.654 499.302 695.839 
12330802 14330.6 -6697.71 1725.29 -150.739 348.947 380.113 
9851.5 2
12332201 8839.14 -3816.57 1659.71 -631.641 519.185 817.633 
12330802 14521.4 -6745.71 1715.57 394.333 -99.1736 406.613 
9852 2
12332201 8523.14 -3484.29 1649.14 -632 664.571 917.104 
12330802 14555.1 -6702.29 1707.86 67.4286 86.8571 109.958 
9852.5 2
12332201 8179 -3021.29 1626.71 -673.469 906.067 1128.95 
12330802 14473.9 -6719.86 1706.57 -159.072 -34.3864 162.746 
9853 2
12332201 7778.29 -2716.86 1636.71 -807.892 613.767 1014.59 
12330802 14290.3 -6705.71 1721.86 -370.104 28.5138 371.2 
9853.5 2
12332201 7550.43 -2281 1640.29 -463.124 885.889 999.641 
12330802 14069.3 -6626.29 1724 -449.187 161.44 477.317 
9854 2
12332201 7210.62 -1759.12 1654.62 -659.813 1013.35 1209.23 
12330802 14004.2 -6617.38 1728.38 -126.283 17.3024 127.463 
9854.5 2
12332201 6850.43 -1266.43 1659.57 -709.048 969.875 1201.42 
12330802 13780.1 -6333.43 1744.43 -441.156 558.95 712.07 
9855 2
12332201 6613.43 -818.286 1662 -471.173 890.94 1007.86 
12330802 13621.4 -6245.29 1756.71 -315.535 175.234 360.929 
9855.5 2
12332201 6357 -258.571 1642.14 -500.837 1093.19 1202.46 
12330802 13321 -6019.43 1763.29 -586.775 441.127 734.096 
9856 2
12332201 6214.71 165 1644.86 -297.047 884.283 932.841 
12330802 13117.9 -5679.86 1806.14 -424.098 708.917 826.089 
9856.5 2
12332201 5887.29 483.857 1648.29 -668.222 650.729 932.721 
12330802 12840.1 -5203 1782.57 -566.764 973.178 1126.19 
9857 2
12332201 5613 871.875 1672 -537.815 760.819 931.714 
12330802 12444.1 -4777.38 1725 -776.506 834.559 1139.93 
9857.5 2
12332201 5341.29 1158.86 1656.57 -543.429 573.964 790.411 
12330802 12096.4 -4251.86 1737.86 -695.393 1051.04 1260.26 
9858 2
12332201 5033 1441.14 1655.43 -642.262 588.095 870.837 
12330802 11852.7 -3927.14 1722.71 -507.738 676.488 845.833 
9858.5 2
12332201 4701 1808.86 1662.86 -684.536 758.174 1021.48 
12330802 11541.3 -3606.86 1726.43 -642.121 660.383 921.1 
9859 2
12332201 4328.25 2176.75 1640.25 -701.977 692.83 986.299 
12330802 11244.2 -3251.5 1719.25 -559.389 669.222 872.224 
9859.5 2
12332201 4041.43 2458.57 1603.29 -548.416 538.856 768.847 
12330802 10966 -2902 1771.86 -532.027 668.26 854.18 
9860 2
12332201 3711.86 2599.14 1591 -668.502 285.135 726.771 
12330802 10639.6 -2569.86 1803.29 -662.127 673.718 944.62 
9860.5 2
12332201 3517.71 2630.43 1614 -398.651 64.2417 403.794 
12330802 10208.1 -2182.57 1782.43 -885.89 795.248 1190.47 
9861 2
12332201 3298.57 2706.71 1630.57 -456.548 158.929 483.419 
12330802 9940.57 -1841.29 1744.14 -557.44 711.012 903.481 
9861.5 2
12332201 3000.14 2630.14 1629.71 -607.797 -155.95 627.486 
12330802 9579.71 -1445.57 1771.14 -734.943 805.935 1090.72 
9862 2
12332201 2657.57 2522.14 1637.29 -679.705 -214.286 712.683 
12330802 9158.71 -1002.86 1793.57 -835.317 878.401 1212.17 
9862.5 2
12332201 2316.29 2413.43 1658 -686.692 -218.741 720.689 
12330802 8691.71 -632.286 1780.86 -939.638 745.617 1199.53 
9863 2
12332201 1921.62 2374.25 1698.62 -760.425 -75.4886 764.163 
12330802 8282.62 -257.375 1754 -788.226 722.371 1069.17 
9863.5 2
12332201 1639.14 2185.29 1676.43 -542.192 -362.695 652.319 
12330802 7759 163.429 1769.14 -1005.04 807.684 1289.36 
9864 2
12332201 1327.29 2008.57 1749.14 -652.421 -369.695 749.885 
12330802 7332.86 595 1817.14 -891.512 902.869 1268.84 
9864.5 2
12332201 795.571 1884.71 1725.29 -1082.92 -252.255 1111.91 
12330802 7014.57 907.143 1826.57 -648.24 635.729 907.946 
9865 2
12332201 263.714 1815.29 1660 -1094.36 -142.857 1103.64 
12330802 6639.29 1347.14 1774.71 -772.193 905.35 1189.93 
9865.5 2
12332201 -191.143 1749.57 1650.29 -898.927 -129.87 908.26 
12330802 6278 1674.86 1754.86 -714.003 647.657 963.981 
9866 2
12332201 -764.857 1539.71 1669.57 -1116.18 -408.282 1188.5 
12330802 5897.14 2055.14 1710.29 -740.967 739.855 1047.1 
9866.5 2
12332201 -1284.57 1287 1702.71 -1011.12 -491.662 1124.32 
12330802 5487 2410.57 1635.43 -797.943 691.495 1055.88 
9867 2
12332201 -1693 1031.57 1744.14 -852.669 -533.254 1005.69 
12330802 5027.57 2570.57 1602 -959.141 334.029 1015.64 
9867.5 2
12332201 -1997 731 1740.5 -586.873 -580.254 825.296 
12330802 4527.12 2909.62 1591.12 -966.113 654.544 1166.96 
9868 2
12332201 -2381 412.571 1730.43 -717.757 -595.194 932.433 
12330802 3962.86 3194.43 1697.57 -1054.71 532.343 1181.44 
9868.5 2
12332201 -2637.43 116.286 1701.57 -523.324 -604.665 799.679 
12330802 3508.29 3407 1771.57 -927.697 433.819 1024.12 
9869 2
12332201 -2910.29 -133.714 1691.43 -567.271 -519.751 769.374 
12330802 3067 3573.43 1793.29 -917.434 346.005 980.512 
9869.5 2
12332201 -3135.14 -443.429 1681.29 -467.478 -643.897 795.7 
12330802 2636.57 3748 1795.86 -894.862 362.934 965.66 
9870 2
12332201 -3313.29 -695.429 1660.57 -365.796 -517.454 633.692 
12330802 2321.57 3840.86 1800 -646.817 190.672 674.335 
9870.5 2
12332201 -3523.88 -892.875 1653 -408.119 -382.648 559.447 
12330802 1906.12 3973.75 1810.88 -805.129 257.544 845.317 
9871 2
12332201 -3804 -1079 1649.71 -528.538 -351.179 634.57 
12330802 1528.57 4018 1792.71 -712.365 83.4906 717.241 
9871.5 2
12332201 -3923.29 -1123.29 1649 -246.968 -91.6888 263.439 
12330802 1118 3939.86 1837 -850.044 -161.786 865.304 
9872 2
12332201 -4265 -881.143 1649 -682.064 483.319 835.948 
12330802 719.857 3974 1818.43 -794.696 68.1494 797.613 
9872.5 2
12332201 -4215.43 -370.429 1636.29 99.9424 1029.67 1034.5 
12330802 254.571 4035.14 1811.29 -938.076 123.272 946.141 
9873 2
12332201 -4294.29 -41.7143 1632.29 -157.399 656.116 674.732 
12330802 -40.4286 3866.86 1802.29 -588.822 -335.9 677.894 
9873.5 2
12332201 -4008.71 180.143 1625.57 587.596 456.496 744.081 
12330802 -244.571 3807.57 1791.71 -420.047 -121.987 437.402 
9874 2
12332201 -4008.25 171.5 1607.38 0.915751 -17.0471 17.0716 
12330802 -596.75 3822.25 1781.5 -694.632 28.9518 695.235 
9874.5 2
12332201 -3749.71 140.571 1596 510.94 -61.1237 514.583 
12330802 -927.571 3994.57 1789.14 -653.797 340.556 737.177 
9875 2
12332201 -3635.43 325.143 1604.43 236.128 381.346 448.532 
12330802 -1188.57 4140 1799.14 -539.256 300.472 617.317 
9875.5 2
12332201 -3927.62 635.75 1616.25 -570.696 606.655 832.901 
12330802 -1393.12 4390.12 1824.88 -399.519 488.525 631.088 
9876 2
12332201 -3990.43 736.857 1610.29 -115.874 186.545 219.603 
12330802 -1613 4479.86 1817.43 -405.673 165.557 438.155 
9876.5 2
12332201 -3975.86 713.857 1621.86 31.3364 -49.4624 58.5534 
12330802 -1857.57 4503.29 1831.57 -525.96 50.384 528.368 
9877 2
12332201 -3975.5 606.25 1615.5 0.704424 -212.243 212.244 
12330802 -2112.88 4649.12 1798.5 -503.557 287.651 579.925 
9877.5 2
12332201 -3997.57 388.857 1604.86 -43.7925 -431.335 433.552 
12330802 -2356.29 4760.86 1796.43 -482.958 221.691 531.409 
9878 2
12332201 -4059.25 321.25 1600.25 -123.111 -134.944 182.664 
12330802 -2621.75 4809 1804.12 -529.869 96.0935 538.512 
9878.5 2
12332201 -3967.29 235.714 1600.14 186.163 -173.149 254.238 
12330802 -2825.71 4947 1779.29 -412.883 279.352 498.508 
9879 2
12332201 -3868.14 210.714 1599.14 210.048 -52.9661 216.624 
12330802 -2997 5100.71 1781.29 -362.893 325.666 487.596 
9879.5 2
12332201 -3775.5 170.625 1601.88 179.54 -77.6924 195.629 
12330802 -3200.5 5242.88 1789.62 -394.38 275.505 481.081 
9880 2
12332201 -3762.43 186.286 1603.71 26.4069 31.6378 41.2102 
12330802 -3479.43 5308.29 1775.43 -563.492 132.143 578.779 
9880.5 2
12332201 -3836 374.375 1607.38 -150.761 385.429 413.865 
12330802 -3760.75 5424.62 1752.25 -576.478 238.4 623.828 
9881 2
12332201 -3928.57 508.429 1598.14 -183.673 265.979 323.235 
12330802 -3997.57 5535.29 1739 -469.884 219.565 518.652 
9881.5 2
12332201 -3955 478.125 1612.62 -53.1762 -60.973 80.9037 
12330802 -4059.62 5589.38 1748.88 -124.856 108.832 165.63 
9882 2
12332201 -4064.12 526.375 1603.88 -205.122 90.6955 224.278 
12330802 -4221.5 5634.88 1756.88 -304.276 85.5263 316.068 
9882.5 2
12332201 -4067.14 596.286 1607.14 -5.92899 137.349 137.477 
12330802 -4322.86 5565.71 1757 -199.13 -135.876 241.07 
9883 2
12332201 -3902.71 965.571 1603.86 340.432 764.567 836.933 
12330802 -4416.29 5886.57 1757 -193.434 664.301 691.89 
9883.5 2
12332201 -3807.38 896.375 1594.25 191.061 -138.67 236.08 
12330802 -4435.5 6310.62 1756.88 -38.5056 849.807 850.679 
9884 2
12332201 -3587.71 885.714 1579.57 444.657 -21.5804 445.181 
12330802 -4307.86 7015 1731.14 258.386 1425.86 1449.08 
9884.5 2
12332201 -3585.12 840.625 1565.5 5.14769 -89.6407 89.7884 
12330802 -4404.5 7223.75 1693.12 -192.133 415.01 457.327 
9885 2
12332201 -3584.29 845.286 1549 1.71283 9.51166 9.66465 
12330802 -4447.43 7335 1553.71 -87.6093 227.041 243.358 
9885.5 2
12332201 -3638.38 809.625 1511 -111.755 -73.6792 133.857 
12330802 -4456.12 7374.5 1535.62 -17.9678 81.6116 83.5661 
9886 2
12332201 -3628 845.875 1500.25 20.2637 70.8008 73.6435 
12330802 -4672.62 7318.88 1491.5 -422.852 -108.643 436.585 
9886.5 2
12332201 -3723.12 852.5 1440.25 -189.115 13.171 189.573 
12330802 -4613.62 7326.25 1484.75 117.296 14.662 118.209 
9887 2
12332201 -3783.62 698 1528 -125.259 -319.876 343.526 
12330802 -4298.88 7387.5 1546.25 651.656 126.812 663.88 
9887.5 2
12332201 -3599.22 445.333 1645.22 352.587 -483.11 598.091 
12330802 -4243.67 7290.78 1513.44 105.561 -184.937 212.943 
9888 2
12332201 -3775.88 570.375 1679 -344.352 243.746 421.889 
12330802 -4220 7212.62 1499.88 46.1339 -152.345 159.177 
9888.5 2
12332201 -4075.88 967.875 1713.38 -619.835 821.281 1028.93 
12330802 -4205.88 7171.5 1513.12 29.1839 -84.969 89.8411 
9889 2
12332201 -4068.5 1114.38 1699.38 14.1827 281.731 282.088 
12330802 -4294.75 7123.88 1516.5 -170.913 -91.5865 193.906 
9889.5 3
12344903 1250.17 8621.5 1393 0 0 0 
12332201 -4077.5 1190.88 1676.75 -17.8571 151.786 152.833 
12330802 -4426.25 7233 1518.5 -260.913 216.518 339.051 
9890 3
12344903 1059.12 8398 1393 -442.226 -517.361 680.607 
12332201 -4074.88 1233.5 1664.5 5.29234 85.9375 86.1003 
12330802 -4718.62 7430 1533.12 -589.466 397.177 710.788 
9890.5 3
12344903 909.625 8239.12 1393 -302.632 -321.609 441.609 
12332201 -4086 1111.12 1655.5 -22.5202 -247.723 248.744 
12330802 -5134.75 7290.38 1506.38 -842.358 -282.642 888.512 
9891 3
12344903 803 8129.38 1406.25 -209.069 -215.196 300.032 
12332201 -3885 1235.38 1655.75 394.118 243.627 463.339 
12330802 -5428.25 7112.38 1454.88 -575.49 -349.02 673.055 
9891.5 3
12344903 827.429 8003.43 1465.29 50.2645 -259.149 263.979 
12332201 -3536.43 1184.43 1651.14 717.225 -104.828 724.845 
12330802 -5563.71 7034.43 1397.29 -278.733 -160.384 321.582 
9892 2
12344903 836.375 7932 1470 18.0736 -144.3 145.428 
12330802 -5621.62 7121.62 1347.38 -116.991 176.154 211.465 
9892.5 2
12344903 843.143 7967.71 1470 13.3488 70.4424 71.696 
12330802 -5715.57 7269.71 1330.43 -185.299 292.089 345.907 
9892 1
12332201 -3180 849.125 1653 720.058 -677.381 988.599 
9893 3
12344903 850.125 8367 1470 13.6637 781.381 781.501 
12332201 -3268.5 2338.5 1533.25 -77.1578 1298.5 1300.79 
12330802 -5833.25 7195 1365.88 -230.291 -146.212 272.785 
9893.5 3
12344903 996.571 8601.43 1476 303.202 485.359 572.281 
12332201 -3147 2488.43 1561.86 343.22 423.527 545.138 
12330802 -6158.14 7206.57 1364.57 -672.656 23.9574 673.083 
9894 3
12344903 1145.62 8653.38 1512.12 293.413 102.257 310.721 
12332201 -2788.25 2573.88 1571 706.201 168.202 725.955 
12330802 -6292.62 7303.62 1158.38 -264.729 191.05 326.468 
9894.5 3
12344903 1232.38 8652 1521 171.443 -2.71739 171.464 
12332201 -2387.5 2814.38 1624.25 791.996 475.296 923.669 
12330802 -5919.88 7142.5 1156.88 736.66 -318.429 802.537 
9895 3
12344903 1233.88 8612.25 1521 2.96443 -78.5573 78.6132 
12332201 -2169.25 3167 1610.5 431.324 696.887 819.568 
12330802 -5648.38 6944.62 1162 536.561 -391.057 663.946 
9895.5 3
12344903 1155.29 8418.29 1521 -161.044 -397.468 428.854 
12332201 -1956.43 3587.29 1597.14 436.109 861.241 965.364 
12330802 -5686.29 6804 1130.29 -77.6859 -288.166 298.454 
9896 3
12344903 1022.5 7575.38 1521 -273.222 -1734.38 1755.77 
12332201 -1807.88 3952.25 1622.25 305.666 750.955 810.781 
12330802 -5599 6672.38 1121 179.6 -270.833 324.972 
9896.5 3
12344903 486.857 6752.71 1567.29 -1086.5 -1668.68 1991.23 
12332201 -1602.29 4327 1655 417.017 760.142 867.017 
12330802 -5586.86 6597.43 1126.71 24.6305 -152.021 154.004 
9897 3
12344903 203.375 6396.38 1682.38 -578.535 -727.223 929.277 
12332201 -1489.75 4674 1636 229.665 708.163 744.474 
12330802 -5227 6653.5 1094.12 734.402 114.431 743.264 
9897.5 3
12344903 -242.625 6083.25 1673.12 -871.094 -611.572 1064.34 
12332201 -1338.38 4808.12 1666.25 295.654 261.963 395.014 
12330802 -5201.5 6626.88 1075.88 49.8047 -52.002 72.0049 
9898 3
12344903 -735.25 5543 1688.75 -989.207 -1084.84 1468.13 
12332201 -1246.75 4897.75 1692.25 183.986 179.97 257.371 
12330802 -5334.62 6764.5 1062.38 -267.319 276.355 384.489 
9898.5 3
12344903 -1019.75 5183.12 1701.62 -550.29 -696.083 887.328 
12332201 -1201 4759.88 1648.25 88.4913 -266.683 280.981 
12330802 -5693.62 7052.5 1024.25 -694.391 557.06 890.221 
9899 3
12344903 -1184.12 4975.38 1740.25 -319.796 -404.183 515.396 
12332201 -1067.5 4567.25 1641.38 259.728 -374.757 455.962 
12330802 -5933.88 7255.5 1040.12 -467.412 394.942 611.926 
9899.5 3
12344903 -1274.88 4938.12 1730 -179.703 -73.7624 194.253 
12332201 -642.625 4845.25 1645 841.337 550.495 1005.43 
12330802 -6162 7262.25 1053.5 -451.733 13.3663 451.93 
9900 3
12344903 -1458.43 4907.14 1695.71 -388.063 -65.5014 393.552 
12332201 -640.714 5006.14 1646 4.03956 340.154 340.178 
12330802 -6214.14 7103.57 1051.57 -110.239 -335.473 353.121 
9900.5 3
12344903 -1538.25 4784 1654.88 -157.439 -242.885 289.448 
12332201 -1040.12 5414 1691.5 -787.792 804.452 1125.95 
12330802 -6205 6917.62 1101.25 18.0332 -366.758 367.201 
9901 3
12344903 -1609 4726.38 1644.75 -139.546 -113.659 179.976 
12332201 -1132.25 5506.38 1704.12 -181.706 182.199 257.32 
12330802 -6188.75 6673.5 1109 32.0513 -481.509 482.574 
9901.5 3
12344903 -1650.62 4790.12 1639.12 -82.1006 125.74 150.17 
12332201 -1233.88 5307.12 1677.88 -200.444 -392.998 441.163 
12330802 -6237.75 6468.62 1107 -96.6469 -404.093 415.49 
9902 3
12344903 -1482.71 4782.71 1639.57 342.675 -15.1239 343.009 
12332201 -1214.14 5209.14 1698.29 40.2697 -199.964 203.978 
12330802 -6313.57 6404.57 1250.43 -154.738 -130.722 202.563 
9902.5 3
12344903 -1062.5 4727.12 1645.75 868.211 -114.854 875.775 
12332201 -1352.75 5162 1706.25 -286.378 -97.4026 302.489 
12330802 -6318.62 6164.25 1362.88 -10.4413 -496.532 496.642 
9903 3
12344903 -826.875 4911.38 1661.38 471.25 368.5 598.221 
12332201 -1363.88 5114.62 1719.12 -22.25 -94.75 97.3274 
12330802 -6270.38 6130.75 1469.25 96.5 -67 117.479 
9903.5 3
12344903 -777.125 5138.12 1679.5 96.6019 440.291 450.764 
12332201 -1382.62 4877.88 1708.38 -36.4078 -459.709 461.148 
12330802 -6274.75 6035.62 1555.88 -8.49515 -184.709 184.904 
9904 3
12344903 -929.5 5389.88 1710 -302.932 500.497 585.034 
12332201 -1292.25 4689.88 1691.62 179.672 -373.757 414.701 
12330802 -6235.25 6090.62 1582.5 78.5288 109.344 134.621 
9904.5 3
12344903 -999.5 5455.75 1729.38 -140 131.75 192.245 
12332201 -1188.38 4634.62 1687.88 207.75 -110.5 235.309 
12330802 -6158.5 6185.62 1597.62 153.5 190 244.259 
9905 3
12344903 -1102 5535.88 1739.38 -211.34 165.206 268.249 
12332201 -1070.88 4606.12 1666.25 242.268 -58.7629 249.293 
12330802 -6005.62 6120.38 1566 315.206 -134.536 342.717 
9905.5 3
12344903 -1231.88 5463.62 1710 -254.159 -141.389 290.839 
12332201 -904.125 4616.38 1664.88 326.321 20.0587 326.937 
12330802 -5913.12 5972.5 1533.62 181.018 -289.384 341.336 
9906 3
12344903 -987.625 5497.88 1678.62 488.5 68.5 493.279 
12332201 -795 4604.75 1655.12 218.25 -23.25 219.485 
12330802 -5919.5 5863 1534.62 -12.75 -219 219.371 
9906.5 3
12344903 -665.714 5375.43 1648.57 667.865 -254.038 714.548 
12332201 -720.714 4432.43 1651.14 154.12 -357.513 389.318 
12330802 -6082.14 5425.57 1525 -337.433 -907.528 968.23 
9907 3
12344903 -300.875 5109.5 1682.38 747.621 -544.936 925.145 
12332201 -652.375 4259.25 1642.38 140.04 -354.874 381.506 
12330802 -6366.88 5079.75 1382.75 -583.468 -708.65 917.943 
9907.5 3
12344903 7 5012 1707.38 596.657 -188.953 625.862 
12332201 -526 4130 1645.25 244.913 -250.484 350.321 
12330802 -6126.88 4595.25 1272.38 465.116 -938.953 1047.84 
9908 3
12344903 571 4641 1760.5 1112.43 -731.755 1331.52 
12332201 -257.125 4069.75 1641.38 530.325 -118.836 543.477 
12330802 -5743.88 4423.12 1207.62 755.424 -339.497 828.205 
9908.5 3
12344903 659.143 4697.86 1741.29 175.934 113.487 209.361 
12332201 -37.7143 4019 1631.71 437.946 -101.297 449.508 
12330802 -5407.86 4232.57 1210.71 670.694 -380.346 771.035 
9909 3
12344903 709.75 4664.75 1767.75 101.214 -66.2143 120.949 
12332201 338.125 3855.12 1598.38 751.679 -327.75 820.025 
12330802 -4877.25 3965 1258.25 1061.21 -535.143 1188.51 
9909.5 3
12344903 862.125 4546.88 1747.62 294.16 -227.558 371.904 
12332201 635.75 3782.12 1578.25 574.566 -140.927 591.596 
12330802 -4383.75 3817.75 1350.12 952.703 -284.266 994.208 
9910 3
12344903 953.5 4648.88 1679.75 181.66 202.783 272.253 
12332201 833 3698.75 1587.38 392.147 -165.755 425.74 
12330802 -3953.38 3741.62 1435.25 855.616 -151.342 868.898 
9910.5 3
12344903 691.625 4704 1690.12 -541.064 113.895 552.922 
12332201 1020.62 3642.62 1570.5 387.655 -115.961 404.627 
12330802 -3569.12 3537.38 1484.62 793.905 -422.004 899.095 
9911 3
12344903 401.625 4534.5 1781.75 -571.992 -334.32 662.529 
12332201 1191.12 3619.25 1577.75 336.292 -46.1045 339.438 
12330802 -3183 3330.62 1564 761.588 -407.791 863.892 
9911.5 3
12344903 423.25 4544.75 1706.75 42.8218 20.297 47.3885 
12332201 1335.62 3579.25 1647.75 286.139 -79.2079 296.899 
12330802 -2829.88 3177.75 1563.62 699.257 -302.723 761.972 
9912 3
12344903 522 4307.88 1605.12 192.871 -462.646 501.239 
12332201 1517.5 3521.5 1641.12 355.225 -112.793 372.702 
12330802 -2499.12 2951.88 1566.25 645.996 -441.162 782.263 
9912.5 3
12344903 605.571 4048.14 1540.29 173.385 -538.863 566.071 
12332201 1595.14 3572.57 1614.29 161.085 105.957 192.809 
12330802 -2121.71 2855 1568 783.01 -200.985 808.393 
9913 3
12344903 870.625 3694.5 1603.75 543.143 -724.678 905.628 
12332201 1816.12 3530.12 1617.75 452.832 -86.9804 461.11 
12330802 -1761.25 2606.5 1577.12 738.656 -509.221 897.173 
9913.5 3
12344903 1053.88 3419.88 1627.12 360.02 -539.538 648.626 
12332201 1892.88 3466 1630.5 150.786 -125.982 196.489 
12330802 -1485.38 2397.75 1573.12 541.994 -410.118 679.672 
9914 3
12344903 1154.43 3134.71 1678.43 201.107 -570.321 604.74 
12332201 1995 3333.14 1652.86 204.25 -265.714 335.145 
12330802 -995.143 2247 1566.71 980.464 -301.5 1025.77 
9914.5 3
12344903 1367.25 2988.88 1699.38 441.538 -302.571 535.262 
12332201 2199.12 3235.88 1641 423.496 -201.801 469.119 
12330802 -222.625 2328.75 1559.12 1602.73 169.606 1611.68 
9915 3
12344903 1608.12 2889.75 1676.25 457.937 -188.451 495.197 
12332201 2404.5 3101.62 1626.88 390.447 -255.228 466.466 
12330802 566.25 2293.62 1519.88 1499.76 -66.7776 1501.25 
9915.5 3
12344903 1597.5 2822.5 1656.88 -21.5081 -136.134 137.822 
12332201 2533.5 3063 1619.88 261.134 -78.1883 272.588 
12330802 934.125 2320.75 1456.12 744.686 54.9089 746.708 
9916 3
12344903 1757.14 2694.57 1664.57 325.138 -260.547 416.653 
12332201 2664.57 3066.14 1628.71 266.948 6.40093 267.025 
12330802 1211.29 2545.86 1464.57 564.482 458.467 727.208 
9916.5 3
12344903 1933.38 2710.88 1682.38 371.015 34.3233 372.599 
12332201 2756 3112.88 1605.5 192.481 98.3835 216.167 
12330802 1494.25 3034.5 1648.25 595.714 1028.72 1188.76 
9917 3
12344903 2417 2875.62 1686.88 969.188 330.16 1023.88 
12332201 2855.88 3200.62 1594.88 200.15 175.852 266.428 
12330802 1783.88 3132.88 1709 580.411 197.144 612.978 
9917.5 3
12344903 2688.11 3003.22 1658.44 514.442 242.12 568.571 
12332201 3084.56 3607.33 1588.78 433.929 771.743 885.37 
12330802 2053.67 3021.11 1700 511.939 -212.076 554.127 
9918 3
12344903 2928.29 3141.71 1627.29 472.785 272.622 545.755 
12332201 3193.14 3814 1592.86 213.755 406.824 459.562 
12330802 2205 2966 1676.57 297.9 -108.486 317.039 
9918.5 3
12344903 2980.75 3136.62 1610.75 109.301 -10.6027 109.814 
12332201 3197 3734.75 1630.75 8.03571 -165.104 165.3 
12330802 2315.38 2842.12 1631.62 229.948 -258.073 345.655 
9919 3
12344903 3080 2939.25 1607 193.848 -385.498 431.492 
12332201 3371.62 3743.38 1680.5 341.064 16.8457 341.48 
12330802 2501.25 2635.38 1593.88 363.037 -403.809 543.008 
9919.5 3
12344903 3201.5 2921.62 1633.62 245.951 -35.6781 248.526 
12332201 3660.62 3704.25 1666.38 585.02 -79.2004 590.357 
12330802 2666.5 2498.12 1599 334.514 -277.834 434.846 
9920 3
12344903 3438 2936.75 1610 481.67 30.8045 482.654 
12332201 3951 3622.88 1622 591.395 -165.733 614.179 
12330802 2911.75 2339.88 1582.12 499.491 -322.301 594.449 
9920.5 3
12344903 3714.38 2822.88 1579.88 551.647 -227.295 596.638 
12332201 4252.62 3382.12 1549.38 602.046 -480.539 770.31 
12330802 3225.5 2271.5 1559.75 626.248 -136.477 640.946 
9921 3
12344903 4058.38 2816.25 1541.75 656.489 -12.6431 656.61 
12332201 4574.75 3172.38 1494 614.742 -400.286 733.578 
12330802 3519.25 2175.38 1484.5 560.592 -183.445 589.843 
9921.5 3
12344903 4381.38 2608.5 1485.25 661.885 -425.717 786.973 
12332201 4899 2896 1461.25 664.447 -566.342 873.06 
12330802 3860.75 2085.75 1434 699.795 -183.658 723.494 
9922 3
12344903 4755.12 2374.5 1413.75 727.14 -455.253 857.897 
12332201 5244.62 2648.12 1448.88 672.422 -482.247 827.474 
12330802 4242 1940.75 1394.38 741.732 -282.101 793.566 
9922.5 3
12344903 5015.88 2174.88 1423.12 513.287 -392.963 646.439 
12332201 5514.75 2390.38 1452.75 531.742 -507.382 734.974 
12330802 4570.88 1751.62 1477.25 647.392 -372.293 746.805 
9923 3
12344903 5267.75 1831.62 1451.88 514.031 -700.51 868.874 
12332201 5735.5 2154.75 1418.38 450.51 -480.867 658.933 
12330802 4814.5 1504.62 1481.5 497.194 -504.082 708.025 
9923.5 3
12344903 5493.43 1709.71 1442.86 469.186 -253.453 533.267 
12332201 6094.57 1898 1428.29 746.51 -533.784 917.716 
12330802 5076.43 1248 1461.14 544.55 -533.524 762.353 
9924 3
12344903 5847.12 1415 1495.5 723.306 -602.688 941.49 
12332201 6366.75 1675.25 1429.75 556.602 -455.521 719.24 
12330802 5419.75 932.25 1536.75 702.089 -645.706 953.868 
9924.5 3
12344903 6094.88 1082.62 1540.12 491.567 -659.474 822.523 
12332201 6607.88 1342.38 1462.62 478.423 -660.466 815.539 
12330802 5634.25 598.25 1583.5 425.595 -662.698 787.592 
9925 3
12344903 6265.75 832.375 1561.25 337.032 -493.59 597.68 
12332201 6801.38 851.625 1548.62 381.657 -967.949 1040.47 
12330802 5903.38 262.875 1589.62 530.819 -661.489 848.137 
9925.5 3
12344903 6415.25 686.375 1557.88 288.61 -281.853 403.407 
12332201 6986.5 545.375 1604.5 357.384 -591.216 690.84 
12330802 6138 16 1559.25 452.944 -476.593 657.494 
9926 3
12344903 6656.38 352 1568.88 474.656 -658.219 811.511 
12332201 7196.88 162.75 1602.12 414.124 -753.199 859.539 
12330802 6302.75 -337 1519.88 324.311 -694.882 766.837 
9926.5 3
12344903 6936.25 -9.375 1582.12 552.022 -712.771 901.538 
12332201 7541.88 -16.875 1600.75 680.473 -354.29 767.18 
12330802 6601.75 -692 1639.75 589.744 -700.197 915.464 
9927 3
12344903 7235.25 -422.625 1621.38 604.04 -834.848 1030.45 
12332201 7855 -361.625 1628.88 632.576 -696.465 940.859 
12330802 6886 -936.875 1649.25 574.242 -494.697 757.944 
9927.5 3
12344903 7413 -769.143 1635.71 377.389 -735.707 826.853 
12332201 7942.86 -511.143 1604.71 186.533 -317.448 368.195 
12330802 7099.57 -1289.43 1647 453.443 -748.521 875.154 
9928 3
12344903 7713.62 -1108.38 1639.38 622.412 -702.344 938.448 
12332201 8120.38 -734.375 1593.25 367.532 -462.178 590.498 
12330802 7464.12 -1607.5 1644.5 754.769 -658.533 1001.67 
9928.5 3
12344903 8054.25 -1490 1656.12 669.204 -749.754 1004.97 
12332201 8266.5 -986.625 1555.88 287.083 -495.58 572.726 
12330802 7597.5 -1919.12 1649.88 262.033 -612.23 665.948 
9929 3
12344903 8154.5 -1750.88 1690.5 198.515 -516.584 553.414 
12332201 8482.88 -1363.5 1576.12 428.465 -746.287 860.539 
12330802 7733.12 -2203.25 1616.75 268.564 -562.624 623.436 
9929.5 3
12344903 8302.38 -2058.5 1663.12 298.135 -620.212 688.148 
12332201 8716.38 -1849.12 1671.5 470.766 -979.083 1086.38 
12330802 7944.88 -2426.75 1629.38 426.915 -450.605 620.727 
9930 3
12344903 8425.12 -2218 1651 239.279 -310.916 392.33 
12332201 9038.62 -2241.5 1695.62 628.168 -764.864 989.753 
12330802 8102.62 -2794.75 1669.88 307.505 -717.349 780.48 
9930.5 3
12344903 8798.71 -2361.57 1655.57 778.311 -299.107 833.806 
12332201 9464.71 -2514.71 1687.29 887.686 -569.196 1054.5 
12330802 8304.14 -3068.43 1673.29 419.829 -570.164 708.056 
9931 3
12344903 9189 -2441.88 1695.38 762.277 -156.843 778.245 
12332201 9800 -2661.5 1672.62 654.855 -286.691 714.861 
12330802 8781.5 -3306.62 1684.12 932.338 -465.227 1041.96 
9931.5 3
12344903 9562.5 -2828.75 1664.25 711.429 -736.905 1024.28 
12332201 10214.8 -2902.88 1670.25 790 -459.762 914.047 
12330802 9216.5 -3529.75 1689.38 828.571 -425 931.212 
9932 3
12344903 9844.71 -3114.43 1638.43 596.648 -603.972 848.982 
12332201 10529.9 -3182.57 1670.43 666.188 -591.324 890.77 
12330802 9591.43 -3655.43 1730.43 792.661 -265.705 836.009 
9932.5 3
12344903 10115.5 -3360.5 1645.12 534.094 -485.348 721.678 
12332201 10716.2 -3504.38 1667.25 367.639 -634.721 733.505 
12330802 9852.75 -3801.88 1676.62 515.427 -288.849 590.846 
9933 3
12344903 10341.9 -3550 1653.29 457.287 -382.828 596.38 
12332201 10890 -3819.29 1646.14 351.01 -636.183 726.593 
12330802 10105.7 -4075.57 1632.57 511.039 -552.922 752.917 
9933.5 3
12344903 10547.1 -3843.75 1612 408.087 -583.996 712.451 
12332201 11006.8 -4138.12 1670.75 232.107 -633.875 675.035 
12330802 10349.9 -4375.12 1654.25 485.409 -595.534 768.298 
9934 3
12344903 10713 -4134.5 1669.88 326.526 -572.343 658.935 
12332201 11195.1 -4425.12 1658.75 370.817 -564.961 675.785 
12330802 10594.2 -4722.25 1591.75 481.053 -683.317 835.664 
9934.5 3
12344903 10991.6 -4304.25 1623.38 550.642 -335.474 644.787 
12332201 11401.5 -4740.25 1668.38 407.856 -622.777 744.444 
12330802 10800.1 -5042.38 1618.5 406.868 -632.658 752.195 
9935 3
12344903 11197.5 -4528.88 1594.62 410.928 -448.353 608.18 
12332201 11598.9 -5077.25 1671.88 393.962 -672.655 779.532 
12330802 11013.2 -5364 1643 425.399 -641.966 770.12 
9935.5 3
12344903 11440.5 -4661.25 1592.62 491.903 -267.966 560.155 
12332201 11817.5 -5370.62 1650.12 442.561 -593.877 740.641 
12330802 11244.1 -5656.5 1590.25 467.358 -592.105 754.329 
9936 3
12344903 11740 -4907.5 1612.62 586.106 -481.898 758.779 
12332201 12132 -5807.88 1643.12 615.46 -855.675 1054.03 
12330802 11538.9 -5948.88 1543.25 576.81 -572.162 812.453 
9936.5 3
12344903 11996.4 -5209.75 1621.25 512.75 -604.5 792.674 
12332201 12489.4 -6102 1665 714.75 -588.25 925.692 
12330802 11802.4 -6243.88 1506.88 527 -590 791.094 
9937 3
12344903 12356.6 -5534.25 1593.25 710.552 -640.039 956.313 
12332201 12818.2 -6379.25 1710.88 648.669 -546.844 848.416 
12330802 12134.2 -6581.5 1520.75 654.586 -665.927 933.778 
9937.5 3
12344903 12674.3 -5795.86 1610.57 670.17 -551.914 868.18 
12332201 13050.9 -6604.14 1685.29 490.732 -474.458 682.589 
12330802 12455.6 -6814.86 1545.86 677.893 -492.315 837.803 
9938 3
12344903 13003.6 -6057.88 1646.88 679.05 -540.243 867.739 
12332201 13295.4 -6819.25 1649.62 504.161 -443.52 671.482 
12330802 12747.1 -7058.62 1636.12 601.141 -502.614 783.576 
9938.5 3
12344903 13334.9 -6255 1631.12 653.353 -388.807 760.29 
12332201 13580.6 -7144 1694.12 562.623 -640.533 852.541 
12330802 13039.9 -7317.75 1675.25 577.416 -511.095 771.121 
9939 3
12344903 13684.6 -6529.25 1620.5 679.126 -532.524 863.015 
12332201 13864 -7447.62 1667.25 550.243 -589.563 806.444 
12330802 13291.4 -7656.38 1652 488.35 -657.524 819.038 
9939.5 3
12344903 13971.3 -6743.71 1592.86 580.285 -434.138 724.711 
12332201 14185.7 -7673.71 1691.43 651.243 -457.671 795.978 
12330802 13527.1 -8068.29 1673.29 477.263 -833.827 960.754 
9940 3
12344903 14160.1 -7000.38 1594.38 388.558 -528.108 655.649 
12332201 14408.8 -8019.5 1706.5 458.921 -711.493 846.659 
12330802 13830 -8406 1667.75 623.163 -694.885 933.38 
9940.5 3
12344903 14469.8 -7374.5 1610.38 575.511 -695.4 902.659 
12332201 14735.1 -8366.62 1702.75 606.645 -645.214 885.618 
12330802 14186 -8780.5 1662.62 661.71 -696.097 960.422 
9941 3
12344903 14800.1 -7771.29 1608.71 647.829 -778.011 1012.41 
12332201 15036.4 -8760.86 1685.43 590.791 -773.004 972.918 
12330802 14620.4 -9180.43 1644.71 851.821 -784.174 1157.81 
9941.5 3
12344903 14988.1 -8138.5 1611.88 387.592 -757.143 850.584 
12332201 15368.5 -9069 1656.62 684.683 -635.346 934.054 
12330802 15007.4 -9557.12 1681.62 797.828 -776.694 1113.46 
9942 3
12344903 15297.2 -8484.5 1584.5 608.514 -681.102 913.34 
12332201 15763.6 -9533.88 1688.25 777.805 -915.108 1201 
12330802 15391.5 -10009.9 1740.12 756.152 -891.24 1168.79 
9942.5 3
12344903 15498.3 -8789 1602 406.955 -616.397 738.618 
12332201 16048.6 -9898.86 1677.29 576.815 -738.83 937.329 
12330802 15657 -10254.1 1712.57 537.449 -494.469 730.309 
9943 3
12344903 15666.9 -9093.12 1614 334.503 -603.423 689.935 
12332201 16264.1 -10106.6 1666.88 427.686 -412.238 594.016 
12330802 15870.1 -10547.1 1704.25 422.867 -581.314 718.848 
9943.5 3
12344903 15807.6 -9421.86 1616.29 298.086 -696.466 757.575 
12332201 16470.9 -10433.4 1660 437.992 -692.38 819.285 
12330802 16008.1 -10882.1 1685.43 292.411 -709.784 767.657 
9944 3
12344903 16038 -9652.62 1610.38 468.351 -469.04 662.836 
12332201 16806.1 -10759.1 1709.25 681.439 -661.985 950.043 
12330802 16250.2 -11188.9 1656.5 492.088 -623.439 794.246 
9944.5 3
12344903 16381.6 -10129 1657.12 663.369 -919.643 1133.93 
12332201 17064 -11264.6 1762.62 497.828 -975.869 1095.51 
12330802 16610 -11632.8 1625.5 694.498 -856.902 1103 
9945 3
12344903 16586.9 -10505.9 1686.62 410.5 -753.75 858.283 
12332201 17408.6 -11594.8 1808 689.25 -660.25 954.461 
12330802 16840.8 -11965.9 1631.12 461.5 -666.25 810.476 
9945.5 3
12344903 16947.4 -10784 1659.62 725.352 -559.608 916.131 
12332201 17728 -11800.1 1815.88 642.606 -413.229 764.003 
12330802 17306.6 -12307.9 1564.25 937.374 -688.129 1162.84 
9946 3
12344903 17205.4 -11016.8 1656 512.922 -462.724 690.799 
12332201 18090.5 -12083.2 1784.25 720.676 -562.873 914.439 
12330802 17591.2 -12676.9 1518.88 565.855 -733.598 926.476 
9946.5 3
12344903 17226.1 -11222.4 1678.67 41.8067 -414.707 416.808 
12332201 18569.1 -12457.7 1717.44 964.942 -754.872 1225.13 
12330802 17944.2 -12857.3 1507.56 711.638 -363.827 799.249 
9947 3
12344903 17336.6 -11338.9 1682.7 225.488 -237.664 327.611 
12332201 18786 -12679.3 1675.2 442.63 -452.313 632.858 
12330802 18067.6 -12992.7 1455.6 251.791 -276.259 373.788 
9947.5 3
12344903 17566.2 -11582.1 1667.89 469.575 -497.364 684.012 
12332201 18958.9 -12864.4 1654.33 353.556 -378.618 518.029 
12330802 18293.2 -13128.9 1609.56 461.395 -278.505 538.935 
9948 3
12344903 17840.9 -11840.3 1643.6 528.226 -496.517 724.95 
12332201 19198.5 -13036.9 1686.4 460.791 -331.645 567.729 
12330802 18437 -13098.9 1589.6 276.496 57.6709 282.446 
9948.5 3
12344903 18576.1 -12332.9 1631.56 1413.87 -947.286 1701.87 
12332201 19407.8 -13238.7 1688.11 402.457 -388.013 559.04 
12330802 18639.4 -13065.1 1600.89 389.316 64.9786 394.702 
9949 3
12344903 19354.1 -12350.8 1625 1531.52 -35.1597 1531.93 
12332201 19512.6 -13454.9 1683.12 206.392 -425.607 473.011 
12330802 18691.8 -13264.9 1526.38 102.964 -393.236 406.492 
9949.5 3
12344903 19640.9 -11882 1637.25 602.416 984.769 1154.42 
12332201 19653.4 -13563.4 1744.38 295.693 -227.941 373.352 
12330802 18870.9 -13407.2 1529.25 376.313 -299.107 480.704 
9950 2
12332201 19746.5 -13676.9 1737.88 192.01 -234.021 302.71 
12330802 19260.2 -13778.6 1658.12 802.835 -765.722 1109.45 
9950.5 2
12332201 19779.2 -13737.9 1741.56 64.4138 -120.106 136.289 
12330802 19324.6 -14055.6 1650.89 126.586 -545.139 559.643 
9951 2
12332201 19864.1 -13620.5 1742.25 167.792 231.994 286.313 
12330802 19329.4 -14061.1 1603.12 9.52459 -11.0068 14.5557 
9951.5 2
12332201 19868.5 -13497.4 1726.38 9.13361 257.046 257.208 
12330802 19506.8 -14136.5 1574.62 370.303 -157.359 402.351 
9952 2
12332201 20001.6 -13524.9 1714.67 258.36 -53.425 263.826 
12330802 19908.1 -13997.7 1642.33 779.342 269.579 824.65 
9952.5 2
12332201 20240.6 -13377.4 1689.62 464.213 286.435 545.471 
12330802 20252.5 -13957.2 1706.38 668.716 78.479 673.306 
9953 2
12332201 20560 -13321.2 1634.25 661.232 116.201 671.364 
12330802 20484.5 -14024.4 1691 480.331 -138.975 500.032 
9953.5 2
12332201 20853.9 -13451.5 1615.38 570.631 -252.913 624.167 
12330802 20759.8 -14139.4 1670.75 534.466 -223.301 579.239 
9954 2
12332201 21159.5 -13597.2 1605.38 626.281 -298.668 693.852 
12330802 21065.8 -14311.4 1652.12 627.049 -352.459 719.318 
9954.5 2
12332201 21423 -13938.5 1593.62 551.255 -713.912 901.972 
12330802 21570.6 -14729.9 1635.88 1056.22 -875.523 1371.91 
9955 2
12332201 21659.6 -14010.2 1567.12 477.067 -144.657 498.516 
12330802 21900.6 -14921.9 1617.62 665.323 -387.097 769.739 
9955.5 2
12332201 22023.4 -14135.9 1551.78 686.452 -237.055 726.231 
12330802 22181.1 -14995.7 1598.56 529.219 -139.23 547.227 
9956 2
12332201 22400.8 -14278.6 1526.5 722.808 -273.441 772.801 
12330802 22541.5 -15237.1 1601.62 690.4 -462.564 831.034 
9956.5 2
12332201 22706.5 -14295.2 1490.62 603.057 -32.7909 603.948 
12330802 23004.4 -15386.8 1667.88 912.968 -295.118 959.482 
9957 2
12332201 23105.6 -14388.1 1459.14 819.449 -190.745 841.356 
12330802 23309.3 -15546.9 1663.29 626.1 -328.762 707.167 
9957.5 2
12332201 23653.6 -14487.8 1520.88 1148.96 -208.82 1167.78 
12330802 23680.2 -15653.2 1641 777.703 -223.046 809.056 
9958 2
12332201 24145.2 -14679.9 1547 938.216 -366.651 1007.31 
12330802 24075.2 -15741.8 1658.38 753.817 -168.893 772.505 
9958.5 2
12332201 24444.4 -14800 1551.75 589.99 -236.933 635.787 
12330802 24453.8 -15953.9 1660.88 746.548 -418.393 855.796 
9959 2
12332201 24709.2 -14933.1 1561.12 524.505 -263.614 587.024 
12330802 24757 -16078.6 1672.62 600.495 -247.03 649.321 
9959.5 2
12332201 25112.2 -15077 1569.88 791.749 -282.662 840.692 
12330802 25126.1 -16139.9 1755.75 725.196 -120.334 735.112 
9960 2
12332201 25382.4 -15205.6 1601.38 543.511 -258.803 601.983 
12330802 25615 -16199.2 1699 983.652 -119.467 990.88 
9960.5 2
12332201 25672.1 -15282.2 1598.75 596.193 -157.665 616.689 
12330802 26043 -16253.9 1626.62 880.658 -112.397 887.802 
9961 2
12332201 26099.7 -15481 1607.86 903.994 -420.19 996.878 
12330802 26501.9 -16475.1 1615.57 970.1 -467.797 1077 
9961.5 2
12332201 26555.2 -15645.6 1553.44 886.202 -320.147 942.257 
12330802 27005.2 -16584.1 1668.11 979.309 -212 1001.99 
9962 2
12332201 26968.1 -15738.2 1539.88 819.252 -183.918 839.642 
12330802 27511.4 -16805.5 1734.75 1004.27 -439.264 1096.14 
9962.5 2
12332201 27439.6 -15864 1545.62 920.898 -245.605 953.088 
12330802 27914.2 -16939 1738.38 786.865 -260.742 828.941 
9963 2
12332201 27758.8 -15972.6 1546.12 649.949 -221.232 686.569 
12330802 28377.1 -16908.1 1821.25 942.719 62.8819 944.814 
9963.5 2
12332201 28020.6 -16046.8 1605.38 541.064 -153.151 562.322 
12330802 28676.9 -17088.8 1798.38 619.318 -373.192 723.068 
9964 2
12332201 28500.2 -16120.5 1673.38 957.335 -147.206 968.587 
12330802 29000 -17234.6 1725.12 644.96 -291.168 707.638 
9964.5 2
12332201 28844.9 -16252.4 1664.38 685.139 -262.177 733.589 
12330802 29389.1 -17221.1 1659 773.608 26.839 774.074 
9965 2
12332201 29134.9 -16302.8 1634.88 595.483 -103.439 604.4 
12330802 29741 -17301.6 1626.88 722.536 -165.298 741.203 
9965.5 2
12332201 29483 -16253.9 1641.75 687.994 96.5909 694.741 
12330802 30051.8 -17406 1590.38 614.13 -206.275 647.847 
9966 2
12332201 29788.6 -16311.9 1667 598.092 -113.503 608.767 
12330802 30532.6 -17517.9 1551.75 941.047 -218.933 966.179 
9966.5 2
12332201 30194.2 -16346.8 1650.38 792.236 -68.1152 795.159 
12330802 31021.2 -17626.5 1498.62 954.346 -212.158 977.644 
9967 2
12332201 30549.9 -16402 1638.25 697.304 -108.333 705.669 
12330802 31548.6 -17798.9 1477 1034.07 -337.99 1087.9 
9967.5 2
12332201 30894 -16497.1 1599.88 693.8 -191.784 719.82 
12330802 31979.8 -17871.4 1461.88 869.204 -146.169 881.408 
9968 2
12332201 31280.5 -16607 1542.12 776.104 -220.633 806.856 
12330802 32503.9 -17760.8 1540.12 1052.46 222.139 1075.65 
9968.5 2
12332201 31641.4 -16889.1 1508.14 723.304 -565.417 918.076 
12330802 33136.6 -17836.1 1620.57 1267.93 -151.088 1276.9 
9969 2
12332201 32022.9 -16855.2 1473.25 834.675 74.1638 837.963 
12330802 33363.5 -17867 1625.38 496.561 -67.5211 501.131 
9969.5 2
12332201 32485 -16866.6 1475.12 920.568 -22.6594 920.847 
12330802 33721.2 -17951.1 1691.62 712.649 -167.58 732.088 
9970 2
12332201 33189.1 -17029.1 1530.33 1341.16 -309.497 1376.41 
12330802 34157.2 -18005.2 1685.56 830.423 -103.042 836.792 
9970.5 2
12332201 33602.4 -16978.4 1524.75 794.738 97.5694 800.705 
12330802 34609.2 -18059.9 1653.5 869.284 -105.101 875.615 
9971 2
12332201 33930.1 -17050.4 1527 690.038 -151.692 706.514 
12330802 34843.6 -18195.6 1662.14 493.308 -285.677 570.056 
9971.5 2
12332201 34304.5 -17080.6 1544.88 773.465 -62.3893 775.977 
12330802 35200 -18373.6 1651.88 736.423 -367.879 823.197 
9972 2
12332201 34643 -17187.1 1562.25 643.536 -202.471 674.636 
12330802 35426.8 -18435 1646.25 431.084 -116.683 446.596 
9972.5 2
12332201 35049.1 -17283.4 1580.29 822.152 -194.947 844.948 
12330802 35703.9 -18419.6 1633.86 560.946 31.2319 561.814 
9973 2
12332201 35406.6 -17489.1 1598.5 728.07 -418.934 839.994 
12330802 35930 -18590.9 1643.5 460.576 -348.887 577.8 
9973.5 2
12332201 35774.9 -17677.4 1576.88 739.458 -378.012 830.476 
12330802 36147.6 -18598.4 1621.38 436.998 -15.0602 437.257 
9974 2
12332201 36171.8 -17766.2 1588.12 782.791 -175.296 802.178 
12330802 36341.9 -18608.2 1602.25 383.136 -19.4773 383.631 
9974.5 2
12332201 36576.9 -17929.5 1560.75 794.363 -320.098 856.432 
12330802 36656.5 -18704.4 1595 616.912 -188.48 645.062 
9975 2
12332201 36904 -18073.8 1554 668.967 -294.99 731.12 
12330802 36831.9 -18731.2 1610.88 358.64 -54.9591 362.827 
9975.5 2
12332201 37232 -18139.1 1507.12 653.386 -130.229 666.238 
12330802 36989 -18715.8 1642.38 312.998 30.8765 314.517 
9976 2
12332201 37525.8 -18293.2 1485.75 593.434 -311.364 670.158 
12330802 37248.1 -18893.9 1640.12 523.485 -359.848 635.238 
9976.5 2
12332201 37806.8 -18377.2 1539.75 565.392 -169.014 590.114 
12330802 37524.6 -19033.9 1654.5 556.338 -281.69 623.587 
9977 2
12332201 38092.5 -18407.9 1563.5 577.273 -61.8687 580.579 
12330802 37747.2 -19121.6 1688.62 449.747 -177.273 483.424 
9977.5 2
12332201 38287.6 -18489.4 1567.62 375.24 -156.731 406.657 
12330802 37926.5 -19126.9 1676.75 344.712 -10.0962 344.859 
9978 2
12332201 38572.9 -18506.4 1597.29 573.908 -34.313 574.933 
12330802 38114.3 -19253.4 1664.57 377.838 -254.635 455.632 
9978.5 2
12332201 38930.1 -18527.6 1593.62 732.106 -43.4353 733.394 
12330802 38245.2 -19315.2 1655.38 268.369 -126.683 296.767 
9979 2
12332201 39221 -18642.4 1587.86 556.166 -219.51 597.918 
12330802 38277.6 -19322 1654.14 61.8001 -12.9063 63.1333 
9979.5 2
12332201 39395.4 -18918 1583 372.711 -588.828 696.873 
12330802 38484.9 -19048.6 1639.29 442.918 584.249 733.16 
9980 2
12332201 39378.5 -19182.4 1582.12 -34.0615 -531.942 533.031 
12330802 38761 -18737.4 1605.62 555.619 626.15 837.124 
9980.5 2
12332201 39316.2 -19962.2 1583 -120.227 -1505.5 1510.29 
12330802 38862.3 -18860.3 1546 195.624 -237.371 307.594 
9981 2
12332201 39536 -19877.4 1583 416.246 160.695 446.188 
12330802 38973 -19069.1 1478 209.596 -395.439 447.551 
9981.5 1
12330802 39057.7 -19170 1488.29 179.479 -213.718 279.085 
9982 1
12330802 39024.5 -19215.9 1534.5 -67.9229 -93.8139 115.821 
9982.5 1
12330802 38922.9 -19246.2 1545.12 -195.809 -58.526 204.369 
9983 1
12330802 38976.8 -19295.1 1543.38 109.502 -99.3394 147.848 
9983.5 1
12330802 39276 -19353.6 1547.62 587.917 -114.931 599.046 
9984 1
12330802 39477.2 -19461.6 1550.75 407.389 -218.623 462.344 
9984.5 1
12330802 39675.5 -19703.4 1575.25 398.092 -485.442 627.799 
9985 1
12330802 39992 -19925.8 1570.12 638.105 -448.337 779.861 
9985.5 1
12330802 40355.9 -20270.8 1557.88 726.297 -688.623 1000.85 
9986 1
12330802 40885.1 -20558.1 1582.5 1060.62 -575.902 1206.89 
9986.5 1
12330802 41022.5 -20829 1646.88 278.087 -548.33 614.816 
9987 1
12330802 41147.2 -21054.8 1676.12 250.502 -453.313 517.923 
9987.5 1
12330802 41354 -21211.7 1667.56 401.456 -304.693 503.989 
9988 1
12330802 41352 -21263.9 1660.88 -3.90625 -101.969 102.044 
9988.5 1
12330802 41207.7 -21311.8 1662.22 -289.245 -95.9976 304.759 
9989 1
12330802 41065.9 -21457 1681.75 -275.859 -282.534 394.872 
9989.5 1
12330802 41169.5 -21667 1657 208.501 -422.535 471.178 
9990 1
12330802 41293.6 -21925 1607.62 248.25 -516 572.612 
9990.5 1
12330802 41332 -21967.4 1594.38 77.998 -86.128 116.197 
9991 1
12330802 41102.4 -22063.1 1598.12 -470.543 -196.209 509.812 
9991.5 1
12330802 40831.8 -21659.2 1590.25 -545.615 814.264 980.164 
9992 1
12330802 40813.6 -21620.4 1589.75 -36.3226 77.9058 85.9573 
9992.5 1
12330802 40789.2 -21651.9 1590 -47.6074 -61.5234 77.792 
