# Supplementary material for: Intrinsic group behaviour II: On the dependence of triad spatial dynamics on social and personal features; and on the effect of social interaction on small group dynamics
Source: PLoS One. 2019 Dec 3;14(12):e0225704. doi: 10.1371/journal.pone.0225704 (PMC6890182; doi:10.1371/journal.pone.0225704)
Supplement: S3 Data Set — (ZIP) [file pone.0225704.s003.zip › set_3_int/group_traj_triad_int/traj_3_0324_52.dat]

3 12302902 12312801 12300402 0 0 0 1 3 1 0 20 20 20 1725.06 1736.36 1714.03 
9604.5 1
12300402 -8801.86 -9189.57 1601 0 0 0 
9605 1
12300402 -8920.5 -9064.25 1613.5 -247.173 261.086 359.528 
9605.5 1
12300402 -9132.12 -9290.5 1720 -410.126 -438.469 600.382 
9606 1
12300402 -9316.88 -9425.5 1739.88 -361.546 -264.188 447.784 
9606.5 1
12300402 -9345.5 -9507.75 1696.62 -57.5956 -165.493 175.229 
9607 1
12300402 -9318.38 -9589.88 1682.5 54.1417 -163.922 172.632 
9607.5 1
12300402 -9329.14 -9402.29 1686.71 -22.717 395.758 396.409 
9608 1
12300402 -9274.75 -9368.5 1645.25 110.78 68.81 130.411 
9608.5 1
12300402 -9294.86 -9289.86 1667.14 -40.7853 159.519 164.65 
9609 1
12300402 -9407.88 -9200.12 1561.5 -225.135 178.749 287.467 
9609.5 1
12300402 -9477.62 -9197.62 1518.38 -140.342 5.03018 140.432 
9610 1
12300402 -9526.62 -9441.5 1595.12 -93.1559 -463.641 472.907 
9610.5 1
12300402 -9504.25 -9762.75 1608.38 43.7012 -627.441 628.961 
9611 1
12300402 -9426.12 -9838.62 1600.62 153.789 -149.36 214.382 
9611.5 1
12300402 -9499.38 -9770.75 1588.5 -146.5 135.75 199.726 
9612 1
12300402 -9467.57 -9821.29 1610.71 68.248 -108.446 128.134 
9612.5 1
12300402 -9444.75 -9758.25 1627.12 46.4795 128.382 136.537 
9613 1
12300402 -9559.38 -9477.25 1584 -231.566 567.677 613.09 
9613.5 1
12300402 -9617.62 -8971.75 1594.12 -110.113 955.577 961.9 
9614 1
12300402 -9594.88 -8187 1590.12 44.6955 1541.75 1542.4 
9614.5 1
12300402 -9498.88 -7553.12 1586.25 188.976 1247.79 1262.01 
9615 1
12300402 -9358.88 -7026.5 1613.5 275.591 1036.66 1072.67 
9615.5 1
12300402 -9163.43 -6483.14 1623.86 401.327 1115.72 1185.71 
9616 1
12300402 -8854.5 -5946.62 1526 640.931 1113.11 1284.45 
9616.5 1
12300402 -8493.88 -5356 1585.88 711.292 1164.94 1364.93 
9617 1
12300402 -8047.62 -4802.12 1511.5 885.417 1098.96 1411.27 
9617.5 1
12300402 -7653.29 -4442.71 1487.86 806.42 734.991 1091.11 
9618 1
12300402 -7108.75 -4140.38 1573.5 1125.07 624.668 1286.86 
9618.5 1
12300402 -6619.88 -3762.12 1534.5 936.542 724.617 1184.14 
9619 1
12300402 -6190.43 -3483.86 1483 858.893 556.536 1023.44 
9619.5 1
12300402 -5715 -3101.5 1274.5 976.239 785.128 1252.78 
9620 1
12300402 -5359.75 -2816.38 1232.62 696.569 559.069 893.177 
9620.5 1
12300402 -4962.12 -2430.38 1503.75 779.657 756.863 1086.6 
9621 1
12300402 -4598.29 -1991.71 1565.43 729.137 879.08 1142.11 
9621.5 1
12300402 -4143.5 -1566.5 1592.75 922.486 862.504 1262.89 
9622 1
12300402 -3565.12 -1205.5 1581 1123.06 700.971 1323.87 
9622.5 1
12300402 -2902.14 -1008.29 1582.86 1339.36 398.413 1397.36 
9623 1
12300402 -2461 -488.375 1580.88 896.632 1056.73 1385.87 
9623.5 1
12300402 -2037.29 82.1429 1578.86 857.721 1154.89 1438.56 
9624 1
12300402 -1646.75 416.625 1596.12 793.772 679.842 1045.11 
9624.5 1
12300402 -1184.5 671.75 1620.25 895.833 494.428 1023.22 
9625 1
12300402 -637 875 1611.43 1101.61 408.954 1175.07 
9625.5 1
12300402 -55.25 1075.62 1578.88 1140.69 393.382 1206.61 
9626 1
12300402 355.571 1291.71 1559.86 816.742 429.601 922.835 
9626.5 1
12300402 797 1454.86 1533 933.253 344.911 994.949 
9627 1
12300402 1329.38 1547.12 1503.38 1050.05 181.988 1065.7 
9627.5 1
12300402 1940.12 1547.88 1511.62 1161.12 1.42586 1161.12 
9628 1
12300402 2529.43 1436.14 1518.71 1169.25 -221.691 1190.08 
9628.5 1
12300402 3094.14 1300.86 1507.14 1181.41 -283.025 1214.84 
9629 2
12302902 -11377.6 -10021.1 1630.29 0 0 0 
12300402 3685.75 1068.75 1526.62 1173.82 -460.53 1260.93 
9629.5 2
12302902 -11261.9 -9589.57 1681 237.606 886.184 917.485 
12300402 4219.86 796.286 1532.29 1023.19 -521.962 1148.64 
9630 2
12302902 -10914.7 -8952.14 1695.71 721.711 1325.22 1508.99 
12300402 4625.14 600.714 1523.14 842.59 -406.593 935.562 
9630.5 2
12302902 -10663.6 -8463.14 1646.57 522.127 1016.63 1142.87 
12300402 5131.14 278 1592.14 1051.98 -670.924 1247.71 
9631 2
12302902 -10401.1 -7936.12 1676.38 524.893 1054.04 1177.5 
12300402 5511.5 -149 1611.12 760.714 -854 1143.68 
9631.5 2
12302902 -10129.6 -7452.25 1617.75 522.115 930.529 1067 
12300402 5959.88 -457.875 1597.75 862.26 -593.99 1047.05 
9632 2
12302902 -9795.57 -6982.29 1652.86 643.649 905.519 1110.97 
12300402 6479.71 -679.429 1583.71 1001.62 -426.885 1088.79 
9632.5 2
12302902 -9320.57 -6588.86 1639.43 933.202 772.944 1211.74 
12300402 7063.57 -969.429 1594 1147.07 -569.745 1280.77 
9633 2
12302902 -9061.29 -6211.71 1648.86 532.414 774.421 939.783 
12300402 7747.57 -1264.29 1622.14 1404.52 -605.456 1529.46 
9633.5 2
12302902 -8779.71 -5797.86 1607.86 582.964 856.847 1036.36 
12300402 8350 -1471.57 1626 1247.26 -429.163 1319.03 
9634 2
12302902 -8486.14 -5383.29 1586 614.166 867.304 1062.74 
12300402 8745 -1586.43 1630 826.36 -240.287 860.586 
9634.5 2
12302902 -8255.57 -4899.86 1551.86 472.482 990.632 1097.54 
12300402 9283 -1888.43 1638.57 1102.46 -618.852 1264.28 
9635 2
12302902 -7892.75 -4371.88 1587.62 697.734 1015.35 1231.98 
12300402 9846.38 -2234.75 1634.38 1083.41 -666.003 1271.75 
9635.5 2
12302902 -7606.43 -3818.29 1570.86 561.415 1085.47 1222.06 
12300402 10262.7 -2601.71 1640.57 816.352 -719.538 1088.19 
9636 2
12302902 -7371.86 -3403.71 1616.14 486.663 860.107 988.243 
12300402 10662.3 -2878.43 1620.43 828.986 -574.096 1008.37 
9636.5 2
12302902 -7106.71 -3018.86 1574.71 544.441 790.261 959.65 
12300402 11036 -3157.71 1591.71 767.38 -573.482 957.995 
9637 2
12302902 -6641.25 -2739.75 1621.38 878.235 526.617 1024.02 
12300402 11345.2 -3384.62 1571.5 583.491 -428.133 723.712 
9637.5 2
12302902 -6217 -2487.5 1509.5 848.5 504.5 987.154 
12300402 11725.7 -3772 1569.83 760.833 -774.75 1085.87 
9638 2
12302902 -5837.62 -2205.62 1415.12 771.087 572.917 960.63 
12300402 11993.1 -4058.12 1565.12 543.614 -581.555 796.067 
9638.5 2
12302902 -5394.57 -1897.43 1259.43 842.307 585.925 1026.06 
12300402 12203.7 -4384.43 1563.14 400.36 -620.349 738.323 
9639 2
12302902 -4906.43 -1715.57 1357.71 996.21 371.137 1063.1 
12300402 12462.1 -4668 1571.86 527.405 -578.717 782.988 
9639.5 2
12302902 -4413.86 -1486.86 1663.57 1054.76 489.752 1162.91 
12300402 12708.4 -5069.71 1566.86 527.378 -860.202 1009 
9640 2
12302902 -3843.12 -1067.5 1683.62 1095.46 804.908 1359.37 
12300402 13086.6 -5459.5 1598.25 725.905 -748.149 1042.43 
9640.5 2
12302902 -3324.43 -631.857 1656.57 1031.21 866.089 1346.66 
12300402 13317.1 -5763 1628.29 458.286 -603.38 757.689 
9641 2
12302902 -2804.12 -79.25 1669.25 1020.2 1083.54 1488.25 
12300402 13600.1 -6060.38 1630.25 554.867 -583.088 804.903 
9641.5 2
12302902 -2384.14 253.429 1684.29 823.494 652.311 1050.55 
12300402 13870.1 -6350.14 1632.29 529.447 -568.172 776.617 
9642 2
12302902 -1926.83 509.667 1688.67 977.157 547.517 1120.09 
12300402 14063.2 -6532.17 1617.5 412.444 -388.94 566.908 
9642.5 2
12302902 -1451.43 793.857 1687.57 966.27 577.623 1125.76 
12300402 14358.3 -6798.43 1597.57 599.835 -541.183 807.887 
9643 2
12302902 -1035.75 1031.75 1699.25 794.797 454.862 915.752 
12300402 14625.5 -7115.62 1582.88 510.926 -606.494 793.02 
9643.5 2
12302902 -536.714 1285.86 1694.86 978.501 498.249 1098.05 
12300402 14926.4 -7636.71 1575 590.056 -1021.74 1179.88 
9644 2
12302902 -154 1417 1700.86 781.05 267.638 825.632 
12300402 15153.1 -8073.86 1589.14 462.682 -892.128 1004.97 
9644.5 2
12302902 229.857 1556.57 1663 760.113 276.379 808.8 
12300402 15391.4 -8404.57 1604.86 471.853 -654.88 807.163 
9645 2
12302902 534.571 1850 1658.71 618.082 595.19 858.065 
12300402 15582.6 -8751.14 1640.14 387.714 -702.985 802.813 
9645.5 2
12302902 883.714 2111.57 1673 711.085 532.732 888.508 
12300402 15790.4 -9181.86 1691.43 423.334 -877.219 974.025 
9646 2
12302902 1340.12 2346.75 1734.38 918.331 473.196 1033.08 
12300402 16002.2 -9606 1719.38 426.2 -853.406 953.912 
9646.5 2
12302902 1818.12 2365.88 1706.12 937.255 37.5 938.005 
12300402 16170.1 -9973 1691.12 329.167 -719.608 791.319 
9647 2
12302902 2018 2396.5 1686.12 406.25 62.2459 410.991 
12300402 16368.6 -10356.2 1667.38 403.455 -778.963 877.246 
9647.5 2
12302902 2361.75 2380.25 1672.12 710.227 -33.5744 711.02 
12300402 16652 -10713.4 1620.88 585.486 -737.862 941.93 
9648 2
12302902 2843.38 2255.5 1657.12 938.84 -243.177 969.823 
12300402 17069.9 -11141.1 1597.25 814.571 -833.821 1165.67 
9648.5 2
12302902 3836.29 2220.29 1627 1927.98 -68.3773 1929.19 
12300402 17509.3 -11641.7 1591.86 853.225 -972.018 1293.37 
9649 2
12302902 4565.71 2154.14 1645 1444.41 -130.976 1450.34 
12300402 18097.7 -12127.1 1579.14 1165.21 -961.245 1510.53 
9649.5 2
12302902 4948.71 1839.29 1674.71 799.582 -657.322 1035.09 
12300402 18607.9 -12424.3 1597 1065.02 -620.34 1232.51 
9650 2
12302902 5187.25 1536.75 1671.25 473.285 -600.269 764.41 
12300402 19019.8 -12772.8 1597.12 817.248 -691.397 1070.48 
9650.5 2
12302902 5610.75 1260 1676.62 830.392 -542.647 991.976 
12300402 19401.2 -13089.2 1570.75 748.039 -620.588 971.953 
9651 2
12302902 5999.57 863.571 1670.14 769.943 -785.007 1099.57 
12300402 19693.6 -13421.4 1550.71 578.854 -657.779 876.211 
9651.5 2
12302902 6361.5 585.125 1688 738.63 -568.258 931.929 
12300402 20007.1 -13711 1560.62 639.905 -590.962 871.042 
9652 2
12302902 6905.71 296 1682 1108.38 -588.849 1255.09 
12300402 20407.9 -14000.1 1564.14 816.155 -588.886 1006.43 
9652.5 2
12302902 7310 -131.5 1683.5 798.984 -844.862 1162.83 
12300402 20890.4 -14139.8 1576.12 953.593 -275.903 992.704 
9653 2
12302902 7740 -565.857 1712.57 854.871 -863.533 1215.11 
12300402 21318.7 -14334.1 1561 851.569 -386.467 935.161 
9653.5 2
12302902 7968.14 -1004.57 1691.43 474.309 -912.088 1028.04 
12300402 21743.3 -14556.3 1539.29 882.685 -461.835 996.205 
9654 2
12302902 8412.38 -1482.62 1720.25 846.156 -910.578 1243.03 
12300402 22275 -14791.4 1525.38 1012.79 -447.789 1107.36 
9654.5 2
12302902 8788.57 -1983.43 1720.29 733.326 -976.225 1220.98 
12300402 22851.6 -15134.9 1495.43 1123.92 -669.556 1308.24 
9655 2
12302902 9152.71 -2429.71 1729.71 781.422 -957.695 1236.04 
12300402 23314 -15453.6 1496.29 992.336 -683.936 1205.2 
9655.5 2
12302902 9627.75 -2859.12 1738.62 931.443 -841.982 1255.59 
12300402 23811.2 -15763 1520.5 975 -606.723 1148.36 
9656 2
12302902 9965.25 -3253 1761.25 633.208 -738.977 973.16 
12300402 24326.5 -15882.1 1551.88 966.698 -223.499 992.198 
9656.5 2
12302902 10319.1 -3599.86 1709.86 706.373 -692.33 989.082 
12300402 24763.3 -16087.7 1599.14 871.828 -410.358 963.575 
9657 2
12302902 10678.3 -3969.29 1682.57 732.945 -753.936 1051.49 
12300402 25262.7 -16377.6 1607.29 1019.24 -591.545 1178.47 
9657.5 2
12302902 11052.5 -4423.25 1639.75 754.464 -915.251 1186.13 
12300402 25704.5 -16533.4 1598.5 890.697 -314.12 944.464 
9658 2
12302902 11345.9 -4913 1649.14 590.256 -985.412 1148.67 
12300402 26264.7 -16672.6 1656.71 1127.19 -280.073 1161.47 
9658.5 2
12302902 11661.5 -5263.5 1663 636.377 -706.653 950.965 
12300402 26775.8 -16791.2 1697.75 1030.31 -239.271 1057.73 
9659 2
12302902 12040.4 -5842.71 1680.14 747.394 -1142.43 1365.19 
12300402 27266.9 -16957.9 1653.43 968.653 -328.614 1022.88 
9659.5 2
12302902 12446.4 -6361.43 1745.43 851.153 -1087.45 1380.95 
12300402 27709.6 -17143.1 1632.43 928.122 -388.44 1006.13 
9660 2
12302902 12760.5 -6800.5 1757.38 617.036 -862.616 1060.58 
12300402 28185.6 -17345 1595.75 935.272 -396.576 1015.88 
9660.5 2
12302902 13032.9 -7178.86 1752.14 540.391 -750.709 924.979 
12300402 28771 -17532.4 1561.57 1161.46 -371.882 1219.54 
9661 2
12302902 13417.9 -7488.43 1729 777.778 -625.397 998.028 
12300402 29343.6 -17736.1 1542.43 1156.71 -411.544 1227.74 
9661.5 2
12302902 13878.4 -7895.86 1692.43 971.67 -859.554 1297.3 
12300402 29765 -17947.1 1505.71 889.09 -445.148 994.302 
9662 2
12302902 14460.5 -8347.25 1671.62 1098.25 -851.685 1389.79 
12300402 30345.2 -18359.5 1445.75 1094.81 -778.032 1343.11 
9662.5 2
12302902 14876.6 -8733.14 1670.14 807.906 -749.307 1101.89 
12300402 30911.3 -18738.1 1351.29 1099.1 -735.229 1322.34 
9663 2
12302902 15259.5 -9122.12 1735.38 747.907 -759.731 1066.09 
12300402 31146.6 -18884.6 1304.38 459.647 -286.098 541.412 
9663.5 2
12302902 15626.1 -9668.57 1797.29 767.035 -1143.19 1376.68 
12300402 31288.3 -18905.1 1296.86 296.361 -42.9244 299.454 
9664 2
12302902 15934.9 -10156.1 1821.75 647.237 -1022.12 1209.82 
12300402 31205.4 -18968.9 1299 -173.817 -133.61 219.235 
9664.5 2
12302902 16291.8 -10481.4 1757 679.762 -619.524 919.721 
12300402 31534.8 -19271.2 1314.75 627.381 -575.952 851.662 
9665 2
12302902 16715.3 -10865.1 1725.43 827.218 -749.547 1116.29 
12300402 31918.9 -19794.3 1335.43 750.209 -1021.55 1267.43 
9665.5 2
12302902 17134.3 -11244.7 1703.71 849.899 -769.922 1146.78 
12300402 32499.6 -20137.7 1336 1177.92 -696.61 1368.49 
9666 2
12302902 17587.4 -11569.6 1702.29 932.393 -668.43 1147.24 
12300402 33355 -20355.6 1340.86 1760.14 -448.266 1816.33 
9666.5 2
12302902 18092.9 -11821.4 1701.14 1025.21 -510.866 1145.44 
12300402 33983.3 -20809.4 1381.29 1274.41 -920.603 1572.14 
9667 2
12302902 18982.3 -12146.1 1724.71 1818.87 -664.037 1936.3 
12300402 34409.9 -21165 1399.43 872.334 -727.14 1135.65 
9667.5 2
12302902 19489.1 -12481 1812.5 989.92 -654.018 1186.46 
12300402 34960.9 -21441.6 1410.25 1076.21 -540.283 1204.21 
9668 2
12302902 19831.9 -12756.3 1775.86 677.336 -544.043 868.773 
12300402 35463.6 -21630.9 1410.57 993.471 -373.977 1061.53 
9668.5 2
12302902 20180.6 -13101.2 1709 713.227 -705.448 1003.17 
12300402 36013.1 -21754.1 1410 1123.83 -252.082 1151.76 
9669 2
12302902 20556.9 -13532 1664.5 711.248 -814.272 1081.16 
12300402 36773.9 -21828 1410 1438.09 -139.65 1444.86 
9669.5 2
12302902 21009.7 -13910.4 1658.57 909.316 -759.897 1185.03 
12300402 37603.6 -22157.4 1410 1666.06 -661.503 1792.58 
9670 2
12302902 21485.1 -14077.2 1644.12 968.25 -339.759 1026.13 
12300402 38216.5 -22198.8 1414.5 1248.33 -84.1577 1251.16 
9670.5 2
12302902 21999.7 -14240.1 1649.14 1007.02 -318.773 1056.27 
12300402 38863 -22161.4 1609.86 1265.17 73.0361 1267.27 
9671 2
12302902 22557.3 -14303.3 1624.71 1130.98 -128.079 1138.21 
12300402 39345.7 -22144.6 1728.14 979.136 34.193 979.733 
9671.5 2
12302902 23108.3 -14475.9 1601 1093.25 -342.404 1145.62 
12300402 39987.7 -22348.9 1705.43 1273.81 -405.329 1336.74 
9672 2
12302902 23611.1 -14597.4 1611.71 1022.07 -247.096 1051.51 
12300402 40575.1 -22627.6 1663.14 1193.96 -566.492 1321.54 
9672.5 2
12302902 24194.8 -14796.8 1622.38 1142.09 -390.062 1206.86 
12300402 41379.1 -22651.9 1652.62 1573.35 -47.5608 1574.07 
9673 2
12302902 24703 -15057.6 1652.57 1028.85 -527.979 1156.41 
12300402 41724.3 -22894.3 1630.71 698.706 -490.71 853.807 
9673.5 2
12302902 25161 -15301.5 1691 910.537 -484.947 1031.63 
12300402 42579 -22980.2 1602.62 1699.23 -170.903 1707.81 
9674 2
12302902 25688.3 -15475.7 1692 1044.13 -344.979 1099.64 
12300402 43507.7 -23192 1593.57 1839.04 -419.307 1886.23 
9674.5 2
12302902 26220.9 -15606 1647 1135.55 -277.795 1169.03 
12300402 43880.7 -23581.7 1552.29 795.309 -830.947 1150.21 
9675 2
12302902 26849.4 -15813.4 1681 1220.42 -402.67 1285.14 
12300402 44368 -23666.4 1573 946.186 -164.39 960.36 
9675.5 2
12302902 27512.4 -15963.4 1719.71 1289.99 -291.933 1322.61 
12300402 44748.6 -23793 1589.71 740.411 -246.352 780.319 
9676 2
12302902 28023.6 -16284.4 1852.5 1039.02 -652.33 1226.82 
12300402 45121.6 -23784.6 1596.38 758.239 17.0224 758.43 
9676.5 2
12302902 28547.4 -16340.4 1777.86 1037.23 -110.997 1043.16 
12300402 45828.3 -23613.9 1622.29 1399.33 338.154 1439.61 
9677 2
12302902 29080 -16457.3 1712 1109.52 -243.452 1135.92 
12300402 46393.3 -23651.7 1630.57 1177.08 -78.869 1179.72 
9677.5 2
12302902 29575.9 -16560 1673.5 979.99 -202.993 1000.79 
12300402 46930.9 -23659 1638.38 1062.43 -14.3986 1062.53 
9678 2
12302902 30103.6 -16812.3 1649.43 1038.77 -496.625 1151.38 
12300402 47374.7 -23751.7 1636 873.699 -182.508 892.558 
9678.5 2
12302902 30599.5 -17049.5 1609.12 995.841 -476.334 1103.9 
12300402 47064.4 -23818.2 1629.5 -623.171 -133.606 637.333 
9679 2
12302902 31122.1 -17308.4 1585.86 1073.19 -531.681 1197.67 
12300402 46983.6 -23509.6 1624.71 -165.921 633.837 655.194 
9679.5 2
12302902 31727.7 -17674.6 1681.86 1238.39 -748.758 1447.15 
12300402 46874.6 -23311 1604 -222.904 406.077 463.232 
9680 2
12302902 32292.6 -17945 1650.5 1099.05 -526.126 1218.49 
12300402 46812.1 -23427.9 1598.62 -121.491 -227.383 257.805 
9680.5 2
12302902 32992 -18142.4 1628 1384.9 -390.948 1439.02 
12300402 46666.9 -23360.3 1617 -287.659 133.84 317.271 
9681 2
12302902 33589.5 -18340.8 1654 1183.17 -392.716 1246.64 
12300402 46593.2 -23350.2 1632.62 -145.757 19.8727 147.105 
9681.5 2
12302902 34102.4 -18475.9 1696.14 1005.74 -264.916 1040.05 
12300402 46325.3 -23590.1 1668.29 -525.42 -470.378 705.211 
9682 2
12302902 34593.9 -18621.9 1702.75 980.931 -291.453 1023.31 
12300402 46009.8 -23978.9 1672.5 -629.812 -775.912 999.351 
9682.5 2
12302902 35070.6 -18749.7 1720.43 978.843 -262.504 1013.43 
12300402 45900.6 -24286.4 1730.57 -224.186 -631.527 670.138 
9683 2
12302902 35499.8 -18945.6 1758 853.238 -389.485 937.93 
12300402 45802.2 -24377.6 1762.88 -195.47 -181.305 266.608 
9683.5 2
12302902 36062.7 -19260.6 1724.57 1095.26 -612.736 1255.01 
12300402 45575.9 -24093.4 1738.29 -440.453 552.911 706.902 
9684 2
12302902 36583 -19724.1 1692.29 1066.16 -949.941 1427.97 
12300402 44948.4 -23602.1 1722.14 -1285.71 1006.73 1632.96 
9684.5 2
12302902 37040.1 -19955.1 1705.29 952.381 -481.25 1067.07 
12300402 44789.1 -23517 1675.14 -331.845 177.381 376.278 
9685 2
12302902 37607.9 -20291.9 1756.12 1096.01 -650.062 1274.29 
12300402 44383.5 -23311.4 1646.88 -783.094 396.959 877.96 
9685.5 2
12302902 38122.1 -20582.7 1784.57 1006.4 -569.157 1156.19 
12300402 43801.3 -23144.7 1582.86 -1139.36 326.146 1185.12 
9686 2
12302902 38578.6 -20765.9 1793.29 952.878 -382.344 1026.72 
12300402 43196.6 -22960.3 1599.57 -1262.45 385.028 1319.86 
9686.5 2
12302902 38982.4 -20862.9 1809.25 796.457 -191.357 819.122 
12300402 42738.6 -22776.1 1607.62 -903.247 363.236 973.548 
9687 2
12302902 39382.9 -21000.9 1831.29 782.192 -269.496 827.316 
12300402 42366.9 -22524.6 1659.14 -726.109 491.316 876.713 
9687.5 2
12302902 39743.5 -21091.8 1782.25 740.54 -186.638 763.697 
12300402 41967.4 -22307.2 1675.88 -820.292 446.245 933.817 
9688 2
12302902 40015 -21060.9 1758.29 549.595 62.5361 553.142 
12300402 41586.3 -22053.6 1668.43 -771.436 513.519 926.723 
9688.5 3
12312801 40218.8 -21925.8 1560.4 0 0 0 
12302902 40176.4 -20997.1 1736.62 320.825 126.704 344.939 
12300402 41074.9 -21783.2 1700 -1016.72 537.418 1150.02 
9689 3
12312801 40008.6 -21708.9 1593.43 -512.753 529.129 736.812 
12302902 40217 -20902.9 1725.57 80.1282 185.933 202.464 
12300402 40736.7 -21821.7 1687.57 -666.984 -75.8664 671.285 
9689.5 3
12312801 39748.1 -21612.4 1705 -548.271 203.008 584.648 
12302902 40273.4 -21121.6 1712.43 118.797 -460.451 475.529 
12300402 40293.7 -21688.3 1685.29 -932.632 280.902 974.016 
9690 3
12312801 39349.4 -21188.5 1748.75 -800.739 851.262 1168.69 
12302902 40201.8 -21232.9 1709.5 -143.933 -223.501 265.837 
12300402 39517.8 -21547.9 1739.12 -1558.16 281.949 1583.47 
9690.5 3
12312801 39167 -20709.5 1753.12 -351.397 922.929 987.561 
12302902 39736.4 -21050.6 1730.75 -896.676 351.156 962.984 
12300402 39047.2 -21356.2 1828.38 -906.551 369.22 978.855 
9691 3
12312801 38825.9 -20456.1 1751.43 -679.567 504.696 846.481 
12302902 39196.7 -20741.1 1767 -1075.02 616.498 1239.25 
12300402 38652 -21268.9 1838.71 -787.351 174.089 806.367 
9691.5 3
12312801 38316.1 -20188 1753 -1001.44 526.803 1131.55 
12302902 38671.5 -20450 1772.25 -1031.86 571.99 1179.79 
12300402 38357 -21101.8 1819.75 -579.568 328.305 666.095 
9692 3
12312801 38328.9 -19914.3 1753.86 25.8258 555.201 555.802 
12302902 38501.3 -20392.4 1783.43 -345.262 116.778 364.476 
12300402 38094.3 -20996.3 1801.71 -532.889 213.923 574.225 
9692.5 3
12312801 38155.4 -19767.1 1755.12 -350.469 297.294 459.579 
12302902 38216.4 -20258.2 1798.25 -575.577 271.068 636.213 
12300402 37637.6 -20920 1785.25 -922.547 154.113 935.331 
9693 3
12312801 38049 -19667.1 1756 -213.176 200.365 292.558 
12302902 38060.7 -20298.3 1788.57 -311.945 -80.2319 322.098 
12300402 37384.9 -20884.1 1786 -506.549 71.858 511.62 
9693.5 3
12312801 37809.2 -19964.2 1756.5 -490.286 -607.581 780.727 
12302902 37960.8 -20565.2 1800.38 -204.426 -545.939 582.958 
12300402 37212.9 -20924.4 1802 -351.702 -82.2743 361.197 
9694 3
12312801 37448.5 -20137.2 1759.12 -693.75 -332.692 769.398 
12302902 37887.6 -20689.6 1812.75 -140.625 -239.183 277.459 
12300402 37090 -20898.4 1791 -236.298 50 241.53 
9694.5 3
12312801 37320.6 -20163.7 1759 -258.442 -53.4632 263.914 
12302902 37697 -20768 1827.86 -385.101 -158.333 416.38 
12300402 37068.1 -20738.7 1778.86 -44.1558 322.547 325.555 
9695 3
12312801 37223.8 -20121.1 1753.5 -193.256 85.0086 211.127 
12302902 37557.9 -20769.4 1807.38 -277.695 -2.74451 277.708 
12300402 36989.9 -20649.5 1761.62 -156.223 178.072 236.887 
9695.5 3
12312801 37183.1 -20051.4 1743.5 -79.501 136.497 157.962 
12302902 37354.9 -20596.1 1790.12 -397.26 339.041 522.269 
12300402 36718.6 -20642.9 1719.25 -530.822 12.9648 530.98 
9696 3
12312801 36985.3 -19943.4 1722.57 -400.484 218.515 456.22 
12302902 37132.1 -20506.4 1754.14 -450.875 181.572 486.062 
12300402 36560.4 -20565.6 1737.29 -320.236 156.485 356.425 
9696.5 3
12312801 36716.5 -19827.4 1721 -545.204 235.403 593.854 
12302902 36823.1 -20400.9 1728.12 -626.811 214.105 662.369 
12300402 36209.6 -20463 1670.5 -711.569 208.056 741.362 
9697 3
12312801 36412.1 -19695 1732.12 -575.378 250.236 627.438 
12302902 36456.6 -20284.1 1650.62 -692.817 220.699 727.12 
12300402 35804.4 -20398.5 1667.25 -766.068 121.928 775.71 
9697.5 3
12312801 36109.7 -19508 1716.57 -614.656 380.081 722.678 
12302902 36045.6 -20095.9 1621.57 -835.475 382.658 918.937 
12300402 35416.3 -20229 1655.43 -788.799 344.512 860.751 
9698 3
12312801 35542 -19400.7 1711.14 -1234.16 233.23 1256.01 
12302902 35687.1 -19976.4 1626.71 -779.193 259.627 821.308 
12300402 35082.6 -20074.4 1682.29 -725.466 336.025 799.508 
9698.5 3
12312801 35121.8 -19309.9 1735.62 -805.077 174.022 823.67 
12302902 35266 -19866.1 1652.12 -806.787 211.31 834.001 
12300402 34627.6 -19867.9 1684.12 -871.545 395.696 957.166 
9699 3
12312801 34809.7 -19089.3 1727.14 -619.118 437.677 758.201 
12302902 34807.1 -19671.4 1682.57 -910.431 386.302 988.996 
12300402 34178.6 -19665.7 1718.29 -890.979 401.113 977.106 
9699.5 3
12312801 34444.4 -18992.5 1704.75 -724.88 192.035 749.885 
12302902 34456.2 -19521.1 1701.88 -696.216 298.221 757.399 
12300402 33847.6 -19586.6 1688.62 -656.64 156.923 675.13 
9700 3
12312801 34096.1 -18866.4 1699.71 -704.923 255.205 749.698 
12302902 34055.1 -19370.4 1717.71 -811.958 305.053 867.371 
12300402 33402.3 -19445.1 1738.29 -901.497 286.401 945.897 
9700.5 3
12312801 33757.5 -18713.6 1675.25 -669.255 301.983 734.231 
12302902 33721.5 -19223.2 1717 -659.373 290.867 720.678 
12300402 33087.5 -19281.5 1695.12 -622.106 323.405 701.147 
9701 3
12312801 33376.4 -18602.9 1652.14 -762.143 221.536 793.687 
12302902 33338.1 -19114 1743.29 -766.714 218.5 797.241 
12300402 32720 -19171.3 1711.43 -735 220.429 767.342 
9701.5 3
12312801 32949.8 -18451.4 1632.62 -861.977 306.025 914.689 
12302902 33021.1 -18981.2 1723.88 -640.44 268.182 694.323 
12300402 32480.2 -18870.9 1725.5 -484.343 606.89 776.469 
9702 3
12312801 32535 -18299.3 1621.14 -822.917 301.764 876.501 
12302902 32622.6 -18872 1686.71 -790.781 216.766 819.952 
12300402 32141.4 -18858.6 1717 -672.265 24.4118 672.708 
9702.5 3
12312801 32087.1 -18164.9 1606.43 -956.96 287.241 999.139 
12302902 32366.7 -18644.1 1685.43 -546.703 486.874 732.073 
12300402 31804.3 -18766.7 1695.57 -720.391 196.276 746.651 
9703 3
12312801 31688.9 -17970.1 1536.62 -762.965 373.05 849.283 
12302902 31759.4 -18487.1 1677.12 -1163.49 300.8 1201.74 
12300402 31103.1 -18628.9 1661 -1343.22 264.06 1368.93 
9703.5 3
12312801 31373.1 -17836.4 1486.86 -645.669 273.408 701.171 
12302902 31222.3 -18379.7 1603.86 -1098.34 219.654 1120.09 
12300402 30709.6 -18594.6 1600.29 -804.813 70.1505 807.865 
9704 3
12312801 31020.1 -17766.5 1460.38 -713.167 141.27 727.025 
12302902 31071.5 -18289.1 1499.88 -304.618 183.009 355.365 
12300402 30391 -18515.1 1518.75 -643.579 160.498 663.29 
9704.5 3
12312801 30553.9 -17683.6 1445.57 -921.478 163.89 935.939 
12302902 30608.6 -18197.6 1438.14 -914.879 180.936 932.599 
12300402 30020.9 -18274 1498.43 -731.508 476.532 873.033 
9705 3
12312801 30128.2 -17649.8 1474 -831.264 66.0575 833.884 
12302902 30312 -18136.5 1448.25 -579.241 119.28 591.395 
12300402 29626.9 -18154.4 1539 -769.496 233.643 804.185 
9705.5 3
12312801 29765 -17543.4 1524.86 -738.313 216.1 769.289 
12302902 29947.1 -18041.4 1514.43 -741.58 193.235 766.342 
12300402 29288.3 -18063.6 1562.86 -688.19 184.56 712.508 
9706 3
12312801 29357.5 -17396.1 1600.25 -826.572 298.79 878.918 
12302902 29578.9 -17899.6 1526.88 -746.994 287.634 800.458 
12300402 28861.8 -17912.8 1644.62 -865.184 305.926 917.679 
9706.5 3
12312801 29055.9 -17339.8 1621.12 -573.432 107.177 583.361 
12302902 29200.5 -17875.6 1631.12 -719.344 45.6274 720.79 
12300402 28393.5 -17765.4 1659.62 -890.209 280.181 933.26 
9707 3
12312801 28691.1 -17207.8 1645.12 -722.277 261.386 768.119 
12302902 28835.2 -17748.2 1677.5 -723.267 252.228 765.986 
12300402 28167.6 -17675.1 1695.38 -447.277 178.713 481.659 
9707.5 3
12312801 28376.5 -17062.1 1637.38 -630.511 291.834 694.774 
12302902 28507 -17594.4 1735.75 -657.816 308.367 726.506 
12300402 27914.5 -17570.1 1716.62 -507.265 210.421 549.176 
9708 3
12312801 28073 -16983.8 1663.12 -604.582 156.125 624.415 
12302902 28223.5 -17476 1739.62 -564.741 235.807 611.995 
12300402 27584.9 -17474 1728.75 -656.624 191.484 683.974 
9708.5 3
12312801 27760 -16894.9 1671.29 -627.255 178.142 652.06 
12302902 27998.6 -17359.7 1742.71 -450.759 233.038 507.435 
12300402 27357.1 -17554.1 1704.43 -456.377 -160.607 483.813 
9709 3
12312801 27486.4 -16878.4 1672.29 -589.594 35.4064 590.656 
12302902 27713.9 -17374.9 1739.71 -613.608 -32.6355 614.476 
12300402 27059.7 -17649.9 1676.86 -641.01 -206.281 673.384 
9709.5 3
12312801 27205.6 -16900.6 1701.88 -547.375 -43.2679 549.083 
12302902 27456.5 -17477.9 1728 -501.671 -200.815 540.37 
12300402 26789.1 -17699.2 1702.88 -527.464 -96.2824 536.18 
9710 3
12312801 26912.6 -16788.4 1691.43 -581.455 222.612 622.613 
12302902 27128.4 -17464.7 1676.71 -650.935 26.1125 651.459 
12300402 26372.6 -17497.6 1679 -826.495 400.156 918.27 
9710.5 3
12312801 26659.7 -16676.1 1668.43 -518.15 230.094 566.941 
12302902 26908.3 -17338.1 1677.71 -451.112 259.368 520.359 
12300402 26004.9 -17411.6 1600.29 -753.513 176.23 773.847 
9711 3
12312801 26354 -16570.1 1683.5 -594.775 206.26 629.524 
12302902 26597.1 -17223.8 1689.5 -605.371 222.554 644.984 
12300402 25660.8 -17343.6 1574.62 -669.469 132.191 682.395 
9711.5 3
12312801 26023.2 -16462.5 1653.5 -656.415 213.542 690.276 
12302902 26240.3 -17129.3 1690.33 -707.92 187.335 732.287 
12300402 25204 -17228 1543.33 -906.25 229.415 934.837 
9712 3
12312801 25674.6 -16442.6 1689.75 -697.083 39.75 698.216 
12302902 25962 -17019.4 1667.75 -556.667 219.917 598.532 
12300402 24840.6 -17260 1538.5 -726.75 -64 729.563 
9712.5 3
12312801 25216 -16382.7 1651 -919.088 120.157 926.909 
12302902 25581.8 -16925.3 1639 -761.857 188.46 784.821 
12300402 24424.5 -17283.2 1726.17 -833.918 -46.4262 835.209 
9713 3
12312801 24869.3 -16305.1 1638.57 -736.124 164.594 754.301 
12302902 25218 -16859.3 1638.43 -772.47 140.228 785.095 
12300402 24092.4 -17261.1 1698.71 -705.035 46.7597 706.584 
9713.5 3
12312801 24531.4 -16253.9 1629.62 -643.639 97.6531 651.005 
12302902 24795.5 -16737.9 1676.38 -804.762 231.259 837.33 
12300402 23757.5 -17070.6 1686 -637.959 362.891 733.95 
9714 3
12312801 24256.7 -16228.7 1619.14 -519.207 47.5628 521.381 
12302902 24469.7 -16754.7 1653.57 -615.852 -31.8323 616.674 
12300402 23435 -17035.4 1701.14 -609.641 66.5339 613.261 
9714.5 3
12312801 23976.1 -16207 1635 -554.489 42.9136 556.147 
12302902 24038.4 -16839.9 1640.57 -852.343 -168.267 868.794 
12300402 23007.7 -16936.6 1676.57 -844.438 195.37 866.744 
9715 3
12312801 23848.2 -16203 1616.17 -277.606 8.67679 277.741 
12302902 23541.8 -16530.7 1649 -1077.21 670.695 1268.94 
12300402 22706.7 -16896.3 1616.67 -653.032 87.2844 658.839 
9715.5 3
12312801 23593.5 -16307.6 1619.38 -503.294 -206.769 544.112 
12302902 23121.2 -16146.9 1752.88 -831.192 758.482 1125.24 
12300402 22367.6 -16628.4 1612.88 -670.043 529.562 854.045 
9716 3
12312801 22973 -16426.6 1646.43 -1155.49 -221.502 1176.53 
12302902 22789.4 -15921.1 1651.71 -617.917 420.358 747.343 
12300402 22005.1 -16563.4 1531.86 -675.013 120.943 685.762 
9716.5 3
12312801 22182 -16100.7 1645.57 -1601.21 659.63 1731.76 
12302902 22498.7 -15770.4 1596.29 -588.49 305.09 662.873 
12300402 21642.7 -16412.4 1480.29 -733.661 305.668 794.79 
9717 3
12312801 21871 -15839.1 1638 -639.918 538.213 836.162 
12302902 22317 -15665.6 1564.57 -373.898 215.755 431.683 
12300402 21354.4 -16205.7 1458.29 -593.18 425.338 729.915 
9717.5 3
12312801 21694.9 -15699.4 1615.43 -361.69 286.888 461.653 
12302902 22055.3 -15418.3 1543.86 -537.401 507.774 739.347 
12300402 20985 -15979.1 1433 -758.58 465.239 889.883 
9718 3
12312801 21389.7 -15540 1586 -635.714 332.143 717.253 
12302902 21724.1 -15210.1 1541.14 -689.881 433.631 814.844 
12300402 20780.4 -15745.3 1468.29 -426.19 487.202 647.306 
9718.5 3
12312801 21093.6 -15351.7 1558 -594.664 378.084 704.679 
12302902 21351.7 -15531.1 1535.29 -747.849 -644.578 987.299 
12300402 20168.4 -15590.3 1636.86 -1228.92 311.245 1267.72 
9719 3
12312801 20853.6 -15138.3 1529 -490.798 436.459 656.794 
12302902 20739.3 -15739 1516.29 -1252.41 -425.066 1322.58 
12300402 19788.7 -15358.1 1587.57 -776.512 474.73 910.131 
9719.5 3
12312801 20471.2 -14803.8 1580.38 -715.958 626.471 951.347 
12302902 20327.4 -15279.1 1522 -771.368 861.189 1156.14 
12300402 19479.1 -15131.4 1529.25 -579.755 424.659 718.645 
9720 3
12312801 20086.4 -14522.9 1649.29 -724.711 528.988 897.237 
12302902 20034 -15034.3 1516.71 -552.495 461.091 719.622 
12300402 19142.6 -14950.3 1523.14 -633.811 341.034 719.737 
9720.5 3
12312801 19737.4 -14276.6 1633 -705.051 497.547 862.931 
12302902 19734.7 -14780.1 1563.14 -604.618 513.42 793.198 
12300402 19109 -14938.3 1525.43 -67.8211 24.2424 72.0236 
9721 3
12312801 19444 -14111.1 1617.86 -607.513 342.502 697.409 
12302902 19640.6 -14621.6 1609.43 -194.913 328.305 381.805 
12300402 19139.1 -14746.3 1522 62.4076 397.516 402.385 
9721.5 3
12312801 19143.1 -13767.1 1643.14 -625.483 715.177 950.109 
12302902 19480.7 -14190.6 1643.43 -332.343 896.05 955.697 
12300402 18998 -14377.4 1551.86 -293.436 766.855 821.079 
9722 3
12312801 19020.6 -13344 1662.86 -247.12 853.111 888.181 
12302902 19356 -13776.7 1646.43 -251.44 834.389 871.452 
12300402 18843.1 -13899 1584.86 -312.212 964.574 1013.84 
9722.5 3
12312801 18714.4 -12996.3 1661.14 -611.064 694.04 924.711 
12302902 19136.6 -13310.4 1674.71 -437.981 930.71 1028.61 
12300402 18670.1 -13624.3 1632.57 -345.309 548.332 648.002 
9723 3
12312801 18347.6 -12744.6 1655.88 -704.038 483.034 853.81 
12302902 18835.6 -12874.9 1689.88 -577.632 835.995 1016.14 
12300402 18463.2 -13336.6 1639 -397.107 552.132 680.106 
9723.5 3
12312801 18049 -12539.1 1645.86 -592.51 407.703 719.228 
12302902 18527.9 -12386 1697 -610.651 969.99 1146.2 
12300402 18286.7 -13039 1618.86 -350.269 590.526 686.593 
9724 3
12312801 17853 -12337.4 1634.75 -409.186 421.227 587.252 
12302902 18134 -12008.2 1695.5 -822.249 788.622 1139.31 
12300402 17369.8 -12791.2 1589.62 -1914.33 517.223 1982.97 
9724.5 3
12312801 17657.7 -12220.6 1601.43 -379.933 227.244 442.707 
12302902 17553.3 -11677.1 1658.57 -1129.79 644.177 1300.54 
12300402 16725.7 -12341.6 1525.29 -1252.99 874.861 1528.19 
9725 3
12312801 17296.6 -11987.7 1588.57 -776.651 500.768 924.097 
12302902 17141.1 -11473.4 1646.43 -886.329 438.095 988.689 
12300402 16345.7 -12012.4 1567 -817.204 707.834 1081.13 
9725.5 3
12312801 16728.9 -11673.3 1613.57 -1126.42 623.866 1287.64 
12302902 16854 -11122.3 1650.14 -569.728 696.712 899.999 
12300402 16048.1 -11694.3 1676.71 -590.42 631.236 864.323 
9726 3
12312801 16396 -11268.4 1699.88 -643.824 783.193 1013.85 
12302902 16502.6 -10667.5 1685.88 -679.642 879.663 1111.63 
12300402 15780.6 -11275.8 1661.62 -517.443 809.547 960.788 
9726.5 3
12312801 16016.9 -10813.4 1702.57 -739.07 886.835 1154.43 
12302902 16247.6 -10307.7 1715.86 -497.18 701.337 859.687 
12300402 15451.6 -10906 1689.14 -641.43 720.76 964.846 
9727 3
12312801 15822.3 -10515.9 1749.14 -393.074 601.154 718.257 
12302902 16049.4 -9893 1745.43 -400.289 837.807 928.521 
12300402 15216.4 -10486.9 1695.29 -475.036 846.753 970.902 
9727.5 3
12312801 15553.7 -10093.7 1730.86 -563.043 884.996 1048.92 
12302902 15794.1 -9542.14 1774.71 -535.19 735.55 909.649 
12300402 14934.7 -10086.4 1686.57 -590.596 839.473 1026.41 
9728 3
12312801 15242.1 -9554.5 1706.25 -593.503 1027.07 1186.22 
12302902 15528.1 -9064.12 1761.12 -506.701 910.51 1042 
12300402 14672 -9647 1689.12 -500.408 837.007 975.187 
9728.5 3
12312801 15044.7 -9156.57 1671.14 -382.579 771.179 860.863 
12302902 15256.6 -8690.86 1741.14 -526.267 723.387 894.565 
12300402 14476.3 -9223 1715 -379.291 821.705 905.02 
9729 3
12312801 14740 -8753.14 1693.57 -624.415 826.698 1036.01 
12302902 15008.7 -8316.57 1693.57 -507.904 766.979 919.904 
12300402 14210.1 -8829.29 1704.29 -545.375 806.792 973.831 
9729.5 3
12312801 14424 -8296.86 1685.14 -639.676 923.655 1123.53 
12302902 14741.9 -7866.43 1662.71 -540.197 911.22 1059.31 
12300402 14007.6 -8547.71 1675 -410.064 569.983 702.163 
9730 3
12312801 14201.4 -7934.29 1697.43 -430.506 701.299 822.894 
12302902 14318.4 -7383.43 1661 -819.011 934.236 1242.41 
12300402 13855.3 -8380.43 1666 -294.557 323.57 437.563 
9730.5 3
12312801 14184 -7556 1699.86 -34.927 758.088 758.892 
12302902 13923.7 -7038.14 1673.14 -791.011 691.955 1050.95 
12300402 13769.9 -8400.14 1634.29 -171.2 -39.5076 175.699 
9731 3
12312801 13993.6 -7257.14 1722 -396.726 622.619 738.272 
12302902 13563.9 -6892.86 1675.71 -749.702 302.679 808.497 
12300402 13803.1 -8554.86 1611.71 69.3452 -322.321 329.697 
9731.5 2
12312801 13647.4 -7004.43 1734.86 -707.859 516.798 876.438 
12302902 13274.4 -6555.86 1691.29 -591.878 689.162 908.44 
9732 2
12312801 13032.6 -6754.71 1729.29 -1267.75 514.875 1368.31 
12302902 13027 -6188.43 1699.86 -510.162 757.585 913.345 
9732.5 2
12312801 12559.1 -6441 1699.57 -956.421 633.766 1147.35 
12302902 12693.7 -5891 1688.14 -673.304 600.866 902.429 
9733 2
12312801 12024.5 -6174.88 1670.5 -1034.13 514.749 1155.15 
12302902 12187.5 -5620.5 1647.75 -979.138 523.211 1110.16 
9733.5 2
12312801 11349.7 -5884 1632 -1338.86 577.133 1457.95 
12302902 11632.6 -5454 1621.14 -1101.05 330.357 1149.54 
9734 2
12312801 10673.1 -5570 1618.86 -1415.42 656.904 1560.43 
12302902 11218.6 -5140.14 1630 -866.109 656.605 1086.86 
9734.5 2
12312801 10308.5 -5256.88 1626.38 -720.638 618.824 949.875 
12302902 10941 -4910.5 1623.88 -548.56 453.84 711.961 
9735 2
12312801 10045.1 -4881 1638.43 -512.368 731.274 892.907 
12302902 10629.4 -4597.57 1618.29 -606.17 608.81 859.123 
9735.5 2
12312801 9732.14 -4494 1613 -652.083 806.25 1036.94 
12302902 10425.9 -4180.43 1633.14 -424.107 869.048 967.011 
9736 2
12312801 9371.14 -4083.86 1637.57 -710.63 807.368 1075.56 
12302902 10185.9 -3740.14 1665.43 -472.441 866.704 987.105 
9736.5 2
12312801 9092.75 -3727.38 1646.75 -545.868 698.985 886.878 
12302902 10029 -3328.38 1693.5 -307.563 807.388 863.985 
9737 2
12312801 8859.43 -3379.71 1669.14 -454.818 677.701 816.173 
12302902 9814.43 -3003.86 1692.29 -418.268 632.588 758.364 
9737.5 2
12312801 8593.14 -3041.14 1674.57 -554.762 705.357 897.379 
12302902 9489.86 -2641.57 1703.29 -676.19 754.762 1013.36 
9738 2
12312801 8288.86 -2641.43 1686.43 -611.015 802.639 1008.75 
12302902 9276.71 -2254.43 1717.29 -427.998 777.395 887.426 
9738.5 2
12312801 8037.71 -2296.57 1694.14 -503.292 691.096 854.937 
12302902 8972.86 -1939.57 1719.14 -608.932 630.976 876.886 
9739 2
12312801 7832.5 -1896.25 1676.5 -396.933 774.316 870.127 
12302902 8583.5 -1493.75 1714.12 -753.109 862.324 1144.89 
9739.5 2
12312801 7402.57 -1438.29 1677 -826.786 880.701 1207.98 
12302902 8236.43 -1203.71 1707.71 -667.445 557.761 869.816 
9740 2
12312801 7120.57 -1160.43 1668.71 -583.851 575.274 819.647 
12302902 7825.71 -919 1693.86 -850.34 589.471 1034.68 
9740.5 2
12312801 6804.57 -933.429 1680.29 -615.984 442.495 758.445 
12302902 7379.71 -451.143 1669.86 -869.396 912.002 1260 
9741 2
12312801 6318.43 -738.714 1682.71 -994.157 398.189 1070.94 
12302902 6946.29 -84.7143 1647.71 -886.357 749.343 1160.66 
9741.5 2
12312801 5996.14 -447.857 1638.86 -652.4 588.78 878.799 
12302902 6646.14 240.429 1637.57 -607.577 658.184 895.743 
9742 2
12312801 5508.5 -214 1636.5 -971.4 465.851 1077.33 
12302902 6190.5 405.625 1655.38 -907.655 329.077 965.468 
9742.5 2
12312801 5201.71 166.857 1625.71 -575.583 714.554 917.542 
12302902 5800 699 1647.43 -732.645 550.422 916.37 
9743 2
12312801 4930 462.286 1604.14 -566.071 615.476 836.21 
12302902 5510.57 1172.43 1649.14 -602.976 986.31 1156.02 
9743.5 2
12312801 4511 675.143 1549.57 -851.626 432.636 955.218 
12302902 5111 1559.29 1651.86 -812.137 786.295 1130.41 
9744 2
12312801 4094.86 907.143 1506.86 -866.964 483.333 992.592 
12302902 4706.57 1868.86 1636.86 -842.56 644.94 1061.06 
9744.5 2
12312801 3644.57 1171.86 1494.29 -920.83 541.338 1068.16 
12302902 4339.29 2021.57 1631.71 -751.096 312.299 813.434 
9745 2
12312801 3264 1488.38 1497 -734.694 611.038 955.585 
12302902 3752 2357.25 1615 -1133.76 648.028 1305.89 
9745.5 2
12312801 2790 1789.14 1560.71 -908.046 576.184 1075.42 
12302902 3201.71 2586.86 1603.43 -1054.19 439.86 1142.27 
9746 2
12312801 2291.86 2020.43 1622.71 -994.297 461.648 1096.24 
12302902 2827.57 2666 1622.43 -746.792 157.97 763.317 
9746.5 2
12312801 1745.14 2295.14 1659.43 -1067.8 536.551 1195.03 
12302902 2353.57 2702.43 1632.14 -925.781 71.1496 928.511 
9747 2
12312801 1337.71 2356.14 1678.86 -833.187 124.744 842.474 
12302902 1908.86 3070.29 1671.43 -909.436 752.264 1180.24 
9747.5 2
12312801 1011.86 2483.43 1691.57 -656.97 256.624 705.313 
12302902 1427.14 3270.43 1716.14 -971.198 403.514 1051.69 
9748 2
12312801 676.286 2652.86 1693 -696.206 351.512 779.913 
12302902 971.857 3404.71 1708.29 -944.576 278.601 984.806 
9748.5 2
12312801 512.75 2926.62 1689.5 -321.288 537.854 626.509 
12302902 536.125 3599.5 1712.75 -856.055 382.683 937.698 
9749 2
12312801 88.5714 3096.57 1690.29 -830.095 332.576 894.24 
12302902 -13.7143 3724.29 1691.29 -1076.01 244.199 1103.37 
9749.5 2
12312801 -469.571 2990.43 1661.86 -1120.77 -213.138 1140.86 
12302902 -567.286 3874.29 1704.43 -1111.59 301.205 1151.67 
9750 2
12312801 -1172.57 2704.14 1676.14 -1417.34 -577.189 1530.36 
12302902 -931.714 3908.29 1695.71 -734.735 68.5484 737.926 
9750.5 2
12312801 -1762.43 2767.14 1684.43 -1184.45 126.506 1191.19 
12302902 -1340.71 4044.86 1682.43 -821.285 274.24 865.862 
9751 2
12312801 -2022.14 3016.43 1694.71 -537.711 516.119 745.327 
12302902 -1799.29 4213.71 1661.43 -949.423 349.601 1011.74 
9751.5 2
12312801 -2372.86 3218.43 1693.29 -727.623 419.087 839.684 
12302902 -2091 4263.43 1656.14 -605.216 103.142 613.942 
9752 2
12312801 -2838.62 3316.75 1712.88 -897.433 189.444 917.211 
12302902 -2513.12 4399.62 1688.12 -813.343 262.421 854.629 
9752.5 2
12312801 -3392.86 3495 1683 -1078.27 346.79 1132.67 
12302902 -2892.29 4504.29 1724.86 -737.667 203.62 765.254 
9753 2
12312801 -3749.71 3677.71 1646.29 -716.581 366.896 805.047 
12302902 -3162.43 4542.29 1756.71 -542.456 76.3052 547.796 
9753.5 2
12312801 -4212.62 3930.38 1613 -920.3 502.308 1048.46 
12302902 -3667.75 4647.88 1761.88 -1004.62 209.919 1026.31 
9754 2
12312801 -4826.86 4174.71 1554.57 -1174.44 467.188 1263.95 
12302902 -4154 4828.57 1729.57 -929.732 345.5 991.853 
9754.5 2
12312801 -5485.14 4418.57 1261.86 -1360.09 503.837 1450.42 
12302902 -4530.57 5102 1703.29 -778.04 564.935 961.508 
9755 2
12312801 -6034.14 4722 1305.57 -1093.63 604.439 1249.55 
12302902 -5162 5318.86 1321.29 -1257.83 431.986 1329.94 
9755.5 2
12312801 -6390.43 4997.71 1455.43 -724.158 560.395 915.668 
12302902 -5703 5635.43 1251.86 -1099.59 643.438 1274.02 
9756 2
12312801 -6975.5 5349.12 1375.12 -1158.56 695.863 1351.47 
12302902 -6026.88 5789.75 1358.12 -641.337 305.587 710.42 
9756.5 2
12312801 -7387.71 5552 1530.43 -800.416 393.932 892.103 
12302902 -6396.29 5549.14 1385.86 -717.302 -467.198 856.036 
9757 2
12312801 -7730.14 5795 1386.86 -701.698 497.951 860.427 
12302902 -6597.57 5529.14 1385.43 -412.471 -40.9836 414.502 
9757.5 2
12312801 -8089.43 6049.29 1436.57 -707.255 500.562 866.472 
12302902 -6847.29 5652.43 1386.86 -491.564 242.688 548.208 
9758 1
12312801 -8441 6324.29 1393.71 -697.562 545.635 885.613 
9758.5 1
12312801 -8708 6737.86 1529.29 -547.131 847.482 1008.75 
9759 1
12312801 -8959 7082 1561.57 -525.105 719.964 891.113 
9759.5 1
12312801 -9221.12 7421.38 1521.25 -517.012 669.379 845.795 
9760 1
12312801 -9481.57 7768.57 1542.71 -489.561 652.625 815.836 
9760.5 1
12312801 -9725.86 8120.29 1510.57 -500.585 720.726 877.515 
9761 1
12312801 -9905.14 8454.43 1515.57 -368.143 686.125 778.651 
9761.5 1
12312801 -10245.9 8746.12 1528.25 -668.102 571.954 879.484 
9762 1
12312801 -10586.4 8993.14 1531.57 -670.381 486.256 828.164 
9762.5 1
12312801 -10969.9 9180.57 1538.14 -768.394 375.608 855.284 
9763 1
12312801 -11279.9 9379 1525.29 -652.632 417.744 774.88 
9763.5 1
12312801 -11554 9610.38 1507.88 -551.595 465.543 721.795 
9764 1
12312801 -11844.9 9868 1394.57 -589.974 522.566 788.127 
9764.5 1
12312801 -12042.4 10045.6 1554.25 -383.53 344.903 515.803 
9765 1
12312801 -12203.9 10265.9 1539.43 -318.505 434.383 538.641 
9765.5 1
12312801 -12499.2 10584.9 1363 -575.815 621.867 847.515 
9766 1
12312801 -12725 10914.4 1509.43 -464.506 678.094 821.935 
9766.5 1
12312801 -12895.6 11168.1 1439.7 -338.492 503.316 606.551 
9767 1
12312801 -13061.1 11342.7 1346 -329.048 347.051 478.244 
9767.5 1
12312801 -13276.2 11615.5 1378.25 -453.88 575.598 733.021 
9768 1
12312801 -13767.7 12303.9 1441.67 -976.972 1368.57 1681.5 
9768.5 1
12312801 -14275.9 12749.4 1374.25 -975.448 855.06 1297.16 
9769 1
12312801 -14821 12846 1463.43 -1138.05 201.722 1155.79 
9769.5 1
12312801 -15222.8 13400.5 1403.12 -823.258 1136.27 1403.16 
9770 1
12312801 -15574.8 13806 1448.62 -695.652 801.383 1061.2 
9770.5 1
12312801 -15689.6 14179.8 1596.5 -220.913 718.75 751.934 
9771 1
12312801 -15793.2 14457.6 1611.5 -207.25 555.75 593.136 
9771.5 1
12312801 -15887.2 14799.8 1671 -186.139 677.475 702.581 
9772 1
12312801 -16070.4 15164.1 1793.29 -377.688 751.325 840.915 
9772.5 1
12312801 -16227.5 15460.6 1844.25 -313.516 591.781 669.699 
9773 1
12312801 -16364.1 15791.3 1853.86 -271.656 657.377 711.296 
9773.5 1
12312801 -16585.9 16168.3 1784 -453.403 770.961 894.402 
9774 1
12312801 -16777.5 16575.1 1700 -368.544 782.383 864.84 
9774.5 1
12312801 -16931.6 16979.6 1657 -299.168 785.333 840.386 
9775 1
12312801 -17087.1 17497.4 1663.14 -311.143 1035.71 1081.44 
9775.5 1
12312801 -17180.6 17901.1 1544.14 -197.107 851.718 874.228 
9776 1
12312801 -17315.9 18307.1 1659.12 -268.459 805.52 849.078 
9776.5 1
12312801 -17373.4 18773.3 1659.57 -113.072 915.836 922.79 
9777 1
12312801 -17162 19243.9 1797.88 415.38 924.537 1013.56 
9777.5 1
12312801 -17372 19650 1733.29 -424.242 820.455 923.649 
9778 1
12312801 -17474.9 20107.3 1667.86 -212.955 946.761 970.416 
9778.5 1
12312801 -17550.2 20603.8 1610.25 -144.155 949.262 960.146 
9779 1
12312801 -17622.1 20884.4 1424.43 -143.499 560.237 578.323 
