# Supplementary material for: Intrinsic group behaviour II: On the dependence of triad spatial dynamics on social and personal features; and on the effect of social interaction on small group dynamics
Source: PLoS One. 2019 Dec 3;14(12):e0225704. doi: 10.1371/journal.pone.0225704 (PMC6890182; doi:10.1371/journal.pone.0225704)
Supplement: S3 Data Set — (ZIP) [file pone.0225704.s003.zip › set_3_int/group_traj_triad_int/traj_3_0324_51.dat]

3 12304703 12304300 12305900 0 0 1 0 1 1 0 30 10 40 1493.82 1676.88 1282.42 
9643 1
12304300 40953 -23236.5 1524.5 0 0 0 
9643.5 1
12304300 40589.1 -23237.7 1513.71 -1177.53 -3.92973 1177.54 
9644 1
12304300 40193 -22928.7 1519.57 -808.455 630.612 1025.32 
9644.5 1
12304300 39824 -22843.6 1552.86 -730.693 168.6 749.892 
9645 1
12304300 39306.4 -22632.1 1627 -1049.84 428.861 1134.06 
9645.5 1
12304300 38915.7 -22455 1620.43 -795.752 360.78 873.718 
9646 1
12304300 38452.9 -22296.6 1597.25 -931.266 318.662 984.277 
9646.5 1
12304300 37863.5 -22146.5 1581.88 -1155.64 294.363 1192.54 
9647 1
12304300 37414.9 -21919.8 1561.62 -911.839 460.874 1021.69 
9647.5 2
12304703 37530.6 -21397.6 1299.2 0 0 0 
12304300 36956.5 -21811.9 1534.5 -947.056 222.882 972.929 
9648 2
12304703 37233.5 -21253.8 1375.12 -707.381 342.5 785.935 
12304300 36558.4 -21626.2 1532.88 -776.072 361.842 856.281 
9648.5 2
12304703 36897.7 -21148.1 1406.57 -652.011 205.062 683.498 
12304300 36250.9 -21389.3 1518 -597.122 460.125 753.837 
9649 2
12304703 36475.4 -21014.3 1387.14 -836.209 265.064 877.214 
12304300 35872.6 -21140.7 1526.43 -749.081 492.221 896.327 
9649.5 2
12304703 36081.7 -20876.7 1348 -821.95 287.205 870.683 
12304300 35310.9 -20938.4 1522.57 -1172.68 422.308 1246.41 
9650 2
12304703 35779.8 -20726.8 1335.75 -599.135 297.548 668.953 
12304300 34710.4 -20793.2 1548.12 -1191.43 288.053 1225.76 
9650.5 2
12304703 35149.5 -20579.9 1336 -1235.78 287.99 1268.9 
12304300 34151.1 -20670.1 1587.38 -1096.57 241.422 1122.83 
9651 2
12304703 34600.9 -20423.3 1377.86 -1086.42 310.078 1129.81 
12304300 33732.9 -20485.9 1578.71 -828.253 364.887 905.067 
9651.5 2
12304703 34163.8 -20316.4 1390.38 -892.055 218.185 918.35 
12304300 33332.5 -20316.6 1560.88 -817.055 345.372 887.052 
9652 2
12304703 33726.3 -20156 1385.43 -890.966 326.629 948.951 
12304300 32975.1 -20264.9 1555.43 -727.815 105.434 735.412 
9652.5 2
12304703 33290.1 -19922.6 1429 -861.978 461.215 977.612 
12304300 32579.9 -20131 1557.62 -781.162 264.54 824.739 
9653 2
12304703 32759.6 -19730.6 1448.29 -1054.78 381.816 1121.76 
12304300 32173 -19931.9 1556.14 -808.897 395.91 900.588 
9653.5 2
12304703 32390.7 -19627.6 1421.29 -766.855 214.137 796.192 
12304300 32159.9 -19547.6 1553.43 -27.324 798.931 799.398 
9654 2
12304703 31273.5 -19533.1 1377.12 -2128.03 179.898 2135.62 
12304300 31941.4 -19370.4 1525.25 -416.156 337.517 535.821 
9654.5 2
12304703 30272.4 -18995.9 1314.71 -1951.41 1047.31 2214.69 
12304300 31458.4 -19208.1 1486.14 -941.416 316.242 993.113 
9655 2
12304703 29793 -18704.1 1272.14 -1028.82 625.996 1204.3 
12304300 30877.3 -18946.7 1461.43 -1247.09 561.006 1367.46 
9655.5 2
12304703 29383.2 -18400.6 1307.12 -803.431 595.133 999.843 
12304300 30073.2 -18768.1 1460.75 -1576.54 350.175 1614.96 
9656 2
12304703 29236.8 -17727.8 1484.88 -274.859 1262.43 1292 
12304300 29495.2 -18307.9 1455.38 -1084.43 863.508 1386.23 
9656.5 2
12304703 28739.9 -17421.4 1652.86 -991.802 611.42 1165.12 
12304300 29153.6 -18017.1 1447.43 -681.993 580.304 895.47 
9657 2
12304703 28273.9 -17159.9 1701.57 -951.02 533.819 1090.6 
12304300 28180.6 -17803.9 1488.57 -1985.71 435.277 2032.86 
9657.5 2
12304703 27875.5 -16931.9 1755.25 -803.139 459.641 925.366 
12304300 27384.5 -17774.8 1502.38 -1604.98 58.6838 1606.06 
9658 2
12304703 27471.6 -16602.9 1775 -812.734 662.008 1048.23 
12304300 26705.9 -17761.7 1500.71 -1365.48 26.2288 1365.73 
9658.5 2
12304703 26960.6 -16302.5 1685.88 -1030.13 605.559 1194.94 
12304300 26377.2 -17682.8 1513.25 -662.514 159.202 681.374 
9659 3
12305900 26717.8 -18080.8 1007.5 0 0 0 
12304703 26155.1 -16044.9 1614.57 -1588.72 508.171 1668.02 
12304300 25840.4 -17469.3 1485.29 -1058.82 421.034 1139.46 
9659.5 3
12305900 26280.3 -17807.1 1126.29 -985.468 616.42 1162.38 
12304703 25599.6 -16074.9 1625.14 -1164.72 -62.8931 1166.42 
12304300 25336.9 -17165.3 1456.57 -1055.71 637.317 1233.16 
9660 3
12305900 25505 -17389.1 1183.75 -1523.15 821.253 1730.45 
12304703 25003.4 -15869.4 1671.75 -1171.31 403.698 1238.93 
12304300 24805.2 -16751.2 1481.62 -1044.41 813.43 1323.81 
9660.5 3
12305900 24853.1 -17187.3 1171.14 -1293.37 400.475 1353.95 
12304703 24413.6 -15765.3 1653 -1170.25 206.526 1188.33 
12304300 24302.9 -16409.6 1543.57 -996.811 677.934 1205.5 
9661 3
12305900 24326.4 -16870.9 1159.43 -1064.07 639.25 1241.32 
12304703 23949.4 -15603.9 1660.29 -937.662 326.118 992.756 
12304300 23921.4 -16246.7 1501.29 -770.563 329.004 837.861 
9661.5 3
12305900 24045.3 -16704.3 1230.43 -593.128 351.417 689.416 
12304703 23584.1 -15515.4 1748.71 -770.645 186.558 792.905 
12304300 23477.7 -16107.3 1469.86 -936.106 294.153 981.234 
9662 3
12305900 23453.9 -16437 1297.12 -1115.87 504.313 1224.54 
12304703 23003.6 -15284.1 1747.25 -1095.32 436.422 1179.06 
12304300 22857.4 -15879.8 1479.38 -1170.45 429.313 1246.7 
9662.5 3
12305900 22727.7 -16192.6 1308 -1410.02 474.619 1487.76 
12304703 22185.4 -15042 1722.71 -1588.73 470.146 1656.84 
12304300 22070.9 -15681.6 1443.86 -1527.22 384.813 1574.95 
9663 3
12305900 22167.5 -15871.2 1290 -1094.17 627.581 1261.37 
12304703 21510.9 -14724.8 1670.75 -1317.49 619.629 1455.92 
12304300 21391.8 -15418.5 1401.62 -1326.38 513.811 1422.42 
9663.5 3
12305900 21604.3 -15951.1 1294.57 -1178.27 -167.14 1190.07 
12304703 21005.4 -14553.7 1622.43 -1057.42 357.815 1116.32 
12304300 20924 -15274.4 1384.43 -978.556 301.405 1023.92 
9664 3
12305900 21022.8 -15723.8 1277.75 -1219.15 476.715 1309.04 
12304703 20498.2 -14345.2 1613.12 -1063.27 437.032 1149.58 
12304300 20402.4 -15064.2 1429 -1093.55 440.626 1178.99 
9664.5 3
12305900 20490.1 -15333.8 1250.88 -1014.52 742.857 1257.42 
12304703 19960 -14157.4 1662.88 -1025.24 357.857 1085.9 
12304300 19887.8 -14856 1452.88 -980.238 396.667 1057.46 
9665 3
12305900 19957.1 -15094.1 1229.71 -1040.98 467.983 1141.34 
12304703 19510.9 -13981.1 1637.71 -877.232 344.203 942.344 
12304300 19397.1 -14636.6 1436.86 -958.217 428.571 1049.69 
9665.5 3
12305900 19505 -14784.7 1200.43 -917.125 627.644 1111.33 
12304703 19004.7 -13751.9 1638.43 -1026.66 465.083 1127.09 
12304300 18947.1 -14340.7 1434.29 -912.779 600.116 1092.38 
9666 3
12305900 18929.3 -14545.9 1165.29 -1184.6 491.476 1282.5 
12304703 18682.9 -13459.1 1639.43 -662.257 602.293 895.177 
12304300 18430.1 -13987.7 1432.86 -1063.79 726.337 1288.1 
9666.5 3
12305900 18209.1 -14257.6 1146.43 -1460.74 584.758 1573.43 
12304703 18299 -13138.3 1666.43 -778.615 650.826 1014.8 
12304300 17959.7 -13681.3 1413.29 -954.216 621.559 1138.8 
9667 3
12305900 17354.6 -14042.4 1134.14 -1747.59 439.965 1802.12 
12304703 17851 -12737.7 1616 -916.155 819.164 1228.97 
12304300 17534.9 -13408.6 1384 -868.829 557.698 1032.42 
9667.5 3
12305900 16499.5 -13375.8 1127.75 -1670.06 1302.11 2117.68 
12304703 17387.6 -12327.9 1575.62 -905.029 800.467 1208.23 
12304300 17098.2 -13036.9 1356.25 -852.748 725.97 1119.92 
9668 3
12305900 15992.6 -12740.4 1127.29 -1001.84 1255.58 1606.28 
12304703 16760.3 -11818.9 1513.29 -1239.8 1005.96 1596.58 
12304300 16517.9 -12466.3 1308 -1147.02 1127.65 1608.49 
9668.5 3
12305900 15747.1 -12591.8 1125.62 -501.935 304.046 586.842 
12304703 16366.2 -11597.6 1622 -805.799 452.417 924.118 
12304300 16258.4 -12122.9 1345.88 -530.638 702.271 880.206 
9669 3
12305900 15501.2 -12240.4 1183.62 -464.792 664.225 810.695 
12304703 15998.1 -11283.8 1666.38 -695.888 593.336 914.499 
12304300 15895.6 -11809.2 1513.5 -685.728 592.864 906.482 
9669.5 3
12305900 15203.6 -11925.7 1332 -597.748 631.849 869.791 
12304703 15559.7 -10897.1 1659.14 -880.343 776.32 1173.74 
12304300 15629.6 -11495.1 1544.86 -534.244 630.737 826.587 
9670 3
12305900 14896.2 -11537.8 1321.38 -625.909 790.151 1008.02 
12304703 15142.2 -10454.8 1660.25 -850.233 901.004 1238.83 
12304300 15352.1 -11165.2 1556.62 -565.064 671.88 877.906 
9670.5 3
12305900 14512.3 -11050.6 1266.43 -751.398 953.383 1213.89 
12304703 14739.4 -9955.71 1661.86 -788.3 976.587 1255.05 
12304300 15074.1 -10803.6 1565.86 -543.996 707.786 892.689 
9671 3
12305900 14226.9 -10604.6 1278 -578.963 904.665 1074.07 
12304703 14340.3 -9495.43 1657.86 -809.62 933.642 1235.79 
12304300 14765.4 -10363.1 1539.57 -626.195 893.364 1090.97 
9671.5 3
12305900 13947.3 -10266.4 1299 -554.705 670.918 870.534 
12304703 13884.9 -9132.29 1648.29 -903.628 720.522 1155.72 
12304300 14414 -9850.86 1551 -697.279 1016.44 1232.62 
9672 3
12305900 13695.9 -9916.86 1261.71 -511.034 710.511 875.204 
12304703 13541.3 -8821.14 1628 -698.316 632.404 942.115 
12304300 14169.4 -9459.71 1544.43 -497.096 795.006 937.624 
9672.5 3
12305900 13469.1 -9612.5 1246.25 -443.703 595.611 742.714 
12304703 13161.9 -8469.88 1659.5 -742.487 687.413 1011.84 
12304300 13934.1 -9153.12 1527.38 -460.477 599.979 756.316 
9673 3
12305900 13255 -9100.86 1163.71 -433.451 1035.71 1122.76 
12304703 12781.9 -8140.43 1641.43 -769.267 666.896 1018.1 
12304300 13705.6 -8741.29 1509.86 -462.659 833.683 953.457 
9673.5 3
12305900 12992.9 -8582.38 1177.75 -521.123 1030.78 1155.02 
12304703 12436.1 -7711.88 1646.62 -687.34 851.995 1094.68 
12304300 13501.1 -8366.62 1501.5 -406.454 744.852 848.534 
9674 3
12305900 12813.7 -8165.29 1276.29 -354.774 825.919 898.892 
12304703 11979.6 -7235.86 1580.86 -904.066 942.61 1306.08 
12304300 13222.1 -7907.14 1516.71 -552.44 909.866 1064.45 
9674.5 3
12305900 12334.3 -7716.29 1312.86 -1022.24 957.356 1400.53 
12304703 11583.6 -6915.43 1570 -844.35 683.217 1086.15 
12304300 12947.1 -7511 1527.43 -586.354 844.654 1028.23 
9675 3
12305900 11881 -7447.88 1280.62 -880.166 521.186 1022.9 
12304703 11101.4 -6481.62 1533.88 -936.304 842.337 1259.44 
12304300 12420.6 -7192.75 1549 -1022.36 617.961 1194.62 
9675.5 3
12305900 11460.3 -7157.71 1243.14 -818.51 564.515 994.302 
12304703 10687.3 -6021 1589.29 -805.621 896.158 1205.04 
12304300 12035 -6821.43 1549.43 -750.243 722.415 1041.51 
9676 3
12305900 11003.9 -6846.12 1201 -927.664 633.312 1123.23 
12304703 10233.1 -5675.5 1565.62 -923.091 702.236 1159.84 
12304300 11527.5 -6408.75 1512.62 -1031.5 838.778 1329.49 
9676.5 3
12305900 10597.6 -6402.57 1182.43 -804.562 878.324 1191.12 
12304703 9790.71 -5308 1590.86 -876.061 727.723 1138.89 
12304300 11159.3 -5887.29 1466.71 -729.137 1032.6 1264.08 
9677 3
12305900 10186.4 -5925.86 1179.57 -856.548 993.155 1311.5 
12304703 9491 -4908.57 1598.29 -624.405 832.143 1040.36 
12304300 10766.9 -5459.29 1453.14 -817.56 891.667 1209.74 
9677.5 3
12305900 9759.75 -5578 1238 -843.238 687.465 1087.96 
12304703 9237 -4460.75 1614.62 -501.976 885.023 1017.47 
12304300 10318.1 -5105.25 1444.88 -886.822 699.675 1129.6 
9678 3
12305900 9468 -5311.43 1263.29 -574.311 524.747 777.941 
12304703 8896.86 -4197.71 1631.29 -669.573 517.787 846.422 
12304300 9963.71 -4801 1470 -697.659 598.917 919.473 
9678.5 3
12305900 9140.5 -4925.12 1262.62 -657.631 775.71 1016.96 
12304703 8504.12 -3778.25 1611.12 -788.619 842.298 1153.86 
12304300 9656.12 -4419.75 1486.5 -617.649 765.562 983.654 
9679 3
12305900 8947.29 -4262.57 1291.71 -396.744 1360.48 1417.15 
12304703 8028.71 -3415.14 1587 -976.203 745.6 1228.37 
12304300 9355.14 -3948.43 1516.86 -618.033 967.806 1148.31 
9679.5 3
12305900 8503 -3945 1260.71 -908.56 649.43 1116.8 
12304703 7615.29 -3094.29 1580.71 -845.457 656.15 1070.2 
12304300 9016.43 -3481.29 1528 -692.667 955.302 1180 
9680 3
12305900 8150.12 -3645.38 1214.38 -686.527 582.928 900.625 
12304703 7179.62 -2783.88 1613.75 -847.589 603.912 1040.73 
12304300 8630.38 -3255 1540.88 -751.077 440.245 870.593 
9680.5 3
12305900 8055.71 -3367.57 1195.71 -186.952 550.106 581.006 
12304703 6781.57 -2582.57 1582.14 -788.225 398.621 883.288 
12304300 8121.57 -2858 1521.14 -1007.53 786.139 1277.94 
9681 3
12305900 7489.5 -2921.5 1174.62 -1121.22 883.31 1427.36 
12304703 6358.75 -2317.38 1600.75 -837.27 525.141 988.329 
12304300 7747.5 -2482.25 1522.12 -740.736 744.059 1049.91 
9681.5 3
12305900 7154.43 -2751.71 1149.43 -657.003 332.913 736.535 
12304703 5995 -2285.14 1617.43 -713.235 63.2003 716.03 
12304300 7361.29 -2159.71 1496.14 -757.283 632.423 986.629 
9682 3
12305900 6808.12 -2724.38 1176.38 -691.225 54.5694 693.375 
12304703 5559.25 -2228.88 1647.25 -869.76 112.311 876.982 
12304300 6907.62 -1892.88 1479.5 -905.51 532.613 1050.54 
9682.5 3
12305900 6416 -2483.43 1229.29 -805.185 494.757 945.043 
12304703 5274.71 -1980.57 1674.14 -584.262 509.864 775.45 
12304300 6514.29 -1639.57 1523.43 -807.678 520.131 960.666 
9683 3
12305900 5976.5 -2126.75 1259.12 -873.757 709.103 1125.29 
12304703 5039.25 -1568.25 1695.62 -468.12 819.725 943.973 
12304300 6183.75 -1277.75 1501.88 -657.129 719.327 974.294 
9683.5 3
12305900 5589.29 -1701.29 1314.14 -753.335 827.752 1119.23 
12304703 4890.71 -939 1689 -288.98 1224.22 1257.87 
12304300 5790.86 -952.571 1490.57 -764.383 632.643 992.229 
9684 3
12305900 5271.71 -1322 1355.29 -650.761 777.225 1013.69 
12304703 4755.14 -352.857 1685.57 -277.81 1201.11 1232.82 
12304300 5522 -580.143 1519.71 -550.937 763.173 941.257 
9684.5 3
12305900 4945.57 -904.286 1342.57 -679.464 870.238 1104.08 
12304703 4561.43 164.714 1606.86 -403.571 1078.27 1151.32 
12304300 5248.86 -213.286 1496.71 -569.048 764.286 952.863 
9685 3
12305900 4556 -365.625 1315.62 -752.068 1039.89 1283.34 
12304703 4335.12 797.25 1551.25 -436.879 1221.11 1296.91 
12304300 5017.75 166.25 1468.75 -446.153 732.694 857.842 
9685.5 3
12305900 4338.57 100.857 1262.14 -425.496 912.881 1007.17 
12304703 4129 1409.43 1523.14 -403.376 1198 1264.09 
12304300 4806.14 652.143 1440.71 -414.104 950.867 1037.13 
9686 3
12305900 4007.29 543.857 1218.86 -691.619 924.843 1154.85 
12304703 3889 2013 1508 -501.044 1260.07 1356.03 
12304300 4310.71 1122.14 1375.71 -1034.3 981.211 1425.67 
9686.5 3
12305900 3596.75 1074.25 1155 -809.735 1046.14 1322.91 
12304703 3575.88 2616.25 1586.25 -617.604 1189.84 1340.58 
12304300 4090.5 1530.75 1390 -434.348 805.931 915.523 
9687 3
12305900 3292.57 1664.14 1116 -594.099 1152.13 1296.29 
12304703 3346.86 3200.29 1647.57 -447.301 1140.69 1225.26 
12304300 3800.29 2001.86 1382.57 -566.825 920.131 1080.71 
9687.5 3
12305900 3181.75 2027.75 1167.62 -227.559 746.627 780.535 
12304703 3158.75 3645.38 1737.5 -386.257 913.941 992.211 
12304300 3540.88 2454.25 1469 -532.671 928.938 1070.82 
9688 3
12305900 3037.57 2460.14 1242.57 -291.859 875.289 922.666 
12304703 3081 4192.86 1702.29 -157.389 1108.26 1119.38 
12304300 3427.14 2909.71 1473.14 -230.227 921.992 950.302 
9688.5 3
12305900 2979.12 2809.38 1242.62 -116.196 694.298 703.954 
12304703 3219 4848.25 1699.12 274.354 1302.97 1331.54 
12304300 3332.88 3411.62 1489.75 -187.411 997.834 1015.28 
9689 3
12305900 2945.57 3315.86 1259.71 -66.1806 998.979 1001.17 
12304703 3257.14 5385.14 1736.71 75.2325 1058.96 1061.63 
12304300 3258.57 3878.43 1503 -146.555 920.717 932.308 
9689.5 3
12305900 2815.29 3897.57 1291.29 -274.286 1224.66 1255 
12304703 3390.43 5586.86 1724.86 280.602 424.662 508.994 
12304300 3126.71 4373.71 1518 -277.594 1042.71 1079.03 
9690 2
12305900 2724.5 4379.62 1281.62 -182.301 967.979 984.996 
12304300 3225.38 4839.25 1582.38 198.114 934.811 955.573 
9690.5 2
12305900 2878.12 4836.88 1268.25 296.002 881.021 929.417 
12304300 3411.75 5263.38 1659.75 359.104 817.197 892.617 
9691 2
12305900 2668.71 5640 1282.14 -417.153 1599.85 1653.34 
12304300 3450.14 5551 1656.29 76.4798 572.958 578.04 
9691.5 2
12305900 2587.88 5648.25 1471.88 -158.82 16.2083 159.645 
12304300 3123.62 5890.62 1656.12 -641.489 667.24 925.59 
9692 1
12305900 2932.14 5040.14 1553.57 698.312 -1233.48 1417.43 
9692.5 1
12305900 3214.62 4171.75 1549.25 570.671 -1754.33 1844.81 
9693 1
12305900 3518.29 3434.71 1578.86 608.539 -1477.03 1597.47 
9693.5 1
12305900 3913.88 2853.75 1538.75 808.976 -1188.07 1437.34 
9694 1
12305900 4280.12 2256.75 1498.88 704.327 -1148.08 1346.91 
9694.5 1
12305900 4616.29 1774.43 1492.86 679.113 -974.387 1187.7 
9695 1
12305900 5052.5 1358.25 1488.62 870.687 -830.696 1203.39 
9695.5 1
12305900 5551.5 895.375 1540.88 976.517 -905.822 1331.95 
9696 1
12305900 6011 557.286 1600.71 930.162 -684.391 1154.81 
9696.5 1
12305900 6514.12 242.625 1627.25 1020.54 -638.257 1203.69 
9697 1
12305900 6985.5 -190.25 1625 891.068 -818.289 1209.79 
9697.5 1
12305900 7410 -657.429 1649.86 862.805 -949.55 1283 
9698 1
12305900 7721 -1092.43 1686.57 676.087 -945.652 1162.48 
9698.5 1
12305900 8126.12 -1539.12 1723.88 776.102 -855.74 1155.26 
9699 1
12305900 8456 -2033.86 1771.71 654.514 -981.611 1179.81 
9699.5 1
12305900 8814.75 -2392.62 1730.12 711.806 -711.841 1006.67 
9700 1
12305900 9349.14 -2795.71 1714 1081.77 -815.97 1355 
9700.5 1
12305900 9891.38 -3146.88 1665.75 1071.61 -693.994 1276.7 
9701 1
12305900 10279.1 -3430 1668.29 775.536 -566.25 960.258 
9701.5 1
12305900 10687.1 -3757.38 1657.25 824.206 -661.364 1056.75 
9702 1
12305900 11144.1 -4242 1616 906.781 -961.558 1321.68 
9702.5 1
12305900 11524.9 -4793.14 1653.14 813.492 -1177.66 1431.31 
9703 1
12305900 11865.6 -5201.5 1624.38 652.812 -782.293 1018.89 
9703.5 1
12305900 12265 -5633.29 1590.14 816.718 -882.997 1202.79 
9704 1
12305900 12693.5 -6157.88 1623.75 865.657 -1059.78 1368.39 
9704.5 1
12305900 13030.1 -6488 1615.71 665.302 -652.421 931.815 
9705 1
12305900 13342.5 -6752 1632.12 610.073 -515.625 798.785 
9705.5 1
12305900 13650.9 -7164 1645.57 626.742 -837.398 1045.96 
9706 1
12305900 13967.9 -7509.25 1644.38 643.038 -700.304 950.749 
9706.5 1
12305900 14423.1 -7777 1625.25 865.494 -509.03 1004.09 
9707 1
12305900 14754.2 -7965.12 1608.62 655.693 -372.525 754.127 
9707.5 1
12305900 15152 -8215.25 1630.88 797.094 -501.253 941.601 
9708 1
12305900 15447.2 -8451.75 1721.62 588.147 -471.116 753.57 
9708.5 1
12305900 15911.1 -9016.71 1717 929.645 -1132.19 1464.96 
9709 1
12305900 16180 -9436 1700 579.433 -903.633 1073.45 
9709.5 1
12305900 16431 -9585.75 1665.75 489.279 -291.91 569.741 
9710 1
12305900 16788.9 -9952.86 1628.86 710.034 -728.387 1017.2 
9710.5 1
12305900 17186 -10455.7 1680 813.817 -1030.44 1313.06 
9711 1
12305900 17504.6 -10960 1709.5 619.893 -981.101 1160.53 
9711.5 1
12305900 17788.8 -11306.5 1741.17 563.905 -687.5 889.183 
9712 1
12305900 18131 -11610.9 1734.88 684.333 -608.75 915.909 
9712.5 1
12305900 18728.2 -11932.3 1732 1196.73 -644.205 1359.1 
9713 1
12305900 19352.9 -12163.4 1702.14 1326.31 -490.648 1414.15 
9713.5 1
12305900 19958.9 -12243.6 1652 1154.32 -152.755 1164.38 
9714 1
12305900 20288.9 -12559.4 1625.71 623.785 -596.982 863.421 
9714.5 1
12305900 20507.4 -12870 1601.57 431.959 -613.778 750.541 
9715 1
12305900 20669.3 -13114.3 1596.17 351.203 -530.007 635.808 
9715.5 1
12305900 20926 -13369.9 1605.5 507.246 -505.023 715.784 
9716 1
12305900 21209.7 -13675.4 1581.86 528.332 -569.001 776.464 
9716.5 1
12305900 21525.7 -13844.4 1596.29 639.676 -342.105 725.411 
9717 1
12305900 21947 -13856.9 1585.57 866.843 -25.5732 867.22 
9717.5 1
12305900 22393 -13993 1546 915.811 -279.554 957.528 
9718 1
12305900 22853.1 -14102.4 1504.14 958.631 -227.976 985.366 
9718.5 1
12305900 23418.6 -14387 1488.57 1135.4 -571.429 1271.09 
9719 1
12305900 23982.3 -14693 1614.86 1152.79 -625.767 1311.68 
9719.5 1
12305900 24492.9 -14894.8 1653.88 956.16 -377.809 1028.1 
9720 1
12305900 24892.1 -15133.3 1669 751.917 -449.22 875.887 
9720.5 1
12305900 25238.9 -15146.6 1633.57 700.433 -26.8398 700.947 
9721 1
12305900 25682.7 -15413.3 1626.57 918.959 -552.203 1072.11 
9721.5 1
12305900 26098.1 -15661.4 1659.86 863.677 -515.89 1006.02 
9722 1
12305900 26526.1 -15894 1631 862.903 -468.894 982.071 
9722.5 1
12305900 26971.6 -16211.1 1617 889.079 -633.02 1091.41 
9723 1
12305900 27443.8 -16536.9 1656.12 906.293 -625.206 1101.02 
9723.5 1
12305900 27920.1 -16850.1 1734.71 945.224 -621.563 1131.28 
9724 1
12305900 28492.1 -17090.2 1733 1194.12 -501.268 1295.06 
9724.5 1
12305900 28980.3 -17332.3 1720.14 949.729 -470.887 1060.06 
9725 1
12305900 29428.1 -17532.7 1717.57 963.134 -431.029 1055.18 
9725.5 1
12305900 29906.7 -17605.1 1689.43 949.546 -143.707 960.36 
9726 1
12305900 30491 -17845.4 1660 1130.15 -464.666 1221.94 
9726.5 1
12305900 31209.1 -18276.6 1599 1399.89 -840.539 1632.85 
9727 1
12305900 31841.9 -18665.1 1569.14 1278.21 -784.993 1500.01 
9727.5 1
12305900 32584.1 -19049.3 1650.14 1556.15 -805.331 1752.19 
9728 1
12305900 33275.6 -19195.5 1702.5 1317.11 -278.503 1346.23 
9728.5 1
12305900 33837.4 -19198.9 1696 1088.77 -6.50609 1088.79 
9729 1
12305900 34233.4 -19265.9 1704.57 811.475 -137.295 823.008 
9729.5 1
12305900 34715 -19440.6 1692.43 974.841 -353.673 1037.01 
9730 1
12305900 35268.4 -19690.9 1652.86 1070.46 -484.112 1174.84 
9730.5 1
12305900 35777.6 -19953.7 1634.71 1020.33 -526.768 1148.28 
9731 1
12305900 36374.6 -20211.3 1626.71 1243.75 -536.607 1354.57 
9731.5 1
12305900 37012.9 -20452.7 1713.29 1305.29 -493.719 1395.54 
9732 1
12305900 37555 -20575 1746.57 1117.82 -252.135 1145.9 
9732.5 1
12305900 38124.7 -20694.7 1809.57 1150.94 -241.847 1176.07 
9733 1
12305900 38708.1 -20822.5 1843.75 1128.45 -247.168 1155.21 
9733.5 1
12305900 39190.7 -20834.3 1829.43 957.518 -23.3844 957.804 
9734 1
12305900 39600.3 -20879.1 1801.57 856.844 -93.8434 861.968 
9734.5 1
12305900 40080.4 -21020.2 1795.88 948.793 -278.868 988.926 
9735 1
12305900 40692.3 -21230.6 1756.71 1190.49 -409.186 1258.85 
9735.5 1
12305900 41056.1 -21362.1 1726.29 758.036 -274.107 806.072 
9736 1
12305900 41503.4 -21517.1 1722.57 880.484 -305.118 931.852 
9736.5 1
12305900 41964 -21559.4 1696 903.081 -82.8081 906.87 
9737 1
12305900 42377.3 -21614.1 1678.43 805.625 -106.76 812.668 
9737.5 1
12305900 42753.9 -21712.1 1659.43 784.524 -204.167 810.655 
9738 1
12305900 43147.3 -21845.9 1627.71 790.017 -268.503 834.398 
9738.5 1
12305900 43499.1 -21938.9 1584.57 705.125 -186.373 729.339 
9739 1
12305900 43695.9 -22080.5 1536.38 380.526 -273.971 468.893 
9739.5 1
12305900 43905 -22028.9 1604.86 402.163 99.3132 414.245 
9740 1
12305900 44161.1 -21982 1610.86 530.316 97.0127 539.117 
9740.5 1
12305900 44436.6 -21889.4 1576.43 536.898 180.451 566.411 
9741 1
12305900 44553 -21719.9 1567.29 238.095 346.772 420.642 
9741.5 1
12305900 44835.3 -21528.7 1614.57 571.429 386.929 690.105 
9742 1
12305900 45107.9 -21456.6 1629 543.007 143.604 561.675 
9742.5 1
12305900 45342.4 -21343.7 1652.57 440.063 211.84 488.397 
9743 1
12305900 45630.1 -21361.9 1683.71 599.405 -37.7976 600.595 
9743.5 1
12305900 46079.9 -21493 1754.29 914.053 -266.551 952.125 
9744 1
12305900 46370 -21697 1752.57 604.464 -425 738.92 
9744.5 1
12305900 46582.1 -21992.1 1712.57 433.83 -603.564 743.302 
9745 1
12305900 46888.8 -22340.5 1668.5 591.906 -672.504 895.887 
9745.5 1
12305900 47082.6 -22847 1652 371.305 -970.307 1038.92 
9746 1
12305900 47171.9 -23229.1 1647.71 178.215 -762.76 783.303 
