# Supplementary material for: Intrinsic group behaviour II: On the dependence of triad spatial dynamics on social and personal features; and on the effect of social interaction on small group dynamics
Source: PLoS One. 2019 Dec 3;14(12):e0225704. doi: 10.1371/journal.pone.0225704 (PMC6890182; doi:10.1371/journal.pone.0225704)
Supplement: S3 Data Set — (ZIP) [file pone.0225704.s003.zip › set_3_int/group_traj_triad_int/traj_3_0324_50.dat]

3 12303603 12303801 12304001 0 0 1 0 1 1 0 20 10 40 1612.1 1696.46 1564.24 
9636.5 1
12303603 -14097.8 13402 1410.5 0 0 0 
9637 1
12303603 -14065.5 12855 1398.62 75.8824 -1287.06 1289.29 
9637.5 1
12303603 -14010.3 12311 1328.83 110.333 -1088 1093.58 
9638 2
12303801 -14388.7 13080.7 1266.5 0 0 0 
12303603 -13972.5 11900.9 1351.88 76.897 -833.587 837.127 
9638.5 2
12303801 -14570.1 12494.6 1147.86 -397.103 -1282.48 1342.56 
12303603 -13784.7 11425.3 1299.14 357.007 -904.162 972.092 
9639 2
12303801 -14508.9 11984.9 1295.14 125.073 -1040.23 1047.73 
12303603 -13520.9 11030.6 1239.43 538.484 -805.539 968.947 
9639.5 2
12303801 -14329.6 11579.1 1282.71 383.909 -868.767 949.812 
12303603 -13256.7 10748.4 1336.14 565.616 -604.16 827.606 
9640 3
12304001 -13597.3 11778.1 1142 0 0 0 
12303801 -13883.1 11392.8 1178 856.903 -357.76 928.587 
12303603 -12975.5 10375.9 1420 539.759 -715.074 895.919 
9640.5 3
12304001 -13513.6 11340 1294.43 178.877 -936.203 953.138 
12303801 -13616.7 10981.6 1211.14 529.644 -817.452 974.038 
12303603 -12582.9 10026.9 1427.57 780.602 -693.872 1044.41 
9641 3
12304001 -13195 10830.4 1272 624.65 -999.265 1178.44 
12303801 -13111.8 10777.1 1247.25 990.126 -400.875 1068.2 
12303603 -12227 9681 1428.38 697.759 -678.151 973.014 
9641.5 3
12304001 -12980.9 10624.7 1247.57 419.888 -403.256 582.17 
12303801 -12730.9 10296 1252.14 746.849 -943.382 1203.23 
12303603 -11880.1 9359.71 1395.86 680.112 -629.972 927.048 
9642 3
12304001 -12540.8 10214.2 1234.17 940.222 -877.239 1285.91 
12303801 -12352.8 10015.2 1189.17 807.743 -600.071 1006.25 
12303603 -11435.7 9030.17 1414.17 949.735 -704.162 1182.3 
9642.5 3
12304001 -12051.1 9600.14 1283.57 995.306 -1248.02 1596.3 
12303801 -11924 9898.43 1195.14 871.612 -237.273 903.331 
12303603 -11029.9 8825.71 1444.86 824.816 -415.554 923.583 
9643 3
12304001 -11803.4 9034.5 1248.88 473.744 -1081.54 1180.74 
12303801 -11631 9734.5 1313.62 560.229 -313.439 641.951 
12303603 -10736.1 8634 1456.12 561.629 -366.567 670.67 
9643.5 3
12304001 -11508.6 8779.29 1327.57 578.046 -500.42 764.564 
12303801 -11254.7 9372.43 1294.43 737.815 -709.944 1023.91 
12303603 -10408.6 8343.43 1404.43 642.262 -569.748 858.553 
9644 3
12304001 -11140.6 8381 1322.43 751.02 -812.828 1106.67 
12303801 -10815.9 9003.86 1318.71 895.627 -752.187 1169.59 
12303603 -9975.29 8004.29 1471.86 884.257 -692.128 1122.92 
9644.5 3
12304001 -10832.9 8045.57 1303.86 609.335 -664.215 901.372 
12303801 -10357.6 8645.14 1361.14 907.496 -710.325 1152.44 
12303603 -9723.29 7562.14 1452.57 499.01 -875.53 1007.75 
9645 3
12304001 -10445.6 7685.71 1362.14 785.569 -729.933 1072.34 
12303801 -9962.29 8380.29 1343.57 801.797 -537.236 965.142 
12303603 -9329.43 7127.43 1453.43 798.899 -881.773 1189.86 
9645.5 3
12304001 -10103 7295.29 1253.29 697.701 -795.17 1057.87 
12303801 -9630.57 7982.14 1344 675.589 -810.882 1055.44 
12303603 -8893.86 6799.29 1484.29 887.111 -668.315 1110.68 
9646 3
12304001 -9774.38 6951.88 1368 661.217 -690.967 956.37 
12303801 -9437.38 7522.5 1386.75 388.725 -924.835 1003.21 
12303603 -8525.38 6499.12 1502.38 741.413 -603.945 956.265 
9646.5 3
12304001 -9568.5 6666.88 1372 403.676 -558.824 689.375 
12303801 -9158.12 7203.88 1370.38 547.549 -624.755 830.74 
12303603 -8269.38 6396 1457.75 501.961 -202.206 541.158 
9647 3
12304001 -9230.38 6320.12 1229.12 687.246 -704.776 984.386 
12303801 -8824.12 6909.38 1350.88 678.862 -598.577 905.068 
12303603 -7948.5 6061.38 1473.75 652.185 -680.132 942.298 
9647.5 3
12304001 -8906.62 6150.38 1311.25 668.905 -350.723 755.275 
12303801 -8461 6638.12 1354.12 750.258 -560.434 936.469 
12303603 -7518.88 5715.38 1414.38 887.655 -714.876 1139.73 
9648 3
12304001 -8221.12 5670 1308.38 1336.26 -936.404 1631.7 
12303801 -7995.62 6406.12 1277.5 907.164 -452.242 1013.64 
12303603 -7065 5494.38 1416.62 884.747 -430.799 984.055 
9648.5 3
12304001 -7799.43 5521.86 1282.14 818.828 -287.656 867.886 
12303801 -7484.29 6058.71 1308.86 992.892 -674.584 1200.37 
12303603 -6531.14 5427.57 1409.29 1036.62 -129.716 1044.7 
9649 3
12304001 -7325.29 5295.29 1241.71 938.897 -448.656 1040.59 
12303801 -7085 5869.43 1277.43 790.665 -374.823 875.01 
12303603 -6037.43 5375.71 1299.29 977.652 -102.687 983.03 
9649.5 3
12304001 -6896.71 5092.57 1347.86 894.721 -423.203 989.761 
12303801 -6684 5769.86 1254.29 837.161 -207.874 862.583 
12303603 -5414.71 5417.57 1198.43 1300.03 87.3844 1302.96 
9650 3
12304001 -6464.88 4954.5 1257.75 856.824 -273.951 899.554 
12303801 -6153.62 5662 1336.62 1052.33 -214.002 1073.87 
12303603 -4545.75 5391.75 1401.38 1724.14 -51.233 1724.9 
9650.5 3
12304001 -5960.12 4890.5 1251 989.706 -125.49 997.63 
12303801 -5488.5 5462.88 1191.62 1304.17 -390.441 1361.36 
12303603 -3944.75 5317 1534 1178.43 -146.569 1187.51 
9651 3
12304001 -5487.71 4741.86 1025 935.467 -294.342 980.681 
12303801 -4631.71 5240 1302.43 1696.61 -441.337 1753.07 
12303603 -3368.57 5017.71 1635.86 1140.95 -592.645 1285.69 
9651.5 3
12304001 -4656 4724.12 989.625 1697.38 -36.188 1697.76 
12303801 -4216.12 5186.25 1457.88 848.141 -109.694 855.206 
12303603 -2858.88 4891.75 1687.5 1040.2 -257.07 1071.49 
9652 3
12304001 -3831.86 4521.43 1344.86 1678.5 -412.824 1728.52 
12303801 -3634.43 5094.71 1496.57 1184.72 -186.427 1199.3 
12303603 -2539.29 4871.57 1673 650.895 -41.0969 652.191 
9652.5 3
12304001 -3339.25 4476.62 1513 973.532 -88.5446 977.55 
12303801 -3082.12 5062 1530 1091.51 -64.6527 1093.42 
12303603 -2120.5 4745.38 1697.5 827.64 -249.4 864.4 
9653 3
12304001 -2784.71 4441.14 1592.43 1102.46 -70.541 1104.71 
12303801 -2576 4995.57 1606 1006.21 -132.065 1014.84 
12303603 -1628.29 4684 1686 978.557 -122.018 986.135 
9653.5 3
12304001 -2417.57 4411.43 1552.86 763.291 -61.7761 765.787 
12303801 -2170 4928.86 1606.43 844.075 -138.699 855.395 
12303603 -1250.29 4549.71 1672.71 785.863 -279.18 833.98 
9654 3
12304001 -2006.62 4362.75 1552 782.755 -92.7211 788.228 
12303801 -1665.62 4807.88 1603.62 960.714 -230.442 987.965 
12303603 -782.5 4407.75 1685.62 891.02 -270.408 931.149 
9654.5 3
12304001 -1452.43 4122 1577.29 1080.3 -469.298 1177.84 
12303801 -1076.57 4614.29 1584.71 1148.25 -377.367 1208.67 
12303603 -329.143 4218.29 1702 883.737 -369.326 957.806 
9655 3
12304001 -1056.29 3934.14 1611.71 850.092 -403.127 940.833 
12303801 -724.429 4431 1588.86 755.671 -393.317 851.902 
12303603 50.2857 3974 1682.43 814.224 -524.218 968.383 
9655.5 3
12304001 -544.625 3997 1620.38 1003.26 123.249 1010.8 
12303801 -270.125 4398.75 1627.38 890.791 -63.2353 893.033 
12303603 567.25 3719.62 1665.62 1013.66 -498.775 1129.72 
9656 3
12304001 -36.75 3643.25 1609.75 952.861 -663.696 1161.22 
12303801 208.875 4246.12 1614.62 898.687 -286.351 943.204 
12303603 985.125 3439.25 1693 784.006 -526.032 944.126 
9656.5 3
12304001 331.143 3178.29 1590.57 734.317 -928.072 1183.44 
12303801 731.857 3955.71 1593.29 1043.88 -579.662 1194.02 
12303603 1329.71 3141.86 1715.71 687.803 -593.599 908.533 
9657 3
12304001 722.571 3112.86 1565.57 798.834 -133.528 809.917 
12303801 1151.57 3612 1570.14 856.56 -701.458 1107.13 
12303603 1693.57 2884 1712.86 742.566 -526.239 910.127 
9657.5 3
12304001 1135.38 2898.12 1564.12 832.265 -432.928 938.132 
12303801 1459.38 3305.88 1582.88 620.572 -617.188 875.231 
12303603 2043.12 2535.75 1687.75 704.745 -702.117 994.803 
9658 3
12304001 1512.29 2601.43 1568.57 758.372 -596.975 965.146 
12303801 1911.71 3024 1579.71 910.139 -567.153 1072.39 
12303603 2383.43 2262.43 1660.43 684.715 -549.943 878.221 
9658.5 3
12304001 1845.12 2194.38 1552.75 671.047 -820.673 1060.1 
12303801 2233.25 2725.12 1556.12 648.257 -602.571 885.059 
12303603 2763.12 1976.5 1655.75 765.517 -576.469 958.297 
9659 3
12304001 2154.71 1852.57 1485 610.63 -674.169 909.6 
12303801 2621.57 2365.14 1516.57 765.92 -710.024 1044.4 
12303603 3176.29 1735.57 1598.57 814.913 -475.204 943.346 
9659.5 3
12304001 2623 1549.14 1449 981.731 -636.119 1169.8 
12303801 2971.57 2022.57 1457.14 733.753 -718.179 1026.73 
12303603 3616.57 1504.57 1554.57 923.031 -484.277 1042.36 
9660 3
12304001 3170 1112.88 1451 1074.66 -857.108 1374.6 
12303801 3379.12 1738.25 1435.5 800.695 -558.588 976.285 
12303603 4104.25 1335.88 1529.62 958.111 -331.427 1013.82 
9660.5 3
12304001 3690.14 767.571 1527 1032.03 -685.126 1238.74 
12303801 3780 1445.14 1488.29 795.387 -581.562 985.319 
12303603 4586.57 1233.71 1496.14 956.987 -202.7 978.218 
9661 3
12304001 4000.86 520.143 1549.14 627.706 -499.856 802.415 
12303801 4253.43 1132.86 1504 956.421 -630.88 1145.75 
12303603 5055.57 1123.29 1523.86 947.475 -223.088 973.384 
9661.5 3
12304001 4328.14 282.857 1571.14 690.476 -500.603 852.854 
12303801 4672.43 920.429 1522.57 883.966 -448.162 991.083 
12303603 5569.29 873.429 1611.43 1083.79 -527.125 1205.18 
9662 3
12304001 4959.75 -30.25 1572.88 1191.71 -590.768 1330.11 
12303801 5218.25 683 1523.75 1029.85 -447.978 1123.07 
12303603 5983.12 516.375 1618.62 780.829 -673.686 1031.28 
9662.5 3
12304001 5408.29 -344 1571.14 870.943 -609.223 1062.87 
12303801 5635.86 442.714 1518 810.888 -466.574 935.537 
12303603 6376.43 201 1617.86 763.696 -612.379 978.897 
9663 3
12304001 5843.25 -584.25 1524.62 849.54 -469.238 970.516 
12303801 6066.38 83.375 1508.62 840.855 -701.835 1095.27 
12303603 6835.5 -168.75 1628 896.624 -722.168 1151.29 
9663.5 3
12304001 6242.43 -849.143 1516.86 835.102 -554.169 1002.25 
12303801 6510.86 -224.857 1530.57 929.879 -644.837 1131.59 
12303603 7232.86 -594.143 1645.71 831.291 -889.943 1217.8 
9664 3
12304001 6619.5 -1148.25 1525.5 790.506 -627.059 1009.01 
12303801 6940.25 -587.75 1527.12 900.195 -760.782 1178.62 
12303603 7640.12 -1009.88 1651.38 853.811 -871.556 1220.08 
9664.5 3
12304001 7129.88 -1543.25 1522.38 972.143 -752.381 1229.28 
12303801 7408.88 -1021.5 1533.62 892.619 -826.19 1216.29 
12303603 8175.38 -1550.12 1681.12 1019.52 -1029.05 1448.57 
9665 3
12304001 7537 -1903.57 1513.57 795.166 -703.753 1061.86 
12303801 7879 -1473 1551.14 918.213 -881.836 1273.09 
12303603 8536.43 -1904 1690.71 705.183 -691.162 987.415 
9665.5 3
12304001 7914.57 -2320.71 1520.29 765.865 -846.132 1141.27 
12303801 8236.14 -1865.86 1577.14 724.428 -796.87 1076.94 
12303603 8901.86 -2267.14 1678.57 741.234 -736.598 1044.99 
9666 3
12304001 8354.29 -2839 1567.71 904.762 -1066.43 1398.52 
12303801 8529.14 -2240.86 1557.14 602.881 -771.605 979.203 
12303603 9238.29 -2669 1713.57 692.24 -826.867 1078.38 
9666.5 3
12304001 8713.86 -3244.43 1565.14 729.354 -822.37 1099.2 
12303801 8847.57 -2558.14 1557.71 645.9 -643.582 911.802 
12303603 9547.86 -2990.86 1708.86 627.934 -652.854 905.825 
9667 3
12304001 9117.43 -3441.71 1540 825.299 -403.447 918.634 
12303801 9239 -2899.86 1566.29 800.467 -698.802 1062.58 
12303603 9916.29 -3385.57 1725 753.433 -807.187 1104.18 
9667.5 3
12304001 9533 -3760.12 1547.12 811.663 -621.896 1022.52 
12303801 9687.38 -3168.75 1572.75 875.732 -525.181 1021.14 
12303603 10295.5 -3677.75 1685.62 740.653 -570.661 934.998 
9668 3
12304001 9927.86 -4046.57 1512.29 780.35 -566.1 964.062 
12303801 10104.6 -3507 1572.14 824.499 -668.478 1061.44 
12303603 10680.7 -3973.57 1666 761.293 -584.627 959.873 
9668.5 3
12304001 10206.1 -4461.62 1510 569.055 -848.78 1021.89 
12303801 10446.6 -3901.25 1554.5 699.496 -806.237 1067.39 
12303603 11022.2 -4434.12 1636.62 698.437 -941.827 1172.54 
9669 3
12304001 10407 -5001.12 1498.5 379.726 -1019.85 1088.25 
12303801 10644.4 -4453.62 1517.75 373.819 -1044.19 1109.08 
12303603 11308.1 -5043.62 1632.25 540.406 -1152.17 1272.61 
9669.5 3
12304001 10680.6 -5375.14 1481.29 549.34 -751.04 930.503 
12303801 10866.7 -4891.43 1480.71 446.464 -879.124 985.996 
12303603 11559.9 -5552.71 1610.57 505.486 -1022.27 1140.42 
9670 3
12304001 10993.1 -5759.88 1475.75 636.565 -783.569 1009.55 
12303801 11218 -5298.75 1475.25 715.45 -829.575 1095.47 
12303603 11841.9 -6109.5 1579.88 574.374 -1133.98 1271.15 
9670.5 3
12304001 11359.1 -6213.86 1475 716.278 -888.419 1141.2 
12303801 11573.1 -5640.57 1462.71 694.996 -668.926 964.615 
12303603 12384.7 -6516.86 1639.43 1062.31 -797.176 1328.15 
9671 3
12304001 11712.4 -6660.86 1454.29 716.604 -906.694 1155.69 
12303801 11859 -6155 1475.86 579.832 -1043.47 1193.74 
12303603 12822.1 -6715.71 1644.71 887.279 -403.361 974.661 
9671.5 3
12304001 12196.9 -7000.14 1540.57 961.168 -673.186 1173.47 
12303801 12367.4 -6508 1522.14 1008.79 -700.397 1228.09 
12303603 13264 -6996.14 1643.14 876.701 -556.406 1038.36 
9672 3
12304001 12629.9 -7341.14 1554.86 880.081 -693.089 1120.23 
12303801 12892.3 -6886.86 1597.29 1066.78 -770.035 1315.67 
12303603 13714 -7215.43 1638.14 914.634 -445.703 1017.45 
9672.5 3
12304001 13133.1 -7653.12 1544.5 984.869 -610.533 1158.76 
12303801 13285.9 -7053.88 1609.75 770.233 -326.845 836.712 
12303603 14186 -7415.38 1657.38 923.679 -391.285 1003.14 
9673 3
12304001 13591.1 -7879.43 1539.14 927.162 -458.104 1034.16 
12303801 13629 -7244 1588.43 694.585 -384.868 794.086 
12303603 14695.1 -7684.43 1661.29 1030.65 -544.643 1165.71 
9673.5 3
12304001 14054.8 -8034.75 1525.38 921.684 -308.79 972.036 
12303801 14135.5 -7518.62 1559.75 1006.96 -545.974 1145.45 
12303603 15090.1 -8068.75 1671 785.253 -764.059 1095.63 
9674 3
12304001 14514.4 -8237.57 1500.14 910.255 -401.627 994.921 
12303801 14728.9 -7801.43 1533 1174.96 -560.007 1301.6 
12303603 15406.9 -8580.43 1678.14 627.192 -1013.22 1191.64 
9674.5 3
12304001 14969.1 -8668.29 1508.29 969.54 -918.367 1335.44 
12303801 15093 -8156.43 1524.71 776.424 -756.93 1084.33 
12303603 15783 -8950.71 1727.86 802.01 -789.522 1125.42 
9675 3
12304001 15357.8 -9378.62 1622.75 754.577 -1379.3 1572.21 
12303801 15480 -8719.62 1516.25 751.456 -1093.59 1326.88 
12303603 16152.1 -9372.62 1727.62 716.748 -819.244 1088.53 
9675.5 3
12304001 15664.6 -9738.86 1645.14 596.929 -700.841 920.599 
12303801 15823.3 -9213.29 1566 667.871 -960.429 1169.82 
12303603 16570.1 -9913 1735.29 813.264 -1051.31 1329.16 
9676 3
12304001 16014.5 -10124.4 1638.12 711.237 -783.573 1058.23 
12303801 16126.9 -9523.12 1582.5 617.051 -629.755 881.671 
12303603 17034 -10140.5 1732.25 942.799 -462.398 1050.09 
9676.5 3
12304001 16345 -10455 1594.29 654.455 -654.703 925.715 
12303801 16557.9 -9944.86 1596.57 853.43 -835.113 1194.05 
12303603 17512.9 -10322.6 1712.86 948.232 -360.537 1014.46 
9677 3
12304001 16676.7 -10843.4 1586.43 691.071 -809.226 1064.16 
12303801 17082.9 -10309.9 1588.71 1093.75 -760.417 1332.11 
12303603 17810 -10466 1705.43 619.048 -298.81 687.392 
9677.5 3
12304001 17115.6 -11246.2 1580.88 867.412 -796.09 1177.35 
12303801 17494.9 -10692.1 1605.88 814.265 -755.47 1110.75 
12303603 18165.4 -10754.2 1735 702.322 -569.664 904.308 
9678 3
12304001 17652.6 -11584.6 1579.29 1056.98 -665.987 1249.3 
12303801 17895.3 -11023.7 1607 788.21 -652.735 1023.4 
12303603 18490 -11001.1 1730.29 639.026 -486.01 802.844 
9678.5 3
12304001 18373.2 -11854.8 1556.5 1447.15 -542.527 1545.5 
12303801 18154 -11315.1 1600.25 519.507 -585.162 782.497 
12303603 19187.9 -11246 1713.25 1401.36 -491.681 1485.11 
9679 3
12304001 19248.7 -11739.7 1539.43 1797.67 236.213 1813.12 
12303801 18675.6 -11890.7 1598.14 1070.99 -1181.91 1594.97 
12303603 19861.3 -11565.6 1699.71 1382.77 -656.204 1530.58 
9679.5 3
12304001 19789.7 -11973.9 1554.29 1106.34 -478.82 1205.51 
12303801 19475.3 -12540.7 1585 1635.41 -1329.24 2107.47 
12303603 20335 -11804.3 1700.29 968.741 -488.168 1084.79 
9680 3
12304001 20135.2 -12228.9 1587 672.248 -496.144 835.51 
12303801 19844 -12794.8 1562.88 717.343 -494.233 871.118 
12303603 20720.2 -12109 1756.5 749.514 -592.829 955.624 
9680.5 3
12304001 20462.9 -12516.6 1577.43 648.727 -569.696 863.366 
12303801 20229.9 -13097.6 1580.43 764.074 -599.646 971.28 
12303603 21120.3 -12348 1762.43 792.15 -473.267 922.759 
9681 3
12304001 20807.2 -12870 1572.12 681.966 -699.859 977.179 
12303801 20668 -13398 1589.5 867.61 -594.908 1051.98 
12303603 21403.9 -12803.8 1713.5 561.563 -902.475 1062.93 
9681.5 3
12304001 21180.1 -13185.3 1544.14 731.162 -618.207 957.486 
12303801 21017.4 -13707.4 1578.43 685.154 -606.723 915.177 
12303603 21797.7 -13073 1675.14 772.234 -527.941 935.45 
9682 3
12304001 21616.8 -13362.5 1532.62 871.471 -353.721 940.522 
12303801 21446 -13991.1 1545.12 855.432 -566.26 1025.87 
12303603 22233.6 -13324.1 1666.5 870.081 -501.248 1004.14 
9682.5 3
12304001 22083.7 -13632.6 1522.86 958.859 -554.561 1107.68 
12303801 21874.3 -14266.1 1505 879.437 -564.718 1045.14 
12303603 22719 -13592.4 1639.86 996.663 -550.931 1138.8 
9683 3
12304001 22572.4 -13947.4 1505.38 971.492 -625.852 1155.63 
12303801 22395.9 -14476.9 1476.75 1036.96 -418.951 1118.39 
12303603 23241.2 -13790.8 1610.62 1038.27 -394.277 1110.61 
9683.5 3
12304001 23078.6 -14110.4 1488.86 984.818 -317.225 1034.65 
12303801 23020.4 -14712.3 1449.14 1215.08 -457.997 1298.53 
12303603 23890.6 -14029.7 1622.57 1263.27 -464.911 1346.1 
9684 3
12304001 23713 -14340 1479.86 1300.06 -470.433 1382.56 
12303801 23666.4 -14983.1 1483.86 1323.77 -555.035 1435.42 
12303603 24489.6 -14356.6 1636.86 1227.46 -669.789 1398.31 
9684.5 3
12304001 24231.6 -14627.9 1480.43 1080.36 -599.702 1235.64 
12303801 24177.6 -15229.7 1503.29 1064.88 -513.69 1182.31 
12303603 24919 -14586.1 1651.14 894.643 -478.274 1014.46 
9685 3
12304001 24754.2 -14908.8 1488.12 1009.03 -542.264 1145.51 
12303801 24645.2 -15501.5 1490.12 902.854 -524.683 1044.24 
12303603 25406.8 -14691.4 1612.62 941.602 -203.151 963.268 
9685.5 3
12304001 25192.4 -15124.1 1518 857.492 -421.512 955.492 
12303801 25046.9 -15753.6 1504.86 785.924 -493.29 927.907 
12303603 25909 -14924.9 1656.86 982.877 -456.912 1083.89 
9686 3
12304001 25627.7 -15265.1 1517.86 908.738 -294.363 955.225 
12303801 25479.7 -15970.7 1482.14 903.668 -453.325 1011 
12303603 26331.9 -15145.7 1655.57 882.792 -461.08 995.949 
9686.5 3
12304001 26203.6 -15564.6 1528.88 1135.92 -590.695 1280.32 
12303801 26126.6 -16245.9 1510.62 1275.96 -542.723 1386.58 
12303603 26828.2 -15266.5 1669.25 979.079 -238.236 1007.65 
9687 3
12304001 26761.3 -15824.7 1507.43 1089.18 -507.987 1201.82 
12303801 26602.1 -16506.1 1474.43 928.746 -508.336 1058.76 
12303603 27437.1 -15576.7 1616.43 1189.24 -605.887 1334.69 
9687.5 3
12304001 27283.8 -16035 1540.38 1072.82 -431.798 1156.46 
12303801 27189.8 -16809.4 1590.62 1206.59 -622.653 1357.77 
12303603 27993 -15756.9 1632.88 1141.39 -369.94 1199.84 
9688 3
12304001 27798.4 -16210.4 1592.14 1041.86 -355.119 1100.72 
12303801 27681.9 -16964.1 1615.43 996.168 -313.295 1044.27 
12303603 28481 -15905.4 1695.29 987.854 -300.716 1032.61 
9688.5 3
12304001 28353.2 -16323.4 1583.38 1103.02 -224.546 1125.65 
12303801 27886.9 -16984.6 1620 407.59 -40.72 409.619 
12303603 29043.1 -15990.1 1728.88 1117.54 -168.383 1130.16 
9689 3
12304001 28860 -16406.9 1572.29 999.507 -164.659 1012.98 
12303801 28537.7 -17132 1590 1283.71 -290.68 1316.21 
12303603 29569.7 -16224.6 1714.14 1038.64 -462.419 1136.93 
9689.5 3
12304001 29301.7 -16541.6 1556.14 929.925 -283.609 972.211 
12303801 29206.4 -17264.1 1568.71 1407.82 -278.195 1435.04 
12303603 30068.3 -16319.9 1711 1049.62 -200.602 1068.62 
9690 3
12304001 29818.5 -16712.8 1532.12 1037.72 -343.732 1093.17 
12303801 29742 -17463.1 1545.5 1075.44 -399.563 1147.27 
12303603 30548.5 -16431.2 1689.38 964.286 -223.68 989.889 
9690.5 3
12304001 30444.4 -16961 1502.12 1205.92 -478.324 1297.32 
12303801 30276.2 -17650 1504.62 1029.38 -360.067 1090.54 
12303603 31108.4 -16596.6 1638.62 1078.76 -318.642 1124.83 
9691 3
12304001 30931.7 -17245.7 1477 970.795 -567.16 1124.33 
12303801 30830.3 -17876.3 1452.29 1103.66 -450.768 1192.16 
12303603 31723.9 -16778.4 1585.29 1226.06 -362.159 1278.43 
9691.5 3
12304001 31581.6 -17392.4 1429 1276.84 -288.135 1308.95 
12303801 31527.6 -17988 1427.88 1370.02 -219.478 1387.49 
12303603 32355.6 -16951 1567.88 1241.19 -339.04 1286.67 
9692 3
12304001 32113.9 -17553 1380.14 1079.58 -325.811 1127.67 
12303801 32145 -18322.6 1430.71 1252.28 -678.644 1424.35 
12303603 33077.3 -17295 1554.43 1463.81 -697.769 1621.61 
9692.5 3
12304001 32804.2 -17733.2 1433.62 1394.73 -364.141 1441.49 
12303801 32836 -18544.1 1481.25 1395.96 -447.583 1465.96 
12303603 33628.8 -17402.2 1555.12 1114.07 -216.667 1134.94 
9693 3
12304001 33536.3 -17861.4 1476.71 1467.01 -256.871 1489.32 
12303801 33382.9 -18604.9 1467.43 1095.91 -121.708 1102.64 
12303603 34141.1 -17481 1590 1026.84 -157.816 1038.9 
9693.5 3
12304001 34080.9 -17924.2 1516.88 1113.68 -128.469 1121.06 
12303801 33992.4 -18670.4 1505 1246.46 -133.983 1253.64 
12303603 34573.1 -17628.1 1647.5 883.399 -300.869 933.229 
9694 3
12304001 34504.4 -18027.9 1549.12 814.423 -199.279 838.449 
12303801 34529.8 -18840.9 1520.75 1033.41 -327.885 1084.18 
12303603 35079 -17841.4 1646.88 972.837 -410.096 1055.74 
9694.5 3
12304001 34962.3 -18134.7 1544.29 925.072 -215.837 949.918 
12303801 35025.6 -18850.9 1561.43 1001.66 -20.1659 1001.86 
12303603 35642.6 -17998.6 1661.86 1138.53 -317.569 1181.99 
9695 3
12304001 35496.9 -18254.4 1578.25 1067.04 -238.844 1093.45 
12303801 35502.9 -18918.8 1553.12 952.702 -135.515 962.291 
12303603 36192.5 -18123.9 1642.38 1097.66 -250.107 1125.8 
9695.5 3
12304001 36082.8 -18423.4 1539.75 1146.53 -330.724 1193.27 
12303801 36075.8 -19075 1532.5 1121.09 -305.773 1162.04 
12303603 36736.2 -18152.4 1620.25 1064.09 -55.773 1065.55 
9696 3
12304001 36589.6 -18631.1 1503.43 1025.95 -420.583 1108.82 
12303801 36642 -19251.1 1488.43 1146.26 -356.564 1200.43 
12303603 37232.6 -18246.6 1604.71 1004.7 -190.681 1022.63 
9696.5 3
12304001 37047.5 -18786.4 1492 928.861 -314.873 980.779 
12303801 37200.9 -19330.9 1474 1133.62 -161.728 1145.1 
12303603 37829 -18411.1 1612.25 1209.79 -333.78 1254.99 
9697 3
12304001 37658.8 -18885.6 1515.62 1155.48 -187.618 1170.61 
12303801 37773.1 -19535.8 1531.38 1081.76 -387.287 1149 
12303603 38459.4 -18695.8 1607.38 1191.64 -538.043 1307.47 
9697.5 3
12304001 38279.3 -19067.9 1516 1261.25 -370.391 1314.51 
12303801 38261.7 -19674.3 1588.71 993.068 -281.577 1032.22 
12303603 39026.3 -19076.4 1597.14 1152.26 -773.737 1387.94 
9698 3
12304001 38780.3 -19238.9 1497.14 1089.13 -371.739 1150.82 
12303801 38694.1 -19869.3 1638.29 940.062 -423.913 1031.22 
12303603 39488.7 -19307.7 1604.71 1005.28 -502.795 1124.01 
9698.5 3
12304001 39274 -19476.5 1550.88 945.813 -455.255 1049.68 
12303801 39349.4 -20197.8 1631.38 1255.23 -629.242 1404.12 
12303603 39970.6 -19631.9 1614 923.201 -620.998 1112.63 
9699 3
12304001 39708.9 -19789.9 1528.86 862.812 -621.74 1063.49 
12303801 39798 -20421.4 1601.29 890.129 -443.807 994.633 
12303603 40514.6 -19749.3 1606.86 1079.26 -232.958 1104.11 
9699.5 3
12304001 40145.2 -20110.4 1504.5 865.859 -635.948 1074.31 
12303801 40300.2 -20782.2 1557.75 996.528 -715.916 1227.03 
12303603 41027.1 -20041.9 1564.12 1016.97 -580.534 1171 
9700 3
12304001 40736.7 -20391.9 1526.71 1197.3 -569.802 1325.97 
12303801 41059 -21003.1 1529.71 1535.93 -447.152 1599.7 
12303603 41718.9 -20455.7 1682.86 1400.27 -837.731 1631.73 
9700.5 3
12304001 41413.6 -20673.4 1568.25 1337.77 -556.359 1448.85 
12303801 41474 -21339.4 1550.5 820.158 -664.49 1055.56 
12303603 42290 -20646.5 1709.88 1128.74 -377.047 1190.05 
9701 3
12304001 41788 -20918.3 1567.43 748.75 -489.821 894.735 
12303801 41798.6 -21552.7 1546.57 649.143 -426.679 776.815 
12303603 42597.7 -20859 1794.86 615.429 -425 747.915 
9701.5 3
12304001 42233.5 -21157.6 1594.25 900 -483.514 1021.66 
12303801 42147.5 -21803.2 1523 704.906 -506.133 867.792 
12303603 42973.6 -21084.8 1831.25 759.416 -456.061 885.835 
9702 3
12304001 42756 -21500.4 1557.57 1036.71 -680.166 1239.91 
12303801 42644.9 -22209.1 1520.71 986.82 -805.343 1273.73 
12303603 43490.1 -21576.1 1836.14 1024.84 -974.986 1414.53 
9702.5 3
12304001 43169.3 -21799 1540.29 883.089 -637.973 1089.43 
12303801 43053 -22479.3 1493.71 872.1 -577.228 1045.83 
12303603 43921.3 -21846.7 1712.43 921.245 -578.144 1087.63 
9703 3
12304001 43628.1 -22090.6 1517.25 879.002 -558.669 1041.52 
12303801 43556.9 -22831 1426.5 965.278 -673.782 1177.18 
12303603 44411.4 -22127.9 1635.75 938.868 -538.622 1082.4 
9703.5 3
12304001 44061.9 -22401.7 1500.14 886.978 -636.174 1091.53 
12303801 44117.6 -23157.7 1464.29 1146.62 -668.127 1327.08 
12303603 44953.4 -22303 1650.57 1108.49 -358.129 1164.91 
9704 3
12304001 44595 -22605.8 1519.88 1077.06 -412.193 1153.24 
12303801 44648.5 -23345.8 1549.88 1072.58 -379.87 1137.86 
12303603 45342.9 -22520.1 1689.38 786.76 -438.636 900.774 
9704.5 3
12304001 45086.3 -22853.9 1527.14 970.92 -490.33 1087.71 
12303801 45132.9 -23549.6 1605.71 957.228 -402.809 1038.53 
12303603 45735.3 -22746.3 1692.86 775.515 -446.958 895.095 
9705 3
12304001 45607.9 -23246 1529.88 1018.73 -765.904 1274.53 
12303801 45547.1 -23953 1587 809.117 -787.946 1129.39 
12303603 46188 -22973.5 1648.38 884.208 -443.778 989.324 
9705.5 3
12304001 45952.3 -23474.6 1576.14 700.022 -464.576 840.156 
12303801 45890.4 -24270.1 1564.14 697.771 -644.599 949.944 
12303603 46587.9 -23153.3 1636 812.718 -365.418 891.09 
9706 3
12304001 46283.6 -23566.2 1663.12 672.088 -185.961 697.34 
12303801 46240.2 -24376.2 1561.5 709.577 -215.227 741.5 
12303603 47044.4 -23323.8 1617.38 926 -345.769 988.449 
9706.5 2
12304001 46630.9 -23621.6 1671.62 660.171 -105.276 668.512 
12303603 47197.1 -23598.1 1613.75 290.399 -521.625 597.013 
9707 2
12304001 46814.4 -23765.2 1681 363.366 -284.406 461.435 
12303603 47262.6 -23913.4 1611 129.703 -624.257 637.589 
9707.5 1
12304001 46906.9 -23926.1 1681 185.371 -322.395 371.888 
