# Supplementary material for: Intrinsic group behaviour II: On the dependence of triad spatial dynamics on social and personal features; and on the effect of social interaction on small group dynamics
Source: PLoS One. 2019 Dec 3;14(12):e0225704. doi: 10.1371/journal.pone.0225704 (PMC6890182; doi:10.1371/journal.pone.0225704)
Supplement: S3 Data Set — (ZIP) [file pone.0225704.s003.zip › set_3_int/group_traj_triad_int/traj_3_0324_48.dat]

3 12280100 12282100 12280200 0 0 0 1 1 1 0 10 10 10 1630.44 1707.55 1563.67 
9480.5 1
12280100 34970 -18860 1814 0 0 0 
9481 1
12280100 34826.9 -18772.6 1770.75 -524.267 320.055 614.241 
9481.5 1
12280100 34484.7 -18626 1723 -653.069 279.819 710.491 
9482 2
12280200 34558.9 -19346 1602.14 0 0 0 
12280100 34107.9 -18468.7 1691.57 -740.294 309.009 802.198 
9482.5 2
12280200 34210.2 -19114.9 1584.25 -743.299 492.804 891.823 
12280100 33678.1 -18457.1 1677.38 -916.273 24.7106 916.606 
9483 2
12280200 33597.4 -18824 1588.22 -1187.61 563.711 1314.6 
12280100 33155.4 -18420.1 1648.78 -1012.95 71.7323 1015.48 
9483.5 2
12280200 33030.4 -18782.5 1613.5 -1127.37 82.505 1130.39 
12280100 32687.8 -18081.4 1673.25 -929.81 673.432 1148.07 
9484 2
12280200 32495.9 -19021.6 1600.44 -1077.59 -481.967 1180.47 
12280100 32239.6 -17960.4 1679.56 -903.618 243.812 935.932 
9484.5 2
12280200 31790.9 -18938.5 1518.62 -1335.25 157.302 1344.49 
12280100 31683.4 -17753.2 1664 -1053.37 392.414 1124.09 
9485 2
12280200 31259.1 -18746.4 1392.25 -1085.2 392.092 1153.86 
12280100 31210.4 -17602.9 1634.5 -965.306 306.888 1012.91 
9485.5 2
12280200 30792.9 -18600.9 1351.25 -941.919 293.939 986.718 
12280100 30671.2 -17404.8 1587.5 -1089.14 400.253 1160.36 
9486 2
12280200 30603.6 -18399.2 1320.62 -383.097 408.148 559.775 
12280100 30192.6 -17322.6 1599.5 -968.877 166.245 983.036 
9486.5 2
12280200 30061.4 -18292.5 1357.75 -1120.35 220.558 1141.85 
12280100 29744.5 -17284.6 1640.25 -925.878 78.5124 929.201 
9487 2
12280200 29394.1 -18041.8 1429.75 -1310.9 492.633 1400.41 
12280100 29307.4 -17206.8 1679.38 -858.792 152.996 872.314 
9487.5 2
12280200 28907.5 -17944.2 1496.5 -963.614 193.069 982.765 
12280100 28913.5 -17047.1 1700.75 -779.95 316.089 841.567 
9488 2
12280200 28432.1 -17923.4 1554.62 -914.183 40.1442 915.064 
12280100 28425.1 -16942.8 1685.38 -939.183 200.721 960.392 
9488.5 2
12280200 27957.1 -17774.9 1573 -963.453 301.253 1009.45 
12280100 27918.4 -16899.4 1699.57 -1027.78 87.8731 1031.53 
9489 2
12280200 27610.6 -17612.8 1615.12 -683.467 319.738 754.559 
12280100 27430.8 -16770.5 1721.38 -961.891 254.297 994.937 
9489.5 2
12280200 27236.6 -17454 1627.29 -779.278 330.729 846.556 
12280100 26927.9 -16718.4 1675.14 -1047.69 108.482 1053.29 
9490 2
12280200 26805 -17429 1614.5 -926.119 53.6481 927.672 
12280100 26469.6 -16584.9 1663.25 -983.331 286.596 1024.24 
9490.5 2
12280200 26311.3 -17301.6 1613.67 -938.53 242.29 969.3 
12280100 26050.9 -16276.4 1646.78 -796.076 586.37 988.72 
9491 2
12280200 25813.8 -17202.2 1624 -989.231 197.427 1008.74 
12280100 25588.6 -16123.2 1620.62 -919.014 304.562 968.165 
9491.5 2
12280200 25367.9 -17008.5 1607.38 -921.229 400.31 1004.45 
12280100 25205.1 -16045.1 1653.5 -792.355 161.415 808.63 
9492 2
12280200 25016.2 -16794.6 1607.78 -673.664 409.855 788.546 
12280100 24666 -15849.2 1654.89 -1032.81 375.293 1098.88 
9492.5 2
12280200 24603.5 -16661.9 1591.12 -817.272 262.734 858.465 
12280100 24452.2 -16018.8 1617.12 -423.267 -335.699 540.23 
9493 2
12280200 24207.8 -16557.8 1541.75 -840.234 221.072 868.83 
12280100 24172.5 -15919.6 1681 -593.949 210.456 630.133 
9493.5 2
12280200 23792.1 -16432.2 1559.12 -849.949 256.646 887.852 
12280100 23567.4 -15598.2 1694.75 -1237.47 657.209 1401.17 
9494 2
12280200 23359.6 -16330 1512.11 -823.942 194.762 846.648 
12280100 23297.4 -15614.1 1690.11 -514.153 -30.2116 515.04 
9494.5 2
12280200 22905.6 -16136.1 1497.43 -909.788 388.491 989.262 
12280100 22843.6 -15339.1 1610.29 -909.565 551.039 1063.46 
9495 2
12280200 22557 -15976.5 1498.5 -717.225 328.483 788.868 
12280100 22442.6 -15026.1 1567.75 -824.993 644.07 1046.63 
9495.5 2
12280200 22147.5 -15791.5 1479.75 -819 370 898.7 
12280100 21987.9 -14829.2 1532.5 -909.5 393.75 991.075 
9496 2
12280200 21629.4 -15604.2 1434 -1000.11 361.54 1063.45 
12280100 21495.1 -14578.1 1554.11 -951.282 484.824 1067.7 
9496.5 2
12280200 21146.4 -15216.4 1398.62 -899.571 722.248 1153.63 
12280100 21026.8 -14374.8 1625.88 -872.181 378.699 950.848 
9497 2
12280200 20832.5 -14859 1440.5 -655.271 746.086 992.988 
12280100 20626 -14211 1623.38 -836.639 341.858 903.787 
9497.5 2
12280200 20457.9 -14716 1504.25 -780.469 297.917 835.396 
12280100 20267.6 -14024.1 1634.62 -746.615 389.323 842.025 
9498 2
12280200 19983.3 -14591.8 1624.67 -947.189 247.949 979.104 
12280100 19871.6 -13801.1 1647.33 -790.558 445.138 907.265 
9498.5 2
12280200 19576.8 -14352.8 1567.25 -787.952 463.232 914.031 
12280100 19505.6 -13470.1 1655.62 -709.168 641.446 956.228 
9499 2
12280200 19203.9 -14114.2 1545.88 -738.366 472.277 876.488 
12280100 19271.1 -13103.5 1703.5 -464.356 725.99 861.794 
9499.5 2
12280200 18847.2 -13815.9 1575.12 -744.52 622.912 970.737 
12280100 18999.2 -12752.6 1699.12 -567.589 732.516 926.68 
9500 2
12280200 18506.6 -13507.4 1545.12 -675.843 612.103 911.83 
12280100 18769.2 -12438 1717.75 -456.349 624.256 773.272 
9500.5 2
12280200 18214.6 -13188 1523.38 -582.834 637.475 863.754 
12280100 18313.4 -12181.1 1696.25 -909.93 512.725 1044.44 
9501 3
12282100 18744.4 -12855.1 1485.25 0 0 0 
12280200 17781.8 -12971 1522.12 -862.301 432.271 964.583 
12280100 17911.4 -11895.6 1660.75 -800.797 568.725 982.204 
9501.5 3
12282100 18351 -12589.4 1425.88 -782.058 528.33 943.794 
12280200 17297.8 -12613.8 1499.75 -962.227 710.239 1195.96 
12280100 17406.5 -11606.4 1648.88 -1003.73 575.05 1156.78 
9502 3
12282100 18066.9 -12338.4 1346.12 -554.932 490.234 740.459 
12280200 16714.9 -12298 1454.88 -1138.43 616.699 1294.73 
12280100 16758.1 -11286.1 1671.62 -1266.36 625.488 1412.41 
9502.5 3
12282100 17752.9 -12055.4 1299.38 -636.917 574.037 857.427 
12280200 16348.2 -11819.4 1537.88 -743.661 970.842 1222.93 
12280100 16537.4 -11057 1678.12 -447.769 464.757 645.365 
9503 3
12282100 17399.4 -11794.5 1218.88 -737.996 544.624 917.199 
12280200 16130.5 -11564.8 1577 -454.593 531.576 699.448 
12280100 16274.2 -10741.9 1695 -549.322 657.881 857.066 
9503.5 3
12282100 17073.8 -11545 1224.5 -672.779 515.496 847.566 
12280200 15831.9 -11251.8 1618.75 -616.994 646.694 893.809 
12280100 16054.9 -10328.6 1718.75 -453.254 853.822 966.67 
9504 3
12282100 16517.6 -11024.5 1361.5 -1084.06 1014.62 1484.81 
12280200 15591.8 -10937.6 1628.38 -468.08 612.329 770.744 
12280100 15765.6 -9813.62 1723.75 -563.84 1003.9 1151.4 
9504.5 3
12282100 16019.5 -10525.6 1449 -971.004 972.466 1374.24 
12280200 15355.2 -10575.9 1645.12 -461.014 705.166 842.492 
12280100 15467.1 -9304.5 1733.88 -581.871 992.446 1150.45 
9505 3
12282100 15700.8 -10145.9 1472.62 -629.941 750.494 979.83 
12280200 15131 -10255.6 1679.62 -443.182 632.905 772.644 
12280100 15180.2 -9042.62 1746.88 -566.947 517.54 767.643 
9505.5 3
12282100 15324.1 -9588.5 1507.88 -756.275 1119.23 1350.79 
12280200 14914.9 -9911.88 1684.12 -433.986 690.261 815.355 
12280100 14824.2 -8680.62 1705.38 -714.859 726.908 1019.52 
9506 3
12282100 15052.5 -9133.38 1545.62 -554.337 928.827 1081.67 
12280200 14639.2 -9555.25 1678.88 -562.5 727.806 919.841 
12280100 14400.4 -8357.38 1677.38 -865.051 659.694 1087.89 
9506.5 3
12282100 14862.1 -8899.11 1577.33 -380.018 467.593 602.542 
12280200 14229.7 -9193.22 1661.78 -817.532 722.61 1091.11 
12280100 14011.8 -8069.22 1655.56 -775.643 575.155 965.622 
9507 3
12282100 14566.1 -8591.38 1518.5 -556.365 578.451 802.588 
12280200 13880.6 -8870.88 1623.75 -656.093 605.916 893.08 
12280100 13533 -7802.5 1666.5 -899.958 501.358 1030.19 
9507.5 3
12282100 14184.6 -8282.12 1460.88 -766.064 620.984 986.142 
12280200 13458.8 -8547.12 1618.75 -847.139 650.1 1067.84 
12280100 13088.6 -7567.5 1677.5 -892.319 471.888 1009.41 
9508 3
12282100 13891.5 -8088.88 1432.5 -613.232 404.289 734.509 
12280200 13118.8 -8325.38 1641 -711.297 463.912 849.21 
12280100 12756.6 -7302.62 1698 -694.561 554.132 888.525 
9508.5 3
12282100 13472.5 -7721.5 1534.38 -858.607 752.818 1141.9 
12280200 12874 -8066.25 1620.5 -501.537 530.994 730.407 
12280100 12337.1 -7124.5 1708 -859.631 365.01 933.916 
9509 3
12282100 13014.7 -7543.78 1503.44 -883.848 343.093 948.104 
12280200 12463.9 -7727.11 1637.22 -791.72 654.708 1027.36 
12280100 11927.2 -6878.22 1703.44 -791.318 475.44 923.162 
9509.5 3
12282100 12727.2 -7297.75 1480.62 -565.781 484.307 744.756 
12280200 12159.9 -7360.12 1608.5 -598.453 722.414 938.097 
12280100 11450.6 -6640.88 1687.12 -938.184 467.219 1048.08 
9510 3
12282100 12437 -7109 1481.25 -599.69 389.979 715.341 
12280200 11834.8 -7071.75 1583.5 -671.746 595.816 897.908 
12280100 10947.4 -6336.25 1654 -1039.77 629.39 1215.43 
9510.5 3
12282100 11995.8 -6922 1469.62 -889.617 377.016 966.209 
12280200 11397.9 -6807.88 1587.25 -880.796 532.006 1029 
12280100 10495.6 -6080.62 1609.62 -910.786 515.373 1046.49 
9511 3
12282100 11602.1 -6662.62 1470.12 -784.114 516.683 939.04 
12280200 10989.8 -6590.25 1593.38 -812.998 433.516 921.359 
12280100 10078.6 -5949.88 1592.12 -830.677 260.458 870.553 
9511.5 3
12282100 11221 -6258.38 1426.62 -747.304 792.647 1089.38 
12280200 10586.9 -6305.75 1530.88 -789.951 557.843 967.063 
12280100 9761.25 -5589.12 1594.62 -622.304 707.353 942.131 
9512 3
12282100 10876.9 -5843.67 1396.89 -692.376 834.423 1084.27 
12280200 10252.1 -6043.33 1512.44 -673.569 528.001 855.851 
12280100 9589.56 -5176 1613.67 -345.462 831.237 900.166 
9512.5 3
12282100 10598.8 -5393.38 1399.5 -530.799 859.335 1010.05 
12280200 10010.5 -5655.25 1524.75 -461.09 740.617 872.42 
12280100 9344.62 -4791 1632.62 -467.425 734.733 870.815 
9513 3
12282100 10317 -5016.38 1368.75 -589.435 788.703 984.625 
12280200 9756.25 -5279.12 1558.25 -531.904 786.872 949.784 
12280100 9054.38 -4364.38 1652 -607.218 892.521 1079.49 
9513.5 3
12282100 10062.2 -4652.88 1387.88 -525.258 749.485 915.217 
12280200 9552.88 -4891.25 1536.88 -419.33 799.742 903.009 
12280100 8846.38 -3913.62 1690.62 -428.866 929.381 1023.56 
9514 3
12282100 9764.5 -4240.12 1358.25 -600.302 832.157 1026.08 
12280200 9321.25 -4511.5 1543.88 -466.986 765.625 896.804 
12280100 8686.5 -3468.88 1672.12 -322.329 896.673 952.848 
9514.5 3
12282100 9598.62 -3818.5 1405.75 -337.144 856.961 920.896 
12280200 9070.38 -4039.75 1602 -509.909 958.841 1085.99 
12280100 8435.75 -3019.38 1658.88 -509.654 913.618 1046.16 
9515 3
12282100 9441.38 -3461.88 1430.5 -315.763 716.114 782.641 
12280200 8928 -3619.75 1599 -285.894 843.373 890.513 
12280100 8196.88 -2593.88 1671.5 -479.669 854.418 979.853 
9515.5 3
12282100 9201.5 -3017.25 1486.12 -479.75 889.25 1010.41 
12280200 8657.25 -3189.88 1593.62 -541.5 859.75 1016.07 
12280100 7846.12 -2240 1684.38 -701.5 707.75 996.5 
9516 3
12282100 8919.12 -2486.12 1498.25 -553.676 1041.42 1179.46 
12280200 8371.12 -2794.5 1581.25 -561.029 775.245 956.953 
12280100 7504.25 -1759.62 1672.75 -670.343 941.912 1156.1 
9516.5 3
12282100 8465.12 -1972.62 1517.38 -911.647 1031.12 1376.34 
12280200 8080 -2359.5 1592.25 -584.588 873.494 1051.06 
12280100 7255.38 -1395.25 1680 -499.749 731.677 886.059 
9517 3
12282100 7979.25 -1630.5 1536.62 -969.81 682.884 1186.11 
12280200 7790.62 -2077.75 1591.62 -577.595 562.375 806.152 
12280100 7115.12 -872.375 1679.88 -279.94 1043.66 1080.55 
9517.5 3
12282100 7485.25 -1311.88 1545.12 -961.089 619.893 1143.66 
12280200 7464.5 -1826.5 1610 -634.484 488.813 800.942 
12280100 6841.88 -350.625 1683.62 -531.615 1015.08 1145.86 
9518 3
12282100 6970.38 -967.875 1559.75 -1035.97 692.153 1245.91 
12280200 7360.5 -1407.25 1618.5 -209.256 843.561 869.128 
12280100 6514.38 76.5 1661.5 -658.954 859.406 1082.96 
9518.5 3
12282100 6707.38 -653.125 1594 -544.513 651.656 849.206 
12280200 7562.38 -890.625 1619 417.961 1069.62 1148.38 
12280100 6154.88 462.125 1646.62 -744.306 798.395 1091.53 
9519 3
12282100 6473.75 -226.25 1587.38 -472.925 864.119 985.069 
12280200 7158.5 62.625 1604.75 -817.561 1929.66 2095.7 
12280100 5765.62 777.5 1638.25 -787.955 638.411 1014.12 
9519.5 3
12282100 6220 226.444 1572 -488.921 872.244 999.926 
12280200 6589.33 658.333 1510.89 -1096.66 1147.8 1587.49 
12280100 5458.78 1121.78 1644.22 -591.228 663.348 888.584 
9520 3
12282100 5887.75 537.75 1587.75 -671.212 628.9 919.805 
12280200 6232.75 1134.62 1430.12 -720.37 962.205 1201.99 
12280100 5168.75 1478.12 1629.25 -585.915 719.893 928.193 
9520.5 3
12282100 5621.62 895.625 1579.62 -555.585 747.129 931.062 
12280200 6183.12 1326.62 1387.88 -103.601 400.835 414.007 
12280100 4811.62 1815.62 1581.12 -745.564 704.593 1025.82 
9521 3
12282100 5304.11 1267.56 1585 -584.74 684.955 900.602 
12280200 5830.11 1796.33 1321.11 -650.118 865.025 1082.09 
12280100 4445.78 2131.22 1509.33 -673.752 581.21 889.802 
9521.5 3
12282100 4877.29 1622.29 1569.14 -881.871 732.914 1146.67 
12280200 5480.43 2005.43 1266.14 -722.485 432.015 841.796 
12280100 4177.71 2461.14 1480 -553.85 681.654 878.295 
9522 3
12282100 4610.5 2003.25 1569 -554.648 792.026 966.922 
12280200 5187.62 2223.38 1246.12 -608.739 453.111 758.863 
12280100 3948.38 2791.5 1532.5 -476.797 686.813 836.091 
9522.5 3
12282100 4414.38 2273.25 1575.38 -394.618 543.26 671.457 
12280200 4964.12 2439.12 1260.25 -449.698 434.105 625.04 
12280100 3804.25 3009.12 1610 -289.99 437.877 525.196 
9523 3
12282100 4269.67 2720.67 1566.44 -274.589 848.988 892.289 
12280200 4657.11 2956.89 1376.44 -582.569 982.474 1142.21 
12280100 3942.11 3331.22 1627.67 261.596 611.19 664.82 
9523.5 3
12282100 4111.86 3026.71 1565.14 -311.261 603.644 679.169 
12280200 4569.43 3196.43 1490.43 -172.944 472.465 503.123 
12280100 4009.29 3660.29 1636.86 132.494 649.04 662.426 
9524 3
12282100 4035.62 3370.25 1563 -169.782 765.113 783.724 
12280200 4511.38 3544.88 1485.75 -129.295 776.05 786.747 
12280100 4009 3999.88 1693.88 -0.636335 756.324 756.324 
9524.5 3
12282100 4106.44 3741 1594.78 130.663 684.041 696.408 
12280200 4582.22 4023.33 1469.22 130.714 882.764 892.39 
12280100 4115.11 4417.56 1735.56 195.777 770.628 795.108 
9525 3
12282100 4290 4225.12 1637 350.967 925.669 989.97 
12280200 4754.88 4470.75 1456.38 330.12 855.481 916.966 
12280100 4160.88 4866.25 1829.12 87.5027 857.924 862.375 
9525.5 3
12282100 4343.14 4509.57 1665.43 112.591 602.641 613.068 
12280200 4785 4740.57 1551 63.8242 571.656 575.207 
12280100 4134 5188.86 1878 -56.9386 683.49 685.857 
9526 2
12282100 4416.33 4812 1736.22 147.265 608.508 626.074 
12280200 4862.56 5054.56 1586.67 156.047 631.759 650.746 
9526.5 2
12282100 4518.89 5069.44 1732.33 199.137 499.892 538.096 
12280200 5002.89 5358 1581 272.492 589.213 649.171 
9527 1
12282100 4594 5165.7 1729.1 147.857 189.479 240.341 
9527.5 1
12282100 4488 5225.78 1728.44 -215.01 121.862 247.143 
