# Supplementary material for: Intrinsic group behaviour II: On the dependence of triad spatial dynamics on social and personal features; and on the effect of social interaction on small group dynamics
Source: PLoS One. 2019 Dec 3;14(12):e0225704. doi: 10.1371/journal.pone.0225704 (PMC6890182; doi:10.1371/journal.pone.0225704)
Supplement: S3 Data Set — (ZIP) [file pone.0225704.s003.zip › set_3_int/group_traj_triad_int/traj_3_0324_47.dat]

3 12253301 12250600 12250902 0 0 1 0 1 1 0 30 10 40 1679.37 1735.1 1601.45 
9306.5 1
12250600 43696.4 -23040.5 1553.25 0 0 0 
9307 1
12250600 43134.4 -22895.1 1576.5 -1165.98 301.608 1204.35 
9307.5 1
12250600 42665.4 -22883.9 1608 -941.628 22.5625 941.898 
9308 1
12250600 42147.8 -22828 1637.75 -1019.08 110.017 1025 
9308.5 1
12250600 41735.5 -22633.1 1703.62 -867.895 410.263 959.978 
9309 1
12250600 41506.4 -22519.8 1725.56 -442.192 218.817 493.371 
9309.5 2
12250902 42030 -22638 1541.67 0 0 0 
12250600 41146.8 -22363 1713.5 -715.098 311.685 780.073 
9310 2
12250902 41795.9 -22479.4 1610.38 -668.929 453.214 808.003 
12250600 40812.5 -22174.4 1733.62 -672.535 379.527 772.233 
9310.5 2
12250902 41442.4 -22230 1641.25 -721.429 508.929 882.875 
12250600 40462.8 -22016.2 1732 -713.776 322.704 783.335 
9311 2
12250902 41140.4 -21980.8 1620.38 -618.852 510.758 802.404 
12250600 40214.2 -21833.8 1733.25 -509.221 373.975 631.794 
9311.5 2
12250902 40828.4 -21827.6 1629.12 -594.286 291.667 662.001 
12250600 39855.5 -21572.6 1764.12 -683.333 497.381 845.182 
9312 2
12250902 40671.1 -21507.2 1632 -315.13 642.034 715.203 
12250600 39495.1 -21418.8 1807.62 -722.194 308.367 785.274 
9312.5 2
12250902 40415.8 -21203.8 1615 -528.727 628.364 821.215 
12250600 39172.4 -21226.6 1799.25 -668.219 397.774 777.651 
9313 2
12250902 39939.7 -20970.1 1608.89 -942.739 462.651 1050.14 
12250600 38700.4 -21093.9 1837.33 -934.516 262.844 970.776 
9313.5 2
12250902 39502.4 -20780.5 1691.38 -854.085 370.334 930.918 
12250600 38172.5 -20971.6 1823 -1031.14 238.797 1058.43 
9314 2
12250902 39014.9 -20672.8 1710.56 -982.835 217.182 1006.54 
12250600 37696.6 -20774.9 1840.89 -959.565 396.645 1038.31 
9314.5 2
12250902 38544.6 -20544.6 1738.5 -902.618 245.975 935.533 
12250600 37211.1 -20665.2 1813.62 -931.729 210.439 955.198 
9315 2
12250902 37782.5 -20676.2 1731.62 -1542.76 -266.447 1565.6 
12250600 36743.4 -20463.2 1779.75 -946.862 408.907 1031.38 
9315.5 2
12250902 37173.6 -20563.4 1729.25 -1255.41 232.732 1276.8 
12250600 36294.6 -20263 1764 -925.258 412.887 1013.2 
9316 2
12250902 36852.8 -20310.6 1689.78 -632.835 498.658 805.692 
12250600 35765.6 -19980.2 1749.22 -1043.53 557.747 1183.23 
9316.5 2
12250902 36345.1 -20001.2 1688.75 -981.92 598.27 1149.82 
12250600 35105.9 -19795.2 1736.12 -1275.98 357.78 1325.19 
9317 2
12250902 35830.2 -19844.5 1659.75 -1065.99 324.534 1114.3 
12250600 34644.2 -19614.4 1764.25 -955.745 374.482 1026.49 
9317.5 2
12250902 35326.1 -19610.4 1645.12 -1008.25 468.25 1111.68 
12250600 34208.4 -19417.1 1761.12 -871.75 394.5 956.859 
9318 2
12250902 34829.4 -19434 1685.25 -1039.23 368.985 1102.79 
12250600 33805.9 -19281 1751.38 -842.05 284.78 888.903 
9318.5 2
12250902 34243.3 -19231.1 1694.78 -1131.35 391.677 1197.24 
12250600 33378.8 -19155.4 1721.89 -824.512 242.385 859.401 
9319 2
12250902 33853.8 -19119.5 1693 -752.091 215.465 782.347 
12250600 32949.6 -19143.8 1725 -828.48 22.5761 828.788 
9319.5 2
12250902 33434.1 -19216.2 1665.88 -847.727 -195.455 869.968 
12250600 32573.9 -19165 1722 -759.091 -42.9293 760.304 
9320 2
12250902 32969.8 -19360.5 1650.5 -945.774 -293.788 990.353 
12250600 32129 -19105.4 1688.75 -906.059 121.436 914.161 
9320.5 2
12250902 32598.2 -19261.9 1637.38 -759.714 201.687 786.03 
12250600 31490.1 -18933.1 1611.5 -1306.49 352.249 1353.15 
9321 2
12250902 32107.9 -18801.2 1619 -1011.08 949.742 1387.19 
12250600 31070.2 -18720.5 1513.75 -865.722 438.402 970.397 
9321.5 2
12250902 31410.5 -18423.4 1549.38 -1420.32 769.603 1615.42 
12250600 30741.4 -18544.4 1442.25 -669.807 358.707 759.81 
9322 2
12250902 30879.6 -18251.6 1457.44 -1013.25 327.9 1064.99 
12250600 30262.7 -18326.3 1477.33 -913.566 416.11 1003.87 
9322.5 2
12250902 30554.9 -18112.6 1408.38 -645.488 276.204 702.099 
12250600 29923.9 -18229.5 1511 -673.542 192.512 700.514 
9323 2
12250902 30137.4 -17921.8 1458.33 -813.705 372.022 894.715 
12250600 29390.3 -17807.4 1596.11 -1040.04 822.72 1326.11 
9323.5 2
12250902 29671 -17832.9 1515.38 -929.172 177.097 945.899 
12250600 28973.9 -17314 1582 -829.598 982.957 1286.25 
9324 2
12250902 29352 -17695.4 1568 -668.763 288.26 728.243 
12250600 28645.2 -17483.4 1599.12 -688.941 -355.084 775.064 
9324.5 2
12250902 28922.7 -17471.2 1608.11 -841.83 439.515 949.659 
12250600 28190.9 -17251.4 1618.56 -890.904 454.766 1000.26 
9325 2
12250902 28471.4 -17317.6 1652.75 -883.154 300.582 932.904 
12250600 27911.5 -17075 1643.62 -546.749 345.292 646.654 
9325.5 2
12250902 28063.5 -17214.2 1677.12 -832.398 210.969 858.717 
12250600 27465 -16910.4 1650.62 -911.224 335.969 971.188 
9326 2
12250902 27507.6 -17076.5 1643.75 -1139.09 282.275 1173.54 
12250600 26719 -17087.5 1666 -1528.69 -362.961 1571.19 
9326.5 2
12250902 27027.2 -16949.4 1654.5 -968.498 256.3 1001.84 
12250600 25935.8 -17014 1664.12 -1579.13 148.185 1586.07 
9327 2
12250902 26445.2 -16672.2 1601.56 -1125.78 536.079 1246.9 
12250600 25402.4 -16620.3 1644.22 -1031.54 761.444 1282.13 
9327.5 2
12250902 25688.4 -16360.4 1657.88 -1441.61 593.995 1559.19 
12250600 24891 -16283 1687.75 -974.18 642.54 1167 
9328 2
12250902 25156.8 -16105.9 1711.62 -1078.35 516.227 1195.54 
12250600 24450.8 -16102.8 1728.5 -893.002 365.619 964.951 
9328.5 2
12250902 24764.1 -15807.2 1671 -809.536 615.722 1017.08 
12250600 24086 -15889.9 1724.25 -752.062 438.918 870.773 
9329 2
12250902 24271 -15540 1628.12 -978.423 530.258 1112.87 
12250600 23614.8 -15612.6 1716.75 -935.02 550.099 1084.84 
9329.5 2
12250902 23832.4 -15283.9 1561.25 -908.126 530.28 1051.61 
12250600 23132.5 -15356.6 1711.12 -998.447 530.021 1130.41 
9330 2
12250902 23429.4 -15089 1564.67 -793.17 383.612 881.066 
12250600 22670.7 -15053.4 1693.78 -909.121 596.812 1087.51 
9330.5 2
12250902 22943.4 -14919.5 1558.62 -958.717 334.32 1015.34 
12250600 22083 -14892.1 1645.62 -1159.11 318.184 1201.98 
9331 2
12250902 22341.4 -14645.7 1552.33 -1157.56 526.603 1271.71 
12250600 21566.9 -14625.6 1665.11 -992.521 512.634 1117.09 
9331.5 2
12250902 21856.1 -14380.9 1590.25 -972.584 530.645 1107.93 
12250600 21108.5 -14331.5 1694.88 -918.615 589.29 1091.38 
9332 2
12250902 21494 -14152.7 1616.86 -765.592 482.369 904.882 
12250600 20790.7 -14110.7 1715.71 -671.851 466.777 818.086 
9332.5 2
12250902 21073.6 -13898.3 1621 -821.181 496.838 959.784 
12250600 20372.7 -13905 1737.44 -816.499 401.786 910.002 
9333 2
12250902 20670.8 -13626.5 1618.12 -789.815 533.007 952.84 
12250600 19942.9 -13720.6 1759.12 -842.729 361.52 917 
9333.5 3
12253301 20068.2 -12677.5 1600.5 0 0 0 
12250902 20254.2 -13357.4 1612.75 -864.108 558.351 1028.8 
12250600 19532.1 -13417.1 1760.12 -852.178 629.668 1059.57 
9334 3
12253301 19901.5 -12368 1607.5 -331.511 615.308 698.93 
12250902 19898.5 -12976.5 1603.12 -707.256 757.207 1036.13 
12250600 19262.4 -13204.1 1780.5 -536.282 423.459 683.313 
9334.5 3
12253301 19540.1 -12070.6 1615.75 -740.523 609.375 959.016 
12250902 19494.6 -12695 1583.62 -827.613 576.844 1008.81 
12250600 18945.1 -12970.2 1760.88 -650.102 479.252 807.661 
9335 3
12253301 19112.6 -11792.8 1611.11 -860.301 559.049 1025.99 
12250902 19138.2 -12349.2 1599.56 -717.108 695.73 999.142 
12250600 18485.2 -12604.4 1707.44 -925.358 736.027 1182.38 
9335.5 3
12253301 18773.4 -11547.2 1606.88 -666.367 482.373 822.635 
12250902 18763.4 -12089.9 1623.12 -736.439 509.523 895.52 
12250600 18029.5 -12260.2 1674.88 -895.329 676.217 1122 
9336 3
12253301 18239.5 -11277.5 1552.12 -1116.89 564.331 1251.37 
12250902 18354.4 -11833.4 1617.75 -855.649 536.611 1009.99 
12250600 17589.2 -11966.4 1625.25 -921.025 614.801 1107.37 
9336.5 3
12253301 17467.6 -10817.2 1558.88 -1553.07 926.056 1808.2 
12250902 17714.2 -11485.8 1617.25 -1287.98 699.447 1465.64 
12250600 17073.6 -11581.4 1711.75 -1037.47 774.648 1294.77 
9337 3
12253301 17108.4 -10499.4 1560.62 -719.94 637.024 961.308 
12250902 17149.6 -11056.2 1611 -1131.51 860.721 1421.68 
12250600 16571.6 -11200.9 1745.25 -1006.01 762.525 1262.34 
9337.5 3
12253301 16795.7 -10167.2 1545.11 -604.852 642.462 882.385 
12250902 16874.1 -10768.4 1608 -532.909 556.684 770.642 
12250600 16270 -10953.7 1744.89 -583.414 478.159 754.326 
9338 3
12253301 16368 -9758.12 1508.62 -850.232 813.315 1176.59 
12250902 16616.2 -10416.9 1618.62 -512.646 698.945 866.793 
12250600 15967.4 -10622 1743.75 -601.64 659.377 892.608 
9338.5 3
12253301 15903.5 -9422.62 1510.38 -938.384 677.778 1157.56 
12250902 16327.4 -10064.9 1650 -583.586 711.111 919.919 
12250600 15629 -10233.5 1724 -683.586 784.848 1040.81 
9339 3
12253301 15519.1 -9066.75 1571.25 -781.25 723.323 1064.68 
12250902 16020.2 -9817.5 1672.88 -624.238 502.795 801.546 
12250600 15273.9 -9745.5 1752 -721.799 991.87 1226.7 
9339.5 3
12253301 15041.6 -8862.12 1579.88 -956.914 410.07 1041.08 
12250902 15665.1 -9474.38 1663.25 -711.673 687.625 989.6 
12250600 15011.4 -9546.62 1743.38 -526.052 398.547 659.978 
9340 3
12253301 14644.6 -8629.11 1573.33 -765.066 448.967 887.073 
12250902 15320.7 -9196.22 1653.78 -663.696 535.94 853.068 
12250600 14611.8 -9247.44 1740.78 -769.937 576.456 961.823 
9340.5 3
12253301 14126 -8368.25 1595.62 -980.256 493.121 1097.3 
12250902 14979.1 -9001.62 1636.62 -645.636 367.859 743.079 
12250600 14215.5 -8957.25 1734.38 -749.107 548.572 928.489 
9341 3
12253301 13814.5 -8064.5 1588 -662.766 646.277 925.706 
12250902 14609.2 -8800.5 1615.62 -786.968 427.926 895.79 
12250600 13835.9 -8767.62 1716.62 -807.713 403.457 902.872 
9341.5 3
12253301 13495.3 -7696.33 1592.89 -634.526 731.942 968.691 
12250902 14239.6 -8505.67 1595.44 -734.979 586.15 940.088 
12250600 13542.6 -8537.22 1704.67 -583.14 458.057 741.531 
9342 3
12253301 13228.9 -7341.5 1629.25 -527.64 702.64 878.697 
12250902 13901.1 -8114.38 1583.38 -670.16 774.835 1024.44 
12250600 13238.4 -8217.62 1671.75 -602.338 632.866 873.688 
9342.5 3
12253301 12958.3 -6980 1606.44 -528.402 706.055 881.885 
12250902 13565.3 -7655 1575.56 -655.843 897.217 1111.36 
12250600 12938.1 -7951.33 1726.56 -586.453 520.101 783.857 
9343 3
12253301 12680.2 -6702.5 1597.5 -564.064 562.88 796.87 
12250902 13135.4 -7274.75 1605.75 -872.126 771.298 1164.26 
12250600 12715.5 -7596.25 1756.5 -451.544 720.25 850.089 
9343.5 3
12253301 12411.5 -6324.38 1577 -537.5 756.25 927.804 
12250902 12793.9 -6926.25 1625.38 -683 697 975.858 
12250600 12310.8 -7201 1747.12 -809.5 790.5 1131.45 
9344 3
12253301 12113.2 -6084.25 1548.88 -600.101 483.149 770.424 
12250902 12591.5 -6599.25 1671.5 -407.193 657.948 773.758 
12250600 11998 -6921.38 1716.5 -629.276 562.626 844.118 
9344.5 3
12253301 11770.9 -5772.12 1529.62 -690.272 629.284 934.063 
12250902 12286.4 -6266.75 1676.25 -615.171 670.363 909.847 
12250600 11582.6 -6553.62 1685.12 -837.45 741.431 1118.5 
9345 3
12253301 11402 -5285.12 1568.25 -737.75 974 1221.86 
12250902 11842.2 -5922 1634 -888.25 689.5 1124.45 
12250600 11092.6 -6134.88 1647 -980 837.5 1289.11 
9345.5 3
12253301 10949.9 -4943.78 1538.67 -898.829 678.623 1126.24 
12250902 11372.1 -5590.78 1586.78 -934.67 658.493 1143.34 
12250600 10707.6 -5798.89 1632.44 -765.546 667.964 1015.99 
9346 3
12253301 10724.4 -4693.4 1540.2 -443.004 491.901 661.981 
12250902 11060.2 -5304.7 1570.2 -612.792 562.039 831.506 
12250600 10416.3 -5461.3 1658.8 -572.211 663.239 875.964 
9346.5 3
12253301 10397.3 -4441.4 1512.8 -667.551 514.286 842.683 
12250902 10789.9 -5029.3 1581.2 -551.633 562.041 787.52 
12250600 10126.9 -5082.5 1671.5 -590.612 773.061 972.855 
9347 3
12253301 10138 -4105.44 1560.22 -516.534 669.234 845.388 
12250902 10443.7 -4744.56 1564.44 -689.708 567.22 892.992 
12250600 9871.67 -4793.33 1713.11 -508.433 576.029 768.319 
9347.5 3
12253301 9838.11 -3777.67 1574.22 -607.063 663.518 899.322 
12250902 10133.9 -4532.78 1566.44 -627.081 428.7 759.614 
12250600 9527.33 -4540.22 1686.44 -697.031 512.371 865.087 
9348 3
12253301 9428.89 -3418.33 1561.11 -833.446 731.84 1109.15 
12250902 9830.56 -4149.89 1582.89 -617.787 779.814 994.872 
12250600 9271 -4114.11 1736.44 -522.064 867.843 1012.77 
9348.5 3
12253301 9241.56 -3165.44 1535.89 -373.919 504.768 628.177 
12250902 9615.33 -3842.78 1650.56 -429.585 612.996 748.537 
12250600 9089.33 -3796.33 1766.67 -362.608 634.287 730.619 
9349 3
12253301 8980.67 -2848.22 1560 -494.108 600.8 777.883 
12250902 9397.33 -3486.44 1651.33 -412.879 674.874 791.153 
12250600 8828 -3560 1747.11 -494.949 447.601 667.324 
9349.5 3
12253301 8723.5 -2543.38 1565 -533.541 632.463 827.451 
12250902 9168.25 -3089.38 1636.38 -475.277 823.796 951.066 
12250600 8525.88 -3240.62 1721.38 -626.815 662.604 912.108 
9350 3
12253301 8417.89 -2190.67 1596.67 -650.236 750.443 992.961 
12250902 8974.56 -2817.33 1671.22 -412.116 578.812 710.537 
12250600 8284.89 -2953.67 1696.89 -512.736 610.55 797.289 
9350.5 3
12253301 8112.56 -1898 1614 -596.354 571.615 826.064 
12250902 8737.78 -2457.33 1663.22 -462.457 703.125 841.576 
12250600 8003.67 -2657.22 1714 -549.262 578.993 798.074 
9351 3
12253301 7787.56 -1687.33 1618.56 -620.229 402.036 739.132 
12250902 8466.11 -2103 1670.11 -518.448 676.209 852.084 
12250600 7853 -2328.11 1697.22 -287.532 628.075 690.762 
9351.5 3
12253301 7249.25 -1182 1548.25 -1051.38 986.979 1442.06 
12250902 8217.25 -1663.62 1655.88 -486.057 858.154 986.245 
12250600 7589.12 -1958.88 1720.88 -515.381 721.164 886.395 
9352 3
12253301 7015.62 -857.125 1503.38 -470.07 653.672 805.142 
12250902 7836 -1224.88 1639.88 -767.103 882.797 1169.52 
12250600 7254.88 -1592.5 1709.38 -672.535 737.173 997.862 
9352.5 3
12253301 6809.12 -578.125 1531.88 -424.025 572.895 712.745 
12250902 7638.25 -1060.88 1639.88 -406.057 336.756 527.529 
12250600 6900.75 -1258.25 1684.88 -727.156 686.345 999.913 
9353 3
12253301 6508.12 -364.875 1540 -606.855 429.94 743.721 
12250902 7218.38 -794.25 1624.38 -846.522 537.55 1002.78 
12250600 6554 -1015.38 1707.62 -699.093 489.667 853.525 
9353.5 3
12253301 6093.25 -147 1510.75 -864.323 453.906 976.261 
12250902 6778.25 -223.5 1590.12 -916.927 1189.06 1501.54 
12250600 6220.12 -853.5 1716.62 -695.573 337.24 773.015 
9354 3
12253301 5765.78 94.4444 1472.67 -654.944 482.889 813.716 
12250902 6365.67 147.222 1589.11 -825.167 741.444 1109.34 
12250600 5906.33 -671 1714.11 -627.583 365 726.007 
9354.5 3
12253301 5369 418.875 1473.25 -774.957 633.653 1001.04 
12250902 5980.25 443.875 1586.62 -752.767 579.4 949.928 
12250600 5621.25 -532.625 1726.88 -556.803 270.264 618.928 
9355 3
12253301 5065.67 667.333 1425.33 -590.143 483.382 762.841 
12250902 5672.67 711.889 1553.44 -598.411 521.428 793.715 
12250600 5294.33 -443 1714.11 -636.025 174.368 659.493 
9355.5 3
12253301 4685.5 1075.62 1393.5 -739.624 794.342 1085.37 
12250902 5322.38 1016.38 1517 -681.501 592.385 902.975 
12250600 5012.38 -242.125 1701 -548.557 390.807 673.532 
9356 3
12253301 4316.88 1431 1367.38 -777.69 749.736 1080.23 
12250902 4948.62 1369.5 1484 -788.502 744.989 1084.78 
12250600 4696.38 87.875 1685 -666.667 696.203 963.92 
9356.5 3
12253301 3815.89 1919.11 1324.56 -982.326 957.081 1371.48 
12250902 4528.56 1675.33 1503.78 -823.666 599.673 1018.84 
12250600 4408.67 557.111 1649.44 -564.134 920.071 1079.25 
9357 3
12253301 3466.5 2264.62 1328.62 -674.496 667.015 948.606 
12250902 4071.12 2077.75 1505.25 -883.071 776.866 1176.15 
12250600 4008.38 942.25 1618.25 -772.764 743.511 1072.37 
9357.5 3
12253301 3139.38 2641.5 1423.38 -654.25 753.75 998.089 
12250902 3640.75 2404.62 1528.38 -860.75 653.75 1080.87 
12250600 3586.75 1384.38 1616.88 -843.25 884.25 1221.87 
9358 3
12253301 2850.25 2899.38 1415.5 -575.946 513.695 771.749 
12250902 3381.12 2670.25 1579 -517.181 529.133 739.905 
12250600 3229.75 1913.88 1609.75 -711.155 1054.78 1272.13 
9358.5 3
12253301 2491.88 3248.25 1521 -735.883 716.376 1026.99 
12250902 3037.38 2835.38 1611 -705.852 339.066 783.066 
12250600 2796.62 2203.5 1658.25 -889.374 594.713 1069.89 
9359 3
12253301 2364.25 3592.12 1610.38 -269.82 727.008 775.464 
12250902 2754.12 3094.25 1598.12 -598.837 547.304 811.263 
12250600 2493.88 2482.75 1665.12 -640.063 590.381 870.764 
9359.5 3
12253301 2180.44 4033.44 1591.22 -358.995 861.952 933.723 
12250902 2442.22 3303 1605.56 -609.185 407.715 733.033 
12250600 2178.33 2736.44 1703.56 -616.292 495.497 790.78 
9360 3
12253301 1925.22 4429.11 1556.44 -485.213 752.218 895.133 
12250902 2056.22 3529.22 1608.89 -733.84 430.08 850.583 
12250600 1904.89 2866.56 1748 -519.856 247.36 575.706 
9360.5 3
12253301 1628.88 4602.12 1541.25 -601.11 350.941 696.055 
12250902 1728.5 3766 1619.75 -664.751 480.279 820.099 
12250600 1571.12 3036 1786.38 -677.006 343.701 759.254 
9361 3
12253301 1495.88 4902.5 1532.5 -270.325 610.518 667.689 
12250902 1368.38 4045.75 1638 -731.961 568.598 926.861 
12250600 1357.25 3248.25 1795.12 -434.705 431.402 612.435 
9361.5 3
12253301 1258 5186.75 1518.38 -493.517 589.73 768.987 
12250902 1001.12 4302.88 1646.62 -761.929 533.454 930.113 
12250600 1218.62 3483.75 1782.12 -287.604 488.589 566.953 
9362 3
12253301 813.778 5187.89 1542.78 -890.225 2.28234 890.228 
12250902 530.333 4508.33 1636.67 -943.47 411.74 1029.4 
12250600 808.556 3673.67 1787.67 -821.782 380.595 905.637 
9362.5 3
12253301 288.111 5283 1666.78 -1001.27 181.164 1017.53 
12250902 71 4708.44 1705.22 -874.921 381.164 954.344 
12250600 525 3891.67 1744.67 -540.106 415.238 681.276 
9363 3
12253301 -59.875 5458.38 1732.5 -713.086 359.375 798.525 
12250902 -150.75 4858.5 1699 -454.406 307.491 548.667 
12250600 198 4049.12 1719.88 -670.082 322.661 743.72 
9363.5 3
12253301 -185 5529.56 1669.33 -253.289 144.09 291.406 
12250902 -156.556 4978.22 1683.56 -11.7521 242.353 242.637 
12250600 -33.3333 4257.33 1713 -468.286 421.474 630.026 
9364 3
12253301 -248.375 5616.12 1612.25 -125 170.748 211.613 
12250902 -56.75 4982.12 1640.88 196.855 7.69779 197.006 
12250600 -207.125 4310.5 1718.5 -342.784 104.865 358.466 
9364.5 3
12253301 -337.375 5769.75 1603.25 -184.265 318.064 367.585 
12250902 -62.5 4929.5 1647.62 -11.9048 -108.954 109.603 
12250600 -252.375 4364.5 1726.62 -93.6853 111.801 145.865 
9365 3
12253301 -266.25 5857.25 1631.12 143.397 176.411 227.34 
12250902 -276.875 4845.62 1694.5 -432.208 -169.103 464.111 
12250600 -167.75 4392.25 1748.75 170.615 55.9476 179.554 
9365.5 3
12253301 -226.75 5806.88 1615 78.5288 -100.149 127.266 
12250902 -395.25 4815 1690.88 -235.338 -60.8847 243.086 
12250600 -100.125 4464.38 1816.75 134.443 143.39 196.559 
9366 3
12253301 -253.75 5748.75 1599.38 -52.4272 -112.864 124.446 
12250902 -371.875 4852.38 1696.25 45.3884 72.5728 85.5974 
12250600 -47.125 4527.75 1797.5 102.913 123.058 160.419 
9366.5 3
12253301 -228.875 5734.12 1586.62 50.6619 -29.7862 58.7694 
12250902 -327.625 4657 1698.88 90.1222 -397.912 407.991 
12250600 144.125 4775.62 1774.62 389.511 504.837 637.636 
9367 3
12253301 -125.75 5687.25 1567 217.105 -98.6842 238.481 
12250902 -312.875 4153 1712.62 31.0526 -1061.05 1061.51 
12250600 221.375 4820.5 1731.38 162.632 94.4737 188.081 
9367.5 3
12253301 15.625 5548 1572.75 271.353 -267.274 380.878 
12250902 -312.75 4043.62 1714.38 0.239923 -209.933 209.933 
12250600 256.125 4875.38 1714.38 66.6987 105.326 124.669 
9368 3
12253301 127.222 5358 1620.89 217.963 -371.094 430.37 
12250902 -242.889 4032.78 1725 136.447 -21.186 138.082 
12250600 172.111 4795.44 1696.33 -164.09 -156.114 226.489 
9368.5 3
12253301 192.625 5363.75 1670 125.775 11.0577 126.26 
12250902 -192.625 3956.88 1723.5 96.6613 -145.967 175.071 
12250600 201.625 4794.12 1705.25 56.7575 -2.53739 56.8142 
9369 3
12253301 221.125 5402.38 1637.62 55.9921 75.8841 94.3054 
12250902 -195.875 3923.5 1727.88 -6.38507 -65.5697 65.8799 
12250600 462 4820.88 1699.25 511.542 52.554 514.235 
9369.5 3
12253301 278.75 5387.25 1625.62 118.326 -31.0575 122.334 
12250902 30.75 4117.25 1720.88 465.349 397.844 612.233 
12250600 733.375 4711.38 1664.38 557.238 -224.846 600.891 
9370 3
12253301 456.875 5257.88 1645.75 364.264 -264.571 450.206 
12250902 315.5 4103.25 1698.75 582.311 -28.6299 583.014 
12250600 1097.75 4598.25 1627.25 745.143 -231.339 780.228 
9370.5 3
12253301 724.375 5144 1638.12 549.281 -233.83 596.981 
12250902 854.875 4054.88 1738.62 1107.55 -99.3326 1111.99 
12250600 1578.88 4532.75 1610.12 987.936 -134.497 997.049 
9371 3
12253301 1283 4984 1635.78 1099.66 -314.961 1143.87 
12250902 1322.67 3735.33 1769.89 920.85 -629.019 1115.18 
12250600 2040.44 4426.56 1659.44 908.601 -209.044 932.339 
9371.5 3
12253301 2129.14 4946.86 1572.43 1688.91 -74.1374 1690.53 
12250902 1781.57 3552.86 1790.43 915.978 -364.224 985.735 
12250600 2516.29 4353.57 1647.43 949.783 -145.677 960.89 
9372 3
12253301 2777.11 4917 1546.67 1319.69 -60.8088 1321.09 
12250902 2151.89 3522.44 1763.78 754.211 -61.9403 756.75 
12250600 2798.11 4178.44 1625.89 573.982 -356.674 675.775 
9372.5 3
12253301 3214.88 4492.38 1565.12 843.476 -818.16 1175.09 
12250902 2477.75 3441.88 1721.62 627.863 -155.24 646.77 
12250600 3042 3867.62 1600 469.921 -598.881 761.239 
9373 3
12253301 3669.25 4187.12 1603.38 938.791 -630.682 1130.97 
12250902 2688.5 3437 1729.62 435.434 -10.0723 435.55 
12250600 3288.62 3560.38 1604.88 509.556 -634.814 814.025 
9373.5 3
12253301 4043 4103.62 1625.12 769.033 -171.811 787.991 
12250902 2796.88 3499.75 1726.25 222.994 129.115 257.676 
12250600 3557.88 3255.12 1612.88 554.012 -628.086 837.51 
9374 3
12253301 4430.67 3789.67 1610.56 746.949 -604.929 961.183 
12250902 2825.56 3624 1703.67 55.2612 239.403 245.698 
12250600 3888.33 2865.22 1607.22 636.721 -751.258 984.785 
9374.5 3
12253301 4785.25 3350.75 1546.88 693.901 -858.937 1104.21 
12250902 2861.75 3699.5 1674.12 70.8306 147.75 163.85 
12250600 4384.5 2273.38 1537.62 970.972 -1158.21 1511.37 
9375 3
12253301 5295.12 2973.88 1482 1009.65 -746.287 1255.53 
12250902 3125.12 3663.62 1683.12 521.535 -71.0396 526.351 
12250600 4763 1865 1470.62 749.505 -808.663 1102.59 
9375.5 3
12253301 5855.25 2597 1414 1152.52 -775.463 1389.12 
12250902 3240.5 3665.75 1687.12 237.397 4.37243 237.437 
12250600 5124 1442.62 1556.25 742.798 -869.084 1143.27 
9376 3
12253301 6482.62 2199.38 1362.62 1267.42 -803.283 1500.54 
12250902 3562.75 3511.5 1688.75 651.01 -311.616 721.747 
12250600 5431.12 1033.62 1576.38 620.455 -826.263 1033.28 
9376.5 3
12253301 6980.38 1598.25 1387.5 1009.63 -1219.32 1583.07 
12250902 3959 3180.75 1689.25 803.753 -670.892 1046.96 
12250600 5647.88 637.625 1624.5 439.655 -803.245 915.696 
9377 3
12253301 7425.88 1057.12 1495.5 883.929 -1073.66 1390.71 
12250902 4437.88 2799.25 1622.38 950.149 -756.944 1214.8 
12250600 5816.12 301.875 1590.38 333.829 -666.171 745.134 
9377.5 3
12253301 7715.62 537.125 1511.62 580.661 -1042.08 1192.94 
12250902 5056.75 2559.38 1578.88 1240.23 -480.711 1330.13 
12250600 6052 -178.5 1564.62 472.695 -962.675 1072.47 
9378 3
12253301 8034.5 130 1520.5 661.566 -844.658 1072.9 
12250902 5648.88 2284 1616.75 1228.48 -571.317 1354.83 
12250600 6374.25 -555.5 1591.38 668.568 -782.158 1028.96 
9378.5 3
12253301 8343.88 -269.75 1492.12 616.285 -796.315 1006.94 
12250902 6324.88 1907.25 1642.25 1346.61 -750.498 1541.63 
12250600 6667.38 -931.125 1594.75 583.914 -748.257 949.128 
9379 3
12253301 8694.44 -815.111 1542.33 670.305 -1042.76 1239.62 
12250902 6713.67 1448.78 1609.67 743.388 -876.62 1149.39 
12250600 7142.33 -1450.22 1591.33 908.142 -992.538 1345.31 
9379.5 3
12253301 8994.12 -1200.88 1542.12 577.419 -743.283 941.213 
12250902 7217 952.625 1667 969.814 -955.978 1361.78 
12250600 7457.62 -1935.12 1596.88 607.498 -934.302 1114.44 
9380 3
12253301 9230.88 -1715.38 1510.88 470.676 -1022.86 1125.96 
12250902 7593.75 419.5 1710.12 749.006 -1059.89 1297.84 
12250600 7880 -2403.25 1592.25 839.712 -930.666 1253.5 
9380.5 3
12253301 9543.25 -2140.62 1492 650.781 -885.938 1099.27 
12250902 8034.25 -150.75 1711 917.708 -1188.02 1501.19 
12250600 8319 -2754.25 1588.5 914.583 -731.25 1170.98 
9381 3
12253301 9871.78 -2601.89 1516.44 658.372 -924.377 1134.87 
12250902 8442.67 -698.444 1681.89 818.47 -1097.58 1369.15 
12250600 8752.89 -3049.78 1613.33 869.517 -592.24 1052.05 
9381.5 3
12253301 10225.5 -2953.75 1513.5 685.508 -681.901 966.908 
12250902 8746.25 -1277.62 1767.88 588.34 -1122.44 1267.29 
12250600 9255.25 -3364.88 1605.62 973.568 -610.654 1149.23 
9382 3
12253301 10470 -3301.25 1492.75 502.053 -713.552 872.476 
12250902 8964.62 -1788.88 1781.5 448.409 -1049.79 1141.55 
12250600 9616.38 -3559.62 1632.62 741.53 -399.897 842.487 
9382.5 3
12253301 10660.5 -3517.75 1458.25 376.482 -427.866 569.919 
12250902 9536.62 -2349.62 1783 1130.43 -1108.2 1583.03 
12250600 9946.75 -3754.62 1660.12 652.915 -385.375 758.164 
9383 3
12253301 10855.9 -3763.89 1504.22 389.221 -490.317 626.022 
12250902 9952 -2792.67 1753.67 827.44 -882.553 1209.78 
12250600 10154.8 -3854.56 1660.78 414.398 -199.065 459.731 
9383.5 3
12253301 10990.9 -4231.12 1471.38 268.362 -928.899 966.887 
12250902 10291.4 -3136.12 1744.25 674.702 -682.82 959.93 
12250600 10292.4 -3905.62 1629.75 273.553 -101.53 291.787 
9384 3
12253301 11171.8 -4486.62 1490 376.823 -532.292 652.173 
12250902 10570.8 -3404.62 1736 582.031 -559.375 807.255 
12250600 10407.6 -4004.25 1591.12 240.104 -205.469 316.018 
9384.5 3
12253301 11281.5 -4613.38 1482.75 223.069 -257.622 340.777 
12250902 10832.1 -3622.25 1673 531.25 -442.327 691.289 
12250600 10591.4 -4103 1579.88 373.476 -200.711 423.992 
9385 3
12253301 11316.2 -4633.25 1463.12 70.0605 -40.0706 80.7101 
12250902 11142.9 -3895.62 1673.75 626.512 -551.159 834.442 
12250600 10762.4 -4323.5 1597 344.758 -444.556 562.573 
9385.5 3
12253301 11337.3 -4695.78 1507.44 40.7014 -120.71 127.387 
12250902 11333.6 -4115.78 1666.22 368.109 -425.005 562.258 
12250600 10841.2 -4447.89 1562.67 152.215 -240.133 284.312 
9386 3
12253301 11460.6 -4723.25 1534 232.626 -51.8344 238.331 
12250902 11440.9 -4207 1671.38 202.49 -172.117 265.756 
12250600 10932.9 -4566.88 1542.25 172.93 -224.502 283.383 
9386.5 3
12253301 11762.5 -4685.25 1541.5 618.596 77.8689 623.478 
12250902 11540.2 -4233.25 1668.5 203.637 -53.791 210.622 
12250600 11129.6 -4795.25 1549.88 403.176 -467.982 617.704 
9387 3
12253301 12020.6 -4650.62 1547.38 544.568 73.0485 549.445 
12250902 11831.5 -4178.12 1668.88 614.451 116.297 625.36 
12250600 11357.6 -5026.38 1534 481.013 -487.605 684.932 
9387.5 3
12253301 12296.7 -4818.44 1623.67 545.537 -331.659 638.442 
12250902 12494.7 -4249 1670 1310.61 -140.069 1318.07 
12250600 11547.6 -5316.11 1550.33 375.357 -572.601 684.664 
9388 2
12253301 12653.2 -5173.75 1616.88 718.918 -716.342 1014.88 
12250600 11768.5 -5558.88 1561.75 445.453 -489.443 661.803 
9388.5 2
12253301 13002 -5787.33 1670.22 693.34 -1219.85 1403.12 
12250600 12041.8 -5837 1536.78 543.296 -552.932 775.18 
9389 2
12253301 13281.4 -6304.75 1726.5 547.794 -1014.54 1152.99 
12250600 12400.4 -6166.38 1562.25 703.132 -645.833 954.722 
9389.5 2
12253301 13510.2 -6583.56 1733.44 455.871 -555.39 718.523 
12250600 12716.6 -6441.89 1618.89 629.842 -548.832 835.415 
9390 2
12253301 13674.1 -6932.5 1713.38 324.56 -690.979 763.408 
12250600 12981.9 -6740.5 1642.88 525.385 -591.309 790.997 
9390.5 2
12253301 13843 -7144.88 1709 346.766 -436.088 557.153 
12250600 13158.1 -6981.88 1661.88 361.91 -495.637 613.705 
9391 2
12253301 14041.4 -7297.89 1721.56 395.308 -304.809 499.176 
12250600 13416.8 -7206.89 1654.11 515.245 -448.235 682.929 
9391.5 2
12253301 14244.4 -7540.25 1734.38 397.124 -474.288 618.593 
12250600 13627.6 -7466.38 1642.62 412.617 -507.801 654.304 
9392 2
12253301 14371.8 -7818.25 1747.25 267.595 -584.034 642.419 
12250600 13788.8 -7664.5 1622.12 338.498 -416.229 536.495 
9392.5 2
12253301 14487 -8059.67 1730.33 230.5 -482.833 535.031 
12250600 13904.1 -7824.11 1609.22 230.722 -319.222 393.873 
9393 2
12253301 14577.8 -8281.75 1697.88 178.994 -438.034 473.194 
12250600 14053.8 -7988.12 1595.12 295.146 -323.499 437.907 
9393.5 2
12253301 14660.6 -8550.11 1686.78 162.683 -527.232 551.76 
12250600 14271.6 -8009.44 1595.33 427.909 -41.885 429.954 
9394 2
12253301 14962.8 -8842 1694.25 603.183 -582.613 838.61 
12250600 14482.8 -8047.5 1595 421.546 -75.9592 428.335 
9394.5 2
12253301 15332.5 -9068 1712.88 773.536 -472.803 906.587 
12250600 14629.2 -8023.62 1606.5 306.485 49.9477 310.529 
9395 2
12253301 15627.4 -9456.22 1735.89 588.711 -774.895 973.161 
12250600 15063.2 -8044.89 1609.78 866.212 -42.4429 867.251 
9395.5 2
12253301 15907.9 -9996.12 1760.5 545.585 -1050.39 1183.63 
12250600 15442 -8439.25 1615.5 736.922 -767.24 1063.82 
9396 2
12253301 16123.4 -10411.3 1735.78 446.314 -859.645 968.599 
12250600 15754 -8999 1618 645.963 -1158.9 1326.77 
9396.5 2
12253301 16345.1 -10648 1715.89 420.62 -449.083 615.302 
12250600 15924.7 -9451.67 1698.44 323.846 -858.95 917.971 
9397 2
12253301 16394.6 -10826.1 1733 98.6332 -354.831 368.284 
12250600 16093.5 -10000.2 1742.62 336.321 -1092.8 1143.38 
9397.5 2
12253301 16351 -10853.9 1702.5 -89.3955 -56.8648 105.949 
12250600 16361.6 -10270.6 1713.5 549.436 -554.047 780.288 
9398 2
12253301 16178.9 -10992.1 1746.88 -357.106 -286.826 458.032 
12250600 16572.1 -10454.8 1715.25 436.722 -382.002 580.217 
9398.5 2
12253301 16155.6 -11107 1761 -47.015 -231.603 236.327 
12250600 16841.3 -10789.9 1680.89 542.759 -675.683 866.68 
9399 2
12253301 16274.7 -11356.9 1784.22 231.284 -485.221 537.524 
12250600 17232.8 -11160.1 1633.56 760.086 -718.878 1046.19 
9399.5 2
12253301 16502.1 -11545.8 1777.25 454.009 -376.968 590.109 
12250600 17468.1 -11582.9 1640.12 469.755 -843.84 965.782 
9400 2
12253301 16943.4 -11809.4 1779.33 879.122 -525.288 1024.1 
12250600 17685.3 -11888.1 1663.67 432.686 -608.04 746.277 
9400.5 2
12253301 17299.1 -12126.5 1771 704.318 -627.833 943.524 
12250600 17886.1 -12017.2 1650.12 397.607 -255.721 472.742 
9401 1
12250600 18580.5 -12656 1679.25 1411.33 -1298.27 1917.65 
9401.5 1
12250600 19280.9 -13058.4 1659.38 1441.1 -827.932 1662 
9402 1
12250600 19859.7 -13359.7 1623 1132.66 -589.612 1276.94 
9402.5 1
12250600 20235 -13691.6 1602.56 716.285 -633.376 956.153 
9403 1
12250600 20792 -13959.2 1588.38 1081.55 -519.795 1199.98 
9403.5 1
12250600 21310.2 -14204.1 1597.22 1068.5 -504.868 1181.77 
9404 1
12250600 21825.4 -14573.1 1575.12 1059.99 -759.288 1303.87 
9404.5 1
12250600 22470.3 -14950.9 1540.44 1327.07 -777.292 1537.96 
9405 1
12250600 23297.5 -15093.5 1556.25 1612.41 -277.994 1636.2 
9405.5 1
12250600 23816.5 -15282.5 1600.5 1118.53 -407.328 1190.39 
9406 1
12250600 24491 -15169.8 1591.55 1253.72 209.446 1271.09 
9406.5 1
12250600 25027.9 -15321.3 1605.89 1065.26 -300.625 1106.86 
9407 1
12250600 25606 -15482.5 1595.3 1177.42 -328.242 1222.31 
9407.5 1
12250600 26261.8 -15574.9 1544 1298.51 -182.921 1311.34 
9408 1
12250600 26845.9 -15746.9 1555.44 1214.43 -357.617 1265.99 
9408.5 1
12250600 27666.7 -15993.7 1640.33 1569.36 -471.85 1638.76 
9409 1
12250600 28314.1 -16176.5 1660.5 1282.1 -362.046 1332.23 
9409.5 1
12250600 28935.4 -16337.1 1687.88 1296.97 -335.334 1339.62 
9410 1
12250600 29489.1 -16510 1649.22 1109.69 -346.443 1162.51 
9410.5 1
12250600 30036 -16704.4 1624.25 1078.68 -383.383 1144.78 
9411 1
12250600 30769.4 -16742.4 1603.44 1461.04 -75.8355 1463.01 
9411.5 1
12250600 31551.8 -17007.2 1697.5 1558.38 -527.501 1645.23 
9412 1
12250600 32337.6 -17236.1 1774.11 1534.78 -446.994 1598.54 
9412.5 1
12250600 33159.8 -17518.8 1712.62 1593.4 -547.75 1684.92 
9413 1
12250600 33876.6 -17472.2 1661.38 1499.74 97.2803 1502.89 
9413.5 1
12250600 34618.1 -17379.9 1629.38 1561.05 194.474 1573.12 
9414 1
12250600 35335.2 -17423.1 1595.56 1368.51 -82.5117 1370.99 
9414.5 1
12250600 36014 -17505.8 1574.5 1302.84 -158.616 1312.46 
9415 1
12250600 36684.2 -17671.6 1588.62 1376.28 -340.606 1417.8 
9415.5 1
12250600 37409.5 -17662.5 1564.12 1456.33 18.3233 1456.44 
9416 1
12250600 38185.4 -17763.8 1562.88 1573.78 -205.375 1587.13 
9416.5 1
12250600 39131.6 -17949.2 1546.12 1870.06 -366.601 1905.65 
9417 1
12250600 39826.9 -18128.8 1539.12 1418.88 -366.327 1465.4 
9417.5 1
12250600 40524.7 -18191.4 1541 1373.61 -123.414 1379.14 
9418 1
12250600 41216.8 -18199.4 1568.62 1373.18 -15.7352 1373.27 
9418.5 1
12250600 41903.2 -18220.6 1597.25 1430.21 -44.2708 1430.89 
9419 1
12250600 42543.8 -18376.1 1588.11 1246.16 -302.502 1282.35 
9419.5 1
12250600 43025.6 -18376.9 1577 956.046 -1.51565 956.047 
9420 1
12250600 43633.9 -18346.9 1569.78 1223.87 60.3342 1225.36 
9420.5 1
12250600 44267.4 -18299.6 1569 1249.48 93.2227 1252.95 
9421 1
12250600 45176.6 -18260.3 1546.22 1814.73 78.4265 1816.43 
9421.5 1
12250600 46008.8 -17995.1 1522 1705.32 543.46 1789.82 
