# Supplementary material for: Intrinsic group behaviour II: On the dependence of triad spatial dynamics on social and personal features; and on the effect of social interaction on small group dynamics
Source: PLoS One. 2019 Dec 3;14(12):e0225704. doi: 10.1371/journal.pone.0225704 (PMC6890182; doi:10.1371/journal.pone.0225704)
Supplement: S3 Data Set — (ZIP) [file pone.0225704.s003.zip › set_3_int/group_traj_triad_int/traj_3_0324_45.dat]

3 12251401 12244901 12252500 0 0 1 0 1 1 0 20 0 30 1480.9 1752.21 1092.97 
9289.5 1
12244901 -16579.7 -5745 1677.33 0 0 0 
9290 1
12244901 -16366.8 -5663.62 1648.88 661.232 252.717 707.88 
9290.5 1
12244901 -15951.1 -5645 1656.62 875 39.2105 875.878 
9291 1
12244901 -15584.4 -5564 1580.11 733.361 162 751.041 
9291.5 1
12244901 -15377.8 -5554 1636.5 398.255 19.2678 398.721 
9292 1
12244901 -15246.2 -5664.38 1593.5 269.467 -226.178 351.808 
9292.5 1
12244901 -15304.4 -5755.33 1583.89 -111.698 -174.584 207.258 
9293 1
12244901 -15515 -5907.38 1638 -415.297 -299.885 512.252 
9293.5 1
12244901 -15526.9 -5772 1612.38 -24.2843 276.84 277.904 
9294 1
12244901 -15515.2 -5652.56 1579.78 23.3992 239.848 240.987 
9294.5 1
12244901 -15452.8 -5657 1684.62 124.447 -8.85347 124.761 
9295 1
12244901 -15580.6 -5309.78 1703 -258.716 702.879 748.981 
9295.5 1
12244901 -15519 -5157.12 1676.5 125.113 310.27 334.545 
9296 1
12244901 -15248.9 -5231.22 1629.11 534.873 -146.727 554.634 
9296.5 1
12244901 -14763.6 -5622.89 1669.78 922.687 -744.613 1185.66 
9297 1
12244901 -14093.4 -5481.88 1623.25 1343.05 282.593 1372.46 
9297.5 1
12244901 -13722 -5319.5 1605.38 802.106 350.702 875.423 
9298 1
12244901 -13395.8 -5113.25 1661.38 675.466 427.019 799.124 
9298.5 1
12244901 -13122.2 -4987.22 1653.56 531.122 244.714 584.787 
9299 1
12244901 -12758.5 -4904.12 1676.38 717.401 163.9 735.885 
9299.5 1
12244901 -12350 -4724.67 1617.33 813.745 357.487 888.807 
9300 1
12244901 -11959.1 -4656.38 1619.5 786.469 137.408 798.382 
9300.5 1
12244901 -11740.3 -4641.44 1643.89 440.225 30.0414 441.249 
9301 1
12244901 -11369 -4624.67 1663.67 712.732 32.203 713.459 
9301.5 1
12244901 -11002.3 -4622.89 1717.56 723.208 3.50646 723.217 
9302 1
12244901 -10596.7 -4531.22 1602.44 801.713 181.159 821.926 
9302.5 1
12244901 -10148.5 -4345 1557.5 914.626 380.045 990.442 
9303 1
12244901 -9869.33 -4168.56 1641.44 558.333 352.889 660.505 
9303.5 1
12244901 -9436.62 -4013.5 1685.5 874.158 313.244 928.587 
9304 1
12244901 -9150.11 -3844 1588.33 583.531 345.214 677.998 
9304.5 1
12244901 -8719.88 -3742.5 1663.12 872.69 205.882 896.647 
9305 1
12244901 -8331.89 -3631.78 1561.56 777.527 221.888 808.569 
9305.5 1
12244901 -7997.75 -3552.12 1601.38 650.076 154.966 668.291 
9306 1
12244901 -7564.5 -3395.75 1500.5 900.728 325.104 957.603 
9306.5 1
12244901 -7145.22 -3350.89 1563.78 833.554 89.1871 838.312 
9307 1
12244901 -6862.88 -3261.75 1565.5 551.459 174.099 578.289 
9307.5 1
12244901 -6575.56 -3142.44 1620.67 576.947 239.569 624.709 
9308 1
12244901 -6179.75 -2966.88 1411.88 779.145 345.609 852.357 
9308.5 1
12244901 -5744 -2772.88 1268.12 917.368 408.421 1004.18 
9309 1
12244901 -5375 -2673.56 1295.33 712.355 191.736 737.708 
9309.5 1
12244901 -5074.12 -2493.88 1441.62 598.161 357.218 696.707 
9310 1
12244901 -4850.12 -2323.25 1760.88 450.704 343.31 566.565 
9310.5 1
12244901 -4516.25 -2379.5 1744.62 681.378 -114.796 690.98 
9311 1
12244901 -4230 -2233 1715.12 586.578 300.205 658.936 
9311.5 1
12244901 -3943.75 -2008.62 1710.62 545.238 427.381 692.776 
9312 1
12244901 -3717.62 -1945.38 1699.38 453.156 126.754 470.55 
9312.5 1
12244901 -3406.5 -1752.25 1703.88 644.151 399.845 758.16 
9313 1
12244901 -2932.44 -1567 1673.78 938.724 366.832 1007.85 
9313.5 1
12244901 -2610.38 -1389.62 1655.12 629.042 346.436 718.13 
9314 2
12251401 -2971 313 1544 0 0 0 
12244901 -2320.11 -952.778 1659.67 585.209 880.74 1057.44 
9314.5 2
12251401 -2872.75 426.75 1559 354.693 410.65 542.624 
12244901 -1752 -642.5 1655.88 1090.42 595.543 1242.46 
9315 2
12251401 -2556.38 665.625 1599.5 640.435 483.553 802.484 
12244901 -1669.75 -4.375 1696.25 166.498 1291.75 1302.44 
9315.5 2
12251401 -2124.38 783.375 1568.75 890.722 242.784 923.217 
12244901 -1408.12 213.125 1708 539.433 448.454 701.497 
9316 2
12251401 -1704.89 964.333 1565.89 827.389 356.92 901.09 
12244901 -1021.11 376.111 1688.67 763.341 321.472 828.271 
9316.5 2
12251401 -1434.5 1111.12 1616 522.996 283.93 595.097 
12244901 -460.25 424 1646.38 1084.84 92.6284 1088.79 
9317 2
12251401 -904.75 1166.88 1600.25 1096.79 115.424 1102.85 
12244901 165.25 336.5 1599.88 1295.03 -181.159 1307.64 
9317.5 2
12251401 -411.5 1298.5 1541 986.5 263.25 1021.02 
12244901 488.375 650.125 1574.5 646.25 627.25 900.601 
9318 2
12251401 -24.875 1445.62 1467.25 808.839 307.793 865.423 
12244901 823.875 894.875 1563.12 701.883 512.029 868.8 
9318.5 2
12251401 350.222 1642.67 1462.44 724.126 380.389 817.957 
12244901 1204.89 952.111 1543.44 735.548 110.494 743.801 
9319 2
12251401 769.625 1765.25 1451 809.658 236.647 843.533 
12244901 1597.75 973.625 1605 758.419 41.5326 759.555 
9319.5 2
12251401 1261.88 1985.12 1451.75 994.444 444.192 1089.14 
12244901 2043.88 937.75 1590.88 901.263 -72.4747 904.172 
9320 2
12251401 1684.5 1923 1452.5 860.743 -126.527 869.993 
12244901 2594.38 927 1643.38 1121.18 -21.8941 1121.4 
9320.5 2
12251401 2105.62 1840.75 1397.25 861.196 -168.2 877.468 
12244901 3101.62 801.875 1754.88 1037.32 -255.879 1068.41 
9321 2
12251401 2584.5 1748.38 1381.62 987.371 -190.464 1005.57 
12244901 3364.5 700 1731 542.01 -210.052 581.289 
9321.5 2
12251401 2956.88 1654.75 1394.62 758.401 -190.682 782.005 
12244901 3668.12 604.125 1705.38 618.381 -195.265 648.478 
9322 2
12251401 3322.33 1506.44 1354.33 697.44 -283.026 752.679 
12244901 4014.56 548.556 1676.89 661.127 -106.049 669.578 
9322.5 2
12251401 3638.88 1223.38 1378.38 629.307 -562.762 844.233 
12244901 4268 290 1635.5 503.866 -514.027 719.795 
9323 2
12251401 3911.89 1014.89 1369.22 532.191 -406.406 669.621 
12244901 4537 28.5556 1634.22 524.366 -509.638 731.226 
9323.5 2
12251401 4139.62 713.375 1399.88 453.658 -600.625 752.699 
12244901 4707.25 -233.75 1680.62 339.143 -522.521 622.934 
9324 2
12251401 4360.62 411.5 1366.25 463.312 -632.862 784.329 
12244901 4958 -534.5 1662.5 525.681 -630.503 820.899 
9324.5 3
12252500 3703 530 897 0 0 0 
12251401 4602.67 104.667 1384.78 474.592 -601.634 766.29 
12244901 5356.67 -773.333 1658.56 781.699 -468.301 911.241 
9325 3
12252500 3846.38 502.25 913.875 531.019 -102.778 540.873 
12251401 4991.12 -187.75 1469.25 760.192 -572.244 951.502 
12244901 5593.5 -1044.5 1677.25 463.47 -530.659 704.559 
9325.5 3
12252500 4299.88 308.25 973.5 925.51 -395.918 1006.64 
12251401 5354.62 -441.375 1494.12 741.837 -517.602 904.563 
12244901 5760.5 -1381.12 1696.62 340.816 -686.99 766.884 
9326 3
12252500 4678.12 113.125 942.875 775.102 -399.846 872.159 
12251401 5596.12 -740.75 1558.88 494.877 -613.473 788.196 
12244901 5993.25 -1706.12 1708.75 476.947 -665.984 819.153 
9326.5 3
12252500 5062.12 -125.625 908.875 774.194 -481.351 911.633 
12251401 5876.88 -1067.38 1553.38 566.028 -658.518 868.351 
12244901 6215.38 -2019.5 1734.12 447.833 -631.804 774.423 
9327 3
12252500 5304.67 -371.333 968.556 469.133 -475.258 667.799 
12251401 6169.11 -1421.89 1541.44 565.254 -685.714 888.659 
12244901 6551.11 -2268.22 1645.44 649.393 -481.087 808.181 
9327.5 3
12252500 5385.25 -668.75 954.75 153.492 -566.508 586.934 
12251401 6646.75 -1738.88 1566.88 909.788 -603.783 1091.91 
12244901 6893.5 -2549.75 1589.25 652.169 -536.243 844.323 
9328 3
12252500 5579 -1006.88 960.25 393.002 -685.852 790.47 
12251401 7097.25 -1985.25 1522.12 913.793 -499.746 1041.52 
12244901 7330 -2873.12 1545.5 885.396 -655.933 1101.9 
9328.5 3
12252500 5688.25 -1324.12 987.75 225.258 -654.124 691.823 
12251401 7492.5 -2201.62 1557.62 814.948 -446.134 929.073 
12244901 7634.5 -3170.25 1505.62 627.835 -612.629 877.206 
9329 3
12252500 5799.25 -1582.88 990.75 220.238 -513.393 558.639 
12251401 7861 -2387.12 1563.88 731.151 -368.056 818.564 
12244901 7890.62 -3446.62 1474.12 508.185 -548.363 747.632 
9329.5 3
12252500 6027.62 -1887.38 1105.88 472.826 -630.435 788.043 
12251401 8190.38 -2643 1585 681.936 -529.762 863.53 
12244901 8176.75 -3635.75 1456.38 592.391 -391.563 710.105 
9330 3
12252500 6422.67 -2170.44 1071.89 777.641 -557.223 956.673 
12251401 8544.67 -2860 1645 697.425 -427.165 817.845 
12244901 8535.44 -3849.89 1536.67 706.091 -421.533 822.347 
9330.5 3
12252500 6872.25 -2450 1045.12 886.752 -551.392 1044.2 
12251401 8896.12 -3052.38 1569.62 693.212 -379.438 790.263 
12244901 8933.25 -3992.75 1711.5 784.626 -281.777 833.689 
9331 3
12252500 7227.67 -2726.22 1031.22 683.494 -531.197 865.64 
12251401 9351 -3202.78 1523.22 874.76 -289.236 921.337 
12244901 9288.22 -4113.22 1693.44 682.639 -231.677 720.882 
9331.5 3
12252500 7383.5 -2876.5 1023.88 312.291 -301.158 433.845 
12251401 9748.75 -3392.5 1540.62 797.094 -380.205 883.128 
12244901 9536.88 -4223.75 1694 498.302 -221.499 545.313 
9332 3
12252500 7589.29 -3102.57 1011.86 435.065 -477.952 646.313 
12251401 10024.7 -3543.29 1512.29 583.434 -318.786 664.846 
12244901 9862.86 -4400.57 1653.29 689.18 -373.83 784.039 
9332.5 3
12252500 8054.33 -3503.89 961 908.296 -783.823 1199.74 
12251401 10410.7 -3792.33 1548.11 753.813 -486.421 897.129 
12244901 10193.1 -4596.78 1617.56 645.027 -383.216 750.276 
9333 3
12252500 8741.62 -4019.25 946 1347.63 -1010.51 1684.41 
12251401 10760 -3849.88 1522.25 684.967 -112.827 694.197 
12244901 10544.9 -4760.25 1614.75 689.733 -320.534 760.575 
9333.5 3
12252500 9300.38 -4392.25 988.25 1159.23 -773.859 1393.8 
12251401 11158.1 -3893.25 1523.38 825.985 -89.9896 830.873 
12244901 10959.4 -4944.62 1638.12 859.959 -382.521 941.196 
9334 3
12252500 9813 -4728.25 1027.5 1019.14 -667.992 1218.54 
12251401 11520.4 -4191.62 1554.12 720.179 -593.191 933.024 
12244901 11427 -5108.62 1664.12 929.672 -326.044 985.188 
9334.5 3
12252500 10192.2 -4934.75 994.25 777.152 -423.156 884.887 
12251401 11840 -4311.62 1517.38 654.969 -245.902 699.609 
12244901 11746 -5340.5 1680.88 653.689 -475.154 808.133 
9335 3
12252500 10647.4 -5108.67 1043 915.884 -349.933 980.458 
12251401 12216 -4572.56 1545.22 756.539 -525.011 920.863 
12244901 12093.9 -5670.78 1667.78 699.978 -664.543 965.187 
9335.5 3
12252500 11050.9 -5149 1020.62 792.594 -79.2403 796.546 
12251401 12510.6 -5059.5 1495.38 578.831 -956.669 1118.15 
12244901 12523 -5949 1681.62 843.047 -546.606 1004.74 
9336 3
12252500 11449.5 -5323.88 1005.12 833.944 -365.847 910.662 
12251401 12812.8 -5300.75 1472.5 632.061 -504.707 808.845 
12244901 12820.4 -6166.5 1703.62 622.123 -455.021 770.767 
9336.5 3
12252500 11765.2 -5754.38 1020.5 635.312 -866.197 1074.21 
12251401 13220.6 -5622.5 1496 820.674 -647.384 1045.28 
12244901 13110.5 -6327.5 1684.5 583.753 -323.944 667.613 
9337 3
12252500 12067.1 -6094.12 991.375 604.96 -680.862 910.796 
12251401 13512.1 -5912.12 1517.12 584.168 -580.411 823.486 
12244901 13349.4 -6564.38 1691.38 478.707 -474.699 674.166 
9337.5 3
12252500 12536 -6337.78 994.667 906.915 -471.282 1022.06 
12251401 13713.1 -6196.11 1494.78 388.755 -549.296 672.946 
12244901 13578.1 -6806.44 1708.56 442.43 -468.219 644.184 
9338 3
12252500 12940.8 -6467.12 1009.12 804.672 -257.152 844.763 
12251401 13880 -6443.25 1477.62 331.787 -491.33 592.864 
12244901 13722.2 -6973.12 1692 286.558 -331.373 438.091 
9338.5 3
12252500 13182.6 -6699 1011.25 488.636 -468.434 676.902 
12251401 14213.8 -6628.75 1519 674.242 -374.747 771.387 
12244901 14048.8 -7206.62 1677.5 659.596 -471.717 810.915 
9339 3
12252500 13420 -7064.88 1055.5 482.47 -743.648 886.448 
12251401 14543 -6822 1570.88 669.207 -392.785 775.963 
12244901 14332 -7446.62 1688.25 575.711 -487.805 754.584 
9339.5 3
12252500 13730.6 -7390.38 1077 622.495 -652.305 901.666 
12251401 14776.5 -7048.62 1524.5 467.936 -454.158 652.092 
12244901 14603.8 -7634.62 1714.62 544.589 -376.754 662.209 
9340 3
12252500 13911.3 -7591.44 1065.22 348.186 -387.417 520.889 
12251401 15248.9 -7461.33 1527.67 910.191 -795.199 1208.63 
12244901 14993.9 -8015.44 1718.33 751.713 -733.756 1050.46 
9340.5 3
12252500 14233.4 -7805.12 1069.5 608.774 -403.933 730.594 
12251401 15541.5 -7768.25 1546.62 553.14 -580.183 801.608 
12244901 15436 -8381.88 1730.75 835.749 -692.685 1085.49 
9341 3
12252500 14588.8 -8113.25 1056.88 756.117 -655.585 1000.75 
12251401 15708.4 -8103.12 1508.5 355.053 -712.5 796.065 
12244901 15676.5 -8820.12 1725.38 511.702 -932.447 1063.62 
9341.5 3
12252500 14959.7 -8517.67 1072.67 737.409 -804.009 1090.96 
12251401 15961.7 -8381.56 1467.56 503.562 -553.54 748.319 
12244901 15939.9 -9341.44 1703.89 523.636 -1036.42 1161.19 
9342 3
12252500 15081.9 -8630.88 1211.38 241.997 -224.175 329.874 
12251401 16276 -8577 1474.88 622.442 -387.019 732.951 
12244901 16216.9 -9614.12 1744.62 548.487 -539.961 769.673 
9342.5 3
12252500 15367.4 -8837.67 1237.11 557.753 -403.89 688.633 
12251401 16598.7 -8955 1528.33 630.208 -738.281 970.681 
12244901 16447.1 -9937 1829.44 449.68 -630.615 774.524 
9343 3
12252500 15727.2 -9092 1259.5 729.829 -515.889 893.751 
12251401 16909.4 -9417 1585.5 630.24 -937.12 1129.33 
12244901 16757.1 -10261.2 1848.88 628.831 -657.708 909.95 
9343.5 3
12252500 15957.4 -9459.88 1219.75 460.25 -735.75 867.847 
12251401 17222.5 -9789.25 1594.62 626.25 -744.5 972.867 
12244901 17090.9 -10554.2 1847.38 667.5 -586 888.23 
9344 3
12252500 16081.1 -9640.25 1205.62 248.994 -362.928 440.13 
12251401 17530.4 -10168.1 1670.38 619.467 -762.324 982.281 
12244901 17316.5 -10832.8 1833.25 453.974 -560.362 721.178 
9344.5 3
12252500 16358.5 -9972.12 1185.25 559.224 -669.103 872.026 
12251401 17749 -10397.4 1651 440.776 -462.198 638.679 
12244901 17534.9 -11181.8 1806.12 440.272 -703.629 830.02 
9345 3
12252500 16355.9 -10439.9 1236.88 -5.25 -935.5 935.515 
12251401 18040.6 -10674.2 1629.38 583.25 -553.75 804.251 
12244901 17820.8 -11407.9 1790 571.75 -452.25 728.991 
9345.5 3
12252500 16868.4 -10665 1187.11 1019.02 -447.565 1112.98 
12251401 18426.4 -10944.2 1594.22 767.037 -536.724 936.172 
12244901 18277.9 -11757.2 1749.89 908.825 -694.527 1143.82 
9346 3
12252500 17463.9 -10764.4 1139.4 1169.85 -195.285 1186.04 
12251401 19082.1 -11168.3 1538.4 1288.12 -440.231 1361.27 
12244901 18943.3 -11903 1728.8 1307.29 -286.4 1338.3 
9346.5 3
12252500 17585.5 -11113 1118.1 248.163 -711.429 753.469 
12251401 19411.5 -11500.8 1569.2 672.245 -678.571 955.182 
12244901 19479.8 -12207.8 1706.7 1094.9 -622.041 1259.26 
9347 3
12252500 17934.7 -11373.1 1114.11 695.551 -518.15 867.335 
12251401 19781.7 -11734.1 1601.22 737.384 -464.763 871.63 
12244901 19762.3 -12479.7 1687.33 562.815 -541.567 781.061 
9347.5 3
12252500 18544.1 -11674.1 1081.33 1233.69 -609.312 1375.96 
12251401 20147.1 -12000.3 1595.89 739.766 -538.911 915.248 
12244901 19977.1 -12745.9 1779.78 434.773 -538.911 692.425 
9348 3
12252500 18954.7 -12079 1021.11 836.162 -824.621 1174.38 
12251401 20582.2 -12207 1630.11 886.173 -420.91 981.055 
12244901 20364.1 -13123 1794.67 788.187 -768.047 1100.52 
9348.5 3
12252500 19298.3 -12437 1030.44 685.961 -714.571 990.532 
12251401 20950.7 -12443.7 1648 735.418 -472.389 874.066 
12244901 20649.1 -13202.9 1783.67 568.862 -159.459 590.789 
9349 3
12252500 19546.9 -12748.4 1014.22 470.749 -589.857 754.676 
12251401 21164.4 -12579.2 1637.78 404.882 -256.734 479.418 
12244901 20986 -13339.2 1765.33 638.047 -258.207 688.313 
9349.5 3
12252500 19856.2 -13096 1005.88 641.828 -721.07 965.342 
12251401 21371.1 -12784.1 1639.38 428.798 -425.109 603.809 
12244901 21160.5 -13534.4 1749.75 362.033 -404.881 543.136 
9350 3
12252500 20138.7 -13386.1 1043.22 600.887 -617.258 861.436 
12251401 21683.9 -12989 1632.44 665.455 -435.904 795.514 
12244901 21532.1 -13621.8 1733.89 790.662 -185.963 812.237 
9350.5 3
12252500 20353.6 -13676.1 1052.56 419.705 -566.406 704.96 
12251401 22030.3 -13158.6 1591.44 676.649 -331.163 753.341 
12244901 21892.7 -13864 1741.67 704.21 -473.09 848.367 
9351 3
12252500 20607.7 -13940.9 1021.22 484.945 -505.301 700.358 
12251401 22374.8 -13414.4 1588.22 657.337 -488.338 818.88 
12244901 22490.1 -14057.9 1708.78 1140.16 -370.017 1198.7 
9351.5 3
12252500 21042.9 -14133.9 1003.62 850.016 -376.926 929.839 
12251401 22882.6 -13587.8 1543.5 991.889 -338.487 1048.05 
12244901 22935.2 -14218.6 1637.5 869.412 -313.938 924.356 
9352 3
12252500 21555.8 -14246.2 987.875 1031.94 -226.107 1056.42 
12251401 23255.9 -13666.8 1483.62 751.006 -158.954 767.643 
12244901 23385.2 -14429.8 1616.88 905.433 -424.799 1000.13 
9352.5 3
12252500 21950.6 -14409.9 984.25 810.832 -335.986 877.687 
12251401 23596.8 -13697.6 1429 699.949 -63.3984 702.814 
12244901 23777.2 -14559.5 1668.62 804.928 -266.427 847.875 
9353 3
12252500 22446.9 -14516.5 949.375 1000.5 -214.97 1023.34 
12251401 24107 -13813.6 1433.5 1028.73 -233.871 1054.98 
12244901 24098.4 -14613.8 1706.75 647.429 -109.375 656.603 
9353.5 3
12252500 22939.2 -14688.9 927 1025.78 -359.115 1086.83 
12251401 24540.8 -13947.9 1529.75 903.646 -279.688 945.939 
12244901 24532.6 -14707.9 1715.25 904.688 -196.094 925.696 
9354 2
12251401 24938 -14108.2 1521.67 794.5 -320.694 856.782 
12244901 24938.2 -14814.4 1680.11 811.194 -213.139 838.728 
9354.5 2
12251401 25317.8 -14270.1 1503.88 741.699 -316.216 806.294 
12244901 25301.1 -15014.6 1672.38 708.794 -390.978 809.477 
9355 3
12252500 23195.5 -14738.5 927 862.795 -167.088 878.825 
12251401 25605.6 -14486.9 1533.78 559.933 -421.72 700.98 
12244901 25649.2 -15202.2 1688 677.232 -364.975 769.318 
9355.5 3
12252500 24814.9 -15272.8 1027.5 929.073 -306.512 978.329 
12251401 25892.2 -14590.9 1465.25 557.771 -202.308 593.327 
12244901 25992.2 -15314.4 1660.38 667.369 -218.196 702.133 
9356 3
12252500 25300.4 -15223.9 1052.75 1024.26 103.112 1029.44 
12251401 26215.1 -14781 1455.62 681.171 -401.108 790.494 
12244901 26388.2 -15385.9 1617.38 835.443 -150.844 848.952 
9356.5 3
12252500 25714 -15425.3 1061.33 811.029 -395.016 902.112 
12251401 26644.6 -15019.9 1450.44 842.021 -468.41 963.538 
12244901 26873.6 -15641.6 1575.44 951.58 -501.334 1075.56 
9357 3
12252500 26256.1 -15786.6 977.875 1046.57 -697.474 1257.69 
12251401 27002.1 -15093.9 1419.38 690.289 -142.83 704.91 
12244901 27250.2 -15818.6 1640.12 727.209 -341.833 803.544 
9357.5 3
12252500 26729.1 -16079.1 963.125 946 -585 1112.27 
12251401 27437.2 -15282 1427.25 870.25 -376.25 948.103 
12244901 27751 -16133.8 1734.25 1001.5 -630.25 1183.31 
9358 3
12252500 27145.5 -16352 946.75 829.432 -543.576 991.682 
12251401 27814.9 -15573.9 1412.12 752.241 -581.424 950.747 
12244901 28065.4 -16344.6 1792.62 626.245 -420.07 754.083 
9358.5 3
12252500 27589.5 -16496.8 1038.38 911.704 -297.228 958.931 
12251401 28355.2 -15901.8 1485.12 1109.6 -673.255 1297.88 
12244901 28424.1 -16431.9 1789.75 736.653 -179.158 758.126 
9359 3
12252500 27967.6 -16684.5 1066.25 799.419 -396.934 892.54 
12251401 28799.2 -15962.9 1562.38 938.689 -129.228 947.543 
12244901 28742.2 -16476.9 1748.62 672.569 -95.1374 679.264 
9359.5 3
12252500 28298.2 -16736.6 1079.44 645.698 -101.671 653.653 
12251401 29114.8 -16064.7 1631.78 616.265 -198.812 647.541 
12244901 29163.3 -16591.6 1761.56 822.428 -223.985 852.384 
9360 3
12252500 28706.6 -16565.9 1057.67 776.299 324.461 841.377 
12251401 29413.7 -16069.4 1680.11 568.23 -9.08323 568.302 
12244901 29535.2 -16693.7 1776.78 707.013 -194.128 733.18 
9360.5 3
12252500 29205.9 -16780.8 1054.5 1012.82 -435.824 1102.61 
12251401 29793.9 -16086.2 1681.75 771.214 -34.0883 771.967 
12244901 29946.5 -16852.9 1756.5 834.235 -322.938 894.559 
9361 3
12252500 29545.8 -16980.5 1052.25 690.803 -405.996 801.275 
12251401 30223.2 -16173.5 1673.25 872.713 -177.337 890.549 
12244901 30316.6 -17020.5 1749.5 752.287 -340.701 825.84 
9361.5 3
12252500 29922.8 -17215.8 1047.62 782.158 -488.071 921.945 
12251401 30660.5 -16287.2 1621.12 907.158 -235.996 937.352 
12244901 30669.6 -17241.6 1702.62 732.365 -458.766 864.19 
9362 3
12252500 30328.9 -17394.3 1003.44 813.906 -357.882 889.113 
12251401 31066.1 -16493.1 1566 812.848 -412.547 911.547 
12244901 31074.9 -17404.8 1634.67 812.152 -326.959 875.496 
9362.5 3
12252500 30689.9 -17500 973.667 687.619 -201.27 716.47 
12251401 31578.1 -16670.6 1547.33 975.238 -337.989 1032.15 
12244901 31576.1 -17768.7 1608.11 954.709 -693.122 1179.78 
9363 3
12252500 30975.6 -17542.1 958.5 585.525 -86.3217 591.854 
12251401 31930.6 -16842.6 1571.75 722.365 -352.601 803.827 
12244901 32221.4 -17984.2 1614.25 1322.26 -441.769 1394.11 
9363.5 3
12252500 31665.8 -17828.3 957.889 1397.07 -579.369 1512.44 
12251401 32399.9 -17060.9 1508.11 949.927 -441.83 1047.65 
12244901 32624.8 -18019.8 1686.56 816.605 -71.9186 819.766 
9364 2
12251401 33070 -17328.8 1515.25 1321.72 -528.326 1423.4 
12244901 32945.9 -18087.4 1727.38 633.328 -133.328 647.21 
9364.5 2
12251401 33415.9 -17404.5 1513.62 716.097 -156.832 733.07 
12244901 33437 -18132.9 1700.88 1016.82 -94.2029 1021.18 
9365 2
12251401 33799.4 -17462 1509.25 773.185 -115.927 781.828 
12244901 33862 -18242.8 1689.38 856.855 -221.522 885.027 
9365.5 2
12251401 34220.4 -17421.5 1536.25 836.978 80.5169 840.842 
12244901 34274.2 -18393 1675.5 819.583 -298.708 872.32 
9366 2
12251401 34708.8 -17515.8 1522.62 948.301 -183.01 965.799 
12244901 34692.2 -18498.8 1708.62 811.65 -205.34 837.222 
9366.5 2
12251401 35073.2 -17700.9 1531.88 742.363 -377.037 832.622 
12244901 34957.5 -18647 1711.75 540.224 -301.935 618.875 
9367 2
12251401 35454.1 -18022.5 1528.5 801.842 -677.105 1049.49 
12244901 35320.5 -18771.5 1694.12 764.211 -262.105 807.909 
9367.5 2
12251401 35815.2 -18276.1 1528.38 693.138 -486.804 847.006 
12244901 35756.1 -18972.2 1697.12 836.132 -385.317 920.645 
9368 2
12251401 36103.9 -18504.1 1503.89 563.748 -445.285 718.395 
12244901 36173.6 -19132.7 1684.78 815.294 -313.314 873.424 
9368.5 2
12251401 36544.9 -18720.5 1493.88 848.05 -416.132 944.646 
12244901 36559 -19341.6 1648 741.239 -401.843 843.157 
9369 2
12251401 36942 -18966.8 1511 780.206 -483.792 918.028 
12244901 37070.5 -19517.1 1715.5 1004.91 -344.794 1062.42 
9369.5 2
12251401 37308.2 -19142.2 1551 752.053 -360.37 833.937 
12244901 37653.2 -19601.6 1767 1196.61 -173.511 1209.13 
9370 2
12251401 37735.2 -19243.2 1561 873.211 -206.544 897.306 
12244901 37870.1 -19786 1789.62 443.507 -377.045 582.118 
9370.5 2
12251401 38104.6 -19413.4 1565.75 758.47 -349.333 835.051 
12244901 38278.1 -19969.8 1808.62 837.782 -377.31 918.826 
9371 2
12251401 38529.9 -19604.4 1591.78 837.134 -376.121 917.747 
12244901 38635 -20144.1 1826.11 702.51 -343.231 781.874 
9371.5 2
12251401 39046.4 -19712.1 1571.71 1031.02 -214.967 1053.19 
12244901 38998.9 -20370.1 1821.43 726.262 -451.161 854.987 
9372 2
12251401 39398.3 -19792.2 1468.78 716.71 -163.094 735.033 
12244901 39303.1 -20581.9 1811.11 619.662 -431.255 754.958 
9372.5 2
12251401 39768.2 -19941.1 1414.75 712.749 -286.903 768.326 
12244901 39687.8 -20728 1763.88 741.115 -281.524 792.785 
9373 2
12251401 40147.8 -20062 1372.5 784.091 -249.742 822.903 
12244901 39968.9 -20815.9 1725 580.837 -181.56 608.552 
9373.5 2
12251401 40642.5 -20312.9 1402.75 1018 -516.204 1141.4 
12244901 40337.1 -20931.8 1670.88 757.716 -238.426 794.343 
9374 2
12251401 40978.8 -20534.2 1443.78 647.934 -426.488 775.7 
12244901 40673.4 -21054.3 1616.67 648.014 -236.191 689.717 
9374.5 2
12251401 41214.9 -20552.1 1377.88 462.03 -35.0348 463.356 
12244901 41115.8 -21355.9 1628.75 865.569 -590.101 1047.58 
9375 2
12251401 41655.5 -20605.6 1367.75 872.525 -105.941 878.933 
12244901 41719.5 -21628.8 1743.38 1195.54 -540.347 1311.98 
9375.5 2
12251401 42315.1 -20825.1 1432.62 1357.25 -451.646 1430.43 
12244901 42136.8 -21782.4 1733 858.539 -316.101 914.882 
9376 2
12251401 42611.2 -21078.4 1460.25 598.232 -511.616 787.168 
12244901 42537.9 -21818 1737.88 810.354 -71.9697 813.543 
9376.5 2
12251401 42903.4 -21196.5 1466.62 592.546 -239.604 639.156 
12244901 42929.8 -21860.8 1746.5 794.878 -86.714 799.594 
9377 2
12251401 43271.1 -21378.4 1588.75 729.663 -360.863 814.021 
12244901 43339.8 -21978.2 1750.5 813.492 -233.135 846.239 
9377.5 2
12251401 43690.5 -21450 1594.38 840.431 -143.537 852.6 
12244901 43643 -22048 1762.38 607.715 -139.78 623.583 
9378 2
12251401 44060.5 -21391.2 1505.88 767.635 121.888 777.252 
12244901 43919.6 -22061.6 1741.88 573.911 -28.2676 574.607 
9378.5 2
12251401 44405.1 -21430.2 1464.25 686.504 -77.6892 690.886 
12244901 44298.1 -22024 1663.12 753.984 74.9502 757.7 
9379 2
12251401 44681.7 -21381 1591.11 528.76 94.1683 537.08 
12244901 44657.9 -22028.4 1660.22 687.885 -8.49798 687.938 
9379.5 2
12251401 45118.9 -21535.6 1541.25 842.405 -297.929 893.537 
12244901 45032 -22122.8 1647.25 720.831 -181.706 743.38 
9380 2
12251401 45530 -21721.1 1574.12 817.346 -368.787 896.693 
12244901 45383.5 -22271.1 1750.62 698.807 -294.98 758.515 
9380.5 2
12251401 45913 -21852.2 1628 797.917 -273.177 843.384 
12244901 45718.2 -22505.2 1815.62 697.396 -487.76 851.041 
9381 2
12251401 46243.1 -21952.7 1623 661.545 -201.236 691.475 
12244901 46010.9 -22586.7 1801 586.451 -163.16 608.724 
9381.5 2
12251401 46546.8 -22088.6 1621.88 588.447 -263.485 644.744 
12244901 46298.6 -22676.4 1770.12 557.628 -173.853 584.101 
9382 2
12251401 46827.6 -22234.8 1616.25 576.745 -300.051 650.128 
12244901 46493.4 -22854.9 1747.88 399.897 -366.53 542.459 
9382.5 2
12251401 46959.6 -22444.1 1590.38 260.87 -413.785 489.153 
12244901 46765.4 -22992.6 1756.5 537.549 -272.233 602.553 
9383 2
12251401 47183 -22705.6 1583.33 444.97 -520.778 684.988 
12244901 46941.9 -23146.7 1760.56 351.621 -306.856 466.688 
9383.5 1
12251401 47422.9 -22901 1578 476.889 -388.558 615.142 
9384 1
12251401 47157.2 -23090.4 1583.62 -553.385 -394.531 679.625 
