# Supplementary material for: Intrinsic group behaviour II: On the dependence of triad spatial dynamics on social and personal features; and on the effect of social interaction on small group dynamics
Source: PLoS One. 2019 Dec 3;14(12):e0225704. doi: 10.1371/journal.pone.0225704 (PMC6890182; doi:10.1371/journal.pone.0225704)
Supplement: S3 Data Set — (ZIP) [file pone.0225704.s003.zip › set_3_int/group_traj_triad_int/traj_3_0324_44.dat]

3 12235100 12234900 12235000 0 0 0 1 0 1 0 30 30 30 1673.95 1702.8 1653.41 
9229 1
12234900 23583.2 -14107.8 1788.5 0 0 0 
9229.5 1
12234900 23028.8 -13950.8 1757.25 -1352.24 383.13 1405.46 
9230 2
12235000 23823.9 -14290.5 1549.12 0 0 0 
12234900 22490.1 -13846 1694.89 -1103.77 214.652 1124.45 
9230.5 2
12235000 23320.4 -14188.5 1606 -1082.8 219.355 1104.79 
12234900 22137.1 -13808.9 1653.12 -715.996 75.3043 719.945 
9231 2
12235000 22648.3 -14047.4 1565 -1354.92 284.386 1384.45 
12234900 21741.1 -13726.3 1629.44 -798.415 166.415 815.574 
9231.5 3
12235100 22050.6 -13179.9 1643.43 0 0 0 
12235000 22113.1 -14015.1 1538.62 -1015.58 61.3272 1017.43 
12234900 21275 -13549.6 1658.25 -884.461 335.31 945.888 
9232 3
12235100 21696.2 -13167.2 1646.62 -763.624 27.1706 764.107 
12235000 21682.5 -13822 1573.5 -869.949 390.152 953.431 
12234900 20798.9 -13463.9 1667.38 -961.869 173.232 977.344 
9232.5 3
12235100 21346 -13022.1 1661.5 -751.609 311.427 813.575 
12235000 21259.6 -13763.9 1615 -907.457 124.732 915.989 
12234900 20494.2 -13399.1 1677.12 -653.702 138.948 668.306 
9233 3
12235100 20960.1 -12947.9 1652.67 -737.837 141.943 751.366 
12235000 20793.7 -13533.4 1625 -890.934 440.594 993.924 
12234900 20063.7 -13344.9 1670.67 -823.295 103.702 829.801 
9233.5 3
12235100 20634.2 -12796 1673.62 -651.722 303.778 719.043 
12235000 20420.8 -13449.8 1611.88 -745.833 167.389 764.386 
12234900 19679.9 -13259.9 1712.88 -767.583 170.028 786.189 
9234 3
12235100 20244.2 -12691.2 1660.56 -776.948 208.721 804.495 
12235000 20096.1 -13368.8 1597 -646.691 161.299 666.503 
12234900 19377.8 -13163.1 1663.67 -601.787 192.757 631.904 
9234.5 3
12235100 19841.2 -12511 1648.5 -802.734 359.008 879.357 
12235000 19627.8 -13389.4 1582.12 -932.99 -41.0303 933.892 
12234900 18946.5 -13017.8 1642.38 -859.119 289.564 906.605 
9235 3
12235100 19472.9 -12349.3 1638.56 -748.701 328.591 817.634 
12235000 19299.4 -13255.2 1601.11 -667.288 272.668 720.847 
12234900 18651.8 -12928 1673.89 -599.029 182.419 626.189 
9235.5 3
12235100 19186.6 -12168.8 1631.25 -569.113 359.013 672.889 
12235000 18866.1 -13160 1582.5 -861.47 189.309 882.025 
12234900 18180.6 -12759.1 1647.38 -936.685 335.736 995.037 
9236 3
12235100 18825.9 -12124.6 1602.33 -721.472 88.3889 726.866 
12235000 18527.3 -13032.7 1551.56 -677.583 254.667 723.861 
12234900 17773.9 -12630.6 1601.56 -813.472 257.139 853.146 
9236.5 3
12235100 18371.8 -11985.6 1565.62 -924.926 282.954 967.239 
12235000 18267.2 -12854.5 1530.75 -529.701 362.865 642.07 
12234900 17404.2 -12455.5 1554 -752.829 356.529 832.985 
9237 3
12235100 17890 -11797.3 1525.11 -933.624 364.906 1002.4 
12235000 17849.1 -12703.6 1518 -810.347 292.528 861.53 
12234900 17054.4 -12186.4 1545 -677.918 521.425 855.253 
9237.5 3
12235100 17405.6 -11615.6 1544.29 -986.616 370.187 1053.78 
12235000 17423.1 -12514.1 1464.57 -867.552 385.769 949.455 
12234900 16545 -11883.1 1637.86 -1037.57 617.722 1207.53 
9238 3
12235100 16898.7 -11323.9 1597.33 -1005.76 578.735 1160.39 
12235000 16914.6 -12093.6 1419.22 -1009.1 834.499 1309.46 
12234900 16133.4 -11516.4 1626.22 -816.578 727.576 1093.69 
9238.5 3
12235100 16595.4 -11157.5 1617.75 -590.062 323.714 673.025 
12235000 16492.1 -11812.4 1557.25 -821.849 547.044 987.266 
12234900 15860.1 -11193.9 1638.38 -531.75 627.567 822.556 
9239 3
12235100 16378 -10927.4 1649.11 -435.621 461.033 634.285 
12235000 16111 -11599.9 1613.89 -763.778 425.824 874.461 
12234900 15701.3 -10849.7 1610.78 -318.22 689.796 759.66 
9239.5 3
12235100 16144 -10692.1 1633.12 -463.366 465.979 657.149 
12235000 15657.6 -11371.2 1584.88 -897.772 452.75 1005.47 
12234900 15463.9 -10597.6 1637.5 -470.215 499.092 685.708 
9240 3
12235100 15883.5 -10377.1 1618.5 -546.122 660.377 856.941 
12235000 15374.1 -11149.9 1609.88 -594.34 464.099 754.074 
12234900 15214.8 -10353.1 1639.88 -522.275 512.579 731.784 
9240.5 3
12235100 15573.8 -10095.2 1612.78 -621.932 566.07 840.972 
12235000 15031.8 -10946.8 1616.11 -687.444 407.826 799.313 
12234900 14937 -10060.8 1655.78 -557.731 587.043 809.742 
9241 3
12235100 15308.7 -9770.33 1635.78 -507.876 622.393 803.312 
12235000 14728.6 -10512.8 1635.67 -580.885 831.418 1014.24 
12234900 14653.4 -9642.78 1651 -543.21 800.766 967.628 
9241.5 3
12235100 15074.9 -9630.38 1622.75 -482.045 288.574 561.82 
12235000 14484.2 -10060.5 1614.5 -503.723 932.532 1059.88 
12234900 14448.5 -9315.25 1643.5 -422.566 675.315 796.626 
9242 3
12235100 14798.8 -9344.11 1632.22 -543.498 563.512 782.902 
12235000 14290.4 -9793.33 1622.11 -381.507 525.919 649.721 
12234900 14245.9 -9116.22 1646.67 -398.841 391.787 559.08 
9242.5 3
12235100 14606.4 -9063.38 1688.12 -393.462 574.102 695.993 
12235000 14066.6 -9537 1597.25 -457.708 524.199 695.904 
12234900 14039.6 -8839.62 1618.38 -421.808 565.638 705.598 
9243 3
12235100 14493.8 -8650.11 1648.89 -220.779 810.321 839.86 
12235000 13830.7 -9239.44 1600.56 -462.663 583.442 744.622 
12234900 13946 -8557.78 1620.44 -183.578 552.642 582.335 
9243.5 3
12235100 14334.8 -8239.25 1630.88 -302.334 781.105 837.574 
12235000 13881.1 -8950 1610.88 95.9284 550.275 558.574 
12234900 13772.2 -8309.12 1625.75 -330.323 472.724 576.699 
9244 3
12235100 14117.4 -8005.25 1629.5 -446.355 480.493 655.825 
12235000 13605.8 -8642 1590.5 -565.452 632.444 848.363 
12234900 13521.5 -8025.12 1609.62 -514.887 583.162 777.938 
9244.5 3
12235100 13857.5 -7727.62 1651.25 -516.65 551.938 756.018 
12235000 13213 -8403.75 1598.38 -780.815 473.658 913.249 
12234900 13223.2 -7725.88 1629.12 -592.942 594.93 839.954 
9245 3
12235100 13478.9 -7282.14 1652 -793.801 933.925 1225.7 
12235000 12790 -8207.29 1604.57 -886.792 411.875 977.774 
12234900 12929.3 -7473.29 1642.57 -616.277 529.537 812.532 
9245.5 3
12235100 13102.4 -6942.56 1665.78 -757.37 683.274 1020.04 
12235000 12425.7 -7921.56 1621.44 -733.065 574.91 931.615 
12234900 12662 -7322.33 1658.22 -537.798 303.727 617.638 
9246 3
12235100 12709.8 -6608.88 1663.12 -753.732 640.462 989.092 
12235000 12016.6 -7620.25 1603.62 -785.109 578.322 975.116 
12234900 12390 -7047 1704.5 -522.073 528.471 742.86 
9246.5 3
12235100 12421.8 -6351.38 1650.62 -564.706 504.902 757.508 
12235000 11695.1 -7322.12 1554.62 -630.392 584.559 859.711 
12234900 12126.9 -6863.62 1679 -515.931 359.559 628.862 
9247 3
12235100 11980.6 -6026.88 1599.75 -889.365 654.234 1104.08 
12235000 11237.8 -6931.62 1554.62 -922.127 787.298 1212.5 
12234900 11822.1 -6581.62 1644.75 -614.415 568.548 837.11 
9247.5 3
12235100 11656 -5721.88 1555 -658.469 618.661 903.506 
12235000 10908.9 -6643.5 1536.75 -667.089 584.432 886.887 
12234900 11685.2 -6378.62 1649 -277.637 411.765 496.621 
9248 3
12235100 11341.6 -5463.5 1558.12 -610.437 501.699 790.149 
12235000 10548.9 -6203 1537.38 -699.029 855.34 1104.65 
12234900 11432.4 -6143.62 1630.38 -491.019 456.311 670.313 
9248.5 3
12235100 11018.8 -5207.88 1547.62 -647.044 512.275 825.283 
12235000 10316.9 -5940.38 1524 -464.93 526.303 702.249 
12234900 11217.9 -5943 1588.25 -429.86 402.054 588.58 
9249 3
12235100 10818.5 -5028.88 1528.38 -403.73 360.887 541.514 
12235000 10164.1 -5716.12 1489.12 -307.964 452.117 547.039 
12234900 11000.4 -5723.38 1578.75 -438.508 442.792 623.181 
9249.5 3
12235100 10578.1 -4867.5 1495.88 -491.564 330.01 592.066 
12235000 10007.2 -5385 1534.25 -320.808 677.147 749.297 
12234900 10780.8 -5460.38 1553.75 -449.131 537.832 700.701 
9250 3
12235100 10354.1 -4605.38 1531.38 -454.361 531.694 699.387 
12235000 9868.12 -5062.5 1547.12 -282.201 654.158 712.433 
12234900 10548 -5181.5 1552 -472.11 565.669 736.797 
9250.5 3
12235100 10146.6 -4329.75 1569.38 -414.172 550.15 688.624 
12235000 9706.62 -4746.75 1556.5 -322.355 630.24 707.895 
12234900 10365.6 -4923.5 1562.62 -364.022 514.97 630.639 
9251 3
12235100 9960.88 -3952.62 1576.5 -367.095 745.306 830.807 
12235000 9536.38 -4396.38 1574.5 -336.462 692.441 769.858 
12234900 10140.8 -4766.38 1564.5 -444.417 310.524 542.154 
9251.5 3
12235100 9776.43 -3718.14 1615.57 -373.373 474.66 603.912 
12235000 9316.43 -4095.57 1619.71 -445.236 608.914 754.328 
12234900 9937.14 -4546.29 1591.57 -412.16 445.525 606.934 
9252 3
12235100 9502.88 -3474.75 1607.88 -572.288 509.19 766.021 
12235000 9022.75 -3852.12 1642.88 -614.39 509.302 798.038 
12234900 9760.38 -4232 1593 -369.807 657.501 754.364 
9252.5 3
12235100 9270.75 -3246.38 1650.88 -473.724 466.071 664.558 
12235000 8755.5 -3722.62 1643.25 -545.408 264.286 606.067 
12234900 9644.62 -3970.5 1625.88 -236.224 533.673 583.617 
9253 3
12235100 8996.75 -2995.75 1637.88 -534.113 488.548 723.848 
12235000 8404.5 -3574.62 1614.25 -684.211 288.499 742.547 
12234900 9421.38 -3857.38 1630.25 -435.185 220.517 487.866 
9253.5 3
12235100 8735.25 -2823.12 1611 -531.504 350.864 636.869 
12235000 8060.88 -3401.62 1661.75 -698.425 351.626 781.945 
12234900 9161.75 -3695.88 1674.62 -527.693 328.252 621.457 
9254 3
12235100 8433.62 -2580 1628.88 -594.921 479.536 764.125 
12235000 7695.38 -3232.25 1646.5 -720.907 334.073 794.552 
12234900 8835.62 -3414.12 1645.88 -643.245 555.72 850.052 
9254.5 3
12235100 8107.12 -2402.88 1596.25 -655.622 355.673 745.885 
12235000 7412.88 -3089.88 1616.88 -567.269 285.894 635.24 
12234900 8525 -3168.5 1624.88 -623.745 493.223 795.19 
9255 3
12235100 7817 -2275.25 1607 -572.239 251.726 625.158 
12235000 7199.88 -2967.62 1559.75 -420.118 241.124 484.397 
12234900 8294.38 -2915.62 1647 -454.882 498.767 675.045 
9255.5 3
12235100 7374.71 -2045 1646.71 -889.911 463.28 1003.28 
12235000 6964.71 -2835 1536.43 -473.16 266.851 543.222 
12234900 8062.14 -2670.86 1653 -467.268 492.491 678.886 
9256 3
12235100 7007.22 -1784.89 1609.56 -721.988 511.024 884.541 
12235000 6675.11 -2525.11 1509.78 -568.965 608.819 833.296 
12234900 7758 -2412.33 1652 -597.53 507.905 784.226 
9256.5 3
12235100 6622.38 -1574.5 1606.62 -726.127 396.96 827.549 
12235000 6328.62 -2191.5 1547.38 -653.747 629.455 907.524 
12234900 7450.5 -2141 1669.38 -580.189 511.95 773.764 
9257 3
12235100 6290.29 -1297.43 1590.71 -702.092 585.775 914.366 
12235000 6072.14 -2012.86 1595.14 -542.246 377.68 660.812 
12234900 7119.57 -1834.57 1663.71 -699.638 647.841 953.515 
9257.5 3
12235100 6027.25 -1079.88 1583 -541.226 447.641 702.359 
12235000 5723.5 -1790.75 1628.38 -717.372 457.011 850.577 
12234900 6859.88 -1526.5 1636.88 -534.355 633.892 829.068 
9258 3
12235100 5805 -974.429 1550 -450.811 213.887 498.978 
12235000 5432 -1587.71 1650.43 -591.278 411.837 720.569 
12234900 6557 -1204.14 1621.43 -614.351 653.868 897.202 
9258.5 3
12235100 5612.25 -807.625 1550.62 -391.768 339.032 518.097 
12235000 5211.5 -1360.75 1659.62 -448.171 461.31 643.167 
12234900 6278.12 -930.125 1626.25 -566.819 556.947 794.653 
9259 3
12235100 5429.11 -531.889 1567.56 -343.6 517.329 621.039 
12235000 4928.89 -1028.11 1664.11 -530.227 624.088 818.918 
12234900 6030 -558.333 1613.56 -465.525 697.545 838.62 
9259.5 3
12235100 5153 -288 1545.12 -525.926 464.55 701.716 
12235000 4645.88 -757.125 1648.62 -539.074 516.164 746.342 
12234900 5781.5 -205.75 1599.5 -473.333 671.587 821.629 
9260 3
12235100 4923.43 -64.1429 1559 -496.908 484.539 694.043 
12235000 4429.57 -552.286 1629.71 -468.19 443.375 644.812 
12234900 5567.86 241 1596.29 -462.43 966.991 1071.87 
9260.5 3
12235100 4715.38 158.625 1533.5 -422.015 451.862 618.285 
12235000 4297.5 -237.875 1621 -267.893 637.75 691.731 
12234900 5266.88 641.125 1580.38 -610.511 811.613 1015.6 
9261 3
12235100 4436.62 413.25 1482 -536.058 489.663 726.036 
12235000 4051.25 11.125 1623.12 -473.558 478.846 673.462 
12234900 4947.88 884.25 1559.62 -613.462 467.548 771.321 
9261.5 3
12235100 4156.75 646.875 1459.62 -547.701 457.192 713.443 
12235000 3693.88 222.375 1610.62 -699.364 413.405 812.412 
12234900 4591.5 1239.12 1540.5 -697.407 694.472 984.209 
9262 3
12235100 3917.43 916 1476.43 -487.416 548.116 733.489 
12235000 3423.86 501.286 1594.71 -549.935 568.046 790.636 
12234900 4169.71 1646.71 1515.57 -859.034 830.121 1194.59 
9262.5 3
12235100 3587.12 1323 1450.12 -685.277 844.398 1087.48 
12235000 3132.62 782.375 1504.62 -604.216 583.173 839.743 
12234900 3860.38 1973.88 1507 -641.783 678.757 934.128 
9263 3
12235100 3325.71 1781 1461.57 -512.57 898.039 1034.02 
12235000 3006.71 986.857 1446 -246.884 400.945 470.86 
12234900 3544.14 2357.86 1509 -620.063 752.906 975.37 
9263.5 3
12235100 2977 2166.88 1545 -704.473 779.545 1050.7 
12235000 2729.5 1283 1499.75 -560.029 598.268 819.486 
12234900 3214.5 2651.62 1583.75 -665.945 593.47 892.015 
9264 3
12235100 2700.5 2480.62 1591.75 -540.039 612.793 816.797 
12235000 2385.12 1547.88 1551 -672.607 517.334 848.549 
12234900 2920.62 2978.12 1657.88 -573.975 637.695 857.964 
9264.5 3
12235100 2382 2768.14 1589 -654.004 590.386 881.066 
12235000 2103.43 1942.71 1610 -578.432 810.758 995.948 
12234900 2646.57 3250 1643.29 -562.738 558.265 792.675 
9265 3
12235100 2009.88 3077.88 1586.12 -747.239 621.952 972.209 
12235000 1924.12 2262.88 1586.12 -360.047 642.893 736.848 
12234900 2404.25 3680.38 1630 -486.589 864.207 991.777 
9265.5 3
12235100 1779.71 3331.14 1638 -465.912 512.688 692.765 
12235000 1802.57 2535.29 1601.14 -246.06 551.439 603.846 
12234900 2145.29 3949.43 1644 -524.219 544.643 755.938 
9266 3
12235100 1554.5 3606.88 1650.5 -443.335 542.78 700.825 
12235000 1651.62 2838.38 1677.38 -297.139 596.632 666.53 
12234900 1863.12 4251.75 1633.75 -555.434 595.121 814.049 
9266.5 3
12235100 1374 3828.62 1634 -352.539 433.105 558.448 
12235000 1348 3157.38 1672.12 -593.018 623.047 860.15 
12234900 1561.12 4625.38 1633.38 -589.844 729.736 938.313 
9267 3
12235100 1124 4122.57 1615.57 -511.247 601.117 789.124 
12235000 1058.29 3421 1647.29 -592.463 539.11 801.032 
12234900 1275.29 5016.14 1651.29 -584.538 799.116 990.087 
9267.5 3
12235100 790.625 4400.12 1595.62 -653.676 544.223 850.571 
12235000 721 3721.75 1600.12 -661.345 589.706 886.075 
12234900 1003.88 5443 1671.25 -532.178 836.975 991.837 
9268 3
12235100 464 4602.43 1644.29 -654.559 405.418 769.942 
12235000 256.857 3953.57 1579.29 -930.146 464.572 1039.71 
12234900 738.571 5669.71 1704 -531.67 454.337 699.354 
9268.5 3
12235100 164.625 4900.75 1693.12 -585.861 583.799 827.076 
12235000 -110.375 4169.12 1547 -718.654 421.827 833.308 
12234900 489.75 5898 1725.12 -486.93 446.743 660.818 
9269 3
12235100 -120.571 5092.43 1669 -559.209 375.84 673.773 
12235000 -480 4446.14 1630.14 -724.755 543.172 905.707 
12234900 367.571 6243.71 1695.14 -239.566 677.871 718.958 
9269.5 3
12235100 -428 5337.62 1645.5 -621.068 495.346 794.414 
12235000 -804.625 4730.75 1646.5 -655.808 574.964 872.163 
12234900 158.125 6512.62 1679.5 -423.124 543.254 688.592 
9270 3
12235100 -717.714 5537.14 1692.57 -612.504 421.814 743.699 
12235000 -1063.43 5026.86 1641.14 -547.153 626.019 831.431 
12234900 136 6959.29 1657.29 -46.7759 944.314 945.472 
9270.5 3
12235100 -982.111 5750.11 1634.33 -524.597 422.556 673.614 
12235000 -1294.33 5338 1656.44 -458.144 617.347 768.774 
12234900 -96.3333 7140.44 1635.11 -460.979 359.442 584.551 
9271 3
12235100 -1081.57 5937.86 1594.86 -195.02 368.129 416.596 
12235000 -1544.29 5746.71 1619.57 -490.103 801.401 939.385 
12234900 -464.429 7192.14 1585.43 -721.755 101.369 728.839 
9271.5 3
12235100 -1124.75 6116 1545.75 -87.7613 362.079 372.563 
12235000 -1732.62 6077.38 1655.38 -382.803 672.075 773.449 
12234900 -767.125 7557.5 1493 -615.237 742.596 964.347 
9272 3
12235100 -1207.75 6433.5 1550.25 -164.356 628.713 649.841 
12235000 -1893.75 6407.25 1597.88 -319.059 653.218 726.975 
12234900 -1040.62 7827.12 1448.75 -541.584 533.911 760.509 
9272.5 3
12235100 -1258.88 6732.88 1465.12 -100.64 589.321 597.852 
12235000 -2106.88 6891.88 1617.62 -419.537 953.986 1042.16 
12234900 -1249.88 8129.5 1443.12 -411.909 595.226 723.853 
9273 3
12235100 -1495.75 7284.75 1396.5 -465.373 1084.23 1179.89 
12235000 -2098.75 7395.88 1653.75 15.9627 990.177 990.305 
12234900 -1292.88 8470.75 1498.62 -84.4794 670.432 675.734 
9273.5 3
12235100 -1535.38 7908.5 1556.62 -78.1558 1230.28 1232.76 
12235000 -2085 7983.5 1625.12 27.1203 1159.02 1159.34 
12234900 -1274.25 8748.38 1638.38 36.7357 547.584 548.815 
9274 3
12235100 -1608 8512.43 1551.43 -152.254 1266.1 1275.22 
12235000 -2111.43 8619.57 1596 -55.4058 1333.48 1334.63 
12234900 -1079.43 9042.57 1705.14 408.431 616.764 739.739 
9274.5 3
12235100 -1525.38 8976.38 1582.38 163.938 920.529 935.013 
12235000 -2015.75 8918.12 1580.5 189.838 592.368 622.044 
12234900 -923.625 9315 1791.38 309.134 540.533 622.687 
9275 3
12235100 -1427.86 9316 1675 197.405 687.5 715.28 
12235000 -1927.29 9193.29 1617 179.078 557.005 585.085 
12234900 -709.857 9497.71 1827.71 432.728 369.867 569.259 
9275.5 3
12235100 -1290.5 9569.38 1714.62 280.321 517.092 588.187 
12235000 -1827.12 9505.75 1720.75 204.41 637.682 669.643 
12234900 -382.875 9733.5 1874.62 667.31 481.195 822.71 
9276 3
12235100 -1155.12 9893.12 1757.12 255.907 612.004 663.353 
12235000 -1686.38 9853.88 1743.38 266.068 658.081 709.833 
12234900 -278.125 9999.12 1954.38 198.015 502.127 539.76 
9276.5 3
12235100 -955.625 10193.5 1794 407.143 613.01 735.899 
12235000 -1493.12 10154 1825.62 394.388 612.5 728.49 
12234900 -181.75 10169.1 2037.25 196.684 346.939 398.812 
9277 3
12235100 -739.375 10531 1904.25 425.689 664.37 789.049 
12235000 -1308.62 10432 1907.75 363.189 547.244 656.797 
12234900 100 10407.8 2009.38 554.626 469.734 726.815 
9277.5 3
12235100 -479.143 10769.3 1984.29 537.67 492.326 729.022 
12235000 -1146.86 10723.1 1961.43 334.231 601.535 688.153 
12234900 325.429 10886.1 1992 465.762 988.415 1092.66 
9278 2
12235100 -370 11017.1 1984.89 224.574 509.929 557.19 
12235000 -996.556 11021.3 1994.11 309.263 613.561 687.095 
9278.5 1
12235000 -865.875 11325.9 1994.38 252.767 589.055 640.997 
