# Supplementary material for: Intrinsic group behaviour II: On the dependence of triad spatial dynamics on social and personal features; and on the effect of social interaction on small group dynamics
Source: PLoS One. 2019 Dec 3;14(12):e0225704. doi: 10.1371/journal.pone.0225704 (PMC6890182; doi:10.1371/journal.pone.0225704)
Supplement: S3 Data Set — (ZIP) [file pone.0225704.s003.zip › set_3_int/group_traj_triad_int/traj_3_0324_43.dat]

3 12225800 12152500 12230800 0 0 1 0 2 1 0 30 10 40 1660.38 1949.08 1470.96 
8725.5 1
12152500 13053.3 -8150.86 1408.57 0 0 0 
8726 1
12152500 13220.4 -8272.11 1543.56 386.048 -280.032 476.918 
8726.5 1
12152500 13291.4 -8380.67 1656 145.194 -221.995 265.261 
8727 1
12152500 13217.1 -8415.44 1565.22 -150.778 -70.5432 166.464 
8727.5 1
12152500 13263 -8500.5 1533 89.6267 -166.124 188.76 
8728 1
12152500 13268.1 -8541.33 1554.67 10.0415 -80.2227 80.8487 
8728.5 1
12152500 13461.6 -8433 1677.8 384.67 215.374 440.859 
8729 1
12152500 13584.1 -8511.44 1754.67 247.998 -158.794 294.481 
8729.5 1
12152500 13644.6 -8545.78 1720.78 123.862 -70.3552 142.448 
8730 1
12152500 13674.9 -8518.8 1695.1 59.6158 53.0015 79.7697 
8730.5 1
12152500 13841.9 -8621.11 1804.11 322.372 -197.512 378.067 
8731 1
12152500 13791.3 -9010.89 1778.44 -108.956 -840.038 847.075 
8731.5 1
12152500 13874.8 -9205.33 1688.22 163.938 -382.013 415.703 
8732 1
12152500 13854.7 -9203.11 1620 -41.5519 4.59137 41.8048 
8732.5 1
12152500 13847.3 -9253.2 1586.7 -14.5013 -98.6002 99.6608 
8733 1
12152500 13844.2 -9288 1587 -6.1067 -69.0476 69.3171 
8733.5 1
12152500 13703.2 -9233 1583.1 -282.61 110.22 303.343 
8734 1
12152500 13546 -9217.44 1606.89 -313.772 31.049 315.305 
8734.5 1
12152500 13479.7 -9237.67 1535 -136.208 -41.5241 142.397 
8735 1
12152500 13378.7 -9097.2 1441.4 -196.433 273.281 336.554 
8735.5 1
12152500 13365.1 -9019.78 1443.56 -26.8025 152.707 155.041 
8736 1
12152500 13416.1 -9050.1 1471.6 101.978 -60.6444 118.647 
8736.5 1
12152500 13432.4 -8996.22 1690.11 31.7368 104.617 109.325 
8737 1
12152500 13486.6 -8956.78 1740.67 109.537 79.8471 135.55 
8737.5 1
12152500 13496.1 -8937.67 1641.89 19.4219 38.8437 43.4286 
8738 1
12152500 13436.3 -8994.89 1522.22 -122.747 -117.499 169.92 
8738.5 1
12152500 13369.3 -9121.2 1472.3 -133.003 -250.617 283.723 
8739 1
12152500 13381.4 -9416.89 1502.11 24.6338 -599.775 600.28 
8739.5 1
12152500 13560.7 -9675.1 1609.1 359.951 -518.496 631.192 
8740 1
12152500 13727.3 -9760.6 1707.5 326.027 -167.319 366.455 
8740.5 1
12152500 13785.3 -9694.4 1858.2 111.753 127.553 169.584 
8741 1
12152500 13706.4 -9992.89 1813.67 -157.083 -594.599 614.999 
8741.5 1
12152500 13379.7 -10194.9 1731.44 -653.556 -404 768.343 
8742 1
12152500 13081.6 -10633.9 1713.11 -617.207 -908.903 1098.66 
8742.5 1
12152500 12696.2 -11176 1767.3 -763.08 -1073.49 1317.07 
8743 1
12152500 12614.7 -11291.2 1810.78 -162.417 -229.526 281.179 
8743.5 1
12152500 12454.6 -11375.5 1912.7 -314.473 -165.575 355.399 
8744 1
12152500 12439 -11539.4 2005.56 -31.3883 -329.868 331.358 
8744.5 1
12152500 12442.9 -11517.2 2034.9 7.92683 45.2123 45.9019 
8745 1
12152500 12506 -11563.9 2059.64 122.05 -90.3464 151.851 
8745.5 1
12152500 12695.3 -11545.6 2050.82 393.498 37.989 395.328 
8746 1
12152500 12817 -11615.2 2050 252.023 -144.128 290.325 
8746.5 1
12152500 12944.5 -11570.5 2050 252.976 88.7897 268.106 
8747 1
12152500 13085.3 -11183.1 2048.6 279.92 770.179 819.47 
8747.5 1
12152500 13112.2 -11003 2043 55.3498 370.576 374.687 
8748 1
12152500 13123.2 -10856.2 2041.5 21.2766 283.946 284.742 
8748.5 1
12152500 13114.4 -10743.9 2044.33 -17.3377 222.398 223.073 
8749 1
12152500 13194.3 -10810.4 2048.5 162.971 -135.737 212.094 
8749.5 1
12152500 13127.4 -10929.2 2045.3 -127.429 -226.286 259.698 
8750 1
12152500 12978.3 -10896.1 2044.56 -302.981 67.2538 310.356 
8750.5 1
12152500 12908.1 -10795 2044 -146.908 211.53 257.54 
8751 1
12152500 13005.8 -10975.8 2044.62 205.989 -381.329 433.409 
8751.5 1
12152500 13061.8 -11362.2 2043.67 94.8957 -653.835 660.686 
8752 1
12152500 13020 -11418.9 2038.11 -97.0611 -131.606 163.527 
8752.5 1
12152500 13113.5 -11478.2 2036 193.182 -122.647 228.826 
8753 1
12152500 13017.4 -11640.3 2034.89 -187.243 -315.952 367.268 
8753.5 1
12152500 12910.2 -11840.1 2041 -213.165 -397.173 450.761 
8754 1
12152500 13025.4 -11759.6 2033 228.075 159.428 278.272 
8754.5 1
12152500 13317.2 -11481.2 2033 566.602 540.583 783.114 
8755 1
12152500 13403.8 -11121.8 2033 169.76 704.749 724.907 
8755.5 1
12152500 13337.9 -10917.3 2032.33 -132.573 411.357 432.192 
8756 1
12152500 13252.3 -10905.2 2030 -171.798 24.3195 173.511 
8756.5 1
12152500 13207.4 -10789.9 2030 -92.9377 238.785 256.234 
8757 1
12152500 13184.8 -10715.6 2030 -45.2428 148.37 155.115 
8757.5 1
12152500 13365.3 -10822.3 2030 348.563 -206.135 404.954 
8758 1
12152500 13350.7 -10935.2 2030 -29.6896 -228.52 230.441 
8758.5 1
12152500 13067.4 -11213.9 2030 -568.859 -559.544 797.928 
8759 1
12152500 12947.8 -11419.8 2027.89 -240.155 -413.459 478.146 
8759.5 1
12152500 12837.9 -11438.8 2021.56 -217.602 -37.6238 220.83 
8760 1
12152500 12724.1 -11452.4 2017.88 -234.565 -28.0355 236.234 
8760.5 1
12152500 12552 -11593.4 2018 -347.727 -284.989 449.592 
8761 1
12152500 12516 -11665.4 2019.25 -71.2871 -142.437 159.28 
8761.5 1
12152500 12516.1 -11627.4 2023.67 0.220897 75.4087 75.409 
8762 1
12152500 12550.6 -11304.8 2038.22 67.1432 628.98 632.553 
8762.5 1
12152500 12557.6 -11116.9 2037.89 14.0281 376.531 376.792 
8763 1
12152500 12458.8 -11079 2030.44 -198.349 76.0821 212.44 
8763.5 1
12152500 12308 -11006.1 2017.25 -305.218 147.52 338.999 
8764 1
12152500 12394.1 -11077.3 2010.67 176.457 -145.919 228.975 
8764.5 1
12152500 12712.7 -11108.9 2011 605.619 -59.9915 608.583 
8765 1
12152500 12744.6 -11056.6 2011.88 66.1663 108.207 126.833 
8765.5 1
12152500 12982 -10937.1 2011.22 479.545 241.442 536.897 
8766 1
12152500 13051.8 -10927.6 2011 134.706 18.447 135.963 
8766.5 1
12152500 13134.8 -11000.4 2011 166.611 -146.224 221.677 
8767 1
12152500 13154 -11024.7 2010.67 38.8105 -48.9751 62.4885 
8767.5 1
12152500 13292 -11155.6 2008.75 279.919 -265.636 385.897 
8768 1
12152500 13318.8 -11093.2 1998 53.4487 124.556 135.54 
8768.5 1
12152500 12877.1 -11233.1 1998 -885.076 -280.366 928.42 
8769 1
12152500 12777.2 -11208 1996.22 -199.806 50.25 206.027 
8769.5 1
12152500 12701.2 -11257 1991.22 -143.667 -92.6276 170.939 
8770 1
12152500 12612.4 -11345.6 1989.12 -177.34 -176.896 250.483 
8770.5 1
12152500 12431.8 -11355.5 1982.5 -373.965 -20.4451 374.523 
8771 1
12152500 12390.4 -11322.9 1978.38 -85.3093 67.268 108.64 
8771.5 1
12152500 12515.8 -11154.1 1971.44 241.159 324.546 404.336 
8772 1
12152500 12942 -10949 1967.62 832.465 400.608 923.842 
8772.5 1
12152500 13134.4 -11011.6 1966.88 399.118 -129.927 419.734 
8773 1
12152500 13285 -11025.6 1966.88 314.457 -29.2276 315.813 
8773.5 1
12152500 13264.1 -11006.8 1967 -42.4289 38.3638 57.2013 
8774 1
12152500 13367.9 -11076.4 1965.89 199.163 -133.771 239.918 
8774.5 1
12152500 13333.8 -11318.2 1965.88 -66.4181 -470.439 475.104 
8775 1
12152500 13470.2 -11324.2 1966 280.864 -12.3457 281.135 
8775.5 1
12152500 13508.1 -11140.6 1966 77.2959 374.745 382.634 
8776 1
12152500 13533.8 -11001 1966 51.0458 278.137 282.783 
8776.5 1
12152500 13485.8 -10951.6 1966 -94.4882 97.1949 135.554 
8777 1
12152500 13400.2 -11044.9 1966 -166.073 -181.095 245.715 
8777.5 1
12152500 12954.8 -11336.1 1966 -894.523 -584.811 1068.73 
8778 1
12152500 12788.8 -11466.6 1965.88 -344.398 -270.747 438.08 
8778.5 1
12152500 12593.7 -11460.8 1965 -381.022 11.4204 381.193 
8779 1
12152500 12493.5 -11513.6 1967.12 -193.746 -102.219 219.058 
8779.5 1
12152500 12394.4 -11500.4 1989 -203.542 27.2074 205.352 
8780 1
12152500 12315 -11440.4 2006.75 -165.71 125.261 207.726 
8780.5 1
12152500 12056.1 -11240.9 2015.44 -506.632 390.384 639.59 
8781 1
12152500 12204.2 -11255.2 2060.62 296.278 -28.7222 297.667 
8781.5 1
12152500 12056.5 -11232.9 2054.75 -304.639 46.134 308.113 
8782 1
12152500 12013.6 -11328.6 2050 -87.1443 -194.614 213.234 
8782.5 1
12152500 12122.2 -11471.3 2050 211.279 -277.643 348.89 
8783 1
12152500 12147.2 -11585.1 2045 48.1303 -218.83 224.061 
8783.5 1
12152500 12137.1 -11458.6 2073.75 -20.9194 261.364 262.199 
8784 1
12152500 12170.1 -11144.9 2060.75 67.623 642.93 646.477 
8784.5 1
12152500 12240.6 -10919.1 2058 133.391 427.583 447.907 
8785 1
12152500 12534.4 -10779 2058 580.671 276.899 643.313 
8785.5 1
12152500 12857.2 -10786.4 2058 676.887 -15.4612 677.063 
8786 1
12152500 12700.8 -11095.4 2058 -303.83 -600.135 672.662 
8786.5 1
12152500 12488.4 -11400.9 2053.38 -418.94 -602.427 733.778 
8787 1
12152500 12366.1 -11362.9 2050.33 -247.498 76.895 259.168 
8787.5 1
12152500 12145.1 -11218.8 2036.12 -435.012 283.738 519.368 
8788 1
12152500 12199.2 -11205.9 2024.5 114.429 27.2199 117.622 
8788.5 1
12152500 12211.6 -11073.9 2022.89 23.5288 252.364 253.458 
8789 1
12152500 12268.6 -10964.6 2022.88 116.468 222.988 251.572 
8789.5 1
12152500 12110.1 -10806.9 2022 -328.838 327.282 463.948 
8790 1
12152500 12318.4 -10806.8 2025.38 415.669 0.249501 415.669 
8790.5 1
12152500 12450.3 -10981.2 2026 255.733 -338.124 423.943 
8791 1
12152500 12567.9 -11311.9 2053.78 225.202 -633.461 672.301 
8791.5 1
12152500 12616.6 -11507.5 2049.38 100.487 -403.322 415.651 
8792 1
12152500 12669.3 -11558.9 2044 107.788 -105.09 150.539 
8792.5 1
12152500 12631 -11545.9 2044.89 -75.3111 25.5403 79.524 
8793 1
12152500 12591.5 -11645.6 2046.5 -80.6122 -203.543 218.925 
8793.5 1
12152500 12558.8 -11542.2 2054.56 -67.8884 214.529 225.014 
8794 1
12152500 12876.3 -11485.4 2055 607.181 108.562 616.81 
8794.5 1
12152500 13016.4 -11431.6 2052 283.485 108.946 303.699 
8795 1
12152500 13039.6 -11404.7 2046.89 47.5011 55.2425 72.8566 
8795.5 1
12152500 12965 -11515.6 2043.62 -149.111 -221.917 267.36 
8796 1
12152500 12987.2 -11490.2 2041 43.2339 49.4217 65.6634 
8796.5 1
12152500 12644.6 -11162.3 2039.33 -658.974 630.556 912.057 
8797 1
12152500 12437.2 -11022 2036.67 -417.17 282.361 503.744 
8797.5 1
12152500 12296.4 -11161.1 2029.88 -286.858 -283.35 403.206 
8798 1
12152500 12205.4 -11094 2025.22 -178.997 132.136 222.486 
8798.5 1
12152500 12039.8 -11458.7 2014.67 -327.404 -720.685 791.569 
8799 1
12152500 12008 -11453.8 2016.25 -66.0661 10.2218 66.8521 
8799.5 1
12152500 12327.7 -10986.3 2021.56 652.381 953.912 1155.66 
8800 1
12152500 12776.3 -10891 2020.89 867.827 184.397 887.201 
8800.5 1
12152500 12950.2 -10967.1 2017.62 349.933 -153.169 381.987 
8801 1
12152500 12568.2 -11293.9 2009.22 -757.992 -648.341 997.445 
8801.5 1
12152500 12473.6 -11426.6 2008.25 -189.194 -265.472 325.991 
8802 1
12152500 12449.6 -11554.3 1999.11 -47.9471 -254.399 258.878 
8802.5 1
12152500 12307.1 -11807.9 1998.33 -281.511 -501.098 574.759 
8803 1
12152500 12339.9 -11712.3 1999.89 65.2944 190.35 201.237 
8803.5 1
12152500 12378.4 -11222.9 2000.88 76.5131 973.078 976.082 
8804 1
12152500 12392.8 -10969.9 1983.33 29.0965 511.083 511.911 
8804.5 1
12152500 12623.6 -10916.4 1978.33 443.803 102.778 455.549 
8805 1
12152500 12882.3 -11004 1977 535.703 -181.274 565.542 
8805.5 1
12152500 13211.4 -11091.3 1977 692.766 -183.732 716.716 
8806 1
12152500 13286.2 -11170.2 1977 153.456 -161.839 223.026 
8806.5 1
12152500 13263.2 -11227 1977 -44.7471 -110.409 119.132 
8807 1
12152500 13298.6 -11303.5 1977 67.9808 -147.115 162.063 
8807.5 1
12152500 13374.3 -11389.2 1977 151.164 -171.102 228.313 
8808 1
12152500 13310.4 -11335.9 1976.89 -132.002 110.193 171.95 
8808.5 1
12152500 12943.8 -11358.3 1973.78 -748.299 -45.805 749.7 
8809 1
12152500 12752.6 -11253.8 1997 -371.305 203.02 423.184 
8809.5 1
12152500 12560.2 -11052.4 1994.44 -381.614 399.471 552.455 
8810 1
12152500 12378.3 -10917.9 1993 -353.869 261.781 440.174 
8810.5 1
12152500 12206.2 -11013.5 1988.5 -356.28 -197.953 407.579 
8811 1
12152500 12027.9 -11369 1996.22 -362.523 -722.561 808.404 
8811.5 1
12152500 11936.4 -11337 1982 -177.009 61.8956 187.519 
8812 1
12152500 11867.2 -11443.9 1974 -146.142 -225.951 269.094 
8812.5 1
12152500 11961.2 -11493.6 1971.33 190.227 -100.568 215.175 
8813 1
12152500 12342.8 -11757.2 1977.88 757 -523.203 920.212 
8813.5 1
12152500 12505.1 -11715.4 1981.67 326.026 83.9469 336.66 
8814 1
12152500 12454.8 -11802.1 1984 -100.066 -172.3 199.25 
8814.5 1
12152500 12921.8 -11689.6 1982.78 906.796 218.554 932.762 
8815 1
12152500 13233.4 -11580.6 1980.56 620.85 217.131 657.724 
8815.5 1
12152500 13292.4 -11501.7 1980.44 117.53 157.149 196.237 
8816 1
12152500 13462.3 -11340.1 1980.89 335.087 318.65 462.408 
8816.5 1
12152500 13437.9 -11315.1 1980 -50.5337 51.6242 72.2407 
8817 1
12152500 13459.6 -11109.3 1980 50.4568 478.696 481.348 
8817.5 1
12152500 13376.3 -10855 1980 -133.9 408.819 430.189 
8818 1
12152500 13319.8 -10802.4 1980 -124.528 115.914 170.127 
8818.5 1
12152500 13231.6 -10716.2 1980 -183.212 179.054 256.178 
8819 1
12152500 13152.8 -10632.9 1980 -157.066 166.058 228.572 
8819.5 1
12152500 13050.1 -10671.4 1980 -192.982 -72.4728 206.142 
8820 1
12152500 12814.1 -11072.4 1984.62 -480.623 -816.559 947.506 
8820.5 1
12152500 12660.2 -11345.4 1998 -327.453 -580.999 666.922 
8821 1
12152500 12667.2 -11464.7 2018 13.6452 -232.402 232.802 
8821.5 1
12152500 12707.2 -11666.8 2019.56 78.125 -394.748 402.405 
8822 1
12152500 12703 -11642.6 2021.56 -8.47836 48.639 49.3724 
8822.5 1
12152500 12716.8 -11742.1 2020.78 28.0036 -202.349 204.277 
8823 1
12152500 12817.8 -11663.1 2021.78 198.819 155.512 252.414 
8823.5 1
12152500 12931.8 -11641.3 2020.89 223.529 42.7015 227.572 
8824 1
12152500 12988.9 -11734.8 2020.12 117.484 -192.215 225.276 
8824.5 1
12152500 13355.3 -11540.7 2020 738.827 391.297 836.05 
8825 1
12152500 12982 -11589.4 2020 -707.071 -92.3822 713.08 
8825.5 1
12152500 12619.2 -11415.8 2020 -732.828 350.898 812.506 
8826 1
12152500 12379 -11166.3 2019.78 -497.412 516.391 716.992 
8826.5 1
12152500 12317.2 -11248.8 2017.89 -122.09 -162.934 203.601 
8827 1
12152500 12187.7 -11237.8 2011 -251.564 21.3592 252.469 
8827.5 1
12152500 12285.4 -11142.1 2020.12 202.714 198.45 283.682 
8828 1
12152500 12182.4 -11100.9 2019.67 -211.356 84.6737 227.687 
8828.5 1
12152500 12220.9 -11155.1 2016.38 78.27 -110.461 135.38 
8829 1
12152500 12185.3 -11160 2011.9 -68.9438 -9.44767 69.5881 
8829.5 1
12152500 12256.8 -11169 2011.88 140.098 -17.6471 141.205 
8830 1
12152500 12125 -11314.1 2050.22 -260.891 -287.349 388.115 
8830.5 1
12152500 12186.2 -11361.8 2041.11 121.473 -94.5767 153.949 
8831 1
12152500 12235.6 -11362.8 2043.38 102.495 -2.01706 102.515 
8831.5 1
12152500 12107.4 -11371.4 2043.22 -260.53 -17.6716 261.128 
8832 1
12152500 12124.7 -11236.1 2024.33 34.3757 270.126 272.305 
8832.5 1
12152500 12141 -11056 2016.89 32.5365 358.787 360.259 
8833 1
12152500 12150.2 -11110.3 2017.56 18.0122 -106.12 107.638 
8833.5 1
12152500 12102.1 -11175.4 2017 -97.1942 -131.538 163.551 
8834 1
12152500 12499 -11170.8 2016.89 776.691 9.13242 776.744 
8834.5 1
12152500 12694.8 -11339.8 2016.12 401.951 -346.966 530.989 
8835 1
12152500 12953.7 -11431.1 2017 508.677 -179.491 539.416 
8835.5 1
12152500 13210.2 -11360.6 2015.5 513.167 140.972 532.178 
8836 1
12152500 13315.3 -11330.4 2014.67 217.114 62.3565 225.891 
8836.5 1
12152500 13277.1 -11201.3 2009.11 -74.9455 253.159 264.02 
8837 1
12152500 13235.9 -10909.6 2007.62 -83.3053 589.31 595.169 
8837.5 1
12152500 13213.3 -10960.9 2007.78 -46.7669 -106.357 116.185 
8838 1
12152500 13317.6 -11201.7 2008 202.373 -467.53 509.45 
8838.5 1
12152500 13222.3 -11446 2007.33 -181.722 -466.285 500.444 
8839 1
12152500 13200.6 -11521.4 2006.12 -45.038 -156.38 162.736 
8839.5 1
12152500 13207 -11545.6 2005.67 12.9837 -49.2476 50.9303 
8840 1
12152500 13212.2 -11547.3 2002.56 10.0235 -3.41224 10.5883 
8840.5 1
12152500 13094.5 -11749.6 2003 -232.653 -399.786 462.554 
8841 1
12152500 12970.6 -11740.4 2003 -259.153 19.3515 259.874 
8841.5 1
12152500 12740.8 -11718.6 2002.33 -448.92 42.6161 450.939 
8842 1
12152500 12599.6 -11753.1 2002 -282.306 -69.1389 290.649 
8842.5 1
12152500 12352.9 -11724.6 2001.88 -512.994 59.2516 516.404 
8843 1
12152500 12364.7 -11726.6 2000.22 23.7257 -3.88442 24.0416 
8843.5 1
12152500 12497.1 -11860.5 2000 257.701 -260.592 366.494 
8844 1
12152500 12707.1 -12076.7 2000 406.163 -418.117 582.915 
8844.5 1
12152500 12815.2 -12215.5 2000 217.146 -278.782 353.372 
8845 1
12152500 12754.3 -11411.4 2000 -123.313 1627.64 1632.31 
8845.5 1
12152500 12750.9 -11088.8 1999.38 -7.00068 653.228 653.265 
8846 1
12152500 12832.5 -10975.5 1998 164.899 228.788 282.021 
8846.5 1
12152500 12977.2 -10900.1 1998 283.214 147.532 319.336 
8847 1
12152500 13114.5 -10920.5 1994.12 275.658 -40.9415 278.682 
8847.5 1
12152500 13193.5 -10785.5 1992.25 164.927 281.837 326.547 
8848 1
12152500 13120.6 -10771.6 1991.67 -142.47 27.2352 145.049 
8848.5 1
12152500 13148.4 -10893.1 1991 55.6389 -243.139 249.424 
8849 1
12152500 13332.4 -11225.6 1990.89 377.966 -682.609 780.265 
8849.5 1
12152500 13315.3 -11529.3 1989 -32.4074 -575.337 576.249 
8850 1
12152500 13201.6 -11621.8 1989 -226.963 -184.464 292.471 
8850.5 1
12152500 13107.8 -11676.1 1989 -193.158 -111.883 223.222 
8851 1
12152500 13049.8 -11685.7 1995.67 -115.253 -18.9695 116.804 
8851.5 1
12152500 12913.4 -11643.5 2000.38 -273.901 84.672 286.69 
8852 1
12152500 12749.4 -11327.5 2003 -336.066 647.541 729.554 
8852.5 1
12152500 12596.6 -11055 1996.44 -307.484 548.29 628.624 
8853 1
12152500 12460.6 -11062.4 1994 -270.778 -14.6912 271.176 
8853.5 1
12152500 12542.3 -10919 1991 158.657 278.398 320.433 
8854 1
12152500 12243.1 -11352.5 1989.75 -591.321 -856.719 1040.97 
8854.5 1
12152500 12149.1 -11448.5 1991.88 -191.446 -195.519 273.641 
8855 1
12152500 12193 -11666.4 2011.38 90.6508 -450.155 459.192 
8855.5 1
12152500 12133.9 -11691.3 2014 -115.677 -48.8421 125.566 
8856 1
12152500 12193.2 -11795 2013 117.78 -205.688 237.022 
8856.5 1
12152500 12168.8 -11795.8 2013.44 -48.6525 -1.54628 48.6771 
8857 1
12152500 12124.3 -11730.1 2031.11 -86.4678 127.756 154.267 
8857.5 1
12152500 12100.1 -11249.4 2024.44 -48.1555 955.6 956.812 
8858 1
12152500 12199.8 -10902.1 2023.38 199.677 696.031 724.106 
8858.5 1
12152500 12632.1 -10892.1 2022.11 885.986 20.5203 886.223 
8859 1
12152500 12814.1 -10901.8 2021.67 356.863 -18.9542 357.366 
8859.5 1
12152500 12950.4 -10921.4 2021.5 271.442 -39.0383 274.235 
8860 1
12152500 12960.4 -10818 2019.22 20.9344 214.917 215.934 
8860.5 1
12152500 13032.3 -10700.6 2019 139.862 228.491 267.898 
8861 1
12152500 13298 -10932 2020 552.322 -481.173 732.521 
8861.5 1
12152500 13337.1 -11188.8 2019.22 77.9106 -511.51 517.409 
8862 1
12152500 13265.4 -11391.8 2009.44 -137.556 -389.635 413.204 
8862.5 1
12152500 13114.8 -11431.4 2007.12 -308.8 -81.1418 319.283 
8863 1
12152500 12940.2 -11409.7 2006.78 -347.665 43.2437 350.344 
8863.5 1
12152500 12693.2 -11207 2005.12 -483.312 396.608 625.21 
8864 1
12152500 12627.2 -11175 1998.38 -140.725 68.2303 156.393 
8864.5 1
12152500 12624.9 -11272.1 1994.22 -4.50594 -185.327 185.381 
8865 1
12152500 12673.9 -11439 1989.89 97.4155 -331.787 345.792 
8865.5 1
12152500 12740.9 -11591.4 1989.89 141.35 -321.613 351.304 
8866 1
12152500 12906.9 -11429.7 1986.78 331.337 322.91 462.661 
8866.5 1
12152500 13091.6 -11188 1985.11 373.819 489.204 615.679 
8867 1
12152500 13301 -10949.6 1985 401.235 456.79 607.986 
8867.5 1
12152500 13447.5 -10931.9 1985 295.96 35.7183 298.107 
8868 1
12152500 13354 -10889.9 1985 -194.387 87.3181 213.098 
8868.5 1
12152500 13266.3 -10825 1984.78 -168.915 125 210.136 
8869 1
12152500 13270.6 -10780.9 1984.62 8.74066 89.8676 90.2917 
8869.5 1
12152500 13087.9 -11108.4 1983.89 -358.306 -642.293 735.475 
8870 1
12152500 12709.6 -11583.2 1990.62 -728.832 -914.847 1169.68 
8870.5 1
12152500 12629.2 -11550.5 1987.12 -164.366 66.9734 177.487 
8871 1
12152500 12524.6 -11334.4 1992 -214.836 443.789 493.054 
8871.5 1
12152500 12595.6 -11040.4 1983.88 145.791 603.696 621.051 
8872 1
12152500 12709 -10847.9 1970.56 218.449 370.879 430.431 
8872.5 1
12152500 12856.1 -10761.6 1970.5 289.616 169.811 335.728 
8873 1
12152500 13024.8 -10689 1970 343.488 147.912 373.982 
8873.5 1
12152500 13177.2 -10664.5 1970 299.552 48.1336 303.395 
8874 1
12152500 13430.1 -10795.8 1970 508.775 -264.14 573.256 
8874.5 1
12152500 13602.1 -11022 1970 338.61 -445.319 559.434 
8875 1
12152500 13473.5 -11166 1969.75 -268.528 -300.626 403.092 
8875.5 1
12152500 13214.9 -11438.9 1967.12 -523.532 -552.379 761.057 
8876 1
12152500 13008.6 -11582.1 1966.44 -401.4 -278.669 488.65 
8876.5 1
12152500 12751.1 -11643.2 1964.88 -506.753 -120.352 520.849 
8877 1
12152500 12526.2 -11732.9 1967.88 -454.293 -181.061 489.045 
8877.5 1
12152500 12275.9 -11670.5 1969.88 -513.064 127.818 528.745 
8878 1
12152500 12078.1 -11343.5 1968.88 -399.495 660.606 772.008 
8878.5 1
12152500 12026 -11065.6 1980 -104.459 556.864 566.576 
8879 1
12152500 12117.8 -11070.4 1977 181.738 -9.54345 181.989 
8879.5 1
12152500 12646.8 -11000.4 1988.62 1049.55 139.027 1058.72 
8880 1
12152500 12745.7 -10925.3 1996.56 199.429 151.294 250.323 
8880.5 1
12152500 12764 -10877 1997.78 34.204 90.1741 96.4432 
8881 1
12152500 12753.6 -10905.2 1998 -21.3918 -58.2474 62.0513 
8881.5 1
12152500 12944.7 -10915.1 1998 382.083 -19.7222 382.592 
8882 1
12152500 12931.8 -11032.8 1997.12 -26.0943 -237.654 239.083 
8882.5 1
12152500 12943 -11128.3 2004.67 22.5451 -191.55 192.872 
8883 1
12152500 12783.9 -11178.6 2019.5 -313.856 -99.1946 329.158 
8883.5 1
12152500 12503.9 -11194.3 2020.33 -565.629 -31.734 566.518 
8884 1
12152500 12199.2 -11385.1 2046.75 -629.419 -394.198 742.671 
8884.5 1
12152500 12159.1 -11378.4 2029.22 -79.4829 13.2288 80.5763 
8885 1
12152500 12186.4 -11360.6 2044.38 52.3299 34.2024 62.5158 
8885.5 1
12152500 12059.3 -11405 2047.86 -269.257 -94.0148 285.198 
8886 1
12152500 11975.3 -11366 2062.33 -164.613 76.4706 181.508 
8886.5 1
12152500 12178.9 -11305.9 2063.43 410.33 121.256 427.871 
8887 1
12152500 12163.5 -11325.8 2056.25 -31.994 -41.4435 52.3563 
8887.5 1
12152500 12144.5 -11515.9 2050.25 -37.182 -372.065 373.918 
8888 1
12152500 12304 -11488.6 2040.62 309.709 52.9126 314.196 
8888.5 1
12152500 12379.1 -11628.1 2030.25 148.176 -275.148 312.51 
8889 1
12152500 12723.4 -11735.2 2029 683.036 -212.55 715.343 
8889.5 1
12152500 13054.9 -11708.8 2029.38 653.846 52.2682 655.932 
8890 1
12152500 13226.1 -11682.6 2029.25 337.771 51.5286 341.679 
8890.5 1
12152500 13367.4 -11558.4 2028.38 285.931 251.518 380.812 
8891 1
12152500 13328.9 -11467.3 2026 -79.7471 188.591 204.758 
8891.5 1
12152500 13227 -11528.8 2024.67 -200.112 -120.81 233.752 
8892 1
12152500 13183.7 -11463.1 2023.43 -86.9191 131.797 157.878 
8892.5 1
12152500 13002.6 -11163.5 2023.75 -386.943 640.263 748.105 
8893 1
12152500 12749.9 -10942.9 2024 -505.5 441.25 670.993 
8893.5 1
12152500 12678.9 -10916.8 2023.56 -138.645 50.9711 147.717 
8894 1
12152500 12720.4 -10893.1 2023 79.6279 45.3988 91.6605 
8894.5 1
12152500 12693.8 -11047.6 2023.62 -51.3996 -298.263 302.659 
8895 1
12152500 12856 -11379 2013.5 324.5 -662.75 737.928 
8895.5 1
12152500 13039.2 -11411.6 1997.88 360.728 -64.2224 366.401 
8896 1
12152500 13197.5 -11414.6 1993.38 327.64 -6.21118 327.699 
8896.5 1
12152500 13292.4 -11458.5 1992.38 191.667 -88.6364 211.169 
8897 1
12152500 13162.4 -11435.1 1987.38 -262.097 47.127 266.3 
8897.5 1
12152500 12778.9 -11329.4 2000.62 -789.095 217.593 818.546 
8898 1
12152500 12543.4 -11433.8 2026.88 -468.191 -207.505 512.114 
8898.5 1
12152500 12659.6 -11469.2 1996.38 233.434 -71.2851 244.076 
8899 1
12152500 12593 -11524.5 1995.62 -130.382 -108.121 169.38 
8899.5 1
12152500 12635.8 -11387.4 1986.25 84.1535 269.931 282.745 
8900 1
12152500 12477.4 -11385.2 1995.75 -321.247 4.31034 321.276 
8900.5 1
12152500 12283 -11455.9 2021.5 -391.097 -142.103 416.113 
8901 1
12152500 12148.1 -11315.9 2031.5 -272.475 282.828 392.727 
8901.5 1
12152500 12111.1 -11140.2 2029.62 -74.1483 351.954 359.68 
8902 1
12152500 12042.4 -11079.9 2029 -140.306 123.214 186.729 
8902.5 1
12152500 12129.8 -10998.5 2028 179.047 166.752 244.671 
8903 1
12152500 12155.2 -10992.2 2023.75 50.5952 12.4008 52.0928 
8903.5 1
12152500 12293 -11269.2 2015.62 277.722 -558.468 623.711 
8904 1
12152500 12606.8 -11475.3 2012.33 618.891 -406.476 740.438 
8904.5 1
12152500 12783 -11573 2003.25 346.213 -191.88 395.829 
8905 1
12152500 13069.9 -11488.2 2001.75 583.079 172.256 607.991 
8905.5 1
12152500 13173.2 -11451.2 1999.5 205.109 73.4127 217.851 
8906 1
12152500 13319.4 -11272.5 1997 289.356 353.96 457.182 
8906.5 1
12152500 12826.2 -11041.9 1997 -976.485 456.683 1078 
8907 1
12152500 12610.1 -10985.2 1997 -441.071 115.561 455.959 
8907.5 1
12152500 12446 -11101.2 2000.12 -331.566 -234.343 406.02 
8908 1
12152500 12190.7 -11149.9 1999.67 -491.026 -93.5363 499.855 
8908.5 1
12152500 12066 -11315.5 1998.88 -238.368 -316.656 396.346 
8909 1
12152500 12191.8 -11315 2004 260.892 1.03734 260.894 
8909.5 1
12152500 12105.1 -11324.8 2004 -177.147 -19.9386 178.266 
8910 1
12152500 12135.5 -11305 2004.12 60.8717 39.5792 72.6077 
8910.5 1
12152500 12196 -11304.1 2008.44 119.329 1.75323 119.342 
8911 1
12152500 12243.1 -11481.6 2009.62 91.6829 -345.358 357.32 
8911.5 1
12152500 12384.8 -11510.4 2004.75 300.053 -60.911 306.173 
8912 1
12152500 12707.1 -11511.3 2004 649.922 -1.93212 649.924 
8912.5 1
12152500 13074.5 -11436.6 2003.88 714.764 145.347 729.393 
8913 1
12152500 13150.7 -11285.8 1999.78 151.124 299.3 335.29 
8913.5 1
12152500 13072.6 -11291.1 1997.5 -154.538 -10.5886 154.9 
8914 1
12152500 12736.5 -11462.1 1996.5 -701.722 -356.994 787.311 
8914.5 1
12152500 12411.2 -11541.4 1994.38 -658.401 -160.425 677.664 
8915 1
12152500 12407.7 -11553.8 1993.22 -7.10979 -24.6087 25.6152 
8915.5 1
12152500 12250.6 -11612.4 1993 -308.53 -115.122 329.308 
8916 1
12152500 12146.3 -11487.9 1990.89 -204.895 244.57 319.056 
8916.5 1
12152500 12227.1 -11496.5 1983.88 159.983 -17.0517 160.89 
8917 1
12152500 12167.1 -11558.5 1981.75 -126.316 -130.526 181.639 
8917.5 1
12152500 12146.9 -11537.8 1980.56 -40.2308 41.1973 57.5824 
8918 1
12152500 12075.4 -11407.1 1980 -140.775 257.191 293.197 
8918.5 1
12152500 12309 -10888.2 1979.33 469.127 1041.97 1142.71 
8919 1
12152500 12390 -10769.6 1978.89 152.542 223.478 270.576 
8919.5 1
12152500 12600.8 -11043.2 1986.88 431.865 -560.849 707.855 
8920 1
12152500 12557.6 -11476.9 1990.56 -87.9724 -883.175 887.546 
8920.5 1
12152500 12508.2 -11517.4 2003.62 -97.6348 -80.1705 126.332 
8921 1
12152500 12495.9 -11510.6 2014.11 -25.3822 14.003 28.9886 
8921.5 1
12152500 12537.6 -11617.7 2019.56 82.3452 -211.682 227.134 
8922 1
12152500 12799.6 -11676.2 2020.62 518.949 -116.007 531.757 
8922.5 1
12152500 12806 -11546.1 2021.33 12.9837 265.049 265.366 
8923 1
12152500 13041.1 -11415.2 2021.89 469.284 261.255 537.105 
8923.5 1
12152500 13159.9 -11272.1 2018 240.9 290.258 377.204 
8924 1
12152500 13131.3 -11008.9 2017.11 -56.5182 521.26 524.315 
8924.5 1
12152500 13202.4 -10838.4 2017 139.434 334.205 362.125 
8925 1
12152500 13284.2 -10851.1 2017 170.726 -26.444 172.762 
8925.5 1
12152500 13340.1 -10853 2017 106.823 -3.61164 106.885 
8926 1
12152500 13530.2 -10853.7 2017 385.617 -1.41988 385.619 
8926.5 1
12152500 13140.9 -10883.4 2017 -817.857 -62.395 820.234 
8927 1
12152500 12919.9 -11124.1 2017 -424.983 -462.867 628.376 
8927.5 1
12152500 12880.9 -11261.3 2008.78 -78.5115 -276.142 287.086 
8928 1
12152500 12476.8 -11493.8 1995.9 -813.056 -467.74 937.998 
8928.5 1
12152500 12149.4 -11309.2 1989.56 -641.874 361.917 736.876 
8929 1
12152500 11997.2 -10951.6 1993 -299.105 702.598 763.615 
8929.5 1
12152500 11983.4 -11264.1 1992.89 -27.0247 -613.971 614.565 
8930 1
12152500 12036.3 -11568.2 1985.22 108.379 -623.179 632.533 
8930.5 1
12152500 12122.2 -11557.7 1983.67 172.122 21.1534 173.417 
8931 1
12152500 12186.9 -11461.2 2003 125.811 187.635 225.91 
8931.5 1
12152500 12053 -11319.8 2000.62 -280.102 295.967 407.497 
8932 1
12152500 12001.4 -11158.2 1998.44 -107.184 335.817 352.507 
8932.5 1
12152500 11927.7 -11004.2 1997.33 -143.258 299.029 331.574 
8933 1
12152500 11787.8 -11414.8 1994.44 -272.157 -798.746 843.84 
8933.5 1
12152500 12183.2 -11620.2 1992.75 818.783 -425.408 922.701 
8934 1
12152500 12828.1 -11435.8 1992 1249.73 357.504 1299.86 
8934.5 1
12152500 12832.4 -10790.9 1992 8.56203 1294.99 1295.01 
8935 1
12152500 12871.1 -10666.8 1992 79.0533 253.26 265.311 
8935.5 1
12152500 12955 -10638.9 1992 166.446 55.3351 175.403 
8936 1
12152500 13020.6 -10943.8 1992 128.425 -596.597 610.263 
8936.5 1
12152500 13173.6 -11326.9 1992 318.087 -796.518 857.683 
8937 1
12152500 13176.6 -11458 1992 5.74619 -257.108 257.172 
8937.5 1
12152500 13000.2 -11589.4 1991.38 -349.813 -260.665 436.251 
8938 1
12152500 12873.9 -11598.6 1990.89 -256.311 -18.6218 256.986 
8938.5 1
12152500 12677.6 -11654.4 1994.12 -390.187 -110.973 405.661 
8939 1
12152500 12616.8 -11535.9 1991.44 -127.03 247.361 278.072 
8939.5 1
12152500 12397.7 -11466.2 1999.78 -427.951 136.068 449.062 
8940 1
12152500 12197.8 -11200.8 1990.88 -403.872 536.308 671.371 
8940.5 1
12152500 12139.9 -11098.4 1985.67 -115.032 203.391 233.667 
8941 1
12152500 12189.8 -11028.4 1980.67 97.4392 136.719 167.888 
8941.5 1
12152500 12394.9 -10861.1 1980.25 412.67 336.659 532.575 
8942 1
12152500 12579.3 -10836.1 1977 366.716 49.7294 370.073 
8942.5 1
12152500 12589.1 -10838 1977 19.2476 -3.71828 19.6035 
8943 1
12152500 12507 -10898.1 1976.78 -163.243 -119.505 202.311 
8943.5 1
12152500 12324.9 -11099 1973.88 -375.515 -414.204 559.086 
8944 1
12152500 12169.8 -11266 1969.56 -319.13 -343.621 468.956 
8944.5 1
12152500 12251.8 -11377.1 1982.12 160.102 -217.041 269.703 
8945 1
12152500 12224.2 -11386.2 1995.88 -56.2372 -18.6605 59.2523 
8945.5 1
12152500 12287.4 -11532.6 2010.78 123.427 -285.753 311.27 
8946 1
12152500 12207.5 -11520 2024.5 -158.306 24.8625 160.246 
8946.5 1
12152500 12652.8 -11342.9 2022.88 914.271 363.706 983.958 
8947 1
12152500 13056.4 -11184.1 2013.89 793.113 311.913 852.243 
8947.5 1
12152500 13239.2 -11139.6 2014.67 350.149 85.3555 360.402 
8948 1
12152500 13296.5 -11249.9 2010.25 114.327 -220.198 248.109 
8948.5 1
12152500 13419.8 -11126.1 2015.88 254.124 255.155 360.115 
8949 1
12152500 13531.4 -11071 2018 226.561 111.815 252.651 
8949.5 1
12152500 13620.8 -11142.8 2018 181.515 -145.833 232.842 
8950 1
12152500 13457.4 -11141.1 2018 -341.789 3.39958 341.806 
8950.5 1
12152500 13122.7 -11367.7 2017.33 -637.54 -431.508 769.842 
8951 1
12152500 12855.5 -11547 2010.12 -523.856 -351.634 630.929 
8951.5 1
12152500 12463 -11281.2 2005.44 -817.708 553.704 987.54 
8952 1
12152500 12202.2 -11185.7 1991.44 -490.184 179.616 522.056 
8952.5 1
12152500 12135.8 -11203.9 1990.12 -135.381 -37.0842 140.369 
8953 1
12152500 12276.4 -11306.1 1983.12 294.195 -213.912 363.743 
8953.5 1
12152500 12461.4 -11483.4 2000.11 368.664 -353.226 510.57 
8954 1
12152500 12937 -11495.7 1969.44 925.205 -23.7786 925.511 
8954.5 1
12152500 13256.8 -11380.4 1968.5 634.425 228.753 674.405 
8955 1
12152500 13396.9 -11280.1 1967 280.278 200.528 344.626 
8955.5 1
12152500 13412 -11134.6 1968 29.0598 279.781 281.286 
8956 1
12152500 13257.1 -11030.9 1968 -323.969 217.088 389.978 
8956.5 1
12152500 13119.7 -10916.7 1967.33 -287.607 238.892 373.881 
8957 1
12152500 13054 -10894.9 1965.44 -124.134 41.1678 130.782 
8957.5 1
12152500 13054.5 -10769.5 1965 1.00402 251.785 251.787 
8958 1
12152500 13032.9 -10753.9 1965 -44.9584 32.4844 55.4662 
8958.5 1
12152500 13141 -10817.3 1964.11 208.736 -122.506 242.03 
8959 1
12152500 13282.6 -10770.4 1964 279.891 92.803 294.875 
8959.5 1
12152500 13007.3 -10860.9 1963.78 -541.913 -178.177 570.453 
8960 1
12152500 12869.1 -10850.9 1963.12 -281.483 20.3949 282.221 
8960.5 1
12152500 12651.4 -10973 1963 -451.763 -253.371 517.965 
8961 1
12152500 12409.6 -11149.8 1962.44 -477.904 -349.363 591.986 
8961.5 1
12152500 12194.9 -11387.8 1967.38 -417.666 -462.981 623.536 
8962 1
12152500 12044.8 -11439.8 1972.12 -312.11 -108.108 330.303 
8962.5 1
12152500 12139.1 -11409.8 1972.5 193.391 61.4754 202.927 
8963 1
12152500 12219.2 -11613.7 1990.33 156.135 -397.498 427.063 
8963.5 1
12152500 12280 -11550.6 1993.75 118.939 123.369 171.366 
8964 1
12152500 12217.1 -11598.1 1993 -127.795 -96.5447 160.164 
8964.5 1
12152500 12214 -11628.4 1987.25 -6.06796 -58.7379 59.0505 
8965 1
12152500 12098.4 -11571 1979.75 -232.646 115.443 259.714 
8965.5 1
12152500 12208.8 -11645.8 1985.33 224.396 -151.987 271.023 
8966 1
12152500 12554.6 -11781.5 2005.88 695.87 -273.083 747.535 
8966.5 1
12152500 12268.4 -11294.6 2001.38 -595.114 1012.21 1174.2 
8967 1
12152500 12537.4 -11013.2 2003.78 522.465 546.413 756.001 
8967.5 1
12152500 12700.6 -10883.6 1999.5 330.995 262.875 422.683 
8968 1
12152500 12764.4 -11098.4 2004.88 131.173 -441.872 460.931 
8968.5 1
12152500 12434.2 -11370.8 1999.33 -628.862 -518.862 815.283 
8969 1
12152500 12282.5 -11277.4 1985.75 -294.606 181.365 345.957 
8969.5 1
12152500 12191.6 -11203.9 1993.62 -185.081 149.695 238.041 
8970 1
12152500 12055.4 -11327.8 1992 -274.145 -249.245 370.511 
8970.5 1
12152500 11957 -11410.6 1991 -202.002 -170.175 264.129 
8971 1
12152500 11986.6 -11378 1992 60.2134 66.311 89.5701 
8971.5 1
12152500 11949.4 -11279.1 1988.62 -74.3513 197.355 210.896 
8972 1
12152500 12044.3 -11052.2 1982.78 188.784 451.099 489.009 
8972.5 1
12152500 12241.4 -10864.2 1981 384.097 366.418 530.841 
8973 1
12152500 12619 -10740.1 1981 765.974 251.775 806.292 
8973.5 1
12152500 12870.8 -10659.9 1981 481.358 153.442 505.222 
8974 1
12152500 12992.8 -10663.9 1981 240.157 -7.87402 240.287 
8974.5 1
12152500 13243.9 -10764.3 1981 534.271 -213.64 575.402 
8975 1
12152500 13374.7 -10935.9 1981 256.489 -336.477 423.088 
8975.5 1
12152500 13480.1 -11081.2 1980.88 203.195 -280.079 346.024 
8976 1
12152500 13554.9 -11011.9 1979.57 157.331 146.09 214.698 
8976.5 1
12152500 13531.4 -10943.5 1979 -47.7279 138.937 146.907 
8977 1
12152500 13455.1 -10893.8 1978.38 -148.926 97.168 177.822 
8977.5 1
12152500 13507.8 -10971 1978 106.099 -155.746 188.451 
8978 1
12152500 13372.8 -11028.2 1978 -272.727 -115.657 296.237 
8978.5 1
12152500 12889.4 -11341.6 1974.5 -974.546 -631.804 1161.43 
8979 1
12152500 12653.9 -11692.9 1972 -480.612 -716.837 863.043 
8979.5 1
12152500 12772.4 -11757.7 1972.67 224.989 -122.944 256.389 
8980 1
12152500 12948.6 -11697.8 1978.75 342.098 116.343 361.34 
8980.5 1
12152500 13092.9 -11672.9 1978 303.684 52.3684 308.166 
8981 1
12152500 13228 -11574.9 1977.38 275.204 199.593 339.962 
8981.5 1
12152500 13182.6 -11519.1 1976.38 -88.4503 108.674 140.12 
8982 1
12152500 13235.6 -11343.6 1975.5 103.516 342.773 358.063 
8982.5 1
12152500 13328.9 -11121.6 1974.75 187.249 445.783 483.513 
8983 1
12152500 13280.6 -11036.4 1975.62 -98.2688 173.625 199.506 
8983.5 1
12152500 13126.2 -11222 1976 -318.957 -383.523 498.822 
8984 1
12152500 12713 -11456.9 1977.25 -839.939 -477.388 966.125 
8984.5 1
12152500 12343.2 -11518.8 1978.38 -726.424 -121.562 736.525 
8985 1
12152500 12296.8 -11266.7 1978 -92.5741 502.158 510.62 
8985.5 1
12152500 12257.2 -11115.5 1969 -77.0349 294.01 303.935 
8986 1
12152500 12115.7 -11330.4 1940.56 -278.573 -423.03 506.515 
8986.5 1
12152500 12121.8 -11390.7 1927.22 13.0024 -128.132 128.79 
8987 1
12152500 12063.9 -11443 1925.67 -117.422 -106.153 158.292 
8987.5 1
12152500 12827.6 -11134.6 1952 1446.34 584.175 1559.86 
8988 1
12152500 13188.9 -11104.8 1949.38 705.702 58.214 708.099 
8988.5 1
12152500 13321.5 -11120.4 1945.75 272.891 -32.1502 274.778 
8989 1
12152500 13397.8 -11129.1 1944 154.722 -17.7203 155.733 
8989.5 1
12152500 13505 -11156.5 1944 208.604 -53.2858 215.302 
8990 1
12152500 13456 -11320.6 1944 -97.8044 -327.595 341.883 
8990.5 1
12152500 13251 -11237.9 1944 -398.058 160.68 429.265 
8991 1
12152500 12806.4 -10960 1944.14 -896.313 560.232 1056.99 
8991.5 1
12152500 12604.5 -11196.4 1947.38 -414.638 -485.37 638.364 
8992 1
12152500 12521.6 -11310.5 1947 -164.761 -226.889 280.401 
8992.5 1
12152500 12684.4 -11460 1964.12 318.493 -292.564 432.471 
8993 1
12152500 12518.8 -11600.1 1953.62 -328.621 -278.026 430.453 
8993.5 1
12152500 12550 -11700.6 1959.25 64.1684 -206.366 216.112 
8994 1
12152500 12300 -11727 1984.71 -530.786 -55.9979 533.731 
8994.5 1
12152500 12137.1 -11435.7 1982.78 -314.457 562.42 644.36 
8995 1
12152500 12528.7 -11068.3 1982.57 757.453 710.601 1038.6 
8995.5 1
12152500 12450.5 -10797.6 1982.5 -166.413 575.874 599.436 
8996 1
12152500 12199.4 -10801.5 1982.25 -492.402 -7.59804 492.461 
8996.5 1
12152500 12340.1 -11234.9 1997.12 279.821 -861.581 905.881 
8997 1
12152500 12635.1 -11564.8 2019.62 586.481 -655.815 879.803 
8997.5 1
12152500 12922.9 -11647.6 2016.38 582.49 -167.763 606.167 
8998 1
12152500 13199.4 -11533 2016 533.784 221.284 577.834 
8998.5 1
12152500 13366.8 -11473.6 2016 336.094 119.227 356.615 
8999 1
12152500 13514.9 -11354 2016 297.44 240.211 382.324 
8999.5 1
12152500 13602.7 -11159.9 2016 181.112 400.295 439.36 
9000 1
12152500 13599.2 -11039.5 2016 -7.15761 248.672 248.775 
9000.5 1
12152500 13611.2 -11025.5 2016 23.7624 27.7228 36.513 
9001 1
12152500 13287.2 -10824.5 2016 -639.053 396.45 752.038 
9001.5 1
12152500 12947.1 -11159.9 2011.62 -682.982 -673.444 959.162 
9002 1
12152500 12731.8 -11397.9 2006 -435.982 -481.781 649.764 
9002.5 1
12152500 12605.9 -11529.4 2005.88 -251.248 -262.475 363.343 
9003 1
12152500 12633.9 -11551 2007.11 53.7695 -41.5067 67.9262 
9003.5 1
12152500 12505.4 -11563.4 2011.71 -260.041 -25.1591 261.255 
9004 1
12152500 12335.8 -11495.6 2006.5 -352.03 140.671 379.096 
9004.5 1
12152500 12350.8 -11329.6 2016.38 28.3019 313.208 314.484 
9005 1
12152500 12296.1 -11204.1 2024.14 -111.443 256.086 279.284 
9005.5 1
12152500 12345.5 -11149.1 2021.38 98.5173 109.816 147.53 
9006 1
12152500 12609.9 -11421 2018 524.518 -539.435 752.402 
9006.5 1
12152500 12759 -11607.9 2023.12 304.373 -381.378 487.947 
9007 1
12152500 13111.9 -11618.7 2015.14 704.306 -21.6353 704.638 
9007.5 1
12152500 13243.4 -11570.5 2011.38 271.731 99.6163 289.415 
9008 1
12152500 13156.5 -11524.9 2011.62 -167.067 87.7404 188.706 
9008.5 1
12152500 13026.4 -11201.9 2012.14 -264.911 657.878 709.211 
9009 1
12152500 13094.4 -11011.1 2010.62 139.234 390.845 414.904 
9009.5 1
12152500 13164.5 -10896.1 2008.38 135.116 221.58 259.526 
9010 1
12152500 13172.1 -10783.7 2007.43 15.2552 224.373 224.891 
9010.5 1
12152500 12942.1 -10648.5 2006 -471.348 277.078 546.755 
9011 1
12152500 12704.3 -10652.9 2006 -478.55 -8.76689 478.63 
9011.5 1
12152500 12709.9 -10717.2 2006.62 11.1563 -128.529 129.012 
9012 1
12152500 13046.5 -10866 2007 641.19 -283.333 701.001 
9012.5 1
12152500 13332.9 -11003.9 2007 596.577 -287.202 662.11 
9013 1
12152500 13435.6 -11108.9 2007 209.73 -214.322 299.868 
9013.5 1
12152500 13483.1 -11120.8 2007 91.5222 -22.8805 94.3389 
9014 1
12152500 13540.1 -11032.6 2007 116.84 180.694 215.179 
9014.5 1
12152500 13523.4 -10971.1 2007 -33.2037 121.676 126.125 
9015 1
12152500 13475.1 -10984.6 2007 -93.1467 -26.0618 96.724 
9015.5 1
12152500 13526.1 -11034.7 2007 104.331 -102.432 146.21 
9016 1
12152500 13388.8 -11142 2007 -267.822 -209.134 339.803 
9016.5 1
12152500 13031.6 -11360.9 2003 -710.097 -435.104 832.798 
9017 1
12152500 12666.6 -11389.7 1996.57 -774.947 -61.2678 777.365 
9017.5 1
12152500 12332.5 -11460.2 1995.12 -672.176 -141.923 686.995 
9018 1
12152500 12197.8 -11373.5 1985.12 -261.65 168.447 311.184 
9018.5 1
12152500 12167 -11444.1 1986.29 -63.2716 -145.356 158.529 
9019 1
12152500 12180.9 -11298.9 1984.12 28.3163 296.465 297.814 
9019.5 1
12152500 12554.9 -11464.9 1981.88 737.673 -327.416 807.07 
9020 1
12152500 12944 -11374.8 1981 742.605 171.994 762.263 
9020.5 1
12152500 13153 -11281.4 1979.29 420.523 187.769 460.54 
9021 1
12152500 13307.6 -11139.6 1975.43 324.049 297.394 439.831 
9021.5 1
12152500 13373.8 -11192.8 1970 129.255 -103.864 165.815 
9022 1
12152500 13487.4 -11318 1968.57 226.001 -249.006 336.274 
9022.5 1
12152500 13429.1 -11415.4 1968 -118.745 -198.32 231.151 
9023 1
12152500 13181.2 -11429.5 1968 -484.131 -27.5879 484.916 
9023.5 1
12152500 12881.9 -11527.7 1968 -597.591 -196.036 628.923 
9024 1
12152500 12630.4 -11461.6 1990.88 -502.964 132.179 520.043 
9024.5 1
12152500 12309.6 -11287 1993 -648.088 352.778 737.882 
9025 1
12152500 12829.1 -11700.8 1978.12 1058.15 -842.668 1352.69 
9025.5 1
12152500 12831.9 -11878.1 1968.62 5.2682 -339.799 339.84 
9026 1
12152500 12541.5 -11906.9 1968 -568.249 -56.2622 571.027 
9026.5 1
12152500 12298.8 -11897.1 1968 -481.647 19.3452 482.035 
9027 1
12152500 12451.7 -11744.1 1968 324.765 324.803 459.314 
9027.5 1
12152500 12703.1 -11316.8 1966 514.132 874.014 1014.02 
9028 1
12152500 13115.6 -11066.9 1965.62 804.094 487.086 940.116 
9028.5 1
12152500 13258.1 -11026.5 1965 279.412 79.1667 290.411 
9029 1
12152500 13166.5 -10850.1 1964.62 -176.541 339.836 382.956 
9029.5 1
12152500 12998.9 -11155.9 1960.43 -341.431 -622.672 710.138 
9030 1
12152500 12957.6 -11431.2 1958.25 -84.3193 -563.176 569.453 
9030.5 1
12152500 12864.8 -11557 1959 -170.101 -230.311 286.317 
9031 1
12152500 12785.1 -11540.8 1973.12 -174.234 35.558 177.825 
9031.5 1
12152500 12651.3 -11589.6 1972.43 -273.141 -99.6356 290.746 
9032 1
12152500 12475.4 -11558.4 1984 -365.607 64.7461 371.296 
9032.5 1
12152500 12410.1 -11397.9 2012.12 -129.571 318.559 343.901 
9033 1
12152500 12176.5 -11130.8 2037.62 -474.848 542.937 721.291 
9033.5 1
12152500 12311.9 -11114.5 2037.5 261.342 31.3707 263.218 
9034 1
12152500 12852.4 -10795.5 2031.12 1057.73 624.266 1228.21 
9034.5 1
12152500 12906.8 -10750.6 2030 105.378 86.9671 136.63 
9035 1
12152500 12994.6 -10783.9 2030 180.331 -68.2385 192.811 
9035.5 1
12152500 12710.8 -11212.6 2037.62 -581.601 -878.623 1053.68 
9036 1
12152500 12390.5 -11460.5 2055.25 -614.683 -475.768 777.297 
9036.5 1
12152500 12354.4 -11563.6 2068.88 -71.1122 -203.002 215.097 
9037 1
12152500 12251.1 -11604.4 2036.38 -207.329 -81.8273 222.893 
9037.5 1
12152500 12327.4 -11679.6 2028.25 147.485 -145.551 207.213 
9038 1
12152500 12370.1 -11728.6 2032.29 91.58 -104.81 139.184 
9038.5 1
12152500 12377.5 -11683.9 2084.12 15.0146 91.2172 92.4447 
9039 1
12152500 12407.1 -11711 2106 58.8966 -53.9264 79.8553 
9039.5 1
12152500 12701 -11719.8 2104.5 586.577 -17.4651 586.837 
9040 1
12152500 13216.9 -11398.9 2102.38 1009.54 627.935 1188.9 
9040.5 1
12152500 13340.4 -11223.2 2100.62 252.041 358.418 438.165 
9041 1
12152500 13262.4 -10961.9 2103 -155.689 521.707 544.442 
9041.5 1
12152500 13253.9 -10851.1 2099.12 -17.0341 221.944 222.597 
9042 1
12152500 13178.9 -10826.8 2098.25 -152.749 49.6436 160.614 
9042.5 1
12152500 13089 -11232.4 2100 -177.619 -801.63 821.072 
9043 1
12152500 12831.2 -11445.5 2099.75 -532.541 -440.341 691.014 
9043.5 1
12152500 12769.2 -11579.6 2097.38 -119.461 -258.43 284.705 
9044 1
12152500 12464.1 -11379.4 2096 -593.628 389.591 710.054 
9044.5 1
12152500 12319.4 -11212 2092.5 -293.016 338.816 447.945 
9045 1
12152500 12446.8 -11148.4 2088.33 249.809 124.619 279.168 
9045.5 1
12152500 12425.8 -10989.9 2085.56 -42.4242 320.314 323.111 
9046 1
12152500 12481.9 -11086 2087 113.15 -193.772 224.389 
9046.5 1
12152500 12511.1 -11453 2073.6 59.9589 -753.593 755.975 
9047 1
12152500 12691.3 -11509.8 2066.2 365.517 -115.213 383.245 
9047.5 1
12152500 12914.8 -11499.2 2067.25 453.245 21.3996 453.75 
9048 1
12152500 13048.4 -11417.1 2064.11 260.613 160.115 305.869 
9048.5 1
12152500 13189.9 -11069.2 2052.88 271.982 668.964 722.14 
9049 1
12152500 13350.8 -11031.4 2048 328.316 77.2959 337.293 
9049.5 1
12152500 13379 -10950.2 2048.33 57.0707 163.945 173.594 
9050 1
12152500 13320.6 -10850.4 2048 -117.929 201.712 233.655 
9050.5 1
12152500 13262 -10777.5 2048 -120.38 149.641 192.051 
9051 1
12152500 13138.6 -10776.2 2048 -251.786 2.55102 251.799 
9051.5 1
12152500 12758 -11030.5 2047.12 -749.262 -500.492 901.047 
9052 1
12152500 12369 -11278.1 2040 -771.825 -491.319 914.937 
9052.5 1
12152500 12211.4 -11441.9 2027.12 -312.748 -324.901 450.968 
9053 1
12152500 12138.9 -11369.1 2023.38 -145.875 146.378 206.655 
9053.5 1
12152500 12096 -11393.1 2020 -85.9218 -48.0962 98.4673 
9054 1
12152500 12045.2 -11283.2 2012.88 -101.908 220.633 243.031 
9054.5 1
12152500 11967.6 -11257.5 2005.88 -154.324 51.1928 162.593 
9055 1
12152500 11946.6 -11149.6 2003.5 -40.3071 207.054 210.941 
9055.5 1
12152500 12040 -11248.9 1996.5 186.75 -198.5 272.54 
9056 1
12152500 12118.8 -11425.9 1990.25 153.809 -345.703 378.375 
9056.5 1
12152500 12304.3 -11550.9 1990 392.253 -264.233 472.95 
9057 1
12152500 12564.3 -11632.6 1994 509.897 -160.193 534.469 
9057.5 1
12152500 12773.1 -11662.4 2005 411.007 -58.6997 415.178 
9058 1
12152500 12901.8 -11597.1 1995.75 263.576 133.709 295.551 
9058.5 1
12152500 13140.1 -11271.4 1990.25 483.519 660.751 818.769 
9059 1
12152500 13262.9 -11079 1986.12 250.51 392.602 465.716 
9059.5 1
12152500 13329.8 -10929.1 1986.38 134.829 302.167 330.883 
9060 1
12152500 13406.4 -11151.7 1986.44 148.345 -430.448 455.293 
9060.5 1
12152500 13335.9 -11366.2 1985.5 -137.028 -416.667 438.62 
9061 1
12152500 13294.9 -11392.1 1983.5 -87.42 -55.1706 103.373 
9061.5 1
12152500 13056.1 -11403.8 1982.44 -470.935 -22.9838 471.495 
9062 1
12152500 12654.4 -11497.2 1987.12 -790.819 -184 811.943 
9062.5 1
12152500 12407 -11296.3 1983.11 -479.409 389.373 617.612 
9063 1
12152500 12105.8 -11162.5 1969.88 -586.089 260.376 641.324 
9063.5 1
12152500 12098.5 -11279.4 1964.38 -15.2311 -245.536 246.008 
9064 1
12152500 12141.2 -11491.6 1961.62 88.3264 -438.533 447.34 
9064.5 1
12152500 12303.8 -11766.6 1992.62 334.362 -565.844 657.25 
9065 1
12152500 12462.6 -11704.9 2083.38 315.855 122.763 338.873 
9065.5 1
12152500 12781.6 -11637.7 2088.67 615.696 129.746 629.218 
9066 1
12152500 12939.4 -11598.1 2085.12 305.26 76.4829 314.696 
9066.5 1
12152500 13098 -11423 2080.38 321.755 355.223 479.28 
9067 1
12152500 13213.9 -11220 2079.88 228.55 400.394 461.033 
9067.5 1
12152500 13222.4 -10993.5 2080 17 453 453.319 
9068 1
12152500 13286.2 -10986 2080 132.246 15.528 133.155 
9068.5 1
12152500 13240.2 -11043.4 2078.75 -90.5512 -112.943 144.761 
9069 1
12152500 12896 -11116.9 2075.75 -699.695 -149.39 715.465 
9069.5 1
12152500 12659.4 -11220.6 2062.12 -467.638 -205.04 510.614 
9070 1
12152500 12510.2 -11073.6 2049.5 -286.228 282.15 401.914 
9070.5 1
12152500 12233.1 -11147.8 2043.62 -538.107 -143.932 557.024 
9071 1
12152500 12159.1 -11265.7 2042.29 -157.075 -250.455 295.635 
9071.5 1
12152500 12122.8 -11157.9 2040.88 -77.1035 228.473 241.133 
9072 1
12152500 12080.6 -10921.6 2041 -82.4364 462.329 469.621 
9072.5 1
12152500 12045.1 -11094.6 2043.62 -68.1382 -332.054 338.973 
9073 1
12152500 12552 -11468.3 2042 1036.55 -764.132 1287.77 
9073.5 1
12152500 13122 -11583.9 2040.75 1180.12 -239.315 1204.14 
9074 1
12152500 13177.2 -11560.8 2039.25 110.279 46.1577 119.55 
9074.5 1
12152500 13386.2 -11385.6 2039 416.335 348.855 543.17 
9075 1
12152500 13453.4 -11328.1 2039 131.104 112.305 172.628 
9075.5 1
12152500 13495.9 -11251.9 2039 81.5739 146.353 167.552 
9076 1
12152500 13462.4 -11174 2039 -66.6004 154.821 168.538 
9076.5 1
12152500 13386 -11118.6 2035.25 -154.919 112.323 191.354 
9077 1
12152500 13411.8 -11150.4 2032 52.0202 -64.1414 82.5846 
9077.5 1
12152500 13468.5 -11118.9 2032.62 113.956 63.253 130.334 
9078 1
12152500 13497.5 -11149.2 2033 57.4257 -60.1485 83.1598 
9078.5 1
12152500 13522.7 -11116.9 2033 51.9882 66.7894 84.638 
9079 1
12152500 13460.4 -11045.5 2033 -128.27 146.825 194.964 
9079.5 1
12152500 13003.1 -11068 2030.25 -887.864 -43.6893 888.938 
9080 1
12152500 12785 -11279.1 2019.38 -431.931 -418.069 601.121 
9080.5 1
12152500 12604.7 -11423.6 2012.71 -372.491 -298.443 477.303 
9081 1
12152500 12464 -11393.8 2018.25 -290.732 61.6145 297.189 
9081.5 1
12152500 12396.4 -10915 2014.56 -128.189 908.444 917.444 
9082 1
12152500 12477.5 -10821.4 2014 157.389 181.796 240.461 
9082.5 1
12152500 12505.4 -10784.5 2013.88 56.0865 74.1952 93.0087 
9083 1
12152500 12382.9 -10805.4 2012 -250 -42.602 253.604 
9083.5 1
12152500 12476.2 -11018.9 2011 180.959 -413.76 451.601 
9084 1
12152500 12693.4 -11333.6 2009.38 454.236 -658.473 799.948 
9084.5 1
12152500 12986.9 -11582.4 2014.56 571.039 -484.085 748.614 
9085 1
12152500 13081.1 -11591.2 2010.75 190.376 -17.789 191.205 
9085.5 1
12152500 13189 -11574.5 2007 225.68 35.0418 228.384 
9086 1
12152500 13078.8 -11613.2 2007 -214.858 -75.4819 227.731 
9086.5 1
12152500 12969.9 -11668.6 2007.88 -213.117 -108.42 239.11 
9087 1
12152500 12839.8 -11621.1 2004.11 -260.194 95.0278 277.004 
9087.5 1
12152500 12624.9 -11524.2 1998 -435.026 196.075 477.172 
9088 1
12152500 12190 -11329.1 1998 -876.764 393.425 960.988 
9088.5 1
12152500 12077.2 -11378.4 1998.5 -226.861 -99.1225 247.571 
9089 1
12152500 12030.7 -11272.9 1989.89 -96.0481 217.497 237.761 
9089.5 1
12152500 11979.2 -11250 1979.67 -98.3641 43.7646 107.661 
9090 1
12152500 11967.5 -11193.1 1975.12 -23.6813 114.899 117.314 
9090.5 1
12152500 11917.3 -11328.2 1971 -101.347 -272.924 291.133 
9091 1
12152500 11955.6 -11385.8 1969.25 76.1266 -114.369 137.389 
9091.5 1
12152500 12009.4 -11417.6 1967.67 108.946 -64.3837 126.549 
9092 1
12152500 11980.2 -11316 1961.22 -56.1966 195.299 203.224 
9092.5 1
12152500 11927.8 -11333.5 1955 -104.526 -34.8606 110.186 
9093 1
12152500 12107.2 -11612.2 1956.88 364.097 -565.416 672.504 
9093.5 1
12152500 12378.8 -11675.6 1956 551.829 -128.811 566.664 
9094 1
12152500 12605.3 -11674.2 1965.11 446.91 2.76682 446.918 
9094.5 1
12152500 12733.1 -11588.9 1990.5 244.344 163.188 293.827 
9095 1
12152500 12948.1 -11557 1988 451.681 66.9643 456.618 
9095.5 1
12152500 13162 -11336.8 1984.62 438.268 451.332 629.11 
9096 1
12152500 13346.4 -11188.2 1984 380.94 306.818 489.135 
9096.5 1
12152500 13240.1 -10943.1 1983 -202.023 466.044 507.947 
9097 1
12152500 12814 -10735 1983 -853.93 417.056 950.333 
9097.5 1
12152500 12405.9 -10968.5 1983 -817.886 -467.936 942.285 
9098 1
12152500 12196 -11207.4 1982.88 -421.436 -479.669 638.506 
9098.5 1
12152500 12127.9 -11425 2011.11 -131.743 -420.938 441.073 
9099 1
12152500 12122.1 -11570.5 2023.25 -11.3017 -285.294 285.518 
9099.5 1
12152500 12135.9 -11538.9 2021.57 28.4899 65.6491 71.5645 
9100 1
12152500 12155.5 -11471.2 2014.88 41.2665 142.032 147.905 
9100.5 1
12152500 12143.6 -11486.4 2014.78 -22.9701 -29.2201 37.1677 
9101 1
12152500 12655.3 -11337.6 2012.29 991.725 288.514 1032.84 
9101.5 1
12152500 13084.8 -11235.8 2008.12 919.624 218.033 945.117 
9102 1
12152500 13283 -11100 2007.62 398.092 272.59 482.476 
9102.5 1
12152500 13292 -11077.8 2004.38 17.8571 44.1468 47.6216 
9103 1
12152500 13280.6 -11045.7 2003.89 -22.1363 62.0567 65.8867 
9103.5 1
12152500 12868.9 -11318.4 2001.38 -785.65 -520.436 942.39 
9104 1
12152500 12670 -11418.9 1996 -414.323 -209.375 464.221 
9104.5 1
12152500 12733.9 -11492 1981.5 133.91 -153.302 203.552 
9105 1
12152500 12520.1 -11542.1 1980.67 -421.625 -98.8385 433.055 
9105.5 1
12152500 12255.1 -11408.4 1993 -522.704 263.73 585.468 
9106 1
12152500 12239.1 -11244.7 1993.91 -31.8906 326.041 327.597 
9106.5 1
12152500 12161.3 -11145.1 1997.8 -154.654 198.066 251.293 
9107 1
12152500 12255.8 -11035.3 2006.44 191.638 222.65 293.766 
9107.5 1
12152500 12177 -10909.8 2007 -158.826 253.136 298.837 
9108 1
12152500 12467.1 -11224.2 2007.89 556.835 -603.54 821.174 
9108.5 1
12152500 12773.1 -11441.1 2006.88 616.963 -437.304 756.227 
9109 1
12152500 13105.7 -11546.2 2007.56 661.117 -208.941 693.348 
9109.5 1
12152500 13238.6 -11487.2 2007.88 257.173 114.066 281.334 
9110 1
12152500 13141.2 -11546.8 2007.5 -200.36 -122.428 234.804 
9110.5 1
12152500 13105 -11078.5 2005.12 -73.2323 945.96 948.79 
9111 1
12152500 13178.1 -10790 2005 147.429 581.653 600.047 
9111.5 1
12152500 13158 -10789.6 2005 -40.3307 0.751503 40.3377 
9112 1
12152500 13177.6 -11105.5 2004.88 40.4639 -651.289 652.544 
9112.5 1
12152500 13041 -11366.2 2004.78 -269.477 -514.245 580.574 
9113 1
12152500 12901.8 -11484.8 2001.75 -267.788 -227.938 351.662 
9113.5 1
12152500 12679.8 -11388.5 2004.75 -450.304 195.233 490.805 
9114 1
12152500 12715.1 -11516.8 1989.38 68.0288 -246.635 255.845 
9114.5 1
12152500 12643.1 -11602.6 1987.38 -143.141 -170.726 222.793 
9115 1
12152500 12550.5 -11662 1991.88 -187.88 -120.436 223.168 
9115.5 1
12152500 12744.9 -11619.8 1999.88 389.529 84.6693 398.625 
9116 1
12152500 12540.9 -11274.9 2005.38 -412.955 698.128 811.119 
9116.5 1
12152500 12485.1 -11005.6 2001 -112.173 541.751 553.242 
9117 1
12152500 12302.4 -10896.1 2000 -370.69 222.11 432.138 
9117.5 1
12152500 12172.9 -10829.1 1999.62 -261.089 135.081 293.963 
9118 1
12152500 12498.2 -11073.6 2000.75 655.998 -492.944 820.565 
9118.5 1
12152500 13084.1 -11224.9 2004.75 1113.83 -287.548 1150.35 
9119 1
12152500 12889.7 -11429.6 1998.29 -415.408 -437.386 603.216 
9119.5 1
12152500 13072.4 -11545.4 1991.88 382.135 -242.267 452.461 
9120 1
12152500 13285.9 -11556.7 1989.14 432.15 -22.954 432.759 
9120.5 1
12152500 13377.1 -11499.3 1989 170.888 107.455 201.864 
9121 1
12152500 13438.1 -11414.4 1988.88 115.996 161.518 198.854 
9121.5 1
12152500 13269.5 -11548.8 1988 -348.399 -277.634 445.491 
9122 1
12152500 13165.2 -11642.9 1988 -211.89 -191.311 285.477 
9122.5 1
12152500 12925.4 -11806.9 1988 -481.677 -329.317 583.491 
9123 1
12152500 12184.4 -11519.1 1986.22 -1464.29 568.703 1570.85 
9123.5 1
12152500 11823.2 -11189.6 1986 -711.013 648.595 962.4 
9124 1
12152500 11866 -11114.1 1985.75 85.5 151 173.526 
9124.5 1
12152500 12086.8 -10980.1 1983.5 446.862 271.255 522.748 
9125 1
12152500 12047.8 -10981.6 1983 -77.8443 -2.99401 77.9019 
9125.5 1
12152500 11997.5 -11120.5 1982.88 -101.31 -279.99 297.755 
9126 1
12152500 12281.2 -11079.1 1983.75 568.637 82.9158 574.651 
9126.5 1
12152500 12580.2 -11252.6 1987.62 596.806 -346.307 690.005 
9127 1
12152500 12731.8 -10979.1 1990 314.315 567.427 648.666 
9127.5 1
12152500 12729 -10961.9 1983.56 -5.38161 33.7302 34.1568 
9128 1
12152500 12848.2 -10910.4 1986 232.456 100.417 253.218 
9128.5 1
12152500 13271.4 -10912.1 1988 851.358 -3.52113 851.365 
9129 1
12152500 13480.5 -10983.5 1988 413.291 -141.057 436.699 
9129.5 1
12152500 13268.8 -11004.5 1988 -438.406 -43.4783 440.556 
9130 1
12152500 13105.6 -11008.9 1987.75 -328.219 -8.80282 328.337 
9130.5 1
12152500 12676.6 -11072.9 1987 -847.826 -126.482 857.209 
9131 1
12152500 12463.8 -11219.6 1986.38 -421.535 -290.594 511.993 
9131.5 1
12152500 12463.7 -11296.7 1985.22 -0.166334 -153.776 153.776 
9132 1
12152500 12429.2 -11625.4 1986.75 -67.4837 -644.526 648.049 
9132.5 1
12152500 12457 -11683.2 1993 56.288 -117.394 130.191 
9133 1
12152500 12376.6 -11653.2 1999 -162.702 60.7287 173.667 
9133.5 1
12152500 12503.1 -11454.6 2001.62 260.288 408.693 484.541 
9134 1
12152500 12750.8 -11049.6 2004.62 487.451 797.244 934.455 
9134.5 1
12152500 12677.6 -10884.4 2004.38 -144.231 325.937 356.423 
9135 1
12152500 12630.1 -10862.9 2002.75 -93.8735 42.4901 103.042 
9135.5 1
12152500 12641.8 -10792.5 2002 23.25 140.75 142.657 
9136 1
12152500 12603.4 -10752.4 2001.62 -74.5146 77.9126 107.809 
9136.5 1
12152500 12715.1 -10787.1 2001 231.403 -71.9831 242.341 
9137 1
12152500 12741.1 -11153.8 2005.62 55.7557 -786.711 788.684 
9137.5 1
12152500 12847.1 -11458.1 2007.5 204.239 -586.464 621.01 
9138 1
12152500 12981.6 -11577.1 1998 265.81 -235.178 354.914 
9138.5 1
12152500 13114.1 -11548.7 1994.71 262.932 56.3705 268.907 
9139 1
12152500 13010 -11560.9 1991.75 -215.171 -25.1254 216.633 
9139.5 1
12152500 13009.4 -11075.8 1986.38 -1.21359 941.99 941.991 
9140 1
12152500 13112 -10804.8 1979.88 198.886 525.194 561.591 
9140.5 1
12152500 13124.3 -10792.1 1975 24.8196 25.469 35.5624 
9141 1
12152500 13120.9 -10997.5 1972.25 -6.98917 -420.814 420.872 
9141.5 1
12152500 12939 -11486.9 1968.75 -351.789 -946.567 1009.82 
9142 1
12152500 12706.8 -11593.4 1969.62 -455.392 -208.824 500.988 
9142.5 1
12152500 12650.4 -11521 1972.88 -112.75 144.75 183.481 
9143 1
12152500 13091 -11178.7 1970.29 923.742 717.58 1169.71 
9143.5 1
12152500 13266.1 -10926.2 1969.12 363.33 523.785 637.463 
9144 1
12152500 13319 -10918.9 1965.12 105.329 14.6912 106.348 
9144.5 1
12152500 13189.5 -10983.9 1963 -253.922 -127.451 284.113 
9145 1
12152500 12967.4 -11244.1 1957.12 -453.316 -531.122 698.274 
9145.5 1
12152500 12804.9 -11425.8 1961.25 -317.383 -354.736 475.993 
9146 1
12152500 12491 -11487.6 1954 -627.75 -123.75 639.831 
9146.5 1
12152500 12487.1 -11569.9 1970.5 -7.87602 -167.175 167.36 
9147 1
12152500 12412.6 -11641.1 1987.12 -147.233 -140.81 203.728 
9147.5 1
12152500 12497.6 -11592.4 1988.25 164.093 94.112 189.165 
9148 1
12152500 12333.5 -11541.4 1987.88 -319.309 99.2218 334.37 
9148.5 1
12152500 12196.4 -11526.9 1985.62 -274.8 29.0581 276.332 
9149 1
12152500 12117.9 -11471.6 2002 -159.229 112.069 194.714 
9149.5 1
12152500 12200.5 -11133.2 2005.75 167.257 684.97 705.095 
9150 1
12152500 12309.1 -10975 2005 225.4 328.32 398.245 
9150.5 1
12152500 12662.6 -10796.8 2006 718.318 362.24 804.487 
9151 1
12152500 12715.2 -10737.9 2006 100.18 111.982 150.253 
9151.5 1
12152500 13041 -10691.6 2006 684.349 97.1639 691.212 
9152 1
12152500 13316.1 -10781.9 2006 556.933 -182.692 586.132 
9152.5 1
12152500 13400.7 -10815.8 2006 164.159 -65.8306 176.866 
9153 1
12152500 13506.1 -10889.5 2006 207.595 -145.122 253.291 
9153.5 1
12152500 13548.4 -11071.4 2006 85.3535 -367.424 377.208 
9154 1
12152500 13556.2 -11169.4 2006 15.411 -191.781 192.399 
9154.5 1
12152500 13495.2 -11063 2004.88 -121.756 212.325 244.758 
9155 1
12152500 13492.8 -10983.5 2004 -5 159 159.079 
9155.5 1
12152500 13410 -10871 2004 -173.845 236.345 293.395 
9156 1
12152500 13279.1 -10892.6 2003.25 -255.615 -42.2363 259.081 
9156.5 1
12152500 13141.6 -10909.9 2001.12 -270.138 -33.89 272.255 
9157 1
12152500 13042.9 -10950.6 1995.75 -199.495 -82.3232 215.813 
9157.5 1
12152500 12929.3 -10982.7 1994.67 -225.729 -63.7011 234.545 
9158 1
12152500 12606.8 -11109.2 1993 -633.759 -248.69 680.806 
9158.5 1
12152500 12409.4 -11244.6 1994 -394.75 -270.75 478.679 
9159 1
12152500 12191.6 -11349.1 1987.88 -438.129 -210.262 485.97 
9159.5 1
12152500 12142.2 -11470.9 1981.62 -101.178 -249.488 269.223 
9160 1
12152500 12115.8 -11523.2 1980 -53.9715 -106.67 119.547 
9160.5 1
12152500 12027.1 -11511.9 1985 -176.544 22.6594 177.992 
9161 1
12152500 12609.8 -11281.2 1987.88 1160.61 459.412 1248.23 
9161.5 1
12152500 13067.6 -10975.8 1986.75 915.75 611 1100.87 
9162 1
12152500 13225 -10919.8 1980.75 312.873 111.332 332.091 
9162.5 1
12152500 13207.4 -10929.8 1976.38 -33.9595 -19.2678 39.0448 
9163 1
12152500 12783.1 -11028.8 1981.62 -853.622 -199.195 876.555 
9163.5 1
12152500 12565 -11280.1 1989.29 -456.328 -525.926 696.3 
9164 1
12152500 12349.2 -11380.4 2005.88 -449.479 -208.817 495.617 
9164.5 1
12152500 12276.6 -11280.1 2005.75 -145.541 200.902 248.08 
9165 1
12152500 12072 -11169.1 2008.89 -386.085 209.46 439.244 
9165.5 1
12152500 12289.1 -11254.8 2013.22 425.708 -167.974 457.649 
9166 1
12152500 12710.9 -11152.8 2007.11 852.076 206.061 876.638 
9166.5 1
12152500 12949.5 -11106.8 2000.6 501.284 96.592 510.505 
9167 1
12152500 13308.3 -11148.2 1998 700.781 -80.8594 705.431 
9167.5 1
12152500 13398.2 -11118.5 1998 178.827 59.0457 188.323 
9168 1
12152500 13341.9 -11176.2 1998 -118.935 -121.835 170.262 
9168.5 1
12152500 13310.9 -11220.3 1998 -57.595 -81.9393 100.156 
9169 1
12152500 13458.6 -11199.2 1998 281.939 40.2354 284.796 
9169.5 1
12152500 13485 -11315.6 1998 56.4775 -249.197 255.517 
9170 1
12152500 13486.7 -11442.8 1998 3.27439 -249.809 249.83 
9170.5 1
12152500 13339.4 -11246.5 1997.75 -289.375 385.614 482.116 
9171 1
12152500 12913.4 -11174.9 1997 -906.269 152.432 918.999 
9171.5 1
12152500 12824.5 -11028.4 1996.88 -185.268 305.171 357.006 
9172 1
12152500 13097 -10965.5 1991.25 509.346 117.523 522.728 
9172.5 1
12152500 12861.7 -10887.6 1989.57 -486.128 161.009 512.098 
9173 1
12152500 12707.9 -11040.6 1986.62 -323.192 -321.541 455.896 
9173.5 1
12152500 12693.9 -11440.2 1983.12 -27.0793 -772.969 773.443 
9174 1
12152500 12658.8 -11542.2 1981.75 -68.6035 -199.219 210.7 
9174.5 1
12152500 12346.8 -11569.4 1990.75 -643.299 -55.9278 645.726 
9175 1
12152500 12256 -11428.1 2003.75 -186.345 290.041 344.744 
9175.5 1
12152500 12170.2 -11375.6 2025 -162.766 99.7523 190.901 
9176 1
12152500 12209.2 -11282.9 2022 75.7821 179.962 195.267 
9176.5 1
12152500 12198.5 -11161.9 2022 -21.5 242 242.953 
9177 1
12152500 12243.8 -11039 2018.12 89.604 243.317 259.291 
9177.5 2
12225800 20012 -15427 1471 0 0 0 
12152500 12142.8 -11266.4 2009.88 -205.703 -463.086 506.717 
9178 2
12225800 19974.1 -15482.8 1469.12 -140.278 -206.481 249.625 
12152500 12171.4 -11474.4 2005.38 58.2994 -423.625 427.618 
9178.5 2
12225800 19866.2 -15643.5 1458 -215.75 -321.5 387.183 
12152500 12275.1 -11731.5 2007.12 207.5 -514.25 554.535 
9179 2
12225800 19828.5 -15742.6 1449.38 -77.9959 -204.804 219.153 
12152500 12362 -11750.6 2006.38 179.494 -39.5145 183.792 
9179.5 2
12225800 20123.6 -15764.6 1472.75 596.212 -44.4444 597.866 
12152500 12563.8 -11768.1 2004 407.576 -35.3535 409.106 
9180 2
12225800 20327.8 -15599.9 1511.88 404.208 326.238 519.437 
12152500 13047.5 -11533.6 2003.12 957.921 464.356 1064.54 
9180.5 2
12225800 20058.1 -15637.7 1514.11 -527.669 -73.9563 532.827 
12152500 13022.8 -10971.3 2003 -48.3801 1100.38 1101.44 
9181 2
12225800 19723.4 -15376 1523 -668.136 522.289 848.051 
12152500 12811.5 -10836.4 2002.38 -421.712 269.378 500.405 
9181.5 2
12225800 19641.1 -15245 1531.11 -166.526 265.182 313.133 
12152500 12882.4 -10932.1 2002 143.612 -193.798 241.21 
9182 2
12225800 19713.7 -15238.7 1547.22 137.677 12.0177 138.2 
12152500 12950.2 -11222 2001.44 128.611 -550.074 564.909 
9182.5 2
12225800 19774.2 -15391.2 1535 117.866 -296.855 319.398 
12152500 12604.9 -11385.1 2019.5 -671.882 -317.364 743.065 
9183 2
12225800 19693 -15243.8 1506.38 -164.807 299.189 341.578 
12152500 12593.1 -11503.4 2041.75 -23.8337 -239.858 241.039 
9183.5 2
12225800 19480.1 -14983.6 1462.5 -449.103 548.787 709.127 
12152500 12822.4 -11592.8 2008.62 483.65 -188.555 519.105 
9184 2
12225800 19243.4 -14742.9 1447.12 -488.144 496.392 696.197 
12152500 12880.6 -11664 2013.12 120.103 -146.907 189.754 
9184.5 2
12225800 18995 -14571.2 1384.88 -499.748 345.322 607.45 
12152500 13093.5 -11451.8 2012.62 428.32 427.062 604.847 
9185 2
12225800 18681.9 -14297.7 1389.11 -607.983 531.23 807.371 
12152500 13188.1 -11049.8 2012 183.711 780.529 801.857 
9185.5 2
12225800 18382.8 -13999.4 1420.67 -569.735 568.042 804.531 
12152500 13283.6 -11048 2012 181.799 3.38624 181.83 
9186 2
12225800 18118.5 -13781.9 1412.25 -518.192 426.607 671.205 
12152500 13286.2 -11032.1 2011.62 5.28322 31.1275 31.5726 
9186.5 2
12225800 17856 -13549.2 1393.75 -541.237 479.639 723.181 
12152500 13302.8 -10855.4 2011 34.0206 364.433 366.017 
9187 2
12225800 17628.5 -13220 1402.38 -463.34 670.57 815.076 
12152500 13129 -10802.4 2011 -353.87 107.943 369.967 
9187.5 2
12225800 17333.8 -12899 1368.88 -607.732 661.856 898.549 
12152500 12987.4 -10771.4 2011 -292.01 63.9175 298.924 
9188 3
12230800 19309.1 -14619.2 1340.38 0 0 0 
12225800 17055.3 -12552.1 1333 -557.949 695.168 891.384 
12152500 12612.6 -10782.4 2010.78 -751.141 -22.1833 751.469 
9188.5 3
12230800 19065.6 -14151.8 1446 -487.139 934.944 1054.24 
12225800 16643.4 -12126.7 1315.44 -778.618 804.243 1119.4 
12152500 12008.1 -11428.1 2004.78 -1142.62 -1220.54 1671.91 
9189 3
12230800 18708.8 -13803.8 1578 -713.611 696.056 996.862 
12225800 16281.2 -11813 1525.5 -724.389 627.333 958.273 
12152500 11981.9 -11569 2003 -52.4722 -281.778 286.622 
9189.5 3
12230800 18551.6 -13604.9 1629.62 -318.712 403.398 514.108 
12225800 15944.2 -11507.5 1546.12 -683.57 619.675 922.641 
12152500 11955.4 -11561.6 2002.75 -53.7525 14.9594 55.7953 
9190 3
12230800 18382.8 -13539 1635.56 -333.032 129.931 357.481 
12225800 15668.4 -11235.3 1544.11 -543.995 536.818 764.267 
12152500 11874.1 -11366 1998.67 -160.284 385.848 417.815 
9190.5 3
12230800 18179.1 -13488.5 1627.62 -404.073 100.198 416.311 
12225800 15392.5 -10954.5 1557.75 -547.509 557.209 781.184 
12152500 11876.8 -11147.2 1998.5 5.23589 434.028 434.059 
9191 3
12230800 17973.3 -13272.8 1622.44 -409.944 429.726 593.9 
12225800 15175.1 -10687.6 1601.11 -433.046 531.762 685.784 
12152500 11941.7 -11105.3 1997.78 129.316 83.4993 153.931 
9191.5 3
12230800 17861.2 -13162.2 1593.25 -226.889 223.74 318.651 
12225800 14991.1 -10355.6 1602.12 -372.442 671.924 768.241 
12152500 12023.9 -11151.2 1995 166.414 -92.9487 190.612 
9192 3
12230800 17744.6 -13154.5 1575 -246.044 16.3502 246.587 
12225800 14805.4 -10070.9 1591.75 -391.878 600.738 717.255 
12152500 11979.5 -11002.5 1989.12 -93.6181 313.819 327.485 
9192.5 3
12230800 17566.4 -13221.1 1578.25 -356.5 -133.25 380.589 
12225800 14654.9 -9843.38 1585.75 -301 455 545.551 
12152500 12175.2 -11074.5 1977.25 391.5 -144 417.143 
9193 3
12230800 17402.6 -13197.7 1578.67 -316.865 45.374 320.098 
12225800 14539.3 -9765 1596.22 -223.485 151.596 270.05 
12152500 12670.8 -11092.3 1968.56 958.468 -34.4939 959.088 
9193.5 3
12230800 17333.4 -12965.5 1565.25 -139.196 467.136 487.434 
12225800 14535.2 -9668.25 1605.75 -8.21596 194.668 194.841 
12152500 13157.6 -11215.9 1960.25 979.572 -248.575 1010.62 
9194 3
12230800 17240.8 -12829.2 1535.67 -182.278 268.263 324.331 
12225800 14515.4 -9706.56 1597.78 -38.9873 -75.4046 84.8874 
12152500 13247.4 -11284.3 1955.22 176.81 -134.76 222.311 
9194.5 3
12230800 17065.7 -12753.1 1539.57 -345.975 150.354 377.234 
12225800 14500.6 -9686.86 1586.86 -29.3933 38.9297 48.78 
12152500 13283 -11354.6 1951.57 70.2679 -138.81 155.583 
9195 3
12230800 16827.5 -12615.8 1527.25 -499.401 288.035 576.512 
12225800 14522.6 -9610.25 1578.38 46.2339 160.602 167.124 
12152500 13250.1 -11456.4 1949.5 -68.9203 -213.425 224.277 
9195.5 3
12230800 16608.6 -12287.9 1455.38 -443.067 663.715 798.013 
12225800 14305.8 -9645.12 1569 -439.018 -70.5972 444.658 
12152500 13330.1 -11461 1947.38 161.943 -9.36235 162.214 
9196 3
12230800 16544.3 -12117.4 1427.11 -126.558 335.493 358.57 
12225800 14012.6 -9943.89 1535.89 -577.154 -588.118 824.008 
12152500 13425 -11054.6 1949 186.762 800.087 821.596 
9196.5 3
12230800 16579.6 -12075.1 1430.25 66.9671 80.3026 104.561 
12225800 13806.1 -10157.4 1502.12 -391.709 -405.097 563.506 
12152500 13486.2 -10853.4 1948.75 116.224 381.747 399.047 
9197 2
12230800 16444.4 -12055.2 1400 -287.155 42.1975 290.239 
12225800 13863.1 -10152.5 1438.38 121.019 10.3503 121.461 
9197.5 2
12230800 16307.1 -12037.6 1382.62 -272.321 34.9702 274.558 
12225800 13769.5 -10073.2 1379.75 -185.764 157.242 243.379 
9198 2
12230800 16275.8 -12146.9 1365.62 -62.1287 -216.337 225.081 
12225800 13775.1 -9848.38 1296.12 11.1386 445.297 445.436 
9198.5 2
12230800 16323.6 -12147.5 1349.12 96.913 -1.26518 96.9212 
12225800 13773.5 -9762 1192.62 -3.28947 174.848 174.879 
9199 2
12230800 16322.1 -12173 1354.62 -2.84091 -48.2955 48.3789 
12225800 13793 -9734.5 1121.12 36.9318 52.0833 63.8485 
9199.5 2
12230800 16483.9 -12070 1358.57 343.38 218.684 407.103 
12225800 13786.7 -9674.86 1055.86 -13.3455 126.63 127.332 
9200 2
12230800 16562.7 -12018.9 1340 153.625 99.6318 183.104 
12225800 13829.4 -9650.44 1015.22 83.2947 47.5881 95.9303 
9200.5 2
12230800 16553.3 -12012.1 1335 -18.6872 13.4383 23.0173 
12225800 13828.1 -9635.14 993.143 -2.5928 30.4812 30.5913 
9201 2
12230800 16397.1 -12073.1 1354.38 -322.646 -125.996 346.375 
12225800 13597.8 -9569.25 976.5 -476.018 136.142 495.104 
9201.5 2
12230800 16154.9 -12130.4 1435.75 -486.446 -114.96 499.845 
12225800 13549.5 -9627.38 968.375 -96.8876 -116.717 151.691 
9202 2
12230800 15968.5 -12102.8 1754.62 -374.247 55.4719 378.336 
12225800 13548.9 -9599.25 965.375 -1.25502 56.4759 56.4898 
9202.5 2
12230800 15765.2 -11956.8 1782 -399.312 286.837 491.656 
12225800 13505.6 -9618 960.75 -84.9705 -36.8369 92.6118 
9203 2
12230800 15576.9 -11776.8 1848 -379.024 362.173 524.241 
12225800 13358.1 -9885 958.125 -296.781 -537.223 613.749 
9203.5 2
12230800 15371.6 -11496.5 1775.75 -404.832 552.761 685.153 
12225800 13419.1 -10176 996.875 120.316 -573.964 586.439 
9204 2
12230800 15108.6 -11299.1 1723 -515.686 387.01 644.755 
12225800 13591.9 -10326.9 1049.5 338.725 -295.833 449.725 
9204.5 2
12230800 14828.7 -11191 1715 -581.935 224.792 623.843 
12225800 13682.4 -10442.6 1075.29 188.261 -240.533 305.448 
9205 2
12230800 14711 -10988.4 1777.75 -248.867 428.383 495.426 
12225800 13737.8 -10544.6 1086 116.959 -215.758 245.42 
9205.5 2
12230800 14540.8 -10725 1787.38 -336.462 520.504 619.783 
12225800 13782.1 -10574.4 1086.38 87.6976 -58.7945 105.582 
9206 2
12230800 14293.2 -10686.2 1772.75 -490.099 76.7327 496.069 
12225800 13706.6 -10572.1 1089.75 -149.505 4.45545 149.571 
9206.5 2
12230800 14211 -10857.5 1743.38 -158.173 -329.327 365.342 
12225800 13776 -10514.1 1097 133.413 111.538 173.896 
9207 2
12230800 14166.4 -10954.6 1750 -88.7177 -193.091 212.497 
12225800 13787.8 -10518.6 1100.75 23.3598 -8.94632 25.0144 
9207.5 2
12230800 14197.6 -11069.1 1732.12 61.2745 -224.51 232.721 
12225800 13787.8 -10530.8 1097.62 0 -23.7745 23.7745 
9208 2
12230800 14229 -11215.4 1723.57 64.293 -299.802 306.619 
12225800 13816.7 -10482.7 1096 59.353 98.4338 114.943 
9208.5 2
12230800 14194.6 -11273.2 1722.62 -71.9142 -120.965 140.728 
12225800 13863.5 -10329.6 1092.75 97.8781 320.27 334.893 
9209 2
12230800 14097 -11176.5 1722.5 -188.83 187.137 265.852 
12225800 13772.6 -10237.8 1093.62 -175.774 177.708 249.953 
9209.5 2
12230800 14034.5 -11119.1 1721.25 -121.595 111.625 165.062 
12225800 13793.5 -10146.6 1092 40.6128 177.286 181.878 
9210 2
12230800 14536.5 -11017.5 1710 996.032 201.637 1016.24 
12225800 13754.9 -9961.62 1056.12 -76.6369 367.063 374.978 
9210.5 2
12230800 14024.6 -10738.4 1721 -1062.09 578.986 1209.66 
12225800 13750.6 -9930.14 1036.57 -8.92857 65.3156 65.9231 
9211 2
12230800 14072.2 -10680.4 1718.75 99.746 121.451 157.161 
12225800 13741 -9731.38 1002.38 -20.0239 415.832 416.314 
9211.5 2
12230800 14058 -10731 1704 -27.2989 -96.9828 100.752 
12225800 13689 -9534.12 979.375 -99.6169 377.874 390.784 
9212 2
12230800 14524.9 -10928.6 1670.25 915.441 -387.5 994.077 
12225800 13616 -9525.38 968 -143.137 17.1569 144.162 
9212.5 2
12230800 14554.8 -11054.2 1643.62 60.3535 -253.788 260.866 
12225800 13631.2 -9714.75 953.875 30.8081 -382.576 383.814 
9213 2
12230800 14588.4 -11092.4 1629.62 65.6738 -74.4629 99.2863 
12225800 13610.2 -10003.4 933.75 -41.0156 -563.721 565.211 
9213.5 2
12230800 14615.8 -11187.4 1626.38 54.2079 -188.119 195.773 
12225800 13663.2 -10156.8 913.625 104.95 -303.713 321.335 
9214 2
12230800 14687.1 -11184.5 1625 148.389 5.97713 148.509 
12225800 13769.5 -10247.6 921.375 220.894 -188.929 290.669 
9214.5 2
12230800 14603.3 -11071 1639.33 -166.584 225.646 280.475 
12225800 13860.9 -10106.8 1247 181.688 280.014 333.794 
9215 2
12230800 14467.2 -10901.2 1666.75 -262.709 327.703 420.006 
12225800 13921.1 -9923.12 1542.38 116.286 354.542 373.125 
9215.5 2
12230800 14312.5 -10802.5 1680.88 -320.393 204.451 380.069 
12225800 13886.8 -9702.62 1570.12 -71.1698 456.522 462.036 
9216 2
12230800 14092 -10643.2 1711.67 -427.326 308.678 527.152 
12225800 13820.2 -9605.11 1583.44 -128.93 188.98 228.772 
9216.5 2
12230800 14042.4 -10527.9 1708.88 -97.687 227.061 247.183 
12225800 13768 -9644.75 1585.5 -102.8 -78.0293 129.059 
9217 2
12230800 14298.2 -10697.5 1664.38 529.762 -351.19 635.596 
12225800 13678.4 -9662.62 1580.38 -185.559 -37.0083 189.214 
9217.5 2
12230800 14307.9 -10860.5 1655.12 19.5233 -330.629 331.205 
12225800 13642.6 -9689.88 1586 -72.5152 -55.2738 91.1792 
9218 2
12230800 14358.6 -10892.9 1644.75 104.209 -66.4784 123.608 
12225800 13643.6 -9664.38 1589 2.05339 52.3614 52.4016 
9218.5 2
12230800 14472.7 -10944.1 1641.67 224.491 -100.858 246.107 
12225800 13610.2 -9725.67 1584.33 -65.7535 -120.653 137.407 
9219 2
12230800 14592.1 -11036.9 1640.62 235.154 -182.606 297.729 
12225800 13555.9 -9791.88 1578.38 -106.983 -130.331 168.617 
9219.5 2
12230800 14545.6 -11114.8 1640 -95.234 -159.31 185.605 
12225800 13522.1 -9901.89 1578.11 -69.0468 -224.977 235.334 
9220 2
12230800 14657.4 -11093.8 1640 215.452 40.5159 219.228 
12225800 13522.2 -9987.25 1566.75 0.267609 -164.472 164.472 
9220.5 2
12230800 14643.1 -11163.1 1640 -30.1907 -146.981 150.05 
12225800 13509.4 -9921.88 1565.88 -27.2775 138.506 141.167 
9221 2
12230800 14706.7 -11409.7 1630.11 125.082 -485.318 501.178 
12225800 13546.9 -9781.11 1561.56 73.8462 277.094 286.766 
9221.5 2
12230800 15019.8 -11348.8 1622.75 602.083 117.147 613.374 
12225800 13491.1 -9797.88 1557.25 -107.238 -32.2382 111.979 
9222 2
12230800 15105 -11128.6 1593.75 176.867 456.691 489.743 
12225800 13400.4 -9982.88 1529.88 -188.278 -383.817 427.51 
9222.5 2
12230800 15171.4 -10787.6 1603.38 133.821 687.5 700.403 
12225800 13225 -10499.9 1525.25 -353.579 -1042.34 1100.68 
9223 2
12230800 15027.2 -10279 1615 -280.453 989.543 1028.52 
12225800 13021.1 -11290.9 1660.44 -396.671 -1538.94 1589.24 
9223.5 2
12230800 14888.8 -10214.1 1611 -269.347 126.243 297.465 
12225800 12787.6 -11426 1803.89 -454.388 -262.862 524.943 
9224 2
12230800 14677.1 -9790.25 1627.5 -430.189 861.506 962.941 
12225800 12551 -11120.5 1883 -480.804 620.935 785.323 
9224.5 2
12230800 14552.2 -9477.33 1659.67 -254.384 637.305 686.199 
12225800 12629.2 -11061.1 1888.67 159.312 120.955 200.026 
9225 2
12230800 14297.9 -9184.56 1640.56 -490.991 565.208 748.687 
12225800 12542.9 -11534 1960.11 -166.667 -912.913 928.002 
9225.5 2
12230800 14031.9 -8826.78 1640.22 -529.88 712.705 888.1 
12225800 12419.4 -11682.3 1995.56 -245.905 -295.485 384.422 
9226 2
12230800 13754.8 -8422.2 1615.6 -557.523 814.04 986.657 
12225800 12356.4 -11630.9 2054.8 -126.85 103.488 163.709 
9226.5 2
12230800 13559 -8237.9 1618.8 -411.345 387.185 564.904 
12225800 12160 -11441.3 2064.7 -412.605 398.319 573.499 
9227 2
12230800 13343.2 -7952.1 1637.1 -412.62 546.463 684.745 
12225800 12070.1 -11242.4 1996.1 -171.893 380.306 417.349 
9227.5 2
12230800 13082.9 -7699.75 1685.25 -542.344 525.729 755.333 
12225800 12053.5 -11208.8 1978.75 -34.5833 70.1042 78.1703 
9228 2
12230800 12776.7 -7382.89 1692.44 -632.662 654.672 910.415 
12225800 11954 -11370.8 1957.89 -205.579 -334.768 392.851 
9228.5 2
12230800 12467.2 -7204.33 1653 -596.232 344.038 688.371 
12225800 11861.1 -11430.8 1946.11 -178.977 -115.607 213.067 
9229 2
12230800 12133.6 -6980 1645.78 -651.693 438.151 785.29 
12225800 11829.2 -11442.6 1945.78 -62.283 -23.0035 66.3953 
9229.5 2
12230800 11745.8 -6856 1607.88 -781.866 250 820.862 
12225800 11956.4 -11684 1944 256.356 -486.783 550.16 
9230 2
12230800 11369.9 -6683 1563.33 -770.207 354.508 847.877 
12225800 11843.1 -11407.2 1943.22 -232.098 567.168 612.82 
9230.5 2
12230800 11056 -6556.62 1568.88 -636.691 256.339 686.357 
12225800 11629.5 -11081.1 1943 -433.288 661.455 790.735 
9231 2
12230800 10835.3 -6302.22 1501.89 -444.892 512.909 678.973 
12225800 11567.3 -11127.1 1943 -125.336 -92.7139 155.901 
9231.5 2
12230800 10692.2 -6136.88 1485.38 -271.505 313.752 414.916 
12225800 12131 -11335.8 1941.38 1069.58 -395.899 1140.5 
9232 2
12230800 10597.5 -6148.5 1438.62 -191.414 -23.4848 192.849 
12225800 12585.2 -11698.6 1963.38 917.677 -733.081 1174.54 
9232.5 2
12230800 10477.4 -6252.38 1427.62 -257.779 -222.908 340.79 
12225800 12954.2 -11712.9 1989.38 791.845 -30.5794 792.436 
9233 2
12230800 10407.4 -6362.44 1403.56 -133.71 -210.458 249.341 
12225800 13235.8 -11495.1 1994.67 538.294 416.375 680.535 
9233.5 2
12230800 10393.4 -6433 1386.5 -28.1389 -141.111 143.889 
12225800 13381.5 -11382.2 1988.88 291.444 225.722 368.633 
9234 2
12230800 10425.7 -6350.22 1431.33 64.326 164.896 176.999 
12225800 13429.6 -11287.7 1987.11 95.7282 188.413 211.337 
9234.5 2
12230800 10712.2 -6259.25 1523.75 570.883 181.22 598.956 
12225800 13535.5 -11211.4 1984 211.045 151.975 260.07 
9235 2
12230800 10855.2 -6277.22 1469.11 290.594 -36.5289 292.881 
12225800 13509.7 -11089.4 1983.11 -52.5068 247.826 253.328 
9235.5 2
12230800 10909.9 -6258.88 1501.25 108.654 36.4756 114.613 
12225800 13217.6 -10978.4 1980.38 -580.6 220.814 621.172 
9236 2
12230800 10924.4 -6211.44 1490.67 29.1389 94.8611 99.2356 
12225800 12989.7 -10961.9 1975.33 -455.917 32.9722 457.107 
9236.5 2
12230800 10933.6 -6345.38 1462.25 18.6977 -272.771 273.411 
12225800 12984.4 -11239.5 1955.25 -10.7773 -565.399 565.502 
9237 2
12230800 10918 -6180.22 1442.78 -30.281 320.064 321.493 
12225800 13160.4 -11438.1 1950 341.22 -384.905 514.376 
9237.5 2
12230800 10443.1 -6460 1486 -967.122 -569.812 1122.5 
12225800 13217.9 -11467.4 1949.29 116.93 -59.7097 131.293 
9238 2
12230800 10779.4 -6372.78 1433.11 667.265 173.06 689.342 
12225800 13190.1 -11604.4 1948.56 -55.0517 -271.857 277.375 
9238.5 2
12230800 10904.1 -6772.88 1445.25 242.569 -778.399 815.319 
12225800 13299.8 -11456.2 1947 213.305 288.316 358.644 
9239 2
12230800 11355.9 -7279.78 1494.56 905.338 -1015.84 1360.72 
12225800 13262.9 -11615.1 1947.67 -73.87 -318.359 326.817 
9239.5 2
12230800 11688.2 -7421.12 1533 658.141 -279.895 715.186 
12225800 12845 -11803 1995.62 -827.503 -372.057 907.297 
9240 2
12230800 11839 -7576.88 1529.25 316.038 -326.52 454.417 
12225800 12666.9 -11862.6 2033.38 -373.428 -125 393.793 
9240.5 2
12230800 11502.8 -8047.44 1534.33 -675.145 -944.919 1161.33 
12225800 12603.4 -11910.9 2015.22 -127.371 -96.9154 160.05 
9241 2
12230800 12139.7 -8339.11 1576.11 1220.09 -558.748 1341.95 
12225800 12452.6 -11529.7 2008.89 -289.059 730.311 785.436 
9241.5 2
12230800 12565.9 -8478.62 1605 878.78 -287.658 924.663 
12225800 12230.6 -11203.1 1991 -457.589 673.282 814.061 
9242 2
12230800 12834 -8567.78 1589 527.805 -175.498 556.217 
12225800 12227.4 -11075.7 1978 -6.26094 250.902 250.98 
9242.5 2
12230800 13127.9 -8562.88 1523.25 600.971 10.0261 601.055 
12225800 12244 -11053.9 1972.62 33.8559 44.5637 55.9656 
9243 2
12230800 13318.7 -8830.33 1501.44 374.101 -524.428 644.187 
12225800 12200.4 -11082.6 1968.89 -85.403 -56.2364 102.256 
9243.5 2
12230800 13412.1 -9096 1561.75 177.677 -505.07 535.411 
12225800 12180.6 -10985.9 1958.25 -37.6796 183.803 187.626 
9244 2
12230800 13640 -9504.38 1564.12 467.916 -838.552 960.268 
12225800 12476 -10929.5 1958.62 606.52 115.76 617.468 
9244.5 2
12230800 13860.6 -9788.88 1555.62 438.618 -565.606 715.749 
12225800 13059.6 -10889.2 1956.38 1160.29 80.0199 1163.04 
9245 2
12230800 14217.7 -10207.3 1563.43 748.615 -877.171 1153.19 
12225800 13311.3 -10929.7 1948.86 527.591 -84.8308 534.367 
9245.5 2
12230800 14534.1 -10558.8 1566.67 636.613 -707.227 951.55 
12225800 13345.1 -11108.2 1939.22 68.0591 -359.171 365.562 
9246 2
12230800 14763.2 -10946.8 1570.75 439.806 -744.668 864.847 
12225800 13342.9 -11264.5 1928.88 -4.29196 -299.957 299.988 
9246.5 2
12230800 14864.8 -11241.9 1583.38 199.02 -578.676 611.944 
12225800 13304.9 -11398.8 1922.12 -74.5098 -263.235 273.577 
9247 2
12230800 14879.6 -11524.5 1545 29.9899 -569.808 570.597 
12225800 13204.8 -11518.4 1918.38 -201.865 -241.179 314.511 
9247.5 2
12230800 14841 -11780.9 1527.5 -78.3469 -520.03 525.899 
12225800 13144.1 -11664.2 1926.62 -122.972 -295.892 320.428 
9248 2
12230800 14794 -12004.4 1509.38 -91.2621 -433.981 443.473 
12225800 13031 -11726.4 1928.5 -219.66 -120.631 250.604 
9248.5 2
12230800 14702.6 -12005.9 1475.75 -183.116 -3.00601 183.141 
12225800 12922 -11629.8 1928.38 -218.437 193.637 291.908 
9249 2
12230800 14591.4 -12003.5 1439.5 -224.294 4.78831 224.345 
12225800 12752.8 -11431.9 1933.38 -341.23 398.942 524.969 
9249.5 2
12230800 14545.9 -11981.2 1436.88 -93.047 45.501 103.577 
12225800 12438.2 -11420.4 1953.5 -643.149 23.5174 643.579 
9250 2
12230800 14493.6 -11975.4 1416 -105.984 11.9168 106.652 
12225800 12376.1 -11322.4 1971.62 -126.014 198.783 235.36 
9250.5 2
12230800 14567.5 -11992 1400.62 147.455 -33.1836 151.143 
12225800 12276.6 -11331 1987.88 -198.603 -17.2156 199.348 
9251 2
12230800 14545.5 -12178.1 1379.5 -43.4783 -367.836 370.397 
12225800 12333.4 -11304 2016.25 112.154 53.3597 124.201 
9251.5 2
12230800 14578.6 -12085.4 1370.29 66.9462 187.645 199.229 
12225800 12258.1 -11286.6 2018.14 -152.292 35.2805 156.325 
9252 2
12230800 14560.4 -11793.1 1365.75 -38.0678 611.514 612.697 
12225800 12239 -11487.8 2011.75 -40.0478 -420.876 422.777 
9252.5 2
12230800 14574 -11731.5 1361.38 27.8061 125.765 128.803 
12225800 12267.2 -11116.1 2004.75 57.6531 758.418 760.607 
9253 2
12230800 14665.6 -12046.5 1355.75 178.606 -614.035 639.484 
12225800 12302.8 -10942.8 1996.5 69.2008 337.963 344.975 
9253.5 2
12230800 14782.9 -12146.8 1343.88 238.313 -203.76 313.546 
12225800 12387.9 -11001.6 1991.38 173.018 -119.665 210.369 
9254 2
12230800 14837.1 -12148.1 1340.88 107.002 -2.71203 107.036 
12225800 12448.5 -10932.6 1986.38 119.576 136.095 181.163 
9254.5 2
12230800 14879.6 -12204.2 1343.25 85.3414 -112.701 141.367 
12225800 12512.4 -10944.6 1985.5 128.263 -24.0964 130.507 
9255 2
12230800 14832.8 -12223.5 1370.38 -92.4556 -37.9684 99.9482 
12225800 12921.1 -11024.6 1980.38 806.213 -157.791 821.509 
9255.5 2
12230800 14713 -12203.7 1387.57 -240.946 39.8103 244.212 
12225800 13190.9 -11123.1 1977.71 542.721 -198.225 577.788 
9256 2
12230800 14739.7 -12231.7 1383.11 52.3903 -54.9163 75.8982 
12225800 13302.2 -11213.2 1975.44 218.792 -176.973 281.406 
9256.5 2
12230800 14799.4 -12228.9 1394.5 112.657 5.2673 112.78 
12225800 13364.4 -11101.2 1971.25 117.269 211.268 241.633 
9257 2
12230800 14713.4 -12234.1 1380.43 -181.705 -11.1371 182.046 
12225800 13108.9 -11330.3 1966.43 -540.207 -484.219 725.46 
9257.5 2
12230800 14540.5 -12001 1390.62 -355.82 479.718 597.275 
12225800 12906.9 -11472.1 1967.62 -415.601 -291.85 507.839 
9258 2
12230800 14342.3 -11751.7 1398.43 -402.057 505.651 646.013 
12225800 12828.6 -11560.6 1961.57 -158.831 -179.405 239.611 
9258.5 2
12230800 14296.9 -11532 1400 -92.2982 446.574 456.012 
12225800 12693.6 -11468 1965.25 -274.281 188.153 332.614 
9259 2
12230800 14230.2 -11335 1400 -125.052 369.606 390.188 
12225800 12508.3 -11152.6 1962 -347.639 591.828 686.377 
9259.5 2
12230800 14159.5 -11146.9 1400 -134.709 358.333 382.818 
12225800 12251 -11145.1 1960.62 -490.159 14.1534 490.363 
9260 2
12230800 14289.3 -10101.1 1450.57 280.921 2263.49 2280.86 
12225800 12277.1 -11077.9 1956.14 56.5863 145.601 156.211 
9260.5 2
12230800 14242 -9359.12 1559.25 -95.9142 1505.11 1508.16 
12225800 12315.5 -10961.1 1953.62 77.8035 236.779 249.234 
9261 2
12230800 14311.9 -8967.12 1565.5 134.375 753.846 765.729 
12225800 12130.8 -10936.4 1952.5 -355.288 47.5962 358.462 
9261.5 2
12230800 14648.1 -8495.88 1564.25 658.023 922.211 1132.9 
12225800 11895.9 -11194 1951.75 -459.638 -504.159 682.234 
9262 2
12230800 14856.7 -8044.29 1548 424.825 919.734 1013.11 
12225800 11921.7 -11401.3 1946.29 52.6258 -422.17 425.438 
9262.5 2
12230800 15019.1 -7706 1535.62 336.952 701.838 778.532 
12225800 11972.2 -11645.9 1943.62 104.846 -507.447 518.165 
9263 2
12230800 15023.3 -7004.14 1537.86 8.15826 1376.19 1376.21 
12225800 12263.9 -11670.4 1974.43 571.779 -48.1443 573.802 
9263.5 2
12230800 14988.2 -6468.62 1507.38 -70.7792 1081.85 1084.17 
12225800 12558 -11785.1 1967.88 594.228 -231.71 637.806 
9264 2
12230800 14746.5 -6147.12 1481.12 -472.168 627.93 785.645 
12225800 12802.6 -11853 2014 477.783 -132.568 495.834 
9264.5 2
12230800 14600 -5853.43 1483.29 -300.821 603.073 673.936 
12225800 12969.4 -11778.1 2029.14 342.512 153.711 375.422 
9265 1
12225800 13224.9 -11411.5 1976.25 512.945 736.231 897.3 
9265.5 1
12225800 13373.9 -11388.1 1975 301.583 47.2817 305.267 
9266 1
12225800 13447.2 -11148.1 1975 144.474 472.476 494.071 
9266.5 1
12225800 13402 -10961 1975 -88.3789 365.479 376.012 
9267 1
12225800 13231.7 -10964.3 1975 -348.233 -6.71925 348.297 
9267.5 1
12225800 13150.5 -10996.9 1974.62 -159.244 -63.9006 171.586 
9268 1
12225800 12939 -10972.9 1974 -423.848 48.132 426.572 
9268.5 1
12225800 12846.5 -11094.5 1971.62 -181.018 -238.049 299.056 
9269 1
12225800 12701.6 -10979.6 1970 -284.174 225.35 362.681 
9269.5 1
12225800 12333.9 -11109.5 1968.38 -742.821 -262.482 787.832 
9270 1
12225800 12083.3 -11697.6 1966.57 -529.787 -1243.28 1351.45 
9270.5 1
12225800 12135.2 -11647.4 1972.89 103.049 99.4583 143.217 
9271 1
12225800 12534.6 -11554.1 1991.57 783.038 182.944 804.125 
9271.5 1
12225800 12875.1 -11598.6 2029.5 692.182 -90.4109 698.062 
9272 1
12225800 13129.1 -11482.1 2012.38 502.97 230.693 553.352 
9272.5 1
12225800 13326.2 -11187.6 1999.25 388.041 579.724 697.608 
9273 1
12225800 13383.5 -11060.6 1997.25 112.475 249.509 273.688 
9273.5 1
12225800 13452.5 -11038.8 1990.25 136.095 43.146 142.77 
9274 1
12225800 13397.3 -11000.7 1987.43 -115.753 79.7394 140.56 
9274.5 1
12225800 13435.9 -10925.2 1987 76.566 149.731 168.171 
9275 1
12225800 13414.1 -10804.4 1987 -43.9922 244.578 248.503 
9275.5 1
12225800 13308 -10715.8 1987 -216.618 180.977 282.269 
9276 1
12225800 13304.2 -10695.9 1987 -7.08885 37.5709 38.2338 
9276.5 1
12225800 13213.9 -10656.4 1987 -184.439 80.6122 201.286 
9277 1
12225800 13064.1 -10688.2 1987 -294.783 -62.7461 301.387 
9277.5 1
12225800 12831.3 -10786.9 1987 -481.073 -203.734 522.435 
9278 1
12225800 12680.2 -11079.4 1987 -310.83 -602.031 677.538 
9278.5 1
12225800 12578.2 -11261.5 1987 -197.238 -352.138 403.614 
9279 1
12225800 12609.2 -11318.5 1985.75 63.2653 -116.327 132.417 
9279.5 1
12225800 12548 -11408.9 1983.5 -124.745 -184.063 222.353 
9280 1
12225800 12437.2 -11536.9 1982.11 -214.27 -247.609 327.448 
9280.5 1
12225800 12484.4 -11561.9 1982 94.3056 -49.9722 106.728 
9281 1
12225800 12471.4 -11629.7 1986.22 -26.1752 -137.23 139.704 
9281.5 1
12225800 12347 -11571.6 2024.62 -244.488 114.031 269.773 
9282 1
12225800 12385 -11565.2 2041.88 78.0287 13.0903 79.1192 
9282.5 1
12225800 12402 -11239.6 2056.75 35.2697 675.571 676.491 
9283 1
12225800 12385 -11045.4 2051.44 -33.1384 378.52 379.967 
9283.5 1
12225800 12373.5 -10987.6 2042.75 -22.5933 113.594 115.819 
9284 1
12225800 12706.1 -10830.3 2040 663.894 313.955 734.387 
9284.5 1
12225800 12765 -10829.2 2040 116.843 2.14947 116.863 
9285 1
12225800 12732.4 -10776 2040 -64.339 105.237 123.347 
9285.5 1
12225800 12838 -10819.8 2040 209.021 -86.6337 226.263 
9286 1
12225800 12880.1 -11282.3 2040 87.1636 -957.66 961.619 
9286.5 1
12225800 12907.6 -11509.7 2040 54.4197 -449.461 452.744 
