# Supplementary material for: Intrinsic group behaviour II: On the dependence of triad spatial dynamics on social and personal features; and on the effect of social interaction on small group dynamics
Source: PLoS One. 2019 Dec 3;14(12):e0225704. doi: 10.1371/journal.pone.0225704 (PMC6890182; doi:10.1371/journal.pone.0225704)
Supplement: S3 Data Set — (ZIP) [file pone.0225704.s003.zip › set_3_int/group_traj_triad_int/traj_3_0324_42.dat]

3 12225301 12224501 12224502 0 0 0 1 3 1 0 10 10 10 1662.84 1691.6 1642.36 
9165.5 2
12224502 2466.33 5522.33 1449.5 0 0 0 
12224501 3702.5 5015.12 1557.12 0 0 0 
9166 2
12224502 2969.78 5390.78 1480.78 1221.95 -319.31 1262.98 
12224501 4047.67 4849.78 1525 737.536 -353.306 817.792 
9166.5 2
12224502 3419.5 4688.7 1589.8 944.795 -1474.95 1751.61 
12224501 4568.3 4798.9 1583 1093.77 -106.886 1098.98 
9167 2
12224502 3707 4082.7 1586 561.523 -1183.59 1310.04 
12224501 4947.5 4486.7 1696.4 740.625 -609.766 959.343 
9167.5 2
12224502 3914.62 3620.5 1590.12 412.773 -918.887 1007.34 
12224501 5245.75 4121.5 1685.75 592.942 -726.044 937.401 
9168 2
12224502 4253 3197.75 1569.38 713.871 -891.878 1142.39 
12224501 5543.25 3756.5 1656.62 627.637 -770.042 993.425 
9168.5 2
12224502 4589.11 2763.67 1533.89 624.742 -806.846 1020.44 
12224501 5587.67 3197 1628.67 82.5589 -1039.96 1043.23 
9169 2
12224502 4877.25 2377.12 1515.38 549.883 -737.675 920.074 
12224501 5875.75 2796.12 1619.12 549.777 -765.029 942.085 
9169.5 2
12224502 5181.62 2057.5 1500.38 651.767 -684.422 945.11 
12224501 5949 2442.25 1582.75 156.852 -757.762 773.826 
9170 2
12224502 5532.22 1801.11 1520 688.796 -503.711 853.326 
12224501 6197.67 2312.11 1514.11 488.54 -255.676 551.399 
9170.5 2
12224502 5785.38 1720.75 1499.12 497.353 -157.88 521.811 
12224501 6318 2026.38 1496.25 236.411 -561.368 609.117 
9171 2
12224502 6030.57 1416.86 1488 521.695 -646.581 830.802 
12224501 6790.14 1233.43 1497.86 1004.56 -1687.12 1963.55 
9171.5 2
12224502 6344.12 910.25 1594.75 653.237 -1055.43 1241.23 
12224501 7060.25 674.75 1537.38 562.723 -1163.91 1292.81 
9172 2
12224502 6672.62 378.375 1632.62 614.019 -994.159 1168.49 
12224501 7359.75 113.75 1597.25 559.813 -1048.6 1188.68 
9172.5 2
12224502 6862.86 10.8571 1631.86 393.042 -759.334 855.027 
12224501 7608.71 -355.714 1585.29 514.389 -969.968 1097.92 
9173 2
12224502 7069.88 -457 1622.25 434.911 -982.893 1074.81 
12224501 7955 -787.875 1562.12 727.491 -907.901 1163.41 
9173.5 3
12225301 8455 -324.125 1480.12 0 0 0 
12224502 7477.25 -1011.62 1621.88 787.959 -1072.78 1331.06 
12224501 8264.12 -1242.62 1567.62 597.921 -879.594 1063.58 
9174 3
12225301 8776 -844.375 1483.88 626.953 -1016.11 1193.97 
12224502 7854.75 -1508.38 1623.88 737.305 -970.215 1218.58 
12224501 8413.88 -1633.88 1610.12 292.48 -764.16 818.221 
9174.5 3
12225301 9185 -1520.62 1547.88 843.299 -1394.33 1629.51 
12224502 8012.5 -1885.88 1623.12 325.258 -778.351 843.577 
12224501 8523.75 -2054.5 1599.88 226.546 -867.268 896.369 
9175 3
12225301 9503.62 -2262 1636.75 654.261 -1522.33 1656.97 
12224502 8175 -2134.62 1615 333.676 -510.78 610.111 
12224501 8753.62 -2548.75 1590.88 472.023 -1014.89 1119.29 
9175.5 3
12225301 9828 -2719.44 1615.22 615.512 -868.016 1064.1 
12224502 8674.89 -2598.89 1643 948.556 -880.956 1294.54 
12224501 9339.67 -3026 1590.78 1112.03 -905.598 1434.13 
9176 3
12225301 10083.8 -3054 1660.25 496.602 -649.622 817.694 
12224502 9061.75 -3029.88 1634.75 751.187 -836.866 1124.56 
12224501 9679.88 -3446 1574.75 660.599 -815.534 1049.52 
9176.5 3
12225301 10332.6 -3342.25 1618.38 497.75 -576.5 761.648 
12224502 9326.5 -3427.88 1628.88 529.5 -796 956.026 
12224501 10005.4 -3774.38 1567.88 651 -656.75 924.728 
9177 3
12225301 10669.5 -3668.5 1635.88 667.079 -646.04 928.634 
12224502 9630 -3821.75 1630.25 600.99 -779.95 984.638 
12224501 10315.5 -4125.38 1492 614.109 -695.05 927.482 
9177.5 3
12225301 11060.1 -4214.5 1609.5 795.57 -1112.02 1367.3 
12224502 9941.38 -4123.88 1613.5 634.165 -615.326 883.624 
12224501 10629.2 -4559.88 1469 639.002 -884.929 1091.52 
9178 3
12225301 11506.4 -4443.62 1653.75 908.859 -466.65 1021.66 
12224502 10270.2 -4571.25 1591.75 669.807 -911.151 1130.86 
12224501 10978 -4946.75 1503.5 710.285 -787.933 1060.82 
9178.5 3
12225301 11989.5 -4828.38 1745.38 966.25 -769.5 1235.22 
12224502 10657.4 -5030.62 1573.25 774.25 -918.75 1201.48 
12224501 11479.8 -5282.88 1775.5 1003.5 -672.25 1207.86 
9179 3
12225301 12274.2 -5365.88 1651.88 588.326 -1110.54 1256.75 
12224502 11066.2 -5435.12 1592.38 844.783 -835.744 1188.33 
12224501 11811.6 -5757.25 1641 685.692 -980.114 1196.16 
9179.5 3
12225301 12837 -5877.25 1662.62 1136.87 -1033.08 1536.14 
12224502 11514.9 -5812.38 1591.12 906.313 -762.121 1184.16 
12224501 12335.4 -6242.38 1601.25 1058.08 -980.051 1442.23 
9180 3
12225301 13300.9 -6211.75 1650.88 918.564 -662.376 1132.48 
12224502 12006.5 -6297 1628.62 973.515 -959.653 1366.99 
12224501 12816.1 -6638.62 1642.5 951.98 -784.653 1233.67 
9180.5 3
12225301 13690.2 -6511 1663.11 761.932 -585.616 960.982 
12224502 12474.7 -6706.44 1670.44 916.177 -801.261 1217.13 
12224501 13207.8 -7040.33 1650.11 766.444 -786.122 1097.92 
9181 3
12225301 14115 -6836.25 1696.38 847.86 -649.202 1067.86 
12224502 12821 -7116.38 1673.75 691.284 -818.225 1071.15 
12224501 13565.5 -7466.38 1664 714.016 -850.383 1110.39 
9181.5 3
12225301 14578.1 -7205.22 1690 937.472 -746.907 1198.63 
12224502 13191.3 -7513.22 1670.11 749.663 -803.334 1098.79 
12224501 14081.4 -7750.22 1675.89 1044.42 -574.59 1192.04 
9182 3
12225301 15019.6 -7731.11 1659.67 837.655 -997.892 1302.86 
12224502 13576 -7971.11 1621.33 729.918 -868.859 1134.77 
12224501 14473.2 -8172.44 1659.22 743.411 -801.181 1092.96 
9182.5 3
12225301 15370 -8172.25 1662.75 681.799 -858.247 1096.1 
12224502 14040.5 -8487.5 1599.62 903.696 -1004.65 1351.29 
12224501 14948.8 -8617.5 1665.75 925.151 -865.867 1267.13 
9183 3
12225301 15608.6 -8479.62 1718.5 484.026 -623.479 789.308 
12224502 14487.6 -8846.75 1609.38 906.947 -728.702 1163.43 
12224501 15305.6 -9032.38 1639.25 723.884 -841.531 1110.04 
9183.5 3
12225301 15980.6 -8813.25 1700.75 784.81 -703.85 1054.2 
12224502 14924.5 -9108.5 1618.62 921.677 -552.215 1074.44 
12224501 15679.6 -9384.25 1637.5 789.03 -742.352 1083.35 
9184 3
12225301 16325.9 -9028 1679 711.856 -442.784 838.329 
12224502 15372.5 -9386.88 1633.38 923.711 -573.969 1087.51 
12224501 15988.8 -9739 1636.75 637.371 -731.443 970.181 
9184.5 3
12225301 16735.4 -9472.25 1629.12 823.944 -893.863 1215.68 
12224502 15682.9 -9806.75 1639.5 624.497 -844.819 1050.58 
12224501 16339.4 -10003 1605.88 705.483 -531.187 883.1 
9185 3
12225301 17181.3 -10045.6 1648.67 865.939 -1113.21 1410.35 
12224502 16088.9 -10231.2 1656.56 788.376 -824.218 1140.56 
12224501 16748.8 -10508.8 1609.67 794.957 -982.093 1263.51 
9185.5 3
12225301 17621.1 -10521.1 1694.11 837.672 -905.82 1233.78 
12224502 16511.7 -10719.7 1609.11 805.291 -930.37 1230.48 
12224501 17187.8 -10945.8 1631.11 836.19 -832.381 1179.86 
9186 3
12225301 17954.9 -10828.8 1737.38 654.439 -603.214 890.032 
12224502 16878.2 -11186.9 1594.5 718.791 -916.095 1164.43 
12224501 17610.6 -11314.9 1617.5 829.112 -723.72 1100.54 
9186.5 3
12225301 18298.1 -11224.1 1728.5 707.732 -815.206 1079.56 
12224502 17250.2 -11609.9 1634.5 767.01 -872.165 1161.45 
12224501 17965.5 -11647.5 1639.62 731.701 -685.825 1002.87 
9187 3
12225301 18863.9 -11875 1675.62 1152.24 -1325.61 1756.39 
12224502 17573.9 -11961 1644.62 659.114 -715.122 972.538 
12224501 18106.4 -11977.1 1642.5 286.914 -671.334 730.075 
9187.5 2
12225301 19432.4 -12100.8 1663.25 1172.16 -465.464 1261.2 
12224501 18514.9 -12328.1 1659.62 842.268 -723.711 1110.48 
9188 2
12225301 19949.7 -12257.9 1670 1036.66 -314.908 1083.43 
12224501 19072.6 -12755 1678.78 1117.6 -855.461 1407.42 
9188.5 2
12225301 20466.6 -12253.9 1725.89 977.106 7.56144 977.135 
12224501 19568.1 -13125.2 1649.78 936.778 -699.853 1169.34 
9189 2
12225301 20784.8 -12647.9 1702 636.389 -787.972 1012.86 
12224501 20043.1 -13374.5 1609.25 950.028 -498.556 1072.9 
9189.5 2
12225301 21111.6 -12914.5 1708.5 663.032 -540.822 855.628 
12224501 20357.6 -13449.1 1601 637.931 -151.369 655.644 
9190 2
12225301 21419.3 -13320.3 1697.56 606.92 -800.46 1004.53 
12224501 20681.7 -13542.8 1599.33 639.135 -184.719 665.293 
9190.5 2
12225301 21704.2 -13893.9 1704.88 565.311 -1137.98 1270.66 
12224501 21034.2 -13584 1595.5 699.57 -81.7901 704.335 
9191 2
12225301 22172.8 -14231 1673.22 933.322 -671.564 1149.82 
12224501 21431 -13767.4 1556.22 790.339 -365.427 870.731 
9191.5 2
12225301 22644.5 -14327 1625.25 954.903 -194.332 974.477 
12224501 21974.8 -13952.9 1525.88 1100.71 -375.365 1162.95 
9192 2
12225301 23281.8 -14331.4 1573.62 1344.41 -9.22996 1344.44 
12224501 22545.1 -14059 1496.88 1203.32 -223.892 1223.97 
9192.5 2
12225301 23831.6 -14248.5 1595.38 1099.75 165.75 1112.17 
12224501 23045.4 -14207.2 1483.38 1000.5 -296.5 1043.51 
9193 2
12225301 24223.1 -14580 1595.33 757.227 -641.199 992.234 
12224501 23622.6 -14443.2 1523.44 1116.4 -456.426 1206.1 
9193.5 2
12225301 24690.6 -14968.6 1583.88 940.672 -781.942 1223.23 
12224501 24221 -14679 1579.88 1204.11 -474.402 1294.2 
9194 2
12225301 25143 -15219.2 1579.22 890.502 -493.302 1018.01 
12224501 24668.2 -14805.7 1588.67 880.359 -249.344 914.988 
9194.5 2
12225301 25549.6 -15456.6 1601.43 803.501 -469.07 930.398 
12224501 25069.9 -14953.9 1576.14 793.745 -292.867 846.051 
9195 2
12225301 25945.9 -15544.8 1622.25 830.825 -184.861 851.143 
12224501 25423.4 -15037.4 1545.5 741.128 -175.09 761.529 
9195.5 2
12225301 26534.1 -15671.8 1574.75 1190.79 -257.085 1218.23 
12224501 25984.9 -15234.5 1630.38 1136.64 -399.038 1204.65 
9196 2
12225301 27112 -15900.9 1517.56 1137.55 -451.061 1223.71 
12224501 26493.6 -15407.7 1623.78 1001.34 -340.879 1057.77 
9196.5 2
12225301 27748.1 -16118.4 1584.12 1207.07 -412.687 1275.67 
12224501 27064.2 -15604.1 1616 1082.91 -372.786 1145.28 
9197 2
12225301 28196.5 -16271.8 1629 951.964 -325.637 1006.12 
12224501 27621.2 -15757.9 1621.25 1182.59 -326.433 1226.82 
9197.5 2
12225301 28676.1 -16368.4 1693.75 951.637 -191.716 970.756 
12224501 28092.4 -15915.5 1601.12 934.772 -312.748 985.703 
9198 2
12225301 29228.5 -16542.4 1752.25 1093.81 -344.554 1146.8 
12224501 28638 -16041.2 1641.5 1080.45 -249.01 1108.77 
9198.5 2
12225301 29659.8 -16748.9 1702.25 872.976 -418.016 967.897 
12224501 29218.9 -16209.1 1637.88 1175.86 -339.828 1223.98 
9199 2
12225301 30005.9 -16929 1689.5 655.54 -341.146 738.995 
12224501 29744 -16433.6 1621.38 994.555 -425.189 1081.63 
9199.5 2
12225301 30587.6 -17149.4 1662.14 1235.02 -468.001 1320.72 
12224501 30112.7 -16605 1596.29 782.833 -363.854 863.259 
9200 2
12225301 31153 -17273.7 1570.89 1102.2 -242.18 1128.49 
12224501 30680.2 -16743.9 1557 1106.25 -270.739 1138.9 
9200.5 2
12225301 31682.6 -17464.4 1514.71 1054.92 -380.004 1121.28 
12224501 31181.4 -16993.7 1506.86 998.419 -497.66 1115.57 
9201 2
12225301 32259.9 -17681.8 1490 1192.78 -449.011 1274.49 
12224501 31748.8 -17166.9 1471.75 1172.15 -357.77 1225.54 
9201.5 2
12225301 33049.6 -17895.4 1587 1585.84 -428.966 1642.84 
12224501 32267.9 -17291.6 1443.38 1042.42 -250.502 1072.1 
9202 2
12225301 33592.5 -18009.1 1611.75 1090.11 -228.414 1113.78 
12224501 33160.6 -17527.6 1522.5 1792.67 -473.896 1854.25 
9202.5 2
12225301 34153.2 -18174.9 1549.25 1101.67 -325.639 1148.79 
12224501 33683.8 -17607.2 1545.75 1027.75 -156.434 1039.59 
9203 2
12225301 34697.1 -18365.6 1541.25 1094.32 -383.803 1159.67 
12224501 34099.9 -17693.5 1572.88 837.274 -173.541 855.069 
9203.5 2
12225301 35024.2 -18597 1571.38 645.217 -456.361 790.298 
12224501 34621.6 -17894.2 1626.38 1029.09 -395.957 1102.64 
9204 2
12225301 35514 -18849.1 1623.12 960.294 -494.363 1080.07 
12224501 35145.6 -18124.2 1656.62 1027.45 -450.98 1122.07 
9204.5 2
12225301 35909.3 -19082.6 1601.14 821.8 -485.336 954.414 
12224501 35639.3 -18345.7 1647.14 1026.32 -460.425 1124.87 
9205 2
12225301 36398.2 -19268.2 1554.75 1033.75 -392.555 1105.78 
12224501 36161.4 -18602.8 1647.88 1103.78 -543.416 1230.3 
9205.5 2
12225301 36949.2 -19512.8 1559.5 1088.93 -483.202 1191.33 
12224501 36662.8 -18874.2 1610.75 990.86 -536.561 1126.81 
9206 2
12225301 37346.4 -19754.4 1532 786.386 -478.465 920.507 
12224501 37067.6 -19071 1583.62 801.733 -389.604 891.385 
9206.5 2
12225301 37836.1 -19908.2 1641.38 941.827 -295.913 987.22 
12224501 37576.2 -19248.2 1636.12 978.125 -340.865 1035.82 
9207 2
12225301 38469.1 -20177.4 1748.25 1258.45 -535.04 1367.47 
12224501 38034.4 -19448.6 1672.12 910.785 -398.36 994.093 
9207.5 2
12225301 38838.2 -20453.1 1692.62 723.775 -540.686 903.433 
12224501 38540.4 -19789.1 1710.62 992.157 -667.647 1195.88 
9208 2
12225301 39218.7 -20683.1 1708.14 779.64 -471.348 911.047 
12224501 39033.6 -20003.6 1716.14 1010.65 -439.439 1102.05 
9208.5 2
12225301 39659.9 -20891.4 1715.25 922.93 -435.632 1020.58 
12224501 39373.2 -20278 1697 710.625 -574.118 913.564 
9209 2
12225301 40106.9 -21130.1 1677.5 864.603 -461.799 980.203 
12224501 39716.1 -20611.8 1652.38 663.201 -645.551 925.512 
9209.5 2
12225301 40396.9 -21392 1655.5 564.202 -509.484 760.196 
12224501 40008.6 -20882.8 1636.88 569.066 -527.237 775.768 
9210 2
12225301 40771.9 -21956.2 1663.25 744.048 -1119.54 1344.24 
12224501 40520.8 -21272 1615.12 1016.12 -772.321 1276.32 
9210.5 2
12225301 41077.7 -22237.6 1657.57 634.521 -583.654 862.131 
12224501 41013.7 -21638.1 1603.71 1022.75 -759.632 1273.99 
9211 2
12225301 41371.8 -22353.9 1649 615.137 -243.313 661.51 
12224501 41370.4 -21821.1 1631.25 746.152 -382.808 838.621 
9211.5 2
12225301 41725.8 -22390.8 1637.88 678.161 -70.6418 681.83 
12224501 41968.2 -21967.9 1657.62 1145.35 -281.13 1179.35 
9212 2
12225301 42106.4 -22470.5 1636.12 746.324 -156.373 762.529 
12224501 42461.8 -22086 1626.62 967.647 -231.618 994.981 
9212.5 2
12225301 42544.4 -22670 1632 884.848 -403.03 972.312 
12224501 42898.6 -22336 1613.38 882.576 -505.051 1016.87 
9213 2
12225301 43073.4 -22933.6 1623.5 1033.2 -514.893 1154.39 
12224501 43337.2 -22545.9 1611.12 856.689 -409.912 949.708 
9213.5 2
12225301 43717 -23458.2 1665.12 1274.5 -1038.86 1644.26 
12224501 43879.8 -22789.9 1621.88 1074.26 -483.168 1177.91 
9214 2
12225301 44380.8 -23736.1 1649.75 1379.94 -577.703 1495.98 
12224501 44452.2 -23029.4 1618.5 1190.23 -497.921 1290.18 
9214.5 2
12225301 44972 -23923.4 1574.11 1175.45 -372.404 1233.03 
12224501 44911.2 -23185.1 1624.44 912.47 -309.615 963.567 
9215 2
12225301 45333.1 -24177.6 1618.88 697.153 -490.696 852.528 
12224501 45232 -23440.9 1638.75 619.262 -493.753 792.008 
9215.5 2
12225301 45659 -24359.6 1639.62 674.689 -376.812 772.783 
12224501 45511.6 -23543.2 1626.12 578.934 -211.957 616.514 
9216 2
12225301 46046.3 -24993.3 1652.44 750.646 -1228.12 1439.35 
12224501 46045.2 -23349 1644.22 1034.1 376.453 1100.49 
9216.5 2
12225301 45962.9 -25306.6 1663 -164.288 -616.716 638.223 
12224501 46478.1 -23223.8 1713.25 852.171 246.555 887.121 
9217 2
12225301 45569.8 -25373.6 1666.88 -813.923 -138.716 825.659 
12224501 47025.5 -23432.1 1701 1133.28 -431.418 1212.62 
9217.5 2
12225301 45071.2 -25314.4 1670.12 -1011.16 120.183 1018.27 
12224501 47183.9 -23761 1688.12 321.247 -667.089 740.411 
9218 2
12225301 44901.4 -25108.9 1684.75 -348.819 421.971 547.48 
12224501 47155.1 -23876.6 1686 -59.0349 -237.423 244.652 
9218.5 1
12225301 44629 -25204.7 1684.67 -536.171 -188.566 568.363 
9219 1
12225301 44420 -25383.8 1668.75 -411.417 -352.526 541.792 
9219.5 1
12225301 44289.2 -25389.4 1658.11 -267.439 -11.6451 267.693 
9220 1
12225301 44498.9 -25196.8 1672 403.955 371.28 548.661 
9220.5 1
12225301 44547.9 -25187.4 1672 103.814 19.8623 105.697 
9221 1
12225301 44352.7 -25261.9 1679.78 -384.268 -146.681 411.312 
9221.5 1
12225301 44006.5 -25224 1669.12 -665.705 72.8632 669.681 
9222 1
12225301 43842.2 -25365.5 1672 -340.768 -293.568 449.783 
9222.5 1
12225301 43847.6 -25414.8 1671.75 10.8367 -99.2944 99.8839 
9223 1
12225301 44080.3 -25452.9 1679.33 452.74 -74.2002 458.78 
9223.5 1
12225301 43839.3 -25381 1669.22 -468.872 139.862 489.287 
9224 1
12225301 43391.5 -25039.9 1642.12 -910.23 693.343 1144.22 
9224.5 1
12225301 42819 -24561.9 1566.56 -1165.99 973.495 1518.95 
9225 1
12225301 42118.3 -24035.9 1570.56 -1352.64 1015.44 1691.38 
9225.5 1
12225301 41820.1 -23536.6 1632 -594.068 994.688 1158.59 
9226 1
12225301 41514.1 -23244.9 1656.1 -615.717 586.832 850.576 
9226.5 1
12225301 41217.1 -22693 1639.8 -623.95 1159.45 1316.68 
9227 1
12225301 40721.5 -22081.3 1664.6 -947.61 1169.6 1505.3 
9227.5 1
12225301 40450.2 -21883.9 1633.88 -565.104 411.302 698.936 
9228 1
12225301 40060.7 -21988.1 1615.78 -804.924 -215.364 833.237 
9228.5 1
12225301 39539.7 -21504 1682 -1003.85 932.777 1370.33 
9229 1
12225301 39083.2 -21270.7 1725.33 -891.493 455.729 1001.22 
9229.5 1
12225301 38619.1 -21149.1 1715.5 -935.68 245.044 967.235 
9230 1
12225301 38178.6 -21046.6 1710.78 -902.806 210.183 926.95 
9230.5 1
12225301 37711.9 -21018.6 1728.62 -946.614 56.6543 948.308 
9231 1
12225301 37191.6 -20825.8 1708 -1049.03 388.805 1118.77 
9231.5 1
12225301 36682.6 -20608.9 1672.75 -965.713 411.58 1049.76 
9232 1
12225301 36213.1 -20431.2 1641.5 -948.485 358.838 1014.09 
9232.5 1
12225301 35679.4 -20238.4 1578.38 -1145.39 413.895 1217.87 
9233 1
12225301 35214.6 -19921.9 1601.78 -888.756 605.136 1075.21 
9233.5 1
12225301 34785.1 -19629.2 1650.5 -858.861 585.278 1039.32 
9234 1
12225301 34482.3 -19347.7 1645.78 -603.171 560.923 823.68 
9234.5 1
12225301 34254.8 -18951.6 1643.12 -453.353 788.928 909.91 
9235 1
12225301 34322.9 -18493.8 1583.22 138.494 930.584 940.833 
9235.5 1
12225301 34459.9 -17997 1607.25 272.338 987.63 1024.49 
9236 1
12225301 34741.7 -17549.2 1587.33 563.583 895.556 1058.13 
9236.5 1
12225301 35006.5 -17244.6 1598 539.375 620.361 822.054 
9237 1
12225301 35169.8 -16979.7 1560.44 316.43 513.485 603.154 
9237.5 1
12225301 35374.9 -16824.3 1534.71 417.677 316.458 524.023 
9238 1
12225301 35574.8 -16794.8 1549.89 396.668 58.5475 400.965 
9238.5 1
12225301 35431.9 -16708.4 1534.38 -278.021 168.099 324.889 
9239 1
12225301 35131.2 -16614.9 1517.89 -602.511 187.347 630.966 
9239.5 1
12225301 35076.5 -16700 1512.12 -108.361 -168.537 200.367 
9240 1
12225301 35313.1 -16690.2 1541.62 496.069 20.4403 496.49 
9240.5 1
12225301 35426 -16690.6 1525.11 226.657 -0.613565 226.657 
9241 1
12225301 35408.4 -16829 1491.56 -33.6313 -265.219 267.343 
9241.5 1
12225301 35461.1 -16852.2 1471.5 108.62 -47.9381 118.728 
9242 1
12225301 35420.4 -16886.4 1478.78 -80.0798 -67.3119 104.612 
9242.5 1
12225301 35622.4 -17127.6 1487.12 412.946 -493.212 643.259 
9243 1
12225301 35695.7 -17175.4 1476.44 143.709 -93.7636 171.592 
