# Supplementary material for: Intrinsic group behaviour II: On the dependence of triad spatial dynamics on social and personal features; and on the effect of social interaction on small group dynamics
Source: PLoS One. 2019 Dec 3;14(12):e0225704. doi: 10.1371/journal.pone.0225704 (PMC6890182; doi:10.1371/journal.pone.0225704)
Supplement: S3 Data Set — (ZIP) [file pone.0225704.s003.zip › set_3_int/group_traj_triad_int/traj_3_0324_41.dat]

3 12220704 12222503 12210400 0 0 1 0 1 1 0 30 10 40 1629.8 1642.17 1617.88 
9064 1
12210400 -10924.6 4961.38 1439.5 0 0 0 
9064.5 1
12210400 -11280.1 4865.88 1430.38 -731.481 -196.502 757.415 
9065 1
12210400 -11714.4 4893.88 1447.62 -863.32 55.666 865.113 
9065.5 1
12210400 -12115.6 4842.33 1420.44 -774.48 -99.5013 780.845 
9066 1
12210400 -12642.8 4831 1440.5 -1019.72 -21.9213 1019.95 
9066.5 1
12210400 -13134.6 4495.38 1399.38 -997.718 -680.781 1207.85 
9067 1
12210400 -13587.4 4266.62 1435.12 -892.998 -451.183 1000.51 
9067.5 1
12210400 -14074 4054.25 1418.38 -973.25 -424.75 1061.9 
9068 1
12210400 -14509.9 3921.12 1453.25 -902.433 -275.621 943.585 
9068.5 1
12210400 -15086.1 3854.5 1395 -1134.35 -131.152 1141.91 
9069 1
12210400 -15607.9 3810.12 1395.38 -1060.47 -90.1931 1064.3 
9069.5 1
12210400 -16110.2 3967.12 1407.12 -992.836 310.277 1040.19 
9070 1
12210400 -16672.8 3925 1366 -1079.65 -80.8541 1082.68 
9070.5 1
12210400 -17249.6 3920 1361.62 -1120.15 -9.70874 1120.19 
9071 1
12210400 -17663.6 3860.29 1306.14 -878.867 -126.782 887.965 
9071.5 1
12210400 -18082 3767.25 1364.75 -886.501 -197.11 908.15 
9072 1
12210400 -18624.9 3647.62 1360.25 -1062.38 -234.1 1087.86 
9072.5 1
12210400 -19141.6 3475.88 1331.88 -991.843 -329.655 1045.19 
9073 1
12210400 -19626.9 3424.14 1240.14 -992.295 -105.792 997.918 
9073.5 1
12210400 -20169.6 3416.88 1288.5 -1123.74 -15.0473 1123.84 
9074 1
12210400 -20620 3420.88 1367.25 -898.952 7.98403 898.988 
9074.5 1
12210400 -21020.8 3284 1281.5 -798.307 -272.659 843.586 
9075 1
12210400 -21505 3107 1307.5 -945.801 -345.703 1007 
9075.5 1
12210400 -21839.2 2982.88 1099.38 -641.555 -238.244 684.363 
9076 1
12210400 -22198.5 2765.25 933.625 -714.215 -432.654 835.04 
9076.5 1
12210400 -22972.2 2472.38 1070.88 -1569.47 -594.067 1678.14 
9077 1
12210400 -23591.5 2382.75 1392.12 -1251.01 -181.061 1264.04 
9077.5 1
12210400 -24168.2 2552.5 1535.12 -1158.13 340.863 1207.25 
9078 1
12210400 -24422.1 2503.12 1525.5 -502.723 -97.7723 512.142 
9078.5 1
12210400 -24659.4 2339.29 1553.71 -489.286 -337.813 594.574 
9079 1
12210400 -24918.8 2641.62 1563.5 -533.583 622.097 819.583 
9079.5 1
12210400 -25081.1 2757.5 1559.5 -315.291 225 387.342 
9080 1
12210400 -25154.5 2693.75 1558 -145.297 -126.238 192.476 
9080.5 1
12210400 -25351.6 2617.14 1544.29 -407.172 -158.279 436.854 
9081 1
12210400 -25602.1 2544.62 1543.5 -517.673 -149.83 538.919 
9081.5 1
12210400 -26090.6 2314.78 1570.67 -926.813 -436.143 1024.31 
9082 1
12210400 -26602.8 2024.38 1576.38 -994.552 -563.889 1143.29 
9082.5 1
12210400 -26833 1964.38 1571.12 -463.28 -120.724 478.751 
9083 1
12210400 -27226.4 1760.38 1556.25 -802.806 -416.327 904.337 
9083.5 1
12210400 -27594.6 1557 1539.62 -713.663 -394.138 815.266 
9084 1
12210400 -27793.9 1396.12 1530 -416.841 -336.559 535.75 
9084.5 1
12210400 -28128.1 1038 1521.89 -650.265 -696.741 953.044 
9085 1
12210400 -28429.4 667.625 1518.62 -608.614 -748.232 964.501 
9085.5 1
12210400 -28675.5 397.125 1514.5 -514.906 -565.9 765.095 
9086 1
12210400 -28788 156.889 1507.67 -219.298 -468.297 517.101 
9086.5 1
12210400 -28878.9 -103 1503 -177.838 -508.589 538.785 
9087 1
12210400 -28879 -458.556 1492.44 -0.25 -711.111 711.111 
9087.5 1
12210400 -29038.2 -916.625 1484.25 -322.368 -927.266 981.705 
9088 1
12210400 -29339.4 -1511.89 1462.78 -607.247 -1200.13 1345.01 
9088.5 1
12210400 -29571.6 -1482.5 1418 -467.164 59.1326 470.892 
9089 1
12210400 -29808.2 -1787.22 1406 -487.829 -628.293 795.443 
9089.5 1
12210400 -29951.1 -1869.11 1401.11 -273.21 -156.575 314.896 
9090 1
12210400 -30020.2 -2063.62 1386.38 -139.675 -392.957 417.043 
9090.5 1
12210400 -30088.8 -2319.78 1381.67 -138.44 -517.48 535.679 
9091 1
12210400 -30074 -2201.75 1362.12 29.3793 234.648 236.48 
9091.5 1
12210400 -30126 -1708.11 1362.78 -105.263 999.269 1004.8 
9092 1
12210400 -30396.6 -1442.22 1378.11 -520.299 511.325 729.496 
9092.5 1
12210400 -30578.1 -1264.25 1525.75 -361.692 354.526 506.468 
9093 1
12210400 -30585.4 -1004.88 1594.12 -14.7059 526.116 526.321 
9093.5 1
12210400 -30501.8 -824 1582.5 169.97 367.632 405.022 
9094 1
12210400 -30166.7 -483.444 1609.89 660.914 671.707 942.336 
9094.5 1
12210400 -29749.2 -24.125 1617.12 798.12 878.24 1186.72 
9095 1
12210400 -29385.8 206.875 1648 763.655 485.294 904.809 
9095.5 1
12210400 -28854 564.25 1663.38 1089.65 732.326 1312.88 
9096 1
12210400 -28460.6 809.75 1659.88 812.758 507.231 958.05 
9096.5 1
12210400 -28083 1035.44 1641.44 717.918 429.077 836.369 
9097 1
12210400 -27620.1 1331.12 1648.38 927.605 592.546 1100.71 
9097.5 1
12210400 -27117.1 1734 1709.62 1008.02 807.365 1291.49 
9098 1
12210400 -26601.6 2128.12 1685.62 1035.14 791.416 1303.02 
9098.5 1
12210400 -26134.1 2342.89 1683.78 904.282 415.404 995.132 
9099 1
12210400 -25695.1 2716.75 1693.12 860.757 733.061 1130.61 
9099.5 1
12210400 -25264.6 2955.29 1608.29 893.265 494.887 1021.19 
9100 1
12210400 -24802.6 3131.62 1605.62 970.476 370.461 1038.78 
9100.5 1
12210400 -24163.9 3479.67 1607.89 1228.34 669.311 1398.85 
9101 1
12210400 -23405.1 3715.57 1670.86 1470.44 457.18 1539.87 
9101.5 1
12210400 -22806.1 3854.75 1542.5 1282.69 298.027 1316.86 
9102 1
12210400 -22164 4010.25 1119.38 1289.41 312.249 1326.68 
9102.5 1
12210400 -21830.2 4046.88 1399.62 662.202 72.6687 666.178 
9103 1
12210400 -21342 4079.56 1458.33 944.391 63.2119 946.504 
9103.5 1
12210400 -20583.4 4261 1497.88 1447.76 346.268 1488.59 
9104 1
12210400 -20150.5 4412.75 1383.75 901.823 316.146 955.632 
9104.5 1
12210400 -19734 4426.12 1402.5 873.166 28.0398 873.616 
9105 1
12210400 -19737.7 4544.22 1398.67 -7.23208 232.933 233.046 
9105.5 1
12210400 -19035.3 4764.6 1437.3 1385.34 434.67 1451.93 
9106 1
12210400 -18124.7 5051.64 1424.91 1813.89 571.786 1901.88 
9106.5 1
12210400 -17746.6 5241.6 1495.6 751.744 377.661 841.277 
9107 1
12210400 -17003.7 5293.22 1494 1506.96 104.71 1510.6 
9107.5 1
12210400 -16406 5260.67 1470.78 1204.97 -65.6362 1206.76 
9108 1
12210400 -15799.8 5375.89 1542.11 1163.57 221.156 1184.4 
9108.5 1
12210400 -15344.6 5365.12 1460.12 917.647 -21.7014 917.903 
9109 1
12210400 -14844.4 5448 1524.78 994.395 164.761 1007.95 
9109.5 1
12210400 -14155.9 5354.38 1508.25 1331.86 -181.093 1344.11 
9110 1
12210400 -13708.9 5284.75 1514.5 919.753 -143.261 930.843 
9110.5 1
12210400 -13204.4 5192.75 1541.12 1019.19 -185.859 1036 
9111 1
12210400 -12723.8 5097.62 1427.38 969.002 -191.784 987.799 
9111.5 1
12210400 -12195.4 5054.38 1479.62 1058.87 -86.6733 1062.41 
9112 1
12210400 -11685.2 4910.5 1530.12 1051.8 -296.649 1092.84 
9112.5 1
12210400 -11104.6 4879.22 1438.78 1145.35 -61.6919 1147.01 
9113 1
12210400 -10546.5 4820.38 1542.38 1073.18 -113.168 1079.13 
9113.5 1
12210400 -10076.4 4708 1367.5 953.6 -227.941 980.465 
9114 1
12210400 -9515.12 4653.62 1503.25 1079.33 -104.567 1084.38 
9114.5 1
12210400 -8939 4653.12 1519.25 1145.38 -0.994036 1145.38 
9115 1
12210400 -8383.38 4617 1443.75 1127.03 -73.2759 1129.41 
9115.5 1
12210400 -7808.62 4573.12 1478.75 1151.8 -87.9259 1155.15 
9116 1
12210400 -7336.88 4567.25 1552.12 954.96 -11.8927 955.034 
9116.5 1
12210400 -6815.62 4552.25 1379.88 1048.79 -30.1811 1049.23 
9117 1
12210400 -6303 4541.38 1397.38 1039.81 -22.0588 1040.04 
9117.5 1
12210400 -5675 4575.75 1236.88 1266.13 69.3044 1268.02 
9118 1
12210400 -5205.62 4600.38 1073.12 946.321 49.6472 947.622 
9118.5 1
12210400 -4714.5 4524.25 1365.12 933.698 -144.724 944.847 
9119 1
12210400 -4146.29 4529.71 1560.14 1214.13 11.6758 1214.19 
9119.5 1
12210400 -3393.62 4519.5 1637.62 1574.6 -21.3688 1574.75 
9120 1
12210400 -2774.14 4390.57 1666.71 1254.01 -260.989 1280.88 
9120.5 1
12210400 -2483 4253.11 1689.33 545.211 -257.416 602.925 
9121 1
12210400 -2131.38 3991 1722.38 668.489 -498.31 833.781 
9121.5 1
12210400 -1740.38 3976.75 1734.75 807.851 -29.4421 808.388 
9122 1
12210400 -1323.88 3909.12 1720.62 846.545 -137.449 857.631 
9122.5 1
12210400 -857.375 3885.75 1728.12 936.747 -46.9378 937.922 
9123 1
12210400 -577.333 3857.78 1691.22 553.442 -55.2811 556.196 
9123.5 1
12210400 -294.875 3589.5 1681.12 556.02 -528.106 766.847 
9124 1
12210400 114.5 3356.75 1652.12 818.75 -465.5 941.829 
9124.5 1
12210400 642.5 3257.62 1664.5 1068.83 -200.658 1087.5 
9125 1
12210400 879.875 3152.62 1699.62 473.802 -209.581 518.086 
9125.5 1
12210400 1128.25 3085.25 1733.62 500.756 -135.837 518.853 
9126 1
12210400 1610.5 2955.75 1762.62 966.433 -259.519 1000.67 
9126.5 1
12210400 2077.75 2596.75 1762.75 932.635 -716.567 1176.13 
9127 1
12210400 2528.5 2144 1754.38 935.166 -939.315 1325.46 
9127.5 2
12220704 276.6 8370.6 1389.2 0 0 0 
12210400 2725.44 1760.56 1723.89 385.41 -750.381 843.571 
9128 2
12220704 245.5 8026.88 1342.75 -78.7342 -870.19 873.745 
12210400 2770.12 1743.12 1686.12 87.0966 -33.9777 93.4896 
9128.5 2
12220704 201.375 7619.5 1342.12 -88.7827 -819.668 824.462 
12210400 2862.88 1732.25 1633.12 186.62 -21.8813 187.898 
9129 2
12220704 222 7096.38 1427.38 40.7609 -1033.84 1034.65 
12210400 3065.62 1692.75 1592.62 400.692 -78.0632 408.225 
9129.5 2
12220704 397.25 6770.88 1561 362.836 -673.913 765.382 
12210400 3408.25 1556.12 1573 709.369 -282.867 763.687 
9130 2
12220704 717.625 6231.38 1589.38 644.618 -1085.51 1262.49 
12210400 3969.62 1181.25 1641.88 1129.53 -754.276 1358.22 
9130.5 2
12220704 1071.38 5865.5 1599.12 699.111 -723.073 1005.78 
12210400 4351.12 1110.38 1638.62 753.953 -140.069 766.853 
9131 2
12220704 1371.38 5552 1598.62 594.059 -620.792 859.238 
12210400 4576.25 935 1632 445.792 -347.277 565.095 
9131.5 2
12220704 1937 5251.11 1568.22 1128.99 -600.577 1278.79 
12210400 4945.11 720.111 1632.78 736.25 -428.92 852.077 
9132 2
12220704 2533.25 4901.88 1532 1169.12 -684.777 1354.9 
12210400 5243.88 359.125 1640.88 585.812 -707.816 918.792 
9132.5 2
12220704 2779.75 4531.75 1497.88 500 -750.761 902.021 
12210400 5577.5 -28 1656.25 676.724 -785.243 1036.61 
9133 2
12220704 3018.12 4233.12 1539.12 482.54 -604.504 773.479 
12210400 5923 -513.75 1645.25 699.393 -983.3 1206.66 
9133.5 2
12220704 3424.25 3906.62 1511.88 835.648 -671.811 1072.21 
12210400 6382.88 -1019.38 1671.38 946.245 -1040.38 1406.33 
9134 2
12220704 3769.88 3434.25 1495.12 680.364 -929.872 1152.2 
12210400 6833 -1342 1722.75 886.073 -635.089 1090.17 
9134.5 2
12220704 4107 3082.25 1455.12 664.941 -694.28 961.338 
12210400 7175.88 -1607.5 1706 676.282 -523.669 855.328 
9135 2
12220704 4454.5 2691.38 1405.75 686.759 -772.48 1033.62 
12210400 7342.25 -1622.88 1693.12 328.804 -30.3854 330.205 
9135.5 2
12220704 4933.25 2281 1336 957.5 -820.75 1261.13 
12210400 7629.12 -1870.88 1687.25 573.75 -496 758.423 
9136 2
12220704 5352.12 2026.75 1313.62 813.35 -493.689 951.455 
12210400 8098.88 -1868.5 1688.88 912.136 4.61165 912.148 
9136.5 2
12220704 5693.29 1794.71 1324.86 706.337 -480.405 854.225 
12210400 8915 -2063.14 1680.71 1689.7 -402.987 1737.09 
9137 2
12220704 6085.12 1444.75 1353.12 840.857 -750.996 1127.4 
12210400 9325 -2336.88 1699.62 879.828 -587.408 1057.9 
9137.5 2
12220704 6506.38 1105.88 1446 811.657 -652.938 1041.69 
12210400 9702.88 -2480.12 1687.5 728.083 -276.012 778.644 
9138 2
12220704 6829.38 832.375 1455.88 638.34 -540.514 836.441 
12210400 10065.1 -2362.88 1649.5 715.909 231.719 752.476 
9138.5 2
12220704 7186.71 577.714 1454.43 709.007 -505.279 870.63 
12210400 10699.4 -2572.14 1637.29 1258.54 -415.214 1325.26 
9139 2
12220704 7601.62 76.5 1508.62 857.254 -1035.57 1344.35 
12210400 11028.2 -2782 1643 679.383 -433.589 805.953 
9139.5 2
12220704 7880.88 -292.125 1529.38 542.233 -715.777 897.972 
12210400 11277.6 -2921.75 1640.38 484.223 -271.359 555.075 
9140 2
12220704 8150.25 -413.5 1485.88 522.045 -235.223 572.591 
12210400 11421.9 -3009.12 1609.62 279.554 -169.331 326.839 
9140.5 2
12220704 8446.14 -649.143 1464.14 597.763 -476.046 764.16 
12210400 11585.3 -3162.86 1596.14 330.123 -310.57 453.249 
9141 2
12220704 8920 -1277.38 1516 971.019 -1287.36 1612.51 
12210400 11579.8 -3313.12 1595.88 -11.3437 -307.926 308.135 
9141.5 2
12220704 9116.38 -1723.5 1497.5 379.836 -862.911 942.81 
12210400 11727.6 -3388 1615.12 286.025 -144.826 320.601 
9142 2
12220704 9464.62 -2087.88 1493.38 682.843 -714.461 988.296 
12210400 11792.2 -3602.12 1620.38 126.716 -419.853 438.558 
9142.5 2
12220704 9873.38 -2489.12 1503.25 817.5 -802.5 1145.56 
12210400 11669.8 -3764.25 1622.88 -245 -324.25 406.403 
9143 2
12220704 10107.6 -2887.43 1516.86 490.978 -835.018 968.666 
12210400 11600.1 -3827.57 1624.57 -145.927 -132.749 197.274 
9143.5 2
12220704 10255.8 -3270.75 1503 307.424 -795.273 852.624 
12210400 11544.6 -3736.38 1614.12 -115.182 189.204 221.507 
9144 2
12220704 10366.8 -3607.5 1483 221.116 -670.817 706.319 
12210400 11588.8 -3659.25 1621.25 87.8984 153.635 177.003 
9144.5 2
12220704 10513 -3915.75 1502.62 286.765 -604.412 668.99 
12210400 11728.9 -3406.38 1616.75 274.755 495.833 566.869 
9145 2
12220704 10575.8 -4249.5 1460.38 128.061 -681.122 693.057 
12210400 11618.2 -3112.75 1603.12 -225.765 599.235 640.353 
9145.5 3
12222503 8303 1956.33 1435.67 0 0 0 
12220704 10638 -4553.38 1437.25 121.582 -593.506 605.831 
12210400 11353.8 -3178.38 1600.75 -516.602 -128.174 532.265 
9146 3
12222503 8382.5 1570.25 1457.12 234.513 -1138.89 1162.78 
12220704 10816.4 -4700.38 1444.38 356.75 -294 462.284 
12210400 11193.9 -3056.75 1608.12 -319.75 243.25 401.759 
9146.5 3
12222503 8556.62 843.25 1519.25 353.913 -1477.64 1519.43 
12220704 11136.4 -4698.12 1436.88 650.407 4.57317 650.423 
12210400 11255.5 -3168.5 1589.38 125.254 -227.134 259.381 
9147 3
12222503 8761.75 247.75 1561.12 405.385 -1176.88 1244.74 
12220704 11363.9 -4668.75 1446 449.605 58.0534 453.337 
12210400 11049.8 -2966.5 1633.5 -406.621 399.209 569.832 
9147.5 3
12222503 8891.62 -256.375 1626.5 250.724 -973.214 1004.99 
12220704 11201.4 -4692.25 1449 -313.707 -45.3668 316.97 
12210400 10908.8 -2821.75 1620.5 -272.201 279.44 390.103 
9148 3
12222503 8966.62 -812.875 1726.38 145.914 -1082.68 1092.47 
12220704 11163.8 -4680 1443.75 -73.2004 23.8327 76.9824 
12210400 10879.6 -2856.75 1629.75 -56.6634 -68.0934 88.5858 
9148.5 2
12222503 9182.75 -1265.12 1715.25 433.116 -906.313 1004.49 
12210400 10917.6 -2832.38 1593.12 76.1523 48.8477 90.4725 
9149 2
12222503 9448.75 -1880.5 1755.75 539.554 -1248.23 1359.85 
12210400 10866.9 -2858.75 1567.5 -102.941 -53.499 116.013 
9149.5 2
12222503 9693.5 -2393.62 1745.12 495.445 -1038.71 1150.82 
12210400 10831.6 -2842.5 1566.75 -71.3563 32.8947 78.5734 
9150 2
12222503 9814.71 -2831.57 1744.43 251.482 -908.603 942.763 
12210400 10845.7 -2909.43 1585.86 29.2309 -138.856 141.899 
9148.5 1
12220704 11212.2 -4719.33 1440 111.047 -90.2141 143.074 
9150.5 3
12222503 10024.6 -3314.11 1719.33 426.507 -980.772 1069.5 
12220704 11628.8 -3369.17 1587 197.192 638.981 668.716 
12210400 10931.2 -2791.44 1611.78 173.797 239.805 296.162 
9151 3
12222503 10292.6 -3804.88 1688.25 509.638 -933.011 1063.13 
12220704 11622.6 -3226.75 1591.62 -14.2067 325.896 326.206 
12210400 10961.5 -2724.5 1598.75 57.5623 127.271 139.683 
9151.5 3
12222503 10336.6 -3756 1674.38 92.437 102.679 138.157 
12220704 11584.2 -3071 1568 -80.6197 327.206 336.991 
12210400 11032.4 -2810.12 1594.38 148.897 -179.884 233.514 
9152 2
12220704 11611.8 -2971.25 1586.88 55.668 201.923 209.456 
12210400 11000 -2773.12 1579.12 -65.5364 74.8988 99.5231 
9152.5 2
12220704 11679.9 -3017.11 1590.89 132.309 -89.0507 159.485 
12210400 10959.3 -2824.89 1629.56 -78.9644 -100.512 127.821 
9153 2
12220704 11673.4 -2963.25 1581.75 -12.8226 106.026 106.798 
12210400 10901.4 -2882.5 1649.88 -114.091 -113.408 160.867 
9152 1
12222503 10391 -3856.83 1672 125.577 -232.871 264.573 
9153.5 3
12222503 11381.6 -4167 1487.2 591.05 -185.064 619.345 
12220704 11510.2 -2959.38 1593 -329.545 7.82828 329.638 
12210400 10867.4 -2847.62 1634 -68.6869 70.4545 98.3958 
9154 3
12222503 11290 -3876.25 1447.88 -221.256 702.295 736.323 
12220704 11526.5 -3125.25 1591.5 31.8004 -324.609 326.163 
12210400 10838.8 -2880.12 1633.12 -56.0176 -63.6008 84.7528 
9154.5 3
12222503 11210.5 -3429.12 1416.25 -158.683 892.465 906.462 
12220704 11705.5 -3134.12 1609.75 357.285 -17.7146 357.724 
12210400 10828 -2840.62 1695.38 -21.4571 78.8423 81.71 
9155 3
12222503 11412.5 -3229.75 1537.25 404 398.75 567.642 
12220704 11735.8 -3032.25 1612.25 60.5 203.75 212.542 
12210400 10910.2 -2910.25 1655.5 164.5 -139.25 215.525 
9155.5 3
12222503 11559.9 -3089.62 1569.12 309.611 294.38 427.222 
12220704 11701.9 -2970.25 1602.38 -71.166 130.252 148.426 
12210400 10861.8 -3157.88 1651.38 -101.891 -520.221 530.105 
9156 3
12222503 11422.1 -3010.12 1566.5 -269.043 155.273 310.635 
12220704 11675.5 -2970.38 1582.75 -51.5137 -0.244141 51.5142 
12210400 10911.1 -3248.75 1620 96.4355 -177.49 201.997 
9156.5 3
12222503 11362.5 -2782.62 1568.62 -117.141 446.955 462.051 
12220704 11669.6 -2974.38 1587.38 -11.5422 -7.85855 13.9635 
12210400 11372.1 -3536.12 1600 905.697 -564.587 1067.26 
9157 3
12222503 11117.9 -2497.5 1531.12 -494.192 576.01 758.955 
12220704 11705.6 -2972.75 1598.12 72.7273 3.28283 72.8013 
12210400 11504 -3517.5 1588.62 266.414 37.6263 269.058 
9157.5 3
12222503 11126.9 -2507.67 1510.33 17.9203 -20.2121 27.0123 
12220704 11779.8 -2965.89 1609 147.421 13.6404 148.051 
12210400 11426.7 -3406.44 1575.89 -153.744 220.786 269.043 
9158 3
12222503 11114.4 -2499.38 1506.12 -24.5852 16.2901 29.4924 
12220704 11770.2 -3005.38 1604.25 -18.7186 -77.5759 79.8023 
12210400 11457.6 -3452.25 1550.88 60.8219 -89.9913 108.617 
9158.5 3
12222503 11148.5 -2519.25 1503.38 68.25 -39.75 78.9818 
12220704 11481 -2993.88 1598.88 -578.5 23 578.957 
12210400 11541.1 -3496.88 1576.38 167 -89.25 189.353 
9159 3
12222503 11103.4 -2502.38 1533.62 -90.7948 33.9537 96.9358 
12220704 10989.4 -2990 1639.25 -989.185 7.79678 989.216 
12210400 11760.4 -3421.12 1576.25 441.147 152.414 466.734 
9159.5 3
12222503 11409.5 -2397.5 1584.25 627.305 214.908 663.097 
12220704 10721.5 -2861.62 1680.75 -548.924 263.064 608.704 
12210400 11852.5 -3421 1601 188.781 0.256148 188.781 
9160 3
12222503 11635 -2251.25 1620.38 459.267 297.862 547.401 
12220704 10695.6 -2794.75 1650.88 -52.6986 136.202 146.041 
12210400 11789.2 -3457.5 1587.38 -128.819 -74.3381 148.729 
9160.5 3
12222503 11806.6 -2135.38 1618.62 341.882 230.827 412.51 
12220704 10680.2 -2733.5 1665.12 -30.6275 122.012 125.797 
12210400 11849.8 -3355.88 1601.88 120.518 202.44 235.598 
9161 3
12222503 11695.6 -2078.12 1650.88 -221.116 114.044 248.793 
12220704 10709.8 -2813.25 1675.12 58.7649 -158.865 169.385 
12210400 11843.2 -3370.88 1582.75 -12.9482 -29.8805 32.5653 
9161.5 3
12222503 11504.9 -2040.25 1684.88 -381.5 75.75 388.948 
12220704 10827.4 -2748.62 1642.5 235.25 129.25 268.418 
12210400 11864.5 -3320.88 1632.25 42.5 100 108.657 
9162 3
12222503 11342.1 -2163.38 1645 -323.559 -244.781 405.719 
12220704 10879.1 -2631 1605.12 102.883 233.847 255.478 
12210400 11769.5 -3249.75 1595 -188.867 141.402 235.934 
9162.5 3
12222503 11032 -2377.38 1636.88 -597.543 -412.331 725.999 
12220704 10793.9 -2959.12 1637.88 -164.258 -632.225 653.215 
12210400 11784.6 -3103.38 1553.62 29.1426 282.033 283.534 
9163 3
12222503 10687.6 -2626.25 1630 -692.907 -500.755 854.913 
12220704 11078.9 -3327.25 1654.62 573.441 -740.694 936.729 
12210400 11803 -3077.5 1555.75 36.9718 52.0624 63.8546 
9163.5 3
12222503 10611.9 -2696.57 1612.57 -158.51 -147.116 216.26 
12220704 11236 -3341.71 1613.14 328.713 -30.26 330.103 
12210400 11835.6 -3128.57 1568.14 68.1411 -106.844 126.723 
9164 3
12222503 10669.5 -3008.88 1629.38 120.089 -650.632 661.622 
12220704 11340 -3424.5 1550.38 216.667 -172.47 276.93 
12210400 11850.8 -3172.5 1569.5 31.622 -91.5179 96.827 
9164.5 3
12222503 10634.8 -3040.75 1657.75 -69.6393 -63.8778 94.4987 
12220704 11392 -3485.75 1513.88 104.208 -122.745 161.015 
12210400 11787.1 -3085.5 1572.88 -127.505 174.349 215.998 
9165 3
12222503 10792 -2983.33 1661.33 296.698 108.333 315.857 
12220704 11417.4 -3511.56 1501.22 48.0084 -48.6897 68.3776 
12210400 11753.3 -3087.67 1566.11 -63.7579 -4.08805 63.8888 
9165.5 3
12222503 10774.4 -2800 1612.33 -34.4227 359.477 361.121 
12220704 11569 -3613.89 1542.56 297.168 -200.654 358.567 
12210400 11504.2 -2990.11 1547.78 -488.453 191.285 524.573 
9166 3
12222503 10832.8 -2639.56 1562.67 117.845 324.13 344.888 
12220704 11641 -3577.11 1572.44 145.455 74.2985 163.332 
12210400 11363.6 -2909 1508.11 -284.175 163.861 328.033 
9166.5 3
12222503 10897.4 -2523.8 1526 135.761 243.184 278.513 
12220704 11703.1 -3475.3 1587.1 130.462 213.889 250.537 
12210400 11166 -2987.2 1459.3 -415.033 -164.286 446.365 
9167 3
12222503 10879.5 -2382.3 1508.5 -34.9609 276.367 278.57 
12220704 11798.8 -3368.2 1589.4 186.914 209.18 280.523 
12210400 10874.4 -2936.3 1540.7 -569.531 99.4141 578.143 
9167.5 3
12222503 11042.9 -2356.12 1490.75 324.801 52.0378 328.943 
12220704 11760.1 -3343.5 1578.75 -76.8887 49.1054 91.2316 
12210400 10777.2 -2976.62 1560.12 -193.141 -80.169 209.119 
9168 3
12222503 11553.9 -2213 1590.62 1078.06 301.951 1119.55 
12220704 11647.8 -3363.5 1564.38 -237.078 -42.1941 240.804 
12210400 10585.8 -3368.62 1603.62 -404.008 -827.004 920.412 
9168.5 2
12220704 11665.2 -3162.11 1577 32.4762 374.329 375.735 
12210400 10313.3 -3495.78 1775 -506.351 -236.343 558.793 
9169 2
12220704 11682.5 -3056.25 1589.38 32.9729 202.025 204.698 
12210400 10250.9 -3579.38 1805 -119.195 -159.537 199.147 
9169.5 2
12220704 11643 -3058.88 1578.75 -84.5824 -5.62099 84.769 
12210400 10692.9 -3732 1805 946.467 -326.82 1001.3 
9170 2
12220704 11618.3 -3100.89 1577.56 -48.461 -82.542 95.7165 
12210400 11033 -3948.89 1805 668.222 -426.108 792.52 
9170.5 1
12220704 11670 -3143.62 1607.5 101.506 -83.9609 131.731 
9171 1
12220704 11619 -3244.14 1595.86 -108.511 -213.868 239.821 
9171.5 1
12220704 11393.2 -3477.12 1572 -470.312 -485.379 675.86 
9172 1
12220704 11182.9 -3478.25 1532.12 -393.224 -2.1028 393.23 
9172.5 1
12220704 10827.1 -3205 1547.14 -734.984 564.566 926.788 
9173 1
12220704 10631.9 -2969.38 1583.88 -410.227 495.011 642.901 
9173.5 1
12220704 10596.2 -2688.5 1574.38 -68.9072 543.279 547.631 
9174 1
12220704 10583.5 -2758.62 1565.5 -24.9023 -136.963 139.208 
9174.5 1
12220704 10563.6 -2888 1566.75 -40.9794 -266.753 269.882 
9175 1
12220704 10681.9 -2895 1578.38 242.813 -14.3737 243.238 
9175.5 1
12220704 10988.9 -2951.33 1577.56 582.569 -106.894 592.295 
9176 1
12220704 11042.5 -2861.88 1567.62 104.099 173.706 202.51 
9176.5 1
12220704 11101.4 -2875.75 1575.75 117.75 -27.75 120.976 
9177 1
12220704 11079.1 -2958.5 1585 -44.0594 -163.861 169.681 
9177.5 1
12220704 11072 -2974.62 1571.25 -14.5112 -32.8411 35.9043 
9178 1
12220704 11126.5 -2934.5 1568 110.998 81.721 137.836 
9178.5 1
12220704 11154.9 -2944.62 1574 56.75 -20.25 60.2547 
9179 1
12220704 11149.4 -2941.38 1592.62 -11.3636 6.71488 13.1993 
9179.5 1
12220704 11117.8 -2782.62 1588.5 -63.8889 320.707 327.009 
9180 1
12220704 11160.9 -2699.88 1580.62 85.396 163.861 184.778 
9180.5 1
12220704 11120 -2608.11 1567.56 -79.9902 179.577 196.587 
9181 1
12220704 10964.4 -2541.5 1562.75 -310.629 132.956 337.887 
9181.5 1
12220704 10826.8 -2567.44 1549.44 -278.537 -52.5191 283.445 
9182 1
12220704 10718.8 -2579.78 1539.56 -204.934 -23.4029 206.266 
9182.5 1
12220704 10759.8 -2494 1552.38 79.7125 166.883 184.943 
9183 1
12220704 10753.2 -2465.88 1580.62 -13.1846 57.0487 58.5524 
9183.5 1
12220704 10715.8 -2629.25 1606.25 -79.1139 -344.673 353.636 
9184 1
12220704 10654.5 -2870.88 1586 -126.289 -498.196 513.953 
9184.5 1
12220704 10666.2 -2845.75 1589.75 23.6419 50.5533 55.8084 
9185 1
12220704 10559.4 -2786.89 1598.11 -207.389 114.293 236.798 
9185.5 1
12220704 10557.9 -2786 1608.56 -2.96296 1.69312 3.4126 
9186 1
12220704 10573.8 -2708 1596 31.1002 152.941 156.071 
9186.5 1
12220704 10564.8 -2741.25 1604.25 -18.5567 -68.5567 71.0237 
9187 1
12220704 10676.9 -2736 1624.88 228.36 10.6925 228.611 
9187.5 1
12220704 10797.6 -2532.12 1632.62 248.969 420.361 488.558 
9188 1
12220704 11100.3 -2387.78 1625.78 606.63 289.273 672.07 
9188.5 1
12220704 11336.4 -2199.67 1624.67 446.335 355.598 570.67 
9189 1
12220704 11514 -1942.38 1625 355.111 514.583 625.22 
9189.5 1
12220704 11514.8 -1862.5 1624.38 1.5213 162.018 162.025 
9190 1
12220704 11437.2 -1948.56 1621.22 -152.915 -169.735 228.458 
9190.5 1
12220704 11429.4 -1898.5 1621.5 -15.5699 99.3166 100.53 
9191 1
12220704 11410.7 -2202.33 1632.11 -37.2676 -605.246 606.392 
9191.5 1
12220704 11182.8 -2780 1645 -461.37 -1169.37 1257.09 
9192 1
12220704 11063.8 -3228.25 1663 -251.055 -945.675 978.432 
9192.5 1
12220704 11192.1 -3542.5 1590.25 256.75 -628.5 678.92 
9193 1
12220704 11310.3 -3611.22 1552.78 228.643 -132.925 264.474 
9193.5 1
12220704 11376.8 -3572.5 1564.5 133.635 77.9119 154.689 
9194 1
12220704 11280.6 -3547.33 1544.11 -189.359 49.5407 195.732 
9194.5 1
12220704 11259.3 -3522.14 1497.57 -42.0353 49.7835 65.1565 
9195 1
12220704 11306 -3595.5 1471.5 97.9335 -153.789 182.324 
9195.5 1
12220704 11254.9 -3694 1435.12 -103.492 -199.393 224.651 
9196 1
12220704 11154.3 -3841.78 1410.44 -197.917 -290.901 351.844 
9196.5 1
12220704 11129.4 -3791.38 1404.12 -47.3593 95.6409 106.724 
9197 1
12220704 11127.8 -3634.5 1413.25 -3.45011 333.068 333.086 
9197.5 1
12220704 11109.4 -3530 1389.62 -36.4583 207.341 210.522 
9198 1
12220704 11022.2 -3372.88 1430.75 -172.525 311.139 355.77 
9198.5 1
12220704 11100.5 -3237.5 1507.88 158.401 274.038 316.525 
9199 1
12220704 11196.2 -3174.5 1511.5 181.345 119.318 217.078 
9199.5 1
12220704 11247.7 -3128.43 1525 109.266 97.8162 146.653 
9200 1
12220704 11276.8 -3171.44 1533.67 56.654 -83.8516 101.197 
9200.5 1
12220704 11317.6 -3039.29 1541.29 81.2623 263.264 275.521 
9201 1
12220704 11428.8 -3007.38 1529 229.708 65.9312 238.982 
9201.5 1
12220704 11400.9 -3235.5 1508.62 -55.9739 -458.082 461.489 
9202 1
12220704 11441.2 -3279.88 1536.62 81.0743 -89.1064 120.47 
9202.5 1
12220704 11438.1 -3585.38 1566.62 -6.13949 -600.196 600.228 
9203 1
12220704 11373.5 -3659.62 1581.88 -130.03 -149.396 198.058 
9203.5 1
12220704 11148.5 -3581.25 1560 -443.787 154.586 469.94 
9204 1
12220704 10950.9 -3312 1514.88 -387.5 527.941 654.888 
9204.5 1
12220704 10966.3 -3030.71 1518.86 32.0389 584.794 585.671 
9205 1
12220704 11073.2 -3019.38 1513 226.14 23.9731 227.407 
9205.5 1
12220704 11228.9 -3003.88 1543.62 307.559 30.6324 309.081 
9206 1
12220704 11212.8 -2992.62 1609.25 -31.9307 22.2772 38.9338 
9206.5 1
12220704 11331.6 -2926.88 1581 228.606 126.442 261.244 
9207 1
12220704 11398.6 -2924.25 1561.75 133.201 5.21869 133.303 
9207.5 1
12220704 11418.1 -2937.5 1557.38 38.2353 -25.9804 46.2268 
9208 1
12220704 11456.4 -2969.86 1565.71 78.4909 -66.3056 102.749 
9208.5 1
12220704 11452.5 -2999.88 1578.38 -8.21877 -62.7989 63.3344 
9209 1
12220704 11492.4 -3348.75 1584.25 77.1277 -674.807 679.2 
9209.5 1
12220704 11453.2 -3443 1631.38 -76.1187 -183.366 198.537 
9210 1
12220704 11303.1 -3160.25 1595.88 -297.867 561.012 635.184 
9210.5 1
12220704 11301.9 -3018.14 1567 -2.63041 294.828 294.84 
9211 1
12220704 11354.5 -2964.5 1568.5 110.132 112.224 157.236 
9211.5 1
12220704 11363.6 -2918.38 1574.5 17.4808 88.3621 90.0746 
9212 1
12220704 11208.9 -2856.5 1589 -303.431 121.324 326.787 
9212.5 1
12220704 10985.8 -2958.12 1655.88 -450.758 -205.303 495.31 
9213 1
12220704 10847.5 -2851.25 1741.38 -270.02 208.74 341.296 
9213.5 1
12220704 10891.1 -2796.75 1735.62 86.3861 107.921 138.237 
9214 1
12220704 10907.8 -2850.38 1775.25 34.5634 -111.486 116.721 
9214.5 1
12220704 10770.7 -2759.44 1752.33 -272.531 180.776 327.038 
9215 1
12220704 10688 -2721.12 1725 -159.588 73.9758 175.9 
9215.5 1
12220704 10697.9 -2773.12 1685.12 20.4451 -107.66 109.585 
9216 1
12220704 10665.3 -2776.56 1628.11 -63.0652 -6.64836 63.4147 
9216.5 1
12220704 10805.4 -2628.38 1607.38 275.673 291.694 401.349 
9217 1
12220704 10824.6 -2584.5 1589.75 39.8551 90.8385 99.1971 
9217.5 1
12220704 10797.6 -2506.88 1568.62 -54.7667 157.454 166.707 
9218 1
12220704 10695.9 -2570.5 1550.5 -208.932 -130.647 246.417 
9218.5 1
12220704 10663.8 -2825 1585.44 -63.1835 -500.984 504.953 
9219 1
12220704 10608.8 -2792.38 1575.88 -108.322 64.2224 125.93 
9219.5 1
12220704 10595.4 -2671.67 1553.78 -27.2097 246.847 248.342 
9220 1
12220704 10537 -2690.5 1543.5 -112.61 -36.2877 118.312 
9220.5 1
12220704 10555.1 -2680.75 1584.38 38.4004 20.6568 43.6038 
9221 1
12220704 10556.4 -2659.78 1617.78 2.59733 41.2839 41.3655 
9221.5 1
12220704 10562 -2589.38 1610.75 10.6838 135.39 135.811 
9222 1
12220704 10625.8 -2542.62 1605.12 132.261 96.9917 164.014 
9222.5 1
12220704 10626.8 -2525.38 1587.25 2.01613 34.7782 34.8366 
9223 1
12220704 10682.2 -2443.44 1557.67 107.923 159.398 192.497 
9223.5 1
12220704 10644.9 -2280.44 1536 -72.6329 317.121 325.332 
9224 1
12220704 10844.6 -2497 1538.5 405.968 -440.154 598.786 
9224.5 1
12220704 10968.1 -2709.89 1537.22 251.499 -433.582 501.244 
9225 1
12220704 11305.8 -2883.22 1537.22 651.866 -334.62 732.735 
9225.5 1
12220704 11551.9 -3079.11 1587.33 490.261 -390.217 626.598 
9226 1
12220704 11584.5 -3133.8 1589 65.6159 -110.038 128.116 
9226.5 1
12220704 11631.7 -3214.6 1580.6 99.1597 -169.748 196.588 
9227 1
12220704 11622.3 -3411.3 1626.7 -17.9732 -376.099 376.529 
9227.5 1
12220704 11584.4 -3442.75 1622.25 -79.0104 -65.5208 102.643 
9228 1
12220704 11594.3 -3390.44 1597.22 20.5751 108.069 110.011 
9228.5 1
12220704 11537.9 -3182.22 1567.78 -108.756 401.199 415.678 
9229 1
12220704 11521.7 -3082.56 1609.56 -31.684 194.661 197.223 
9229.5 1
12220704 11527 -3027.25 1560.62 10.7527 111.503 112.02 
9230 1
12220704 11551.7 -2957 1560.11 50.5464 143.955 152.571 
9230.5 1
12220704 11658.6 -3032 1548.38 216.954 -152.13 264.976 
9231 1
12220704 11651.7 -3012.22 1556.11 -14.0289 39.8746 42.2704 
9231.5 1
12220704 11678.1 -3019.75 1552.12 50.2056 -14.2842 52.1981 
9232 1
12220704 11727.6 -2992.5 1560.62 100 55.0505 114.151 
9232.5 1
12220704 11801.1 -3068.38 1560.25 157.725 -162.822 226.69 
9233 1
12220704 11727.6 -3408.56 1558.11 -140.668 -650.441 665.478 
9233.5 1
12220704 11591.9 -3715.38 1563.38 -271.361 -613.639 670.962 
9234 1
12220704 11433.9 -3954.22 1622.56 -314.713 -475.791 570.458 
9234.5 1
12220704 11423.9 -4253.38 1620.75 -19.948 -595.922 596.256 
9235 1
12220704 11528.7 -4510 1641 212.991 -521.596 563.407 
9235.5 1
12220704 11679.9 -4690.25 1643.38 300.613 -358.35 467.742 
9236 1
12220704 11954.8 -4911.44 1667.67 549.806 -442.389 705.687 
9236.5 1
12220704 12218.6 -5202.25 1642.62 537.367 -592.272 799.718 
9237 1
12220704 12640.7 -5442.11 1643.22 817.91 -464.847 940.776 
9237.5 1
12220704 13044.3 -5700.29 1643.86 822.035 -525.814 975.818 
9238 1
12220704 13412.4 -5918.33 1638.89 730.474 -432.634 848.978 
9238.5 1
12220704 13631.9 -6100 1652.38 426.908 -353.437 554.227 
9239 1
12220704 13606.6 -5937 1639 -50.7404 326.653 330.571 
9239.5 1
12220704 13779.1 -6124.75 1634.88 341.722 -371.782 504.971 
9240 1
12220704 13968.8 -6429.25 1605 397.537 -638.365 752.027 
9240.5 1
12220704 14257.1 -6676.78 1580.44 579.038 -497.044 763.111 
9241 1
12220704 14614.3 -6878.44 1581.44 684.334 -386.335 785.854 
9241.5 1
12220704 14928.1 -7113.62 1579.62 646.993 -484.908 808.54 
9242 1
12220704 15370.9 -7400.56 1609.89 871.582 -564.824 1038.6 
9242.5 1
12220704 15572.9 -7725.12 1590.38 413.06 -663.741 781.774 
9243 1
12220704 15748.4 -8048.67 1527 344.254 -634.395 721.781 
9243.5 1
12220704 15964.8 -8268.75 1545.75 411.227 -418.409 586.664 
9244 1
12220704 16145.5 -8448.75 1556.38 371.15 -369.61 523.797 
9244.5 1
12220704 16399 -8735.38 1554.62 503.976 -569.831 760.723 
9245 1
12220704 16724.9 -9111.14 1682.86 683.139 -787.773 1042.72 
9245.5 1
12220704 16885.1 -9293.33 1662 322.443 -366.58 488.211 
9246 1
12220704 17241.1 -9658 1661.88 683.328 -699.936 978.186 
9246.5 1
12220704 17545.2 -10057.6 1757.62 596.324 -783.578 984.681 
9247 1
12220704 17714.6 -10315 1752 341.482 -518.901 621.183 
9247.5 1
12220704 18251.4 -10829 1764.62 1088.74 -1042.6 1507.44 
9248 1
12220704 18433.8 -11045.9 1757 354.126 -421.117 550.222 
9248.5 1
12220704 18614.8 -11088.6 1749.75 362.725 -85.6713 372.705 
9249 1
12220704 18770.4 -11148.2 1749.38 313.76 -120.212 336 
9249.5 1
12220704 19633.1 -11319 1743.75 1764.31 -349.182 1798.54 
9250 1
12220704 20140.2 -11463 1717 1028.65 -292.089 1069.32 
9250.5 1
12220704 20556.8 -11694.8 1713.38 831.337 -462.575 951.366 
9251 1
12220704 20934.6 -11925.8 1699.5 746.789 -456.522 875.274 
9251.5 1
12220704 21198.1 -12301 1703.57 533.437 -759.615 928.208 
9252 1
12220704 21406.8 -12612.5 1680.62 436.417 -651.674 784.307 
9252.5 1
12220704 21848.1 -12893.1 1638 900.765 -572.704 1067.41 
9253 1
12220704 22248.5 -13105.6 1579.62 780.458 -414.23 883.573 
9253.5 1
12220704 22651.5 -13224.2 1531.25 819.106 -241.108 853.854 
9254 1
12220704 23054.5 -13386.2 1504.5 794.872 -319.527 856.69 
9254.5 1
12220704 23477.6 -13696.8 1453 849.649 -623.494 1053.87 
9255 1
12220704 23894 -13937 1460.12 821.252 -473.866 948.158 
9255.5 1
12220704 24331 -14170.4 1597.29 879.276 -469.675 996.855 
9256 1
12220704 24635.6 -14395.6 1594 598.341 -442.293 744.066 
9256.5 1
12220704 24948.8 -14653.8 1577.5 590.933 -487.159 765.85 
9257 1
12220704 25218.7 -14781.7 1623.14 570.749 -270.538 631.621 
9257.5 1
12220704 25607.2 -14973.5 1587.88 799.456 -394.621 891.547 
9258 1
12220704 26015.4 -15193.4 1563.71 827.948 -446.103 940.482 
9258.5 1
12220704 26483.6 -15397.2 1511.38 951.619 -414.271 1037.88 
9259 1
12220704 26797.3 -15756.6 1488 588.571 -674.119 894.904 
9259.5 1
12220704 27243 -16067.8 1504.62 848.889 -592.751 1035.36 
9260 1
12220704 27741.6 -16287.7 1680.71 1079.16 -476.113 1179.52 
9260.5 1
12220704 28225.2 -16430.4 1691.62 981.092 -289.373 1022.88 
9261 1
12220704 28508.1 -16477.1 1672.5 543.99 -89.9038 551.369 
9261.5 1
12220704 28898.1 -16383.5 1652.62 763.209 183.219 784.894 
9262 1
12220704 29358.9 -16396.7 1670.43 938.355 -26.913 938.741 
9262.5 1
12220704 29809.9 -16482.9 1658.75 935.722 -178.757 952.643 
9263 1
12220704 30263.6 -16417.6 1650.14 889.601 128.046 898.769 
9263.5 1
12220704 30758.1 -16490.2 1611.25 999.098 -146.825 1009.83 
9264 1
12220704 31324 -16677.9 1625.88 1105.22 -366.455 1164.39 
9264.5 1
12220704 31893.3 -16873.9 1562.14 1168.96 -402.427 1236.3 
9265 1
12220704 32342.6 -16970.2 1533.62 902.288 -193.56 922.816 
9265.5 1
12220704 33053.3 -17099.4 1528.71 1438.58 -261.495 1462.16 
9266 1
12220704 33591.1 -17257.1 1582.38 1058.74 -310.426 1103.31 
9266.5 1
12220704 34164.6 -17340.6 1590 1120.12 -163.086 1131.93 
9267 1
12220704 34646 -17408.1 1595.57 984.407 -138.073 994.043 
9267.5 1
12220704 35041.8 -17542 1575.12 775.98 -262.465 819.166 
9268 1
12220704 35528.3 -17582 1556.14 975.021 -80.1603 978.311 
9268.5 1
12220704 36014.8 -17769.1 1562.25 951.985 -366.194 1019.99 
9269 1
12220704 36468.4 -17887 1561.71 889.566 -231.127 919.101 
9269.5 1
12220704 36900.9 -18076.2 1581.75 873.629 -382.323 953.624 
9270 1
12220704 37235.3 -18288.9 1568.86 706.999 -449.487 837.787 
9270.5 1
12220704 37823.2 -18432.4 1568.11 1166.54 -284.895 1200.83 
9271 1
12220704 38345.1 -18621.6 1547.57 1023.37 -370.837 1088.49 
9271.5 1
12220704 38855.5 -18828.5 1509.88 1037.31 -420.587 1119.33 
9272 1
12220704 39323.5 -19038.8 1494 926.733 -416.337 1015.96 
9272.5 1
12220704 39775.4 -19268.2 1427.88 889.518 -451.772 997.667 
9273 1
12220704 40212.1 -19493.9 1408.75 858.055 -443.271 965.789 
9273.5 1
12220704 40634.2 -19862.6 1424.88 832.594 -727.318 1105.53 
9274 1
12220704 41053 -20177.1 1433.86 877.883 -659.367 1097.93 
9274.5 1
12220704 41354.9 -20345.2 1444.75 598.958 -333.546 685.568 
9275 1
12220704 41768.1 -20459 1422.86 836.575 -230.263 867.686 
9275.5 1
12220704 42071.5 -20624.5 1416.5 619.096 -337.755 705.237 
9276 1
12220704 42747.2 -21175.5 1578.75 1277.41 -1041.59 1648.24 
9276.5 1
12220704 43297.1 -21417.2 1583.38 1122.19 -493.367 1225.86 
9277 1
12220704 43694.1 -21385 1560.62 781.496 63.4843 784.07 
9277.5 1
12220704 44065.4 -21334 1577.71 767.156 105.372 774.359 
9278 1
12220704 44388.4 -21193.6 1552.56 664.642 288.98 724.747 
9278.5 1
12220704 44845.5 -21201.5 1572.75 884.053 -15.3664 884.187 
9279 1
12220704 45242.4 -21212.9 1557.38 809.949 -23.2143 810.282 
9279.5 1
12220704 45662.4 -21382.4 1541.62 855.397 -345.214 922.43 
9280 1
12220704 46007.1 -21656.9 1567.44 666.801 -530.975 852.383 
9280.5 1
12220704 46346.1 -22109.6 1615.5 678.028 -905.472 1131.19 
9281 1
12220704 46647.8 -22462.6 1605.67 610.633 -714.434 939.835 
9281.5 1
12220704 46846 -22819.9 1664.75 389.435 -702.003 802.787 
9282 1
12220704 47014.2 -23198.2 1687.88 345.483 -776.951 850.3 
9282.5 1
12220704 47208.4 -23406.8 1686 402.749 -432.573 591.038 
