# Supplementary material for: Intrinsic group behaviour II: On the dependence of triad spatial dynamics on social and personal features; and on the effect of social interaction on small group dynamics
Source: PLoS One. 2019 Dec 3;14(12):e0225704. doi: 10.1371/journal.pone.0225704 (PMC6890182; doi:10.1371/journal.pone.0225704)
Supplement: S3 Data Set — (ZIP) [file pone.0225704.s003.zip › set_3_int/group_traj_triad_int/traj_3_0324_40.dat]

3 12204900 12205901 12205700 0 0 1 0 1 1 0 30 20 50 1548.92 1649.49 1482.89 
9049 1
12204900 46853 -23916 1662 0 0 0 
9049.5 1
12204900 46749.6 -23833.6 1660.78 -316.344 252.124 404.524 
9050 1
12204900 46251.4 -23619.5 1683.62 -1006.43 432.435 1095.4 
9050.5 1
12204900 45852.1 -23459.9 1720 -819.815 327.772 882.911 
9051 1
12204900 45562 -23251.8 1715.12 -592.092 424.745 728.684 
9051.5 1
12204900 45286 -23129.5 1727.5 -543.307 240.65 594.218 
9052 1
12204900 45045.4 -23170.1 1722.12 -477.431 -80.6052 484.187 
9052.5 1
12204900 44907.8 -22786.5 1692.88 -273.065 761.161 808.66 
9053 1
12204900 44582.2 -22572.6 1669.12 -654.93 430.332 783.657 
9053.5 1
12204900 44233.9 -22334.8 1681.75 -698.146 476.703 845.372 
9054 1
12204900 43750.6 -22022.4 1683.12 -970.382 627.259 1155.46 
9054.5 1
12204900 43356.6 -21682.2 1648 -783.3 676.193 1034.79 
9055 1
12204900 42943.2 -21302 1707.5 -793.426 729.846 1078.05 
9055.5 1
12204900 42609.6 -20960.8 1727.25 -667.25 682.5 954.478 
9056 1
12204900 42245.1 -20740.2 1728.75 -711.914 430.664 832.042 
9056.5 1
12204900 41774.3 -20636.3 1738.43 -995.432 219.798 1019.41 
9057 2
12205700 19377.4 -14880.8 1409.78 0 0 0 
12204900 41364.9 -20439.3 1794.89 -802.739 386.181 890.801 
9057.5 2
12205700 19323.9 -14727 1396.75 -105.452 302.712 320.554 
12204900 40911.6 -20347.6 1778.25 -892.252 180.528 910.332 
9058 2
12205700 19362.6 -14736.5 1398.25 79.4057 -19.4672 81.7572 
12204900 40439.1 -20110.9 1769.88 -968.238 485.143 1082.98 
9058.5 2
12205700 19344.2 -14838.1 1380.5 -37.2718 -206.136 209.478 
12204900 39656.8 -19875.2 1706.25 -1586.97 477.941 1657.38 
9059 2
12205700 19379.4 -14779.8 1355.62 71.6837 119.133 139.036 
12204900 39155.2 -19818.4 1722.88 -1023.47 116.071 1030.03 
9059.5 3
12205901 39650.6 -20048.8 1504.75 0 0 0 
12205700 19276.2 -14981.4 1337.88 -207.913 -406.502 456.587 
12204900 38721.1 -19844.9 1767.25 -875.252 -53.4274 876.881 
9060 3
12205901 39247.6 -19901.9 1573.89 -779.631 284.064 829.77 
12205700 19275 -15044.8 1319.11 -2.41779 -122.636 122.66 
12204900 38145 -19832.6 1779.22 -1114.36 23.8287 1114.62 
9060.5 3
12205901 38702.8 -19769.1 1626 -1057.87 257.794 1088.83 
12205700 19305 -15083.6 1310.88 58.2524 -75.4315 95.3061 
12204900 37653.5 -19690 1777.38 -954.369 276.807 993.701 
9061 3
12205901 38256.9 -19596.4 1606.5 -950.693 368.337 1019.55 
12205700 19292.8 -15254 1309.12 -26.1194 -363.273 364.211 
12204900 37140.1 -19592.5 1748.38 -1094.62 207.889 1114.18 
9061.5 3
12205901 37652.9 -19375.4 1574.11 -1191.29 435.76 1268.49 
12205700 19387.6 -15275 1306.56 186.993 -41.4201 191.526 
12204900 36753.3 -19523.7 1755.78 -762.903 135.766 774.889 
9062 3
12205901 37271.8 -19184.5 1572 -750.273 375.875 839.162 
12205700 19476.1 -15277 1294.88 174.349 -3.93701 174.394 
12204900 36464 -19616.8 1779 -569.554 -183.235 598.303 
9062.5 3
12205901 36761.8 -19074.4 1526.44 -988.318 213.286 1011.07 
12205700 19480 -15322.6 1288.67 7.50969 -88.286 88.6048 
12204900 35772.9 -19636.4 1743.11 -1339.36 -38.1675 1339.91 
9063 3
12205901 36191.5 -18980.9 1510.88 -1109.49 182.042 1124.33 
12205700 19524.1 -15367.1 1273 85.8463 -86.711 122.018 
12204900 34978.1 -19297.9 1728.12 -1546.23 658.695 1680.69 
9063.5 3
12205901 35695.1 -19108.8 1548.12 -1042.8 -268.645 1076.85 
12205700 19656.2 -15377.4 1263.75 277.574 -21.5336 278.408 
12204900 34302 -19282.8 1727.25 -1420.43 31.7752 1420.79 
9064 3
12205901 35083.2 -19042.1 1589.88 -1264.2 137.655 1271.68 
12205700 19653.9 -15316.4 1262.88 -4.90702 126.033 126.129 
12204900 33942.1 -19310.6 1726.75 -743.543 -57.593 745.771 
9064.5 3
12205901 34636 -18970.9 1593.62 -920.267 146.605 931.872 
12205700 19579.9 -14984 1238 -152.263 683.899 700.644 
12204900 33710.4 -19341 1729.88 -476.852 -62.5 480.93 
9065 3
12205901 34116.5 -18907 1577.62 -1032.8 126.988 1040.58 
12205700 19561.8 -14821.4 1191.12 -36.0338 323.31 325.312 
12204900 33226.5 -19303.1 1696.75 -961.978 75.2982 964.921 
9065.5 3
12205901 33643.8 -18986.7 1567.33 -912.591 -153.797 925.46 
12205700 19590.7 -14741.8 1155.78 55.8237 153.663 163.488 
12204900 32685.8 -19258 1721.78 -1043.87 87.1139 1047.49 
9066 3
12205901 33141.6 -19032.8 1566.25 -971.282 -89.136 975.363 
12205700 19563.1 -14648.2 1142.5 -53.2721 180.905 188.585 
12204900 32129 -19221 1689.25 -1076.94 71.5667 1079.31 
9066.5 3
12205901 32625.1 -18881.2 1533.12 -1047.67 307.302 1091.81 
12205700 19535.8 -14734.8 1116.12 -55.5274 -175.456 184.033 
12204900 31472.8 -18974 1583.12 -1331.14 501.014 1422.3 
9067 3
12205901 32177.5 -18760.9 1481.25 -882.89 237.426 914.257 
12205700 19559.6 -14725.2 1101 47.0907 18.7377 50.6817 
12204900 30947 -18791.9 1507.5 -1036.98 359.221 1097.44 
9067.5 3
12205901 31627.8 -18695.9 1423.62 -1099.5 130 1107.16 
12205700 19649.8 -14703.4 1079.5 180.25 43.75 185.483 
12204900 30289.5 -18629.2 1444.88 -1315 325.25 1354.63 
9068 3
12205901 30867.2 -18588 1341.12 -1574.53 223.344 1590.3 
12205700 19668.6 -14647.4 1057.75 39.0787 115.942 122.351 
12204900 29745.4 -18429.2 1407.5 -1126.55 414.079 1200.24 
9068.5 3
12205901 30312.9 -18464.9 1294.5 -1091.29 242.372 1117.88 
12205700 19665 -14790.6 1052.5 -7.13583 -281.988 282.078 
12204900 29299.1 -18290.6 1455.38 -878.445 272.884 919.854 
9069 3
12205901 29918 -18364.5 1327.75 -802.591 204.014 828.115 
12205700 19770.9 -14927.2 1094.62 215.193 -277.693 351.314 
12204900 28803.1 -18183.9 1542.88 -1008.13 216.972 1031.21 
9069.5 3
12205901 29293.8 -18163 1416.5 -1233.7 398.221 1296.37 
12205700 19816.9 -15049 1123.38 90.9091 -240.613 257.214 
12204900 28290.9 -18130 1599.38 -1012.35 106.472 1017.94 
9070 3
12205901 28787 -18079.5 1438.62 -972.649 160.269 985.765 
12205700 19870.5 -15007.2 1136.75 102.927 80.1344 130.443 
12204900 27880.4 -17987.6 1636.88 -787.908 273.273 833.952 
9070.5 3
12205901 28274.4 -18090 1499.88 -995.388 -20.3883 995.597 
12205700 19476.6 -14878.1 1138.5 -764.806 250.728 804.856 
12204900 27506.2 -17743.1 1652.88 -726.456 474.757 867.832 
9071 3
12205901 27817.6 -17970 1498 -969.859 254.777 1002.77 
12205700 19280.3 -15107 1172 -416.856 -485.934 640.235 
12204900 26982.3 -17680.7 1704.29 -1112.45 132.507 1120.31 
9071.5 3
12205901 27386.4 -17769.5 1509.25 -913.552 424.788 1007.48 
12205700 19285 -15113.8 1193.25 9.98789 -14.3008 17.4434 
12204900 26574.8 -17432.6 1730.12 -863.423 525.613 1010.83 
9072 3
12205901 26885 -17696.4 1536 -981.164 143.102 991.545 
12205700 19317.9 -15161.4 1222.5 64.3346 -93.1996 113.248 
12204900 26067.4 -17269.1 1661.12 -992.906 319.961 1043.19 
9072.5 3
12205901 26499.4 -17475.9 1523.75 -740.163 423.225 852.62 
12205700 19451.8 -15102.8 1263.88 256.958 112.524 280.516 
12204900 25647 -17063.4 1586.62 -806.862 394.914 898.322 
9073 3
12205901 26075.3 -17333.1 1508.86 -867.258 291.886 915.06 
12205700 19642.1 -15063.4 1266.14 389.351 80.4119 397.568 
12204900 25185 -16775.7 1590 -944.785 588.263 1112.96 
9073.5 3
12205901 25612.1 -17044.6 1488.12 -958.925 597.345 1129.76 
12205700 19456.8 -15102 1266.88 -383.836 -79.858 392.055 
12204900 24728.4 -16437.8 1678.88 -945.393 699.719 1176.17 
9074 3
12205901 25140.6 -16753.9 1501.38 -941.118 580.339 1105.67 
12205700 19411.4 -15182.8 1259.12 -90.5689 -161.178 184.881 
12204900 24392.1 -16186.5 1702 -671.158 501.497 837.826 
9074.5 3
12205901 24802.1 -16626.9 1535.62 -674.303 252.988 720.199 
12205700 19465 -15341.8 1268.75 106.823 -316.733 334.262 
12204900 24015.6 -16007 1681 -750 357.57 830.877 
9075 3
12205901 24291.2 -16451.1 1558 -997.803 343.262 1055.2 
12205700 19329.9 -15278.6 1258.12 -263.916 123.291 291.294 
12204900 23628 -15845.9 1615.75 -757.08 314.697 819.881 
9075.5 3
12205901 23850.9 -16347.4 1589.12 -845.25 199.136 868.39 
12205700 19302.9 -15194 1248.38 -51.8234 162.428 170.495 
12204900 23220.6 -15711.1 1628.38 -781.91 258.637 823.575 
9076 3
12205901 23419.1 -16189.9 1536.5 -858.35 313.121 913.679 
12205700 19295 -15340.2 1243.25 -15.6561 -290.755 291.177 
12204900 22609.4 -15603.2 1607.62 -1215.21 214.463 1233.99 
9076.5 3
12205901 22949.9 -16087.2 1524.62 -951.826 208.164 974.322 
12205700 19349 -15385 1240.25 109.533 -90.7708 142.257 
12204900 22073.6 -15477 1608.38 -1086.71 256.085 1116.48 
9077 3
12205901 22553.6 -15927.6 1498.5 -800.505 322.475 863.017 
12205700 19296.6 -15517.2 1240 -105.808 -267.172 287.361 
12204900 21763.9 -15373.2 1565.62 -625.758 209.596 659.927 
9077.5 3
12205901 22138.1 -15801.6 1458.62 -834.337 253.012 871.857 
12205700 19474.6 -15576.5 1240 357.43 -118.976 376.711 
12204900 21364.2 -15161.6 1531.25 -802.46 424.95 908.033 
9078 3
12205901 21704.9 -15737.8 1403.12 -857.921 126.485 867.195 
12205700 19557.9 -15440.2 1238.88 164.851 269.802 316.179 
12204900 20908.8 -14933.4 1553.75 -901.98 451.98 1008.89 
9078.5 3
12205901 21264.3 -15575.3 1406.71 -908.432 334.978 968.224 
12205700 19682.6 -15100.9 1236.43 257.106 699.779 745.516 
12204900 20394.7 -14813 1566.43 -1059.87 248.196 1088.54 
9079 3
12205901 20793.9 -15385.4 1418.88 -967.923 390.763 1043.83 
12205700 19679.9 -14942.6 1236.62 -5.54821 325.581 325.628 
12204900 20073 -14501.8 1609.25 -661.964 640.432 921.059 
9079.5 3
12205901 20396.9 -15103.1 1480 -770.874 548.058 945.84 
12205700 19605.9 -14930.5 1223.62 -143.689 23.5437 145.605 
12204900 19712.2 -14321.6 1596.88 -700.485 349.757 782.95 
9080 3
12205901 20038 -14864.8 1520.12 -710.644 472.03 853.127 
12205700 19511.5 -14967.5 1221.38 -186.881 -73.2673 200.73 
12204900 19373.2 -14221.9 1648.75 -671.287 197.525 699.745 
9080.5 3
12205901 19743.4 -14525 1479.14 -608.619 701.963 929.069 
12205700 19383.3 -14899 1264.43 -264.906 141.529 300.342 
12204900 19087.3 -14137.6 1610.29 -590.835 174.181 615.975 
9081 3
12205901 19443.4 -14155.1 1482.5 -619.945 764.205 984.043 
12205700 19121.5 -14559.6 1362.25 -540.88 701.188 885.559 
12204900 18725.5 -13890.8 1601.12 -747.491 509.962 904.878 
9081.5 3
12205901 19127.2 -13869.6 1502 -599.91 541.878 808.408 
12205700 18801.6 -14270.9 1392.89 -607.105 547.886 817.775 
12204900 18366.3 -13657.9 1627.11 -681.531 441.862 812.235 
9082 3
12205901 18866.1 -13591.5 1508.88 -506.985 539.914 740.635 
12205700 18434.8 -13989.8 1472.75 -712.244 545.901 897.384 
12204900 17994.2 -13466.4 1614.75 -722.492 371.872 812.578 
9082.5 3
12205901 18685.9 -13495.5 1489.5 -362.676 193.159 410.907 
12205700 18035.4 -13862.8 1447.38 -803.571 255.533 843.223 
12204900 17594.6 -13248.4 1568 -804.074 438.632 915.933 
9083 3
12205901 18364.9 -13287.4 1474.5 -655.102 424.745 780.748 
12205700 17568.4 -13713.4 1424.88 -953.061 304.847 1000.63 
12204900 17262 -13067.2 1536.62 -678.827 369.643 772.943 
9083.5 3
12205901 17934.4 -12948.4 1433.38 -834.302 656.977 1061.92 
12205700 17091.8 -13515.9 1402.88 -923.692 382.752 999.853 
12204900 16829.1 -12813.1 1496.12 -838.905 492.49 972.784 
9084 3
12205901 17463.5 -12749.5 1389.5 -985.094 416.056 1069.35 
12205700 16681.6 -13259.5 1386.12 -858.002 536.349 1011.85 
12204900 16456.4 -12508.8 1456.38 -779.812 636.768 1006.77 
9084.5 3
12205901 16982.3 -12423.8 1341.78 -936.122 633.701 1130.44 
12205700 16384.2 -12921.8 1349.56 -578.605 657.047 875.497 
12204900 15878.2 -12167.8 1540.22 -1124.81 663.37 1305.86 
9085 3
12205901 16473.9 -12033.8 1329.88 -1027.19 787.935 1294.59 
12205700 16011.4 -12621.9 1349.75 -753.227 605.864 966.655 
12204900 15560.8 -11929.1 1654 -641.358 482.127 802.363 
9085.5 3
12205901 16137.9 -11856 1479.5 -702.929 371.862 795.23 
12205700 15714 -12391.8 1386.5 -622.123 481.433 786.648 
12204900 15256.8 -11731 1639.38 -635.983 414.487 759.127 
9086 3
12205901 15659.2 -11674.9 1511.44 -933.046 353.043 997.605 
12205700 15216.6 -12119 1444.56 -969.677 531.676 1105.87 
12204900 14895.6 -11582.4 1634.44 -704.083 289.582 761.308 
9086.5 3
12205901 15329.9 -11520 1534.12 -644.515 303.109 712.232 
12205700 14892.4 -11911.8 1430.12 -634.404 405.577 752.969 
12204900 14595.8 -11313.8 1585.25 -586.704 525.821 787.851 
9087 3
12205901 15120.9 -11370.1 1500.11 -417.972 299.778 514.361 
12205700 14639.9 -11687.4 1417.33 -504.972 448.611 675.462 
12204900 14393.6 -10995.4 1563.22 -404.389 636.611 754.191 
9087.5 3
12205901 14965.6 -11140.2 1506.88 -314.299 465.306 561.51 
12205700 14487.9 -11496.2 1431 -307.72 387.033 494.456 
12204900 14103.2 -10636.6 1599.5 -587.663 726.355 934.312 
9088 3
12205901 14786.3 -10960.4 1514.89 -361.475 362.511 511.936 
12205700 14294 -11210.6 1478.67 -390.877 575.997 696.101 
12204900 13902.8 -10281.3 1653 -404.178 716.314 822.475 
9088.5 3
12205901 14577.4 -10568.5 1528.38 -420.439 788.621 893.696 
12205700 14067.9 -10870.5 1470.38 -454.98 684.216 821.68 
12204900 13695 -9814.75 1681.75 -418.064 938.799 1027.68 
9089 3
12205901 14454.7 -10256.4 1524.44 -253.007 643.414 691.371 
12205700 13899.8 -10534.1 1467.11 -346.592 693.585 775.362 
12204900 13659.7 -9684.89 1678.78 -72.8522 267.755 277.489 
9089.5 3
12205901 14350 -9814.22 1542 -200.127 845.549 868.91 
12205700 13784.3 -10216.4 1444.56 -220.735 607.393 646.259 
12204900 13549.6 -9261 1726.44 -210.537 810.495 837.394 
9090 3
12205901 14099.2 -9565.75 1587.62 -506.566 501.964 713.146 
12205700 13521.6 -9868.62 1481.75 -530.724 702.666 880.572 
12204900 13311.4 -8844.25 1711.38 -481.173 841.919 969.719 
9090.5 3
12205901 13904.9 -9237.22 1561.33 -392.649 663.692 771.142 
12205700 13389.1 -9600.22 1522.44 -267.705 542.228 604.712 
12204900 13117.3 -8497.33 1646 -392.003 700.842 803.023 
9091 3
12205901 13720 -8965.38 1558.25 -367.572 540.452 653.603 
12205700 13348.6 -9272.88 1522.5 -80.4893 650.79 655.748 
12204900 12942.4 -8218.88 1614.38 -347.83 553.595 653.799 
9091.5 3
12205901 13613.6 -8662.89 1534.11 -215.475 612.32 649.126 
12205700 13185.2 -8845.11 1508.89 -330.775 865.919 926.945 
12204900 12770.7 -7929.56 1654 -347.588 585.667 681.045 
9092 3
12205901 13462.2 -8265.33 1505.11 -291.026 764.53 818.048 
12205700 13009 -8439.67 1512.78 -338.889 779.701 850.164 
12204900 12495.6 -7623.89 1671 -529.06 587.821 790.846 
9092.5 3
12205901 13189.8 -7802.38 1518.62 -542.773 922.228 1070.1 
12205700 12711.8 -8173.88 1537.62 -592.131 529.465 794.326 
12204900 12247.2 -7310 1683.38 -494.633 625.277 797.266 
9093 3
12205901 12964.8 -7378.25 1541.75 -456.389 860.294 973.857 
12205700 12432.2 -7905.88 1558.38 -566.937 543.611 785.449 
12204900 12001.6 -7104 1696.38 -498.225 417.85 650.251 
9093.5 3
12205901 12667.6 -7112.75 1553 -603.913 539.634 809.886 
12205700 12152.2 -7695 1524.38 -569.106 428.608 712.451 
12204900 11806.8 -6826.88 1697.88 -396.087 563.262 688.585 
9094 3
12205901 12436.2 -6820.11 1574.44 -456.416 577.197 735.848 
12205700 11802.1 -7462.22 1480.22 -690.609 459.128 829.301 
12204900 11454.8 -6505.56 1662.33 -694.225 633.766 940.004 
9094.5 3
12205901 12076.9 -6579.88 1547.62 -687.088 459.342 826.49 
12205700 11332.9 -7256.12 1486.38 -897.201 394.067 979.928 
12204900 11094.9 -6196.5 1629.75 -688.151 590.928 907.054 
9095 3
12205901 11733.2 -6372.25 1509.38 -721.901 436.187 843.446 
12205700 11258.1 -7007.62 1487.38 -157.038 522.059 545.166 
12204900 10756.1 -5961.62 1579.5 -711.66 493.435 865.989 
9095.5 3
12205901 11383.6 -6088.12 1476.88 -716.445 582.223 923.189 
12205700 10813 -6679.88 1454.5 -912.141 671.619 1132.73 
12204900 10453.5 -5828.75 1588.62 -620.133 272.285 677.277 
9096 3
12205901 11000.9 -5723.38 1443.5 -790.806 753.616 1092.39 
12205700 10474.4 -6466.88 1414.75 -699.638 440.083 826.539 
12204900 10212.4 -5613.75 1584.5 -498.192 444.215 667.475 
9096.5 3
12205901 10657.7 -5400.33 1466.44 -652.487 614.148 896.056 
12205700 10325.7 -6088.22 1450.67 -282.715 719.872 773.398 
12204900 9969.44 -5287.56 1601.22 -461.845 620.142 773.225 
9097 3
12205901 10448.9 -5207.38 1470.5 -418.42 386.69 569.741 
12205700 10143 -5811.12 1457.25 -366.065 555.305 665.107 
12204900 9676.62 -5046.38 1635.12 -586.813 483.328 760.233 
9097.5 3
12205901 10219 -5000.12 1456.5 -460.671 415.331 620.256 
12205700 9886.88 -5532.62 1446.88 -513.277 558.116 758.252 
12204900 9416.75 -4783.88 1632.25 -520.792 526.052 740.24 
9098 3
12205901 10013.5 -4791.62 1464.38 -412.651 418.675 587.851 
12205700 9613.88 -5322.62 1459.75 -548.193 421.687 691.618 
12204900 9150.5 -4503.75 1640.25 -534.639 562.5 776.044 
9098.5 3
12205901 9823.89 -4669.33 1467.89 -366.753 236.541 436.416 
12205700 9319.78 -5065.22 1474.33 -568.853 497.878 755.961 
12204900 8773.56 -4226.67 1638.33 -729.1 535.945 904.888 
9099 3
12205901 9740 -4595.12 1466.75 -164.488 145.507 219.61 
12205700 9060.12 -4823.12 1509.38 -509.123 474.7 696.094 
12204900 8496.75 -3914.12 1618.75 -542.756 612.827 818.621 
9099.5 3
12205901 9695.57 -4535 1481.43 -92.1755 124.741 155.102 
12205700 8755.71 -4631.57 1499.86 -631.557 397.414 746.192 
12204900 8389.29 -3802.43 1589.86 -222.955 231.735 321.575 
9100 3
12205901 9577.75 -4584.88 1456.38 -247.524 -104.779 268.788 
12205700 8424.88 -4503.62 1468 -695.041 268.795 745.206 
12204900 8426.12 -3682.88 1637 77.3935 251.163 262.817 
9100.5 3
12205901 9208.67 -4995.89 1431.56 -709.776 -790.411 1062.32 
12205700 8231.89 -4309.89 1413.33 -371.127 372.569 525.874 
12204900 8650.78 -3591.56 1632.89 432.025 175.614 466.354 
9101 3
12205901 9062.86 -5425.71 1358.14 -282.577 -832.995 879.619 
12205700 7914.57 -4159.29 1415 -614.956 291.867 680.704 
12204900 8650 -3928 1664.71 -1.50732 -652.024 652.026 
9101.5 3
12205901 9128.5 -5588.38 1287 140.563 -348.31 375.603 
12205700 7666 -4028.25 1417.5 -532.273 280.59 601.702 
12204900 8661.12 -4419.5 1679.25 23.8223 -1052.46 1052.73 
9102 3
12205901 9203.25 -5678.12 1205.75 150.1 -180.221 234.541 
12205700 7670.62 -3805.25 1436.62 9.28715 447.791 447.887 
12204900 8816.75 -4770.25 1647.25 312.5 -704.317 770.532 
9102.5 3
12205901 9147.5 -5686.12 1179 -110.615 -15.873 111.748 
12205700 7655.38 -3592.62 1479.38 -30.2579 421.875 422.959 
12204900 9048.5 -4985.75 1597.5 459.821 -427.579 627.901 
9103 3
12205901 9105 -5653.89 1170.22 -82.205 62.3522 103.177 
12205700 7519.33 -3471.56 1496.33 -263.137 234.177 352.25 
12204900 9073.11 -5070.89 1513.78 47.6037 -164.679 171.421 
9103.5 3
12205901 9135 -5687 1231.25 57.2519 -63.1891 85.2681 
12205700 7354.75 -3363.25 1469.88 -314.09 206.69 375.997 
12204900 9056.62 -5153.38 1457 -31.462 -157.416 160.53 
9104 3
12205901 9078.12 -5715.75 1274 -118.49 -59.8958 132.768 
12205700 7240.88 -3340.75 1466.75 -237.24 46.875 241.826 
12204900 8969.62 -5194.75 1423.62 -181.25 -86.1979 200.703 
9104.5 3
12205901 9107.25 -5711.38 1263.12 61.0587 9.17191 61.7437 
12205700 7295.75 -3307.12 1471.38 115.042 70.4927 134.922 
12204900 8940.12 -5210.12 1453.88 -61.8449 -32.2327 69.7405 
9105 3
12205901 9109 -5609.33 1303.56 3.45168 201.266 201.295 
12205700 7530.67 -3237.11 1477.22 463.346 138.094 483.487 
12204900 8845.78 -5132.78 1595.89 -186.089 152.559 240.631 
9105.5 3
12205901 9053.7 -5630.4 1382.2 -109.073 -41.5516 116.72 
12205700 7525.6 -3319.8 1472 -9.99343 -163.094 163.4 
12204900 8794.9 -5086.2 1604.1 -100.351 91.8694 136.052 
9106 3
12205901 9151.55 -5368.45 1462.64 194.911 521.804 557.018 
12205700 7301.64 -3575.64 1456.55 -446.143 -509.634 677.326 
12204900 8835.45 -4656.64 1589 80.7859 855.704 859.509 
9106.5 3
12205901 8836.6 -5512.2 1429.9 -626.134 -285.776 688.267 
12205700 7147.3 -3692.8 1449 -306.832 -232.93 385.23 
12204900 8833.4 -4298.9 1552.2 -4.08458 711.205 711.217 
9107 3
12205901 8680.89 -5644.56 1420.33 -315.844 -268.47 414.528 
12205700 7072.22 -3816.11 1442.89 -152.288 -250.124 292.837 
12204900 8727.56 -4442.44 1531.33 -214.695 -291.165 361.761 
9107.5 3
12205901 8664.89 -5797.33 1414.67 -32.2581 -308.02 309.704 
12205700 7106.44 -3901.67 1426.11 68.9964 -172.491 185.779 
12204900 8872.78 -4835.44 1545.89 292.787 -792.339 844.704 
9108 3
12205901 9076.22 -5921.44 1397.56 789.507 -238.217 824.663 
12205700 7041.44 -3996.11 1423.89 -124.76 -181.275 220.059 
12204900 8394.33 -4938.56 1564.67 -918.319 -197.91 939.404 
9108.5 3
12205901 8984.75 -5856 1373.5 -184.42 131.944 226.76 
12205700 6965.75 -3948.62 1427 -152.61 95.7381 180.154 
12204900 8202.75 -5186.88 1577.88 -386.257 -500.644 632.328 
9109 3
12205901 8935.33 -5672.67 1350.11 -98.2439 364.48 377.488 
12205700 6880.11 -3758.33 1432.78 -170.256 378.313 414.859 
12204900 7863.11 -5398.56 1540.67 -675.226 -420.836 795.634 
9109.5 3
12205901 8955.5 -5859.12 1332.5 39.0071 -360.654 362.758 
12205700 6871.38 -3586 1443.88 -16.8977 333.333 333.761 
12204900 7567.12 -5471.38 1535 -572.507 -140.85 589.579 
9110 2
12205901 8904.25 -6058.38 1290.88 -105.453 -409.979 423.324 
12205700 6954.88 -3773.75 1441.88 171.811 -386.317 422.8 
9110.5 2
12205901 8866.75 -5929.12 1261.5 -75.7576 261.111 271.879 
12205700 7121.62 -4044.5 1439.12 336.869 -546.97 642.383 
9111 2
12205901 8752.38 -6036.88 1266.88 -230.595 -217.238 316.806 
12205700 7341 -4152.62 1430.75 442.288 -217.994 493.093 
9111.5 2
12205901 8803.62 -6039 1259.62 102.705 -4.25852 102.794 
12205700 7493.5 -4176.12 1418.75 305.611 -47.0942 309.219 
9112 2
12205901 9014.12 -5934.62 1236 434.021 215.206 484.446 
12205700 7465.75 -4256.12 1407.25 -57.2165 -164.948 174.59 
9112.5 2
12205901 9051.44 -5806.33 1213.33 73.6084 253.041 263.53 
12205700 7493.78 -4180.56 1388.22 55.2816 149.052 158.974 
9113 2
12205901 8989.75 -5862.38 1192.62 -118.643 -107.772 160.284 
12205700 7535 -4263.12 1374.12 79.2735 -158.787 177.476 
9113.5 2
12205901 8890.88 -5860.88 1159.5 -200.558 3.0426 200.581 
12205700 7346.38 -4221.5 1364.25 -382.606 84.432 391.812 
9114 2
12205901 8769.62 -5821.5 1140.88 -233.173 75.7212 245.16 
12205700 7197.12 -3902.5 1343.25 -287.019 613.462 677.285 
9114.5 2
12205901 9015.88 -5855.5 1123.62 489.563 -67.5944 494.207 
12205700 7116 -3703.5 1322.88 -161.282 395.626 427.238 
9115 2
12205901 9195.88 -5896.12 1086.38 365.112 -82.4037 374.295 
12205700 7195.62 -3681.62 1324.25 161.511 44.3712 167.495 
9115.5 2
12205901 9166.62 -6024.62 1091.75 -58.6172 -257.515 264.102 
12205700 7571.12 -3906.5 1333 752.505 -450.651 877.126 
9116 2
12205901 9105.12 -5997.25 1106.38 -124.494 55.415 136.27 
12205700 7951.88 -4369.75 1367.38 770.749 -937.753 1213.85 
9116.5 2
12205901 9066 -5896.88 1093.75 -78.7223 201.962 216.762 
12205700 8302.25 -4693.75 1404.88 704.98 -651.911 960.201 
9117 2
12205901 9007.12 -5839.25 1067.38 -119.422 116.886 167.105 
12205700 8580.88 -4899.5 1440.38 565.162 -417.343 702.555 
9117.5 2
12205901 8884.75 -5896.25 1104.5 -246.724 -114.919 272.175 
12205700 8699 -5142.5 1492.75 238.155 -489.919 544.737 
9118 2
12205901 8857.62 -6173.25 1192.38 -54.6875 -558.468 561.139 
12205700 9196.88 -5823.5 1500.75 1003.78 -1372.98 1700.78 
9118.5 1
12205901 8645 -6360.88 1202.12 -404.23 -356.702 539.108 
9119 1
12205901 8692.86 -5957.14 1201.86 102.259 862.676 868.715 
9119.5 1
12205901 8934.62 -5482.75 1238.62 505.79 992.454 1113.91 
9120 1
12205901 9002.29 -5130.14 1208.86 136.965 713.78 726.802 
9120.5 1
12205901 9034.11 -4858.11 1216.22 59.5981 509.423 512.897 
9121 1
12205901 9191.38 -4484.12 1451.88 298.981 711 771.305 
9121.5 1
12205901 9462.25 -4401 1606.12 559.659 171.746 585.419 
9122 1
12205901 9627.62 -4294.62 1658.25 336.128 216.209 399.661 
9122.5 1
12205901 9598.62 -4101.38 1654.88 -58.2329 388.052 392.397 
9123 1
12205901 9636.89 -3867.78 1647.78 75.6203 461.655 467.807 
9123.5 1
12205901 9712.88 -3928.88 1648.5 149.579 -120.27 191.934 
9124 1
12205901 9779.25 -3652.75 1702.62 132.75 552.25 567.981 
9124.5 1
12205901 10020 -3573 1708 487.348 161.437 513.391 
