# Supplementary material for: Intrinsic group behaviour II: On the dependence of triad spatial dynamics on social and personal features; and on the effect of social interaction on small group dynamics
Source: PLoS One. 2019 Dec 3;14(12):e0225704. doi: 10.1371/journal.pone.0225704 (PMC6890182; doi:10.1371/journal.pone.0225704)
Supplement: S3 Data Set — (ZIP) [file pone.0225704.s003.zip › set_3_int/group_traj_triad_int/traj_3_0324_39.dat]

3 12205001 12204602 12201501 0 0 0 1 0 1 0 50 50 50 1675.9 1740.9 1617.88 
9015.5 1
12201501 -32458.2 -2632.5 1640.75 0 0 0 
9016 1
12201501 -32055.9 -2543.12 1679.38 967.248 214.844 990.821 
9016.5 1
12201501 -31605.7 -2356.86 1695 894.952 370.314 968.541 
9017 1
12201501 -31213.4 -2208.14 1670 832.878 315.742 890.718 
9017.5 1
12201501 -30778.5 -1950.5 1622.25 875.108 518.396 1017.13 
9018 1
12201501 -30316.9 -1669.62 1580 896.359 545.388 1049.24 
9018.5 1
12201501 -29960.6 -1517.86 1525.71 733.135 312.28 796.872 
9019 1
12201501 -29714.2 -1250 1477.38 502.697 546.647 742.649 
9019.5 1
12201501 -29389.6 -989.5 1461.75 640.286 513.807 820.953 
9020 1
12201501 -29044.9 -733.25 1451.38 657.92 489.027 819.76 
9020.5 1
12201501 -28639.4 -414.286 1496.86 815.788 641.779 1037.97 
9021 1
12201501 -28369.1 -36.4286 1486 566.637 792.153 973.953 
9021.5 1
12201501 -28119.4 292 1465.25 487.828 641.462 805.884 
9022 1
12201501 -27765 770.714 1447.57 704.523 951.718 1184.11 
9022.5 1
12201501 -27453.8 1090 1477.62 633.91 650.276 908.131 
9023 1
12201501 -27182.9 1363.88 1720.62 529.053 534.912 752.348 
9023.5 1
12201501 -26979.1 1609.57 1725.71 406.651 490.412 637.078 
9024 1
12201501 -26496.8 1851.88 1707.12 964.786 484.607 1079.66 
9024.5 1
12201501 -25951.1 1976.71 1706.29 1102.24 252.201 1130.72 
9025 1
12201501 -25435.4 2006.62 1710.75 1050.44 60.918 1052.21 
9025.5 1
12201501 -24908.5 2062.88 1743.25 1009.34 107.759 1015.08 
9026 1
12201501 -24577.8 2386.12 1670.12 647.26 632.583 905.045 
9026.5 1
12201501 -24202.8 2654.75 1610.38 744.048 532.986 915.249 
9027 1
12201501 -23680 2921.57 1625.86 1109.87 566.5 1246.09 
9027.5 1
12201501 -23086 3181.12 1622.88 1214.72 530.784 1325.63 
9028 1
12201501 -22454 3183.88 1312.62 1231.97 5.36062 1231.98 
9028.5 1
12201501 -21769.8 3131 1203.75 1341.67 -103.676 1345.67 
9029 1
12201501 -21327 3057.75 1415.75 853.083 -141.137 864.679 
9029.5 1
12201501 -21033.7 3130.43 1444.14 597.323 148.022 615.39 
9030 1
12201501 -20559.8 3035.5 1388.5 969.252 -194.128 988.502 
9030.5 1
12201501 -19940.2 2827.5 1340.75 1134.62 -380.952 1196.86 
9031 1
12201501 -19306.1 2653 1239.75 1387.58 -381.838 1439.16 
9031.5 1
12201501 -18674 2528 1140.86 1290.05 -255.102 1315.03 
9032 1
12201501 -18289 2335.43 1370.43 800.416 -400.356 894.958 
9032.5 1
12201501 -17797.6 2080.5 1372.25 974.95 -505.811 1098.35 
9033 1
12201501 -17311.5 1798.25 1401.12 988.059 -573.679 1142.53 
9033.5 1
12201501 -16767.9 1497 1480.88 1049.47 -581.564 1199.83 
9034 1
12201501 -16338.2 1268.38 1489.5 840.753 -447.407 952.386 
9034.5 1
12201501 -15884.9 956.875 1424.62 878.634 -603.682 1066.03 
9035 1
12201501 -15410.7 761.857 1467.71 973.636 -400.447 1052.77 
9035.5 1
12201501 -15021.8 481.25 1381.5 797.058 -575.015 982.824 
9036 1
12201501 -14494.1 203.375 1434.5 1012.72 -533.349 1144.58 
9036.5 1
12201501 -13892.1 6.625 1512.25 1185.04 -387.303 1246.72 
9037 1
12201501 -13416.9 -176.625 1497.5 954.317 -367.972 1022.8 
9037.5 1
12201501 -12960.5 -470.5 1507 882.737 -568.424 1049.92 
9038 1
12201501 -12654.9 -656.714 1520 654.481 -398.746 766.384 
9038.5 1
12201501 -12276.2 -794.75 1515.88 772.668 -281.706 822.419 
9039 1
12201501 -11860.4 -999.5 1527.5 826.789 -407.058 921.562 
9039.5 1
12201501 -11377.2 -1210 1517.25 964.321 -420.16 1051.88 
9040 1
12201501 -10953 -1320.62 1542.38 830.235 -216.487 857.996 
9040.5 1
12201501 -10605.4 -1386.25 1511.75 709.439 -133.929 721.97 
9041 1
12201501 -10233.4 -1584.88 1526 742.515 -396.457 841.728 
9041.5 1
12201501 -9799 -1756.88 1526.38 870.491 -344.689 936.251 
9042 1
12201501 -9268.38 -1907.25 1509.38 1080.7 -306.263 1123.26 
9042.5 1
12201501 -8602 -2082.5 1510.75 1316.95 -346.344 1361.73 
9043 1
12201501 -7945 -2235.25 1538 1357.44 -315.599 1393.64 
9043.5 1
12201501 -7360.5 -2214.62 1506.38 1126.2 39.7399 1126.91 
9044 1
12201501 -7047.75 -2065.88 1405.25 608.463 289.397 673.779 
9044.5 1
12201501 -6704.38 -1920 1468.5 695.091 295.294 755.215 
9045 1
12201501 -6263 -1839.44 1364.89 865.441 157.952 879.737 
9045.5 1
12201501 -5673.11 -1897.44 1297 1191.69 -117.172 1197.44 
9046 1
12204602 -3250.29 -1259.71 1571.29 0 0 0 
9046 1
12201501 -5106.8 -1962.6 1313.8 1518.26 -174.68 1528.28 
9046.5 2
12204602 -2818.1 -1282.1 1582.2 1046.45 -54.2027 1047.86 
12201501 -3386 -859 1510 2116.61 1357.44 2514.49 
9047 2
12204602 -2459.8 -989.4 1568.2 726.775 593.712 938.454 
12201501 -3229.5 -686.9 1596.1 539.655 593.448 802.128 
9047.5 2
12204602 -2083.62 13.375 1629.75 763.032 2034.03 2172.44 
12201501 -2968 8.75 1660.62 530.426 1411.05 1507.46 
9048 2
12204602 -1696.67 551.778 1683.67 754.305 1049.52 1292.46 
12201501 -2355 487.111 1615.78 1194.93 932.478 1515.71 
9048.5 2
12204602 -1146.5 759.25 1732 1058.01 398.985 1130.74 
12201501 -1634.5 629.375 1580.12 1385.58 273.584 1412.33 
9049 2
12204602 -458.375 963.25 1696.88 1404.34 416.327 1464.75 
12201501 -1108 524.375 1543.88 1074.49 -214.286 1095.65 
9049.5 2
12204602 217.778 1123.22 1632.56 1365.97 323.176 1403.68 
12201501 -393.556 460.556 1511.22 1443.32 -128.928 1449.07 
9050 3
12205001 1109.6 830.2 1480 0 0 0 
12204602 725.125 1397.12 1604 1024.94 553.339 1164.77 
12201501 193.375 485.5 1478.62 1185.72 50.3928 1186.79 
9050.5 3
12205001 1581.62 789.25 1436.38 1177.12 -102.12 1181.54 
12204602 1233.75 1736 1610.75 1044.4 695.842 1254.98 
12201501 775.25 732.375 1482.25 1194.82 506.93 1297.91 
9051 3
12205001 2228.25 889.625 1411.12 1319.64 204.847 1335.45 
12204602 1821.62 1830.38 1596.25 1199.74 192.602 1215.11 
12201501 1397.38 704.25 1460.75 1269.64 -57.398 1270.94 
9051.5 3
12205001 2975.38 861.75 1561.5 1470.72 -54.872 1471.74 
12204602 2498.5 1864.75 1624.5 1332.43 67.6673 1334.15 
12201501 1912.25 900.125 1438.62 1013.53 385.581 1084.4 
9052 3
12205001 3594.5 675.875 1656.75 1228.42 -368.8 1282.59 
12204602 3232.25 1680.5 1618 1455.85 -365.575 1501.05 
12201501 2591.62 871.25 1363 1347.97 -57.2917 1349.18 
9052.5 3
12205001 3926.12 472.125 1640.25 657.986 -404.266 772.254 
12204602 3818.75 1436.25 1571.5 1163.69 -484.623 1260.57 
12201501 3242.75 554.375 1615.5 1291.91 -628.72 1436.78 
9053 3
12205001 4426.75 319.125 1622 1007.29 -307.847 1053.29 
12204602 4401 1095.38 1645.38 1171.53 -685.865 1357.53 
12201501 3638.12 287.875 1669.88 795.523 -536.217 959.368 
9053.5 3
12205001 4897.12 39.875 1597.5 942.635 -559.619 1096.24 
12204602 5073 743.125 1663 1346.69 -705.912 1520.49 
12201501 4108.25 43.125 1677.88 942.134 -490.481 1062.16 
9054 3
12205001 5362.38 -346.875 1561.5 934.237 -776.606 1214.87 
12204602 5605.5 324.125 1672.5 1069.28 -841.365 1360.61 
12201501 4603.25 -190.875 1672.25 993.976 -469.88 1099.44 
9054.5 3
12205001 5740.38 -765.5 1590.62 751.491 -832.256 1121.33 
12204602 6047 -43.375 1674 877.734 -730.616 1142.02 
12201501 5139.75 -335.625 1637.88 1066.6 -287.773 1104.74 
9055 3
12205001 6222 -1202.75 1574.75 924.424 -839.251 1248.56 
12204602 6560.75 -507 1685.62 986.084 -889.875 1328.25 
12201501 5590.25 -796.375 1623.38 864.683 -884.357 1236.84 
9055.5 3
12205001 6608.12 -1599.88 1571.38 772.25 -794.25 1107.79 
12204602 6917.25 -859.75 1680 713 -705.5 1003.04 
12201501 5865.12 -1301.25 1620.62 549.75 -1009.75 1149.7 
9056 3
12205001 7148.5 -2076.38 1563.62 1055.42 -930.664 1407.14 
12204602 7421.88 -1484.5 1720.5 985.596 -1220.21 1568.54 
12201501 6187.25 -1883 1655.88 629.15 -1136.23 1298.79 
9056.5 3
12205001 7711 -2512.29 1552.14 1189.22 -921.587 1504.51 
12204602 7925.14 -1954.43 1747.29 1063.99 -993.506 1455.72 
12201501 6729 -2323.86 1643 1145.35 -932.045 1476.66 
9057 3
12205001 8118.78 -2846 1571.44 799.564 -654.342 1033.18 
12204602 8196.67 -2265.56 1738.56 532.4 -610.053 809.7 
12201501 7310.33 -2936 1615.67 1139.87 -1200.28 1655.29 
9057.5 3
12205001 8584.25 -3210.38 1552.38 916.284 -717.274 1163.64 
12204602 8658 -2581.12 1742.62 908.136 -621.2 1100.27 
12201501 7764.75 -3477.5 1605 894.521 -1065.94 1391.55 
9058 3
12205001 9025.38 -3558.38 1587.38 903.945 -713.115 1151.37 
12204602 9073.75 -2942.75 1723.75 851.947 -741.035 1129.13 
12201501 8319.5 -3885.88 1559.62 1136.78 -836.834 1411.58 
9058.5 3
12205001 9408.62 -4000.12 1598.75 777.383 -896.045 1186.26 
12204602 9448.38 -3296.88 1733.75 759.888 -718.306 1045.65 
12201501 8830.38 -4225 1595.12 1036.26 -687.88 1243.79 
9059 3
12205001 9681.75 -4339.38 1570.75 557.398 -692.347 888.84 
12204602 9889.88 -3749.62 1727.25 901.02 -923.98 1290.57 
12201501 9185.25 -4647.88 1608.38 724.235 -863.01 1126.63 
9059.5 3
12205001 10030.1 -4702.75 1541 702.369 -732.611 1014.91 
12204602 10218.9 -4054.38 1682.62 663.306 -614.415 904.147 
12201501 9537.5 -5043.38 1595.38 710.181 -797.379 1067.79 
9060 3
12205001 10449 -5143.22 1514 810.203 -851.977 1175.71 
12204602 10547 -4469.33 1644.44 634.671 -802.627 1023.24 
12201501 9854.22 -5442.22 1575.22 612.616 -771.465 985.117 
9060.5 3
12205001 10919 -5416.62 1513.12 912.621 -530.879 1055.8 
12204602 10801 -4782.38 1647.75 493.204 -607.848 782.77 
12201501 10307.4 -5612.88 1560.25 879.908 -331.365 940.235 
9061 3
12205001 11358.9 -5785 1519.25 937.9 -785.448 1223.35 
12204602 11139.5 -5108.88 1649.75 721.748 -696.162 1002.78 
12201501 10732.4 -5762.12 1541.12 906.183 -318.23 960.437 
9061.5 3
12205001 11801.9 -6266.67 1537.78 873.795 -950.033 1290.77 
12204602 11505 -5392.78 1681.56 720.907 -559.966 912.836 
12201501 11147.9 -5993.56 1559.56 819.554 -456.471 938.101 
9062 3
12205001 12295.8 -6714.75 1556.75 972.168 -882.054 1312.68 
12204602 11950.6 -5813.5 1660.75 877.215 -828.193 1206.4 
12201501 11632.6 -6295.62 1593.5 954.205 -594.625 1124.32 
9062.5 3
12205001 12721.9 -7165.22 1596.67 825.851 -873.008 1201.74 
12204602 12517.8 -6316.56 1676.11 1099.13 -974.914 1469.2 
12201501 12041.1 -6788.67 1600.78 791.64 -955.507 1240.84 
9063 3
12205001 13014 -7604.75 1599.5 568.31 -855.112 1026.74 
12204602 13019.2 -6769.38 1691 975.627 -880.972 1314.52 
12201501 12385.2 -7245.62 1641.12 669.531 -889.024 1112.94 
9063.5 3
12205001 13454.5 -8053.88 1578.5 925.42 -943.54 1321.62 
12204602 13374.8 -7207.25 1693 746.849 -919.905 1184.91 
12201501 12689.4 -7619.75 1665.38 638.918 -785.977 1012.9 
9064 3
12205001 13789.4 -8502.62 1543.75 691.89 -927.169 1156.87 
12204602 13736.4 -7690.5 1697.38 747.159 -998.45 1247.06 
12201501 13081.1 -7987.75 1633.38 809.401 -760.331 1110.51 
9064.5 3
12205001 14123.8 -8869.5 1547.88 688.014 -754.887 1021.38 
12204602 14109.5 -8195.5 1679.88 767.747 -1039.09 1291.96 
12201501 13417.6 -8481.62 1632.12 692.387 -1016.2 1229.66 
9065 3
12205001 14492.1 -9310.75 1584.25 732.356 -877.237 1142.76 
12204602 14499.4 -8605.12 1731.5 775.099 -814.364 1124.26 
12201501 13738.5 -8995.75 1614 637.922 -1022.12 1204.85 
9065.5 3
12205001 14968.4 -9844 1611 919.536 -1029.44 1380.32 
12204602 14940.8 -9129.11 1722.33 852.129 -1011.56 1322.64 
12201501 14164.6 -9540.44 1614.22 822.501 -1051.53 1335 
9066 3
12205001 15313 -10366.6 1628 666.452 -1010.88 1210.8 
12204602 15396 -9446 1712.38 880.507 -612.938 1072.84 
12201501 14608.9 -10149 1678 859.419 -1177.09 1457.44 
9066.5 3
12205001 15606.1 -10893.8 1635.25 594.574 -1069.22 1223.42 
12204602 15767.6 -9840.12 1742.5 753.803 -799.442 1098.78 
12201501 14948.5 -10736.2 1714.5 688.895 -1191.18 1376.04 
9067 3
12205001 15907.5 -11261.4 1609.75 594.428 -725.099 937.61 
12204602 16233.5 -10389.4 1766 918.886 -1083.33 1420.55 
12201501 15305.1 -11183.2 1705.25 703.402 -881.657 1127.87 
9067.5 3
12205001 16214.5 -11683.8 1567.38 614 -844.75 1044.32 
12204602 16625.8 -10843.9 1731.38 784.5 -909 1200.72 
12201501 15578.5 -11615.9 1702.5 546.75 -865.25 1023.52 
9068 3
12205001 16766.4 -12027.4 1567.88 1142.6 -711.439 1345.99 
12204602 16985.1 -11130.6 1726.75 744.048 -593.685 951.877 
12201501 15903 -12016.9 1667.12 671.843 -830.228 1068.01 
9068.5 3
12205001 17303.2 -12374.8 1518.75 1056.84 -683.809 1258.77 
12204602 17319.9 -11614.1 1732.38 658.957 -951.772 1157.62 
12201501 16325.4 -12441 1635.62 831.447 -834.892 1178.28 
9069 3
12205001 17777.5 -12697 1492.75 963.923 -654.98 1165.39 
12204602 17669 -11999 1746.5 709.604 -782.266 1056.16 
12201501 16939.8 -12755.1 1604.75 1248.73 -638.465 1402.48 
9069.5 3
12205001 18255 -13035.4 1523.38 943.676 -668.725 1156.6 
12204602 18502.4 -12353.5 1718.12 1646.99 -700.593 1789.8 
12201501 17454.6 -13091.2 1575.38 1017.54 -664.279 1215.18 
9070 3
12205001 18716.2 -13398.1 1516 885.317 -696.257 1126.3 
12204602 19145.1 -12615.8 1747.62 1233.69 -503.359 1332.42 
12201501 17983 -13290.6 1549 1014.16 -382.678 1083.95 
9070.5 3
12205001 19231.9 -13742.2 1567 1001.21 -668.204 1203.71 
12204602 19627 -12841.8 1782.12 935.68 -438.835 1033.48 
12201501 18502.4 -13488 1596.88 1008.5 -383.252 1078.86 
9071 3
12205001 19602.1 -14012.7 1551.29 786.131 -574.234 973.523 
12204602 20008.9 -13091.7 1768 810.737 -530.71 968.993 
12201501 19047.6 -13475.6 1622.57 1157.53 26.3876 1157.83 
9071.5 3
12205001 20020.8 -14227 1540.38 886.88 -453.995 996.327 
12204602 20354.2 -13214.2 1737.12 731.765 -259.61 776.451 
12201501 19567.1 -13474.2 1626.5 1100.75 2.79964 1100.75 
9072 3
12205001 20606.1 -14363.5 1586.38 1145.55 -267.123 1176.28 
12204602 20836.4 -13448.2 1723.75 943.493 -457.926 1048.75 
12201501 20111.1 -13757.2 1615.5 1064.58 -553.816 1200.02 
9072.5 3
12205001 21136.5 -14518.2 1529.88 1017.99 -297.025 1060.44 
12204602 21303.8 -13665.6 1728.12 897.073 -417.226 989.352 
12201501 20656.2 -13998.9 1615.38 1046.31 -463.772 1144.48 
9073 3
12205001 21719.7 -14642.4 1509 1192.67 -253.944 1219.4 
12204602 21831.4 -13831.9 1706.29 1079.1 -339.943 1131.38 
12201501 21148.4 -14186.7 1583.71 1006.5 -384.129 1077.31 
9073.5 3
12205001 22355.4 -14815.4 1509.25 1316.07 -358.067 1363.91 
12204602 22436.9 -14000.5 1675.25 1253.51 -349.157 1301.23 
12201501 21666.8 -14244.4 1572.75 1073.13 -119.38 1079.75 
9074 3
12205001 23054.4 -14986.6 1496.88 1395.21 -341.816 1436.47 
12204602 23058.9 -14154 1642.25 1241.52 -306.387 1278.76 
12201501 22172.8 -14315.1 1555.12 1009.98 -141.218 1019.8 
9074.5 3
12205001 23757.8 -15142.1 1500.38 1401.15 -309.761 1434.98 
12204602 23763.5 -14368.6 1649.88 1403.64 -427.54 1467.3 
12201501 22823.5 -14462.1 1537.5 1296.31 -292.829 1328.98 
9075 3
12205001 24370.5 -15333.9 1507.88 1196.78 -374.512 1254.01 
12204602 24387.8 -14576.9 1651.25 1219.24 -406.738 1285.29 
12201501 23646 -14727.8 1558.12 1606.45 -518.799 1688.14 
9075.5 3
12205001 24902.9 -15441.1 1516.62 1021.83 -205.854 1042.36 
12204602 24888.8 -14729.5 1681.5 961.612 -292.946 1005.24 
12201501 24283.9 -14926.5 1553 1224.33 -381.478 1282.38 
9076 3
12205001 25412.6 -15621 1665.38 1013.42 -357.604 1074.66 
12204602 25330 -14911.1 1669.62 877.237 -361.083 948.644 
12201501 24751.2 -15094.1 1561.62 929.175 -333.25 987.128 
9076.5 3
12205001 26014.9 -15772.1 1577.88 1221.6 -306.542 1259.48 
12204602 25918.9 -15038.8 1690 1194.47 -258.874 1222.2 
12201501 25252.1 -15142.2 1556.5 1015.97 -97.6166 1020.65 
9077 3
12205001 26545.1 -16006.5 1560.75 1071.21 -473.485 1171.19 
12204602 26597.4 -15146.6 1643.5 1370.71 -217.929 1387.92 
12201501 25859.9 -15388.9 1557.5 1227.78 -498.232 1325.02 
9077.5 3
12205001 27286.8 -16185.5 1605.75 1489.21 -359.438 1531.97 
12204602 27235.9 -15262.9 1603.88 1282.13 -233.434 1303.21 
12201501 26355.4 -15565.8 1589.75 994.98 -355.171 1056.47 
9078 3
12205001 27986.4 -16314.5 1656.88 1385.4 -255.446 1408.75 
12204602 27935.5 -15477.6 1690.75 1385.4 -425.248 1449.19 
12201501 26918.1 -15741.8 1586.25 1114.36 -348.515 1167.58 
9078.5 3
12205001 28523.4 -16442.4 1619 1107.33 -263.77 1138.31 
12204602 28487.1 -15585.1 1682.29 1137.41 -221.686 1158.81 
12201501 27627.3 -15949 1695.29 1462.19 -427.32 1523.35 
9079 3
12205001 29131.4 -16447.2 1596 1250.92 -9.92064 1250.96 
12204602 29137.2 -15560.1 1773.62 1337.67 51.4771 1338.66 
12201501 28243.4 -16103.1 1715.88 1267.67 -317.13 1306.74 
9079.5 3
12205001 29631.8 -16495.5 1575.38 971.602 -93.6893 976.109 
12204602 29808.8 -15739 1805.12 1303.88 -347.33 1349.35 
12201501 28910.4 -16174.1 1721.88 1295.15 -137.864 1302.46 
9080 3
12205001 30232.2 -16596.4 1553 1189.11 -199.752 1205.77 
12204602 30314 -15946.8 1780.88 1000.5 -411.386 1081.77 
12201501 29449.5 -16261.6 1662.75 1067.57 -173.267 1081.54 
9080.5 3
12205001 30727.7 -16840.3 1520.71 1023.69 -503.948 1141.01 
12204602 30817.3 -16201 1754.43 1039.85 -525.31 1165 
12201501 29893.9 -16307.4 1658.57 918.093 -94.6355 922.958 
9081 3
12205001 31220.2 -17086.4 1489 1017.64 -508.449 1137.59 
12204602 31206.9 -16421.4 1717.25 804.937 -455.32 924.792 
12201501 30435.5 -16502.1 1646.38 1119.1 -402.265 1189.2 
9081.5 3
12205001 31871.3 -17511.9 1446.44 1235.45 -807.427 1475.9 
12204602 31783.7 -16747.6 1681.67 1094.48 -618.938 1257.37 
12201501 30985.3 -16674.3 1599 1043.33 -326.771 1093.3 
9082 3
12205001 32527.2 -17855.1 1466.5 1273.62 -666.478 1437.47 
12204602 32357.8 -17062.5 1614.88 1114.72 -611.543 1271.45 
12201501 31530.4 -16985.2 1601.25 1058.33 -603.722 1218.42 
9082.5 3
12205001 33264.9 -18110.8 1517.38 1484.15 -514.336 1570.75 
12204602 33178 -17201.9 1603.25 1650.4 -280.433 1674.06 
12201501 32219.8 -17324.4 1697.25 1387.07 -682.344 1545.82 
9083 3
12205001 33793.2 -18271.4 1523.38 1078.32 -327.806 1127.04 
12204602 33764.4 -17293.4 1639.75 1196.68 -186.735 1211.17 
12201501 32843.6 -17646.4 1671.5 1273.21 -657.143 1432.8 
9083.5 3
12205001 34223.9 -18439 1556.62 834.545 -324.855 895.542 
12204602 34350.2 -17413 1683.5 1135.42 -231.831 1158.84 
12201501 33572.2 -17799.4 1636 1412.06 -296.512 1442.86 
9084 3
12205001 34732 -18569.4 1579.88 1063.02 -272.751 1097.46 
12204602 34990.5 -17641.5 1655.25 1339.44 -478.033 1422.18 
12201501 34153.1 -18034.5 1593.62 1215.22 -491.893 1311 
9084.5 3
12205001 35261.4 -18715.4 1606.22 1030.05 -284.182 1068.53 
12204602 35564.7 -17875.7 1662 1117.06 -455.577 1206.38 
12201501 34790 -18175 1591.78 1239.06 -273.346 1268.85 
9085 3
12205001 35809.4 -18945.2 1610.12 1106.93 -464.254 1200.34 
12204602 36052.4 -18120.2 1668.38 985.269 -494.108 1102.22 
12201501 35228.1 -18363.9 1643 885.101 -381.566 963.844 
9085.5 3
12205001 36339.1 -19063.2 1614.38 1108.26 -246.862 1135.42 
12204602 36538.8 -18301.9 1646.12 1017.52 -379.969 1086.15 
12201501 35699 -18503.9 1622 985.094 -292.887 1027.71 
9086 3
12205001 36810.4 -19253.3 1584.89 918.751 -370.533 990.656 
12204602 37053.1 -18513.4 1650.56 1002.65 -412.416 1084.16 
12201501 36224.7 -18639.9 1634.67 1024.69 -265.134 1058.44 
9086.5 3
12205001 37428.1 -19468.1 1554.5 1208.77 -420.336 1279.77 
12204602 37738.6 -18665.2 1659.38 1341.51 -297.075 1374.01 
12201501 36814.1 -18803.1 1607 1153.54 -319.444 1196.95 
9087 3
12205001 38091 -19697.7 1636.22 1325.75 -459.083 1402.99 
12204602 38341.4 -18935.8 1654.33 1205.64 -541.056 1321.48 
12201501 37416.6 -18920.7 1623.22 1204.86 -235.083 1227.58 
9087.5 3
12205001 38708.4 -19908.2 1662.25 1249.75 -426.282 1320.45 
12204602 38948.5 -19128.9 1634.25 1228.86 -390.885 1289.53 
12201501 37989 -19093.6 1637 1158.79 -350.118 1210.53 
9088 3
12205001 39202.3 -20085.2 1659.78 995.884 -356.799 1057.87 
12204602 39474.3 -19350.1 1642.89 1060.15 -446.041 1150.16 
12201501 38527.7 -19380.2 1638.56 1086.02 -577.817 1230.17 
9088.5 3
12205001 39660.1 -20354.4 1621.12 921.11 -541.555 1068.52 
12204602 39966 -19600.8 1612.12 989.269 -504.304 1110.39 
12201501 39068.5 -19631.2 1683.38 1088.2 -505.086 1199.7 
9089 3
12205001 40119.1 -20586.3 1602.78 946.363 -478.265 1060.35 
12204602 40485.4 -19793.8 1553 1071.02 -397.995 1142.58 
12201501 39505.3 -19871.9 1652.89 900.687 -496.163 1028.31 
9089.5 3
12205001 40948.2 -21011.9 1609.44 1585.3 -813.682 1781.92 
12204602 41118.1 -20257.4 1543.11 1209.69 -886.552 1499.77 
12201501 40044.2 -20167.3 1616.44 1030.38 -564.903 1175.07 
9090 3
12205001 41481.9 -21330.8 1572.12 1078.09 -644.164 1255.87 
12204602 41514 -20319.1 1535.62 799.776 -124.607 809.424 
12201501 40733.2 -20462.8 1605.25 1391.98 -596.801 1514.52 
9090.5 3
12205001 41890.7 -21473.3 1578.44 825.842 -288.047 874.635 
12204602 42066.8 -20592.7 1543 1116.72 -552.609 1245.97 
12201501 41351.1 -20807.3 1619.56 1248.2 -696.128 1429.2 
9091 3
12205001 42296.1 -21635 1597 806.08 -321.405 867.794 
12204602 42497.8 -20601.4 1525.38 856.804 -17.3128 856.979 
12201501 41920.9 -21127.2 1659 1132.73 -636.017 1299.08 
9091.5 3
12205001 42674.2 -21943.6 1666.67 765.379 -624.606 987.896 
12204602 43104.8 -20939 1647.44 1228.8 -683.451 1406.08 
12201501 42359 -21237.2 1711.56 886.893 -222.616 914.405 
9092 3
12205001 43069.1 -22309.4 1689.78 759.402 -703.632 1035.27 
12204602 43710.8 -21599 1718.78 1165.38 -1269.23 1723.1 
12201501 42845.4 -21568.8 1678.78 935.47 -637.607 1132.1 
9092.5 3
12205001 43565.6 -22451.9 1631.88 989.071 -283.726 1028.96 
12204602 44097.9 -21895.4 1648.12 771.11 -590.388 971.169 
12201501 43200 -21886.6 1611.62 706.286 -633.162 948.543 
9093 3
12205001 44059.4 -22697.2 1582.5 1001.52 -497.718 1118.38 
12204602 44577.1 -22161.9 1656 972.11 -540.568 1112.3 
12201501 43747.9 -22049.1 1779.62 1111.31 -329.615 1159.16 
9093.5 3
12205001 44491.2 -22861.6 1573.5 877.795 -334.096 939.225 
12204602 45126.1 -22264.6 1711.38 1115.85 -208.841 1135.23 
12201501 44184.5 -22196.2 1729.12 887.449 -299.035 936.476 
9094 3
12205001 44902.1 -23065.3 1586.67 810.377 -401.792 904.515 
12204602 45592 -22449.4 1747.78 918.886 -364.535 988.553 
12201501 44669.1 -22339.1 1627 955.84 -281.777 996.509 
9094.5 3
12205001 45254.5 -23351 1588.75 673.784 -546.208 867.368 
12204602 45954.9 -22761.4 1755 693.834 -596.426 914.947 
12201501 44996.4 -22587 1632.38 625.744 -473.975 784.989 
9095 3
12205001 45576.1 -23456.9 1578.5 675.683 -222.426 711.351 
12204602 46301.1 -22912.8 1776.75 727.416 -318.015 793.894 
12201501 45236.1 -22610.4 1658 503.676 -49.1071 506.065 
9095.5 3
12205001 45736.6 -23432.6 1590.5 328.893 49.6926 332.626 
12204602 46552.2 -23067 1799.5 514.6 -316.086 603.924 
12201501 45498.6 -22496 1698.25 537.91 234.375 586.753 
9096 3
12205001 45952 -23127.9 1612.12 444.99 629.649 771.021 
12204602 46682.1 -22951.4 1834.38 268.337 238.895 359.27 
12201501 45643.6 -22426.5 1697.88 299.587 143.595 332.222 
9096.5 3
12205001 46231.3 -22505.6 1674.78 531.052 1183.12 1296.84 
12204602 46758.9 -22691.3 1837.22 145.939 494.376 515.466 
12201501 45766.4 -22036.7 1669.89 233.497 741.128 777.04 
9097 3
12205001 46405.4 -21983.4 1718.12 348.781 1046.45 1103.05 
12204602 46810.4 -22425.6 1837.12 103.179 532.482 542.386 
12201501 45970.8 -21531.2 1678.12 409.43 1012.86 1092.48 
9097.5 3
12205001 46492.2 -21553.4 1705 174.098 861.723 879.135 
12204602 46939.5 -22019 1826.38 258.768 814.88 854.979 
12201501 46127 -21012.9 1693.38 313.126 1038.83 1084.99 
9098 3
12205001 46579.2 -21186.9 1673.88 174.699 735.944 756.395 
12204602 47160.2 -21417.4 1760 443.273 1208.08 1286.84 
12201501 46359.2 -20592.1 1721.75 466.365 844.88 965.048 
9098.5 3
12205001 46816.9 -20760.2 1616.56 459.65 825.247 944.622 
12204602 47379.9 -20874.9 1727.33 424.833 1049.3 1132.04 
12201501 46541.6 -20151.1 1689.89 352.622 853.025 923.035 
9099 3
12205001 46970.9 -20381 1594.75 301.934 743.573 802.536 
12204602 47477.2 -20234 1726.5 190.904 1256.64 1271.06 
12201501 46647.1 -19447.2 1645.5 206.999 1380.12 1395.56 
9099.5 3
12205001 46958.4 -20026 1595.29 -25.8225 736.515 736.967 
12204602 47419.4 -19853.1 1726 -119.961 790.16 799.214 
12201501 46661.9 -18974.9 1644.86 30.5646 980.068 980.545 
