# Supplementary material for: Intrinsic group behaviour II: On the dependence of triad spatial dynamics on social and personal features; and on the effect of social interaction on small group dynamics
Source: PLoS One. 2019 Dec 3;14(12):e0225704. doi: 10.1371/journal.pone.0225704 (PMC6890182; doi:10.1371/journal.pone.0225704)
Supplement: S3 Data Set — (ZIP) [file pone.0225704.s003.zip › set_3_int/group_traj_triad_int/traj_3_0324_38.dat]

3 12191902 12191702 12192202 0 0 1 0 2 1 0 56.6667 30 70 1642.66 1737.71 1494.89 
8957.5 1
12191702 6993.8 3953.4 1599 0 0 0 
8958 1
12191702 7122.75 3565.5 1599 328.117 -987.023 1040.13 
8958.5 1
12191702 7341.78 3023.22 1599 422.834 -1046.87 1129.04 
8959 1
12191702 7420.38 2726.25 1599 155.33 -586.902 607.109 
8959.5 2
12191902 8409.25 1560 1448 0 0 0 
12191702 7550.89 2415.78 1597 256.917 -611.166 662.971 
8960 2
12191902 8412.62 1211.12 1480.75 9.58807 -991.122 991.169 
12191702 7647.25 2096.5 1593.5 196.255 -650.26 679.231 
8960.5 2
12191902 8516.5 779.25 1479.62 215.508 -896.006 921.559 
12191702 7779.25 1731 1575.25 273.859 -758.299 806.236 
8961 2
12191902 8588.44 466.444 1481.67 142.183 -618.193 634.333 
12191702 7880.11 1206.67 1582.44 199.33 -1036.23 1055.23 
8961.5 2
12191902 8556.5 164.125 1554 -62.1487 -588.17 591.444 
12191702 7902.5 650.125 1590.5 43.5581 -1082.77 1083.64 
8962 2
12191902 8674.25 -109.625 1567.25 244.802 -569.127 619.543 
12191702 7996 191.25 1633 194.387 -954.002 973.605 
8962.5 3
12192202 8241.5 746 1415 0 0 0 
12191902 8803.75 -554.875 1615.12 265.369 -912.398 950.205 
12191702 8076 -233.375 1660 163.934 -870.133 885.441 
8963 3
12192202 8224.33 457.444 1413.33 -43.7925 -736.111 737.413 
12191902 8880.56 -821.889 1638.78 149.718 -520.495 541.6 
12191702 8301.33 -695.333 1641.33 439.246 -900.504 1001.92 
8963.5 3
12192202 8370 85.625 1412.88 285.062 -727.631 781.478 
12191902 9226.12 -1062.88 1628.5 676.261 -471.597 824.459 
12191702 8507.75 -1132.75 1701.88 403.947 -856.001 946.526 
8964 3
12192202 8626.88 -355.25 1420.75 522.104 -896.087 1037.09 
12191902 9389.12 -1605.62 1643.62 331.301 -1103.15 1151.83 
12191702 8766.5 -1527.38 1759.25 525.915 -802.083 959.127 
8964.5 3
12192202 8840.62 -729.375 1482.88 415.049 -726.456 836.662 
12191902 9620 -1992.88 1606.62 448.301 -751.942 875.437 
12191702 9024.75 -1888.12 1706.12 501.456 -700.485 861.474 
8965 3
12192202 9137.12 -1080.75 1472.5 596.579 -706.992 925.065 
12191902 9872.75 -2452.62 1612.12 508.551 -925.05 1055.62 
12191702 9334.62 -2310.88 1727.25 623.491 -850.604 1054.64 
8965.5 3
12192202 9445.56 -1521.67 1442.44 626.891 -896.172 1093.67 
12191902 10263.3 -2959.56 1664.56 793.869 -1030.35 1300.71 
12191702 9665.22 -2658.22 1718.67 671.946 -705.99 974.645 
8966 3
12192202 9951.12 -1962.88 1462 1017.24 -887.743 1350.14 
12191902 10623.9 -3251.88 1657.75 725.436 -588.168 933.916 
12191702 9992.38 -3077.75 1724.62 658.255 -844.12 1070.44 
8966.5 3
12192202 10271.8 -2304.88 1485.88 666.58 -711.019 974.616 
12191902 10945 -3476.75 1594.62 667.62 -467.516 815.038 
12191702 10249.9 -3380.62 1707.75 535.343 -629.678 826.49 
8967 3
12192202 10655.6 -2563.33 1477.78 745.254 -501.861 898.48 
12191902 11308.6 -3915.44 1594.22 705.933 -851.834 1106.33 
12191702 10541.9 -3738.22 1647.33 567.017 -694.364 896.465 
8967.5 3
12192202 10890.1 -2994.75 1481.12 475.8 -875.085 996.072 
12191902 11669.5 -4288.25 1597.25 732.139 -756.198 1052.55 
12191702 10900.5 -4221.62 1619.38 727.406 -980.533 1220.89 
8968 3
12192202 11244.1 -3265.12 1445.12 728.395 -556.327 916.547 
12191902 12018.9 -4663.25 1583 718.879 -771.605 1054.59 
12191702 11255.1 -4641.5 1597.12 729.681 -863.94 1130.85 
8968.5 3
12192202 11460.3 -3735.67 1407.11 411.825 -896.27 986.357 
12191902 12436.8 -5129.78 1564.11 796.005 -888.624 1193.01 
12191702 11629.1 -5018.89 1652.44 712.354 -718.836 1012.01 
8969 3
12192202 11780.1 -4000.38 1395.5 620.955 -513.997 806.088 
12191902 12811.8 -5564.75 1582.38 728.101 -844.606 1115.12 
12191702 11956.8 -5384.25 1666.62 636.192 -709.439 952.913 
8969.5 3
12192202 12034.4 -4436.25 1397.88 517.821 -887.729 1027.72 
12191902 13154.8 -6045.88 1600.12 698.574 -979.888 1203.41 
12191702 12414.4 -5838.25 1655.12 932.026 -924.644 1312.87 
8970 3
12192202 12274.2 -4916 1384.88 482.646 -965.292 1079.23 
12191902 13475.1 -6427.38 1650.38 644.618 -767.606 1002.37 
12191702 12826.6 -6145.38 1717.88 829.477 -617.958 1034.36 
8970.5 3
12192202 12671.9 -5365 1390.12 816.478 -921.971 1231.53 
12191902 13778.6 -6640 1630 623.203 -436.602 760.923 
12191702 13171 -6462.88 1751.75 707.136 -651.951 961.811 
8971 3
12192202 13035.5 -5699.75 1442 739.075 -680.386 1004.57 
12191902 14026.4 -6984.62 1666 503.557 -700.457 862.676 
12191702 13406.5 -6795.5 1710.38 478.659 -676.067 828.36 
8971.5 3
12192202 13426.5 -6020.38 1469.88 780.439 -639.97 1009.28 
12191902 14317.6 -7346.38 1670.38 581.337 -722.056 926.994 
12191702 13701 -7101.88 1755.75 587.824 -611.527 848.235 
8972 3
12192202 13701.2 -6332.33 1476.44 546.167 -620.195 826.403 
12191902 14725.7 -7728 1659.56 811.216 -758.698 1110.72 
12191702 13986.3 -7319.11 1735.67 567.263 -431.881 712.958 
8972.5 3
12192202 14063.9 -6582.62 1456.88 706.925 -487.898 858.946 
12191902 15238.8 -8125 1627.62 1000.16 -773.879 1264.6 
12191702 14386.1 -7625.38 1741.12 779.321 -597.006 981.711 
8973 3
12192202 14470 -6812.12 1438.38 823.783 -465.517 946.216 
12191902 15562.8 -8482 1720.88 657.201 -724.138 977.9 
12191702 14768.5 -7890.88 1697.25 775.609 -538.54 944.242 
8973.5 3
12192202 14890.2 -7077.62 1439.38 803.537 -507.648 950.462 
12191902 15924.9 -9005.38 1748.25 692.4 -1000.72 1216.9 
12191702 15132.1 -8309.5 1703 695.268 -800.43 1060.23 
8974 3
12192202 15319.6 -7493.75 1455.75 845.226 -819.144 1177.03 
12191902 16169 -9410.25 1678.12 480.561 -796.998 930.669 
12191702 15359.1 -8690.62 1722.12 446.85 -750.246 873.238 
8974.5 3
12192202 15587.9 -7851.86 1461.71 570.707 -761.93 951.968 
12191902 16477.7 -9833.71 1724.14 656.839 -900.988 1115 
12191702 15607.9 -8941.86 1713.14 529.217 -534.536 752.197 
8975 3
12192202 15827.1 -8361.44 1491.56 469.125 -999.191 1103.84 
12191902 16528 -10165 1696.78 98.5994 -649.58 657.02 
12191702 15875.3 -9259.33 1732.11 524.463 -622.502 813.984 
8975.5 3
12192202 16048.1 -8673.12 1545.88 425.846 -600.541 736.202 
12191902 16686.2 -10791.5 1732.12 304.913 -1207.13 1245.04 
12191702 16219.2 -9679.75 1732 662.653 -810.051 1046.56 
8976 3
12192202 16293 -8956.29 1535.14 515.526 -596.128 788.122 
12191902 16943.1 -11484.4 1738.29 540.827 -1458.8 1555.82 
12191702 16554.7 -10236.7 1735.71 706.241 -1172.56 1368.82 
8976.5 3
12192202 16548.4 -9635.88 1511.88 519.055 -1381.28 1475.58 
12191902 17280.2 -11862.5 1710.75 685.177 -768.438 1029.55 
12191702 16876.8 -10669.2 1729.88 654.544 -879.138 1096.04 
8977 3
12192202 16923.4 -10037.4 1518.88 732.422 -784.18 1073.02 
12191902 17696.5 -12208.2 1701.12 812.988 -675.293 1056.87 
12191702 17301.9 -11188.1 1773 830.322 -1013.43 1310.14 
8977.5 3
12192202 17152.4 -10547 1587.75 461.694 -1027.47 1126.43 
12191902 17985.6 -12775.6 1707 582.913 -1143.9 1283.86 
12191702 17753.1 -11556.4 1746.62 909.778 -742.44 1174.27 
8978 2
12192202 17748.8 -10750.9 1570.88 1204.8 -411.869 1273.25 
12191702 18231.2 -11976.5 1726.5 965.909 -848.737 1285.82 
8978.5 2
12192202 17919.2 -11018 1593 343.75 -538.558 638.913 
12191702 18790.1 -12370.9 1723 1126.76 -795.111 1379.06 
8979 2
12192202 18633.9 -11355 1538.75 1458.42 -687.755 1612.45 
12191702 19166.8 -12695.8 1764.88 768.622 -663.01 1015.07 
8979.5 2
12192202 19155 -11772.2 1474.56 988.852 -791.693 1266.73 
12191702 19491.7 -13065.8 1761.33 616.54 -702.14 934.41 
8980 2
12192202 19526.2 -12104.4 1469.12 720.874 -644.957 967.279 
12191702 19825.4 -13472.6 1730.88 647.977 -789.995 1021.75 
8980.5 2
12192202 19819.1 -12468.1 1486.88 616.579 -765.789 983.16 
12191702 20235 -13816.1 1739.38 862.368 -723.158 1125.45 
8981 2
12192202 20137.5 -12700.4 1506.62 648.422 -473.014 802.616 
12191702 20655.1 -14249.4 1724.88 855.652 -882.383 1229.12 
8981.5 2
12192202 20455.8 -13086 1493.88 620.37 -751.706 974.639 
12191702 21095.2 -14556.5 1681.5 857.943 -598.684 1046.18 
8982 2
12192202 20886.4 -13406.8 1491 841.064 -626.465 1048.74 
12191702 21549 -14910.9 1628.12 886.23 -692.139 1124.48 
8982.5 2
12192202 21211.2 -13694.9 1470 652.359 -578.564 871.957 
12191702 22009.4 -15181.2 1583.62 924.448 -542.922 1072.09 
8983 2
12192202 21591.4 -13915.5 1464.75 774.185 -449.338 895.136 
12191702 22608.4 -15433.6 1638.38 1219.96 -514.002 1323.82 
8983.5 2
12192202 22001.5 -14188.9 1460.38 847.366 -564.824 1018.36 
12191702 23268.1 -15688.8 1708 1363.12 -527.118 1461.49 
8984 2
12192202 22466.6 -14414 1424.88 945.376 -457.571 1050.29 
12191702 23836 -15911.9 1676.75 1154.22 -453.506 1240.12 
8984.5 2
12192202 23047.4 -14675.6 1393.5 1140.96 -513.998 1251.4 
12191702 24390.1 -16091.4 1670.12 1088.65 -352.652 1144.35 
8985 2
12192202 23546.6 -14973.4 1430.56 994.384 -593.266 1157.91 
12191702 24963 -16223.2 1662.67 1141.19 -262.644 1171.02 
8985.5 2
12192202 23957 -15143.3 1430.09 798.53 -330.405 864.186 
12191702 25465.5 -16381.2 1616.27 977.715 -307.314 1024.87 
8986 2
12192202 24158.1 -15226.4 1481.44 395.888 -163.724 428.407 
12191702 26019.8 -16551 1621.56 1091.01 -334.288 1141.07 
8986.5 2
12192202 24488.4 -15499.6 1416.22 702.837 -581.087 911.944 
12191702 26660.4 -16755.2 1672.44 1363.12 -434.515 1430.7 
8987 2
12192202 25504.4 -16039.1 1396.11 2060.85 -1094.43 2333.43 
12191702 27670.3 -17019 1754 2048.46 -535.046 2117.18 
8987.5 2
12192202 26153.4 -16540.4 1342.78 1229.17 -949.495 1553.19 
12191702 28432.4 -17080 1770.33 1443.39 -115.53 1448.01 
8988 2
12192202 26743.1 -16885.5 1418.62 1151.72 -673.937 1334.41 
12191702 29018 -17140.1 1724.38 1143.66 -117.432 1149.68 
8988.5 2
12192202 27221 -17078.8 1508.88 983.282 -397.634 1060.64 
12191702 29559.6 -17247 1707.75 1114.45 -219.907 1135.94 
8989 2
12192202 27770.6 -17149 1550 1114.72 -142.495 1123.79 
12191702 30075.4 -17386.7 1670.22 1046.29 -283.3 1083.96 
8989.5 2
12192202 28366 -17149 1529.88 1158.45 0 1158.45 
12191702 30692.4 -17689.4 1612 1200.25 -588.927 1336.95 
8990 2
12192202 28878.6 -17182 1538.5 1023.2 -65.8683 1025.32 
12191702 31264.1 -18176.5 1547.75 1141.22 -972.305 1499.25 
8990.5 2
12192202 29361.9 -17358.6 1493.12 938.35 -342.961 999.061 
12191702 31917.8 -18702.8 1465.25 1269.17 -1021.84 1629.41 
8991 2
12192202 29800 -17655.6 1436 883.317 -598.682 1067.08 
12191702 32423.6 -19098.4 1511.57 1019.8 -797.739 1294.75 
8991.5 2
12192202 30250.2 -18155 1374 924.538 -1025.52 1380.75 
12191702 33147 -19508.1 1690 1485.48 -841.266 1707.15 
8992 2
12192202 30646.9 -18539.2 1328.75 788.519 -763.917 1097.88 
12191702 33626.8 -19738.8 1717.12 953.777 -458.499 1058.26 
8992.5 2
12192202 31220.8 -18917.8 1268.12 1123.04 -740.705 1345.31 
12191702 34137.4 -19894 1683 999.266 -303.816 1044.43 
8993 2
12192202 31640.1 -19198 1224.5 832.093 -556.052 1000.79 
12191702 34729.1 -20103.6 1671.25 1174.11 -415.923 1245.6 
8993.5 2
12192202 31873.8 -19192.6 1191.12 479.723 11.037 479.85 
12191702 35341.1 -20244 1638.62 1256.67 -288.244 1289.31 
8994 2
12192202 32185.9 -19224.3 1229 662.648 -67.2202 666.049 
12191702 35970.9 -20369.3 1650 1337.01 -265.999 1363.21 
8994.5 2
12192202 32785.7 -19217 1398.44 1157.93 14.0651 1158.02 
12191702 36851.1 -20357.8 1750.56 1699.33 22.2161 1699.48 
8995 2
12192202 33375.4 -19208.9 1463 1140.74 15.7502 1140.85 
12191702 37469 -20554.4 1789.86 1195.14 -380.369 1254.21 
8995.5 2
12192202 33962.4 -19349 1461 1248.82 -298.176 1283.93 
12191702 38094 -20623.4 1820 1329.79 -146.695 1337.85 
8996 2
12192202 34608.2 -19608.2 1443 1266.42 -508.333 1364.63 
12191702 38723.2 -20708.2 1829.25 1233.82 -166.422 1245 
8996.5 2
12192202 35120.4 -19851.4 1468.12 1018.14 -483.35 1127.05 
12191702 39242.9 -20877.8 1797 1033.05 -336.978 1086.62 
8997 2
12192202 35641.2 -20160.9 1423.25 1035.54 -615.308 1204.55 
12191702 39823.8 -21083.2 1752.25 1154.82 -408.549 1224.96 
8997.5 2
12192202 36263 -20319.6 1457.88 1258.6 -321.356 1298.98 
12191702 40427.1 -21541.2 1715.75 1221.41 -927.126 1533.43 
8998 2
12192202 36955.2 -20497.2 1552.88 1336.39 -342.905 1379.68 
12191702 41155 -22112 1703.12 1405.16 -1101.83 1785.64 
8998.5 2
12192202 37402 -20632.8 1552.62 897.088 -272.088 937.443 
12191702 41547.9 -22329.9 1686.12 788.906 -437.5 902.097 
8999 2
12192202 38035.6 -20752.4 1608.75 1272.34 -240.211 1294.82 
12191702 42036 -22393.1 1658.12 980.171 -127.008 988.365 
8999.5 2
12192202 38678.7 -20843.6 1607.14 1325.96 -188.034 1339.22 
12191702 42584.3 -22529 1603.57 1130.49 -280.155 1164.68 
9000 2
12192202 39158.2 -21071.9 1606.62 990.776 -471.702 1097.33 
12191702 43085.2 -22692.8 1591.75 1035.05 -338.326 1088.94 
9000.5 2
12192202 39622.2 -21309.6 1563.62 918.812 -470.792 1032.41 
12191702 43585.8 -22765.2 1601.25 991.089 -143.564 1001.43 
9001 2
12192202 39925.8 -21426.5 1552.88 598.619 -230.523 641.472 
12191702 44089.2 -23071.6 1661.88 993.097 -604.29 1162.5 
9001.5 2
12192202 40159.6 -21607.5 1545.38 469.629 -363.454 593.843 
12191702 44624 -23252.4 1672.12 1073.8 -362.952 1133.48 
9002 2
12192202 41244.9 -22150.9 1451 2196.86 -1099.95 2456.85 
12191702 45083.1 -23189.9 1688.75 929.403 126.518 937.975 
9002.5 2
12192202 41517 -22249.4 1475.88 543.164 -196.607 577.651 
12191702 45484.6 -23263 1703.62 801.397 -145.958 814.58 
9003 2
12192202 41572.7 -22217.8 1445 106.846 60.6473 122.858 
12191702 45938.6 -23282.2 1728.78 871.268 -36.8949 872.049 
9003.5 2
12192202 41842.9 -22381.6 1375.29 546.944 -331.566 639.597 
12191702 46326.1 -23358.6 1768.14 784.59 -154.553 799.667 
9004 2
12192202 42227.2 -22659.6 1374.25 797.496 -576.875 984.268 
12191702 46614.4 -23462 1752.12 597.992 -214.582 635.327 
9004.5 2
12192202 42877.4 -22821.4 1361.5 1226.65 -305.189 1264.05 
12191702 46863 -23710 1736.38 469.104 -467.925 662.58 
9005 1
12192202 43502.6 -23029 1388.86 1275.91 -423.724 1344.43 
9005.5 1
12192202 44154.4 -23275 1372.25 1301.01 -491.018 1390.58 
9006 1
12192202 44519.3 -23781.7 1425.86 724.029 -1005.39 1238.96 
9006.5 1
12192202 44599.2 -23731.6 1431 163.192 102.223 192.565 
9007 1
12192202 45380.4 -23617.1 1431 1559.24 228.507 1575.89 
9007.5 1
12192202 46027.2 -23480.8 1427.38 1336.41 281.803 1365.8 
9008 1
12192202 46413.8 -23371.6 1452.75 743.269 209.856 772.327 
9008.5 1
12192202 46733.9 -23413 1561.43 651.949 -84.2668 657.373 
9009 1
12192202 46906.8 -23518.2 1593.5 354.289 -215.676 414.773 
9009.5 1
12192202 47103.8 -23631.9 1598.12 379.576 -218.931 438.188 
9010 1
12192202 47386.3 -23430.6 1599.57 563.944 401.804 692.444 
