# Supplementary material for: Intrinsic group behaviour II: On the dependence of triad spatial dynamics on social and personal features; and on the effect of social interaction on small group dynamics
Source: PLoS One. 2019 Dec 3;14(12):e0225704. doi: 10.1371/journal.pone.0225704 (PMC6890182; doi:10.1371/journal.pone.0225704)
Supplement: S3 Data Set — (ZIP) [file pone.0225704.s003.zip › set_3_int/group_traj_triad_int/traj_3_0324_37.dat]

3 12190601 12191400 12190901 0 0 0 1 0 1 0 10 10 10 1638.99 1672.09 1608.73 
8946.5 1
12190601 4676 4861.4 1628.8 0 0 0 
8947 1
12190601 4827.44 4749.89 1666 358.873 -264.244 445.662 
8947.5 1
12190601 5186.78 4697.44 1668 688.378 -100.468 695.671 
8948 1
12190601 5581.62 4415.75 1661.38 788.118 -562.264 968.128 
8948.5 1
12190601 5983.12 4091 1658 827.835 -669.588 1064.73 
8949 2
12190901 4736.4 3351.2 1403.6 0 0 0 
12190601 5955.78 3868.22 1649.67 -55.471 -451.882 455.274 
8949.5 2
12190901 4900.12 3052.88 1415.88 431.992 -787.137 897.888 
12190601 5732.12 3626.25 1629.12 -454.579 -491.813 669.718 
8950 2
12190901 5159.5 2767.88 1431 542.626 -596.234 806.187 
12190601 5909.12 3429.12 1612.12 370.293 -412.395 554.244 
8950.5 2
12190901 5304.33 2463.33 1439.22 275.873 -580.079 642.338 
12190601 6152.78 2911.89 1601.78 464.101 -985.212 1089.05 
8951 2
12190901 5327.38 2060.25 1489.5 45.1797 -790.359 791.65 
12190601 6352.75 2526.25 1607.75 392.102 -756.155 851.771 
8951.5 2
12190901 5582.22 1870.78 1581.11 530.932 -394.734 661.591 
12190601 6554.67 2224.78 1649.67 420.66 -628.067 755.925 
8952 2
12190901 5841.11 1580.33 1512.78 486.633 -545.948 731.349 
12190601 6802.11 1842 1638.22 465.121 -719.507 856.754 
8952.5 2
12190901 6106.75 1263.25 1542.88 541.016 -645.791 842.463 
12190601 7003.88 1460 1642.25 410.924 -778.004 879.857 
8953 2
12190901 6334.88 931.125 1558.12 477.249 -694.822 842.938 
12190601 7207.12 1166.12 1661.62 425.209 -614.801 747.518 
8953.5 2
12190901 6542.22 543.444 1585.44 413.042 -772.272 875.79 
12190601 7446.11 854.111 1639.56 476.068 -621.542 782.914 
8954 2
12190901 6743.22 293.889 1594.22 391.051 -485.517 623.416 
12190601 7602.44 595 1696.11 304.15 -504.107 588.754 
8954.5 3
12191400 7091 712 1369.33 0 0 0 
12190901 7024.5 -75.5 1573.75 558.091 -732.914 921.211 
12190601 7774 336.375 1667.12 340.388 -513.145 615.777 
8955 3
12191400 7311.11 613.111 1453.44 627.097 -281.735 687.478 
12190901 7225.78 -352.667 1594.67 402.556 -554.333 685.081 
12190601 7985.44 79.4444 1628.22 422.889 -513.861 665.499 
8955.5 3
12191400 7759.62 324.25 1522 862.527 -555.502 1025.93 
12190901 7389.88 -718.75 1585.12 315.572 -704.006 771.499 
12190601 8218 -220.375 1607.88 447.222 -576.576 729.69 
8956 3
12191400 8023.29 -89.1429 1569.57 551.591 -864.839 1025.77 
12190901 7587.71 -1036.29 1583 413.89 -664.301 782.688 
12190601 8585 -490.286 1601.43 767.782 -564.667 953.068 
8956.5 3
12191400 8253.78 -639 1580.78 482.201 -1150.33 1247.31 
12190901 7894 -1379.22 1598.89 640.765 -717.44 961.925 
12190601 8838.22 -837.778 1611 529.754 -726.971 899.514 
8957 3
12191400 8423.33 -1064.78 1585 320.521 -804.873 866.345 
12190901 8216.33 -1675.89 1599.33 609.326 -560.807 828.119 
12190601 9122.78 -1116.67 1625.56 537.912 -527.2 753.186 
8957.5 3
12191400 8705.38 -1340.12 1623.75 566.349 -552.906 791.49 
12190901 8470.5 -1874.25 1615.25 510.375 -398.315 647.408 
12190601 9341.25 -1414.38 1651.75 438.699 -597.808 741.506 
8958 3
12191400 8953.25 -1588.12 1623.25 515.333 -515.593 728.974 
12190901 8766.38 -2141.75 1612.88 615.125 -556.133 829.254 
12190601 9648.62 -1793.5 1654.38 639.033 -788.202 1014.7 
8958.5 3
12191400 9313.22 -1868.22 1628.44 694.927 -540.728 880.517 
12190901 9190.67 -2536.89 1628 819.096 -762.816 1119.29 
12190601 9981.11 -2137.67 1658.22 641.865 -664.414 923.817 
8959 3
12191400 9663.62 -2187.62 1623.5 692.496 -631.231 937.018 
12190901 9580.62 -2773.62 1621.12 770.669 -467.858 901.566 
12190601 10299.1 -2386 1663 628.486 -490.777 797.406 
8959.5 3
12191400 9919.78 -2461.67 1609.44 504.238 -539.452 738.42 
12190901 9901.11 -3095.22 1631.11 630.878 -633.065 893.744 
12190601 10525.7 -2689.67 1654.11 445.948 -597.769 745.787 
8960 3
12191400 10199.5 -2707.75 1587.38 569.699 -501.188 758.78 
12190901 10226.2 -3449.25 1614.12 662.197 -721.034 978.977 
12190601 10772.4 -2999.25 1633.25 502.461 -630.516 806.237 
8960.5 3
12191400 10473 -2993.75 1569 567.427 -593.361 821.006 
12190901 10483.8 -3694.88 1591 534.232 -509.595 738.303 
12190601 11096.4 -3274.25 1598.12 672.199 -570.539 881.684 
8961 3
12191400 10747 -3280.89 1537.33 541.502 -567.468 784.375 
12190901 10751.1 -4013 1570.22 528.382 -628.706 821.254 
12190601 11459.3 -3449 1580.44 717.309 -345.356 796.117 
8961.5 3
12191400 11033.8 -3612.88 1550.88 557.879 -645.887 853.463 
12190901 11028 -4283 1547.12 538.694 -525.292 752.412 
12190601 11732.4 -3719.25 1589.38 531.209 -525.778 747.413 
8962 3
12191400 11294.6 -3834.62 1558.75 542.36 -461.019 711.823 
12190901 11303.2 -4534.5 1556.5 572.245 -522.869 775.149 
12190601 11936.1 -4035 1584.88 423.597 -656.445 781.252 
8962.5 3
12191400 11549.1 -4176 1552.62 521.516 -699.539 872.545 
12190901 11597.8 -4881.62 1625.38 603.484 -711.322 932.83 
12190601 12159.5 -4299 1574.38 457.736 -540.984 708.65 
8963 3
12191400 11768.8 -4513.67 1552.11 428.173 -658.22 785.229 
12190901 11942 -5189.11 1559.22 671.053 -599.388 899.765 
12190601 12453.1 -4613.44 1576.33 572.341 -612.952 838.621 
8963.5 3
12191400 12035.1 -4787.88 1539.12 521.227 -536.611 748.084 
12190901 12236.6 -5553.62 1601 576.566 -713.334 917.21 
12190601 12676.1 -4987.25 1551 436.426 -731.518 851.813 
8964 3
12191400 12340.9 -5100.25 1528 621.443 -634.909 888.426 
12190901 12527 -5930.12 1609.12 590.193 -765.244 966.399 
12190601 12947.8 -5373.38 1607.62 552.083 -784.807 959.54 
8964.5 3
12191400 12692 -5401.12 1528 681.796 -584.223 897.866 
12190901 12858.8 -6172.88 1656.88 644.175 -471.359 798.211 
12190601 13261.4 -5640.12 1614.75 608.981 -517.961 799.463 
8965 3
12191400 13013.1 -5691.62 1554.12 646.127 -584.507 871.28 
12190901 13103.4 -6495.5 1650.62 492.203 -649.145 814.649 
12190601 13582.2 -5897.12 1624.12 645.624 -517.103 827.179 
8965.5 3
12191400 13292.2 -5995.44 1569.33 567.271 -617.519 838.526 
12190901 13353.2 -6694.44 1641.56 507.82 -404.359 649.143 
12190601 13829 -6106.33 1617.22 501.524 -425.22 657.525 
8966 3
12191400 13589.8 -6225.62 1587.75 598.647 -463.14 756.887 
12190901 13623.8 -6960.12 1664.62 544.321 -534.569 762.922 
12190601 14137 -6373.25 1603.38 619.718 -537.056 820.049 
8966.5 3
12191400 13813.9 -6505.5 1566.62 465.956 -581.861 745.438 
12190901 13737.9 -7180 1607.75 237.266 -457.121 515.029 
12190601 14354.4 -6655.88 1586.62 451.923 -587.578 741.271 
8967 3
12191400 14026.7 -6818.33 1578.22 413.188 -607.443 734.651 
12190901 14098 -7578.11 1661.22 699.272 -773.031 1042.38 
12190601 14663.8 -6939.22 1628 600.782 -550.189 814.645 
8967.5 3
12191400 14288.6 -7154.38 1604.88 531.356 -681.626 864.264 
12190901 14501.6 -8002 1678.75 818.712 -859.815 1187.25 
12190601 14971 -7271.62 1633.38 623.169 -674.245 918.121 
8968 3
12191400 14556.2 -7482.12 1591.25 550.669 -674.383 870.648 
12190901 14794.5 -8305.5 1633.62 602.623 -624.486 867.835 
12190601 15323.4 -7608.62 1680 725.051 -693.416 1003.26 
8968.5 3
12191400 15047.8 -7918.22 1566.67 936.243 -830.661 1251.62 
12190901 15081.7 -8769.89 1656.11 546.984 -884.55 1040.01 
12190601 15748.4 -7928.11 1639.11 809.656 -608.545 1012.85 
8969 3
12191400 15423 -8304.88 1629.38 728.587 -750.782 1046.19 
12190901 15440.8 -9116.12 1648.38 697.249 -672.303 968.58 
12190601 16022.9 -8266.5 1655 532.875 -657.066 845.985 
8969.5 3
12191400 15700.1 -8607.62 1640.5 564.409 -616.599 835.914 
12190901 15817.4 -9360.38 1661.38 767.057 -497.454 914.241 
12190601 16262.6 -8556.25 1693.25 488.289 -590.122 765.944 
8970 3
12191400 15988.4 -8912.75 1628.12 579.98 -613.934 844.566 
12190901 16111.8 -9675.25 1661.5 592.304 -633.551 867.301 
12190601 16547.5 -8893.88 1711.75 573.189 -679.326 888.836 
8970.5 3
12191400 16274.5 -9097 1618.38 587.526 -378.337 698.803 
12190901 16422.2 -9991.12 1627 637.577 -648.614 909.508 
12190601 16805.6 -9247.62 1721.62 530.031 -726.386 899.205 
8971 3
12191400 16538.9 -9499 1653.88 537.348 -817.073 977.932 
12190901 16783.2 -10318.5 1616.12 733.74 -665.396 990.518 
12190601 17142.1 -9651.38 1749.75 683.943 -820.63 1068.28 
8971.5 3
12191400 16870.9 -9945.75 1676.38 662.675 -891.717 1110.99 
12190901 17090 -10603.1 1617.62 612.275 -568.114 835.245 
12190601 17503.1 -9940.38 1751.75 720.559 -576.846 923.015 
8972 3
12191400 17187.2 -10362.8 1689.78 628.921 -829.081 1040.63 
12190901 17375.1 -11016.9 1561.89 566.821 -822.592 998.972 
12190601 17900.9 -10161.2 1722.11 790.783 -439.06 904.495 
8972.5 3
12191400 17544 -10718.9 1655 695.473 -694.147 982.61 
12190901 17676.9 -11410.5 1576 588.234 -767.273 966.813 
12190601 18169.4 -10430.2 1686.62 523.365 -524.421 740.897 
8973 3
12191400 17909.8 -11011 1635.25 741.886 -592.546 949.477 
12190901 18109 -11808.2 1577.5 876.521 -806.795 1191.31 
12190601 18706.1 -10806.5 1664.5 1088.74 -763.185 1329.59 
8973.5 3
12191400 18267.1 -11342.9 1608.88 683.317 -634.56 932.518 
12190901 18623.8 -12151 1541.38 984.226 -655.354 1182.45 
12190601 19222.1 -11154.2 1657.75 986.616 -664.914 1189.76 
8974 3
12191400 18836.2 -11675.4 1597.5 1120.32 -654.528 1297.51 
12190901 18951.9 -12464.2 1556 645.915 -616.634 892.997 
12190601 19627.5 -11449.6 1709.88 797.982 -581.447 987.348 
8974.5 3
12191400 19318.7 -11932.6 1604.43 1026.52 -547.226 1163.27 
12190901 19254.9 -12672.6 1598.86 644.643 -443.237 782.319 
12190601 19887.3 -11607.3 1685 552.736 -335.448 646.562 
8975 3
12191400 19715 -12140.4 1644 777.031 -407.594 877.445 
12190901 19580.4 -12910.9 1625.22 638.406 -467.289 791.152 
12190601 20222.8 -11814.2 1659.67 657.828 -405.758 772.901 
8975.5 3
12191400 20020.1 -12365.2 1647.12 587.909 -433.151 730.245 
12190901 19864.9 -13218 1609.62 548.036 -591.736 806.533 
12190601 20591 -12029.4 1630.88 709.484 -414.553 821.719 
8976 3
12191400 20308.7 -12625 1598.29 607.556 -546.842 817.411 
12190901 20238.9 -13474.1 1603.29 787.331 -539.248 954.295 
12190601 20925.3 -12293 1606.57 703.759 -555 896.271 
8976.5 3
12191400 20634.1 -12903.6 1564.88 661.404 -566.311 870.726 
12190901 20641.5 -13712 1581.12 818.38 -483.449 950.51 
12190601 21227.6 -12609.6 1591.25 614.511 -643.547 889.818 
8977 3
12191400 20987 -13100.8 1568.38 689.209 -385.01 789.456 
12190901 21032 -13898.1 1576.62 762.695 -363.525 844.899 
12190601 21481.2 -12833.8 1592.88 495.361 -437.744 661.062 
8977.5 3
12191400 21298.1 -13338.6 1553.62 627.268 -479.587 789.6 
12190901 21451.4 -14085.5 1592.38 845.514 -377.772 926.07 
12190601 21765.8 -13097.2 1647 573.589 -531.25 781.812 
8978 3
12191400 21660.1 -13564.2 1557.5 731.313 -455.808 861.731 
12190901 21850.8 -14296.5 1556.38 806.818 -426.263 912.5 
12190601 22134 -13300.9 1667.38 743.939 -411.364 850.098 
8978.5 3
12191400 22080.6 -13978 1541.62 847.782 -834.173 1189.36 
12190901 22362.1 -14477.1 1546.5 1031 -364.163 1093.42 
12190601 22331.6 -13560 1658.12 398.438 -522.429 657.027 
8979 3
12191400 22394.5 -14147.8 1507.25 640.561 -346.429 728.239 
12190901 22809.2 -14632.8 1503.25 912.5 -317.602 966.192 
12190601 22753.4 -13709.8 1639.62 860.714 -305.612 913.361 
8979.5 3
12191400 22859.8 -14271.3 1495.44 882.88 -234.503 913.493 
12190901 23283.4 -14725.2 1511.33 899.8 -175.469 916.749 
12190601 23248.1 -13850.8 1623.56 938.778 -267.605 976.175 
8980 3
12191400 23353.9 -14438.5 1497 959.412 -324.595 1012.83 
12190901 23806.9 -14963.6 1534 1016.37 -462.918 1116.83 
12190601 23953.2 -13957 1588.5 1369.2 -206.257 1384.65 
8980.5 3
12191400 23831.8 -14567.9 1509.5 1006.05 -272.368 1042.27 
12190901 24223.9 -15094 1525.62 877.895 -274.474 919.802 
12190601 24524.6 -14194.9 1565.88 1202.89 -500.789 1302.98 
8981 3
12191400 24243 -14635 1531.25 837.576 -136.711 848.66 
12190901 24589.8 -15244.8 1558.88 745.163 -307.026 805.936 
12190601 24890 -14455 1575.62 744.145 -529.786 913.468 
8981.5 3
12191400 24634.2 -14804.9 1535.62 762.671 -331.14 831.457 
12190901 25024.9 -15396.6 1610 848.197 -296.053 898.379 
12190601 25220 -14698.1 1649.25 643.275 -473.928 799.006 
8982 3
12191400 25000.9 -14965.8 1527.62 716.064 -314.209 781.969 
12190901 25433.5 -15506.5 1635.75 798.096 -214.6 826.444 
12190601 25623.8 -14839.6 1650 788.574 -276.367 835.6 
8982.5 3
12191400 25382.2 -15111.6 1542.5 765.813 -292.922 819.923 
12190901 25774.2 -15678.9 1643.62 684.237 -346.135 766.805 
12190601 25987 -15034.1 1644.62 729.418 -390.562 827.399 
8983 3
12191400 25742.6 -15189 1528.88 733.961 -157.587 750.688 
12190901 26244.6 -15847.5 1602.88 957.994 -343.432 1017.69 
12190601 26375.8 -15187 1650 791.752 -311.354 850.771 
8983.5 3
12191400 26185.6 -15278.8 1578.38 915.289 -185.434 933.884 
12190901 26715.4 -16032.5 1618.5 972.624 -382.231 1045.04 
12190601 26883.1 -15257.6 1603.62 1048.3 -145.919 1058.4 
8984 3
12191400 26717.2 -15512.1 1583.75 1080.54 -474.339 1180.07 
12190901 27250.8 -16270.6 1584.75 1088.16 -483.994 1190.94 
12190601 27349.6 -15318.4 1565.25 948.171 -123.476 956.177 
8984.5 3
12191400 27181.6 -15643.2 1593 912.328 -257.613 948.002 
12190901 27732.4 -16465.9 1596.12 946.218 -383.595 1021.02 
12190601 27848.6 -15418.4 1570.5 980.354 -196.464 999.846 
8985 3
12191400 27703.7 -15838.8 1562.89 1039.92 -389.498 1110.47 
12190901 28205.6 -16653.9 1605.22 942.591 -374.53 1014.27 
12190601 28274.6 -15554.3 1587.33 848.467 -270.833 890.644 
8985.5 3
12191400 27996.4 -15937.4 1521.09 569.449 -191.801 600.883 
12190901 28521.6 -16711.4 1561.09 614.943 -111.819 625.027 
12190601 28605.5 -15719 1581.55 643.949 -320.363 719.238 
8986 3
12191400 28299.3 -16080.3 1512.11 596.397 -281.436 659.466 
12190901 28802.4 -16744.3 1547.11 552.772 -64.901 556.569 
12190601 28854.4 -15739.3 1641.22 489.959 -40.0262 491.591 
8986.5 3
12191400 28675.8 -16198.8 1541 800.946 -252.009 839.656 
12190901 29297.3 -16843.2 1533.22 1052.96 -210.402 1073.77 
12190601 29307.1 -15893.9 1642.22 963.121 -328.842 1017.71 
8987 3
12191400 29446.9 -16370.2 1563.44 1564.12 -347.757 1602.31 
12190901 30086 -17057.4 1533.22 1599.73 -434.528 1657.69 
12190601 29974.9 -16114.7 1619.22 1354.52 -447.825 1426.63 
8987.5 3
12191400 29917.6 -16516.8 1533.67 891.414 -277.567 933.629 
12190901 30552.7 -17204.3 1516.44 883.838 -278.199 926.588 
12190601 30605.8 -16367 1607.89 1194.87 -477.904 1286.89 
8988 3
12191400 30432.2 -16688.9 1515.12 1005.26 -336.127 1059.97 
12190901 31053.5 -17330.4 1460.75 978.19 -246.175 1008.69 
12190601 31030.8 -16544.6 1576.38 830.024 -346.924 899.609 
8988.5 3
12191400 30854.9 -16896.4 1484.38 869.599 -426.955 968.758 
12190901 31465.1 -17509.5 1436.5 846.965 -368.57 923.685 
12190601 31384.8 -16646.2 1660.12 728.395 -209.105 757.815 
8989 3
12191400 31248.8 -17053.1 1423 798.991 -317.923 859.92 
12190901 31947.3 -17733.7 1396.89 978.11 -454.699 1078.63 
12190601 31806.9 -16905.7 1715.11 856.265 -526.2 1005.03 
8989.5 3
12191400 31805.5 -17209.4 1378.12 1083.12 -304.015 1124.97 
12190901 32480 -17900.9 1416.88 1036.32 -325.308 1086.18 
12190601 32558.8 -17028.1 1655.75 1462.76 -238.246 1482.04 
8990 3
12191400 32283 -17408.9 1363.38 953.094 -398.204 1032.93 
12190901 33110.1 -18072 1493.88 1257.73 -341.567 1303.29 
12190601 33062.8 -17173.8 1562.25 1005.99 -290.669 1047.14 
8990.5 3
12191400 32893.6 -17617.5 1468.38 1185.68 -405.097 1252.97 
12190901 33615.5 -18172.9 1510.38 981.311 -195.874 1000.67 
12190601 33535.2 -17331.9 1535.75 917.476 -307.039 967.489 
8991 3
12191400 33371.1 -17723.3 1499.86 962.738 -213.278 986.079 
12190901 34020.6 -18290.4 1545.71 816.676 -237.003 850.371 
12190601 33947.3 -17537.7 1565.86 830.717 -414.999 928.609 
8991.5 3
12191400 33760.4 -17816.1 1525.5 799.245 -190.635 821.665 
12190901 34423 -18437.9 1588.38 826.342 -302.765 880.061 
12190601 34359.1 -17613.8 1576.38 845.666 -156.131 859.958 
8992 3
12191400 34233 -17923.2 1560.12 939.612 -212.972 963.446 
12190901 34807.8 -18663.8 1603.88 764.911 -449.056 886.983 
12190601 34821.8 -17590.2 1607 919.732 46.7197 920.917 
8992.5 3
12191400 34645.8 -18003.5 1571.88 807.73 -157.045 822.855 
12190901 35212.5 -18822 1631.75 792.074 -309.687 850.463 
12190601 35245.9 -17626.9 1631.12 829.99 -71.6732 833.079 
8993 3
12191400 35000.5 -18176.4 1607.88 703.869 -343.006 782.997 
12190901 35584.1 -18895.2 1643.5 737.351 -145.337 751.538 
12190601 35674 -17674.6 1646.12 849.454 -94.7421 854.721 
8993.5 3
12191400 35465.6 -18232.2 1598.5 955.082 -114.733 961.949 
12190901 35997.4 -18984.6 1598.12 848.563 -183.522 868.181 
12190601 36075 -17747.5 1635 823.409 -149.641 836.896 
8994 3
12191400 35854 -18303.3 1612.86 824.575 -150.819 838.255 
12190901 36458.4 -19089.4 1592.29 978.882 -222.513 1003.85 
12190601 36422.3 -17867.9 1607.14 737.337 -255.535 780.362 
8994.5 3
12191400 36342.1 -18419.8 1583.89 942.299 -224.888 968.764 
12190901 36909.3 -19203.9 1537.67 870.473 -220.966 898.08 
12190601 36873.9 -18079.7 1587.22 871.821 -408.899 962.948 
8995 3
12191400 36816.3 -18478.4 1563.43 917.166 -113.444 924.155 
12190901 37302 -19307.6 1533.86 759.51 -200.546 785.541 
12190601 37347.6 -18228.9 1587.14 916.214 -288.57 960.583 
8995.5 3
12191400 37236.1 -18547.6 1550.62 893.275 -147.226 905.326 
12190901 37607.8 -19410.4 1583.12 650.532 -218.731 686.32 
12190601 37879.4 -18348 1581.38 1131.5 -253.495 1159.55 
8996 3
12191400 37620.5 -18696.8 1553 753.676 -292.402 808.41 
12190901 38044.9 -19438.2 1614.12 857.108 -54.6569 858.849 
12190601 38323.2 -18403.2 1571.38 870.343 -108.333 877.059 
8996.5 3
12191400 38043.2 -18841.4 1552.12 840.457 -287.525 888.279 
12190901 38473.8 -19536.9 1638.12 852.634 -196.074 874.889 
12190601 38706.9 -18583.1 1555.75 762.674 -357.604 842.349 
8997 3
12191400 38469.5 -19036.9 1540.38 847.416 -388.668 932.296 
12190901 38952 -19660 1677.25 950.795 -244.781 981.799 
12190601 39139.6 -18788.5 1540.75 860.338 -408.3 952.308 
8997.5 3
12191400 38891 -19261.4 1516.88 853.239 -454.453 966.718 
12190901 39291.6 -19879.8 1633.62 687.5 -444.838 818.863 
12190601 39508 -18965.1 1544.12 745.698 -357.54 826.983 
8998 3
12191400 39232.2 -19502.1 1508.25 658.784 -464.768 806.229 
12190901 39593.8 -20083.6 1594.75 583.253 -393.581 703.626 
12190601 39911.6 -19246.2 1558.5 779.199 -542.712 949.572 
8998.5 3
12191400 39521 -19714.2 1510 579.819 -425.954 719.463 
12190901 39902.5 -20246.8 1596.25 619.98 -327.56 701.192 
12190601 40298.6 -19431 1567.38 777.108 -370.984 861.119 
8999 3
12191400 39759 -19909 1526.88 477.912 -391.064 617.52 
12190901 40531.2 -20517.8 1582.88 1262.55 -544.177 1374.83 
12190601 40582.2 -19681.9 1561 569.528 -503.765 760.356 
8999.5 3
12191400 40176.3 -19988.6 1528.43 860.383 -164.065 875.886 
12190901 40949.3 -20824 1579 861.929 -631.443 1068.48 
12190601 40960.7 -20034.6 1546.29 780.339 -727.209 1066.66 
9000 3
12191400 40692.6 -20217.2 1543.12 1066.82 -472.476 1166.76 
12190901 41289.2 -21115.4 1589 702.406 -602.014 925.092 
12190601 41431 -20399.9 1598.25 971.665 -754.759 1230.36 
9000.5 3
12191400 40988.4 -20549.1 1564.38 585.644 -657.178 880.262 
12190901 41556.5 -21338.8 1598.5 529.208 -442.327 689.72 
12190601 41558.8 -20642.1 1640.62 252.97 -479.703 542.318 
9001 3
12191400 41374.6 -20886.5 1584.75 761.834 -665.434 1011.53 
12190901 41932.4 -21502.6 1615.25 741.371 -323.225 808.768 
12190601 42051.6 -20902.6 1670.75 972.14 -513.807 1099.57 
9001.5 3
12191400 41656.9 -21142.5 1617 566.767 -514.056 765.166 
12190901 42161.6 -21719.8 1676.38 460.341 -435.994 634.039 
12190601 42387 -21112.6 1724.62 673.444 -421.687 794.573 
9002 3
12191400 42037.8 -21124.4 1658.25 771.002 36.6903 771.875 
12190901 42436.5 -21974.1 1609.75 556.427 -514.929 758.131 
12190601 42662.4 -21392.4 1679 557.439 -566.296 794.625 
9002.5 3
12191400 42313.5 -21343 1659 550.399 -436.377 702.399 
12190901 42734.1 -22248 1601.88 594.062 -546.657 807.306 
12190601 42994.5 -21708.2 1619.75 662.924 -630.489 914.869 
9003 3
12191400 42516.1 -21730 1605.78 388.889 -742.802 838.445 
12190901 43084.4 -22461.8 1598.78 672.398 -410.322 787.708 
12190601 43196.1 -21900.6 1626.78 386.97 -369.109 534.777 
9003.5 3
12191400 42823.6 -21944.1 1548.14 622.389 -433.488 758.472 
12190901 43524.9 -22679.7 1507 891.524 -441.167 994.707 
12190601 43471.4 -22085.4 1629.43 557.323 -374.237 671.314 
9004 3
12191400 43311 -22259.8 1548.88 1011.26 -654.787 1204.74 
12190901 43990.6 -22834.1 1528.5 966.323 -320.354 1018.04 
12190601 44046.4 -22181.1 1584.38 1192.83 -198.54 1209.24 
9004.5 3
12191400 43749 -22412.1 1522.75 826.415 -287.5 874.996 
12190901 44484.6 -22978.6 1522.5 932.075 -272.642 971.132 
12190601 44540 -22340.4 1618.12 931.368 -300.472 978.637 
9005 3
12191400 44144.7 -22560.3 1526.71 807.58 -302.369 862.33 
12190901 44822.4 -23088.3 1557.14 689.395 -223.797 724.811 
12190601 44948.3 -22406.7 1633 833.236 -135.386 844.163 
9005.5 3
12191400 44604.4 -22695 1537.38 917.486 -268.891 956.077 
12190901 45231.1 -23222.4 1584 815.761 -267.643 858.545 
12190601 45323.2 -22425.9 1650.25 748.432 -38.2449 749.408 
9006 3
12191400 44985.1 -22830 1560.43 755.492 -267.857 801.571 
12190901 45578 -23306 1590.86 688.244 -165.923 707.962 
12190601 45621.7 -22556.1 1681 592.191 -258.468 646.139 
9006.5 3
12191400 45324.6 -23014.9 1592 692.821 -377.296 788.893 
12190901 45895.8 -23459 1651.5 648.469 -312.245 719.729 
12190601 45981.5 -22708.8 1713 734.257 -311.443 797.577 
9007 3
12191400 45679.7 -23022.6 1619.43 708.761 -15.3621 708.928 
12190901 46257.6 -23413.7 1746.29 722.198 90.3906 727.833 
12190601 46401.4 -22821.3 1765 838.181 -224.622 867.757 
9007.5 3
12191400 46098.9 -22914.6 1655.38 866.035 223.03 894.292 
12190901 46589.1 -23521.8 1786.88 685.028 -223.214 720.478 
12190601 46793.8 -22911.1 1760.62 810.581 -185.618 831.563 
9008 3
12191400 46499.5 -22853.9 1668.38 770.433 116.827 779.24 
12190901 46958 -23715.8 1747.25 709.375 -373.077 801.498 
12190601 47135.2 -23093 1750.5 656.731 -349.76 744.061 
9008.5 3
12191400 46806.6 -22871.6 1673.86 625.4 -36.0416 626.438 
12190901 47300.6 -23860.6 1723.86 697.701 -294.952 757.485 
12190601 47215 -23196.9 1744.29 162.424 -211.522 266.689 
9009 2
12191400 46868.8 -22940.2 1673.88 127.415 -140.735 189.844 
12190901 47429.5 -23829.2 1726 264.198 64.1833 271.882 
9009.5 1
12191400 46956.2 -22779.9 1664.88 168.593 309.008 352.008 
9010 1
12191400 47179 -22687.3 1661.43 444.611 184.809 481.49 
9010.5 1
12191400 47461.1 -22503.6 1663.12 578.125 376.354 689.834 
9011 1
12191400 47901.7 -22219.6 1665 886.498 571.536 1054.77 
