# Supplementary material for: Intrinsic group behaviour II: On the dependence of triad spatial dynamics on social and personal features; and on the effect of social interaction on small group dynamics
Source: PLoS One. 2019 Dec 3;14(12):e0225704. doi: 10.1371/journal.pone.0225704 (PMC6890182; doi:10.1371/journal.pone.0225704)
Supplement: S3 Data Set — (ZIP) [file pone.0225704.s003.zip › set_3_int/group_traj_triad_int/traj_3_0324_36.dat]

3 12130503 12131501 12133400 0 0 0 1 0 1 0 56.6667 50 70 1554 1619.06 1456.44 
8585.5 1
12130503 39082 -21716.4 1713.8 0 0 0 
8586 1
12130503 38704.8 -21290.4 1791 -891.844 1007.15 1345.27 
8586.5 1
12130503 38151.8 -20817.6 1811 -1128.57 964.796 1484.76 
8587 1
12130503 37653.4 -20628 1785.12 -1036.12 394.231 1108.59 
8587.5 1
12130503 37184.6 -20401 1755.5 -937.5 454 1041.64 
8588 1
12130503 36690.5 -20142.9 1716.5 -986.277 515.22 1112.74 
8588.5 1
12130503 36080.8 -19940.4 1667.78 -1156.97 384.119 1219.07 
8589 1
12130503 35375.8 -19627.6 1641.25 -1421.43 630.684 1555.06 
8589.5 1
12130503 34947.2 -19437.2 1670.12 -907.839 403.337 993.404 
8590 1
12130503 34548.7 -19260.6 1612.56 -757.763 335.921 828.883 
8590.5 1
12130503 34154.8 -19207 1614.25 -761.928 103.589 768.937 
8591 1
12130503 33760 -19000.1 1601.86 -817.288 428.276 922.702 
8591.5 1
12130503 33290.8 -18808.8 1572.11 -929.153 378.941 1003.45 
8592 1
12130503 32857 -18624.4 1556.57 -864.099 367.229 938.896 
8592.5 1
12130503 32440.7 -18415.4 1532 -834.335 418.806 933.549 
8593 1
12130503 31927.8 -18112.1 1482 -1007.69 595.912 1170.71 
8593.5 1
12130503 31418 -17656.9 1458.5 -1029.8 919.697 1380.7 
8594 1
12130503 30812 -17401.4 1446.38 -1236.73 521.429 1342.16 
8594.5 1
12130503 30223.1 -17165.1 1505.12 -1194.47 479.209 1287.01 
8595 1
12130503 29835.8 -16914.2 1561.88 -768.601 497.768 915.708 
8595.5 2
12131501 29146.7 -17957.7 1395.67 0 0 0 
12130503 29392 -16670.6 1579.25 -916.839 503.357 1045.93 
8596 2
12131501 28730.3 -17893.3 1402.56 -917.034 141.703 927.917 
12130503 28829.2 -16406.4 1610.11 -1094.9 513.97 1209.53 
8596.5 2
12131501 28183 -17827.4 1460.38 -1077.43 129.839 1085.22 
12130503 28389.8 -16122.9 1617.12 -865.103 558.208 1029.56 
8597 2
12131501 27704.6 -17643.4 1474.22 -945.542 363.499 1013.01 
12130503 27837.8 -15922.4 1568.78 -1090.85 396.108 1160.54 
8597.5 2
12131501 27251.6 -17475.8 1474.38 -884.63 327.528 943.316 
12130503 27279.1 -15648.2 1539.25 -1091.12 535.536 1215.46 
8598 2
12131501 26727.6 -17410.2 1442.56 -1063.02 132.916 1071.3 
12130503 26706.1 -15479.7 1531.22 -1162.3 341.954 1211.56 
8598.5 2
12131501 26418 -17227.4 1437.38 -634.335 374.687 736.73 
12130503 26285.9 -15313.8 1561.62 -861.14 339.993 925.828 
8599 2
12131501 26226.4 -16965 1415.44 -402.428 551.208 682.479 
12130503 26083 -15229.6 1562.22 -426.208 176.879 461.454 
8599.5 2
12131501 25872.4 -16598.8 1425.33 -684.72 708.36 985.198 
12130503 25796.7 -15009.6 1586.67 -553.836 425.532 698.435 
8600 2
12131501 25397.4 -16298.8 1481.33 -913.462 576.923 1080.39 
12130503 25569.7 -14889.3 1561.22 -436.538 231.197 493.981 
8600.5 2
12131501 25024.8 -16080.2 1456.88 -776.447 455.266 900.076 
12130503 25252.4 -14866.6 1553.62 -661.024 47.309 662.715 
8601 2
12131501 24682.8 -15928.1 1467 -702.202 312.4 768.558 
12130503 24949.7 -14857.3 1579.56 -621.578 19.0794 621.87 
8601.5 2
12131501 24205.8 -15818.1 1417.22 -891.589 205.607 914.989 
12130503 24589.4 -15043.4 1563.78 -673.313 -347.871 757.868 
8602 2
12131501 23712 -15775.9 1417.38 -1033.01 88.3601 1036.78 
12130503 24376.8 -15079 1531 -444.967 -74.384 451.142 
8602.5 2
12131501 23247 -15626.3 1410.56 -964.73 310.252 1013.39 
12130503 24112.1 -14968.6 1504.56 -549.043 229.138 594.939 
8603 2
12131501 22683.9 -15532.6 1406 -1080.83 179.996 1095.71 
12130503 23514.8 -14883.3 1510.44 -1146.51 163.574 1158.12 
8603.5 2
12131501 22210.8 -15444.2 1369.12 -957.771 178.756 974.31 
12130503 22915.9 -14854.2 1508 -1212.35 58.8731 1213.78 
8604 2
12131501 21683.1 -15305.7 1323.44 -1061.65 278.84 1097.66 
12130503 22395.3 -14826.8 1501.78 -1047.37 55.2761 1048.83 
8604.5 2
12131501 21224.4 -15132.1 1328.22 -908.251 343.674 971.098 
12130503 21889 -14685.6 1492.89 -1002.64 279.648 1040.91 
8605 2
12131501 20748 -15005.2 1374.25 -950.987 253.216 984.121 
12130503 21419.1 -14591.6 1492.75 -937.874 187.486 956.43 
8605.5 2
12131501 20332.6 -14903.2 1420.89 -824.295 202.436 848.788 
12130503 20893.6 -14310.3 1612.44 -1042.8 558.118 1182.76 
8606 2
12131501 19867.4 -14696.8 1413.78 -911.983 404.793 997.782 
12130503 20458.4 -13968.8 1560.44 -853.159 669.717 1084.62 
8606.5 2
12131501 19476.4 -14395.3 1418 -774.257 596.92 977.644 
12130503 20018.7 -13619.6 1562.78 -870.847 691.529 1112.02 
8607 2
12131501 19216.6 -13933.2 1464.25 -501.582 892.053 1023.4 
12130503 19543.4 -13253.5 1549.12 -917.551 706.671 1158.14 
8607.5 2
12131501 18886.5 -13510.4 1531.25 -680.67 871.907 1106.13 
12130503 19226.9 -12928.1 1565.25 -652.577 670.876 935.912 
8608 2
12131501 18301 -13224.4 1478.11 -1207.22 589.548 1343.48 
12130503 18824.3 -12677.8 1596 -829.983 516.18 977.401 
8608.5 2
12131501 17944.2 -12816.1 1434.11 -694.12 794.423 1054.95 
12130503 18087 -12084.2 1579.44 -1434.5 1154.78 1841.55 
8609 2
12131501 17253.8 -12492.1 1370.89 -1380.89 648 1525.37 
12130503 17251.2 -11275.9 1500.44 -1671.56 1616.67 2325.45 
8609.5 2
12131501 16623.6 -12014 1342.38 -1283.41 973.75 1611 
12130503 16862.9 -10905.5 1437.5 -790.931 754.356 1092.99 
8610 2
12131501 16168.7 -11693.4 1443.67 -938.058 660.939 1147.52 
12130503 16501.6 -10598.2 1403.22 -744.989 633.562 977.962 
8610.5 2
12131501 15831.6 -11276.1 1443.11 -670.201 829.689 1066.56 
12130503 16147.4 -10109.2 1409.89 -703.998 972.167 1200.3 
8611 2
12131501 15386.6 -10875.9 1473.56 -872.549 784.749 1173.53 
12130503 15794.4 -9760.78 1475.22 -692.157 683.224 972.562 
8611.5 2
12131501 15003.4 -10368.8 1505.67 -769.299 1018.3 1276.22 
12130503 15608.7 -9563.11 1574.11 -373.048 396.921 544.712 
8612 2
12131501 14601.9 -9971.11 1508.22 -819.501 811.565 1153.35 
12130503 15310.8 -9381.33 1625.11 -607.937 370.975 712.186 
8612.5 2
12131501 14200.3 -9606.11 1532.89 -779.72 708.738 1053.69 
12130503 14983.9 -8952.67 1627.67 -634.736 832.362 1046.76 
8613 2
12131501 13815 -9224 1494.22 -769.128 762.697 1083.17 
12130503 14510.1 -8488.67 1602.22 -945.664 926.148 1323.64 
8613.5 3
12133400 8814 -4449 1047 0 0 0 
12131501 13404.9 -8746.44 1484.22 -823.516 958.947 1264.02 
12130503 14115.8 -8033.67 1565.11 -791.834 913.655 1209.04 
8614 3
12133400 8822.56 -4461.33 1030.89 29.9145 -43.1235 52.4835 
12131501 13028.2 -8348.33 1496.22 -745.875 788.339 1085.27 
12130503 13749 -7547.22 1575.11 -726.293 963.256 1206.38 
8614.5 3
12133400 8858.89 -4264.11 993.667 73.9986 401.675 408.434 
12131501 12728.3 -7938.67 1515.67 -610.772 834.352 1034.01 
12130503 13295.6 -7098.67 1598.56 -923.512 913.555 1299.02 
8615 3
12133400 8908.12 -4120 976.375 99.4669 291.134 307.656 
12131501 12291.1 -7536.12 1500 -883.249 813.215 1200.6 
12130503 12889.5 -6761.38 1594.38 -820.314 681.397 1066.4 
8615.5 3
12133400 8859 -4007.8 954.4 -98.25 224.4 244.966 
12131501 11776.6 -7121.5 1501.1 -1029.05 829.25 1321.59 
12130503 12505.2 -6425.2 1597.7 -768.6 672.35 1021.18 
8616 3
12133400 8852.75 -3982.62 943.75 -12.279 49.4597 50.9611 
12131501 11295 -6776.38 1473.12 -946.169 678.045 1164.04 
12130503 12004.9 -6010.62 1567.62 -982.957 814.489 1276.56 
8616.5 3
12133400 8665.67 -4101.11 952.556 -382.584 -242.303 452.859 
12131501 10783.1 -6233.44 1404.11 -1046.81 1110.29 1525.96 
12130503 11530.7 -5584 1577.33 -969.751 872.444 1304.44 
8617 3
12133400 8428.2 -3780.8 947.7 -464.71 626.832 780.303 
12131501 10391.1 -5749.3 1360.1 -767.145 947.445 1219.08 
12130503 11010.1 -4896 1516 -1018.72 1346.38 1688.35 
8617.5 3
12133400 7847.44 -3365.11 944.444 -1127.68 807.163 1386.79 
12131501 10058.6 -5285.89 1393.33 -645.717 899.827 1107.54 
12130503 10641 -4488.22 1499.11 -716.699 791.802 1067.99 
8618 3
12133400 7905.88 -3165.5 930.75 122.24 417.596 435.12 
12131501 9683 -4968.75 1403.12 -785.681 663.47 1028.34 
12130503 10355 -4166 1518.38 -598.326 674.105 901.339 
8618.5 3
12133400 7835.78 -3038.89 913.556 -145.732 263.225 300.874 
12131501 9323.44 -4562.33 1439.11 -747.517 844.941 1128.14 
12130503 9995.89 -3693.67 1542.22 -746.593 981.982 1233.57 
8619 3
12133400 7739.78 -3041 904.222 -187.867 -4.13133 187.912 
12131501 8945.67 -4138.78 1493.67 -739.291 828.876 1110.67 
12130503 9591.67 -2970.22 1523.78 -791.042 1415.74 1621.75 
8619.5 3
12133400 7358.56 -3074.78 901.667 -744.575 -65.9722 747.492 
12131501 8549.44 -3672.11 1454 -773.872 911.458 1195.67 
12130503 9237 -2341.44 1502.11 -692.708 1228.08 1409.97 
8620 3
12133400 7121.5 -3255.75 928.625 -495.932 -378.603 623.93 
12131501 8221.62 -3248.12 1424.5 -685.815 887 1121.21 
12130503 8883 -1931.75 1503.62 -740.586 857.101 1132.74 
8620.5 3
12133400 7234.67 -2982 943.111 228.159 551.915 597.216 
12131501 7856.22 -2742.67 1458.44 -736.699 1019.07 1257.47 
12130503 8522.11 -1499.89 1498.44 -727.599 870.688 1134.68 
8621 3
12133400 7039.67 -2409 999.889 -388.446 1141.43 1205.72 
12131501 7649.11 -2293.44 1507 -412.572 894.865 985.393 
12130503 8062.11 -1027.33 1492.56 -916.335 941.346 1313.7 
8621.5 3
12133400 6837.78 -1864.11 1363.11 -401.37 1083.28 1155.24 
12131501 7594.89 -1579.78 1653.67 -107.798 1418.82 1422.91 
12130503 7676.67 -652 1495.56 -766.291 746.19 1069.58 
8622 3
12133400 6449.78 -1488.11 1456 -785.425 761.134 1093.72 
12131501 7121.44 -1066.33 1632.11 -958.39 1039.36 1413.78 
12130503 7176.89 -185.889 1507.56 -1011.7 943.545 1383.4 
8622.5 3
12133400 5995.22 -1078.67 1450.33 -894.794 805.993 1204.28 
12131501 6602.56 -619 1623.44 -1021.43 880.577 1348.61 
12130503 6730.44 187.222 1505.44 -878.828 734.471 1145.33 
8623 3
12133400 5589.44 -742.333 1481.44 -818.1 678.091 1062.59 
12131501 6202.33 -344.333 1638.78 -806.9 553.763 978.642 
12130503 6112.89 527.889 1465.67 -1245.07 686.828 1421.95 
8623.5 3
12133400 5217.11 -252.889 1433.78 -753.711 990.778 1244.88 
12131501 5825.44 51.5556 1596.22 -762.933 801.395 1106.48 
12130503 5705.33 692.444 1479.44 -825.011 333.108 889.722 
8624 3
12133400 4852.89 33.7778 1406.78 -716.973 564.304 912.409 
12131501 5387.89 307.333 1584 -861.33 503.5 997.698 
12130503 5449 850.889 1544.44 -504.593 311.899 593.207 
8624.5 3
12133400 4189.8 442 1338.9 -1253.48 771.687 1471.97 
12131501 4805 661.7 1511.5 -1101.87 669.88 1289.52 
12130503 4945.4 1213.3 1538.5 -951.985 685.087 1172.87 
8625 3
12133400 3818.9 694.5 1325.4 -760.041 517.418 919.448 
12131501 4462 883.2 1485.8 -702.869 453.893 836.686 
12130503 4372.7 1604.7 1530.5 -1173.57 802.049 1421.46 
8625.5 3
12133400 3540.42 935.5 1391.58 -575.379 497.934 760.92 
12131501 4161.75 1146.75 1472.75 -620.351 544.525 825.435 
12130503 4009.75 1807.17 1501.08 -749.897 418.32 858.683 
8626 3
12133400 3043.83 1274.33 1377.5 -991.184 676.314 1199.94 
12131501 3625.58 1442 1453.75 -1070.19 589.321 1221.73 
12130503 3455.83 2078.33 1483.42 -1105.62 541.251 1231 
8626.5 3
12133400 2486.36 1553.82 1376.09 -1097.38 550.167 1227.57 
12131501 3010.45 1822.55 1475 -1210.88 749.105 1423.87 
12130503 2875.27 2427.55 1481.91 -1142.84 687.425 1333.65 
8627 3
12133400 1992 1689.78 1405.89 -1004.8 276.341 1042.11 
12131501 2242.33 2202.89 1626.78 -1561.22 773.056 1742.13 
12130503 2357.44 2781 1519.78 -1052.5 718.404 1274.3 
8627.5 3
12133400 1248.56 1947.67 1421.56 -1495.86 518.891 1583.31 
12131501 1661.33 2451.56 1665.11 -1169.01 500.335 1271.59 
12130503 1795.11 3027.33 1595.44 -1131.46 495.641 1235.25 
8628 3
12133400 932.111 2181.89 1504.78 -636.709 471.272 792.146 
12131501 1532 2476 1686.89 -260.228 49.184 264.835 
12130503 1506.44 3123.78 1682.11 -580.818 194.053 612.378 
8628.5 3
12133400 275.1 2830.5 1634.6 -1273.28 1257 1789.21 
12131501 1526.5 2356.1 1678.2 -10.6589 -232.364 232.609 
12130503 1492.1 3096.7 1719.9 -27.7993 -52.4763 59.3849 
8629 3
12133400 -603.556 3301.33 1571.44 -1657.84 888.365 1880.86 
12131501 1019 2391.56 1693.78 -957.547 66.8973 959.881 
12130503 1104.89 3240.78 1713.67 -730.587 271.845 779.524 
8629.5 3
12133400 -1094.67 3799.11 1571.67 -1069.96 1084.48 1523.46 
12131501 842.556 2377 1694.78 -384.411 -31.7114 385.716 
12130503 1003.33 3285.89 1707.89 -221.254 98.2813 242.1 
8630 2
12133400 -1498.1 3829.4 1631.9 -787.956 59.158 790.173 
12131501 477.1 2508.1 1694.2 -713.78 256.055 758.318 
8630.5 1
12133400 -2028.78 3768.56 1669.78 -1026.46 -117.688 1033.18 
8631 1
12133400 -2524.67 3962.11 1691.78 -989.798 386.338 1062.52 
8631.5 1
12133400 -3178.78 4167.11 1714.11 -1316.12 412.475 1379.24 
8632 1
12133400 -3864.44 4426.33 1690.44 -1379.61 521.574 1474.91 
8632.5 1
12133400 -4408.78 4527.78 1605.11 -1113.16 207.453 1132.32 
8633 1
12133400 -5248 4847.89 1170.78 -1648.77 628.902 1764.64 
8633.5 1
12133400 -5880.89 4654.44 1246.89 -1260.73 -385.347 1318.31 
8634 1
12133400 -6432.5 5070 1299.75 -1121.16 844.625 1403.71 
8634.5 1
12133400 -7203 5176.11 1349 -1562.88 215.236 1577.63 
8635 1
12133400 -7927.75 5246.25 1353.12 -1438 139.164 1444.71 
8635.5 1
12133400 -8580 5424.56 1247.22 -1294.15 353.781 1341.63 
8636 1
12133400 -9148.88 5740.62 1357.62 -1149.24 638.524 1314.71 
8636.5 1
12133400 -9566 5929.22 1412.11 -829.274 374.945 910.099 
8637 1
12133400 -10104.4 6028.88 1393.12 -1116.96 206.749 1135.93 
8637.5 1
12133400 -10681.8 6253.89 1373.44 -1150.2 448.235 1234.46 
8638 1
12133400 -11174.7 6525.11 1361 -935.273 514.653 1067.52 
8638.5 1
12133400 -11688.2 6748.88 1376.25 -1054.59 459.474 1150.33 
8639 1
12133400 -12240.1 7071.56 1408 -1137.86 665.321 1318.09 
8639.5 1
12133400 -12947.2 7398.89 1326.56 -1375.7 636.835 1515.95 
8640 1
12133400 -13515.4 7664.75 1353.62 -1131.78 529.604 1249.56 
8640.5 1
12133400 -13982 7946.33 1367.78 -944.585 570.007 1103.24 
8641 1
12133400 -14482.2 8297.78 1334.11 -984.689 691.82 1203.42 
8641.5 1
12133400 -14879.8 8697.56 1279.22 -796.705 801.158 1129.86 
8642 1
12133400 -15325.1 9233.78 1326.11 -868.096 1045.27 1358.74 
8642.5 1
12133400 -15692.3 9561.11 1276 -744.873 663.962 997.838 
8643 1
12133400 -16207.9 10019.3 1288.33 -1035.25 920.125 1385.05 
8643.5 1
12133400 -16594.8 10406.1 1311 -802.616 802.472 1134.97 
8644 1
12133400 -16969 10810.2 1194.67 -741.089 800.193 1090.65 
8644.5 1
12133400 -17419.4 11230.6 1283.44 -859.627 802.163 1175.77 
8645 1
12133400 -17895.2 11665.1 1248.25 -955.433 872.629 1293.96 
8645.5 1
12133400 -18370.6 12092.2 1195 -992.432 891.701 1334.19 
8646 1
12133400 -18850.1 12508.2 1299.11 -931.041 807.713 1232.57 
8646.5 1
12133400 -19279.6 12961.5 1326.38 -852.21 899.361 1239 
8647 1
12133400 -19582.5 13377 1267.88 -620.645 851.434 1053.63 
8647.5 1
12133400 -19988.6 13869.6 1348.88 -807.406 979.374 1269.28 
8648 1
12133400 -20581.2 14306.7 1400.67 -1166.53 860.318 1449.46 
8648.5 1
12133400 -21024.1 14647.1 1365.75 -875.302 672.843 1104.02 
8649 1
12133400 -21596.7 14954.9 1419.44 -1175.65 631.959 1334.74 
8649.5 1
12133400 -22132.4 15234.1 1392 -1050.54 547.495 1184.65 
8650 1
12133400 -22711 15578.6 1485.62 -1185.56 705.971 1379.84 
8650.5 1
12133400 -23219.3 15877.3 1392.67 -998.69 586.853 1158.35 
8651 1
12133400 -23574.5 16100.6 1592.75 -714.621 449.279 844.118 
