# Supplementary material for: Intrinsic group behaviour II: On the dependence of triad spatial dynamics on social and personal features; and on the effect of social interaction on small group dynamics
Source: PLoS One. 2019 Dec 3;14(12):e0225704. doi: 10.1371/journal.pone.0225704 (PMC6890182; doi:10.1371/journal.pone.0225704)
Supplement: S3 Data Set — (ZIP) [file pone.0225704.s003.zip › set_3_int/group_traj_triad_int/traj_3_0324_35.dat]

3 12104601 12104701 12105801 0 0 1 0 0 1 0 20 20 20 1620.59 1629.64 1614.48 
8446.5 1
12104601 46016 -23495 1559 0 0 0 
8447 1
12104601 45712.1 -23356.6 1572.3 -923.708 420.669 1014.99 
8447.5 2
12104701 44432.6 -22990.8 1631.4 0 0 0 
12104601 45260.8 -23136.1 1585.89 -883.214 431.485 982.978 
8448 2
12104701 44238.3 -22785.1 1634.89 -533.7 565.079 777.271 
12104601 44965.1 -23035.1 1592.33 -618.55 211.297 653.644 
8448.5 2
12104701 43735.4 -22647.7 1667.89 -1024.21 279.928 1061.78 
12104601 44537.3 -22768.8 1585 -871.238 542.43 1026.3 
8449 2
12104701 43165.8 -22884.1 1624.7 -1110.42 -460.884 1202.27 
12104601 44279.5 -22530.4 1556 -502.599 464.674 684.491 
8449.5 2
12104701 42498.4 -22730.6 1568.33 -1308.54 301.068 1342.73 
12104601 43889.9 -22142.9 1525.56 -763.943 759.826 1077.47 
8450 2
12104701 42053.6 -22480.2 1554 -924.925 520.444 1061.3 
12104601 43472 -21911 1492.22 -868.792 482.097 993.588 
8450.5 2
12104701 41609.3 -22357.4 1540.78 -860.896 237.941 893.173 
12104601 42872.8 -21712.2 1536.11 -1161.28 385.228 1223.51 
8451 2
12104701 41130.5 -22394 1536.12 -965.39 -73.7007 968.199 
12104601 42273.8 -21780.4 1565.75 -1207.72 -137.405 1215.51 
8451.5 2
12104701 40575 -22422.4 1583.67 -1145.36 -58.6483 1146.86 
12104601 41503 -21585.6 1605.89 -1589.18 401.69 1639.16 
8452 2
12104701 40122.7 -22238.1 1614.89 -880.026 358.625 950.293 
12104601 41538.1 -21445 1657.56 68.3096 273.454 281.857 
8452.5 2
12104701 39741.2 -21866.8 1690.44 -765.953 745.649 1068.96 
12104601 41098.3 -21464 1688.67 -883.088 -38.1526 883.912 
8453 2
12104701 39349.2 -21476.3 1765.56 -774.704 771.629 1093.42 
12104601 40581.2 -21236.3 1668.78 -1021.96 449.934 1116.62 
8453.5 2
12104701 38855 -21353.1 1741.44 -980.6 244.489 1010.62 
12104601 39919.4 -20972.2 1618.67 -1313.05 524.03 1413.76 
8454 2
12104701 38460.7 -21154.9 1747.78 -782.407 393.298 875.697 
12104601 39441.6 -20670.3 1671.44 -948.192 598.986 1121.54 
8454.5 2
12104701 38087.1 -20958.2 1729.62 -768.604 404.607 868.596 
12104601 39076.6 -20459 1764.12 -750.886 434.842 867.708 
8455 2
12104701 37635.9 -20884.1 1723.67 -930.384 152.864 942.858 
12104601 38702.4 -20242.9 1725 -771.506 445.59 890.939 
8455.5 2
12104701 37241.9 -20751.4 1701.5 -778.684 262.324 821.683 
12104601 38266.4 -20033 1734.12 -861.797 414.8 956.428 
8456 2
12104701 36993.9 -20487.1 1702.56 -497.964 530.65 727.707 
12104601 37839.9 -19808.9 1746.22 -856.398 450.022 967.439 
8456.5 2
12104701 36637.1 -20307.6 1668.33 -679.577 342.011 760.786 
12104601 37305.2 -19635.7 1695.89 -1018.41 329.947 1070.53 
8457 2
12104701 36177.2 -20081.9 1625.56 -916.113 449.535 1020.46 
12104601 36689.1 -19472.3 1607.67 -1227.31 325.365 1269.71 
8457.5 2
12104701 35710.8 -19891.1 1599.11 -944.22 386.19 1020.14 
12104601 36128.1 -19316.3 1614 -1135.63 315.789 1178.72 
8458 3
12105801 34443.6 -19878.3 1661.57 0 0 0 
12104701 35264.8 -19670.7 1633.22 -892 440.889 995.011 
12104601 35673.1 -19150 1615.89 -910 332.667 968.9 
8458.5 3
12105801 34092.7 -19676.7 1659.78 -790.326 454.097 911.493 
12104701 34763.4 -19522.7 1647.89 -1004.68 296.593 1047.54 
12104601 35217.7 -19026.3 1629.33 -912.714 247.829 945.762 
8459 3
12105801 33616.4 -19559.1 1630.5 -980.024 241.855 1009.43 
12104701 34314.9 -19375.8 1654.25 -922.982 302.298 971.226 
12104601 34791.5 -18874.4 1604.62 -876.886 312.671 930.963 
8459.5 3
12105801 33250.6 -19490.1 1605.78 -763.715 144.079 777.187 
12104701 33876.2 -19208.9 1650.44 -915.768 348.353 979.786 
12104601 34417.2 -18733.1 1585 -781.373 294.914 835.176 
8460 3
12105801 32786.2 -19367.8 1579.11 -901.618 237.54 932.384 
12104701 33439.3 -19127.1 1570 -848.328 158.792 863.061 
12104601 33971.2 -18562.4 1583 -866.019 331.392 927.259 
8460.5 3
12105801 32362 -19207.9 1575.88 -850.145 320.446 908.533 
12104701 32987.4 -18972.5 1593.88 -905.728 309.842 957.259 
12104601 33523.9 -18397.2 1576.5 -896.487 331.051 955.659 
8461 3
12105801 31633.9 -18920.4 1543.33 -1453.32 573.714 1562.46 
12104701 32507.8 -18845.9 1573 -957.28 252.717 990.076 
12104601 33076.7 -18282.8 1620 -892.631 228.487 921.411 
8461.5 3
12105801 31017.6 -18667.4 1448.33 -1220.46 500.99 1319.29 
12104701 32116.3 -18655.6 1507.44 -775.138 376.898 861.911 
12104601 32692.1 -18042.3 1576 -761.496 476.128 898.095 
8462 3
12105801 30587.2 -18398.1 1374.56 -833.979 521.964 983.854 
12104701 31756.1 -18416.9 1408.11 -698.105 462.532 837.429 
12104601 32168 -17798.8 1589 -1015.72 472.007 1120.03 
8462.5 3
12105801 30127 -18058.9 1396.89 -931.624 686.685 1157.35 
12104701 31167.9 -18098.8 1337.56 -1190.73 643.95 1353.7 
12104601 31758.4 -17620.7 1573.44 -829.06 360.549 904.066 
8463 3
12105801 29604.9 -17836.1 1520.5 -1037.97 442.92 1128.52 
12104701 30339.8 -17731.4 1413.5 -1646.3 730.373 1801.04 
12104601 31021 -17399.7 1527.7 -1466.09 439.298 1530.49 
8463.5 3
12105801 29069.1 -17740.1 1532 -1056.78 189.327 1073.61 
12104701 29833.6 -17598.2 1469.11 -998.51 262.678 1032.48 
12104601 30556.1 -17318.8 1477.44 -916.941 159.61 930.728 
8464 3
12105801 28626.3 -17691.3 1562.78 -930.205 102.474 935.833 
12104701 29428.7 -17507.7 1536.67 -850.607 190.243 871.622 
12104601 30047.3 -17190.6 1529.78 -1068.86 269.374 1102.28 
8464.5 3
12105801 28131.8 -17679 1618.44 -981.261 24.4709 981.566 
12104701 28875.2 -17501.7 1568.56 -1098.1 11.9048 1098.17 
12104601 29567 -17139.7 1602 -953.042 100.97 958.376 
8465 3
12105801 27705.4 -17527.6 1608.75 -846.037 300.347 897.768 
12104701 28441 -17408.5 1593.38 -861.552 184.854 881.16 
12104601 29075 -17069.1 1606.12 -976.19 139.964 986.173 
8465.5 3
12105801 27202.4 -17472.2 1577.89 -1016.02 111.925 1022.17 
12104701 28002.2 -17288.7 1645.44 -886.42 242.088 918.883 
12104601 28640.6 -17046.4 1631.11 -877.666 45.8193 878.861 
8466 3
12105801 26772.4 -17537.2 1595.67 -841.487 -127.202 851.047 
12104701 27567.6 -17213.8 1631.67 -850.62 146.554 863.152 
12104601 28246.6 -16918.3 1658 -771.037 250.707 810.773 
8466.5 3
12105801 26277.2 -17253.4 1600.89 -1008.6 577.959 1162.46 
12104701 27072.3 -17095.2 1586.56 -1008.6 241.457 1037.1 
12104601 27724.7 -16826.7 1726.22 -1062.91 186.694 1079.18 
8467 3
12105801 25769 -16972.4 1532.56 -1006.38 556.436 1149.97 
12104701 26589.1 -16966.7 1560.44 -956.876 254.565 990.159 
12104601 27180.3 -16717.9 1692.78 -1077.89 215.402 1099.2 
8467.5 3
12105801 25349.7 -16799.6 1521.33 -842.035 347.166 910.795 
12104701 26047.4 -16744.8 1561.44 -1087.68 445.56 1175.41 
12104601 26772.8 -16589.7 1605.11 -818.385 257.474 857.932 
8468 3
12105801 24893.2 -16590.2 1567.56 -941.123 431.615 1035.38 
12104701 25600.3 -16553.9 1530.78 -921.879 393.585 1002.38 
12104601 26354.8 -16292.2 1563.78 -861.856 613.288 1057.79 
8468.5 3
12105801 24521.6 -16302.9 1542.67 -727.332 562.296 919.342 
12104701 25193.3 -16357 1573.78 -796.477 385.301 884.779 
12104601 25895.7 -16027.6 1552.67 -898.456 517.939 1037.06 
8469 3
12105801 24091.6 -16060.3 1587.89 -870.445 491.003 999.379 
12104701 24737.6 -16145.7 1607.67 -922.627 427.8 1016.98 
12104601 25400.7 -15804.4 1611.33 -1002.02 451.642 1099.11 
8469.5 3
12105801 23783.8 -15761.3 1570.56 -619.271 601.61 863.383 
12104701 24342 -15967.6 1596.11 -795.886 358.372 872.849 
12104601 24903.8 -15560.6 1636.44 -999.776 490.722 1113.72 
8470 3
12105801 23322.6 -15464.7 1560.78 -916.943 589.795 1090.25 
12104701 23959.9 -15795.1 1588.89 -759.664 342.832 833.441 
12104601 24407.2 -15353.7 1604 -987.188 411.31 1069.45 
8470.5 3
12105801 22864.4 -15310.9 1562.33 -925.477 310.662 976.227 
12104701 23495.7 -15602.6 1561.78 -937.823 389.001 1015.3 
12104601 24039 -15181.6 1600.22 -743.883 347.699 821.132 
8471 3
12105801 22455.4 -15215.9 1513 -800.391 185.91 821.699 
12104701 23100.8 -15367.3 1538 -772.777 460.317 899.487 
12104601 23646.8 -15023 1529.56 -767.558 310.285 827.902 
8471.5 3
12105801 21943.6 -15160.6 1479.33 -1046.81 113.156 1052.91 
12104701 22743 -15072.8 1515 -731.652 602.363 947.711 
12104601 23230.3 -14772.9 1570.44 -851.625 511.475 993.414 
8472 3
12105801 21433.6 -14908.8 1499.22 -1020 503.556 1137.53 
12104701 22211.7 -14896.7 1465.78 -1062.67 352.222 1119.52 
12104601 22683.8 -14538.8 1541 -1093.11 468.222 1189.17 
8472.5 3
12105801 20915.9 -14745.1 1501.44 -991.699 313.538 1040.08 
12104701 21695.7 -14706.1 1479.33 -988.506 365.049 1053.76 
12104601 22132.1 -14220.9 1584.89 -1056.83 608.983 1219.74 
8473 3
12105801 20542.4 -14502.7 1546.78 -729.384 473.524 869.612 
12104701 21192.8 -14503.7 1535.44 -982.205 395.399 1058.8 
12104601 21660.7 -13957.3 1627.44 -920.79 514.757 1054.91 
8473.5 3
12105801 20174.2 -14293.9 1559.22 -749.943 425.209 862.101 
12104701 20873.7 -14322.2 1597.78 -649.921 369.541 747.634 
12104601 21310.4 -13773.8 1617 -713.284 373.84 805.314 
8474 3
12105801 19748.2 -14017.9 1562.78 -852 552 1015.19 
12104701 20480.8 -14138.2 1597.22 -785.778 368 867.681 
12104601 20957.2 -13645.1 1578.89 -706.444 257.333 751.854 
8474.5 3
12105801 19367.4 -13717.3 1604.89 -754.015 595.16 960.601 
12104701 20097.4 -13920.1 1583.44 -759.076 431.903 873.348 
12104601 20631.6 -13394.4 1617.22 -644.884 496.37 813.793 
8475 3
12105801 18984.8 -13498.4 1584.44 -756.258 432.587 871.239 
12104701 19683.2 -13662.2 1615.22 -818.621 509.662 964.311 
12104601 20272.3 -13130.8 1614.78 -709.925 521.08 880.635 
8475.5 3
12105801 18664.8 -13228.5 1596.62 -683.82 576.804 894.602 
12104701 19387.8 -13442.8 1612.25 -631.351 468.958 786.464 
12104601 19938 -12908.9 1600.12 -714.387 474.151 857.42 
8476 3
12105801 18235.2 -12957.7 1605.11 -853.932 538.436 1009.51 
12104701 19055.3 -13146.2 1580.11 -660.868 589.518 885.595 
12104601 19691.1 -12667.8 1593.56 -490.833 479.319 686.049 
8476.5 3
12105801 17860.9 -12643.3 1569.89 -736.877 618.766 962.216 
12104701 18707.1 -12875.3 1580.78 -685.477 533.246 868.464 
12104601 19289.6 -12392.1 1604.67 -790.464 542.651 958.803 
8477 3
12105801 17388 -12350.7 1538 -942.01 583.001 1107.82 
12104701 18271 -12616.8 1577.67 -868.747 515.051 1009.95 
12104601 18877.3 -12127.8 1589.78 -821.16 526.56 975.484 
8477.5 3
12105801 16777.1 -11864.2 1535.75 -1249.23 994.717 1596.89 
12104701 17894.5 -12319.4 1548.12 -769.939 608.186 981.17 
12104601 18595.8 -11818 1592.75 -575.835 633.492 856.095 
8478 3
12105801 16272.4 -11433.1 1571.78 -1044.89 892.627 1374.25 
12104701 17363.3 -11890.6 1505.11 -1099.72 887.825 1413.37 
12104601 18293.3 -11474 1558.22 -626.121 712.215 948.303 
8478.5 3
12105801 16034.1 -11278 1584.5 -462.805 301.187 552.179 
12104701 16730.6 -11410 1544.7 -1228.61 933.118 1542.79 
12104601 17686.9 -11172 1514.6 -1177.54 586.408 1315.48 
8479 3
12105801 15772 -10994 1604.33 -488.993 529.851 721.01 
12104701 16404.4 -11148.2 1591.89 -608.499 488.391 780.255 
12104601 17007.8 -10740.7 1557.11 -1267.02 804.726 1500.97 
8479.5 3
12105801 15499.9 -10560.6 1616.11 -544.222 866.889 1023.56 
12104701 16108.8 -10845.4 1587.22 -591.333 605.556 846.388 
12104601 16692.2 -10378.7 1590.89 -631.111 724 960.457 
8480 3
12105801 15266.8 -10167.4 1624.88 -483.691 815.727 948.35 
12104701 15772.8 -10506.2 1611.88 -697.153 703.723 990.58 
12104601 16331.8 -10045.2 1614.75 -747.868 691.736 1018.73 
8480.5 3
12105801 14926.4 -9836.78 1622.78 -706.028 685.886 984.335 
12104701 15483.9 -10027.6 1606.22 -599.297 993.142 1159.95 
12104601 16013.9 -9689.11 1637 -659.463 738.877 990.369 
8481 3
12105801 14529.3 -9438.89 1620.44 -754.964 756.443 1068.73 
12104701 15150.2 -9522.44 1609 -634.347 960.287 1150.89 
12104601 15672.1 -9280.56 1687.22 -649.768 776.722 1012.67 
8481.5 3
12105801 14083.9 -9168.89 1603.89 -878.589 532.544 1027.39 
12104701 14785.8 -9124.89 1604.78 -718.825 784.133 1063.76 
12104601 15370.6 -8970.11 1659.56 -594.784 612.316 853.639 
8482 3
12105801 13767.2 -8757.22 1578.89 -630.81 820.053 1034.61 
12104701 14402.7 -8755.67 1626.78 -763.17 735.502 1059.9 
12104601 15015.1 -8583.89 1619 -708.057 769.367 1045.6 
8482.5 3
12105801 13423.3 -8438.22 1587.67 -697.543 647.059 951.447 
12104701 13995 -8459.78 1622.11 -826.91 600.18 1021.76 
12104601 14672.8 -8218.89 1602.67 -694.388 740.365 1015.04 
8483 3
12105801 13149.8 -8112.67 1581.78 -546.019 649.811 848.759 
12104701 13667.4 -8154.44 1580.33 -653.804 609.448 893.804 
12104601 14293.9 -7818 1609.78 -756.265 800.177 1101.01 
8483.5 3
12105801 12808.2 -7770.5 1597.25 -699.852 701.161 990.666 
12104701 13367.6 -7786.38 1580.5 -614.384 754.241 972.804 
12104601 13964.9 -7471.5 1608.25 -674.209 710.041 979.14 
8484 3
12105801 12534.9 -7406 1617.44 -573.084 764.151 955.171 
12104701 13066.9 -7457.56 1598.56 -630.474 689.349 934.184 
12104601 13624.1 -7128 1619.22 -714.39 720.126 1014.36 
8484.5 3
12105801 12330.1 -7113.44 1633.33 -405.501 579.318 707.135 
12104701 12822.6 -7141.78 1583.33 -483.828 625.303 790.628 
12104601 13303 -6750.89 1611 -635.864 746.755 980.798 
8485 3
12105801 11965.8 -6737.56 1624.56 -722.884 745.811 1038.65 
12104701 12542.6 -6819.89 1579.56 -555.556 638.668 846.486 
12104601 12901.8 -6399.22 1597.44 -796.076 697.751 1058.58 
8485.5 3
12105801 11495.3 -6339.67 1602.56 -922.44 780.174 1208.13 
12104701 12099.4 -6390 1554 -868.845 842.919 1210.54 
12104601 12587.3 -6067.56 1615.67 -616.558 650.327 896.141 
8486 3
12105801 11049.8 -5805 1529.5 -913.081 1095.63 1426.23 
12104701 11646.4 -5912 1525.88 -928.421 979.508 1349.59 
12104601 12217.9 -5724.25 1585.12 -757.087 703.495 1033.48 
8486.5 3
12105801 10718.4 -5314.56 1500.33 -688.785 1019.64 1230.48 
12104701 11234.7 -5508 1503.22 -855.942 839.917 1199.21 
12104601 11819.6 -5202.22 1564.44 -828.107 1085.3 1365.15 
8487 3
12105801 10369.8 -5015.33 1519.11 -667.944 573.223 880.189 
12104701 10948.8 -5182.89 1523 -547.68 622.818 829.371 
12104601 11404.9 -4740.11 1560.33 -794.381 885.27 1189.43 
8487.5 3
12105801 10093 -4675.11 1561.78 -538.478 661.911 853.279 
12104701 10645.2 -4751.78 1512 -590.575 838.738 1025.8 
12104601 11092.8 -4397.56 1546 -607.22 666.45 901.594 
8488 3
12105801 9825.75 -4286.12 1586.75 -540.992 787.421 955.356 
12104701 10365.9 -4423.75 1524.5 -565.48 664.024 872.179 
12104601 10786.4 -4092.62 1542 -620.249 617.268 875.059 
8488.5 3
12105801 9542.44 -3900.11 1589.44 -578.175 787.783 977.184 
12104701 10080.4 -4066.11 1550.22 -582.511 729.875 933.829 
12104601 10470.4 -3706.44 1539.22 -644.756 788.124 1018.26 
8489 3
12105801 9243.44 -3529.78 1631.44 -590.909 731.884 940.653 
12104701 9767.33 -3679 1596.67 -618.797 765.042 983.971 
12104601 10227 -3318.11 1558.44 -481.116 767.457 905.794 
8489.5 3
12105801 8939.22 -3111.89 1597 -597.686 821 1015.51 
12104701 9491.11 -3370.11 1590.44 -542.676 606.854 814.107 
12104601 10004.7 -2962 1572.44 -436.804 699.629 824.79 
8490 3
12105801 8742.25 -2634.38 1586.5 -395.527 958.863 1037.24 
12104701 9167.12 -2984 1592.88 -650.575 775.324 1012.11 
12104601 9769.75 -2544.5 1588.12 -471.72 838.353 961.954 
8490.5 3
12105801 8531.33 -2234.78 1610.33 -440.327 834.232 943.309 
12104701 9000.67 -2612.33 1604.44 -347.512 775.922 850.188 
12104601 9614.67 -2143.33 1578.56 -323.765 837.509 897.911 
8491 3
12105801 8204.44 -1820 1613.89 -625.027 793.074 1009.76 
12104701 8775.11 -2104.22 1621.56 -431.273 971.532 1062.95 
12104601 9413.22 -1673.33 1576.67 -385.171 898.662 977.727 
8491.5 3
12105801 7835.22 -1436 1622.89 -723.965 752.941 1044.53 
12104701 8481.44 -1657.22 1613.44 -575.817 876.471 1048.7 
12104601 9091.67 -1228 1603 -630.501 873.203 1077.04 
8492 3
12105801 7678.75 -1176.25 1667.25 -321.298 533.368 622.666 
12104701 8280.62 -1337.12 1596.12 -412.36 657.284 775.927 
12104601 8818.25 -884.25 1604 -561.431 705.852 901.904 
8492.5 3
12105801 7409.67 -792.778 1656.67 -543.603 774.691 946.388 
12104701 8027 -976.444 1625.22 -512.374 728.648 890.76 
12104601 8500.22 -548.889 1587.78 -642.48 677.497 933.693 
8493 3
12105801 6812.33 -185.667 1571.56 -1150.93 1169.77 1641.04 
12104701 7687 -507.444 1607.67 -655.106 903.661 1116.14 
12104601 8188 -135.111 1529.67 -601.584 797.26 998.763 
8493.5 3
12105801 6409.88 20.375 1539.88 -829.811 424.828 932.237 
12104701 7222 -71.875 1594.25 -958.763 898.081 1313.69 
12104601 7783.62 195.625 1602 -833.763 681.93 1077.12 
8494 3
12105801 6063.44 237.667 1559.11 -720.23 451.75 850.182 
12104701 6800.11 262.778 1573.89 -877.108 695.744 1119.54 
12104601 7321.56 598 1608.33 -960.643 836.538 1273.83 
8494.5 3
12105801 5721.11 599.333 1512.11 -684.667 723.333 995.982 
12104701 6519.22 589.222 1560.33 -561.778 652.889 861.312 
12104601 7010.22 963.111 1550.89 -622.667 730.222 959.655 
8495 3
12105801 5370.33 869.444 1509.89 -691.869 532.764 873.224 
12104701 6145.56 835.444 1538.22 -737.015 485.645 882.634 
12104601 6667.11 1345.33 1482.89 -676.748 753.89 1013.08 
8495.5 3
12105801 5029.78 1114.78 1527.22 -648.677 467.302 799.47 
12104701 5854.89 1111.22 1476.33 -553.651 525.291 763.191 
12104601 6365.78 1814.67 1398 -573.968 893.968 1062.36 
8496 3
12105801 4696.56 1419.11 1512.89 -655.949 599.081 888.351 
12104701 5474.44 1441.33 1441.33 -748.906 649.825 991.531 
12104601 6037.11 2240 1344.67 -646.982 837.27 1058.11 
8496.5 3
12105801 4292.75 1702.5 1491.88 -841.262 590.394 1027.76 
12104701 5091.38 1678.88 1448.75 -798.061 494.878 939.046 
12104601 5719.88 2557.12 1350.12 -660.909 660.677 934.502 
8497 3
12105801 3784.3 1964.2 1453.8 -1012.85 521.315 1139.14 
12104701 4663.9 1930.3 1471.3 -851.544 500.847 987.914 
12104601 5365.2 2694.5 1324.1 -706.524 273.655 757.67 
8497.5 3
12105801 3268.75 2291.88 1518.75 -1018.87 647.579 1207.25 
12104701 4110.38 2137.25 1419.38 -1093.92 408.992 1167.88 
12104601 4975.5 2949.88 1345.25 -770.158 504.694 920.793 
8498 3
12105801 2890.78 2517.78 1581.22 -787.442 470.631 917.365 
12104701 3756.44 2369.44 1416.89 -737.355 483.738 881.871 
12104601 4533.44 3210 1407.33 -920.949 541.927 1068.57 
8498.5 3
12105801 2576.89 2779 1565.78 -613.064 510.2 797.591 
12104701 3244.33 2472.11 1559.22 -1000.22 200.521 1020.12 
12104601 3953 3418 1510.11 -1133.68 406.25 1204.27 
8499 3
12105801 2352.78 3193.33 1568.44 -447.328 827.013 940.24 
12104701 2901.44 2699.67 1603.89 -684.409 454.203 821.411 
12104601 3509.67 3576.78 1532.44 -884.897 316.922 939.937 
8499.5 3
12105801 2115.11 3661.78 1587.22 -468.771 923.954 1036.07 
12104701 2616.11 2972.89 1626.56 -562.788 538.9 779.194 
12104601 3205.44 3775.33 1547.33 -600.044 391.628 716.537 
8500 3
12105801 1892.25 3987 1607.62 -457.62 667.807 809.557 
12104701 2320.25 3311.5 1602 -607.518 695.3 923.32 
12104601 2879.38 4003.5 1566.62 -669.547 468.515 817.19 
8500.5 3
12105801 1569.89 4313.67 1584.44 -666.035 674.931 948.227 
12104701 2154 3805.56 1639 -343.492 1020.78 1077.02 
12104601 2538.67 4297.33 1624 -703.943 607.094 929.569 
8501 3
12105801 1250.67 4694.89 1609.44 -618.648 738.803 963.615 
12104701 1944 4241.78 1596.67 -406.977 845.392 938.252 
12104601 2348.89 4752.89 1602.56 -367.786 882.86 956.404 
8501.5 3
12105801 805.667 5025.67 1658.67 -908.163 675.057 1131.58 
12104701 1647.67 4602.56 1627.44 -604.762 736.281 952.81 
12104601 2163.44 5058 1598.67 -378.458 622.676 728.667 
8502 3
12105801 409.889 5336 1657.89 -782.17 613.307 993.949 
12104701 1269.44 5002.11 1640.33 -747.475 789.635 1087.31 
12104601 1845.22 5494.89 1633 -628.898 863.417 1068.18 
8502.5 3
12105801 102.889 5697.67 1632.67 -589.251 694.178 910.549 
12104701 875.556 5417.11 1642.22 -756.025 796.545 1098.21 
12104601 1556 5879.78 1622.22 -555.129 738.75 924.078 
8503 3
12105801 -154.5 6100 1628.25 -522.087 816.092 968.804 
12104701 579.25 5818.88 1615.25 -601.025 814.937 1012.6 
12104601 1375.62 6254.25 1595.38 -365.872 759.579 843.103 
8503.5 3
12105801 -243.889 6587.89 1610.67 -185.07 1010.12 1026.94 
12104701 264.111 6122.56 1592.11 -652.461 628.738 906.1 
12104601 1184 6553.78 1571.89 -396.739 620.14 736.19 
8504 3
12105801 -413.444 6968.44 1573.56 -341.158 765.705 838.268 
12104701 86.3333 6519.22 1575.44 -357.702 798.122 874.614 
12104601 987.889 6905.89 1575.33 -394.59 708.473 810.947 
8504.5 3
12105801 -737.333 7339.22 1471.78 -643.914 737.133 978.77 
12104701 -110.556 6869.22 1554.44 -391.429 695.825 798.367 
12104601 764.556 7187.56 1611 -444.003 559.973 714.639 
8505 3
12105801 -907.364 7703.27 1414.45 -330.156 706.894 780.194 
12104701 -395.182 7170.45 1479.27 -552.672 584.917 804.72 
12104601 508 7344.91 1602.55 -498.166 305.541 584.401 
8505.5 3
12105801 -1052.18 8195.55 1423.27 -298.594 1015 1058 
12104701 -566.727 7693.55 1384.27 -353.702 1078.54 1135.05 
12104601 355.455 7674.73 1561.09 -314.527 680.037 749.252 
8506 3
12105801 -1025 8864.55 1580.27 54.8021 1348.79 1349.9 
12104701 -578.636 8203.18 1390.64 -24.0103 1027.49 1027.77 
12104601 300.545 8041.45 1528.45 -110.704 739.37 747.611 
8506.5 3
12105801 -929.6 9386.8 1713.7 186.693 1022.02 1038.94 
12104701 -534.2 8573.9 1518.5 86.9596 725.476 730.669 
12104601 504.5 8388.9 1519.6 399.128 679.932 788.423 
8507 3
12105801 -712.9 9716.7 1780.2 429.96 654.563 783.147 
12104701 -544.5 8851.4 1629.8 -20.4365 550.595 550.974 
12104601 579.3 8762 1521.3 148.413 740.278 755.008 
8507.5 3
12105801 -673.111 10048.3 1870.67 79.2607 660.624 665.362 
12104701 -387.556 9245.22 1665.33 312.638 784.506 844.508 
12104601 455.889 9214.78 1595.22 -245.839 901.948 934.851 
8508 3
12105801 -651.778 10385.2 1945.11 42.6667 673.778 675.127 
12104701 -266 9653.22 1757.56 243.111 816 851.445 
12104601 399.222 9461.56 1625.56 -113.333 493.556 506.401 
8508.5 2
12105801 -542.667 10709.2 1961.89 216.49 642.857 678.331 
12104701 -273.667 9995.78 1877.56 -15.2116 679.674 679.844 
8509 2
12105801 -628 11098.2 1966.89 -173.795 792.261 811.099 
12104701 -161.222 10371.1 1883.22 229.011 764.426 797.994 
8509.5 2
12105801 -640.333 11360.2 1968 -25.3772 539.095 539.692 
12104701 -194.333 10795.7 1867.22 -68.1299 873.571 876.224 
8510 1
12104701 -99.3333 11189 1864.78 187.008 774.278 796.542 
