# Supplementary material for: Intrinsic group behaviour II: On the dependence of triad spatial dynamics on social and personal features; and on the effect of social interaction on small group dynamics
Source: PLoS One. 2019 Dec 3;14(12):e0225704. doi: 10.1371/journal.pone.0225704 (PMC6890182; doi:10.1371/journal.pone.0225704)
Supplement: S3 Data Set — (ZIP) [file pone.0225704.s003.zip › set_3_int/group_traj_triad_int/traj_3_0324_34.dat]

3 12082700 12084500 12085900 0 0 1 0 2 1 0 13.3333 0 30 1382.16 1718.23 1147.38 
8307.5 1
12082700 42 8956.38 1228.12 0 0 0 
8308 1
12082700 -169 8874.89 1199.78 -422 -162.972 452.376 
8308.5 1
12082700 -463.375 8705.5 1165 -576.076 -331.485 664.64 
8309 1
12082700 -892.625 8504.62 1122.12 -855.08 -400.149 944.077 
8309.5 1
12082700 -1468 8076.62 1121.38 -1162.37 -864.646 1448.7 
8310 1
12082700 -2123.88 7355.5 1157.25 -1338.52 -1471.68 1989.34 
8310.5 1
12082700 -2770 6991.25 1143.62 -1281.99 -722.718 1471.68 
8311 1
12082700 -3233 6894.88 1129 -937.247 -195.091 957.336 
8311.5 1
12082700 -3701.44 6353.67 1066.89 -922.135 -1065.37 1409.02 
8312 1
12082700 -4456.75 5938.5 1013.5 -1480.99 -814.052 1689.98 
8312.5 1
12082700 -5319.5 5389.12 961.375 -1801.15 -1146.92 2135.31 
8313 1
12082700 -6362 4633.11 931.333 -2093.37 -1518.1 2585.89 
8313.5 1
12082700 -7487.38 3866.62 950.375 -2172.54 -1479.7 2628.58 
8314 1
12082700 -8402.88 2949.75 965.625 -1883.74 -1886.57 2666.02 
8314.5 1
12082700 -9729.44 2022.78 981 -2575.86 -1799.95 3142.43 
8315 1
12082700 -10575.1 1152 1049 -1658.2 -1707.41 2380.1 
8315.5 1
12082700 -11214.1 454.444 986 -1293.49 -1412.06 1914.95 
8316 1
12082700 -12080.1 -207.625 984.375 -1708.11 -1305.86 2150.1 
8316.5 1
12082700 -12842.3 -919.444 1008 -1536.71 -1435.12 2102.63 
8317 1
12082700 -13520.5 -1727.88 1022.25 -1353.63 -1613.63 2106.21 
8317.5 1
12082700 -14098.1 -2449.88 992.5 -1186.09 -1482.55 1898.62 
8318 1
12082700 -14711 -3312.5 1038.38 -1258.47 -1771.3 2172.85 
8318.5 1
12082700 -15595.3 -4085.56 1010.78 -1740.81 -1521.76 2312.18 
8319 1
12082700 -16491.2 -4700.25 1025.12 -1767.09 -1212.42 2143.03 
8319.5 1
12082700 -17463.9 -5144 1060.67 -1929.84 -880.456 2121.2 
8320 1
12082700 -18435.8 -5523 945.375 -1951.53 -761.044 2094.67 
8320.5 1
12082700 -19430.3 -5713.78 916.778 -2001.17 -383.859 2037.66 
8321 1
12082700 -20375.1 -5966.75 1146.62 -1893.37 -506.958 1960.07 
8321.5 1
12082700 -20976.4 -6303.12 1492.5 -1214.65 -679.545 1391.81 
8322 1
12082700 -20937.3 -6187.67 1550.56 79.0317 233.721 246.722 
8322.5 1
12082700 -20613.4 -5919.62 1493.38 647.917 536.083 840.941 
8323 1
12082700 -19857.2 -5904.44 1566.56 1476.86 29.6495 1477.16 
8323.5 1
12082700 -19150.4 -5804 1484.5 1399.7 198.9 1413.76 
8324 1
12082700 -18704.8 -5847.22 1618 898.381 -87.1416 902.598 
8324.5 1
12082700 -18159.3 -5813.5 1610.9 1055.08 65.2267 1057.1 
8325 1
12082700 -17500.9 -5644.8 1693 1368.81 350.728 1413.03 
8325.5 2
12084500 -17694.4 -6289.78 1206.67 0 0 0 
12082700 -16889.7 -5421.36 1698.27 1254.97 458.802 1336.21 
8326 2
12084500 -17301.4 -6202.7 1211.4 877.331 194.37 898.604 
12082700 -16339.5 -5186.6 1673.4 1113.82 475.23 1210.97 
8326.5 2
12084500 -16753.1 -5961.9 1182.7 1094.41 480.639 1195.3 
12082700 -15556.2 -4853.2 1660.5 1563.47 665.469 1699.2 
8327 2
12084500 -16163.4 -5626.78 1222.78 1158.46 658.393 1332.48 
12082700 -14840.1 -4642.67 1646.56 1406.85 413.621 1466.4 
8327.5 2
12084500 -15460.9 -5243 1194.44 1369.5 748.105 1560.51 
12082700 -14102.8 -4414.22 1625 1437.3 445.311 1504.7 
8328 2
12084500 -14858.1 -4960.89 1223 1220.2 571.075 1347.22 
12082700 -13409.4 -4240 1642.67 1403.51 352.677 1447.14 
8328.5 2
12084500 -14111.8 -4778.67 1259.78 1483.76 362.271 1527.35 
12082700 -12671.4 -4036.33 1695.67 1467.2 404.904 1522.04 
8329 2
12084500 -13278.9 -4447 1243 1652.56 658.069 1778.76 
12082700 -11921.6 -3858.56 1656.67 1487.87 352.734 1529.11 
8329.5 2
12084500 -12451 -4132 1215 1655.78 630 1771.58 
12082700 -11239.6 -3624.78 1679.56 1364 467.556 1441.91 
8330 2
12084500 -11696.1 -3688.12 1143 1528.09 898.532 1772.68 
12082700 -10476.6 -3459.38 1627.62 1544.39 334.823 1580.27 
8330.5 2
12084500 -11046.5 -3317.12 1207.12 1339.43 764.948 1542.47 
12082700 -9797.75 -3323.38 1645.25 1399.74 280.412 1427.55 
8331 2
12084500 -10358.4 -3067 1193.44 1315.59 478.25 1399.83 
12082700 -8945.22 -3195.67 1643.78 1630.07 244.184 1648.26 
8331.5 2
12084500 -9608.75 -2915.62 1044.75 1481.61 299.16 1511.51 
12082700 -8082.12 -3001.5 1541.88 1705.73 383.729 1748.36 
8332 2
12084500 -8904.75 -2733.62 988 1478.99 382.353 1527.62 
12082700 -7468.12 -2859 1634.62 1289.92 299.37 1324.2 
8332.5 2
12084500 -8152.67 -2486.67 1162 1522.44 499.916 1602.41 
12082700 -6738.89 -2640.78 1578.22 1476.19 441.745 1540.87 
8333 2
12084500 -7336.38 -2171.88 1175.5 1591.21 613.629 1705.43 
12082700 -5991.38 -2464.25 1344.5 1457.14 344.109 1497.22 
8333.5 2
12084500 -6601.44 -1958.44 1176.11 1481.71 430.304 1542.93 
12082700 -5320.89 -2227.33 1122.44 1351.79 477.655 1433.69 
8334 2
12084500 -5938.25 -1806.12 1082.38 1334.4 306.478 1369.14 
12082700 -4637.12 -2033.75 1583.5 1375.78 389.504 1429.86 
8334.5 2
12084500 -5110.11 -1591.44 1039.33 1626.99 421.769 1680.77 
12082700 -3849 -1772.78 1710.78 1548.38 512.716 1631.06 
8335 2
12084500 -4207 -1730.25 1125.25 1799.03 -276.505 1820.15 
12082700 -3145.62 -1604.75 1722.5 1401.15 334.717 1440.57 
8335.5 2
12084500 -3491.78 -1454.22 1239 1456.66 562.175 1561.38 
12082700 -2443.22 -1446.33 1738.56 1430.56 322.641 1466.49 
8336 2
12084500 -2809.88 -1382.38 1263.88 1326.66 139.781 1334 
12082700 -1663.5 -925.625 1730.75 1516.97 1013.05 1824.14 
8336.5 2
12084500 -2123.22 -1155.78 1276.56 1376.06 454.103 1449.05 
12082700 -1064.89 -124.444 1688.11 1199.62 1605.57 2004.23 
8337 2
12084500 -1443.62 -520.875 1283.62 1345.74 1257.23 1841.64 
12082700 -454.375 199.625 1652.12 1208.94 641.722 1368.7 
8337.5 2
12084500 -528 -365.25 1269.62 1903.59 323.545 1930.89 
12082700 140.625 550.375 1609.88 1237.01 729.21 1435.94 
8338 2
12084500 175.556 -103.667 1212.78 1374.13 510.905 1466.04 
12082700 879.667 847.111 1566.56 1443.44 579.563 1555.45 
8338.5 2
12084500 817.375 -32.75 1165.12 1275.98 140.987 1283.75 
12082700 1507.62 1028.62 1516.5 1248.43 360.863 1299.53 
8339 3
12085900 -3407 -2362 1230 0 0 0 
12084500 1465.78 74.7778 1108.67 1304.63 216.354 1322.45 
12082700 2130.11 1085.11 1471.78 1252.49 113.654 1257.63 
8339.5 3
12085900 -2843.62 -2137.25 1222 1929.37 769.692 2077.23 
12084500 2022.88 398 1070.75 1116.43 647.74 1290.73 
12082700 2915.88 910.75 1561 1574.68 -349.421 1612.98 
8340 3
12085900 -1863.11 -1459.22 1211.67 1945.46 1345.29 2365.3 
12084500 2526.67 727.111 1007.89 999.587 652.998 1193.98 
12082700 3702.89 635.333 1723.11 1561.54 -546.462 1654.39 
8340.5 3
12085900 -829.25 -477 1189.75 2076.03 1972.33 2863.56 
12084500 3056.38 799.25 1117.62 1063.67 144.857 1073.49 
12082700 4400.62 353.875 1689.88 1401.08 -565.177 1510.77 
8341 3
12085900 410.222 -461.889 1149.78 2498.94 30.4659 2499.12 
12084500 3706.22 667.556 1161.44 1310.18 -265.513 1336.81 
12082700 5078.56 -146.667 1692 1366.8 -1009.16 1698.98 
8341.5 3
12085900 1391.22 -678.222 1115.11 1919.77 -423.353 1965.89 
12084500 4421.78 390.778 1166.67 1400.3 -541.639 1501.41 
12082700 5717.44 -634.778 1690 1250.27 -955.208 1573.4 
8342 3
12085900 2347.78 -713.222 1107.78 1875.6 -68.6275 1876.85 
12084500 5104.78 26.2222 1188 1339.22 -714.815 1518.04 
12082700 6255.33 -1168 1672.56 1054.68 -1045.53 1485.09 
8342.5 3
12085900 3194.75 -651.875 1109.25 1641.42 118.89 1645.72 
12084500 5708.5 -437.5 1216.62 1170 -898.686 1475.31 
12082700 6864.12 -1768.12 1714 1179.83 -1163.03 1656.7 
8343 3
12085900 4171.12 -973.375 1134.25 2131.82 -701.965 2244.42 
12084500 6127 -925.875 1223.75 913.755 -1066.32 1404.28 
12082700 7396.88 -2173.62 1645.25 1163.21 -885.371 1461.83 
8343.5 3
12085900 5095.78 -1377.33 1175.44 1867.99 -816.077 2038.47 
12084500 6756.56 -1601.11 1271 1271.83 -1364.11 1865.03 
12082700 7883.78 -2603.33 1600.33 983.642 -868.098 1311.92 
8344 3
12085900 6080.56 -1848 1163.89 1875.77 -896.508 2079 
12084500 7566.22 -2180.33 1258 1542.22 -1103.28 1896.23 
12082700 8443.44 -3169.22 1677.11 1066.03 -1077.88 1516 
8344.5 3
12085900 7052.75 -2488.5 1093.75 1944.39 -1281 2328.43 
12084500 8180 -2617.38 1273.5 1227.56 -874.083 1506.96 
12082700 9080.12 -3729 1698.25 1273.36 -1119.56 1695.54 
8345 3
12085900 7732.89 -3118.11 1034.11 1360.28 -1259.22 1853.64 
12084500 8819.33 -3160 1272.56 1278.67 -1085.25 1677.13 
12082700 9591 -4221.56 1651.33 1021.75 -985.111 1419.3 
8345.5 3
12085900 8539.5 -3840.12 1071.12 1642.79 -1470.5 2204.8 
12084500 9544.88 -3678.5 1301.62 1477.68 -1056.01 1816.23 
12082700 10036.8 -4655.25 1623.5 907.841 -883.288 1266.64 
8346 3
12085900 9295.75 -4463 1076.75 1582.11 -1303.09 2049.66 
12084500 10110.9 -4218.75 1291.88 1184.1 -1130.23 1636.92 
12082700 10579 -5175.12 1643.62 1134.41 -1087.6 1571.55 
8346.5 3
12085900 9859.12 -5156.62 1132.5 1131.28 -1392.82 1794.36 
12084500 10596.6 -4708.25 1234.25 975.402 -982.932 1384.76 
12082700 11175 -5628.12 1722 1196.79 -909.639 1503.24 
8347 3
12085900 10414.2 -5785.78 1102.67 1105.77 -1253.29 1671.37 
12084500 11138.7 -5207.67 1253.89 1079.76 -994.854 1468.2 
12082700 11755.4 -6291.67 1713.56 1156.26 -1321.8 1756.16 
8347.5 3
12085900 11069.3 -6426.11 1064.89 1297.25 -1267.99 1814.01 
12084500 11641 -5898 1259.56 994.719 -1367 1690.61 
12082700 12421.1 -6761.44 1710.56 1318.15 -930.253 1613.35 
8348 3
12085900 11570.1 -7321.25 1066.38 999.584 -1786.7 2047.31 
12084500 12081.2 -6468 1265.5 878.743 -1137.72 1437.57 
12082700 12900 -7251.5 1758 955.866 -978.155 1367.65 
8348.5 3
12085900 11122.6 -8344 1253.22 -893.352 -2041.42 2228.33 
12084500 12589.9 -7002.44 1311.44 1015.25 -1066.76 1472.65 
12082700 13423.3 -7668.22 1752.33 1044.58 -831.781 1335.29 
8349 2
12084500 13060.2 -7327.75 1354.38 892.526 -617.278 1085.19 
12082700 13965.2 -8124 1731.25 1028.3 -864.853 1343.65 
8349.5 2
12084500 13470.7 -7674.22 1317 837.585 -707.086 1096.14 
12082700 14528.2 -8613.44 1794.11 1148.92 -998.866 1522.42 
8350 2
12084500 13939.6 -8085.89 1280.44 917.591 -805.61 1221.06 
12082700 14998.2 -9191.22 1717.78 919.765 -1130.68 1457.53 
8350.5 2
12084500 14372.6 -8469.62 1313.25 892.927 -791.208 1193.03 
12082700 15443.1 -9646.12 1705.25 917.325 -937.944 1311.95 
8351 2
12084500 14842.8 -8967.22 1295.56 944.082 -999.191 1374.65 
12082700 15962.6 -10032.4 1728.78 1043.03 -775.742 1299.88 
8351.5 2
12084500 15247.6 -9580 1296.88 822.86 -1245.48 1492.76 
12082700 16441.8 -10631 1771.75 973.972 -1216.58 1558.42 
8352 2
12084500 15578.4 -10120.2 1304.22 665.633 -1086.97 1274.58 
12082700 16784.7 -11070.9 1745.56 689.973 -885.088 1122.25 
8352.5 2
12084500 15971.4 -10786 1351.44 758.687 -1285.29 1492.5 
12082700 17125 -11424 1700.33 657.014 -681.682 946.762 
8353 2
12084500 16455.5 -11352.2 1369.88 1010.55 -1182.15 1555.22 
12082700 17607.6 -11875.1 1726.38 1007.57 -941.806 1379.2 
8353.5 2
12084500 17115.6 -11854.9 1327.33 1352.57 -1030 1700.1 
12082700 18439.1 -12426.9 1706 1703.86 -1130.66 2044.89 
8354 2
12084500 17800.2 -12440.4 1292.33 1347.77 -1152.67 1773.45 
12082700 18896.3 -12873.9 1724 900.044 -879.921 1258.71 
8354.5 2
12084500 18234.5 -13062.6 1267.75 851.525 -1219.96 1487.75 
12082700 19283.6 -13493.2 1766.88 759.395 -1214.43 1432.32 
8355 2
12084500 18550 -13482.3 1249.67 637.374 -847.896 1060.74 
12082700 19477 -14096.9 1746.56 390.657 -1219.47 1280.52 
8355.5 2
12084500 19079.9 -14028.1 1267.25 1064.01 -1095.97 1527.5 
12082700 19754.5 -14671.6 1680.62 557.229 -1154.09 1281.57 
8356 2
12084500 19571.9 -14732.6 1230.78 989.968 -1417.37 1728.86 
12082700 20290.7 -15101.3 1641.44 1078.81 -864.604 1382.52 
8356.5 2
12084500 20032.4 -15168.9 1197.22 910.189 -862.319 1253.81 
12082700 20820.7 -15436.7 1582.11 1047.43 -662.714 1239.48 
8357 2
12084500 20706.9 -15594.6 1192.33 1314.71 -829.76 1554.66 
12082700 21439.4 -15515 1521.78 1206.19 -152.697 1215.82 
8357.5 2
12084500 21734 -16121.2 1186.25 2062.47 -1057.62 2317.83 
12082700 22063 -15669.1 1457.38 1252.12 -309.488 1289.8 
8358 2
12084500 22683.4 -16380.7 1174.11 1910.35 -521.965 1980.38 
12082700 22673.3 -15741.1 1554.11 1228.03 -144.841 1236.55 
8358.5 2
12084500 23553.2 -16497.6 1173 1712.22 -230.233 1727.63 
12082700 23403.6 -15770.4 1619.25 1437.58 -57.6061 1438.74 
8359 2
12084500 23997.8 -16451.8 1171.78 912.788 94.1421 917.63 
12082700 24151.6 -15922.4 1733.89 1535.79 -312.258 1567.21 
8359.5 2
12084500 24085.8 -16624.5 1128.12 177.006 -347.53 390.01 
12082700 24853.2 -16247.8 1653 1411.86 -654.538 1556.2 
8360 2
12084500 24475 -16745.6 1116.44 754.36 -234.604 789.999 
12082700 25359.6 -16387.7 1598.67 981.212 -271.156 1017.99 
8360.5 2
12084500 25136.9 -16852 1186.25 1313.24 -211.199 1330.12 
12082700 26037.4 -16727.8 1530.62 1344.88 -674.769 1504.66 
8361 2
12084500 25766.1 -17078.2 1099.12 1327.53 -477.321 1410.74 
12082700 26723 -16997.8 1596 1446.47 -569.62 1554.58 
8361.5 2
12084500 26625.6 -17461 1049.67 1675.3 -746.101 1833.93 
12082700 27378.6 -17363 1645.44 1277.89 -711.988 1462.85 
8362 2
12084500 27236.9 -17633.5 1033.88 1189.34 -335.603 1235.78 
12082700 28058 -17555.5 1738.38 1321.88 -374.514 1373.91 
8362.5 2
12084500 27745.4 -17716.9 1105.25 1046.3 -171.553 1060.27 
12082700 28621.9 -17767.4 1758 1160.24 -435.957 1239.44 
8363 2
12084500 28123.4 -17924.8 1146.44 762.237 -419.159 869.884 
12082700 29275.2 -17968.8 1728 1317.23 -406.054 1378.4 
8363.5 2
12084500 28447.9 -18013.5 1173.38 642.437 -175.688 666.026 
12082700 29981.6 -18278.6 1638.38 1398.82 -613.559 1527.46 
8364 2
12084500 28532.3 -17969.6 1182.11 172.364 89.6825 194.299 
12082700 30604.3 -18654.6 1549.56 1270.83 -767.205 1484.46 
8364.5 2
12084500 28550.7 -17715.6 1236.56 35.461 491.296 492.574 
12082700 31339 -19025.4 1440.78 1421.02 -717.387 1591.83 
8365 2
12084500 29285.4 -17725.4 1210.75 1493.31 -19.9582 1493.44 
12082700 32195.6 -19373.8 1456.38 1741.11 -707.938 1879.53 
8365.5 2
12084500 29830.2 -18030.8 1167.62 1128.11 -632.246 1293.2 
12082700 33194.4 -19714.1 1651.38 2067.81 -704.71 2184.59 
8366 2
12084500 30435 -18363.2 1133.11 1154.1 -634.489 1317.02 
12082700 33903.9 -20034.2 1685.56 1354.03 -610.873 1485.45 
8366.5 2
12084500 31324.2 -19047.6 1138.25 1837.29 -1414.06 2318.45 
12082700 34564.9 -20318.6 1704.88 1365.67 -587.609 1486.72 
8367 2
12084500 32381 -19211.8 1115.78 2063.96 -320.611 2088.72 
12082700 35365.1 -20706.3 1636 1562.96 -757.243 1736.74 
8367.5 2
12084500 33024.2 -19506.1 1112.12 1296.88 -593.442 1426.2 
12082700 36197.6 -21027.2 1609.62 1678.46 -647.009 1798.84 
8368 2
12084500 33714 -19761.2 1154 1422.16 -526.031 1516.33 
12082700 37022.4 -21339.4 1641.5 1700.52 -643.557 1818.22 
8368.5 2
12084500 34468 -20105.3 1186.56 1458.41 -665.538 1603.09 
12082700 37810.6 -21700.1 1679 1524.53 -697.749 1676.61 
8369 2
12084500 35326.9 -20526.6 1189 1667.72 -818.042 1857.55 
12082700 38569 -21986 1786.25 1472.71 -555.124 1573.86 
8369.5 2
12084500 36009.2 -20771.7 1143 1375.7 -494.036 1461.72 
12082700 39367 -22324.1 1765 1608.87 -681.676 1747.33 
8370 2
12084500 36844.6 -21141.4 1137.25 1670.81 -739.417 1827.11 
12082700 40169.9 -22723.6 1736.5 1605.75 -799.028 1793.57 
8370.5 2
12084500 37836.1 -21574.2 1199.62 2015.24 -879.827 2198.93 
12082700 40944.6 -23112.2 1754.75 1574.7 -789.888 1761.7 
8371 2
12084500 38635.3 -21896.9 1208.33 1617.83 -653.115 1744.69 
12082700 41746.9 -23438.9 1705.67 1624.02 -661.212 1753.46 
8371.5 2
12084500 39295.5 -22261 1164 1284.37 -708.387 1466.77 
12082700 42841.9 -23668.1 1606 2130.32 -445.985 2176.51 
8372 2
12084500 39850.4 -22576.9 1143.67 1109.89 -631.778 1277.1 
12082700 43577.1 -23945.6 1642.78 1470.47 -554.861 1571.67 
8372.5 2
12084500 40556.4 -22847.4 1076.25 1440.67 -552.012 1542.81 
12082700 44360.5 -24067.4 1675.62 1598.75 -248.611 1617.97 
8373 2
12084500 41316.6 -23148.6 1046 1470.37 -582.554 1581.57 
12082700 45270.1 -24020.2 1687.56 1759.4 91.2046 1761.76 
8373.5 2
12084500 42021.9 -23557.1 1070.5 1430.67 -828.741 1653.37 
12082700 46084.1 -24091.4 1739.12 1651.14 -144.326 1657.44 
8374 2
12084500 42967.5 -23924.2 1128.62 1990.79 -772.895 2135.56 
12082700 46729.4 -24042.9 1752.25 1358.42 102.105 1362.25 
8374.5 2
12084500 44100.3 -24100.7 1121.67 2208.25 -343.892 2234.87 
12082700 47396.7 -23957.6 1728.11 1300.76 166.315 1311.35 
8375 1
12084500 45175.9 -23819.1 1136.44 2060.45 539.378 2129.88 
8375.5 1
12084500 45912.9 -24015.8 1155.5 1497.94 -399.673 1550.34 
8376 1
12084500 46451.8 -24121.4 1200.5 1136.87 -222.838 1158.5 
8376.5 1
12084500 46889.6 -24162 1349.78 865.228 -80.2866 868.945 
8377 1
12084500 47441.1 -24385.3 1322.22 1040.67 -421.384 1122.75 
