# Supplementary material for: Intrinsic group behaviour II: On the dependence of triad spatial dynamics on social and personal features; and on the effect of social interaction on small group dynamics
Source: PLoS One. 2019 Dec 3;14(12):e0225704. doi: 10.1371/journal.pone.0225704 (PMC6890182; doi:10.1371/journal.pone.0225704)
Supplement: S3 Data Set — (ZIP) [file pone.0225704.s003.zip › set_3_int/group_traj_triad_int/traj_3_0324_33.dat]

3 12084701 12080601 12080300 0 0 1 0 1 1 0 26.6667 10 40 1552.06 1737.17 1294.58 
8283 1
12080300 45131.1 -24441.5 828.5 0 0 0 
8283.5 1
12080300 44987.8 -24140.4 837.778 -291.356 611.902 677.726 
8284 1
12080300 44906.6 -23806.8 834 -160.065 658.174 677.358 
8284.5 1
12080300 44863.8 -23627.4 1196.88 -90.2632 377.632 388.269 
8285 1
12080300 44664.4 -23744.7 1556.78 -390.795 -229.984 453.446 
8285.5 1
12080300 44292.9 -23815.1 1607.5 -705.065 -133.697 717.629 
8286 2
12080601 42010.7 -23298.9 1555 0 0 0 
12080300 43508 -23477.4 1569 -1576.05 678.213 1715.79 
8286.5 2
12080601 41519 -23255.4 1608.5 -1062.02 93.9139 1066.16 
12080300 42603.6 -23332.5 1545 -1830.72 293.269 1854.06 
8287 2
12080601 40838.2 -23304.9 1645.22 -1350.75 -98.2418 1354.32 
12080300 41961.6 -23539.8 1637.89 -1273.95 -411.265 1338.69 
8287.5 2
12080601 40310.2 -23095.6 1692.62 -1037.27 411.127 1115.78 
12080300 41529 -23573.1 1661.62 -849.814 -65.5152 852.336 
8288 2
12080601 39790.8 -22856.9 1706.12 -1080.04 496.362 1188.64 
12080300 40993.9 -23321.9 1648.5 -1112.53 522.349 1229.05 
8288.5 2
12080601 39229.8 -22518.8 1741 -1106.45 666.858 1291.87 
12080300 40733.1 -23241.1 1580.56 -514.327 159.298 538.431 
8289 2
12080601 38803.2 -22233 1786.62 -853.056 571.556 1026.83 
12080300 40231.4 -23010.1 1540.12 -1003.47 461.972 1104.71 
8289.5 2
12080601 38383.1 -22134.1 1779 -878.923 206.851 902.935 
12080300 39643.5 -22750.5 1559 -1229.86 543.149 1344.46 
8290 2
12080601 37877.2 -21829.3 1763.78 -986.165 594.136 1151.31 
12080300 39095.7 -22438.4 1616.89 -1067.9 608.295 1229 
8290.5 2
12080601 37401.6 -21658.1 1780.75 -916.372 329.881 973.94 
12080300 38616.2 -22190.6 1676.25 -923.732 477.494 1039.85 
8291 2
12080601 36891.9 -21513.6 1761.5 -1036.08 293.699 1076.9 
12080300 38219.6 -21956 1688.5 -806.148 476.88 936.638 
8291.5 2
12080601 36457.1 -21325.8 1742.38 -871.242 376.503 949.114 
12080300 37839.5 -21857.9 1676.5 -761.774 196.643 786.745 
8292 2
12080601 36092 -21156.8 1743.25 -734.658 340.04 809.537 
12080300 37363.4 -21698 1656 -957.998 321.68 1010.56 
8292.5 2
12080601 35546.9 -21005.6 1693.88 -1138.05 315.501 1180.97 
12080300 36987.9 -21598.6 1626.75 -783.925 207.463 810.913 
8293 2
12080601 34881 -20830.2 1683.33 -1326.44 349.408 1371.69 
12080300 36635.8 -21516.8 1590.22 -701.389 163.042 720.09 
8293.5 2
12080601 34412 -20589.4 1701.25 -896.75 460.511 1008.08 
12080300 36192.2 -21384.2 1599.5 -848.045 253.399 885.094 
8294 2
12080601 33930 -20405.1 1744.62 -993.814 379.897 1063.95 
12080300 35820.8 -21224.9 1586.75 -765.979 328.608 833.491 
8294.5 2
12080601 33593.5 -20260.2 1723.5 -712.924 306.939 776.19 
12080300 35520.9 -21167.9 1523.5 -635.328 120.763 646.704 
8295 2
12080601 33202 -20079.5 1689.12 -766.145 353.718 843.857 
12080300 35022.4 -20971.6 1528 -975.538 384.051 1048.41 
8295.5 2
12080601 32734.1 -19908.1 1701.38 -956.8 350.46 1018.96 
12080300 34623.4 -20813.2 1598.38 -815.951 323.875 877.879 
8296 2
12080601 32361.4 -19670.4 1726.12 -726.608 463.45 861.827 
12080300 34203.5 -20705.5 1585.12 -818.47 210.039 844.991 
8296.5 2
12080601 31949.6 -19484.4 1733.25 -815.347 368.317 894.677 
12080300 33745 -20560.6 1537.5 -907.921 286.881 952.166 
8297 2
12080601 31562.2 -19183.1 1663 -787.348 612.297 997.408 
12080300 33273 -20384.2 1573.38 -959.35 358.486 1024.14 
8297.5 2
12080601 31146.4 -18953.2 1586 -828.436 457.918 946.571 
12080300 32839.9 -20212.2 1543.38 -862.799 342.629 928.341 
8298 2
12080601 30438.2 -18670.4 1519.89 -1383.11 552.355 1489.33 
12080300 32417 -19965.3 1513.89 -825.928 482.259 956.415 
8298.5 2
12080601 29709.5 -18363.8 1501.88 -1420.51 597.845 1541.19 
12080300 32028 -19708.4 1525.25 -758.285 500.893 908.785 
8299 2
12080601 29319.6 -18137.6 1507 -803.866 466.237 929.289 
12080300 31614.1 -19514.2 1468.75 -853.351 400.258 942.557 
8299.5 2
12080601 28780.2 -18044 1651.78 -1061.82 184.301 1077.69 
12080300 31112.8 -19242 1414.56 -986.904 535.925 1123.03 
8300 2
12080601 28248 -17981.6 1693.62 -1037.47 121.589 1044.57 
12080300 30576.9 -19029.1 1329.38 -1044.64 414.961 1124.04 
8300.5 2
12080601 27819.2 -17796 1681.25 -882.202 381.944 961.333 
12080300 30215.9 -18793.4 1256.25 -742.798 485.082 887.161 
8301 2
12080601 27527.9 -17616.2 1657.12 -587.45 362.399 690.239 
12080300 29865.6 -18430.4 1270.62 -706.149 731.855 1016.98 
8301.5 2
12080601 27133.1 -17480.4 1640.22 -799.117 274.91 845.082 
12080300 29489.3 -18246.4 1346 -761.724 372.329 847.852 
8302 2
12080601 26584.8 -17353.5 1630 -1090.18 252.375 1119.01 
12080300 29039.5 -17991.4 1502.5 -894.301 507.096 1028.07 
8302.5 2
12080601 26041.6 -17238.4 1609.62 -1092.81 231.64 1117.09 
12080300 28571.5 -17900.2 1544.12 -941.65 183.35 959.334 
8303 2
12080601 25472 -17038.4 1560.5 -1116.91 392.157 1183.76 
12080300 28085.9 -17712.5 1580.62 -952.206 368.137 1020.89 
8303.5 2
12080601 24972.6 -16888.4 1576.88 -1008.84 303.03 1053.37 
12080300 27679.6 -17659.9 1563.5 -820.707 106.313 827.564 
8304 2
12080601 24439.6 -16760.4 1594 -1074.6 258.065 1105.15 
12080300 27150 -17691.4 1567.5 -1067.79 -63.5081 1069.68 
8304.5 2
12080601 24011.2 -16715.2 1694.67 -825.439 86.9996 830.011 
12080300 26609.1 -17629.1 1545.33 -1042.18 119.969 1049.06 
8305 2
12080601 23538.4 -16591.6 1647.38 -904.106 236.324 934.482 
12080300 26107.4 -17353 1493.12 -959.342 527.937 1095.01 
8305.5 2
12080601 23108.4 -16462.8 1674.38 -892.116 267.376 931.322 
12080300 25720.9 -17093.9 1454.62 -801.867 537.604 965.406 
8306 2
12080601 22672.1 -16300.4 1730.12 -888.493 330.703 948.042 
12080300 25217.2 -16929.5 1442.5 -1025.71 334.776 1078.96 
8306.5 2
12080601 22285 -16097.6 1689.12 -780.494 408.77 881.058 
12080300 24707 -16690.5 1431.62 -1028.73 481.855 1135.99 
8307 2
12080601 22018.8 -15984.8 1661.12 -526.186 223.073 571.518 
12080300 24365.6 -16542 1495.5 -674.654 293.478 735.723 
8307.5 2
12080601 21595.6 -15848.8 1626.38 -870.628 279.835 914.495 
12080300 23875.1 -16359.6 1556.5 -1009.26 375.257 1076.76 
8308 2
12080601 21118.2 -15622.9 1580.78 -954.806 451.722 1056.27 
12080300 23494.2 -16244.2 1541.22 -761.806 230.806 796.002 
8308.5 2
12080601 20565.8 -15355.5 1592.88 -1081.16 523.266 1201.13 
12080300 23144.8 -16111.8 1543.38 -683.899 259.241 731.385 
8309 2
12080601 20109.4 -15049.8 1635.88 -909.114 609.064 1094.28 
12080300 22878.2 -15910.2 1532.62 -530.876 401.394 665.543 
8309.5 2
12080601 19816.5 -14836.2 1701.5 -591.667 431.313 732.189 
12080300 22266.1 -15740.2 1479.38 -1236.62 343.434 1283.42 
8310 2
12080601 19438.2 -14679.2 1647.75 -771.939 320.408 835.794 
12080300 21804.5 -15714 1408.25 -942.092 53.5714 943.614 
8310.5 2
12080601 19119.2 -14469.5 1629.38 -632.937 416.171 757.5 
12080300 21342.8 -15505.6 1394.5 -916.171 413.442 1005.14 
8311 2
12080601 18873.4 -14046.1 1662.62 -497.723 857.034 991.078 
12080300 20931.6 -15305 1359.88 -832.237 406.123 926.042 
8311.5 2
12080601 18511.9 -13690.7 1686.33 -711.587 699.721 997.981 
12080300 20455.4 -14951 1478.56 -937.363 696.85 1168.01 
8312 2
12080601 18054.4 -13390.8 1655.38 -897.086 588.072 1072.66 
12080300 20088.1 -14642.5 1555.25 -720.234 604.902 940.555 
8312.5 2
12080601 17679.1 -13063.5 1628.88 -783.403 683.194 1039.46 
12080300 19785.6 -14437.9 1547.38 -631.524 427.192 762.441 
8313 2
12080601 17155 -12638.2 1599.11 -1052.46 853.971 1355.34 
12080300 19347.9 -14175 1523.67 -878.988 527.861 1025.31 
8313.5 2
12080601 16888.9 -12378.9 1549.38 -513.755 500.67 717.367 
12080300 18942.5 -13873.8 1540 -782.604 581.564 975.031 
8314 2
12080601 16515.4 -12106 1521.38 -768.519 561.471 951.772 
12080300 18614 -13491.6 1543.5 -675.926 786.265 1036.87 
8314.5 2
12080601 16160.2 -11783.8 1640.56 -689.617 625.674 931.15 
12080300 18283.4 -13206.9 1514.67 -641.855 552.886 847.149 
8315 2
12080601 15679.6 -11430.5 1665.25 -942.347 692.702 1169.55 
12080300 17946.1 -12933 1486.62 -661.411 537.037 851.982 
8315.5 2
12080601 15406.7 -11174.7 1710.33 -552.547 517.881 757.304 
12080300 17510.3 -12245.4 1449.11 -882.169 1391.81 1647.84 
8316 2
12080601 15078.9 -10787.6 1692.75 -646.532 763.396 1000.39 
12080300 17003.8 -11956.5 1412.62 -999.178 569.91 1150.28 
8316.5 2
12080601 14818 -10415.9 1740.33 -525.958 749.468 915.606 
12080300 16385 -11651.8 1462.78 -1247.48 614.359 1390.56 
8317 2
12080601 14496.8 -9869.12 1753.5 -641.218 1091.35 1265.78 
12080300 15962.6 -11551.4 1557.88 -843.064 200.405 866.556 
8317.5 2
12080601 14068.4 -9534.75 1725.88 -879.62 686.602 1115.86 
12080300 15736.5 -11129.9 1588.75 -464.322 865.503 982.187 
8318 2
12080601 13824.8 -9289.25 1700.38 -500.257 504.107 710.197 
12080300 15413.4 -10660 1585.62 -663.501 964.836 1170.96 
8318.5 2
12080601 13605.2 -9058.67 1594.11 -432.141 453.904 626.718 
12080300 15067.7 -10233.4 1597 -680.528 839.676 1080.82 
8319 2
12080601 13387.8 -8902.38 1562.5 -428.939 308.268 528.221 
12080300 14672.1 -9765.62 1602.62 -780.161 922.721 1208.33 
8319.5 2
12080601 13128.6 -8748.33 1628.78 -514.275 305.638 598.242 
12080300 14364.6 -9496.78 1623.44 -610.257 533.427 810.529 
8320 2
12080601 13029.8 -8675.12 1686.12 -198.405 147.005 246.931 
12080300 14126.9 -9235.88 1604.5 -477.27 523.901 708.703 
8320.5 2
12080601 12949 -8428.89 1690 -162.475 495.445 521.406 
12080300 13867.3 -9083.11 1605.56 -522.217 307.372 605.96 
8321 2
12080601 12774.8 -8250.88 1645.88 -349.198 356.741 499.203 
12080300 13567.6 -8879.25 1556.75 -600.618 408.539 726.393 
8321.5 2
12080601 12603 -8027.75 1702.38 -346.97 450.758 568.832 
12080300 13353.1 -8679.75 1542.62 -433.333 403.03 591.786 
8322 2
12080601 12362 -7846.22 1679.44 -487.854 367.465 610.764 
12080300 13133.4 -8477.44 1583.22 -444.697 409.525 604.539 
8322.5 2
12080601 12050.1 -7468.88 1648.75 -623.75 754.694 979.095 
12080300 12890.4 -8212.75 1555.62 -486.139 529.389 718.738 
8323 2
12080601 11789.1 -7287.89 1615.56 -509.793 353.488 620.357 
12080300 12516.8 -7946.67 1603.33 -729.682 519.694 895.834 
8323.5 2
12080601 11573.8 -7077.75 1640.88 -426.458 416.117 595.835 
12080300 12188.2 -7762.88 1583.75 -650.55 363.944 745.433 
8324 2
12080601 11429.3 -6876.22 1668 -291.163 406.306 499.86 
12080300 11913.4 -7494.89 1530.44 -554.043 540.295 773.875 
8324.5 2
12080601 11278.3 -6758.1 1658.4 -292.134 228.476 370.869 
12080300 11684 -7288.4 1471.1 -443.8 399.398 597.057 
8325 2
12080601 11135.8 -6721.3 1715.1 -296.258 76.5073 305.977 
12080300 11506.7 -7137.5 1445.2 -368.607 313.721 484.037 
8325.5 2
12080601 10967.8 -6633.27 1686.45 -344.932 180.754 389.423 
12080300 11537.5 -7320.82 1462.18 63.151 -376.423 381.684 
8326 2
12080601 10854.1 -6543.6 1637.4 -230.199 181.524 293.159 
12080300 11411 -7254 1510.6 -255.981 135.259 289.519 
8326.5 2
12080601 10872.6 -6558.4 1611.5 36.9261 -29.5409 47.2885 
12080300 11339.8 -6906.1 1542.9 -142.116 694.411 708.804 
8327 2
12080601 10862.1 -6486.44 1582.78 -20.6069 141.367 142.861 
12080300 11307.6 -6772.67 1550.11 -63.3486 262.148 269.694 
8327.5 3
12084701 10607.6 -4815.29 1194.86 0 0 0 
12080601 10708.1 -5964.33 1533.67 -300.195 1017.76 1061.11 
12080300 11147.7 -6689 1566.11 -311.674 163.093 351.767 
8328 3
12084701 10382.7 -4590.33 1247.67 -515.837 515.946 729.58 
12080601 10365.9 -5485.44 1499.11 -692.758 969.411 1191.5 
12080300 10995.2 -6526.67 1549.78 -308.592 328.61 450.792 
8328.5 3
12084701 10063.6 -4385.89 1220.89 -634.416 406.45 753.449 
12080601 9920.33 -5122.67 1500.33 -885.796 721.228 1142.28 
12080300 11031.9 -6264.67 1549.22 72.896 520.875 525.951 
8329 3
12084701 9790.44 -4175.56 1224.67 -541.887 417.328 683.962 
12080601 9627.44 -4859 1519.67 -581.129 523.148 781.917 
12080300 11173 -6218.44 1534.78 279.982 91.7108 294.62 
8329.5 3
12084701 9651.22 -3899.56 1227.44 -278.444 552 618.252 
12080601 9316.22 -4464.78 1579 -622.444 788.444 1004.53 
12080300 10996.7 -6070 1513.22 -352.667 296.889 460.995 
8330 3
12084701 8839.5 -3507.88 1230.62 -1643.16 792.876 1824.45 
12080601 8878.38 -4061 1561.88 -886.33 817.364 1205.68 
12080300 10654.1 -5898.25 1517.38 -693.404 347.672 775.684 
8330.5 3
12084701 8600.62 -3204.12 1256.38 -492.526 626.289 796.755 
12080601 8459 -3829.88 1526.5 -864.691 476.546 987.313 
12080300 10184.4 -5653.75 1544 -968.557 504.124 1091.9 
8331 3
12084701 8125.33 -2962.33 1226.67 -908.779 462.317 1019.62 
12080601 8014.89 -3503.67 1481.89 -849.161 623.725 1053.62 
12080300 9650 -5427.22 1563.11 -1021.75 433.132 1109.76 
8331.5 3
12084701 7593.25 -2749.25 1191.5 -1051.55 421.113 1132.74 
12080601 7558.88 -3321.12 1471.5 -901.213 360.754 970.736 
12080300 9252.12 -5069.5 1565.25 -786.314 706.961 1057.39 
8332 3
12084701 7350.5 -2470.5 1169.12 -509.979 585.609 776.542 
12080601 7342.62 -3044.5 1477.38 -454.307 581.145 737.648 
12080300 8914.25 -4653.38 1530.88 -709.821 874.212 1126.1 
8332.5 3
12084701 7109.89 -2327.11 1104.78 -487.067 290.261 566.997 
12080601 7030.89 -2894.33 1446.78 -631.045 303.981 700.444 
12080300 8563.89 -4259.22 1524.33 -709.233 797.88 1067.53 
8333 3
12084701 6734.62 -1923.75 1038.5 -731.509 786.279 1073.94 
12080601 6590.88 -2496.62 1423.75 -857.727 775.26 1156.17 
12080300 8253.5 -3824.25 1569.38 -605.047 847.899 1041.64 
8333.5 3
12084701 6443.78 -1548.67 1033 -586.386 756.216 956.928 
12080601 6269.89 -2148 1502.11 -647.149 702.873 955.423 
12080300 7844.56 -3398.89 1583.67 -824.485 857.583 1189.63 
8334 3
12084701 6121 -1131 1183.75 -649.452 840.376 1062.08 
12080601 5860.12 -1684 1596.62 -824.475 933.602 1245.54 
12080300 7476.88 -2992.25 1600.62 -739.8 818.187 1103.06 
8334.5 3
12084701 5872.56 -697.778 1171.78 -488.103 851.124 981.151 
12080601 5603.67 -1229.67 1565.22 -503.847 892.6 1024.99 
12080300 7190.33 -2585.89 1602.22 -562.95 798.352 976.872 
8335 3
12084701 5658.38 -323 1200.62 -426.654 746.569 859.884 
12080601 5377.75 -843.5 1553.25 -450.033 769.256 891.227 
12080300 6905 -2091.5 1635.25 -568.393 984.838 1137.09 
8335.5 3
12084701 5376.22 67.8889 1170.22 -574.649 796.108 981.84 
12080601 5181.78 -471.333 1564.78 -399.129 757.977 856.64 
12080300 6376.78 -1558.56 1705.22 -1075.81 1085.43 1528.24 
8336 3
12084701 5118.62 409.875 1121.12 -501.162 665.343 832.973 
12080601 4989.75 -174.25 1564.38 -373.595 577.983 688.213 
12080300 6092.88 -1089.75 1701.5 -552.34 912.073 1066.28 
8336.5 3
12084701 4919.67 819.222 1086.78 -398.714 820.335 912.098 
12080601 4801.11 222.333 1533 -378.034 794.756 880.084 
12080300 5857 -641 1662.67 -472.695 899.299 1015.96 
8337 3
12084701 4666.5 1284.25 1042.5 -501.32 920.847 1048.47 
12080601 4465.38 638.375 1530.88 -664.824 823.845 1058.64 
12080300 5578.38 -273.875 1637.62 -551.733 726.98 912.639 
8337.5 3
12084701 4281.25 1521.88 998.875 -800.936 494.023 941.04 
12080601 4031.5 1017.62 1535.88 -902.027 788.462 1198.05 
12080300 5233.75 140.5 1650.62 -716.476 861.486 1120.49 
8338 3
12084701 3941.56 1867.22 1014.11 -663.466 674.506 946.121 
12080601 3706.11 1361.56 1474.11 -635.525 671.739 924.73 
12080300 4984.33 436.444 1616.89 -487.142 578.016 755.917 
8338.5 3
12084701 3567.12 2058 1057.75 -744.395 379.28 835.45 
12080601 3248.75 1648.62 1426.25 -909.267 570.715 1073.54 
12080300 4453.75 794.125 1594.62 -1054.84 711.095 1272.14 
8339 3
12084701 3084.44 2306.11 1107.11 -971.188 499.218 1091.98 
12080601 2772.33 1954.11 1458.11 -958.585 614.66 1138.72 
12080300 3919 1160.11 1560.33 -1075.96 736.391 1303.82 
8339.5 3
12084701 2782.75 2686.5 1148.25 -604.598 762.302 972.956 
12080601 2328.25 2347.88 1494.12 -889.947 789.106 1189.41 
12080300 3388.38 1492.12 1557.12 -1063.38 665.358 1254.38 
8340 3
12084701 2635.67 3078.33 1174.44 -291.832 777.447 830.415 
12080601 2043.22 2816.33 1548.22 -565.531 929.481 1088.01 
12080300 2973.33 1781.67 1589.33 -823.495 574.487 1004.08 
8340.5 3
12084701 2414.25 3466.12 1151.25 -444.612 778.698 896.689 
12080601 1929.25 3079.62 1566.75 -228.86 528.698 576.106 
12080300 2329.25 2100.88 1653.25 -1293.34 640.981 1443.46 
8341 3
12084701 2279.78 3901.67 1201.67 -271.113 878.108 919.008 
12080601 1773.78 3421.11 1589.89 -313.452 688.48 756.477 
12080300 1972.11 2329.67 1676.11 -720.038 461.274 855.119 
8341.5 3
12084701 2181.89 4401.33 1216.22 -191.563 977.821 996.409 
12080601 1668.22 3944.44 1581 -206.567 1024.14 1044.76 
12080300 1582.11 2594.56 1724.22 -763.209 518.374 922.605 
8342 3
12084701 2108.56 4923.56 1181.22 -143.791 1023.97 1034.01 
12080601 1556.44 4478.67 1583.56 -219.172 1047.49 1070.18 
12080300 1202.44 3055.11 1741.89 -744.444 903.05 1170.34 
8342.5 3
12084701 1951.75 5385.75 1154.75 -303.887 895.726 945.871 
12080601 1516.62 5026.38 1569.12 -77.1695 1061.45 1064.25 
12080300 872 3504.38 1813.25 -640.396 870.666 1080.82 
8343 3
12084701 1873.12 5861.5 1133.38 -171.67 1038.76 1052.85 
12080601 1478.38 5438.88 1544.25 -83.5153 900.655 904.519 
12080300 761 4010.75 1756.88 -242.358 1105.62 1131.87 
8343.5 3
12084701 1653.56 6195.33 1223.56 -443.575 674.411 807.21 
12080601 1314.22 5823.44 1590.11 -331.622 776.908 844.724 
12080300 631.778 4526.33 1752.89 -261.055 1041.58 1073.8 
8344 3
12084701 1477.22 6532.89 1402.89 -335.873 642.963 725.405 
12080601 1091.11 6176.33 1625.11 -424.974 672.169 795.245 
12080300 503.444 5031.33 1800.11 -244.444 961.905 992.479 
8344.5 3
12084701 1478.75 6821.62 1408.38 3.05556 577.472 577.48 
12080601 984.75 6555.62 1673.88 -212.722 758.583 787.845 
12080300 494.5 5621.38 1744.62 -17.8889 1180.08 1180.22 
8345 3
12084701 1554.44 7253.89 1370.33 151.389 864.528 877.683 
12080601 1043.44 7007.11 1671.78 117.389 902.972 910.571 
12080300 679.889 6060.89 1727.78 370.778 879.028 954.026 
8345.5 3
12084701 1572.75 7664.75 1343.75 37.2822 836.784 837.614 
12080601 1126 7294.5 1687.12 168.138 585.313 608.984 
12080300 851.25 6521.12 1728.88 349.004 937.344 1000.21 
8346 3
12084701 1618.12 8036.38 1353.5 94.9268 777.458 783.232 
12080601 1174.88 7658.88 1682.62 102.249 762.291 769.118 
12080300 1006.62 6978.75 1784 325.052 957.374 1011.05 
8346.5 3
12084701 1595.25 8424.88 1334.38 -45.9337 780.12 781.472 
12080601 1238.62 8022.25 1682.25 128.012 729.669 740.813 
12080300 1086.88 7318.25 1810.75 161.145 681.727 700.513 
8347 3
12084701 1608 8794 1294 25.3984 735.309 735.747 
12080601 1212 8401.56 1671.56 -53.0378 755.589 757.448 
12080300 1012.33 7631.11 1773.56 -148.489 623.229 640.675 
8347.5 3
12084701 1619.56 9110.11 1242.22 22.8823 625.963 626.381 
12080601 1081.89 8919.78 1667.56 -257.646 1026.18 1058.03 
12080300 978.222 7949.33 1760.67 -67.5468 630.143 633.753 
8348 3
12084701 1887.75 9474.62 1248.88 535.318 727.573 903.287 
12080601 1255 9252.88 1666.38 345.531 664.865 749.291 
12080300 981.25 8297.38 1748.12 6.04347 694.694 694.72 
8348.5 3
12084701 1749.67 9753.89 1362.22 -275.615 557.413 621.83 
12080601 1332.22 9770.33 1663.33 154.136 1032.85 1044.29 
12080300 1075.67 8713.67 1750.11 188.456 830.921 852.025 
8349 3
12084701 1805.62 10193.9 1455 106.183 834.888 841.613 
12080601 1365.75 10251.4 1660 63.6201 912.793 915.007 
12080300 1119 9206 1749.62 82.2264 934.219 937.83 
8349.5 3
12084701 1805 10508.1 1483.44 -1.27551 641.298 641.299 
12080601 1343.67 10648.8 1660 -45.068 811.026 812.277 
12080300 1133.11 9574.33 1738.22 28.7982 751.701 752.252 
8350 2
12084701 1704.78 10767 1484 -196.13 506.632 543.27 
12080300 906.111 10128.4 1765.67 -444.227 1084.37 1171.83 
8350.5 1
12080300 758.375 10491.5 1797.25 -304.611 748.568 808.172 
8351 1
12080300 572.333 10947.8 1799.22 -373.578 916.22 989.454 
