# Supplementary material for: Intrinsic group behaviour II: On the dependence of triad spatial dynamics on social and personal features; and on the effect of social interaction on small group dynamics
Source: PLoS One. 2019 Dec 3;14(12):e0225704. doi: 10.1371/journal.pone.0225704 (PMC6890182; doi:10.1371/journal.pone.0225704)
Supplement: S3 Data Set — (ZIP) [file pone.0225704.s003.zip › set_3_int/group_traj_triad_int/traj_3_0324_32.dat]

3 12081005 12070800 12081300 0 0 1 0 1 1 0 10 0 30 1255.28 1714.25 929.975 
8228 1
12070800 25913 -18735.2 1393 0 0 0 
8228.5 1
12070800 26034.8 -18741.9 1379 329.054 -17.9054 329.541 
8229 1
12070800 26057.2 -18964.5 1354 46.3918 -459.021 461.359 
8229.5 1
12070800 26119.1 -19043.6 1349.62 123.257 -157.62 200.09 
8230 1
12070800 26130.4 -19005.4 1342.5 21.9727 74.707 77.8713 
8230.5 1
12070800 26096.5 -18945.9 1347.88 -68.2964 119.96 138.039 
8231 1
12070800 26043.6 -18959.2 1343.88 -108.573 -27.4641 111.993 
8231.5 1
12070800 25664.6 -18573.3 1333.33 -737.489 750.811 1052.43 
8232 1
12070800 25424.6 -18310.9 1360.75 -483.731 529.15 716.935 
8232.5 1
12070800 25261.8 -18226.4 1364.62 -337.915 175.311 380.684 
8233 1
12070800 25146.9 -18169.8 1359.62 -235.883 116.273 262.983 
8233.5 1
12070800 24478.2 -18359.4 1362.25 -1337.25 -379.25 1389.99 
8234 1
12070800 23924 -18419.8 1361 -1124.24 -122.465 1130.89 
8234.5 1
12070800 23807.3 -18517.3 1361 -231.481 -193.618 301.781 
8235 1
12070800 23828.2 -18532.9 1361 40.5362 -30.1195 50.5012 
8235.5 1
12070800 23712.2 -18401.5 1361 -239.669 271.436 362.103 
8236 1
12070800 23753 -18200 1361 80.6931 399.01 407.088 
8236.5 1
12070800 23806.1 -18041.6 1361 106.677 318.022 335.437 
8237 1
12070800 24024.2 -17862.7 1361 425.141 348.847 549.944 
8237.5 1
12070800 24247.1 -17849.3 1361 435.392 26.1347 436.176 
8238 1
12070800 24382 -17970.2 1361 281.539 -252.535 378.204 
8238.5 1
12070800 24533 -18233.9 1361 302 -527.25 607.615 
8239 1
12070800 24604.1 -18264.3 1361.67 141.093 -60.4332 153.491 
8239.5 1
12070800 24426.8 -18135.6 1360.88 -332.76 241.479 411.146 
8240 1
12070800 24080.8 -18027.6 1361 -692 216 724.928 
8240.5 1
12070800 23992.3 -18007.1 1361 -184.301 42.6711 189.176 
8241 1
12070800 23859.9 -18164.8 1361 -281.127 -334.622 437.041 
8241.5 1
12070800 23812.7 -18341.1 1361 -89.5794 -334.651 346.433 
8242 1
12070800 23807.8 -18261.4 1361 -9.32954 151.302 151.589 
8242.5 1
12070800 23832 -18337.8 1361 48.7928 -153.672 161.232 
8243 1
12070800 23895.5 -18360.8 1361 128.283 -46.4646 136.438 
8243.5 1
12070800 23920.4 -17984.2 1361 50.2525 760.606 762.264 
8244 1
12070800 23991.2 -17858.4 1361 142.893 253.78 291.244 
8244.5 1
12070800 24098.4 -17920.6 1361 206.407 -119.942 238.725 
8245 1
12070800 24275.7 -17935.7 1361 366.403 -31.1762 367.727 
8245.5 1
12070800 24368 -17961.9 1353.38 201.058 -56.995 208.98 
8246 1
12070800 24424.4 -18003.8 1353.11 108.547 -80.5823 135.189 
8246.5 1
12070800 24348.6 -17936.9 1359.88 -151.639 133.806 202.233 
8247 1
12070800 24263.9 -17798.8 1361 -164.217 267.63 313.996 
8247.5 1
12070800 24250.3 -17914 1361 -27.152 -229.984 231.582 
8248 1
12070800 24132.6 -18243.5 1361 -250.342 -701.064 744.42 
8248.5 1
12070800 24114.1 -18353.1 1361 -36.1328 -214.111 217.139 
8249 1
12070800 24156 -18476.6 1361 85.6339 -252.556 266.679 
8249.5 1
12070800 24067.9 -18187.5 1361 -175.199 574.801 600.909 
8250 1
12070800 24039.5 -17946.5 1361 -56.8637 482.966 486.302 
8250.5 1
12070800 24080.6 -17843 1361 78.8015 198.656 213.715 
8251 1
12070800 24223.9 -18122.2 1354 280.469 -546.477 614.248 
8251.5 1
12070800 24290.9 -18409.5 1350.12 130.604 -559.942 574.971 
8252 1
12070800 24215.1 -18477.3 1349.71 -152.379 -136.39 204.503 
8252.5 1
12070800 24116.2 -18105.6 1349 -213.591 802.723 830.654 
8253 1
12070800 24330.5 -17994 1349 426.793 222.361 481.245 
8253.5 1
12070800 24566 -17958.3 1461.67 448.571 67.9365 453.687 
8254 1
12070800 25059.4 -17756.8 1393.5 959.874 392.185 1036.9 
8254.5 1
12070800 25261.7 -17426.9 1338.86 413.782 674.628 791.415 
8255 1
12070800 24899.1 -17107.9 1488.75 -763.346 671.541 1016.69 
8255.5 1
12070800 24545.9 -17005.5 1595.12 -692.647 200.735 721.148 
8256 1
12070800 24198.8 -16840.1 1664.12 -687.376 327.475 761.397 
8256.5 1
12070800 23989.4 -16727.5 1683.25 -422.98 227.525 480.291 
8257 1
12070800 23794.9 -16448.5 1681.5 -387.45 555.777 677.5 
8257.5 1
12070800 23725.8 -16163.5 1699.88 -141.071 581.633 598.496 
8258 1
12070800 23687.2 -15840 1691.75 -75.0487 630.604 635.054 
8258.5 1
12070800 23490.6 -15700.5 1700.5 -407.936 289.419 500.175 
8259 1
12070800 23239.8 -15507.6 1691 -495.745 381.313 625.43 
8259.5 1
12070800 22930.2 -15324 1668.5 -615.363 364.922 715.43 
8260 1
12070800 22538.8 -15283.5 1655 -784.569 81.1623 788.756 
8260.5 1
12070800 22250.7 -15344.8 1602.89 -559.385 -118.986 571.9 
8261 1
12070800 21895.9 -15394.5 1540 -686.251 -96.1745 692.957 
8261.5 1
12070800 21546.7 -15376.9 1507.71 -738.183 37.2999 739.125 
8262 1
12070800 21186 -15127 1533.56 -728.716 504.762 886.46 
8262.5 1
12070800 20903.6 -14882.9 1547.75 -551.514 476.807 729.049 
8263 1
12070800 20550.2 -14688.4 1612.88 -740.828 407.757 845.631 
8263.5 1
12070800 20221 -14430.8 1700 -662.475 518.36 841.172 
8264 1
12070800 19849.6 -14238.1 1702.33 -725.477 376.248 817.239 
8264.5 1
12070800 19498.8 -14127.8 1655 -682.447 214.656 715.41 
8265 1
12070800 19368.7 -14036.4 1650.3 -262.254 184.229 320.496 
8265.5 1
12070800 19219.9 -13849.9 1596 -292.913 367.126 469.659 
8266 1
12070800 18982.1 -13663.5 1579.6 -479.435 375.806 609.171 
8266.5 1
12070800 18630.2 -13559 1628.22 -709.431 210.685 740.055 
8267 1
12070800 18462.2 -13348.2 1583.11 -334.661 419.876 536.93 
8267.5 1
12070800 18105 -13184.3 1544.22 -694.985 318.85 764.637 
8268 1
12070800 17836.1 -12981.5 1571.75 -545.385 411.427 683.167 
8268.5 1
12070800 17662 -12730.1 1518.22 -356.084 514.088 625.365 
8269 1
12070800 17337.1 -12580.9 1485.33 -659.004 302.682 725.191 
8269.5 1
12070800 17030.6 -12391.6 1470.11 -592.951 366.215 696.925 
8270 1
12070800 16745 -12080.2 1477.62 -573.405 625.112 848.267 
8270.5 1
12070800 16177.9 -11807.5 1714.25 -1159.76 557.771 1286.92 
8271 1
12070800 15839.4 -11550.9 1734.67 -667.516 506.136 837.706 
8271.5 1
12070800 15782.4 -11286.1 1754 -109.328 507.211 518.86 
8272 1
12070800 15713.8 -11010.4 1741.5 -141.204 567.387 584.693 
8272.5 1
12070800 15621.4 -10735.6 1770.12 -194.065 577.206 608.956 
8273 1
12070800 15536.8 -10409.1 1799.11 -165.552 638.97 660.069 
8273.5 1
12070800 15384.8 -10078.9 1809.88 -295.774 642.483 707.295 
8274 1
12070800 15123.5 -9857.12 1826.62 -525.654 446.177 689.482 
8274.5 1
12070800 14878.5 -9580.75 1835 -487.078 549.453 734.264 
8275 1
12070800 14702.5 -9229.25 1826 -362.887 724.742 810.517 
8275.5 1
12070800 14450.4 -8946 1793.88 -513.493 576.884 772.315 
8276 1
12070800 14233.5 -8687.62 1720.75 -437.248 520.917 680.103 
8276.5 1
12070800 13927.9 -8332.12 1705 -610.03 709.581 935.757 
8277 1
12070800 13604.5 -8136.88 1697 -668.13 403.409 780.472 
8277.5 1
12070800 13322.2 -7947.44 1706.33 -542.842 364.29 653.746 
8278 1
12070800 13093.3 -7688.78 1694 -432.682 488.973 652.923 
8278.5 1
12070800 12793.1 -7398.56 1691.89 -595.679 575.838 828.506 
8279 1
12070800 12556.5 -7113.62 1714.25 -477.039 574.457 746.704 
8279.5 1
12070800 12342 -6874.67 1747 -435.091 484.703 651.338 
8280 1
12070800 12112.4 -6631 1735.75 -458.333 486.361 668.293 
8280.5 1
12070800 11928.1 -6514.12 1688.12 -377.561 239.498 447.115 
8281 1
12070800 11610.3 -6181.56 1634 -621.902 650.821 900.183 
8281.5 1
12070800 11230.9 -5738.25 1613.88 -779.175 910.278 1198.22 
8282 1
12070800 10843.6 -5435.11 1611.33 -793.687 621.186 1007.88 
8282.5 1
12070800 10587.9 -5232.88 1649.75 -517.572 409.385 659.907 
8283 1
12070800 10372.4 -5023.11 1682 -430.861 419.528 601.369 
8283.5 1
12070800 10092.7 -4833.56 1664.78 -538.034 364.53 649.894 
8284 1
12070800 9758.12 -4662.38 1670.25 -659.845 337.634 741.21 
8284.5 1
12070800 9495 -4447.25 1680 -553.947 452.895 715.522 
8285 1
12070800 9267.22 -4150.22 1705.56 -446.623 582.407 733.942 
8285.5 1
12070800 9043 -3896.75 1736.25 -425.469 480.972 642.151 
8286 1
12070800 8823.62 -3572.88 1721.38 -440.512 650.351 785.498 
8286.5 1
12070800 8578.62 -3313.12 1718.38 -495.951 525.81 722.803 
8287 1
12070800 8258.67 -3122.11 1697.56 -634.838 378.996 739.363 
8287.5 1
12070800 7940 -2912.62 1700.25 -626.064 411.564 749.227 
8288 1
12070800 7639.12 -2641 1701 -625.52 564.709 842.717 
8288.5 1
12070800 7321.89 -2361.44 1704.78 -625.712 551.392 833.996 
8289 1
12070800 7064.62 -2101.75 1726.75 -514.528 519.389 731.098 
8289.5 1
12070800 6718.62 -1735.12 1729.62 -723.849 766.998 1054.63 
8290 1
12070800 6338 -1470.44 1706.56 -741.959 515.947 903.717 
8290.5 2
12081005 4840.75 -654.75 1099.25 0 0 0 
12070800 6013.75 -1299.12 1707.62 -624.759 330.095 706.602 
8291 2
12081005 4654 -323.375 1071.12 -508.856 902.929 1036.44 
12070800 5678 -1028 1698.5 -682.419 551.067 877.138 
8291.5 2
12081005 4348.38 120.875 1039.5 -612.475 890.281 1080.61 
12070800 5420.25 -726.375 1691 -516.533 604.459 795.096 
8292 2
12081005 3997.88 613.625 1023.5 -705.231 991.449 1216.68 
12070800 5199.25 -376.875 1715.75 -444.668 703.219 832.014 
8292.5 2
12081005 3593.25 1161.5 976.75 -844.729 1143.79 1421.91 
12070800 5012.88 94.25 1711 -389.092 983.559 1057.72 
8293 3
12081300 4789.5 -564.25 948 0 0 0 
12081005 3187 1897 925.444 -809.263 1465.14 1673.78 
12070800 4849.11 457.111 1673 -326.223 722.831 793.036 
8293.5 3
12081300 4391.25 -105.75 919.75 -807.809 930.02 1231.87 
12081005 2806.38 2456.5 929.375 -727.772 1069.79 1293.87 
12070800 4635.25 874.125 1704.75 -408.912 797.35 896.089 
8294 3
12081300 4075.88 329.625 887.75 -650.258 897.68 1108.45 
12081005 2408 2663.88 938.375 -821.392 427.577 926.017 
12070800 4391 1339.5 1719 -503.608 959.536 1083.67 
8294.5 3
12081300 3883.25 825.125 884.125 -408.104 1049.79 1126.32 
12081005 2196.62 2865.62 1077.75 -447.828 427.436 619.074 
12070800 4073.75 1642.5 1699.25 -672.14 641.949 929.446 
8295 3
12081300 3773.88 1387.5 880.25 -214.041 1100.54 1121.16 
12081005 2005 3202.75 1159.88 -375 659.736 758.865 
12070800 3894.88 2075.5 1673.62 -350.049 847.358 916.815 
8295.5 3
12081300 3339.5 1694.88 874.625 -888.292 628.579 1088.2 
12081005 1848.5 3676.75 1108.75 -320.041 969.325 1020.79 
12070800 3718.75 2511.12 1639.62 -360.174 890.849 960.904 
8296 3
12081300 2858.38 1953.75 861 -937.865 504.63 1065.01 
12081005 1808 4310.75 1074 -78.9474 1235.87 1238.39 
12070800 3578 2904.75 1665 -274.366 767.3 814.878 
8296.5 3
12081300 2446.38 2316.62 913.75 -815.842 718.564 1087.17 
12081005 1759.75 5448.25 1065.62 -95.5446 2252.48 2254.5 
12070800 3443.12 3244.38 1729.75 -267.079 672.525 723.617 
8297 3
12081300 2089.38 2789 980.625 -725.61 960.112 1203.46 
12081005 1238.62 6668.75 1187.75 -1059.2 2480.69 2697.36 
12070800 3354.12 3740.88 1718.5 -180.894 1009.15 1025.23 
8297.5 3
12081300 1886 3097.88 918.375 -405.129 615.289 736.689 
12081005 1282.12 7834.25 1173.5 86.6534 2321.71 2323.33 
12070800 3240.12 4195.75 1709.12 -227.092 906.125 934.149 
8298 3
12081300 1587.44 3475.78 890.222 -583.116 738.091 940.64 
12081005 1273.11 9104.22 1113.11 -17.6053 2480.41 2480.48 
12070800 3075.44 4683.11 1731.33 -321.642 951.877 1004.75 
8298.5 3
12081300 1118.75 3929.62 1073.5 -913.634 884.692 1271.77 
12081005 1379.62 10221.4 1089.75 207.629 2177.69 2187.56 
12070800 2938.38 5294.25 1752 -267.192 1191.3 1220.9 
8299 3
12081300 839.875 4338.75 1123 -575 843.557 1020.89 
12081005 1382.75 11146.4 1084.5 6.4433 1907.22 1907.23 
12070800 2811.62 5773 1778.12 -261.34 987.113 1021.12 
8299.5 2
12081300 785.667 4840 1053.78 -106.709 986.713 992.466 
12070800 2517.78 6119.44 1786.78 -578.439 681.977 894.251 
8300 2
12081300 819.5 5546.5 1029.75 65.9519 1377.19 1378.77 
12070800 1964.38 6471 1881.38 -1078.76 685.293 1278.02 
8300.5 2
12081300 816.25 6233 1010.12 -6.68724 1412.55 1412.57 
12070800 1711.62 6861.62 1914.38 -520.062 803.755 957.333 
8301 2
12081300 697.625 6860.5 1038.75 -239.163 1265.12 1287.53 
12070800 1592 7150.38 1909.88 -241.179 582.157 630.139 
8301.5 2
12081300 788.778 7385.44 1047.22 184.52 1062.64 1078.54 
12070800 1454.78 7495.44 1916 -277.778 698.521 751.726 
8302 2
12081300 879 7943.5 1021.5 179.368 1109.45 1123.86 
12070800 1433.88 7725.25 1899.38 -41.5562 456.87 458.756 
8302.5 2
12081300 750.5 8143.12 1007 -258.551 401.66 477.681 
12070800 1379 8018.88 1882.62 -110.412 590.795 601.024 
8303 2
12081300 665.625 8854.5 1029.25 -166.422 1394.85 1404.75 
12070800 1274.75 8200.5 1866.38 -204.412 356.127 410.623 
8303.5 2
12081300 180.625 9386.75 1215 -979.798 1075.25 1454.71 
12070800 1098.12 8361.88 1844.38 -356.818 326.01 483.324 
8304 2
12081300 -299.25 8834.88 1226.5 -967.49 -1112.65 1474.46 
12070800 1059.5 8708.38 1842.25 -77.873 698.589 702.916 
8304.5 2
12081300 -720.111 7924 1200.56 -810.908 -1755.06 1933.34 
12070800 1270.67 9148.67 1841.56 406.872 848.346 940.87 
8305 2
12081300 -1437.25 7107.12 1124.25 -1371.2 -1561.9 2078.4 
12070800 1483 9489.75 1834.75 405.991 652.167 768.213 
8305.5 2
12081300 -2073.5 6483.38 1151.5 -1320.02 -1294.09 1848.54 
12070800 1636.62 9768.25 1805.12 318.724 577.801 659.878 
8306 2
12081300 -2733.62 6106.25 1171.5 -1344.45 -768.075 1548.38 
12070800 1280.5 10060.5 1784.38 -725.305 595.214 938.268 
8306.5 2
12081300 -3323.5 5778.5 1124.38 -1189.26 -660.786 1360.51 
12070800 1363.5 10593 1780.38 167.339 1073.59 1086.55 
8307 1
12081300 -3951 5439.38 1060.62 -1240.12 -670.208 1409.64 
8307.5 1
12081300 -4686.5 5109.88 974.25 -1513.37 -677.984 1658.3 
8308 1
12081300 -5410.56 4844.67 1000.67 -1448.11 -530.417 1542.2 
8308.5 1
12081300 -6145.25 4429.75 984.25 -1437.76 -811.97 1651.19 
8309 1
12081300 -6960.75 4012.5 996.25 -1624.5 -831.175 1824.79 
8309.5 1
12081300 -7934.5 3711.25 1081.38 -1967.17 -608.586 2059.16 
8310 1
12081300 -8843.12 3544.38 1028.25 -1854.34 -340.561 1885.35 
8310.5 1
12081300 -9468.62 3198.38 987.75 -1241.07 -686.508 1418.29 
8311 1
12081300 -9931.12 2803 1082.75 -936.235 -800.354 1231.71 
8311.5 1
12081300 -10342.7 2421.78 1147.22 -810.121 -750.437 1104.29 
8312 1
12081300 -10702.8 2027.25 1141 -706.046 -773.584 1047.35 
8312.5 1
12081300 -11075.6 1591.25 1107.88 -778.445 -910.23 1197.7 
8313 1
12081300 -11408.2 1017.22 1056.11 -667.866 -1152.67 1332.17 
8313.5 1
12081300 -11807.2 369.875 1140.62 -770.324 -1249.71 1468.05 
8314 1
12081300 -12140.9 -296.375 1191.38 -686.471 -1370.88 1533.16 
8314.5 1
12081300 -12621.8 -975.444 1165.22 -933.792 -1318.58 1615.74 
8315 1
12081300 -13183.4 -1535.62 1172.88 -1101.17 -1098.39 1555.33 
8315.5 1
12081300 -13689.9 -2089.78 1178.44 -1025.33 -1121.77 1519.76 
8316 1
12081300 -14292 -2789.5 1167.12 -1187.6 -1380.12 1820.75 
8316.5 1
12081300 -14784.1 -3367.89 1202.33 -992.159 -1166.11 1531.07 
8317 1
12081300 -15229.2 -4072.38 1216 -888.501 -1406.16 1663.35 
8317.5 1
12081300 -15717.4 -4685 1218.25 -1002.31 -1257.96 1608.44 
8318 1
12081300 -16176.1 -5403 1252.12 -941.992 -1474.33 1749.57 
8318.5 1
12081300 -16803.3 -5949 1168.67 -1234.66 -1074.8 1636.95 
8319 1
12081300 -17378.2 -6247.88 1166 -1133.96 -589.497 1278.03 
8319.5 1
12081300 -18073 -6390.22 1191.67 -1378.47 -282.435 1407.11 
8320 1
12081300 -18748.2 -6601.38 1138.5 -1355.92 -424.002 1420.67 
8320.5 1
12081300 -19372.4 -6799.11 1105.67 -1255.92 -397.859 1317.44 
8321 1
12081300 -19887 -6916.88 1130.5 -1031.17 -236 1057.83 
8321.5 1
12081300 -20315 -7245.5 1127.25 -864.646 -663.889 1090.12 
