# Supplementary material for: Intrinsic group behaviour II: On the dependence of triad spatial dynamics on social and personal features; and on the effect of social interaction on small group dynamics
Source: PLoS One. 2019 Dec 3;14(12):e0225704. doi: 10.1371/journal.pone.0225704 (PMC6890182; doi:10.1371/journal.pone.0225704)
Supplement: S3 Data Set — (ZIP) [file pone.0225704.s003.zip › set_3_int/group_traj_triad_int/traj_3_0324_31.dat]

3 12062201 12062600 12062700 0 0 0 1 1 1 0 10 10 10 1672.07 1731.49 1613.46 
8182.5 1
12062201 8326.6 2265 1191.8 0 0 0 
8183 1
12062201 8363.12 1802 1301.25 93.8946 -1190.23 1193.93 
8183.5 1
12062201 8506.56 1301.67 1418.44 296.344 -1033.75 1075.38 
8184 1
12062201 8706.38 858.125 1472.25 388.754 -862.922 946.448 
8184.5 1
12062201 8791.5 272.875 1520.25 179.589 -1234.7 1247.7 
8185 1
12062201 8959.5 -154.25 1557.25 336 -854.25 917.954 
8185.5 1
12062201 9155.75 -489.875 1603.5 397.267 -679.403 787.026 
8186 1
12062201 9343.33 -813.556 1593.67 375.167 -647.361 748.216 
8186.5 3
12062700 8748 -223 1529 0 0 0 
12062600 7172.67 -1719 901.333 0 0 0 
12062201 9524.5 -1157.5 1581.38 353.151 -670.457 757.779 
8187 3
12062700 8834.75 -422.375 1573 307.624 -707.004 771.03 
12062600 7648.25 -1755.5 964.75 1386.54 -106.414 1390.62 
12062201 9893.5 -1645 1577 736.527 -973.054 1220.37 
8187.5 3
12062700 9095.38 -947.375 1604.38 535.164 -1078.03 1203.56 
12062600 8105.75 -1836.12 967.125 939.425 -165.554 953.901 
12062201 10126.1 -2005 1601.25 477.669 -739.22 880.121 
8188 3
12062700 8933 -1824.11 1678.33 -314.68 -1699.1 1728 
12062600 8492.56 -2048.11 943.667 749.623 -410.826 854.817 
12062201 10441.4 -2627.67 1607.44 611.084 -1206.72 1352.62 
8188.5 3
12062700 9503.38 -2368.25 1735.5 1094.77 -1044.41 1513.05 
12062600 9386.25 -2221.88 1010.38 1715.34 -333.52 1747.47 
12062201 10804.8 -3142 1571.5 697.324 -987.204 1208.65 
8189 3
12062700 9771.25 -2528.12 1717.62 529.397 -315.958 616.515 
12062600 10145.9 -2592.25 1691.38 1501.24 -731.966 1670.17 
12062201 11218.2 -3509 1537.25 817.194 -725.296 1092.64 
8189.5 3
12062700 10224.1 -2911.25 1722.75 920.478 -778.709 1205.68 
12062600 10386.5 -3024.25 1730.25 489.075 -878.049 1005.07 
12062201 11486.8 -3850.75 1528.12 545.732 -694.614 883.352 
8190 3
12062700 10540 -3350.25 1722.38 647.285 -899.59 1108.26 
12062600 10535.5 -3346.62 1747.75 305.328 -660.605 727.752 
12062201 11730.8 -4277.25 1529 500 -873.975 1006.89 
8190.5 3
12062700 10872.5 -3718.38 1703 686.983 -760.589 1024.91 
12062600 11235.4 -3398.38 1735.25 1446.02 -106.921 1449.97 
12062201 12054.4 -4626.75 1546.88 668.647 -722.107 984.138 
8191 3
12062700 11175.1 -4188.25 1662 617.602 -958.929 1140.6 
12062600 11738 -3752.38 1713.38 1025.77 -722.449 1254.64 
12062201 12330.1 -5212.75 1509.62 562.755 -1195.92 1321.71 
8191.5 3
12062700 11434.8 -4549.88 1683.38 526.623 -733.519 902.985 
12062600 11994.4 -4123.75 1707 520.03 -753.296 915.362 
12062201 12659.9 -5887.38 1542.88 668.864 -1368.41 1523.13 
8192 3
12062700 11787.7 -4984.67 1695.67 670.944 -826.6 1064.63 
12062600 12247.4 -4505.56 1692 481.121 -725.866 870.838 
12062201 12996.9 -6397.67 1586.22 640.711 -970.136 1162.62 
8192.5 3
12062700 12136.9 -5553.62 1668.62 672.848 -1096.26 1286.28 
12062600 12584 -5179.38 1665.62 648.469 -1298.3 1451.24 
12062201 13206.2 -6886 1582.12 403.393 -940.912 1023.74 
8193 3
12062700 12355.6 -6090.75 1705.88 430.61 -1057.33 1141.66 
12062600 13129.5 -5848.62 1656.5 1073.82 -1317.42 1699.61 
12062201 13508.1 -7322.38 1583 594.242 -859.006 1044.52 
8193.5 3
12062700 12747.1 -6593 1729.38 783 -1004.5 1273.62 
12062600 13332.8 -6287.25 1653.75 406.5 -877.25 966.856 
12062201 13952.6 -7797.5 1541.88 889 -950.25 1301.27 
8194 3
12062700 12916.5 -7069.75 1724.75 344.959 -970.978 1030.43 
12062600 13207 -6633.75 1652 -256.11 -705.703 750.739 
12062201 14437.8 -8191.88 1512 988.035 -803.208 1273.32 
8194.5 3
12062700 13216 -7508.62 1722.12 605.051 -886.616 1073.39 
12062600 13467.6 -7057.25 1653.25 526.515 -855.556 1004.59 
12062201 15059.9 -8512.75 1530.38 1256.82 -648.232 1414.14 
8195 3
12062700 13555.9 -7899 1697.12 702.221 -806.56 1069.42 
12062600 13838 -7458.75 1634 765.238 -829.545 1128.6 
12062201 15544.8 -8780.75 1538.38 1001.81 -553.719 1144.65 
8195.5 3
12062700 14038.2 -8360.25 1687 927.644 -887.019 1283.48 
12062600 14433.5 -7850.5 1611.75 1145.19 -753.365 1370.78 
12062201 15911.4 -9084.75 1610.38 705.048 -584.615 915.897 
8196 3
12062700 14484.7 -8823.86 1676.43 935.984 -971.923 1349.33 
12062600 14873.4 -8205.29 1608.57 922.282 -743.786 1184.83 
12062201 16374.9 -9191.43 1627 971.661 -223.645 997.066 
8196.5 3
12062700 14945.8 -9257.12 1728.75 960.491 -902.641 1318.07 
12062600 15240 -8655 1641.12 763.69 -936.905 1208.72 
12062201 16751.9 -9374.25 1627.25 785.454 -380.878 872.929 
8197 3
12062700 15310.1 -9537.88 1780.12 715.864 -551.572 903.711 
12062600 15657.9 -9027 1682 820.972 -730.845 1099.15 
12062201 17010.9 -9567.5 1663.12 508.841 -379.666 634.874 
8197.5 3
12062700 15743.7 -9947.33 1803.33 828.952 -782.903 1140.22 
12062600 16107.3 -9430.78 1722.22 859.385 -772.042 1155.24 
12062201 17294.9 -10120.8 1697.67 543.048 -1057.89 1189.13 
8198 3
12062700 16202 -10304.9 1765.86 931.572 -726.674 1181.47 
12062600 16533 -9771.57 1725.14 865.176 -692.67 1108.3 
12062201 17644.7 -10503.6 1679 711.027 -778.036 1053.99 
8198.5 3
12062700 16542.5 -10681.9 1732.38 716.842 -793.722 1069.51 
12062600 17026.2 -10083.6 1687.38 1038.42 -656.955 1228.78 
12062201 18041.6 -10750.1 1643.75 835.602 -519.06 983.694 
8199 3
12062700 17113.1 -11032.7 1689.44 1070.56 -658.146 1256.69 
12062600 17483.1 -10380.4 1691.11 857.15 -556.885 1022.17 
12062201 18628.9 -11078.6 1617.44 1101.81 -616.192 1262.41 
8199.5 3
12062700 17650.6 -11435.7 1690.57 1055.91 -791.842 1319.84 
12062600 17880.6 -10738.7 1668.43 780.865 -703.87 1051.28 
12062201 19429.3 -11595 1595.43 1572.49 -1014.63 1871.41 
8200 3
12062700 18138.2 -11812 1706.62 1033.22 -797.215 1305.03 
12062600 18261.2 -11101.1 1652.38 806.522 -767.819 1113.56 
12062201 19833.9 -11938.4 1568.5 857.181 -727.489 1124.28 
8200.5 3
12062700 18886.6 -12181 1701.25 1467.4 -723.529 1636.08 
12062600 19101.6 -11573.1 1662.88 1647.79 -925.49 1889.91 
12062201 20178.5 -12301.5 1554.75 675.735 -712.01 981.619 
8201 3
12062700 19300.5 -12517.6 1788.25 846.37 -688.395 1090.98 
12062600 19693.1 -11978.5 1704.5 1209.61 -828.988 1466.42 
12062201 20600.2 -12682 1545.12 862.474 -778.119 1161.61 
8201.5 3
12062700 19718.4 -12862.8 1797.25 847.617 -700.051 1099.33 
12062600 20082 -12330 1697.5 788.793 -712.982 1063.27 
12062201 20978.5 -13000.9 1531.25 767.241 -646.805 1003.5 
8202 3
12062700 20212.3 -13323.2 1718.56 935.527 -872.106 1278.98 
12062600 20467.6 -12735 1650.11 730.219 -767.045 1059.05 
12062201 21564.6 -13151.2 1539.56 1109.95 -284.749 1145.9 
8202.5 3
12062700 20686 -13637.9 1669.62 907.407 -602.783 1089.37 
12062600 20899.5 -13091.8 1625.25 827.48 -683.429 1073.22 
12062201 22047.9 -13253 1571.25 925.899 -194.977 946.206 
8203 3
12062700 21109.4 -13911.7 1679.71 885.834 -572.886 1054.94 
12062600 21282.3 -13370.9 1608 800.807 -583.906 991.079 
12062201 22541.7 -13390.7 1615.29 1033.14 -288.105 1072.56 
8203.5 3
12062700 21557.6 -14085.6 1672 947.414 -367.529 1016.2 
12062600 21730 -13537.3 1596.89 946.542 -351.958 1009.86 
12062201 23061.2 -13514.6 1593.33 1098.33 -261.821 1129.1 
8204 3
12062700 22107 -14279 1673.89 1034.74 -364.302 1096.99 
12062600 22136.6 -13751.6 1612.11 765.641 -403.432 865.427 
12062201 23629.8 -13695.6 1551.67 1070.73 -340.866 1123.67 
8204.5 3
12062700 22426.3 -14390.9 1655.36 621.153 -217.722 658.205 
12062600 22493.8 -13886.2 1596.45 695.063 -261.919 742.775 
12062201 24095.8 -13875.4 1494.18 906.693 -349.821 971.837 
8205 3
12062700 22832.1 -14475.6 1638.6 847.239 -176.808 865.491 
12062600 22888.8 -13986.2 1573.1 824.597 -208.806 850.623 
12062201 24331.2 -14001.1 1512.4 491.403 -262.498 557.119 
8205.5 3
12062700 23672.8 -14727.8 1636.38 1708.64 -512.5 1783.84 
12062600 23572.2 -14154.5 1543.38 1389.13 -342.073 1430.62 
12062201 24846.2 -14437.1 1559.88 1046.85 -886.23 1371.6 
8206 3
12062700 24367.1 -14947.9 1645.22 1425.79 -452.031 1495.73 
12062600 24340.6 -14398.7 1545.33 1577.63 -501.369 1655.38 
12062201 25370.8 -14716.8 1574.78 1077.06 -574.236 1220.57 
8206.5 3
12062700 24769 -15140 1673.33 781.885 -373.757 866.625 
12062600 24904 -14591.4 1574.11 1096.2 -375.054 1158.58 
12062201 25851.9 -14999.8 1629 936.014 -550.584 1085.94 
8207 3
12062700 25174 -15301.9 1682.22 821.501 -328.375 884.7 
12062600 25416.6 -14637.1 1631.11 1039.67 -92.6302 1043.78 
12062201 26267.1 -15180.8 1662.78 842.236 -367.14 918.778 
8207.5 3
12062700 25613.4 -15434.4 1716.11 856.617 -258.393 894.74 
12062600 25876.4 -14743 1610 896.47 -206.411 919.926 
12062201 26882.1 -15380.8 1637.67 1198.83 -389.864 1260.63 
8208 3
12062700 26018.9 -15470.6 1745.88 799.666 -71.362 802.844 
12062600 26316.2 -14920 1560.25 867.467 -349.112 935.082 
12062201 27405.6 -15441.5 1603.25 1032.57 -119.768 1039.49 
8208.5 3
12062700 26548.8 -15709.8 1710.22 1045.17 -471.702 1146.69 
12062600 26750.4 -15107.7 1556.56 856.399 -370.151 932.969 
12062201 28013.4 -15499.4 1554.11 1198.85 -114.289 1204.29 
8209 3
12062700 27056.4 -15964 1682.38 1013.17 -507.43 1133.13 
12062600 27258 -15319.4 1548.25 1013.08 -422.572 1097.68 
12062201 28517.9 -15647.2 1565.88 1006.85 -295.021 1049.18 
8209.5 3
12062700 27576.6 -16225.8 1690.22 1055.13 -530.989 1181.21 
12062600 27815.6 -15436.3 1559.67 1130.94 -237.238 1155.56 
12062201 29027.7 -15802.4 1615.11 1034.06 -314.796 1080.91 
8210 3
12062700 28111.9 -16342.1 1718.25 1021.6 -222.037 1045.45 
12062600 28350.8 -15628.9 1590.88 1021.36 -367.446 1085.45 
12062201 29643.9 -15952.1 1627.75 1175.97 -285.65 1210.17 
8210.5 3
12062700 28519.2 -16352.8 1707.5 831.378 -21.6837 831.66 
12062600 28876.4 -15820.4 1629.62 1072.7 -390.816 1141.68 
12062201 30151.6 -16185.2 1611.75 1036.22 -475.765 1140.23 
8211 3
12062700 28899.9 -16391.8 1727.75 758.217 -77.6892 762.187 
12062600 29325 -16018.4 1647.62 893.675 -394.422 976.844 
12062201 30644.8 -16418.1 1575.25 982.321 -463.894 1086.35 
8211.5 3
12062700 29288.5 -16440.8 1698.38 794.734 -100.204 801.026 
12062600 29717.8 -16102.4 1628.38 803.17 -171.779 821.334 
12062201 31174.1 -16593.5 1525 1082.57 -358.64 1140.43 
8212 3
12062700 29633.2 -16520.8 1657.88 703.571 -163.265 722.266 
12062600 30254.8 -16319.2 1611.38 1095.92 -442.602 1181.92 
12062201 31772.9 -16888.6 1479.88 1221.94 -602.296 1362.31 
8212.5 3
12062700 30094.8 -16676.6 1634.25 919.323 -310.508 970.345 
12062600 30781.6 -16397.9 1582.38 1049.55 -156.624 1061.17 
12062201 32396.1 -17085.9 1434.5 1241.53 -392.928 1302.23 
8213 3
12062700 30492.8 -16750.5 1631.25 829.167 -153.906 843.329 
12062600 31246.2 -16555.5 1539.38 967.969 -328.385 1022.15 
12062201 33059.5 -17201.9 1459.38 1382.03 -241.667 1403 
8213.5 3
12062700 30919.9 -16800.9 1595.12 850.847 -100.349 856.744 
12062600 31790.9 -16744.4 1494 1084.91 -376.245 1148.3 
12062201 33664.1 -17166.6 1464.25 1204.43 70.2191 1206.48 
8214 3
12062700 31376 -16929.9 1548.89 870.468 -246.21 904.618 
12062600 32400.9 -16876.9 1468 1164.15 -252.889 1191.3 
12062201 34236.8 -17280.1 1495 1092.85 -216.577 1114.1 
8214.5 3
12062700 31919.8 -17137.6 1553.88 1066.18 -407.326 1141.34 
12062600 33013.4 -17100 1510.88 1200.95 -437.473 1278.15 
12062201 34766.2 -17336.4 1551 1038.18 -110.321 1044.03 
8215 3
12062700 32414.4 -17194.3 1563.86 1039.24 -119.035 1046.04 
12062600 33553.3 -17306.7 1512.29 1134.27 -434.274 1214.56 
12062201 35212.9 -17408.9 1566.14 938.25 -152.273 950.527 
8215.5 3
12062700 33013 -17256.5 1578.75 1257.5 -130.702 1264.28 
12062600 34045.2 -17388 1535.88 1033.54 -170.768 1047.55 
12062201 35666.9 -17483.9 1560.88 953.819 -157.601 966.752 
8216 3
12062700 33635.5 -17408.2 1585.75 1220.59 -297.549 1256.33 
12062600 34494.6 -17410.5 1565.62 881.127 -44.1176 882.231 
12062201 36191.2 -17674.8 1563.12 1028.19 -374.265 1094.19 
8216.5 3
12062700 34157.2 -17606.9 1641.62 1021.04 -388.699 1092.52 
12062600 35052.1 -17425.2 1616.62 1091 -28.865 1091.38 
12062201 36767.2 -17914.4 1555 1127.2 -468.933 1220.85 
8217 3
12062700 34712.2 -17793.1 1658.25 1116.7 -374.748 1177.9 
12062600 35534 -17485.5 1658.88 969.567 -121.227 977.117 
12062201 37221.8 -18167 1523.38 914.487 -508.3 1046.26 
8217.5 3
12062700 35231.7 -17999.9 1697.44 1004.67 -399.93 1081.35 
12062600 35980.2 -17667 1640.78 863.099 -351.064 931.765 
12062201 37680.2 -18502.6 1510.33 886.793 -649.044 1098.94 
8218 3
12062700 35745.1 -18271 1701.25 1039.39 -548.808 1175.38 
12062600 36346.2 -17846.5 1620.25 740.947 -363.36 825.247 
12062201 38122.4 -18858.1 1520.25 895.046 -719.776 1148.56 
8218.5 3
12062700 36311.6 -18553 1689.89 1132.86 -564 1265.49 
12062600 36763.4 -17976.6 1600 834.389 -260.111 873.992 
12062201 38740 -19171 1515.56 1235.25 -625.75 1384.7 
8219 3
12062700 36751.8 -18921.6 1677 869.949 -728.508 1134.7 
12062600 37154.6 -18187.8 1599 773.084 -417.38 878.559 
12062201 39214.6 -19461.9 1549.88 937.994 -574.852 1100.13 
8219.5 3
12062700 37196.9 -19101.9 1697.62 917.784 -371.649 990.177 
12062600 37642.2 -18404.2 1602.25 1005.41 -446.392 1100.05 
12062201 39538.8 -19632.4 1552.5 668.299 -351.546 755.121 
8220 3
12062700 37726.1 -19310.2 1726 1029.64 -405.345 1106.56 
12062600 38102.8 -18682.1 1602.11 895.968 -540.586 1046.42 
12062201 39976.8 -19890.9 1542.22 852.194 -502.945 989.54 
8220.5 3
12062700 38234.5 -19611.5 1769.62 1024.98 -607.415 1191.44 
12062600 38479.1 -18952.4 1583.12 758.765 -544.887 934.144 
12062201 40492.5 -20111.8 1563 1039.76 -445.284 1131.1 
8221 3
12062700 38707.7 -19901 1786.78 933.268 -571.006 1094.09 
12062600 39050.8 -19298.1 1560.44 1127.52 -681.925 1317.7 
12062201 40985.2 -20344.8 1573 971.839 -459.621 1075.05 
8221.5 3
12062700 39207.2 -20128 1767.78 999.111 -454 1097.42 
12062600 39470.3 -19553.2 1559 839.111 -510.222 982.056 
12062201 41170.8 -20405.8 1578.78 371.111 -122 390.65 
8222 3
12062700 39576 -20338.2 1734.75 755.692 -430.84 869.882 
12062600 39858.1 -19740.5 1571.75 794.655 -383.766 882.47 
12062201 41653.4 -20489.8 1588.5 988.929 -172.074 1003.79 
8222.5 3
12062700 40128.2 -20748.6 1710.89 1093.51 -812.486 1362.31 
12062600 40485.8 -19994.9 1587.11 1242.88 -503.74 1341.08 
12062201 42340.6 -20720 1621.89 1360.75 -455.941 1435.11 
8223 3
12062700 40953.6 -20959.6 1700.33 1605.71 -410.506 1657.35 
12062600 41230.9 -20380.2 1597.78 1449.63 -749.676 1632.01 
12062201 42902 -21278.6 1650.33 1092.3 -1086.68 1540.78 
8223.5 3
12062700 41355.2 -21241.8 1708.75 826.532 -580.647 1010.1 
12062600 41643.9 -20701.4 1653 849.766 -660.808 1076.46 
12062201 43258.1 -21523.6 1665.75 732.767 -504.258 889.508 
8224 3
12062700 41739.8 -21445.3 1737.89 762.952 -403.935 863.284 
12062600 42089 -20970 1693 883.185 -532.986 1031.55 
12062201 43644.8 -21788.4 1610.67 767.168 -525.435 929.855 
8224.5 3
12062700 42068.4 -21680.8 1756.6 764.238 -547.597 940.171 
12062600 42383 -21159.2 1725.4 683.721 -440 813.065 
12062201 43991.2 -21987.4 1554.8 805.633 -462.687 929.045 
8225 3
12062700 42527.1 -22056.9 1767.12 823.564 -675.18 1064.95 
12062600 42852 -21415.9 1713.38 842.011 -460.817 959.862 
12062201 44470.9 -22078.5 1522.5 861.176 -163.555 876.57 
8225.5 3
12062700 42991 -22259.8 1747.67 892.067 -390.198 973.673 
12062600 43315.6 -21655.1 1682.44 891.453 -460.069 1003.17 
12062201 45023.8 -22220.8 1539.67 1063.27 -273.611 1097.91 
8226 3
12062700 43460.7 -22416 1683.57 960.561 -319.473 1012.29 
12062600 43724.6 -21845.4 1683.86 836.433 -389.197 922.548 
12062201 45505.4 -22344.4 1554 984.971 -252.865 1016.91 
8226.5 3
12062700 43927.8 -22651.1 1681.88 989.482 -498.146 1107.8 
12062600 44203.5 -21986.2 1590 1014.68 -298.35 1057.63 
12062201 45954.1 -22490.6 1587.38 950.628 -309.738 999.816 
8227 3
12062700 44452.7 -22848.9 1674.11 1019.26 -384.008 1089.19 
12062600 44681.3 -22160.4 1586.67 927.832 -338.242 987.562 
12062201 46381.7 -22525.3 1687.67 830.178 -67.3948 832.909 
8227.5 3
12062700 44885.8 -22970.2 1707.75 859.292 -240.796 892.393 
12062600 45210.1 -22304.5 1618.5 1049.19 -285.825 1087.43 
12062201 46792.6 -22650.5 1690.62 815.394 -248.347 852.375 
8228 3
12062700 45357.2 -23110.1 1706.11 933.608 -276.953 973.821 
12062600 45655.2 -22410.1 1666.78 881.381 -209.131 905.852 
12062201 47149.8 -22713 1655.67 707.233 -123.762 717.98 
8228.5 2
12062700 45780.9 -23158.6 1709.5 816.287 -93.4757 821.621 
12062600 46133.1 -22426.6 1726.5 920.815 -31.8187 921.364 
8229 2
12062700 46315.8 -23275.2 1724.88 1102.84 -240.464 1128.75 
12062600 46598.2 -22597.1 1771.88 959.021 -351.546 1021.42 
8229.5 2
12062700 46681.6 -23480.6 1798.88 728.835 -409.114 835.807 
12062600 47022.6 -22868 1708 845.369 -539.592 1002.9 
8230 2
12062700 47053.8 -23789.6 1779 726.807 -603.516 944.711 
12062600 47200.6 -23224.2 1693.12 347.656 -695.801 777.82 
8230.5 1
12062700 47265.6 -23987.9 1772 427.167 -399.698 585.004 
