# Supplementary material for: Intrinsic group behaviour II: On the dependence of triad spatial dynamics on social and personal features; and on the effect of social interaction on small group dynamics
Source: PLoS One. 2019 Dec 3;14(12):e0225704. doi: 10.1371/journal.pone.0225704 (PMC6890182; doi:10.1371/journal.pone.0225704)
Supplement: S4 Data Set — (ZIP) [file pone.0225704.s004.zip]

Archive with 178 entries (176 files):
- set_3_nint/
- set_3_nint/readme.txt
- set_3_nint/group_traj_triad_noint/
- set_3_nint/group_traj_triad_noint/traj_3_0505_5.dat
- set_3_nint/group_traj_triad_noint/traj_3_0505_4.dat
- set_3_nint/group_traj_triad_noint/traj_3_0505_3.dat
- set_3_nint/group_traj_triad_noint/traj_3_0505_2.dat
- set_3_nint/group_traj_triad_noint/traj_3_0505_1.dat
- set_3_nint/group_traj_triad_noint/traj_3_0424_3.dat
- set_3_nint/group_traj_triad_noint/traj_3_0424_2.dat
- set_3_nint/group_traj_triad_noint/traj_3_0424_1.dat
- set_3_nint/group_traj_triad_noint/traj_3_0324_53.dat
- set_3_nint/group_traj_triad_noint/traj_3_0324_52.dat
- set_3_nint/group_traj_triad_noint/traj_3_0324_51.dat
- set_3_nint/group_traj_triad_noint/traj_3_0324_50.dat
- set_3_nint/group_traj_triad_noint/traj_3_0324_49.dat
- set_3_nint/group_traj_triad_noint/traj_3_0324_48.dat
- set_3_nint/group_traj_triad_noint/traj_3_0324_47.dat
- set_3_nint/group_traj_triad_noint/traj_3_0324_46.dat
- set_3_nint/group_traj_triad_noint/traj_3_0324_45.dat
- set_3_nint/group_traj_triad_noint/traj_3_0324_44.dat
- set_3_nint/group_traj_triad_noint/traj_3_0324_43.dat
- set_3_nint/group_traj_triad_noint/traj_3_0324_42.dat
- set_3_nint/group_traj_triad_noint/traj_3_0324_41.dat
- set_3_nint/group_traj_triad_noint/traj_3_0324_40.dat
- set_3_nint/group_traj_triad_noint/traj_3_0324_39.dat
- set_3_nint/group_traj_triad_noint/traj_3_0324_38.dat
- set_3_nint/group_traj_triad_noint/traj_3_0324_37.dat
- set_3_nint/group_traj_triad_noint/traj_3_0324_36.dat
- set_3_nint/group_traj_triad_noint/traj_3_0324_35.dat
- set_3_nint/group_traj_triad_noint/traj_3_0324_34.dat
- set_3_nint/group_traj_triad_noint/traj_3_0324_33.dat
- set_3_nint/group_traj_triad_noint/traj_3_0324_32.dat
- set_3_nint/group_traj_triad_noint/traj_3_0324_31.dat
- set_3_nint/group_traj_triad_noint/traj_3_0324_30.dat
- set_3_nint/group_traj_triad_noint/traj_3_0324_29.dat
- set_3_nint/group_traj_triad_noint/traj_3_0324_28.dat
- set_3_nint/group_traj_triad_noint/traj_3_0324_27.dat
- set_3_nint/group_traj_triad_noint/traj_3_0324_26.dat
- set_3_nint/group_traj_triad_noint/traj_3_0324_25.dat
- set_3_nint/group_traj_triad_noint/traj_3_0324_24.dat
- set_3_nint/group_traj_triad_noint/traj_3_0324_23.dat
- set_3_nint/group_traj_triad_noint/traj_3_0324_22.dat
- set_3_nint/group_traj_triad_noint/traj_3_0324_21.dat
- set_3_nint/group_traj_triad_noint/traj_3_0324_20.dat
- set_3_nint/group_traj_triad_noint/traj_3_0324_19.dat
- set_3_nint/group_traj_triad_noint/traj_3_0324_18.dat
- set_3_nint/group_traj_triad_noint/traj_3_0324_17.dat
- set_3_nint/group_traj_triad_noint/traj_3_0324_16.dat
- set_3_nint/group_traj_triad_noint/traj_3_0324_15.dat
- set_3_nint/group_traj_triad_noint/traj_3_0324_14.dat
- set_3_nint/group_traj_triad_noint/traj_3_0324_13.dat
- set_3_nint/group_traj_triad_noint/traj_3_0324_12.dat
- set_3_nint/group_traj_triad_noint/traj_3_0324_11.dat
- set_3_nint/group_traj_triad_noint/traj_3_0324_10.dat
- set_3_nint/group_traj_triad_noint/traj_3_0324_9.dat
- set_3_nint/group_traj_triad_noint/traj_3_0324_8.dat
- set_3_nint/group_traj_triad_noint/traj_3_0324_7.dat
- set_3_nint/group_traj_triad_noint/traj_3_0324_6.dat
- set_3_nint/group_traj_triad_noint/traj_3_0324_5.dat
- set_3_nint/group_traj_triad_noint/traj_3_0324_4.dat
- set_3_nint/group_traj_triad_noint/traj_3_0324_3.dat
- set_3_nint/group_traj_triad_noint/traj_3_0324_2.dat
- set_3_nint/group_traj_triad_noint/traj_3_0324_1.dat
- set_3_nint/group_traj_triad_noint/traj_3_0217_54.dat
- set_3_nint/group_traj_triad_noint/traj_3_0217_53.dat
- set_3_nint/group_traj_triad_noint/traj_3_0217_52.dat
- set_3_nint/group_traj_triad_noint/traj_3_0217_51.dat
- set_3_nint/group_traj_triad_noint/traj_3_0217_50.dat
- set_3_nint/group_traj_triad_noint/traj_3_0217_49.dat
- set_3_nint/group_traj_triad_noint/traj_3_0217_48.dat
- set_3_nint/group_traj_triad_noint/traj_3_0217_47.dat
- set_3_nint/group_traj_triad_noint/traj_3_0217_46.dat
- set_3_nint/group_traj_triad_noint/traj_3_0217_45.dat
- set_3_nint/group_traj_triad_noint/traj_3_0217_44.dat
- set_3_nint/group_traj_triad_noint/traj_3_0217_43.dat
- set_3_nint/group_traj_triad_noint/traj_3_0217_42.dat
- set_3_nint/group_traj_triad_noint/traj_3_0217_41.dat
- set_3_nint/group_traj_triad_noint/traj_3_0217_40.dat
- set_3_nint/group_traj_triad_noint/traj_3_0217_39.dat
- set_3_nint/group_traj_triad_noint/traj_3_0217_38.dat
- set_3_nint/group_traj_triad_noint/traj_3_0217_37.dat
- set_3_nint/group_traj_triad_noint/traj_3_0217_36.dat
- set_3_nint/group_traj_triad_noint/traj_3_0217_35.dat
- set_3_nint/group_traj_triad_noint/traj_3_0217_34.dat
- set_3_nint/group_traj_triad_noint/traj_3_0217_33.dat
- set_3_nint/group_traj_triad_noint/traj_3_0217_32.dat
- set_3_nint/group_traj_triad_noint/traj_3_0217_31.dat
- set_3_nint/group_traj_triad_noint/traj_3_0217_30.dat
- set_3_nint/group_traj_triad_noint/traj_3_0217_29.dat
- set_3_nint/group_traj_triad_noint/traj_3_0217_28.dat
- set_3_nint/group_traj_triad_noint/traj_3_0217_27.dat
- set_3_nint/group_traj_triad_noint/traj_3_0217_26.dat
- set_3_nint/group_traj_triad_noint/traj_3_0217_25.dat
- set_3_nint/group_traj_triad_noint/traj_3_0217_24.dat
- set_3_nint/group_traj_triad_noint/traj_3_0217_23.dat
- set_3_nint/group_traj_triad_noint/traj_3_0217_22.dat
- set_3_nint/group_traj_triad_noint/traj_3_0217_21.dat
- set_3_nint/group_traj_triad_noint/traj_3_0217_20.dat
- set_3_nint/group_traj_triad_noint/traj_3_0217_19.dat
- set_3_nint/group_traj_triad_noint/traj_3_0217_18.dat
- set_3_nint/group_traj_triad_noint/traj_3_0217_17.dat
- set_3_nint/group_traj_triad_noint/traj_3_0217_16.dat
- set_3_nint/group_traj_triad_noint/traj_3_0217_15.dat
- set_3_nint/group_traj_triad_noint/traj_3_0217_14.dat
- set_3_nint/group_traj_triad_noint/traj_3_0217_13.dat
- set_3_nint/group_traj_triad_noint/traj_3_0217_12.dat
- set_3_nint/group_traj_triad_noint/traj_3_0217_11.dat
- set_3_nint/group_traj_triad_noint/traj_3_0217_10.dat
- set_3_nint/group_traj_triad_noint/traj_3_0217_9.dat
- set_3_nint/group_traj_triad_noint/traj_3_0217_8.dat
- set_3_nint/group_traj_triad_noint/traj_3_0217_7.dat
- set_3_nint/group_traj_triad_noint/traj_3_0217_6.dat
- set_3_nint/group_traj_triad_noint/traj_3_0217_5.dat
- set_3_nint/group_traj_triad_noint/traj_3_0217_4.dat
- set_3_nint/group_traj_triad_noint/traj_3_0217_3.dat
- set_3_nint/group_traj_triad_noint/traj_3_0217_2.dat
- set_3_nint/group_traj_triad_noint/traj_3_0217_1.dat
- set_3_nint/group_traj_triad_noint/traj_3_0109_13.dat
- set_3_nint/group_traj_triad_noint/traj_3_0109_12.dat
- set_3_nint/group_traj_triad_noint/traj_3_0109_11.dat
- set_3_nint/group_traj_triad_noint/traj_3_0109_10.dat
- set_3_nint/group_traj_triad_noint/traj_3_0109_9.dat
- set_3_nint/group_traj_triad_noint/traj_3_0109_8.dat
- set_3_nint/group_traj_triad_noint/traj_3_0109_7.dat
- set_3_nint/group_traj_triad_noint/traj_3_0109_6.dat
- set_3_nint/group_traj_triad_noint/traj_3_0109_5.dat
- set_3_nint/group_traj_triad_noint/traj_3_0109_4.dat
- set_3_nint/group_traj_triad_noint/traj_3_0109_3.dat
- set_3_nint/group_traj_triad_noint/traj_3_0109_2.dat
- set_3_nint/group_traj_triad_noint/traj_3_0109_1.dat
- set_3_nint/group_traj_triad_noint/traj_3_0508_10.dat
- set_3_nint/group_traj_triad_noint/traj_3_0505_38.dat
- set_3_nint/group_traj_triad_noint/traj_3_0424_4.dat
- set_3_nint/group_traj_triad_noint/traj_3_0324_54.dat
- set_3_nint/group_traj_triad_noint/traj_3_0217_55.dat
- set_3_nint/group_traj_triad_noint/traj_3_0109_14.dat
- set_3_nint/group_traj_triad_noint/traj_3_0508_9.dat
- set_3_nint/group_traj_triad_noint/traj_3_0508_8.dat
- set_3_nint/group_traj_triad_noint/traj_3_0508_7.dat
- set_3_nint/group_traj_triad_noint/traj_3_0508_6.dat
- set_3_nint/group_traj_triad_noint/traj_3_0508_5.dat
- set_3_nint/group_traj_triad_noint/traj_3_0508_4.dat
- set_3_nint/group_traj_triad_noint/traj_3_0508_3.dat
- set_3_nint/group_traj_triad_noint/traj_3_0508_2.dat
- set_3_nint/group_traj_triad_noint/traj_3_0508_1.dat
- set_3_nint/group_traj_triad_noint/traj_3_0505_37.dat
- set_3_nint/group_traj_triad_noint/traj_3_0505_36.dat
- set_3_nint/group_traj_triad_noint/traj_3_0505_35.dat
- set_3_nint/group_traj_triad_noint/traj_3_0505_34.dat
- set_3_nint/group_traj_triad_noint/traj_3_0505_33.dat
- set_3_nint/group_traj_triad_noint/traj_3_0505_32.dat
- set_3_nint/group_traj_triad_noint/traj_3_0505_31.dat
- set_3_nint/group_traj_triad_noint/traj_3_0505_30.dat
- set_3_nint/group_traj_triad_noint/traj_3_0505_29.dat
- set_3_nint/group_traj_triad_noint/traj_3_0505_28.dat
- set_3_nint/group_traj_triad_noint/traj_3_0505_27.dat
- set_3_nint/group_traj_triad_noint/traj_3_0505_26.dat
- set_3_nint/group_traj_triad_noint/traj_3_0505_25.dat
- set_3_nint/group_traj_triad_noint/traj_3_0505_24.dat
- set_3_nint/group_traj_triad_noint/traj_3_0505_23.dat
- set_3_nint/group_traj_triad_noint/traj_3_0505_22.dat
- set_3_nint/group_traj_triad_noint/traj_3_0505_21.dat
- set_3_nint/group_traj_triad_noint/traj_3_0505_20.dat
- set_3_nint/group_traj_triad_noint/traj_3_0505_19.dat
- set_3_nint/group_traj_triad_noint/traj_3_0505_18.dat
- set_3_nint/group_traj_triad_noint/traj_3_0505_17.dat
- set_3_nint/group_traj_triad_noint/traj_3_0505_16.dat
- set_3_nint/group_traj_triad_noint/traj_3_0505_15.dat
- set_3_nint/group_traj_triad_noint/traj_3_0505_14.dat
- set_3_nint/group_traj_triad_noint/traj_3_0505_13.dat
- set_3_nint/group_traj_triad_noint/traj_3_0505_12.dat
- set_3_nint/group_traj_triad_noint/traj_3_0505_11.dat
- set_3_nint/group_traj_triad_noint/traj_3_0505_10.dat
- set_3_nint/group_traj_triad_noint/traj_3_0505_9.dat
- set_3_nint/group_traj_triad_noint/traj_3_0505_8.dat
- set_3_nint/group_traj_triad_noint/traj_3_0505_7.dat
- set_3_nint/group_traj_triad_noint/traj_3_0505_6.dat
