# Supplementary material for: Intrinsic group behaviour II: On the dependence of triad spatial dynamics on social and personal features; and on the effect of social interaction on small group dynamics
Source: PLoS One. 2019 Dec 3;14(12):e0225704. doi: 10.1371/journal.pone.0225704 (PMC6890182; doi:10.1371/journal.pone.0225704)
Supplement: S4 Data Set — (ZIP) [file pone.0225704.s004.zip › set_3_nint/group_traj_triad_noint/traj_3_0505_5.dat]

3 10205902 10213703 10205300 0 0 1 0 2 1 0 30 10 40 1660.68 1913.6 1426.92 
1853.5 1
10205300 46831.4 -22971.6 1810.56 0 0 0 
1854 1
10205300 46571.8 -22815.6 1778.25 -628.649 377.707 733.391 
1854.5 1
10205300 46210.3 -22588.6 1773.8 -707.396 444.154 835.273 
1855 1
10205300 45852.2 -22349.7 1755.27 -723.502 482.694 869.74 
1855.5 1
10205300 45549.2 -22205.9 1710.4 -612.121 290.505 677.559 
1856 1
10205300 45281.7 -21950.5 1668.2 -538.162 513.883 744.107 
1856.5 1
10205300 44890.6 -21612.5 1646.27 -785.408 678.715 1038.04 
1857 1
10205300 44405.5 -21409.3 1616 -979.933 410.37 1062.39 
1857.5 1
10205300 44002.1 -21195.8 1598.19 -788.029 417.155 891.632 
1858 1
10205300 43622.5 -21055 1640.07 -738.513 273.833 787.646 
1858.5 1
10205300 43227.5 -20886 1756.93 -791.45 338.677 860.869 
1859 1
10205300 42660.5 -20685 1766.85 -1166.66 413.58 1237.79 
1859.5 2
10205902 46362.5 -21681.5 1974.55 0 0 0 
10205300 42315.6 -20594.2 1741.6 -691.259 181.964 714.808 
1860 2
10205902 45994.4 -21406.1 1946.71 -825.33 617.291 1030.64 
10205300 41922.7 -20596.5 1714.36 -761.406 -4.45736 761.419 
1860.5 2
10205902 45530.9 -21269.9 1921.15 -940.029 276.308 979.796 
10205300 41478 -20497.2 1682.85 -902.057 201.357 924.258 
1861 2
10205902 45040.6 -21136.4 1901.46 -1006.79 274.206 1043.46 
10205300 41139.5 -20283.5 1681 -695.151 438.951 822.139 
1861.5 2
10205902 44431.2 -21046.9 1894.2 -1206.76 177.131 1219.69 
10205300 40846.9 -20123.1 1659.4 -579.264 317.614 660.625 
1862 2
10205902 43923.1 -21046.9 1866.71 -990.504 0.148519 990.504 
10205300 40387.3 -19710.3 1570.21 -895.999 804.641 1204.27 
1862.5 2
10205902 43380.3 -20891.2 1881.31 -1100.94 315.828 1145.35 
10205300 39951.2 -19387.5 1543.46 -884.649 654.66 1100.54 
1863 2
10205902 42933.4 -20820.5 1931 -897.348 141.875 908.494 
10205300 39593.9 -19150.3 1542.29 -717.463 476.411 861.232 
1863.5 2
10205902 42546.2 -20610.9 2033.15 -766.881 415.004 871.971 
10205300 39313.1 -18924.5 1526.31 -556 447.177 713.515 
1864 2
10205902 42030.2 -20333.1 2026.58 -1042.23 561.292 1183.76 
10205300 38935.5 -18695.9 1537.83 -762.782 461.707 891.633 
1864.5 2
10205902 41254.8 -20334.9 2008.23 -1585.69 -3.76226 1585.7 
10205300 38485.2 -18489.8 1530.31 -920.953 421.412 1012.79 
1865 2
10205902 40756.1 -20090.2 1939.31 -979.9 480.731 1091.47 
10205300 38094 -18287.1 1547.38 -768.475 398.368 865.593 
1865.5 2
10205902 40213.1 -19627 1860.07 -1096.84 935.82 1441.81 
10205300 37775 -18218.7 1583.79 -644.444 138.106 659.077 
1866 2
10205902 39772.5 -19247.4 1836.4 -854.024 735.659 1127.19 
10205300 37336.1 -18172.6 1585 -850.517 89.3688 855.199 
1866.5 2
10205902 39421.9 -18975.9 1818.92 -719.802 557.447 910.419 
10205300 37009.9 -18201.6 1568.85 -669.836 -59.5798 672.481 
1867 2
10205902 38941.6 -18724.8 1796.71 -958.786 501.272 1081.92 
10205300 36899.4 -18191.7 1571.14 -220.69 19.7627 221.574 
1867.5 2
10205902 38529 -18466.1 1810.71 -813.75 510.144 960.435 
10205300 36705.3 -17978.4 1621.64 -382.784 420.823 568.872 
1868 2
10205902 38039.7 -18369.4 1818.21 -988.456 195.527 1007.61 
10205300 36530.5 -17865.6 1627.29 -353.102 227.85 420.234 
1868.5 2
10205902 37704.1 -18314.8 1831.29 -661.877 107.636 670.571 
10205300 36442 -17660.8 1616.07 -174.556 403.917 440.021 
1869 2
10205902 37436.2 -18183.7 1834 -554.683 271.415 617.527 
10205300 36661.2 -17589.8 1573.54 453.894 147.032 477.114 
1869.5 2
10205902 37339.6 -18091.4 1834 -188.42 179.991 260.574 
10205300 36677.1 -17503.6 1572.5 30.8785 168.027 170.841 
1870 2
10205902 37171.5 -18189.5 1849.13 -333.409 -194.662 386.076 
10205300 36639.7 -17575.6 1603.73 -74.0835 -142.914 160.974 
1870.5 2
10205902 37020.7 -18257.4 1899.93 -301.6 -135.867 330.79 
10205300 36740.7 -17587.3 1599.73 201.867 -23.3333 203.211 
1871 2
10205902 36923.4 -18190.9 1912.07 -196.323 134.159 237.784 
10205300 36930.7 -17539.1 1611.5 383.161 97.1678 395.289 
1871.5 2
10205902 36807.5 -17964.8 1909.07 -237.412 463.261 520.553 
10205300 37222.4 -17644.3 1611.43 597.775 -215.603 635.468 
1872 2
10205902 36526.6 -17550.5 1874.85 -568.592 838.713 1013.28 
10205300 37637.4 -17950.8 1613 839.992 -620.568 1044.36 
1872.5 2
10205902 36498.1 -17478.1 1800.79 -57.5203 146.243 157.148 
10205300 37729.6 -18027.9 1623.86 186.38 -155.578 242.78 
1873 2
10205902 36506 -17475.8 1693.07 15.528 4.51722 16.1717 
10205300 37840 -18065.8 1817.14 218.097 -74.9577 230.619 
1873.5 2
10205902 36464.5 -17420.2 1633.5 -80.4264 107.697 134.413 
10205300 38083.7 -17991.6 1821.29 472.315 143.688 493.687 
1874 2
10205902 36458 -17367.7 1576.69 -12.9225 104.417 105.214 
10205300 37967 -17807.7 1821 -232.036 365.707 433.108 
1874.5 2
10205902 36333.5 -17336.4 1574 -256.252 64.4191 264.225 
10205300 37208.2 -17372.5 1821 -1561.25 895.537 1799.86 
1875 2
10205902 36183.2 -17273.5 1590 -301.823 126.197 327.143 
10205300 36615 -17671.9 1865.92 -1191.23 -601.328 1334.4 
1875.5 2
10205902 35967.3 -17227.8 1579.23 -440.502 93.2496 450.264 
10205300 36399.1 -17616.1 1923.08 -440.659 113.972 455.16 
1876 2
10205902 35730.7 -17219.2 1607.46 -468.545 17.2125 468.861 
10205300 36278.7 -17586.8 1862 -238.385 58.035 245.348 
1876.5 2
10205902 35485.5 -17256.3 1576.31 -483.69 -73.2817 489.21 
10205300 36020.6 -17519.2 1824.38 -509.027 133.364 526.208 
1877 2
10205902 35206 -17128.4 1595.92 -558.923 255.846 614.697 
10205300 35697.8 -17480.8 1850.38 -645.692 76.6154 650.222 
1877.5 2
10205902 34843.6 -17095.4 1584.07 -724.857 65.9121 727.848 
10205300 35401.1 -17461.6 1855.5 -593.396 38.4066 594.637 
1878 2
10205902 34367.2 -17062.2 1567.86 -934.034 65.1261 936.301 
10205300 35013.2 -17327.1 1878.21 -760.504 263.866 804.979 
1878.5 2
10205902 33905.9 -17079.3 1563.23 -909.845 -33.7148 910.469 
10205300 34671.2 -17321.5 1847.46 -674.524 11.0649 674.614 
1879 2
10205902 33490.1 -17049.4 1543 -833.227 60.0211 835.386 
10205300 34301.2 -17325.3 1822.86 -741.516 -7.66368 741.556 
1879.5 2
10205902 32980.5 -17027.3 1517.23 -1011.27 43.7489 1012.22 
10205300 33864.1 -17226.1 1816.46 -867.336 196.843 889.392 
1880 2
10205902 32414.6 -16816.8 1440.92 -1152.5 428.834 1229.7 
10205300 33464.3 -17352.4 1807.5 -814.142 -257.311 853.836 
1880.5 2
10205902 31837.3 -16639.6 1419.69 -1170.94 359.299 1224.83 
10205300 32887.8 -17227.2 1811.23 -1169.35 253.927 1196.6 
1881 2
10205902 31360.2 -16606.8 1434.77 -954.308 65.6923 956.566 
10205300 32409.9 -17209.9 1822.54 -955.846 34.6154 956.473 
1881.5 2
10205902 30798.3 -16469.7 1540.15 -1160.84 283.217 1194.89 
10205300 31921.8 -17074.9 1828 -1008.42 278.926 1046.29 
1882 2
10205902 30126.4 -16284.1 1702.36 -1327.97 366.84 1377.7 
10205300 31423.2 -16902.9 1896.07 -985.438 340.051 1042.46 
1882.5 2
10205902 29551.5 -16171.1 1682.77 -1099.08 216.051 1120.11 
10205300 30744.5 -16832.1 1799.85 -1297.81 135.335 1304.84 
1883 2
10205902 29137.7 -16143.3 1723.38 -839.445 56.327 841.332 
10205300 30094.1 -16702.3 1869 -1319.24 263.224 1345.24 
1883.5 2
10205902 28673.5 -15943.7 1738.31 -943.402 405.722 1026.95 
10205300 29635.5 -16639.6 1933 -931.989 127.423 940.659 
1884 2
10205902 28232.7 -15846.9 1648.54 -887.014 194.707 908.133 
10205300 29143.8 -16558.3 1948.31 -989.475 163.597 1002.91 
1884.5 2
10205902 27643.6 -15685 1589.46 -1173.46 322.556 1216.98 
10205300 28723.9 -16344.1 1966.38 -836.347 426.755 938.933 
1885 2
10205902 27129.3 -15512.1 1567.14 -1032.79 347.246 1089.6 
10205300 28229.4 -16242.4 1996.64 -993.104 204.113 1013.86 
1885.5 2
10205902 26585.1 -15282.1 1618.29 -1073.26 453.508 1165.14 
10205300 27694.4 -16118.1 1988.64 -1055.09 245.139 1083.19 
1886 2
10205902 26004.1 -15025.9 1654.23 -1166.8 514.498 1275.2 
10205300 27277.5 -16039.1 1857.92 -837.283 158.767 852.203 
1886.5 2
10205902 25488.1 -14774.8 1663.69 -1046.65 509.284 1163.98 
10205300 26737 -15822.6 1853.92 -1096.27 439.07 1180.93 
1887 2
10205902 25011.4 -14579.5 1617.64 -940.135 385.298 1016.03 
10205300 26205.1 -15510.5 1868.57 -1049.17 615.612 1216.44 
1887.5 2
10205902 24545.5 -14449.4 1618.23 -917.107 256.133 952.202 
10205300 25765.2 -15267.9 1851.08 -865.979 477.514 988.908 
1888 2
10205902 24082.4 -14262.6 1618.71 -949.142 382.668 1023.38 
10205300 25256.6 -15023.4 1887.64 -1042.18 501.16 1156.41 
1888.5 2
10205902 23607.9 -14048.1 1582.13 -939.453 424.771 1031.02 
10205300 24875.3 -14792.4 1931.67 -755.059 457.341 882.765 
1889 2
10205902 22983.6 -13808.9 1494.47 -1233.86 472.859 1321.37 
10205300 24414.6 -14676.1 1891.93 -910.408 229.776 938.957 
1889.5 2
10205902 22439 -13660.6 1557.73 -1100.2 299.529 1140.25 
10205300 24105.7 -14452.7 1870.73 -623.973 451.313 770.082 
1890 2
10205902 21875.5 -13984.6 1521.73 -1138.45 -654.545 1313.2 
10205300 23542.6 -14315.4 1902.67 -1137.64 277.441 1170.98 
1890.5 2
10205902 21332.6 -13761.6 1498.93 -1096.7 450.505 1185.62 
10205300 22876.3 -14171.7 1861.27 -1345.99 290.37 1376.96 
1891 2
10205902 20935.4 -13367.7 1638.75 -775.708 769.36 1092.54 
10205300 22240.3 -13937.1 1854.44 -1242.23 458.211 1324.04 
1891.5 2
10205902 20604 -13122.6 1626.47 -648.606 479.623 806.677 
10205300 21763.8 -13865.8 1857.4 -932.51 139.457 942.88 
1892 2
10205902 20167 -12916.2 1617.67 -882.828 416.97 976.345 
10205300 21197.7 -13629.9 1909.27 -1143.57 476.633 1238.92 
1892.5 2
10205902 19831.3 -12622.7 1609.2 -676.882 591.801 899.109 
10205300 20806.1 -13450.4 1923.4 -789.651 361.828 868.601 
1893 2
10205902 19439.5 -12347 1609.87 -788.196 554.661 963.796 
10205300 20379.4 -13282.5 1896.67 -858.484 337.894 922.587 
1893.5 2
10205902 19099.5 -12036.3 1636 -682.731 623.963 924.906 
10205300 19967.1 -12994 1916.53 -827.979 579.25 1010.48 
1894 2
10205902 18818.4 -11692.9 1653.47 -566.801 692.339 894.76 
10205300 19592.9 -12688.5 1943.8 -754.301 615.995 973.868 
1894.5 2
10205902 18125.3 -11244.2 1634.47 -1397.45 904.57 1664.66 
10205300 19247.9 -12397.5 1943.2 -695.565 586.559 909.869 
1895 2
10205902 17561.7 -10932.5 1639.6 -1134 627.096 1295.85 
10205300 18879.1 -12088.7 1946.47 -742.052 621.462 967.914 
1895.5 2
10205902 17222.8 -10590.5 1689.33 -679.092 685.371 964.831 
10205300 18383 -11855.9 1892.6 -994.255 466.399 1098.21 
1896 2
10205902 16903.6 -10269.4 1666.56 -622.295 626.04 882.71 
10205300 17579.9 -11483.9 1906.62 -1565.42 725.26 1725.27 
1896.5 2
10205902 16562.6 -9891.8 1650.07 -664.644 736.014 991.7 
10205300 17060.8 -11260.3 1920.53 -1011.96 435.884 1101.85 
1897 2
10205902 16377.1 -9501.47 1669.2 -374.815 788.552 873.098 
10205300 16612.3 -10855.4 1906.87 -905.993 817.912 1220.58 
1897.5 3
10213703 15380.1 -9568 1427.07 0 0 0 
10205902 16040.4 -9127.13 1701 -680.135 756.229 1017.09 
10205300 16255.1 -10475.1 1858.33 -721.616 768.35 1054.08 
1898 3
10213703 15055.5 -9287.4 1466.13 -677.533 585.804 895.665 
10205902 15724.1 -8712.07 1715.07 -637.769 836.828 1052.15 
10205300 15882.5 -10138.9 1901.27 -751.344 677.823 1011.91 
1898.5 3
10213703 14951.3 -8734.27 1419.87 -210.215 1115.19 1134.83 
10205902 15483.6 -8277.8 1667.2 -484.812 875.538 1000.8 
10205300 15668.1 -9779.93 1923 -432.258 723.656 842.926 
1899 2
10205902 15152.7 -7867.47 1609.2 -667.07 827.285 1062.72 
10205300 15400.3 -9411.6 1893.33 -539.785 742.608 918.06 
1899.5 2
10205902 14818.1 -7386.2 1564.6 -673.239 968.343 1179.38 
10205300 14844 -9053.6 1951.67 -1119.38 720.322 1331.12 
1899 1
10213703 14852 -8487.67 1410 -333.11 827.517 892.046 
1900 3
10213703 13636 -7215 1445 -836.314 875.287 1210.6 
10205902 14266.2 -6826.31 1574.12 -1078.02 1093.53 1535.56 
10205300 14344.6 -8427 1907.31 -975.464 1223.83 1565.02 
1900.5 3
10213703 13504.9 -7084.07 1461.87 -496.465 495.96 701.75 
10205902 13943 -6472.13 1604.13 -632.461 693.11 938.301 
10205300 13918.7 -7952.33 1924.33 -833.456 928.898 1248 
1901 3
10213703 13137.7 -6790.73 1454.67 -741.818 592.593 949.453 
10205902 13631.5 -6209.93 1628 -629.36 529.697 822.601 
10205300 13651.5 -7602.07 1922.93 -539.798 707.609 889.996 
1901.5 3
10213703 12867.5 -6507.73 1490.67 -545.993 571.717 790.55 
10205902 13307.5 -5972.93 1647.27 -654.411 478.788 810.858 
10205300 13313.9 -7342.4 1944.13 -681.886 524.579 860.32 
1902 3
10213703 12472.9 -6167.93 1426.93 -795.565 685.081 1049.88 
10205902 12933.6 -5642.2 1632.6 -753.898 666.801 1006.47 
10205300 12945.9 -7000.8 1927.6 -741.935 688.71 1012.32 
1902.5 3
10213703 12005.5 -5886.87 1341.87 -944.242 567.811 1101.82 
10205902 12439.5 -5443 1612.2 -998.114 402.424 1076.19 
10205300 12688.1 -6694.13 1937.87 -520.943 619.529 809.442 
1903 3
10213703 11537.7 -5545.47 1298.2 -945.051 689.697 1169.96 
10205902 11912.1 -5107.07 1590.6 -1065.59 678.653 1263.35 
10205300 12270.5 -6446.47 1906.93 -843.502 500.337 980.73 
1903.5 3
10213703 10987 -5264.06 1318.06 -1073.42 548.546 1205.46 
10205902 11424.9 -4778.88 1590.62 -949.57 639.75 1144.97 
10205300 11892.1 -6116.44 1892.75 -737.638 643.332 978.767 
1904 3
10213703 10824.1 -4917.73 1418.8 -318.852 677.748 749.005 
10205902 11001.6 -4412.87 1594.2 -828.449 716.259 1095.15 
10205300 11489 -5662.07 1905.33 -788.894 889.18 1188.69 
1904.5 3
10213703 10472.1 -4676.93 1451.93 -710.976 486.465 861.473 
10205902 10533.7 -4120.73 1587.93 -945.185 590.168 1114.3 
10205300 11131.3 -5228.33 1912.2 -722.559 876.229 1135.72 
1905 3
10213703 9911.67 -4312.8 1412.6 -1129.97 734.14 1347.52 
10205902 10165.2 -3838.47 1610 -743.011 569.086 935.908 
10205300 10798.3 -4913.93 1835.93 -671.371 633.871 923.326 
1905.5 3
10213703 9575.73 -4054.87 1404.2 -678.653 521.077 855.624 
10205902 9806.73 -3578.27 1640.13 -724.175 525.657 894.843 
10205300 10475.1 -4675.27 1812.8 -652.929 482.155 811.659 
1906 3
10213703 9247.8 -3754.73 1407.13 -661.156 605.108 896.26 
10205902 9422.73 -3284.33 1662.4 -774.194 592.608 974.966 
10205300 10136.7 -4377.67 1828.6 -682.258 600 908.557 
1906.5 3
10213703 8819.53 -3334.67 1419.73 -865.185 848.62 1211.9 
10205902 9070.2 -2894 1646.2 -712.189 788.552 1062.56 
10205300 9921.67 -3883.2 1836.87 -434.478 998.923 1089.32 
1907 3
10213703 8355.06 -2860.5 1406.81 -907.17 926.107 1296.39 
10205902 8731.94 -2530.56 1607.38 -660.669 709.839 969.719 
10205300 9573.56 -3588.62 1872.5 -679.891 575.342 890.657 
1907.5 3
10213703 8040.07 -2634.13 1408.8 -616.43 442.988 759.094 
10205902 8341.13 -2193 1604.8 -764.783 660.592 1010.58 
10205300 9281.93 -3261.13 1915.73 -570.703 640.884 858.157 
1908 3
10213703 7631.73 -2283.27 1420.6 -823.253 707.392 1085.43 
10205902 7978.33 -1871.27 1628.67 -731.452 648.656 977.638 
10205300 8975.27 -2895.4 1904.53 -618.28 737.366 962.277 
1908.5 3
10213703 7213.13 -1899.4 1475.33 -845.657 775.488 1147.4 
10205902 7568.73 -1499 1627.33 -827.475 752.054 1118.17 
10205300 8674.4 -2646.87 1924 -607.811 502.088 788.37 
1909 3
10213703 6754.33 -1511.53 1387.4 -925 781.989 1211.25 
10205902 7204.27 -1197.2 1612.67 -734.812 608.468 954.034 
10205300 8357.4 -2100.2 1872.87 -639.113 1102.15 1274.05 
1909.5 3
10213703 6283.47 -1170.6 1391.2 -951.246 688.754 1174.42 
10205902 6744.8 -856.2 1615.33 -928.215 688.889 1155.92 
10205300 7976.73 -1547.73 1864.07 -769.024 1116.09 1355.38 
1910 3
10213703 5906.87 -862.867 1383.27 -760.808 621.684 982.507 
10205902 6371.47 -515.667 1599.07 -754.209 687.946 1020.83 
10205300 7596.87 -1256.53 1866.07 -767.407 588.283 966.949 
1910.5 3
10213703 5545.19 -531.062 1342.5 -706.405 648.055 958.636 
10205902 6022.19 -171.875 1609.25 -682.186 671.468 957.208 
10205300 7318.12 -848.25 1893.5 -544.417 797.428 965.548 
1911 3
10213703 5116.93 -205.933 1305.07 -838.071 636.261 1052.23 
10205902 5653.87 185.267 1602 -720.784 698.907 1003.99 
10205300 6897.93 -473.667 1869.2 -822.293 733.04 1101.6 
1911.5 3
10213703 4667.47 119.667 1286.67 -908.013 657.778 1121.23 
10205902 5331.47 524.467 1576 -651.313 685.253 945.399 
10205300 6470.87 -49.7333 1861.67 -862.761 856.431 1215.66 
1912 3
10213703 4214.27 453.267 1238.27 -915.556 673.939 1136.85 
10205902 5095.47 828.467 1485.73 -476.768 614.141 777.481 
10205300 6130.07 329.267 1877 -688.485 765.657 1029.68 
1912.5 3
10213703 3894.4 740.6 1203.33 -646.195 580.471 868.628 
10205902 4707.53 1189.33 1489 -783.704 729.024 1070.36 
10205300 5739.13 566.6 1848.53 -789.764 479.461 923.911 
1913 3
10213703 3497.73 1023 1195.93 -801.347 570.505 983.683 
10205902 4115.4 1376.4 1470.33 -1196.23 377.912 1254.5 
10205300 5355.07 926.4 1836.4 -775.892 726.869 1063.18 
1913.5 3
10213703 3109.6 1369.47 1238.27 -784.108 699.933 1051.06 
10205902 3677.2 1645.47 1442.8 -885.253 543.569 1038.82 
10205300 5018.8 1212.33 1809.8 -679.327 577.643 891.715 
1914 3
10213703 2748.31 1736.5 1277.69 -705.64 716.862 1005.89 
10205902 3307.19 1978.06 1523.12 -722.681 649.601 971.725 
10205300 4580.56 1514.81 1786.88 -855.933 590.78 1040.02 
1914.5 3
10213703 2436.73 2040.13 1308.47 -607.367 591.878 848.065 
10205902 2979.6 2391.6 1565.53 -638.572 806.116 1028.4 
10205300 4077.93 1779.13 1685.8 -979.784 515.245 1107 
1915 3
10213703 2144 2298.93 1361.6 -590.188 521.774 787.763 
10205902 2813.93 2831.53 1595.07 -334.005 886.962 947.767 
10205300 3668.27 2053.6 1640.6 -825.941 553.36 994.176 
1915.5 3
10213703 1869.73 2535.33 1396.47 -554.074 477.576 731.489 
10205902 2511.27 3037.73 1576.4 -611.448 416.566 739.862 
10205300 3253.93 2177.87 1728.2 -837.037 251.044 873.873 
1916 3
10213703 1790.07 2761.93 1436.53 -160.943 457.778 485.245 
10205902 2280.13 3419.8 1613.13 -466.936 771.852 902.1 
10205300 2981.93 2590.2 1889.93 -549.495 832.997 997.912 
1916.5 3
10213703 1478.13 2928.13 1428.27 -630.168 335.758 714.035 
10205902 2101.4 3844.67 1649.2 -361.077 858.316 931.174 
10205300 2794.33 2827.87 1871.4 -378.99 480.135 611.688 
1917 3
10213703 1471.73 3300.27 1401.87 -12.9032 750.269 750.38 
10205902 1911.8 4241.67 1634.13 -382.258 800.403 886.999 
10205300 2571.8 3097.6 1876 -448.656 543.817 705.003 
1917.5 3
10213703 1417.06 3637.25 1391.69 -106.779 658.171 666.776 
10205902 1678.38 4625.38 1624.5 -455.908 749.43 877.21 
10205300 2500.12 3582.56 1888.44 -139.99 947.192 957.481 
1918 3
10213703 1231.67 4049.07 1364.53 -362.81 805.903 883.805 
10205902 1387.93 4996.93 1665.13 -568.379 727.12 922.907 
10205300 2320.8 3865.87 1902.13 -350.93 554.411 656.143 
1918.5 3
10213703 1013.8 4525.53 1378.93 -440.135 962.559 1058.41 
10205902 945.4 5322.6 1690.27 -894.007 657.912 1110 
10205300 2167.27 4236.67 1906 -310.168 749.091 810.766 
1919 3
10213703 630 4919.13 1428.87 -775.354 795.152 1110.6 
10205902 585.733 5551.73 1665.47 -726.599 462.896 861.521 
10205300 2003.13 4602.13 1896 -331.582 738.316 809.357 
1919.5 3
10213703 287.867 5123.2 1471.8 -691.178 412.256 804.787 
10205902 224.533 5733.8 1657.13 -729.697 367.811 817.155 
10205300 1749.93 4913.93 1895.67 -511.515 629.899 811.431 
1920 3
10213703 -86.0667 5313.27 1446.07 -755.421 383.973 847.405 
10205902 -147.467 5958.8 1662.6 -751.515 454.545 878.286 
10205300 1446.87 5215.4 1939.53 -612.256 609.024 863.578 
1920.5 3
10213703 -500.533 5483.07 1417 -837.306 343.03 904.849 
10205902 -535.933 6148.07 1667.27 -784.781 382.357 872.971 
10205300 1116.53 5557.67 1944.13 -667.34 691.448 960.959 
1921 3
10213703 -841.8 5659.13 1379.27 -685.274 353.548 771.101 
10205902 -927.333 6334.8 1614.4 -785.944 374.967 870.809 
10205300 757.6 5876.13 1923 -720.75 639.491 963.55 
1921.5 3
10213703 -1285.12 5819.81 1342 -862.5 312.605 917.403 
10205902 -1351.62 6445.44 1535.94 -825.47 215.248 853.073 
10205300 414.875 6264.44 1900.5 -666.78 755.456 1007.63 
1922 3
10213703 -1649.4 5891.27 1463.2 -712.867 139.832 726.452 
10205902 -1756.87 6677.87 1443.8 -793.037 454.852 914.219 
10205300 288.067 6757.93 1898.27 -248.157 965.745 997.119 
1922.5 3
10213703 -2083.67 6155.67 1358.53 -877.306 534.141 1027.12 
10205902 -2138.53 6900.27 1605.53 -771.044 449.293 892.397 
10205300 56.3333 7016.4 1894.13 -468.148 522.155 701.291 
1923 3
10213703 -2515 6279.33 1399.8 -864.395 247.829 899.221 
10205902 -2562.6 6957.67 1622.93 -849.833 115.03 857.583 
10205300 -208.067 7085.2 1885.07 -529.86 137.876 547.504 
1923.5 3
10213703 -2997.27 6356.8 1370.67 -970.355 155.869 982.794 
10205902 -2964.6 7017.13 1631.53 -808.853 119.651 817.655 
10205300 -662.067 7278.47 1789.33 -913.481 388.867 992.806 
1924 3
10213703 -3381.73 6295.8 1305.6 -775.134 -122.984 784.83 
10205902 -3304.53 7097.27 1643.07 -685.349 161.559 704.134 
10205300 -877.533 7581.8 1616.67 -434.409 611.559 750.144 
1924.5 3
10213703 -3806.6 6370.33 1285.67 -858.316 150.572 871.424 
10205902 -3712.4 7079.67 1624.87 -823.973 -35.5556 824.74 
10205300 -1213.6 7740.87 1675.67 -678.923 321.347 751.132 
1925 3
10213703 -4214.33 6461.2 1243.2 -823.704 183.569 843.911 
10205902 -4092.2 7039.4 1598.93 -767.273 -81.3468 771.573 
10205300 -1544.93 7926.73 1761.53 -669.36 375.488 767.486 
1925.5 3
10213703 -4793.69 6414 1153.56 -1131.55 -92.1875 1135.3 
10205902 -4543.56 7171.38 1548.75 -881.567 257.764 918.479 
10205300 -1957.19 8183.75 1921.19 -805.184 501.986 948.847 
1926 3
10213703 -5537.2 6709.47 1156.27 -1455.01 578.213 1565.69 
10205902 -5104.47 7050.53 1329.27 -1097.66 -236.481 1122.84 
10205300 -2352.53 8193.73 1931.87 -773.671 19.5369 773.918 
1926.5 3
10213703 -5679.53 6633.27 1161.73 -286.385 -153.32 324.844 
10205902 -5238.67 6915.6 1414.93 -270.02 -271.496 382.911 
10205300 -2766.6 8003.13 1907.07 -833.132 -383.501 917.16 
1927 3
10213703 -6020.87 6895 1082.27 -688.172 527.688 867.2 
10205902 -5529.33 7064.6 1392 -586.022 300.403 658.531 
10205300 -3103.4 7876.67 1905.4 -679.032 -254.973 725.325 
1927.5 3
10213703 -6056.67 6814.2 1044.27 -71.4571 -161.277 176.399 
10205902 -5957.13 7435.13 1373.87 -853.892 739.587 1129.66 
10205300 -3433.93 7958.73 1896 -659.747 163.806 679.778 
1928 3
10213703 -5916.2 6990.47 1030.4 283.199 355.376 454.416 
10205902 -6758.13 7714.67 1398.73 -1614.92 563.575 1710.43 
10205300 -3644.4 7705.47 1902.27 -424.328 -510.618 663.917 
1928.5 3
10213703 -5980 7233.13 1048.27 -128.889 490.236 506.896 
10205902 -7136.93 7809.53 1315.8 -765.253 191.65 788.886 
10205300 -4013.8 7343.07 1879.87 -746.263 -732.121 1045.42 
1929 3
10213703 -6505.13 7624.2 1054.13 -1060.88 790.034 1322.73 
10205902 -7549.13 8329.8 1469.87 -832.727 1051.04 1340.94 
10205300 -4249.93 7155.8 1921.47 -477.037 -378.316 608.841 
1929.5 3
10213703 -6840.56 7860.81 1043.38 -655.135 462.134 801.729 
10205902 -7751.31 8588.19 1356.44 -394.881 504.663 640.793 
10205300 -4651 7107.19 1673.62 -783.333 -94.9463 789.066 
1930 2
10205902 -8055.87 8810.07 1457.87 -595.996 434.206 737.392 
10205300 -5012.07 7148.13 1358.27 -706.588 80.1288 711.117 
1930.5 2
10205902 -8274.33 9061.47 1411.07 -441.347 507.879 672.851 
10205300 -5017 7093.67 1487.33 -9.96633 -110.034 110.484 
1931 2
10205902 -8523.67 9238.27 1423.27 -503.704 357.172 617.486 
10205300 -5059 6875.2 1488.2 -84.8485 -441.347 449.429 
1931.5 2
10205902 -8796.33 9457.73 1377.8 -550.842 443.367 707.107 
10205300 -5160.47 6817.53 1487.47 -204.983 -116.498 235.775 
1932 2
10205902 -9143.67 9644.47 1388.4 -701.684 377.239 796.661 
10205300 -5354.87 6979.47 1479.8 -392.727 327.138 511.13 
1932.5 2
10205902 -9479.4 9776.4 1357.07 -678.249 266.532 728.739 
10205300 -5637.67 7259.87 1486.4 -571.313 566.465 804.538 
1933 2
10205902 -9823.69 9912.5 1370.81 -672.437 265.82 723.071 
10205300 -6211.5 7562.88 1495.06 -1120.77 591.813 1267.42 
1933.5 2
10205902 -10109.2 10060.3 1391.07 -557.642 288.737 627.96 
10205300 -7111.2 7998.13 1666.8 -1757.23 850.114 1952.06 
1934 2
10205902 -10487.5 10222.3 1400.73 -764.31 327.138 831.378 
10205300 -7637.27 8304.27 1721.13 -1062.76 618.451 1229.61 
1934.5 2
10205902 -10830.1 10396.4 1330.13 -690.726 351.075 774.826 
10205300 -8163.87 8515 1624.4 -1061.69 424.866 1143.55 
1935 2
10205902 -10959.4 10516.2 1397.4 -261.145 242.02 356.048 
10205300 -8628.73 8782.13 1699.8 -939.125 539.663 1083.14 
1935.5 2
10205902 -11370.3 10729.6 1419.4 -830.034 431.111 935.314 
10205300 -9097.73 9067.93 1699.27 -947.475 577.374 1109.54 
1936 2
10205902 -11725 11068.8 1384.93 -716.633 685.253 991.531 
10205300 -9493.27 9418.4 1611.4 -799.057 708.013 1067.6 
1936.5 2
10205902 -12042.8 11162.5 1317.75 -620.728 183.008 647.143 
10205300 -9826.25 9691.88 1575.5 -650.358 534.131 841.583 
1937 2
10205902 -12375.5 11340.2 1350.53 -650.987 347.75 738.047 
10205300 -10243 10089.3 1678.53 -815.558 777.674 1126.9 
1937.5 2
10205902 -12783.1 11608.5 1394.2 -823.569 542.088 985.964 
10205300 -10606.5 10442.3 1616.6 -734.411 713.266 1023.77 
1938 2
10205902 -13147.6 11781.9 1337.93 -736.296 350.168 815.322 
10205300 -11072.2 10676.6 1671.27 -940.741 473.266 1053.08 
1938.5 2
10205902 -13459.7 12015.3 1243.27 -628.035 469.752 784.28 
10205300 -11479.1 10917.2 1643.67 -818.779 484.105 951.187 
1939 2
10205902 -13784.9 12241.7 1318.93 -656.835 457.374 800.389 
10205300 -11817.3 11357.8 1625.87 -683.098 890.101 1122.01 
1939.5 2
10205902 -14111.1 12476 1349.6 -659.125 473.266 811.434 
10205300 -12294.2 11651.1 1653.67 -963.502 592.593 1131.15 
1940 2
10205902 -14188.3 12627.5 1247.06 -150.447 295.322 331.435 
10205300 -12689 12037.2 1571.19 -769.591 752.664 1076.46 
1940.5 2
10205902 -14238.3 12711.7 1292.8 -97.7577 164.84 191.648 
10205300 -13035.9 12362.3 1584.8 -678.8 636.04 930.224 
1941 2
10205902 -14132.1 12806.2 1284.6 214.113 190.457 286.563 
10205300 -13336.4 12617.3 1574.87 -605.914 514.113 794.634 
1941.5 2
10205902 -13986.3 12960.9 1228.53 294.411 312.458 429.311 
10205300 -13390.9 12903.6 1563.8 -110.168 578.451 588.849 
1942 2
10205902 -14048.5 12853.8 1268.6 -125.657 -216.296 250.147 
10205300 -13506.1 13103.8 1494 -232.593 404.444 466.556 
1942.5 2
10205902 -14198.3 12688.1 1280 -302.626 -334.815 451.313 
10205300 -13610.5 13157 1542.2 -211.044 107.475 236.834 
1943 2
10205902 -14228.1 12685.3 1246.07 -60.0673 -5.52189 60.3206 
10205300 -13608 13085 1457.33 5.11784 -145.455 145.545 
1943.5 2
10205902 -14179.2 12710.7 1259.5 95.3451 49.5199 107.438 
10205300 -13493.9 13135.2 1452.94 222.778 98.0225 243.39 
1944 2
10205902 -14178.1 12742.7 1234.2 2.18526 62.712 62.7501 
10205300 -13497.2 13078.3 1448.07 -6.38454 -111.261 111.444 
1944.5 2
10205902 -14266.1 12793.5 1291.2 -177.643 102.626 205.157 
10205300 -13599.5 13103.1 1298.87 -206.734 50.101 212.718 
1945 2
10205902 -14373.2 12770.2 1282.33 -216.431 -47.138 221.505 
10205300 -13571.8 12948.7 1444 56.0269 -312.054 317.044 
1945.5 2
10205902 -14363.3 12796.3 1280.8 20.0673 52.6599 56.3539 
10205300 -13507.6 12819.3 1424.2 129.697 -261.279 291.699 
1946 2
10205902 -14273.2 12856.6 1285.53 181.953 121.886 219.004 
10205300 -13540.9 12620.7 1407.8 -67.2054 -401.347 406.935 
1946.5 2
10205902 -14188 12878.3 1186.73 172.121 43.771 177.6 
10205300 -13533.9 12372.9 1490.67 14.0067 -500.606 500.802 
1947 2
10205902 -14217.4 12800.4 1141.5 -57.2612 -151.836 162.274 
10205300 -13215.8 12034 1434.56 620.24 -660.559 906.11 
1947.5 2
10205902 -14103.1 12700.2 1253.33 223.128 -195.654 296.761 
10205300 -13005.9 11540.1 1617.93 409.798 -964.583 1048.02 
1948 2
10205902 -14161.1 12680.5 1219.8 -117.037 -39.7306 123.597 
10205300 -13130.1 11284.5 1615.73 -250.774 -516.498 574.159 
1948.5 2
10205902 -14116.3 12752 1267.93 90.5051 144.377 170.399 
10205300 -13056.4 10973.7 1577 148.822 -627.879 645.275 
1949 2
10205902 -14132 12819.1 1249.27 -31.7845 135.623 139.298 
10205300 -12949.2 10708.5 1685.73 216.566 -535.623 577.748 
1949.5 2
10205902 -14177.5 12797.9 1237.33 -91.9865 -42.8283 101.468 
10205300 -12727.7 10548.9 1597.73 447.542 -322.424 551.59 
1950 2
10205902 -14224.2 12676.1 1265.75 -91.1214 -237.907 254.76 
10205300 -12565.6 10456.6 1696.06 316.488 -180.412 364.298 
1950.5 2
10205902 -14135.5 12713.1 1224.2 173.492 72.4234 188.001 
10205300 -12498.6 10292.7 1752.87 131.164 -320.605 346.398 
1951 2
10205902 -14157.3 12757 1180.73 -43.8172 88.4409 98.7002 
10205300 -12545.2 10330.7 1671.47 -93.9516 76.6129 121.229 
1951.5 2
10205902 -14213.5 12870.7 1214.33 -113.441 229.301 255.828 
10205300 -12892.3 10834 1650.67 -699.731 1014.65 1232.53 
1952 2
10205902 -14191.7 12819 1206.73 43.8632 -104.091 112.956 
10205300 -13290.1 10947.5 1524.8 -800.537 228.437 832.492 
1952.5 2
10205902 -14219.3 12760.9 1210.6 -55.5108 -117.07 129.564 
10205300 -13408.7 11256.4 1506.33 -239.113 622.715 667.045 
1953 2
10205902 -14173.1 12740.4 1210.53 93.1452 -41.3978 101.93 
10205300 -13524.7 11637.7 1591.73 -233.737 768.683 803.434 
1953.5 2
10205902 -14177.5 12809.4 1222.93 -8.87097 139.113 139.395 
10205300 -13691 11920.5 1578.07 -335.349 570.296 661.586 
1954 2
10205902 -14174.1 12847 1306.75 6.64876 73.4375 73.7379 
10205300 -13623.4 12282.7 1531.88 131.958 707.332 719.536 
1954.5 2
10205902 -14090.3 12781.8 1272.2 163.984 -127.593 207.776 
10205300 -13562.9 12638.8 1495 118.534 696.893 706.902 
1955 2
10205902 -14117.2 12796.3 1279 -54.4108 29.2256 61.763 
10205300 -13582.6 13006.7 1482.27 -39.8653 743.3 744.368 
1955.5 2
10205902 -14117.9 12858.3 1272.87 -1.34409 125.134 125.142 
10205300 -13593.2 13440 1500.33 -21.371 873.522 873.783 
1956 2
10205902 -14169.7 12812.3 1262.93 -104.781 -92.9293 140.053 
10205300 -13617.3 13813.3 1651.2 -48.6195 754.209 755.774 
1956.5 2
10205902 -14147 12855.9 1196.87 45.9259 87.9461 99.2155 
10205300 -13841.5 14137.6 1599.33 -452.929 655.084 796.417 
1957 2
10205902 -14172.2 12997.2 1189.6 -50.9091 285.522 290.025 
10205300 -13986.5 14431.2 1740.6 -292.929 593.131 661.523 
1957.5 2
10205902 -14278.6 13247.2 1174.94 -207.861 488.379 530.773 
10205300 -13879.6 14756 2023.62 208.797 634.375 667.853 
1958 2
10205902 -14359.9 13545.9 1207.6 -159.116 584.508 605.778 
10205300 -13882.7 15095.5 2007.27 -6.07469 664.449 664.477 
1958.5 2
10205902 -14422.3 13636.9 1306.27 -125.806 183.333 222.347 
10205300 -14041.1 15418.4 2008.67 -319.489 650.941 725.119 
1959 2
10205902 -14529.9 13720.7 1369.53 -216.935 168.952 274.965 
10205300 -14213.3 15678.8 1920.8 -347.177 525 629.41 
1959.5 2
10205902 -14761.8 13950.9 1412.87 -466.533 463.313 657.504 
10205300 -14280.7 16053.7 1914.6 -135.614 754.259 766.353 
1960 2
10205902 -14881.7 14253.2 1475.29 -242.741 611.905 658.294 
10205300 -14441.9 16474.7 1871.5 -326.306 852.323 912.65 
1960.5 2
10205902 -15073.6 14545.3 1603.92 -385.344 586.533 701.791 
10205300 -14646.3 16860.5 1868.23 -410.4 774.747 876.733 
1961 2
10205902 -15179 14727.2 1644.69 -212.898 367.521 424.732 
10205300 -14855.2 17296.2 1910.77 -421.911 880.186 976.083 
1961.5 2
10205902 -15320.4 15042.3 1725.57 -281.73 627.599 687.934 
10205300 -14996.7 17815.3 2024.43 -281.993 1033.97 1071.74 
1962 2
10205902 -15409.9 15304.4 1772.86 -173.45 508.029 536.822 
10205300 -14969.4 17969.6 1839.57 53.0177 299.003 303.667 
1962.5 2
10205902 -15569.8 15607.6 1769.71 -320.355 607.644 686.919 
10205300 -15063.9 18034.5 1836.07 -189.379 130.117 229.771 
1963 2
10205902 -15682.6 15868.2 1776.15 -222.544 513.98 560.09 
10205300 -15288.6 17767.9 1820.46 -443.31 -525.793 687.737 
1963.5 2
10205902 -15729.8 16114.4 1818.71 -95.2936 497.225 506.274 
10205300 -15346.7 17348.9 1830.71 -117.372 -846.598 854.695 
1964 2
10205902 -15847.8 16283.9 1815.07 -238.384 342.424 417.23 
10205300 -15193 16827.4 1902.36 310.534 -1053.39 1098.21 
1964.5 2
10205902 -15589.1 16415.8 1716.64 531.241 270.901 596.325 
10205300 -14907.8 16351 2127.21 585.656 -978.293 1140.2 
1965 2
10205902 -15653.1 16302.4 1664.6 -124.877 -221.025 253.863 
10205300 -14867.3 15977.7 1991 78.9845 -727.745 732.019 
1965.5 2
10205902 -15590.5 16310.9 1488.4 122.745 16.732 123.88 
10205300 -14919.7 15536.9 1988.6 -102.876 -864.314 870.415 
1966 2
10205902 -15809.7 16245.1 1512.47 -438.4 -131.733 457.764 
10205300 -14826.6 15316.3 1929.47 186.267 -441.067 478.785 
1966.5 2
10205902 -16050.6 15975.7 1521.71 -492.658 -550.823 738.997 
10205300 -14690.7 15056.9 1848.64 277.885 -530.48 598.857 
1967 2
10205902 -16102.6 15906.4 1540.57 -107.884 -143.894 179.846 
10205300 -14573.8 14806.5 1590.21 242.59 -519.561 573.406 
1967.5 2
10205902 -16049 15855.7 1548 105.804 -99.8873 145.506 
10205300 -14569.9 14607.9 1754.43 7.74866 -391.66 391.736 
1968 2
10205902 -16062.8 15835.9 1550.69 -27.3742 -39.3463 47.9321 
10205300 -14535.9 14334.1 1551.08 67.4634 -544.437 548.601 
1968.5 2
10205902 -16036.8 15747.4 1539.71 50.7491 -172.98 180.271 
10205300 -14367.7 14206.1 1784.71 328.533 -250.011 412.843 
1969 2
10205902 -16042.2 15694.5 1528.92 -10.8901 -105.637 106.197 
10205300 -14341.2 14150.8 1746.85 52.967 -110.604 122.633 
1969.5 2
10205902 -16128.4 15618.9 1532.54 -178.742 -156.878 237.823 
10205300 -14503.6 14139.6 1576.54 -336.898 -23.1408 337.691 
1970 2
10205902 -16183 15568.4 1563.43 -106.671 -98.7616 145.37 
10205300 -14605.9 14221.6 1770.07 -199.83 160.07 256.037 
1970.5 2
10205902 -16066.2 15508.5 1641.85 237.336 -121.583 266.666 
10205300 -14707.9 14320.3 1818.62 -207.306 200.683 288.53 
1971 2
10205902 -15752.1 15498.7 1749.71 624.571 -19.5312 624.877 
10205300 -14696.6 14291.9 1673.21 22.4259 -56.5617 60.8453 
1971.5 2
10205902 -15574.8 15500.8 1755.69 346.143 4.01356 346.166 
10205300 -14615.2 14107.8 1632.31 159.158 -359.396 393.061 
1972 2
10205902 -15607.1 15311 1737.33 -65.1256 -383.372 388.864 
10205300 -14665.4 13718.4 1586.17 -101.541 -786.726 793.252 
1972.5 2
10205902 -15615.3 15222.4 1779 -16.4487 -177.231 177.992 
10205300 -14585.4 13041.8 1429.31 160.064 -1353.29 1362.73 
1973 2
10205902 -15566.6 15295.5 1770.58 97.644 146.524 176.078 
10205300 -14515.9 12536.9 1464.83 139.214 -1011.73 1021.26 
1973.5 2
10205902 -15561.1 15243.2 1794.38 11.0349 -104.748 105.328 
10205300 -14433.3 12185.6 1682.77 165.549 -704.011 723.213 
1974 2
10205902 -15572.6 15168.5 1772.08 -22.6689 -146.894 148.633 
10205300 -14180.7 11917.5 1548 496.297 -526.825 723.779 
1974.5 2
10205902 -15487.8 15092.5 1694.85 172.998 -154.945 232.242 
10205300 -13808.7 11709.7 1445.38 759.184 -424.019 869.57 
1975 2
10205902 -15496.4 14816.5 1623.62 -17.0089 -549.954 550.217 
10205300 -13550.3 11332.9 1628 514.71 -750.536 910.072 
1975.5 2
10205902 -15522.3 14517.1 1613.15 -52.3699 -604.817 607.08 
10205300 -13296.2 10906.9 1556.85 513.442 -860.606 1002.13 
1976 2
10205902 -15508.2 14207.1 1604.08 28.4958 -627.53 628.177 
10205300 -12983.8 10531.6 1628.31 632.358 -759.732 988.468 
1976.5 2
10205902 -15389.1 13794.2 1550.29 236.897 -820.8 854.303 
10205300 -12611.8 10067.9 1693.43 739.53 -921.985 1181.93 
1977 2
10205902 -15042 13423.8 1461.54 670.022 -715.145 979.981 
10205300 -12278.9 9671.15 1673.31 642.592 -765.836 999.715 
1977.5 2
10205902 -14579.5 13030.4 1343 915.765 -778.979 1202.26 
10205300 -12129.8 9138.92 1652 295.354 -1053.92 1094.53 
1978 2
10205902 -14395.5 12722.3 1288.55 380.151 -636.595 741.463 
10205300 -12078.5 8734.27 1595.27 106.022 -836.054 842.75 
1978.5 2
10205902 -14073.6 12289.8 1323.62 640.02 -859.848 1071.9 
10205300 -12065.7 8295 1693.23 25.3722 -873.306 873.674 
1979 2
10205902 -13789.2 11837.4 1370.08 576.975 -917.551 1083.88 
10205300 -11931.4 7793.25 1651.67 272.364 -1017.75 1053.56 
1979.5 2
10205902 -13589.6 11494 1293.5 402.41 -692.372 800.82 
10205300 -11496 7284.07 1682.79 877.856 -1026.57 1350.73 
1980 2
10205902 -13213.2 11069.4 1352.42 736.441 -830.887 1110.28 
10205300 -10976.2 6950.5 1623.83 1017.29 -652.782 1208.72 
1980.5 2
10205902 -12868 10644.2 1347.25 698.887 -860.661 1108.68 
10205300 -10539.6 6716.25 1685.08 883.772 -474.19 1002.95 
1981 2
10205902 -12630.3 10393.8 1326.08 477.294 -502.819 693.279 
10205300 -10440.8 6350.92 1663.15 198.422 -733.588 759.949 
1981.5 2
10205902 -12568.8 10045.9 1426.15 118.423 -670.372 680.752 
10205300 -10459.3 5859.85 1709 -35.7196 -946.198 946.872 
1982 2
10205902 -12352.6 9628 1386.46 435.949 -842.587 948.686 
10205300 -10164.6 5432.62 1728.62 594.138 -861.352 1046.39 
1982.5 2
10205902 -12125.3 9272.25 1429.25 466.698 -730.493 866.849 
10205300 -9883.42 5130.75 1687.33 577.41 -619.847 847.12 
1983 2
10205902 -12008 8855.46 1344 236.083 -838.609 871.206 
10205300 -9518.85 4669.31 1763.23 733.542 -928.455 1183.26 
1983.5 2
10205902 -11771.1 8453.77 1420.77 454.747 -771.003 895.12 
10205300 -9194 4376 1697.38 623.505 -562.971 840.056 
1984 2
10205902 -11555.4 7979.83 1400.83 440.123 -967.216 1062.65 
10205300 -8810.17 4257.42 1647.42 783.333 -242.007 819.865 
1984.5 2
10205902 -11339.8 7661.85 1380.46 446.316 -658.359 795.383 
10205300 -8395.15 4191.54 1703.46 859.24 -136.394 869.998 
1985 2
10205902 -11148.8 7266.46 1464.15 373.047 -772.236 857.62 
10205300 -7886.77 4045.23 1658.62 992.939 -285.757 1033.24 
1985.5 2
10205902 -10906.8 6840.77 1395.77 488.889 -859.984 989.235 
10205300 -7548.62 3894.62 1601.38 683.139 -304.274 747.838 
1986 2
10205902 -10649.6 6452.23 1440.54 512.412 -773.981 928.231 
10205300 -6851.15 3763.23 1694.85 1389.37 -261.722 1413.8 
1986.5 2
10205902 -10356.5 6156.83 1423.75 589.769 -594.361 837.313 
10205300 -6323.75 3795.67 1500.08 1061.17 65.2634 1063.18 
1987 2
10205902 -10096.6 5932.62 1405.85 515.644 -444.877 681.032 
10205300 -6070 3863.23 1299.31 503.472 134.056 521.014 
1987.5 2
10205902 -9530.67 5701.25 1412 1098.93 -449.253 1187.21 
10205300 -5521 3941.5 1345.33 1066.02 151.979 1076.8 
1988 2
10205902 -9068.27 5539.82 1457.73 930.37 -324.813 985.44 
10205300 -4751.09 4181.55 1809.55 1549.11 482.989 1622.66 
1988.5 2
10205902 -8729.21 5587.36 1413.36 694.792 97.4159 701.588 
10205300 -4335.64 4296.64 1926.93 851.328 235.855 883.395 
1989 2
10205902 -8341.92 5529.54 1327.85 782.406 -116.805 791.077 
10205300 -3742.46 4347.62 1948.92 1198.35 102.975 1202.76 
1989.5 2
10205902 -7866.5 5613.64 1412.07 937.718 165.886 952.278 
10205300 -3112.71 4450.64 1964.5 1242.11 203.21 1258.62 
1990 2
10205902 -7326.46 5651.85 1394.92 1050.66 74.3255 1053.28 
10205300 -2692.62 4487.08 1904 817.313 70.8834 820.381 
1990.5 2
10205902 -6892.69 5740.23 1423.23 883.44 180.009 901.593 
10205300 -2256.46 4523.54 1911.62 888.297 74.2598 891.396 
1991 2
10205902 -6433.29 5836.07 1367.71 924.359 192.838 944.26 
10205300 -1827.57 4516.93 1921.21 862.958 -13.2996 863.06 
1991.5 2
10205902 -5995.27 5978.87 1366.4 869.085 283.324 914.102 
10205300 -1416.93 4426.2 1928.93 814.758 -180.017 834.408 
1992 2
10205902 -5642.07 6120.67 1171.13 712.097 285.887 767.342 
10205300 -934.533 4396.8 1948.8 972.581 -59.2742 974.385 
1992.5 2
10205902 -5061.93 6137 1102.33 1167.27 32.8638 1167.73 
10205300 -429.067 4363.87 1932.4 1017.04 -66.2643 1019.19 
1993 2
10205902 -4190.57 6003.29 1368.36 1781.93 -273.444 1802.78 
10205300 -82.1429 4240.86 1903.29 709.456 -251.553 752.733 
1993.5 2
10205902 -3655.79 6252.86 1544.07 1040.44 485.548 1148.16 
10205300 441.643 4097.5 1905.43 1019.04 -278.905 1056.52 
1994 2
10205902 -3149.5 6167.21 1568.36 998.591 -168.921 1012.78 
10205300 968.5 3939.21 1907.07 1039.17 -312.201 1085.05 
1994.5 2
10205902 -2727.07 6102.29 1622.14 874.593 -134.428 884.864 
10205300 1395.79 3725.36 1942.93 884.65 -442.768 989.267 
1995 2
10205902 -2280.07 5918.07 1670.43 886.905 -365.505 959.267 
10205300 1812.36 3674.57 1938.64 826.531 -100.765 832.65 
1995.5 2
10205902 -1854.08 5805.54 1690.23 819.22 -216.41 847.322 
10205300 2244.46 3491 1961.85 830.97 -353.022 902.849 
1996 2
10205902 -1446.54 5687.31 1623.62 836.835 -242.774 871.339 
10205300 2597.38 3199 1908.92 724.688 -599.589 940.574 
1996.5 2
10205902 -1103.36 5546.21 1662.07 711.994 -292.725 769.821 
10205300 3017.14 3009.86 1884.21 870.868 -392.413 955.195 
1997 2
10205902 -661.867 5479.67 1634.4 867.368 -130.742 877.167 
10205300 3337.67 2857.07 1885.33 629.713 -300.178 697.599 
1997.5 2
10205902 -281.4 5282 1684.73 746.013 -387.582 840.687 
10205300 3697.07 2525.8 1852 704.706 -649.542 958.392 
1998 2
10205902 135.667 5038.93 1708.33 825.875 -481.32 955.896 
10205300 4181.87 2183.13 1838 960 -678.548 1175.6 
1998.5 2
10205902 562.4 4804 1667.6 851.763 -468.929 972.314 
10205300 4463.13 1779.27 1847.6 561.411 -806.121 982.351 
1999 2
10205902 905 4503.07 1613.79 704.938 -619.195 938.264 
10205300 4825.07 1461.93 1827.07 744.729 -652.959 990.442 
1999.5 2
10205902 1304.27 4062.67 1645.47 796.939 -879.051 1186.53 
10205300 5233.27 1127.2 1838.33 814.761 -668.121 1053.67 
2000 2
10205902 1613.93 3698 1632.93 620.565 -730.795 958.729 
10205300 5465.64 703.429 1890.86 465.684 -849.241 968.541 
2000.5 2
10205902 1942.5 3392.36 1638.93 650.636 -605.233 888.614 
10205300 5782.93 322.214 1852.57 628.289 -754.88 982.135 
2001 2
10205902 2180.14 3078.64 1617.14 486.973 -642.857 806.479 
10205300 6030.29 -123.786 1858.21 506.879 -913.934 1045.09 
2001.5 2
10205902 2465.43 2741.43 1621.64 566.043 -669.076 876.395 
10205300 6255.64 -584.929 1886.14 447.137 -914.966 1018.38 
2002 2
10205902 2827.33 2591.53 1625.8 716.643 -296.822 775.681 
10205300 6543.93 -1036.2 1878.6 570.872 -893.607 1060.39 
2002.5 2
10205902 3283 2323.29 1633.64 909.514 -535.424 1055.41 
10205300 6749.71 -1611.5 1914.57 410.74 -1148.3 1219.55 
2003 2
10205902 3743.07 2150.8 1602.53 921.977 -345.663 984.645 
10205300 7175.27 -2084.47 1921.07 852.81 -947.829 1275.02 
2003.5 2
10205902 4224.33 1844.4 1610.53 947.375 -603.15 1123.08 
10205300 7583.87 -2453.73 1880.73 804.331 -726.903 1084.13 
2004 2
10205902 4578.71 1636.43 1618.29 721.753 -423.567 836.861 
10205300 7705.86 -2880.86 1898 248.453 -869.906 904.691 
2004.5 2
10205902 4949.73 1327.07 1581.13 757.182 -631.351 985.864 
10205300 7938.07 -3138.47 1849.2 473.897 -525.734 707.795 
2005 2
10205902 5321.27 873.133 1586.93 721.424 -881.424 1139.02 
10205300 8205.87 -3467.2 1866.73 520 -638.317 823.316 
2005.5 2
10205902 5618.93 515.067 1600.8 591.783 -711.862 925.718 
10205300 8393.73 -3954.73 1868.47 373.492 -969.251 1038.72 
2006 2
10205902 5815.2 119.733 1612.87 396.498 -798.653 891.66 
10205300 8719.07 -4201.07 1875.73 657.239 -497.643 824.386 
2006.5 2
10205902 6047.2 -304.333 1611.6 463.074 -846.44 964.831 
10205300 9098.27 -4471.67 1779.13 756.886 -540.12 929.842 
2007 2
10205902 6289.13 -725.8 1603.07 486.787 -848.021 977.805 
10205300 9413.33 -5026.67 1796.53 633.937 -1116.7 1284.09 
2007.5 2
10205902 6531.07 -1092.93 1611.27 486.787 -738.699 884.668 
10205300 9671.73 -5272.87 1797.27 519.92 -495.372 718.129 
2008 2
10205902 6792.73 -1537.8 1623.93 528.62 -898.721 1042.66 
10205300 10098.3 -5709.47 1837.47 861.818 -882.02 1233.16 
2008.5 2
10205902 7172.67 -1984 1650.53 758.35 -890.619 1169.74 
10205300 10558.1 -6037.8 1874.67 917.631 -655.356 1127.63 
2009 2
10205902 7614.47 -2386.07 1653.47 885.371 -805.745 1197.12 
10205300 10938.1 -6270.4 1843.93 761.657 -466.132 892.973 
2009.5 2
10205902 7845.81 -2700.69 1646.19 451.847 -614.494 762.738 
10205300 11245.1 -6804.25 1879.38 599.471 -1042.68 1202.72 
2010 2
10205902 8006.4 -2958.87 1631 314.261 -505.243 595.005 
10205300 11200 -6769.13 1881.27 -88.1849 68.7215 111.8 
2010.5 2
10205902 8076 -3195.6 1626.53 140.606 -478.249 498.49 
10205300 11143.1 -6826.2 1826.93 -115.017 -115.286 162.849 
2011 1
10205902 8661.27 -3650.93 1649.53 1182.36 -919.865 1498.04 
2011.5 1
10205902 9252.6 -4047.13 1648 1194.61 -800.404 1437.97 
2012 1
10205902 9601.13 -4260 1603.73 704.108 -430.034 825.043 
2012.5 1
10205902 9799.73 -4850.07 1570.8 401.212 -1192.05 1257.76 
2013 1
10205902 10043.2 -5308.38 1561.44 474.691 -893.389 1011.67 
2013.5 1
10205902 10206.9 -5740.8 1538 320.189 -846.233 904.782 
2014 1
10205902 10504.8 -6105.53 1531.67 600.672 -735.349 949.498 
2014.5 1
10205902 10814.3 -6485.27 1520.93 624.059 -765.591 987.715 
2015 1
10205902 11215.9 -6887.67 1522.53 809.677 -811.29 1146.2 
2015.5 1
10205902 11743.9 -7250.36 1603.79 1041.27 -715.366 1263.33 
2016 1
10205902 12091.7 -7597.15 1579.77 697.064 -694.983 984.328 
2016.5 1
10205902 12389 -7978.69 1664.92 607.991 -780.242 989.157 
2017 1
10205902 12800.6 -8269 1641.92 836.617 -590.056 1023.76 
2017.5 1
10205902 13076.1 -8616.23 1633.15 545.468 -687.586 877.673 
2018 1
10205902 13409 -9062.75 1663.92 667.181 -894.828 1116.18 
2018.5 1
10205902 13689.6 -9373.21 1610.36 550.14 -608.754 820.509 
2019 1
10205902 14060.4 -9809.77 1594.85 724.245 -852.646 1118.72 
2019.5 1
10205902 14549.9 -10486.4 1741.43 999.069 -1380.94 1704.44 
2020 1
10205902 14957.5 -10806.1 1703.38 826.795 -648.374 1050.7 
2020.5 1
10205902 15226.5 -11068.5 1682.38 541.093 -527.937 755.975 
2021 1
10205902 15500.9 -11389.8 1696.85 535.013 -626.481 823.843 
2021.5 1
10205902 15756.1 -11788.2 1674.92 506.258 -790.293 938.541 
2022 1
10205902 16351.1 -12205.5 1592.08 1187.62 -832.949 1450.61 
2022.5 1
10205902 16882.8 -12510.4 1517.08 1072.12 -614.764 1235.87 
2023 1
10205902 17302.6 -12754.8 1465.23 848.019 -493.706 981.265 
2023.5 1
10205902 17758.5 -12954.7 1499.92 909.873 -399.048 993.533 
2024 1
10205902 18267.1 -13176.3 1534.15 1015.2 -442.346 1107.39 
2024.5 1
10205902 18758.9 -13362.9 1605.71 966.169 -366.502 1033.35 
2025 1
10205902 19197.8 -13536.4 1631.14 872.621 -344.93 938.32 
2025.5 1
10205902 19623.2 -13777.1 1635.57 868.222 -491.399 997.638 
2026 1
10205902 19996.3 -13940.8 1628 759.781 -333.314 829.678 
2026.5 1
10205902 20393.1 -14104.3 1636.33 793.733 -327.067 858.478 
2027 1
10205902 20833.9 -14251.5 1650.67 881.6 -294.267 929.415 
2027.5 1
10205902 21196.5 -14454.5 1592.13 728.112 -407.764 834.518 
2028 1
10205902 21642.7 -14608.9 1547.33 897.787 -310.53 949.974 
2028.5 1
10205902 22133.9 -14806.1 1508.87 992.323 -398.519 1069.36 
2029 1
10205902 22580.2 -15020.8 1489.81 868.32 -417.664 963.547 
2029.5 1
10205902 23102.7 -15141.3 1575.33 1022.34 -235.722 1049.17 
2030 1
10205902 23579.7 -15266.7 1592.6 963.771 -253.468 996.544 
2030.5 1
10205902 23942.5 -15566.5 1590.8 732.929 -605.522 950.706 
2031 1
10205902 24357.8 -15643.2 1596.07 838.923 -155.017 853.124 
2031.5 1
10205902 24815.4 -15785.7 1615.47 920.724 -286.653 964.315 
2032 1
10205902 25253.6 -15906.6 1666.73 881.69 -243.327 914.65 
2032.5 1
10205902 25715.1 -16159 1633.67 930.511 -508.871 1060.57 
2033 1
10205902 26182.6 -16316.6 1631.12 911.168 -307.261 961.58 
2033.5 1
10205902 26817.7 -16530.6 1666.93 1240.57 -417.92 1309.07 
2034 1
10205902 27253.9 -16710.1 1685.73 881.077 -362.694 952.809 
2034.5 1
10205902 27680.9 -16872.6 1700.4 862.626 -328.215 922.957 
2035 1
10205902 28116.1 -16996.8 1689.73 877.419 -250.403 912.451 
2035.5 1
10205902 28576.5 -17148.8 1655.73 928.226 -306.452 977.505 
2036 1
10205902 29003.2 -17347.4 1652.07 858.618 -399.598 947.05 
2036.5 1
10205902 29472.7 -17497.5 1632.25 916.968 -293.164 962.692 
2037 1
10205902 29937.5 -17652.7 1599.27 909.679 -303.783 959.062 
2037.5 1
10205902 30500.4 -17935.9 1547.6 1137.1 -571.987 1272.86 
2038 1
10205902 30882.5 -18177.3 1478.47 771.852 -487.811 913.08 
2038.5 1
10205902 31491.6 -18476.4 1423.73 1230.57 -604.175 1370.89 
2039 1
10205902 32081.9 -18768.4 1382.13 1192.59 -589.899 1330.51 
2039.5 1
10205902 32608.8 -19080.3 1595.73 1064.38 -630.168 1236.94 
2040 1
10205902 33072.7 -19329.5 1618.5 906.03 -486.654 1028.46 
2040.5 1
10205902 33440.3 -19515.9 1643.47 718.058 -364.128 805.107 
2041 1
10205902 33739.5 -19751.2 1644.6 604.444 -475.286 768.928 
2041.5 1
10205902 34155.2 -19984.3 1660.47 838.038 -469.892 960.784 
2042 1
10205902 34566.7 -20173.1 1719.73 831.38 -381.414 914.697 
2042.5 1
10205902 35003.3 -20392.1 1696.6 874.95 -438.878 978.852 
2043 1
10205902 35480.9 -20632.9 1628.4 960.966 -484.641 1076.26 
2043.5 1
10205902 36004.2 -20762.7 1624.93 1054.97 -261.694 1086.95 
2044 1
10205902 36603.9 -20860.6 1705 1209.01 -197.312 1225 
2044.5 1
10205902 37091.9 -21070.4 1711.25 951.405 -409.04 1035.61 
2045 1
10205902 37566.7 -21229.5 1722.27 927.336 -310.604 977.97 
2045.5 1
10205902 37986.1 -21380.1 1739.87 847.273 -304.377 900.287 
2046 1
10205902 38424.1 -21463.8 1777.2 884.848 -169.024 900.847 
2046.5 1
10205902 38857.3 -21589.3 1768.27 875.017 -253.603 911.026 
2047 1
10205902 39317.9 -21690.8 1796.6 930.64 -204.983 952.947 
2047.5 1
10205902 39761.6 -21674.1 1791 894.489 33.6022 895.12 
2048 1
10205902 40330.1 -22024.8 1701.67 1134.66 -699.933 1333.18 
2048.5 1
10205902 40839.3 -22314.8 1641.69 986.901 -561.956 1135.68 
2049 1
10205902 41206.7 -22526.2 1631.93 740.739 -426.301 854.65 
2049.5 1
10205902 41603.7 -22780.8 1608.2 803.547 -515.356 954.61 
2050 1
10205902 42010.5 -23056.9 1604.2 807.275 -547.884 975.638 
2050.5 1
10205902 42405.6 -23362.1 1577.57 804.558 -621.608 1016.72 
2051 1
10205902 42744.7 -23562.2 1571 672.94 -396.939 781.287 
2051.5 1
10205902 43111 -23839.4 1586.57 726.72 -549.915 911.333 
2052 1
10205902 43786.3 -23953.4 1598.8 1319.01 -222.74 1337.69 
2052.5 1
10205902 44251.6 -24035.6 1634.43 941.922 -166.484 956.522 
2053 1
10205902 44516.6 -24154 1619.21 537.525 -240.075 588.702 
2053.5 1
10205902 45029.5 -24341.8 1628.85 1023.74 -374.789 1090.19 
2054 1
10205902 45538.4 -24392.9 1635.46 1013.64 -101.9 1018.75 
2054.5 1
10205902 46020 -24257.2 1644.31 944.344 266.063 981.109 
2055 1
10205902 46500.2 -24308.9 1663.67 962.425 -103.579 967.983 
2055.5 1
10205902 46885.2 -24218.3 1655.42 795.282 187.156 817.008 
2056 1
10205902 47315.6 -24354.3 1627.08 860.897 -271.949 902.829 
