# Supplementary material for: Intrinsic group behaviour II: On the dependence of triad spatial dynamics on social and personal features; and on the effect of social interaction on small group dynamics
Source: PLoS One. 2019 Dec 3;14(12):e0225704. doi: 10.1371/journal.pone.0225704 (PMC6890182; doi:10.1371/journal.pone.0225704)
Supplement: S4 Data Set — (ZIP) [file pone.0225704.s004.zip › set_3_nint/group_traj_triad_noint/traj_3_0505_4.dat]

3 10204100 10200500 10204200 0 0 1 0 1 1 0 56.6667 30 70 1657.84 1794.08 1527.36 
1805 1
10200500 547.5 7648 1284.38 0 0 0 
1805.5 1
10200500 606.6 7296.6 1286.47 155.937 -927.177 940.198 
1806 1
10200500 462.867 6529.4 1477.93 -290.37 -1549.9 1576.86 
1806.5 1
10200500 741.4 5945.47 1576.6 562.694 -1179.66 1306.99 
1807 1
10200500 949.688 5569.12 1558.06 406.812 -735.042 840.109 
1807.5 1
10200500 1547.73 5048.47 1509.6 1170.34 -1018.9 1551.73 
1808 1
10200500 2520.93 4598.4 1552.6 1966.06 -909.226 2166.12 
1808.5 1
10200500 2739.73 3767.53 1536.53 442.02 -1678.52 1735.74 
1809 1
10200500 2916.67 3236.93 1423.2 356.72 -1069.76 1127.67 
1809.5 1
10200500 3524.67 2674.13 1267.6 1228.28 -1136.97 1673.73 
1810 1
10200500 4118 2125.8 1108.53 1198.65 -1107.74 1632.14 
1810.5 1
10200500 4774.5 1618.62 935.125 1282.23 -990.576 1620.29 
1811 1
10200500 5325.8 1310.27 941.067 1078.86 -603.441 1236.16 
1811.5 1
10200500 6031.13 883.6 1038.27 1424.92 -861.953 1665.34 
1812 1
10200500 6530.4 368.267 1090.67 1008.62 -1041.08 1449.54 
1812.5 1
10200500 7018 -98.7333 1108.8 985.051 -943.434 1363.96 
1813 1
10200500 7479.2 -638.067 1089.73 931.717 -1089.56 1433.61 
1813.5 1
10200500 7941.19 -1004 1126 902.319 -714.714 1151.08 
1814 1
10200500 8402.67 -1540.47 1106.13 903.09 -1049.84 1384.82 
1814.5 1
10200500 8613.87 -1982.13 1131.27 424.096 -886.881 983.064 
1815 1
10200500 9067.13 -2443 1134.67 915.69 -931.044 1305.88 
1815.5 1
10200500 9748.2 -3077.6 1208.67 1375.89 -1282.02 1880.6 
1816 1
10200500 10233.6 -3538.2 1149.07 980.606 -930.505 1351.82 
1816.5 1
10200500 10692.7 -4025.27 1188.73 927.542 -983.973 1352.23 
1817 1
10200500 11074.2 -4493.2 1198.13 770.64 -945.32 1219.64 
1817.5 1
10200500 11530.5 -5019.5 1158.88 891.211 -1027.93 1360.48 
1818 1
10200500 11974.9 -5543.53 1130.13 869.602 -1025.51 1344.57 
1818.5 1
10200500 12498.5 -6091.93 1087.8 1051.41 -1101.2 1522.53 
1819 1
10200500 13016.7 -6602.07 1181.27 1047 -1030.57 1469.11 
1819.5 1
10200500 13415 -7026.87 1227 804.579 -858.182 1176.36 
1820 1
10200500 13892.5 -7450.33 1225.6 962.634 -853.763 1286.69 
1820.5 1
10200500 14302.5 -7982.53 1204.93 828.283 -1075.15 1357.2 
1821 1
10200500 14901.3 -8537.5 1323.5 1169.62 -1083.92 1594.65 
1821.5 1
10200500 15500.7 -9310.07 1432.87 1173.03 -1511.87 1913.57 
1822 1
10200500 15913.3 -9767.2 1310.73 831.72 -921.64 1241.44 
1822.5 1
10200500 16299.1 -10211.4 1252.53 779.394 -897.374 1188.59 
1823 1
10200500 16670.5 -10615.2 1280.67 747.418 -812.475 1103.97 
1823.5 1
10200500 17218.9 -11212.6 1351.2 1103.42 -1202.01 1631.68 
1824 1
10200500 17729 -11645.7 1287.93 1028.36 -873.253 1349.11 
1824.5 1
10200500 18639.8 -12141.7 1255.8 1832.6 -997.988 2086.72 
1825 1
10200500 19276.9 -12618.5 1169.56 1244.41 -931.185 1554.24 
1825.5 1
10200500 19846.7 -13100.6 1243.13 1115.06 -943.444 1460.63 
1826 1
10200500 20342.7 -13448.3 1256.6 1002.02 -702.492 1223.74 
1826.5 1
10200500 20781.3 -13675 1267.2 885.926 -457.912 997.271 
1827 1
10200500 21407.1 -13975.5 1199.27 1264.24 -607.138 1402.47 
1827.5 1
10200500 22101 -14208 1126.53 1396.24 -467.74 1472.51 
1828 1
10200500 22818.5 -14420.1 1059 1449.56 -428.552 1511.58 
1828.5 1
10200500 23556.9 -14624.9 1031.75 1442.2 -399.886 1496.61 
1829 1
10200500 24233 -14777.2 1121.33 1323.02 -298.092 1356.18 
1829.5 1
10200500 24799.9 -14956.5 1174.4 1145.32 -362.29 1201.25 
1830 1
10200500 25210.7 -15054.9 1162.33 829.899 -198.788 853.375 
1830.5 1
10200500 25946.8 -15408.9 1142.33 1487 -715.017 1649.98 
1831 1
10200500 26463.7 -15668.2 1111.93 1044.18 -523.906 1168.24 
1831.5 1
10200500 27080.7 -15827.7 1085.8 1246.6 -322.155 1287.55 
1832 1
10200500 28172 -16121.2 1127.88 2131.38 -573.405 2207.16 
1832.5 1
10200500 28989.3 -16460.1 1208.47 1599.48 -663.046 1731.46 
1833 1
10200500 29586.2 -16661.9 1245 1203.36 -406.855 1270.28 
1833.5 1
10200500 30230 -16783.5 1205.87 1297.98 -245.296 1320.96 
1834 1
10200500 30912.3 -16998.1 1153 1378.45 -433.535 1445.02 
1834.5 1
10200500 31719.5 -17138.4 1291.87 1630.57 -283.367 1655.01 
1835 1
10200500 32371.9 -17426.9 1285 1315.46 -581.72 1438.34 
1835.5 1
10200500 33067.6 -17787.1 1360.31 1356 -702.128 1527 
1836 1
10200500 33550.9 -17893.4 1399.8 945.931 -207.975 968.524 
1836.5 1
10200500 34308.9 -18041.7 1354.73 1525.02 -298.457 1553.95 
1837 1
10200500 35028.3 -18206.9 1172.53 1450.54 -332.93 1488.25 
1837.5 1
10200500 35532.9 -18274.6 1135.73 1019.39 -136.835 1028.54 
1838 1
10200500 36327.5 -18362.5 1094.6 1602.02 -177.151 1611.78 
1838.5 1
10200500 36925.7 -18561.2 1045.13 1205.91 -400.672 1270.73 
1839 1
10200500 37547.5 -18761.9 1007 1256.16 -405.387 1319.95 
1839.5 1
10200500 38074.1 -19132.6 1097.69 1028.51 -724.015 1257.79 
1840 1
10200500 38547.9 -19528.7 1098.8 927.21 -775.285 1208.63 
1840.5 1
10200500 39032.1 -19788.3 1137.87 976.344 -523.387 1107.78 
1841 1
10200500 39705.5 -20127.2 1138.53 1360.4 -684.579 1522.94 
1841.5 2
10204100 39184.1 -21157.5 1843.45 0 0 0 
10200500 40350.7 -20505.4 1057.13 1303.3 -764.04 1510.74 
1842 3
10204200 39525.4 -21219.5 1598 0 0 0 
10204100 38760 -20882.2 1897.6 -988.557 641.619 1178.52 
10200500 40155 -20884.3 1217.53 -395.286 -765.522 861.554 
1842.5 3
10204200 39076.4 -21291.9 1649.13 -1089.81 -175.809 1103.9 
10204100 38133.1 -20722.3 1890.07 -1266.4 323.098 1306.96 
10200500 39324.9 -20685.8 1694.67 -1676.9 401.077 1724.2 
1843 3
10204200 38596.6 -21034.1 1632.19 -937.061 503.532 1063.78 
10204100 37606.4 -20587.6 1882.94 -1028.7 262.972 1061.78 
10200500 38777.2 -20353.8 1725.81 -1069.82 648.535 1251.04 
1843.5 3
10204200 38008.5 -21047.7 1632.27 -1150.86 -26.6308 1151.17 
10204100 37055.5 -20313.6 1866.07 -1078.09 536.252 1204.1 
10200500 38258.3 -20167.5 1731.47 -1015.37 364.416 1078.78 
1844 3
10204200 37495.6 -20977.9 1632.27 -1034.14 140.726 1043.67 
10204100 36499.9 -20126.8 1816.4 -1120.3 376.613 1181.91 
10200500 37717.7 -19902.8 1754.47 -1089.92 533.737 1213.59 
1844.5 3
10204200 36960.4 -20690.7 1595.93 -1081.21 580.202 1227.05 
10204100 35852.1 -19914.2 1749.13 -1308.69 429.495 1377.36 
10200500 37139.7 -19857.9 1726.8 -1167.68 90.7744 1171.2 
1845 3
10204200 36520.1 -20396.1 1589.4 -889.428 595.286 1070.26 
10204100 35208.1 -19674.3 1791 -1300.88 484.579 1388.2 
10200500 36408.3 -19549.3 1664.07 -1477.71 623.3 1603.79 
1845.5 3
10204200 36050 -20292.7 1562.93 -949.764 208.889 972.464 
10204100 34640.6 -19487.9 1792.13 -1146.53 376.7 1206.83 
10200500 35818.5 -19339.5 1657 -1191.52 423.973 1264.7 
1846 3
10204200 35041.1 -20059.8 1554.19 -1970.58 454.915 2022.41 
10204100 34064.1 -19305.7 1797.25 -1125.93 355.819 1180.81 
10200500 35227.4 -19164 1671.69 -1154.48 342.708 1204.27 
1846.5 3
10204200 34383.6 -19976.1 1567.87 -1286.62 163.633 1296.98 
10204100 33478 -19267.9 1769.27 -1147.02 73.8829 1149.39 
10200500 34622.3 -19003.5 1726.47 -1184.17 314.025 1225.1 
1847 3
10204200 33934.5 -19859 1556 -903.555 235.681 933.786 
10204100 32767.3 -19237.5 1760.67 -1429.91 61.3011 1431.23 
10200500 34048.5 -18963.9 1654.07 -1154.53 79.6781 1157.27 
1847.5 3
10204200 33384.1 -19762.5 1502.2 -1112.05 195.017 1129.02 
10204100 32221.7 -19314.3 1765.8 -1102.36 -155.152 1113.22 
10200500 33470.9 -18862.3 1637.13 -1166.73 205.387 1184.67 
1848 3
10204200 32943.5 -19765.1 1509.73 -888.172 -5.24193 888.188 
10204100 31498.3 -19037.6 1574.8 -1458.33 557.796 1561.37 
10200500 32807 -18801.4 1636.07 -1338.58 122.715 1344.19 
1848.5 3
10204200 32362.9 -19685.5 1467.4 -1170.56 160.484 1181.51 
10204100 30835.3 -18990.1 1457.47 -1336.83 95.6989 1340.25 
10200500 32345.4 -18800.9 1621.6 -930.645 0.94086 930.646 
1849 3
10204200 31640.7 -19301.5 1405.73 -1453.25 772.636 1645.88 
10204100 30234 -18720.8 1426.27 -1209.79 541.918 1325.62 
10200500 31537.1 -18526.4 1499.2 -1626.29 552.381 1717.54 
1849.5 3
10204200 30931.8 -19052.4 1217.93 -1429.17 502.151 1514.82 
10204100 29564.3 -18465.4 1523.93 -1350.13 514.919 1444.99 
10200500 30865.4 -18296.7 1343.8 -1354.3 463.038 1431.27 
1850 3
10204200 30245.2 -18843.6 1142.33 -1384.27 420.968 1446.87 
10204100 28982.3 -18170.5 1628.33 -1173.39 594.624 1315.45 
10200500 30072.9 -18070.1 1417.73 -1597.85 456.989 1661.92 
1850.5 3
10204200 29657.6 -18505.8 1253.81 -1145.37 658.577 1321.21 
10204100 28351.1 -18005.6 1771.06 -1230.55 321.451 1271.84 
10200500 29480.4 -17826.2 1508.19 -1154.95 475.398 1248.97 
1851 3
10204200 29057.7 -18288.3 1266.27 -1171.66 424.772 1246.29 
10204100 27841.9 -17725.9 1801 -994.523 546.151 1134.62 
10200500 28897.9 -17579.5 1613.33 -1137.58 481.877 1235.43 
1851.5 3
10204200 28423.5 -18128.1 1430.67 -1281.35 323.502 1321.55 
10204100 27276.3 -17541.7 1792.2 -1142.49 372.256 1201.61 
10200500 28364.5 -17344.8 1642.47 -1077.71 474.074 1177.37 
1852 3
10204200 27866.7 -18106.6 1438.8 -1124.85 43.5017 1125.69 
10204100 26773.4 -17361.3 1789.93 -1016.03 364.444 1079.41 
10200500 27784 -17217.7 1641.47 -1172.66 256.7 1200.43 
1852.5 3
10204200 27175.1 -18155.5 1476.53 -1397.04 -98.8552 1400.53 
10204100 26220.3 -17157.9 1749.4 -1117.44 410.909 1190.6 
10200500 27191.6 -17043.2 1674.73 -1196.77 352.593 1247.63 
1853 3
10204200 26511.9 -17949.8 1504.2 -1339.93 415.623 1402.91 
10204100 25565.1 -16881.5 1754 -1323.64 558.384 1436.6 
10200500 26630.7 -16831.1 1607.67 -1133.2 428.418 1211.48 
1853.5 3
10204200 25874.8 -17733.2 1468.27 -1287 437.576 1359.36 
10204100 24941.1 -16643.6 1740.47 -1260.61 480.539 1349.09 
10200500 26058.3 -16555.5 1584.33 -1156.36 556.768 1283.42 
1854 3
10204200 25349.3 -17479.9 1438.25 -1026.34 494.775 1139.38 
10204100 24427.6 -16482.4 1769.31 -1002.94 314.893 1051.21 
10200500 25500.5 -16331.4 1607.25 -1089.39 437.809 1174.07 
1854.5 3
10204200 24719.5 -17241.3 1411.13 -1232.44 466.813 1317.89 
10204100 23868.6 -16244.9 1785 -1093.86 464.661 1188.46 
10200500 24857.6 -16109.1 1666.27 -1258.12 434.915 1331.17 
1855 3
10204200 24184.7 -16959.7 1457.8 -1080.54 569.024 1221.21 
10204100 23442.4 -16069.9 1765.87 -861.01 353.67 930.817 
10200500 24309.1 -15965.3 1621.07 -1108.01 290.505 1145.46 
1855.5 3
10204200 23689.1 -16733.2 1502.07 -1001.21 457.508 1100.79 
10204100 22972.1 -15894.6 1755.67 -950.168 354.074 1014 
10200500 23797.8 -15838.5 1622.93 -1033 256.162 1064.28 
1856 3
10204200 23189.1 -16342.2 1568.8 -1006.04 786.72 1277.12 
10204100 22440 -15601.8 1756.6 -1070.56 589.135 1221.95 
10200500 23324 -15512.4 1656.67 -953.32 656.204 1157.33 
1856.5 3
10204200 22686.1 -16101.5 1501.73 -1009.91 483.266 1119.58 
10204100 21845.8 -15411.6 1733.87 -1193.17 381.928 1252.81 
10200500 22913.5 -15284.2 1583.47 -824.23 458.233 943.045 
1857 3
10204200 22315 -15845.8 1438.93 -749.764 516.633 910.525 
10204100 21397.8 -15049.6 1697 -905.051 731.313 1163.59 
10200500 22284.3 -15060.7 1527.53 -1271.25 451.582 1349.07 
1857.5 3
10204200 21811.9 -15532.2 1373.5 -982.666 612.524 1157.94 
10204100 20849.6 -14669.4 1732.19 -1070.65 742.627 1302.99 
10200500 21739.1 -14776.8 1511.62 -1064.73 554.525 1200.48 
1858 3
10204200 21276.7 -15230.3 1346.67 -1041.13 587.265 1195.34 
10204100 20314.5 -14443.1 1748.13 -1041.03 440.159 1130.26 
10200500 21206.2 -14491.1 1580.93 -1036.82 555.804 1176.4 
1858.5 3
10204200 20791.7 -14994.5 1381.6 -972.077 472.545 1080.85 
10204100 19805.2 -14269.3 1752.87 -1020.71 348.43 1078.54 
10200500 20728.3 -14205.5 1603.47 -957.782 572.211 1115.69 
1859 3
10204200 20314.4 -14777.6 1408.77 -982.062 446.333 1078.73 
10204100 19308.2 -14050.7 1761.38 -1022.57 449.741 1117.1 
10200500 20228.5 -14105.5 1626.08 -1028.25 205.751 1048.63 
1859.5 3
10204200 19821 -14620.4 1424.87 -988.747 315.061 1037.73 
10204100 18857.7 -13762.1 1706.27 -902.934 578.408 1072.31 
10200500 19745.4 -13929.1 1631 -968.213 353.651 1030.78 
1860 3
10204200 19246.2 -14400.6 1421.14 -1113.93 426.024 1192.61 
10204100 18308.4 -13503.4 1635.14 -1064.41 501.237 1176.53 
10200500 19339.8 -13773.3 1632.21 -786.074 301.901 842.055 
1860.5 3
10204200 18696.7 -14230.8 1385.85 -1114.65 344.27 1166.6 
10204100 17828.7 -13297 1610.31 -973.096 418.719 1059.36 
10200500 18919.5 -13600.2 1568.15 -852.585 351.18 922.078 
1861 3
10204200 18272.3 -13945.8 1376.38 -871.426 585.216 1049.7 
10204100 17297.2 -12985.2 1568.15 -1091.45 640.183 1265.35 
10200500 18511.4 -13443 1572.69 -837.94 322.698 897.93 
1861.5 3
10204200 17757.3 -13688.9 1357.6 -1019.88 508.87 1139.79 
10204100 16931.4 -12600.3 1596.4 -724.265 762.305 1051.51 
10200500 18174.9 -13215.7 1591 -666.24 450.033 803.994 
1862 3
10204200 17074.2 -13389.1 1280.64 -1331.49 584.257 1454.03 
10204100 16418 -12159.9 1655 -1000.78 858.498 1318.55 
10200500 17623.1 -12908.4 1540.14 -1075.75 599.035 1231.3 
1862.5 3
10204200 16669.3 -13395.3 1258.85 -821.312 -12.5047 821.407 
10204100 15731.1 -11636.8 1804.92 -1393.35 1061.03 1751.35 
10200500 17151.2 -12608.8 1472.38 -957.236 607.672 1133.83 
1863 3
10204200 16291.1 -13026 1274 -759.511 741.582 1061.51 
10204100 15370.8 -11230.5 1799.93 -723.476 815.802 1090.39 
10200500 16708.8 -12219.6 1414.71 -888.289 781.676 1183.25 
1863.5 3
10204200 15869.6 -12548.8 1295.46 -834.566 945.011 1260.77 
10204100 15158.2 -10782 1821.38 -420.901 888.119 982.809 
10200500 16116 -11849.9 1486.46 -1173.83 731.977 1383.36 
1864 3
10204200 15254.6 -12072.8 1456.08 -1242.49 961.655 1571.16 
10204100 14875.8 -10346.4 1824.42 -570.668 879.966 1048.81 
10200500 15859.1 -11389.5 1517.58 -519.024 930.148 1065.16 
1864.5 3
10204200 14791.2 -11538.2 1511.69 -947.709 1093.24 1446.84 
10204100 14706.9 -9930.77 1824.69 -345.249 849.995 917.436 
10200500 15402.5 -10959.1 1649.38 -933.787 880.211 1283.25 
1865 3
10204200 14611.8 -10965.3 1484.08 -352.426 1125.43 1179.32 
10204100 14397 -9398.38 1762.23 -608.886 1045.94 1210.26 
10200500 15218.7 -10618.3 1676.62 -361.04 669.488 760.634 
1865.5 3
10204200 14370.2 -10476 1492.29 -487.99 988.5 1102.39 
10204100 14173 -8924.29 1719.57 -452.525 957.776 1059.3 
10200500 15033.5 -10187.6 1628.29 -374.126 870.03 947.06 
1866 3
10204200 14086.4 -9937 1467.2 -550.028 1044.57 1180.54 
10204100 13859.1 -8196 1748.6 -608.269 1411.41 1536.9 
10200500 14760.3 -9710.13 1593.2 -529.522 925.406 1066.19 
1866.5 3
10204200 13799.2 -9175.08 1482.23 -589.67 1564.52 1671.96 
10204100 13615.9 -7655.85 1774.46 -499.405 1109.15 1216.39 
10200500 14536.2 -9124.69 1595.69 -460.033 1202.14 1287.15 
1867 3
10204200 13400.6 -8652 1479.29 -795.585 1044.07 1312.64 
10204100 13373.1 -7219.07 1824.5 -484.591 871.806 997.434 
10200500 14146.9 -8253.64 1606.5 -777.05 1738.62 1904.37 
1867.5 3
10204200 13135.7 -8175.79 1474.43 -522.542 939.279 1074.85 
10204100 13093.1 -6726.07 1824.93 -552.268 972.387 1118.27 
10200500 13891.6 -7676.14 1594.93 -503.522 1139.05 1245.38 
1868 3
10204200 12966.4 -7569 1517.29 -341.991 1225.83 1272.64 
10204100 12806.5 -6265.93 1804.14 -579.076 929.582 1095.19 
10200500 13757.1 -7261.57 1663.07 -271.717 837.518 880.492 
1868.5 3
10204200 12761.1 -7104.21 1535.71 -404.903 916.737 1002.17 
10204100 12485.6 -5781.07 1830 -632.995 956.326 1146.84 
10200500 13380.6 -6796 1673.5 -742.744 918.287 1181.07 
1869 3
10204200 12576.3 -6591.69 1534 -382.682 1061.12 1128.02 
10204100 12081.9 -5200.54 1819.85 -835.711 1201.93 1463.92 
10200500 13098.1 -6371 1657.23 -584.875 879.917 1056.57 
1869.5 3
10204200 11997.9 -6028.43 1491.43 -1127.44 1097.98 1573.75 
10204100 11536.9 -4690.29 1748.21 -1062.37 994.645 1455.32 
10200500 12744.1 -5817.93 1626.79 -689.93 1078.11 1279.97 
1870 3
10204200 11646.7 -5411.07 1422.73 -696.948 1224.92 1409.32 
10204100 11275.9 -4218.07 1746.53 -517.98 936.943 1070.59 
10200500 12429.1 -5249.67 1535.4 -625.019 1127.5 1289.15 
1870.5 3
10204200 11316.3 -4756.53 1419.4 -660.667 1309.07 1466.33 
10204100 11023.2 -3813.4 1756 -505.333 809.333 954.14 
10200500 12080.4 -4429.4 1604.47 -697.467 1640.53 1782.64 
1871 3
10204200 11016.1 -4235.21 1440.71 -605.367 1051.05 1212.92 
10204100 10680.4 -3186.57 1755.29 -691.215 1263.77 1440.45 
10200500 11663.9 -3847 1615.07 -839.804 1174.19 1443.61 
1871.5 3
10204200 10693.4 -3736.29 1444.71 -661.3 1022.39 1217.62 
10204100 10190.1 -2718.86 1788.43 -1004.54 958.431 1388.41 
10200500 11313.4 -3303.5 1591.93 -718.238 1113.73 1325.24 
1872 3
10204200 10317.4 -3271.92 1487.23 -761.078 940.005 1209.48 
10204100 9824.54 -2345.08 1802.62 -740.09 756.64 1058.41 
10200500 10989.9 -2876.62 1597.46 -654.725 864.139 1084.16 
1872.5 3
10204200 9948.29 -2892.36 1542.14 -745.654 766.8 1069.57 
10204100 9403.57 -2087.43 1844.93 -850.438 520.502 997.08 
10200500 10505.6 -2449.86 1629.14 -978.488 862.138 1304.12 
1873 3
10204200 9556.86 -2503.64 1530.43 -773.574 768.21 1090.21 
10204100 8891.21 -1617.36 1819.79 -1012.56 928.995 1374.16 
10200500 10069.9 -2008.86 1643.86 -861.095 871.542 1225.18 
1873.5 3
10204200 9160.5 -2032.71 1551.71 -768.134 912.652 1192.88 
10204100 8373.93 -1229.29 1806.29 -1002.49 752.076 1253.24 
10200500 9579.5 -1586.36 1630.43 -950.305 818.798 1254.4 
1874 3
10204200 8635.62 -1540.92 1547.46 -1043.51 977.716 1429.98 
10204100 7968.69 -943.538 1797.31 -805.639 568.086 985.787 
10200500 9040.08 -1036.46 1629.46 -1072.41 1093.23 1531.41 
1874.5 3
10204200 8319.77 -1159.77 1527.46 -649.889 784.267 1018.54 
10204100 7457.08 -578.923 1802.31 -1052.71 750.237 1292.69 
10200500 8550.08 -561.154 1610.15 -1008.23 977.999 1404.64 
1875 3
10204200 7835.77 -761.462 1495.46 -971.888 799.815 1258.68 
10204100 7058.77 -140.231 1767.62 -799.815 880.908 1189.83 
10200500 8111.46 -159.538 1585.54 -880.754 806.457 1194.19 
1875.5 3
10204200 7430.77 -440.538 1485.23 -826.531 654.945 1054.56 
10204100 6621.23 185.692 1738.31 -892.936 665.149 1113.44 
10200500 7534.77 355.077 1681.62 -1176.92 1050.24 1577.38 
1876 3
10204200 6898.31 -215.615 1444.77 -1054.38 445.392 1144.59 
10204100 6114.23 463.923 1710 -1003.96 550.952 1145.2 
10200500 7035.31 674.538 1630.69 -989.033 632.597 1174.04 
1876.5 3
10204200 6343.08 -11.9231 1448.31 -1095.13 401.76 1166.5 
10204100 5476.92 633.846 1715.77 -1257.02 335.154 1300.93 
10200500 6467.54 1022 1602.77 -1119.86 685.328 1312.92 
1877 3
10204200 5694.46 97.2308 1476.54 -1297.23 218.308 1315.47 
10204100 5030.38 770 1631.85 -893.077 272.308 933.669 
10200500 5840.15 1455.69 1592.62 -1254.77 867.385 1525.39 
1877.5 3
10204200 5078.14 196.643 1451.79 -1232.64 198.824 1248.57 
10204100 4433.71 894.071 1601.14 -1193.34 248.143 1218.87 
10200500 5229.64 1677.14 1541.21 -1221.02 442.901 1298.87 
1878 3
10204200 4472.71 323 1458.79 -1187.11 247.759 1212.69 
10204100 3773.29 1020.29 1588.21 -1294.96 247.479 1318.39 
10200500 4564.07 1916.14 1496.79 -1305.04 468.627 1386.63 
1878.5 3
10204200 3784.31 336.769 1497.92 -1357.8 27.1582 1358.08 
10204100 3199.31 1249.69 1656.62 -1132.11 452.478 1219.18 
10200500 3934.23 2073.15 1532.08 -1242.29 309.686 1280.31 
1879 3
10204200 3271.86 507.429 1550.29 -1026.96 342.003 1082.41 
10204100 2583.71 1412.86 1662.29 -1233.65 326.984 1276.25 
10200500 3253.5 2299.36 1540.21 -1364.19 453.313 1437.54 
1879.5 3
10204200 2558.77 1153.23 1639 -1414.86 1281.35 1908.84 
10204100 1947.15 1601 1702.77 -1263.02 373.299 1317.03 
10200500 2729.54 2251.23 1596.54 -1039.61 -95.4888 1043.98 
1880 3
10204200 1975.67 1170.25 1696.67 -1187.58 34.6624 1188.09 
10204100 1359.75 1679.25 1745.08 -1196.34 159.369 1206.91 
10200500 2056.75 2467.25 1646 -1370.24 439.958 1439.14 
1880.5 3
10204200 1424.23 1077.69 1613.08 -1118.53 -187.744 1134.18 
10204100 904.769 1789.31 1716.92 -922.882 223.241 949.499 
10200500 1442.69 2531.08 1683.23 -1245.55 129.466 1252.26 
1881 3
10204200 861.077 1108.69 1428.15 -1126.31 62 1128.01 
10204100 300 1756.31 1726.85 -1209.54 -66 1211.34 
10200500 880.462 2645.23 1661.85 -1124.46 228.308 1147.4 
1881.5 3
10204200 266.385 1186.54 1375 -1228.7 160.839 1239.19 
10204100 -166.692 1809 1761.31 -964.24 108.868 970.367 
10200500 290.385 2711.46 1669.92 -1219.17 136.84 1226.82 
1882 3
10204200 -315.643 1215.93 1399.14 -1150.25 58.0832 1151.72 
10204100 -852 1788.07 1790.21 -1354.36 -41.3608 1354.99 
10200500 -458.214 2725.14 1685.93 -1479.44 27.0382 1479.69 
1882.5 3
10204200 -929.231 1346.92 1481.54 -1173.21 250.468 1199.65 
10204100 -1508.85 1910 1812 -1255.92 233.133 1277.37 
10200500 -1049.15 2854.15 1669.69 -1129.9 246.675 1156.52 
1883 3
10204200 -1547.92 1383.31 1541.77 -1254.95 73.8025 1257.12 
10204100 -2095.08 1818 1800.77 -1189.11 -186.613 1203.66 
10200500 -1670.77 3051.69 1646.62 -1260.88 400.687 1323.02 
1883.5 3
10204200 -2101.38 1448.77 1520.46 -1124.92 133.052 1132.76 
10204100 -2599.77 2007.62 1803.77 -1025.8 385.397 1095.81 
10200500 -2254.23 3186.15 1672 -1185.9 273.296 1216.98 
1884 3
10204200 -2592.08 1584.38 1490.62 -987.308 272.868 1024.32 
10204100 -3126.77 2264.38 1818.38 -1060.36 516.638 1179.53 
10200500 -2701.92 3221.77 1695.54 -900.789 71.6607 903.635 
1884.5 3
10204200 -3074.92 1843.69 1476.08 -961.845 516.549 1091.77 
10204100 -3722.92 2327.23 1892.08 -1187.56 125.192 1194.14 
10200500 -3575.69 3146.23 1766 -1740.58 -150.475 1747.07 
1885 3
10204200 -3584.43 2249.57 1619.93 -1023.1 815.018 1308.05 
10204100 -4283.93 2379.36 1844.71 -1126.52 104.671 1131.37 
10200500 -3997.29 3079.79 1736.36 -846.573 -133.424 857.023 
1885.5 3
10204200 -4100.14 2595.57 1578.5 -1017.19 682.446 1224.91 
10204100 -4926.5 2524.36 1688.71 -1267.4 285.996 1299.27 
10200500 -4607.64 3357 1652.79 -1203.86 546.774 1322.21 
1886 3
10204200 -4593.23 2952.08 1517.69 -990.136 715.874 1221.82 
10204100 -5596.69 2683.46 1384 -1345.77 319.487 1383.17 
10200500 -5239.54 3458.31 1423.92 -1268.87 203.429 1285.07 
1886.5 3
10204200 -5106.85 3310.38 1448.77 -1041.82 726.79 1270.28 
10204100 -6377.38 2817.23 1313.15 -1583.55 271.337 1606.63 
10200500 -5818.15 3597.38 1276.62 -1173.66 282.103 1207.09 
1887 3
10204200 -5620.79 3712.21 1338 -1013.69 792.563 1286.75 
10204100 -6604.14 2988.14 1590.64 -447.255 337.105 560.068 
10200500 -6270.43 3717.29 1483 -892.061 236.491 922.876 
1887.5 3
10204200 -6259.38 4129.46 1237.92 -1257.08 821.353 1501.63 
10204100 -7165.15 3175.85 1568.15 -1104.35 369.495 1164.53 
10200500 -6785.77 3846.54 1390 -1014.45 254.435 1045.87 
1888 3
10204200 -6909.07 4329.5 1263.07 -1331.33 409.915 1393 
10204100 -7668.21 3334.14 1590.71 -1030.86 324.378 1080.69 
10200500 -7367.57 3931.36 1452.5 -1192.22 173.809 1204.82 
1888.5 3
10204200 -7460.8 4434.13 1293.87 -1092.53 207.195 1112.01 
10204100 -8452.8 3479.93 1584.47 -1553.64 288.694 1580.23 
10200500 -8019.07 4198.13 1461.73 -1290.09 528.27 1394.06 
1889 3
10204200 -7801.07 4036.53 1303.73 -672.464 -785.771 1034.24 
10204100 -9214 3605.27 1605.2 -1504.35 247.694 1524.6 
10200500 -8524.07 4334.53 1372.13 -998.024 269.565 1033.79 
1889.5 3
10204200 -8729.13 4161.4 1372.6 -1874.88 252.256 1891.78 
10204100 -9675.07 3753.2 1698.67 -931.448 298.855 978.217 
10200500 -8916.27 4746.07 1253.27 -792.323 831.38 1148.46 
1890 3
10204200 -9539.93 4292.67 1479.53 -1637.98 265.185 1659.31 
10204100 -10066.1 3801 1619 -790.034 96.5657 795.913 
10200500 -9165.13 4840.13 1371.13 -502.761 190.034 537.477 
1890.5 3
10204200 -10299.4 4545.07 1505.6 -1534.28 509.899 1616.79 
10204100 -10795.3 4179.67 1693.87 -1473.13 764.983 1659.91 
10200500 -9256.53 4714.47 1359.2 -184.646 -253.872 313.919 
1891 3
10204200 -10669.7 4830.06 1448.62 -723.218 556.632 912.625 
10204100 -11312.4 4541.75 1625.31 -1009.97 707.194 1232.95 
10200500 -9724 4420.88 1345.81 -913.021 -573.421 1078.16 
1891.5 3
10204200 -11194.1 5308.53 1338.13 -1026.18 936.342 1389.17 
10204100 -11949.3 4835.13 1626.27 -1246.37 574.136 1372.25 
10200500 -10551.4 4410.33 1481.13 -1619.18 -20.6295 1619.31 
1892 3
10204200 -11683.7 5642.07 1336.53 -989.226 673.805 1196.9 
10204100 -12453.6 5061.07 1597.67 -1018.72 456.431 1116.3 
10200500 -11663.2 4977.47 1387.07 -2246.06 1145.72 2521.4 
1892.5 3
10204200 -12160.9 6005.07 1331.73 -961.962 731.855 1208.71 
10204100 -13021.1 5400.8 1620.2 -1144.22 684.946 1333.56 
10200500 -12449.7 5515.93 1433.8 -1585.75 1085.62 1921.76 
1893 3
10204200 -12669.4 6378.67 1311.13 -1023.21 751.71 1269.65 
10204100 -13527 5788.33 1604.47 -1017.84 779.745 1282.19 
10200500 -12875.3 5866.33 1440.93 -856.204 705.03 1109.12 
1893.5 3
10204200 -13212.3 6759.67 1224.47 -1090.09 765.06 1331.77 
10204100 -14033.6 6176.2 1593.53 -1017.27 778.849 1281.19 
10200500 -13297.6 6213.6 1444.73 -848.059 697.323 1097.94 
1894 3
10204200 -13713.7 7102.33 1280.53 -1010.89 690.86 1224.41 
10204100 -14536.9 6639.07 1498.8 -1014.65 933.199 1378.54 
10200500 -13685.6 6563.73 1397.13 -782.258 705.914 1053.68 
1894.5 3
10204200 -14114.7 7481.2 1288.67 -808.602 763.844 1112.34 
10204100 -15064 7017.8 1445.47 -1062.77 763.575 1308.63 
10200500 -14168.5 6964 1376.4 -973.656 806.989 1264.61 
1895 3
10204200 -14469.7 7897.2 1274 -714.286 837.022 1100.37 
10204100 -15515.9 7462.93 1414.93 -909.188 895.641 1276.24 
10200500 -14719.1 7383.67 1301 -1107.85 844.4 1392.96 
1895.5 3
10204200 -14866.7 8371.47 1276.53 -795.458 950.434 1239.39 
10204100 -16092.9 7841.07 1426.87 -1156.45 757.782 1382.61 
10200500 -15186.3 7889.6 1358.47 -936.273 1013.89 1380.07 
1896 3
10204200 -15359.8 8741 1239.19 -961.176 720.338 1201.14 
10204100 -16560.5 8273.38 1365.81 -911.436 842.706 1241.32 
10200500 -15620.1 8289.94 1284.75 -845.476 780.385 1150.58 
1896.5 3
10204200 -16162.7 9040 1378.47 -1565.14 582.846 1670.14 
10204100 -17079.1 8683.4 1409.87 -1010.98 799.269 1288.76 
10200500 -15920.3 8616.07 1322 -585.193 635.729 864.062 
1897 3
10204200 -16693.6 9410.07 1427.47 -1072.59 747.609 1307.43 
10204100 -17475.7 9089.87 1388.33 -801.212 821.145 1147.27 
10200500 -16220 9254.53 1247.47 -605.522 1289.83 1424.89 
1897.5 3
10204200 -17075.5 9574.87 1332.13 -771.448 332.929 840.222 
10204100 -18030.8 9454.13 1456.27 -1121.35 735.892 1341.25 
10200500 -16836.7 9968.93 1309.87 -1245.93 1443.23 1906.63 
1898 3
10204200 -17417.4 9882.87 1216.07 -689.382 620.968 927.819 
10204100 -18594.7 9878.93 1397.8 -1136.83 856.452 1423.34 
10200500 -17403.6 10416.1 1252.53 -1142.88 901.613 1455.7 
1898.5 3
10204200 -17982.1 10504.9 1286.53 -1138.58 1254.03 1693.8 
10204100 -18991.5 10236.5 1422.33 -800 720.833 1076.85 
10200500 -17640.4 10931.5 1102.4 -477.419 1038.98 1143.42 
1899 3
10204200 -18452.4 11018.9 1209.13 -948.118 1036.29 1404.57 
10204100 -19439.5 10723.4 1494.8 -903.226 981.72 1334.01 
10200500 -18106.3 11381.4 1188.2 -939.382 907.124 1305.88 
1899.5 3
10204200 -18932.5 11481.9 1248.33 -966.063 931.59 1342.06 
10204100 -19890.1 11204.7 1417.73 -906.64 968.343 1326.53 
10200500 -18618.9 11902 1054.73 -1031.39 1047.48 1470.03 
1900 3
10204200 -19396.6 11945.7 1257.88 -906.307 905.9 1281.42 
10204100 -20363.2 11647.9 1357.25 -924.064 865.763 1266.27 
10200500 -19116.8 12409.9 1144.25 -972.42 991.943 1389.08 
1900.5 3
10204200 -19925.7 12438.7 1359.33 -1035.43 964.734 1415.21 
10204100 -20726 12196.9 1492.07 -710.005 1074.23 1287.66 
10200500 -19548.5 12897.5 1248.67 -844.855 954.191 1274.46 
1901 3
10204200 -20329.5 12820.9 1324.2 -815.892 772.121 1123.32 
10204100 -21015.5 12692.6 1192.73 -584.781 1001.48 1159.71 
10200500 -19977.5 13300.5 1221.13 -866.667 814.276 1189.18 
1901.5 3
10204200 -20810.6 13175.2 1261.73 -971.852 715.825 1207.02 
10204100 -21607 13248.5 1575.47 -1195.02 1122.96 1639.85 
10200500 -20511.2 13652.3 1291.73 -1078.11 710.572 1291.22 
1902 3
10204200 -21311.9 13569.4 1502.67 -1010.75 794.758 1285.79 
10204100 -22219.5 13813.3 1687.33 -1234.95 1138.84 1679.9 
10200500 -20905.1 13881.1 1239.6 -794.086 461.425 918.415 
1902.5 2
10204200 -21634.3 13981.7 1330.6 -651.178 832.997 1057.32 
10204100 -22678.9 14250.9 1592.8 -928.081 884.04 1281.74 
1903 2
10204200 -21939.1 14380.3 1322.27 -615.758 805.253 1013.7 
10204100 -23009.5 14703.5 1551 -667.744 914.209 1132.1 
1903.5 2
10204200 -22445.9 14764.5 1505.5 -988.052 748.863 1239.78 
10204100 -23507.8 15114.1 1476.94 -971.434 800.504 1258.77 
1904 2
10204200 -22893.5 15080.8 1392.8 -875.791 618.982 1072.45 
10204100 -23987.1 15333.9 1360 -937.875 430.153 1031.81 
1904.5 1
10204200 -23395.8 15358.9 1373.8 -1014.81 561.751 1159.92 
1905 1
10204200 -23815.6 15573.9 1426 -846.371 433.602 950.976 
