# Supplementary material for: Intrinsic group behaviour II: On the dependence of triad spatial dynamics on social and personal features; and on the effect of social interaction on small group dynamics
Source: PLoS One. 2019 Dec 3;14(12):e0225704. doi: 10.1371/journal.pone.0225704 (PMC6890182; doi:10.1371/journal.pone.0225704)
Supplement: S4 Data Set — (ZIP) [file pone.0225704.s004.zip › set_3_nint/group_traj_triad_noint/traj_3_0505_3.dat]

3 10132000 10121000 10130700 0 0 1 0 1 1 0 40 30 60 1621.36 1747.73 1523.15 
1330.5 1
10121000 -8892.67 9017.33 1266.33 0 0 0 
1331 1
10121000 -8896.93 8768.86 1436.29 -11.8716 -692.134 692.236 
1331.5 1
10121000 -8869.38 8464.08 1508.69 55.6444 -615.718 618.227 
1332 1
10121000 -8909.23 8142 1529.69 -81.8196 -661.349 666.391 
1332.5 1
10121000 -8802 7851.92 1464.31 212.759 -575.549 613.615 
1333 1
10121000 -8684.08 7593.31 1476.62 237.27 -520.353 571.895 
1333.5 1
10121000 -8513 7330.5 1546.71 332.834 -511.299 610.086 
1334 1
10121000 -8295.29 7030.86 1599.64 426.055 -586.385 724.825 
1334.5 1
10121000 -8102.71 6783 1451.93 392.203 -504.801 639.255 
1335 1
10121000 -7873.43 6652.64 1491.86 457.656 -260.194 526.45 
1335.5 1
10121000 -7857.79 6158.07 1559 31.6017 -999.134 999.634 
1336 1
10121000 -7545.64 5970.57 1356.57 615.666 -369.822 718.202 
1336.5 1
10121000 -7213.64 5849.14 1543.36 676.171 -247.309 719.978 
1337 1
10121000 -6923.07 5697.36 1481.36 582.307 -304.18 656.968 
1337.5 1
10121000 -6316.86 5129.5 1376.57 1195.69 -1120.03 1638.34 
1338 1
10121000 -6132.71 4977.43 1500.36 370.509 -305.979 480.52 
1338.5 1
10121000 -6001 4833.5 1464.93 265.019 -289.595 392.556 
1339 1
10121000 -5835.07 4702.07 1362.86 327.275 -259.228 417.502 
1339.5 1
10121000 -5627.29 4490 1380.93 417.24 -425.846 596.183 
1340 1
10121000 -5441 4208.08 1494.92 376.335 -569.542 682.646 
1340.5 1
10121000 -5229.64 4056.93 1532.07 422.714 -302.297 519.683 
1341 1
10121000 -5035.08 3863.77 1502.38 374.886 -372.176 528.256 
1341.5 1
10121000 -4803.92 3705.15 1559.31 467.923 -321.084 567.491 
1342 1
10121000 -4574.92 3619.69 1599.23 472.165 -176.209 503.974 
1342.5 1
10121000 -4533.43 3394.79 1615.93 84.3384 -457.127 464.842 
1343 1
10121000 -4502.4 3119.93 1590.27 59.6703 -528.562 531.92 
1343.5 1
10121000 -4733.29 2870.93 1681.29 -463.626 -500.01 681.879 
1344 1
10121000 -5154.6 2443.2 1707 -842.629 -855.457 1200.76 
1344.5 1
10121000 -5877.07 2315.21 1484.86 -1427.81 -252.936 1450.04 
1345 1
10121000 -6535.6 2214.67 1466.07 -1322.35 -201.903 1337.67 
1345.5 1
10121000 -7016.6 1899.13 1466.4 -946.85 -621.129 1132.4 
1346 1
10121000 -7486 1623.64 1517.79 -967.835 -568.022 1122.21 
1346.5 1
10121000 -7790.44 1181.25 1580.31 -608.875 -884.786 1074.05 
1347 1
10121000 -8320.67 797.067 1469.73 -1033.59 -748.895 1276.38 
1347.5 1
10121000 -8927 409 1527.93 -1242.49 -795.219 1475.18 
1348 1
10121000 -9480.27 -28 1528.47 -1140.76 -901.031 1453.68 
1348.5 1
10121000 -9763.88 -505.938 1615.44 -552.843 -931.652 1083.33 
1349 1
10121000 -10169.5 -944.4 1589.8 -793.852 -858.048 1168.95 
1349.5 1
10121000 -10706.4 -1514.33 1644.33 -1084.58 -1151.38 1581.77 
1350 1
10121000 -11057.4 -2026.27 1692.2 -709.091 -1034.21 1253.95 
1350.5 1
10121000 -11287.8 -2472.07 1715.6 -465.455 -900.606 1013.77 
1351 1
10121000 -11713 -3063.73 1652 -858.99 -1195.29 1471.93 
1351.5 1
10121000 -12108.1 -3637.94 1662.25 -771.606 -1121.49 1361.29 
1352 1
10121000 -12522.9 -4136.4 1634.47 -811.75 -975.465 1269.04 
1352.5 1
10121000 -12966.2 -4611.33 1654.87 -895.623 -959.461 1312.52 
1353 1
10121000 -13355.7 -4995.67 1652.67 -786.801 -776.431 1105.4 
1353.5 1
10121000 -13784.1 -5494.07 1671.93 -840.149 -977.264 1288.76 
1354 1
10121000 -14191 -5974.57 1632.57 -828.63 -978.615 1282.31 
1354.5 1
10121000 -14468.4 -6400.36 1712.07 -559.332 -858.439 1024.58 
1355 1
10121000 -14807.7 -6839.27 1644.27 -665.303 -860.607 1087.78 
1355.5 1
10121000 -15148.2 -7330.43 1664.29 -697.707 -1006.48 1224.66 
1356 1
10121000 -15562.9 -7761.2 1684.53 -832.635 -865.003 1200.63 
1356.5 1
10121000 -15854.9 -8269.67 1701.73 -567.12 -987.314 1138.6 
1357 1
10121000 -16127.3 -8566.53 1668 -546.854 -596.118 808.954 
1357.5 1
10121000 -16552.8 -8838.33 1716.53 -857.93 -547.984 1018 
1358 1
10121000 -16855.1 -8934.67 1661.27 -610.64 -194.613 640.902 
1358.5 1
10121000 -17046.9 -9015 1700.27 -386.828 -161.962 419.366 
1359 1
10121000 -17150 -9131.4 1684.87 -206.546 -233.267 311.568 
1359.5 1
10121000 -17261.5 -8992.8 1682.87 -225.185 280 359.317 
1360 1
10121000 -17287.9 -8997 1731.47 -53.3333 -8.48485 54.004 
1360.5 1
10121000 -17329.9 -8957.81 1740.5 -81.7283 76.2403 111.768 
1361 1
10121000 -17208.1 -8916.4 1719.07 237.777 80.8838 251.157 
1361.5 1
10121000 -17234.7 -9054.93 1616.8 -53.6027 -279.865 284.952 
1362 1
10121000 -17266.7 -9150.53 1574.27 -64.6465 -193.131 203.664 
1362.5 1
10121000 -17297.1 -9119.47 1645.8 -61.5488 62.7609 87.9045 
1363 1
10121000 -17180.6 -9087.33 1733.07 234.474 64.6546 243.224 
1363.5 1
10121000 -17124 -9084.27 1771.8 112.749 6.1089 112.914 
1364 1
10121000 -17113.5 -9196.07 1684.47 21.1022 -225.403 226.389 
1364.5 1
10121000 -17124.2 -9190.13 1672.93 -21.4621 11.9383 24.559 
1365 1
10121000 -17162.5 -9187.27 1624.13 -77.1294 5.76794 77.3448 
1365.5 1
10121000 -17259.8 -9175.31 1699 -189.137 23.2571 190.562 
1366 1
10121000 -17246.3 -9247.93 1615 27.0367 -145.815 148.301 
1366.5 1
10121000 -17206.9 -9200.87 1677.53 80.311 96.0447 125.198 
1367 1
10121000 -17190.3 -9187.5 1654 33.429 26.8407 42.8709 
1367.5 1
10121000 -17264 -9166.87 1696.13 -143.693 40.2209 149.216 
1368 1
10121000 -17264.1 -9212.07 1760.57 -0.141723 -89.692 89.6921 
1368.5 1
10121000 -17116.7 -9291.33 1763.4 300.213 -161.43 340.863 
1369 1
10121000 -17091.8 -9316.33 1789.73 50.2357 -50.5051 71.2347 
1369.5 1
10121000 -17116.6 -9310 1796.4 -50 12.7688 51.6047 
1370 1
10121000 -17156.6 -9265.12 1756.38 -77.7481 87.3054 116.906 
1370.5 1
10121000 -17158.5 -9247.87 1655.07 -3.84928 33.7077 33.9268 
1371 1
10121000 -17093.4 -9171 1776 131.582 155.286 203.538 
1371.5 1
10121000 -17097.1 -9080.27 1720.6 -7.40741 183.3 183.449 
1372 1
10121000 -17128.5 -9028.13 1720.73 -63.4343 105.32 122.948 
1372.5 1
10121000 -17172.6 -9043.07 1710.6 -89.1582 -30.1684 94.124 
1373 1
10121000 -17234.4 -9035.56 1705.75 -120.654 14.6566 121.541 
1373.5 1
10121000 -17293.7 -9032 1615.73 -115.578 6.94444 115.787 
1374 1
10121000 -17294.1 -9064.4 1655.2 -0.806452 -65.3226 65.3276 
1374.5 1
10121000 -17270.9 -9206.07 1612.87 46.6801 -285.044 288.841 
1375 1
10121000 -17233.3 -9331.6 1672.67 75.8065 -253.091 264.2 
1375.5 1
10121000 -17182.1 -9556.6 1738.07 103.434 -454.545 466.165 
1376 1
10121000 -17127.4 -9739.21 1768.07 110.524 -368.918 385.118 
1376.5 1
10121000 -17035.8 -9770 1776.85 176.811 -59.4319 186.532 
1377 1
10121000 -17056.6 -9724.46 1788.54 -42.5432 92.9356 102.21 
1377.5 1
10121000 -17085.8 -9921.21 1788.43 -58.575 -395.086 399.404 
1378 1
10121000 -17046.8 -9939.5 1783.33 78.2176 -36.7183 86.4074 
1378.5 1
10121000 -17239.2 -9828 1761.92 -386.963 224.346 447.293 
1379 1
10121000 -17381.5 -9608.23 1762.46 -279.186 430.92 513.456 
1379.5 1
10121000 -17361.5 -9483.92 1761.69 40.4777 250.62 253.868 
1380 1
10121000 -17337.3 -9566.64 1781.14 47.7783 -163.478 170.317 
1380.5 1
10121000 -17314.2 -9570.08 1770.38 46.731 -6.93751 47.2432 
1381 1
10121000 -17332.8 -9591.33 1775.42 -38.6739 -44.0091 58.5873 
1381.5 1
10121000 -17330.5 -9597.23 1736.69 4.58058 -11.7713 12.6311 
1382 1
10121000 -17401.8 -9621.5 1767.67 -141.574 -48.249 149.57 
1382.5 1
10121000 -17542 -9242.08 1626.31 -270.753 732.477 780.916 
1383 1
10121000 -17804.9 -8846.15 1434.62 -533.313 803.089 964.041 
1383.5 1
10121000 -17912.6 -8931.43 1384.57 -219.243 -173.676 279.698 
1384 1
10121000 -17972.7 -8922.64 1336.14 -115.659 16.8956 116.887 
1384.5 1
10121000 -18038.7 -8811.69 1380.23 -134.649 226.43 263.44 
1385 1
10121000 -17980.1 -8693.57 1444.36 116.775 235.301 262.684 
1385.5 1
10121000 -17985.8 -8678.85 1449.92 -11.6282 30.0516 32.2228 
1386 1
10121000 -17935.1 -8835.93 1442.21 102.42 -317.338 333.457 
1386.5 1
10121000 -17853.6 -8768.29 1421.79 159.18 132.115 206.864 
1387 2
10130700 -17025 -8495.27 1536.27 0 0 0 
10121000 -17939.6 -8802.23 1427.77 -173.127 -68.2999 186.112 
1387.5 2
10130700 -16999.5 -8538.62 1564.15 56.9609 -96.9634 112.456 
10121000 -17905.3 -8750.46 1431.85 70.8837 106.961 128.317 
1388 2
10130700 -16810.8 -8496.92 1569.08 367.255 81.1134 376.106 
10121000 -17368.6 -8647.31 1407.08 1044.15 200.688 1063.26 
1388.5 2
10130700 -16934.2 -8482 1613.85 -241.608 29.2037 243.366 
10121000 -17482.8 -8862.77 1444.92 -223.393 -421.647 477.169 
1389 2
10130700 -17094.1 -8548 1525.77 -316.527 -130.693 342.447 
10121000 -17519.5 -9035.46 1466.31 -72.658 -341.965 349.599 
1389.5 2
10130700 -17087.8 -8630.25 1417.75 12.8469 -169.239 169.726 
10121000 -17585.2 -9122.92 1434.42 -135.367 -179.949 225.18 
1390 2
10130700 -17098.4 -8648.29 1544.93 -21.2329 -36.1437 41.919 
10121000 -17656.3 -9073 1445.93 -142.356 100.033 173.988 
1390.5 2
10130700 -17165.1 -8667.08 1405.69 -130.683 -36.8455 135.778 
10121000 -17830.4 -8852.77 1425.62 -341.37 431.825 550.46 
1391 2
10130700 -17024.1 -8809.31 1556 292.531 -295.085 415.511 
10121000 -17817.2 -8755.85 1429.62 27.2901 201.085 202.929 
1391.5 2
10130700 -17007.4 -8882.08 1623.85 32.4122 -141.299 144.969 
10121000 -17878.4 -8667.62 1431.77 -118.745 171.322 208.451 
1392 2
10130700 -16887.6 -9078.85 1687.92 237.167 -389.642 456.146 
10121000 -17795.9 -8560.77 1416.85 163.29 211.577 267.261 
1392.5 2
10130700 -16862.8 -9328.58 1779.5 50.37 -507.596 510.089 
10121000 -17421 -8175.08 1358 762.039 783.914 1093.26 
1393 2
10130700 -16844.9 -9448.83 1750 37.3264 -250.521 253.286 
10121000 -17273.2 -8071.58 1354.08 307.812 215.625 375.823 
1393.5 2
10130700 -16993.5 -9122.5 1730 -294.224 646.205 710.034 
10121000 -17243.3 -8094.17 1353.25 59.2409 -44.7195 74.2248 
1394 2
10130700 -17162.7 -8878.17 1724.33 -341.062 492.608 599.154 
10121000 -17158.1 -8076 1332.75 171.875 36.6263 175.734 
1394.5 2
10130700 -17267.5 -9039.15 1737.08 -205.631 -315.661 376.731 
10121000 -17147.8 -8079 1349.85 20.2237 -5.88235 21.0618 
1395 2
10130700 -17296 -9190.83 1765.92 -55.8069 -297.411 302.601 
10121000 -17132.1 -8011.25 1358 30.7567 132.843 136.357 
1395.5 2
10130700 -17280.2 -9164 1655.69 31.103 52.9257 61.3883 
10121000 -17080.2 -8051.15 1361.77 102.273 -78.7058 129.052 
1396 2
10130700 -17259.4 -9178.25 1662.75 42.0487 -28.7879 50.9591 
10121000 -17047.8 -8110.5 1356.67 65.6177 -119.891 136.673 
1396.5 2
10130700 -17256.8 -9185.08 1705.92 5.50403 -14.1932 15.223 
10121000 -16989 -8120.92 1360.46 122.141 -21.6696 124.049 
1397 2
10130700 -17301.5 -9199.31 1697.54 -87.2695 -27.7403 91.5723 
10121000 -16965.6 -8326.31 1365.54 45.584 -400.36 402.947 
1397.5 2
10130700 -17384.8 -9213.92 1609.46 -164.966 -28.9414 167.485 
10121000 -16945.8 -8592.15 1435.31 39.2993 -526.428 527.893 
1398 2
10130700 -17493.6 -9118.38 1545.69 -217.104 190.696 288.962 
10121000 -16862.8 -9028.92 1618.38 165.515 -871.795 887.368 
1398.5 2
10130700 -17616.3 -8803.58 1524.17 -243.488 624.606 670.387 
10121000 -16799.8 -9168.25 1643 125.025 -276.442 303.4 
1399 2
10130700 -17308.3 -8996.77 1410 627.343 -393.454 740.517 
10121000 -16691.5 -9260.85 1606.31 220.56 -188.587 290.192 
1399.5 2
10130700 -17222.4 -9105.5 1432.75 167.756 -212.365 270.63 
10121000 -16677.6 -9091.67 1653 27.2561 330.429 331.551 
1400 3
10132000 -17175.5 -8341.08 1330.25 0 0 0 
10130700 -17260.5 -9113.08 1369 -77.7211 -15.4762 79.247 
10121000 -16770.2 -8918.5 1631.17 -188.946 353.401 400.741 
1400.5 3
10132000 -17191.7 -8171.46 1361.23 -32.5801 341.291 342.843 
10130700 -17285.7 -9189 1407.46 -50.6887 -152.75 160.941 
10121000 -16821.5 -8880 1608.15 -103.364 77.4648 129.17 
1401 3
10132000 -17177.9 -8103.75 1357.5 27.4415 134.884 137.647 
10130700 -17203.8 -9325.58 1437 163.066 -272.078 317.202 
10121000 -17054 -8747 1542.75 -463.071 264.94 533.505 
1401.5 3
10132000 -17208.8 -7990.08 1417.85 -63.2225 232.937 241.364 
10130700 -16961 -9377 1618 497.609 -105.362 508.641 
10121000 -17240.5 -8667.92 1429.69 -382.251 162.043 415.179 
1402 3
10132000 -17201 -8185 1525.23 15.1447 -379.967 380.269 
10130700 -16612.9 -9167 1624.62 678.513 409.357 792.434 
10121000 -17434.1 -8827.38 1365.38 -377.268 -310.841 488.829 
1402.5 3
10132000 -16961.3 -8420.85 1579.77 479.385 -471.692 672.535 
10130700 -16562.5 -9097.62 1561.69 100.769 138.769 171.497 
10121000 -17460.1 -8746.46 1379.46 -52 161.846 169.995 
1403 3
10132000 -16902.2 -8506.15 1634.38 119.988 -173.038 210.569 
10130700 -16638.8 -9050.85 1577.62 -154.626 94.8666 181.408 
10121000 -17435.7 -8792.31 1384.46 49.4617 -92.9942 105.33 
1403.5 3
10132000 -16898.1 -8473.14 1634.5 7.91122 65.1104 65.5893 
10130700 -16676.4 -9036.57 1551.93 -74.2788 28.1553 79.4359 
10121000 -17395 -8807.07 1320.86 80.261 -29.1198 85.3802 
1404 3
10132000 -16838.9 -8587.38 1657.62 113.884 -219.696 247.459 
10130700 -16853 -9277.46 1693.77 -339.56 -463.25 574.371 
10121000 -17450.2 -8618.08 1381.46 -106.065 363.451 378.611 
1404.5 3
10132000 -16493.2 -9063.46 1662.62 711.301 -979.582 1210.59 
10130700 -17165.4 -9002.85 1520.31 -642.767 565.052 855.823 
10121000 -17401.1 -8156.85 1406.38 100.981 949.035 954.392 
1405 3
10132000 -16426.8 -9333 1649.85 137.158 -556.898 573.539 
10130700 -17335.5 -8704.69 1385.77 -351.558 616.02 709.277 
10121000 -17219.8 -8046.31 1374.08 374.603 228.385 438.733 
1405.5 3
10132000 -16299.3 -9377.57 1643.21 253.599 -88.6112 268.635 
10130700 -17324.6 -8560.79 1288.64 21.8032 286.097 286.926 
10121000 -17047.2 -8042.86 1351.71 343.052 6.85994 343.12 
1406 3
10132000 -16067.9 -9277.46 1657.08 460.882 199.422 502.176 
10130700 -17355.8 -8387.69 1195.92 -62.3002 344.808 350.391 
10121000 -16988.6 -8053.15 1411.69 116.731 -20.5114 118.519 
1406.5 3
10132000 -15907.8 -9368.43 1480.43 320.917 -182.299 369.08 
10130700 -17354.4 -8225.43 1432.14 2.98399 325.178 325.192 
10121000 -16684.9 -8124.07 1415.14 608.591 -142.119 624.965 
1407 3
10132000 -16007.2 -9338.71 1647 -195.341 58.3778 203.878 
10130700 -17300.6 -8160.5 1288.57 105.529 127.561 165.554 
10121000 -16309.4 -8267.71 1419.21 737.721 -282.206 789.856 
1407.5 3
10132000 -16089.7 -9236 1709.07 -167.004 207.924 266.688 
10130700 -17188.6 -8143.71 1352.07 226.721 33.9792 229.253 
10121000 -16246.5 -8363.14 1368.29 127.386 -193.175 231.395 
1408 3
10132000 -16121.2 -9067.53 1727.2 -63.2243 338.286 344.144 
10130700 -17166.6 -8058.47 1355.27 44.2628 171.18 176.81 
10121000 -16206.1 -8489.6 1367.4 81.1914 -253.93 266.594 
1408.5 3
10132000 -16188.1 -9011.33 1768.07 -133.733 112.4 174.695 
10130700 -17126.5 -8069 1358 80.2667 -21.0667 82.9852 
10121000 -16300 -8464.6 1330.33 -187.867 50 194.406 
1409 3
10132000 -16270.7 -9035.4 1764.93 -167.003 -48.6195 173.937 
10130700 -17307.8 -8281.93 1392.27 -366.33 -430.168 565.015 
10121000 -16285.7 -8499.73 1330.33 28.8215 -70.9764 76.6051 
1409.5 3
10132000 -16408 -9137.56 1707.62 -268.099 -199.536 334.203 
10130700 -17328.6 -8387.25 1454.56 -40.6738 -205.697 209.679 
10121000 -16247.1 -8586.56 1325.44 75.529 -169.588 185.647 
1410 3
10132000 -16369.9 -9277.07 1688 74.6249 -273.002 283.018 
10130700 -17263.3 -8462.8 1509.13 127.903 -147.847 195.494 
10121000 -16332.6 -8622.73 1329 -167.392 -70.7844 181.743 
1410.5 3
10132000 -16369.9 -9300.47 1694.87 0 -47.2727 47.2727 
10130700 -17191.7 -8589.6 1572 144.512 -256.162 294.113 
10121000 -16285.5 -8648.2 1358.87 95.0842 -51.4478 108.11 
1411 3
10132000 -16388 -9210.93 1700.93 -36.633 180.875 184.548 
10130700 -17089.2 -8609.73 1617.53 207.138 -40.6734 211.094 
10121000 -16307.5 -8567.4 1364.33 -44.3098 163.232 169.139 
1411.5 3
10132000 -16389 -9259.47 1671.67 -2.01613 -97.8495 97.8702 
10130700 -17018.3 -8627.87 1615.6 143.011 -36.5591 147.61 
10121000 -16286 -8622.93 1363.67 43.2796 -111.962 120.036 
1412 3
10132000 -16343.5 -9265.93 1692.2 90.7039 -12.8818 91.614 
10130700 -16927.4 -8707.33 1632.67 181.009 -158.3 240.465 
10121000 -16291.9 -8667.6 1373.53 -11.8194 -88.9774 89.759 
1412.5 3
10132000 -16377 -9279.79 1685.21 -66.2714 -27.3762 71.7033 
10130700 -16838.9 -8746.43 1623.14 174.986 -77.2633 191.284 
10121000 -16269 -8680.86 1354.71 45.3228 -26.1999 52.3506 
1413 3
10132000 -16367.9 -9331.73 1695.4 18.6557 -106.888 108.504 
10130700 -16824.6 -8738.8 1584.67 29.3357 15.6966 33.2711 
10121000 -16258.9 -8659.73 1336.87 20.8505 43.4646 48.207 
1413.5 3
10132000 -16400.1 -9395.6 1676.27 -64.9158 -129.024 144.434 
10130700 -16807.3 -8756.8 1621.47 35.0168 -36.3636 50.4826 
10121000 -16304.1 -8727.47 1457.27 -91.3131 -136.835 164.505 
1414 3
10132000 -16453.3 -9395.2 1689.07 -106.961 0.803213 106.964 
10130700 -16888 -8730.6 1596.87 -162.115 52.6104 170.438 
10121000 -16329 -8853.2 1407.4 -50.0669 -252.477 257.393 
1414.5 3
10132000 -16368.1 -9334.21 1634.79 165.418 118.419 203.436 
10130700 -16886 -8645.21 1488.5 3.88349 165.798 165.843 
10121000 -16241.6 -8828.21 1438.43 169.626 48.5159 176.427 
1415 3
10132000 -16161.5 -9256.62 1685.38 408.461 153.358 436.302 
10130700 -16854.7 -8564.69 1483.85 61.8729 159.134 170.74 
10121000 -15986.7 -8520.92 1461.54 503.855 607.295 789.099 
1415.5 3
10132000 -15971.2 -9154.77 1695.23 380.615 203.692 431.693 
10130700 -16715.5 -8435.69 1586.08 278.308 258 379.499 
10121000 -15753.5 -8133.23 1492.38 466.462 775.385 904.88 
1416 2
10130700 -16384.8 -8394.5 1540.17 670.971 83.5544 676.153 
10121000 -15350.6 -7956.83 1469.33 817.197 357.804 892.096 
1416 1
10132000 -15975 -9151.5 1740 -9.29023 7.89669 12.1929 
1416.5 3
10132000 -14627.6 -8776.8 1617.4 1811.02 503.629 1879.74 
10130700 -16041.5 -8163.85 1490.15 681.128 457.647 820.595 
10121000 -14946.2 -7871.31 1480.85 802.439 169.694 820.186 
1417 3
10132000 -14390.6 -8497.33 1707.17 687.005 810.048 1062.15 
10130700 -15648.2 -7916.75 1533.75 777.263 488.332 917.936 
10121000 -14618.6 -7598.42 1447.17 647.373 539.31 842.583 
1417.5 3
10132000 -13885.5 -8149.23 1674.92 1045.64 720.709 1269.96 
10130700 -15302.2 -7974.92 1523.77 716.383 -120.441 726.437 
10121000 -14234.6 -7282.31 1490.31 794.965 654.47 1029.71 
1418 3
10132000 -13436.3 -7914.46 1662.69 891.331 465.812 1005.71 
10130700 -14851.8 -7936.62 1554.15 893.62 76.0073 896.847 
10121000 -13763.5 -6909.15 1456 934.829 740.385 1192.51 
1418.5 3
10132000 -13023.9 -7482.31 1719.38 828.082 867.779 1199.48 
10130700 -14336.6 -7805.92 1584.85 1034.45 262.434 1067.22 
10121000 -13364.8 -6578.46 1459.62 800.587 664.041 1040.14 
1419 3
10132000 -12468.6 -7157.23 1710.92 1135.6 664.779 1315.87 
10130700 -13892.5 -7625.85 1585.92 908.133 368.255 979.958 
10121000 -12818.5 -6279.38 1472.46 1117.19 611.609 1273.65 
1419.5 3
10132000 -12072.3 -6730.57 1728.71 777.117 836.587 1141.84 
10130700 -13346 -7296.29 1535.86 1071.64 646.197 1251.4 
10121000 -12307.3 -5980.07 1463.64 1002.31 586.889 1161.49 
1420 3
10132000 -11586.8 -6306.85 1753.08 931.893 813.292 1236.88 
10130700 -12845.5 -7005 1532.77 960.579 559.09 1111.44 
10121000 -11884.8 -5590.08 1450.46 810.824 748.55 1103.52 
1420.5 3
10132000 -11086.9 -5947.85 1713.69 1005.73 722.334 1238.25 
10130700 -12292.8 -6575.54 1524.46 1112.06 864.108 1408.32 
10121000 -11513.5 -5293 1456.77 747.253 597.74 956.912 
1421 3
10132000 -10670.7 -5606 1708.62 842.572 691.996 1090.32 
10130700 -11860.5 -6297.46 1494.23 875.273 562.909 1040.66 
10121000 -11068 -4981.38 1444.62 901.744 630.8 1100.48 
1421.5 3
10132000 -10220.9 -5142.46 1620.77 912.311 940.24 1310.1 
10130700 -11337.9 -6010.85 1448.08 1059.92 581.37 1208.89 
10121000 -10688.2 -4655.15 1449.77 770.323 661.726 1015.52 
1422 3
10132000 -9736.21 -4842.57 1686.57 983.182 608.296 1156.15 
10130700 -10879.9 -5648.07 1533 928.995 735.851 1185.12 
10121000 -10233.6 -4390.07 1445.29 922.23 537.693 1067.53 
1422.5 3
10132000 -9157.5 -4538.57 1659 1155.12 606.786 1304.79 
10130700 -10360.3 -5448.57 1514.57 1037.21 398.204 1111.02 
10121000 -9855.71 -4117 1379.64 754.206 545.053 930.542 
1423 3
10132000 -8621.71 -4188.64 1653.64 1084.59 708.357 1295.41 
10130700 -9899.86 -5087.79 1453.86 932.042 730.335 1184.1 
10121000 -9468.36 -3830.14 1376.93 784.124 580.682 975.727 
1423.5 3
10132000 -8144.27 -3786.13 1641.13 949.2 800.218 1241.5 
10130700 -9417 -4783.47 1484.33 959.955 605.008 1134.7 
10121000 -9132.8 -3462.93 1455.2 667.112 730.039 988.936 
1424 3
10132000 -7523.43 -3410.79 1582.93 1214.95 734.535 1419.73 
10130700 -8938.14 -4439.64 1499.57 937.098 672.845 1153.63 
10121000 -8619.57 -3228.36 1360.71 1004.36 459.053 1104.3 
1424.5 3
10132000 -7111.14 -3061.57 1616.5 818.027 692.885 1072.03 
10130700 -8485.93 -4059.79 1479.93 897.251 753.685 1171.79 
10121000 -8113.57 -2871 1353.07 1003.97 709.042 1229.1 
1425 3
10132000 -6833.08 -2645.54 1616.38 555.022 830.405 998.81 
10130700 -7882.92 -3686 1522.08 1203.6 746.079 1416.08 
10121000 -7705.46 -2588.23 1402.85 814.591 564.41 991.018 
1425.5 3
10132000 -6383.21 -2389.5 1492.36 914.355 520.403 1052.08 
10130700 -7321.57 -3359 1417.93 1140.96 664.634 1320.43 
10121000 -7355.5 -2357.71 1399.36 711.304 468.529 851.747 
1426 3
10132000 -5901.21 -2025.71 1250.86 958.25 723.232 1200.55 
10130700 -6973.79 -3060 1405.14 691.423 594.433 911.821 
10121000 -6855.79 -2126.5 1333.29 993.468 459.671 1094.66 
1426.5 3
10132000 -5365 -1639.57 1009 1083.26 780.087 1334.91 
10130700 -6520.64 -2643 1491.93 915.44 842.424 1244.07 
10121000 -6398.21 -1868.71 1372.5 924.387 520.779 1060.99 
1427 2
10130700 -5982.38 -2384.94 1305.25 1067.99 512.029 1184.39 
10121000 -5967.38 -1675.88 1228.12 854.84 382.618 936.561 
1427.5 2
10130700 -5523.33 -2129.8 1068.87 898.32 499.291 1027.75 
10121000 -5532.87 -1463.8 1015.6 850.31 415.02 946.186 
1427 1
10132000 -5048.5 -1494.5 965 1034.31 474.09 1137.79 
1428 2
10132000 -3743 -346 1621 909.756 800.348 1211.7 
10130700 -5014.2 -1863.33 1308.8 1028.55 538.316 1160.91 
1428.5 2
10132000 -3511.53 -201.467 1678.67 876.768 547.475 1033.66 
10130700 -4538.93 -1593.8 1550.8 960.135 544.512 1103.79 
1429 2
10132000 -3012.13 75.2667 1718 1004.83 556.808 1148.79 
10130700 -3994.2 -1393.93 1561.87 1096.04 402.146 1167.49 
1429.5 2
10132000 -2406.8 373.8 1706.27 1208.25 595.875 1347.2 
10130700 -3512.6 -1169.93 1532.27 961.277 447.106 1060.17 
1428 1
10121000 -5105.87 -1203.07 844.933 862.626 526.734 1010.73 
1430 3
10132000 -1815.93 593.786 1696.71 1200.96 447.125 1281.49 
10130700 -3013.79 -1018.86 1531.71 1013.85 307.065 1059.33 
10121000 -3104.15 141.077 1437.85 1000.36 671.736 1204.97 
1430.5 3
10132000 -1300.21 788.857 1691.36 1029.37 389.364 1100.55 
10130700 -2445.57 -647.214 1538.43 1134.16 741.802 1355.21 
10121000 -2589.71 449.143 1444.14 1060.7 635.187 1236.34 
1431 3
10132000 -722.933 1032.73 1656.8 1163.87 491.686 1263.47 
10130700 -2079.53 1.46667 1552.73 737.98 1307.82 1501.67 
10121000 -2131.27 698.8 1456.73 924.29 503.341 1052.46 
1431.5 3
10132000 -106.286 1312.86 1624 1197.37 543.93 1315.13 
10130700 -1654.07 343.143 1560.57 826.14 663.449 1059.56 
10121000 -1579.14 907.929 1463.07 1072.09 406.075 1146.41 
1432 3
10132000 480.357 1556.43 1629.29 1157.09 480.417 1252.86 
10130700 -1129.21 508.214 1573.71 1035.22 325.585 1085.21 
10121000 -1037.93 1169.57 1476.71 1067.48 516.061 1185.68 
1432.5 3
10132000 1029 1673.31 1631.38 1108.37 236.119 1133.24 
10130700 -549.077 698.615 1532.77 1171.99 384.649 1233.5 
10121000 -268.692 1293.69 1423.08 1554.01 250.749 1574.11 
1433 3
10132000 1568.71 1775.36 1604.93 1133.85 214.39 1153.94 
10130700 131.429 792.5 1421.64 1429.63 197.237 1443.17 
10121000 283.214 1444.64 1402.5 1159.47 317.123 1202.05 
1433.5 3
10132000 2135.21 1774.71 1557.5 1102.14 -1.25069 1102.14 
10130700 661.714 910.929 1410.29 1031.68 230.406 1057.1 
10121000 841.214 1591.21 1390.57 1085.6 285.158 1122.43 
1434 3
10132000 2715.5 1651.64 1560.43 1115.93 -236.676 1140.76 
10130700 1228.14 1062.93 1381.79 1089.29 292.308 1127.82 
10121000 1397.14 1755.29 1385.43 1069.09 315.522 1114.68 
1434.5 3
10132000 3333.71 1502.93 1576.79 1238.91 -298.025 1274.25 
10130700 1702.64 1113.43 1335.93 950.902 101.202 956.272 
10121000 1947.79 1690.79 1404 1103.49 -129.259 1111.04 
1435 3
10132000 3986.29 1300.14 1640.07 1294.78 -402.353 1355.86 
10130700 2223.21 1166.86 1305.07 1032.88 106.009 1038.31 
10121000 2579.14 1684.5 1424.86 1252.69 -12.4717 1252.75 
1435.5 3
10132000 4557.21 1137.86 1621.71 1165.16 -331.195 1211.32 
10130700 2806.71 942.429 1473.86 1190.82 -458.017 1275.86 
10121000 3285.5 1501.93 1447.79 1441.55 -372.595 1488.92 
1436 3
10132000 5137.36 882.929 1672.36 1172.01 -515.007 1280.17 
10130700 3556.57 711.786 1590.86 1514.86 -465.945 1584.9 
10121000 3829.5 1394.14 1428.21 1098.99 -217.749 1120.35 
1436.5 3
10132000 5522.86 612.143 1668.86 780.364 -548.149 953.644 
10130700 4008.93 681.143 1590.79 915.703 -62.0301 917.801 
10121000 4397.57 1091.14 1459.07 1149.94 -613.36 1303.3 
1437 3
10132000 5983.87 339.467 1662.07 923.867 -546.445 1073.37 
10130700 4402.53 641.667 1514.73 788.787 -79.1106 792.744 
10121000 4969.13 869.4 1454.6 1145.41 -444.374 1228.59 
1437.5 3
10132000 6514.79 44.1429 1644.43 1049.25 -583.644 1200.65 
10130700 4936.07 331.143 1497.14 1054.42 -613.683 1220.01 
10121000 5504 456.714 1436.5 1057.05 -815.584 1335.11 
1438 3
10132000 7002.07 -205 1673.71 1023.71 -523.409 1149.76 
10130700 5367.5 -21.6429 1510.71 906.363 -741.146 1170.81 
10121000 5931.5 103.786 1438.36 898.109 -741.447 1164.62 
1438.5 3
10132000 7688.93 -637.714 1721.36 1336.3 -841.857 1579.37 
10130700 5798.79 -497.429 1520.64 839.077 -925.653 1249.35 
10121000 6384.79 -294.857 1463.43 881.879 -775.57 1174.4 
1439 3
10132000 8136.85 -1008.92 1723.38 886.966 -735.067 1151.97 
10130700 6165.85 -874.538 1536.38 726.852 -746.752 1042.09 
10121000 6862.85 -735 1467.31 946.654 -871.57 1286.77 
1439.5 3
10132000 8473.79 -1233.93 1686.43 679.314 -453.64 816.858 
10130700 6567.79 -1299.86 1583 810.362 -857.497 1179.83 
10121000 7408.57 -1139.29 1469.21 1100.25 -815.092 1369.28 
1440 3
10132000 8872.73 -1662.53 1685.93 799.494 -858.927 1173.43 
10130700 7162.2 -1791.4 1568.07 1191.21 -985.056 1545.74 
10121000 7842.53 -1615.27 1489.27 869.663 -953.87 1290.81 
1440.5 3
10132000 9400 -2246 1728.67 1021.83 -1130.75 1524.05 
10130700 7764.8 -2363.67 1548.4 1167.83 -1109.04 1610.53 
10121000 8326.93 -2101 1505.2 938.76 -941.344 1329.44 
1441 3
10132000 9841.07 -2569 1710.07 882.143 -646 1093.39 
10130700 8204.86 -2677.14 1570.5 880.114 -626.952 1080.59 
10121000 8878.29 -2568.86 1549.43 1102.7 -935.714 1446.21 
1441.5 3
10132000 10235.8 -2916 1677.5 807.187 -709.611 1074.76 
10130700 8721.57 -3051 1536.64 1056.68 -764.534 1304.25 
10121000 9273.79 -2823.86 1535.21 808.793 -521.472 962.331 
1442 3
10132000 10592.2 -3291.6 1686.73 725.895 -764.969 1054.56 
10130700 9239.27 -3381.73 1570.07 1054.37 -673.591 1251.17 
10121000 9725.73 -3173 1517.2 920.464 -711.085 1163.14 
1442.5 3
10132000 10974.1 -3713.93 1627.57 774.732 -856.65 1155.01 
10130700 9675.43 -3776.07 1549.93 884.71 -799.874 1192.69 
10121000 10166.7 -3624.21 1488.36 894.485 -915.242 1279.75 
1443 3
10132000 11320.4 -4207.62 1646.15 668.42 -953.063 1164.09 
10130700 10011.4 -4155.69 1536.54 648.564 -732.859 978.63 
10121000 10516.9 -4071.46 1453.31 676.079 -863.412 1096.61 
1443.5 3
10132000 11705.5 -4746.87 1616.27 779.653 -1091.6 1341.44 
10130700 10375 -4652.53 1511.87 736.064 -1005.75 1246.32 
10121000 10888.3 -4525.4 1413 751.708 -918.904 1187.2 
1444 3
10132000 12200.1 -5145.73 1681.8 995.171 -802.549 1278.46 
10130700 10743.6 -5156.53 1466.8 741.65 -1014.08 1256.35 
10121000 11269.7 -4961.93 1411.13 767.404 -878.337 1166.36 
1444.5 3
10132000 12727 -5616.94 1684.44 1029.04 -920.321 1380.55 
10130700 11195.6 -5587 1498.19 882.739 -840.755 1219.06 
10121000 11764.3 -5368 1438.25 966.105 -793.099 1249.95 
1445 3
10132000 13235.3 -6026.53 1688.87 994.651 -801.557 1277.43 
10130700 11638.9 -6107.93 1462.73 867.523 -1019.44 1338.6 
10121000 12296.8 -6026.2 1512.07 1042.05 -1288.06 1656.8 
1445.5 3
10132000 13700.3 -6250.07 1681.33 939.529 -451.582 1042.42 
10130700 12158.7 -6636.27 1564.73 1050.24 -1067.34 1497.4 
10121000 12744.7 -6416.07 1549.93 904.781 -787.609 1199.57 
1446 3
10132000 14108.6 -6651.4 1670.4 821.462 -807.512 1151.9 
10130700 12678.6 -7071.67 1647.07 1046.01 -876.056 1364.41 
10121000 13150.1 -6817.67 1539.8 815.828 -808.048 1148.27 
1446.5 3
10132000 14534.9 -7082.53 1665.53 857.679 -867.471 1219.89 
10130700 13042.1 -7298.33 1621.4 731.321 -456.07 861.876 
10121000 13625.8 -7203.07 1540.47 957.076 -775.453 1231.8 
1447 3
10132000 15055.1 -7566.2 1643.87 1048.79 -975.134 1432.08 
10130700 13455.9 -7488.13 1642.2 834.274 -382.661 917.847 
10121000 14063.7 -7575.87 1511.73 882.93 -751.613 1159.52 
1447.5 3
10132000 15582.3 -8236.87 1629.6 1063.04 -1352.15 1719.99 
10130700 13803.7 -7636.87 1607.33 701.344 -299.866 762.76 
10121000 14617.6 -8054.67 1489.87 1116.67 -965.323 1476.07 
1448 3
10132000 15933.5 -8620.93 1663.33 709.36 -775.892 1051.29 
10130700 14229.5 -7719 1589.47 860.202 -165.926 876.059 
10121000 15101.7 -8597.73 1619.2 977.912 -1097.1 1469.68 
1448.5 3
10132000 16467.5 -9207 1662.31 1043.03 -1144.66 1548.6 
10130700 14873.6 -8091.12 1584.56 1257.87 -726.807 1452.75 
10121000 15584.1 -9027.56 1572.62 942.179 -839.51 1261.93 
1449 3
10132000 16882.1 -9486.73 1738.33 811.416 -547.423 978.809 
10130700 15433.7 -8354.33 1548.87 1096.09 -515.085 1211.09 
10121000 16040.5 -9429.93 1551.4 893.159 -787.418 1190.7 
1449.5 3
10132000 17226.7 -9946.47 1824.73 694.758 -926.882 1158.36 
10130700 15912.8 -8717.6 1573.13 965.995 -732.392 1212.25 
10121000 16514.8 -9713.6 1581.2 956.317 -571.909 1114.28 
1450 3
10132000 17600 -10317.1 1795.2 748.029 -742.685 1054.1 
10130700 16393.8 -9185.73 1606.47 963.928 -938.143 1345.09 
10121000 16892.3 -10131.9 1556.73 756.58 -838.343 1129.26 
1450.5 3
10132000 17945.4 -10713.4 1756 697.778 -800.673 1062.06 
10130700 16883.1 -9560.73 1545.93 988.552 -757.576 1245.45 
10121000 17284.7 -10555.5 1570.6 792.593 -855.623 1166.32 
1451 3
10132000 18278.6 -11204.1 1736.13 673.131 -991.246 1198.2 
10130700 17444.5 -10031.9 1604.47 1134.01 -951.919 1480.58 
10121000 17635.6 -11029.1 1566.47 708.956 -956.902 1190.92 
1451.5 3
10132000 19029.9 -11725.3 1712.07 1517.85 -1053.06 1847.38 
10130700 17768.5 -10458.9 1662.2 654.68 -862.626 1082.93 
10121000 18010.1 -11388.1 1542.4 756.498 -725.118 1047.9 
1452 3
10132000 19691 -11923.3 1747.53 1335.49 -400 1394.11 
10130700 18260.9 -10929.9 1597.53 994.747 -951.38 1376.46 
10121000 18658.1 -11918.4 1542.53 1309.09 -1071.38 1691.62 
1452.5 3
10132000 20065.9 -12316.4 1742.88 732.178 -767.782 1060.93 
10130700 18781.2 -11420.8 1575.25 1016.24 -958.879 1397.21 
10121000 19273.6 -12304.9 1528.81 1202.26 -754.834 1419.58 
1453 3
10132000 20453.9 -12689.1 1737.8 759.279 -729.346 1052.83 
10130700 19716.9 -11926.1 1603.27 1831.08 -988.886 2081.05 
10121000 19597.5 -12786.1 1513.07 633.871 -941.667 1135.13 
1453.5 3
10132000 20886.4 -13035.7 1781.93 870.288 -697.384 1115.23 
10130700 20085.6 -12375.9 1637.6 741.784 -904.896 1170.08 
10121000 20004.1 -13145.9 1496.87 817.975 -723.944 1092.33 
1454 3
10132000 21106.4 -13526.5 1835 441.767 -985.408 1079.9 
10130700 20462.9 -12749.7 1599.47 757.697 -750.602 1066.54 
10121000 20408.1 -13603.9 1477.6 811.379 -919.679 1226.44 
1454.5 3
10132000 21462.3 -13850.3 1763 718.923 -654.276 972.073 
10130700 20831.1 -13176.3 1584.53 743.704 -861.818 1138.34 
10121000 20757 -14002.7 1459 704.781 -805.657 1070.42 
1455 3
10132000 21931.9 -14251 1781.47 948.687 -809.428 1247.07 
10130700 21130.1 -13522 1597.53 604.04 -698.451 923.417 
10121000 21198.2 -14327 1444.33 891.313 -655.219 1106.23 
1455.5 3
10132000 22514.2 -14736.5 1668.33 1176.43 -980.875 1531.7 
10130700 21595.6 -13828.4 1613.53 940.471 -618.99 1125.89 
10121000 21710.1 -14673.2 1433.07 1034.21 -699.394 1248.49 
1456 3
10132000 23157.5 -14780.7 1655.27 1296.91 -89.1129 1299.97 
10130700 22049.5 -14133.3 1534.87 915.054 -614.651 1102.32 
10121000 22276.6 -15006.5 1384.73 1142.07 -672.043 1325.13 
1456.5 3
10132000 23730.6 -14977.1 1639.81 1119.45 -383.455 1183.3 
10130700 22558.9 -14404.6 1425.81 994.938 -529.997 1127.3 
10121000 22926.9 -15288 1387.38 1270.07 -549.74 1383.94 
1457 3
10132000 24358.6 -15209.9 1641.53 1228.91 -455.716 1310.69 
10130700 23200.3 -14639.7 1448.27 1255.3 -459.964 1336.92 
10121000 23479.9 -15620.3 1421.07 1082.31 -650.228 1262.61 
1457.5 3
10132000 24879 -15318.5 1678.47 1051.31 -219.394 1073.96 
10130700 23828.5 -14743.4 1536.27 1269.09 -209.562 1286.28 
10121000 24015.6 -15772.8 1453.8 1082.15 -308.148 1125.17 
1458 3
10132000 25386.5 -15346.6 1666.2 1025.19 -56.7003 1026.75 
10130700 24408 -14858.7 1530.2 1170.64 -232.862 1193.58 
10121000 24667.6 -15949.3 1511.8 1317.17 -356.498 1364.56 
1458.5 3
10132000 26000.9 -15591.4 1665.67 1241.21 -494.545 1336.11 
10130700 24930.1 -15052.3 1548.93 1054.81 -391.111 1124.99 
10121000 25198.7 -16146.9 1521.93 1073 -399.327 1144.89 
1459 3
10132000 26677.2 -15873.9 1625.27 1363.58 -569.624 1477.77 
10130700 25372.5 -15249.9 1561.87 891.935 -398.387 976.863 
10121000 25831.5 -16332.4 1458.33 1275.67 -373.925 1329.35 
1459.5 3
10132000 27463.8 -16108.2 1652.38 1536.35 -457.65 1603.07 
10130700 25966.3 -15302.6 1523.81 1159.72 -103.044 1164.29 
10121000 26541.8 -16642.1 1456.44 1387.39 -604.81 1513.49 
1460 3
10132000 28099.8 -16310 1715.73 1244.59 -394.814 1305.72 
10130700 26660.5 -15421.9 1455.33 1358.55 -233.35 1378.45 
10121000 27208.2 -16842.9 1507.47 1304.09 -393.094 1362.04 
1460.5 3
10132000 28657.2 -16462.1 1831.2 1126.06 -307.34 1167.25 
10130700 27299.3 -15815.2 1499.4 1290.51 -794.613 1515.52 
10121000 27849.7 -17122.2 1531.6 1296.03 -564.175 1413.5 
1461 3
10132000 29142.6 -16634.6 1797.33 980.606 -348.418 1040.66 
10130700 27885.3 -16113.3 1621.73 1183.84 -602.29 1328.24 
10121000 28465.1 -17381.8 1513.07 1243.23 -524.444 1349.32 
1461.5 3
10132000 29709.7 -16833.5 1782.6 1145.59 -401.886 1214.04 
10130700 28440.1 -16324.4 1604 1120.81 -426.397 1199.18 
10121000 29080.8 -17596.3 1458.4 1243.77 -433.266 1317.07 
1462 3
10132000 30326.8 -17167.3 1692.93 1246.73 -674.343 1417.42 
10130700 28978.8 -16513.7 1625 1088.22 -382.492 1153.48 
10121000 29706.5 -17656.1 1454.6 1263.97 -120.808 1269.73 
1462.5 3
10132000 30962.9 -17460.1 1615.33 1284.98 -591.515 1414.59 
10130700 29654.9 -16674.4 1599.33 1365.93 -324.579 1403.96 
10121000 30399.7 -17857.2 1393.33 1400.54 -406.33 1458.29 
1463 3
10132000 31650.4 -17871.4 1568.75 1342.91 -803.328 1564.85 
10130700 30314.3 -16843.4 1574.31 1287.85 -330.029 1329.46 
10121000 31135.5 -18200.4 1288.88 1437.04 -670.264 1585.67 
1463.5 3
10132000 32283.1 -18062.3 1553.8 1235.73 -372.713 1290.72 
10130700 31082.9 -17033.1 1514.4 1501.08 -370.622 1546.16 
10121000 31722.1 -18391.5 1226.2 1145.64 -373.356 1204.94 
1464 3
10132000 32988 -18219.5 1702.47 1423.97 -317.71 1458.99 
10130700 31830.2 -17303.4 1408.93 1509.76 -545.993 1605.46 
10121000 32388.3 -18740.9 1272.67 1345.86 -705.859 1519.73 
1464.5 3
10132000 33576.3 -18500.7 1708.93 1186.16 -566.935 1314.68 
10130700 32482.5 -17647.4 1468.27 1315.05 -693.548 1486.73 
10121000 33073.9 -19131.5 1456.93 1382.39 -787.5 1590.96 
1465 3
10132000 34141.3 -18720.4 1718.2 1141.28 -443.771 1224.52 
10130700 33095.1 -18074.7 1510.87 1237.71 -863.165 1508.97 
10121000 33570.9 -19243.4 1489.07 1004.04 -225.993 1029.16 
1465.5 3
10132000 34801 -18808.9 1727.2 1332.79 -178.721 1344.72 
10130700 33696.6 -18325.9 1526.33 1215.08 -507.475 1316.8 
10121000 34125.8 -19427.7 1518.6 1120.94 -372.256 1181.14 
1466 3
10132000 35290.1 -19005.1 1732.93 988.148 -396.364 1064.68 
10130700 34270.9 -18450.8 1537.33 1160.27 -252.391 1187.4 
10121000 34677.1 -19693.2 1515.27 1113.8 -536.431 1236.25 
1466.5 3
10132000 35983.1 -19230.6 1677.31 1353.5 -440.422 1423.35 
10130700 34821.1 -18548.6 1613 1074.59 -191.064 1091.45 
10121000 35287 -19862.1 1512.5 1191.15 -329.81 1235.96 
1467 3
10132000 36645.5 -19411.9 1625.2 1296.3 -354.933 1344.01 
10130700 35436.9 -18712.1 1627.47 1205.1 -319.977 1246.86 
10121000 36036.5 -20028.7 1535.4 1466.67 -326.166 1502.5 
1467.5 3
10132000 37319.4 -19591.9 1682.6 1361.35 -363.636 1409.08 
10130700 36141.9 -18770 1558.47 1424.24 -116.902 1429.03 
10121000 36703 -20289.1 1544.2 1346.53 -526.061 1445.64 
1468 3
10132000 38028.6 -19755.2 1745.8 1432.73 -329.832 1470.2 
10130700 36709.8 -18993.6 1488.2 1147.21 -451.717 1232.93 
10121000 37406.5 -20405.2 1567.67 1421.14 -234.478 1440.36 
1468.5 3
10132000 38783.9 -19962.3 1757.73 1525.93 -418.451 1582.26 
10130700 37374 -19159.6 1535.47 1341.82 -335.354 1383.09 
10121000 38035.7 -20586.5 1618.33 1271.11 -366.195 1322.81 
1469 3
10132000 39336.9 -20085 1729.8 1117.17 -247.811 1144.33 
10130700 38030.5 -19441.2 1559.93 1326.33 -568.889 1443.19 
10121000 38591.1 -20666.9 1620.73 1122.02 -162.559 1133.73 
1469.5 3
10132000 39587 -20214.1 1712.73 505.185 -260.875 568.567 
10130700 38663.5 -19675.8 1572.67 1278.79 -473.939 1363.79 
10121000 38971 -20795.3 1601.67 767.542 -259.259 810.146 
1470 3
10132000 39835 -20740.8 1695.69 484.375 -1028.67 1137.01 
10130700 39274.8 -19895.6 1626.62 1193.78 -429.224 1268.6 
10121000 39434.2 -21065.4 1620.69 904.785 -527.555 1047.35 
1470.5 3
10132000 40672.1 -21148.9 1656.73 1631.71 -795.427 1815.26 
10130700 39546.5 -19931.8 1681.33 529.792 -70.6384 534.481 
10121000 40066.7 -21376.9 1630.27 1232.78 -607.326 1374.26 
1471 2
10132000 41945.2 -21063.8 1694.93 2571.99 171.852 2577.72 
10121000 41162.1 -21628.5 1541.13 2213.06 -508.283 2270.68 
1471 1
10130700 39829.4 -20065.3 1680 634.268 -299.402 701.382 
1471.5 3
10132000 42548.3 -21221.5 1761.27 1218.32 -318.653 1259.3 
10130700 41134.3 -20720.7 1290.9 2081.15 -1045.24 2328.89 
10121000 41866.9 -21879.7 1547.67 1423.84 -507.34 1511.53 
1472 3
10132000 43127 -21866.8 1943.2 1166.8 -1300.94 1747.53 
10130700 41644.1 -21042.9 1362.53 1234.3 -780.226 1460.22 
10121000 42397.9 -22051.5 1569.33 1070.43 -346.505 1125.12 
1472.5 3
10132000 43577.5 -21886.3 1987.2 910.168 -39.3266 911.018 
10130700 42354.1 -21342.6 1625.93 1434.48 -605.387 1556.99 
10121000 42820.9 -22436.1 1506.27 854.545 -776.835 1154.87 
1473 3
10132000 44197.7 -22326.7 1984.8 1252.79 -889.832 1536.65 
10130700 42899.8 -21760.7 1637.33 1102.36 -844.579 1388.71 
10121000 43495.5 -22713 1478.8 1362.83 -559.461 1473.19 
1473.5 3
10132000 44790.2 -22856.3 1913.38 1157.27 -1034.33 1552.13 
10130700 43522.2 -22080.8 1553.06 1215.6 -625.163 1366.94 
10121000 44145.8 -22979.1 1594.44 1270.08 -519.653 1372.28 
1474 3
10132000 45356.5 -22914.8 1925.27 1108.31 -114.457 1114.2 
10130700 44124 -22384.8 1483.07 1177.72 -595.01 1319.49 
10121000 44739.9 -23201.5 1454.13 1162.65 -435.364 1241.49 
1474.5 3
10132000 45982.3 -23165.6 1923.13 1264.11 -506.667 1361.87 
10130700 44691 -22704.3 1499.67 1145.45 -645.387 1314.76 
10121000 45300.5 -23228.8 1478.2 1132.66 -55.0842 1134 
1475 3
10132000 46634.5 -23132.3 1889 1317.58 67.2054 1319.29 
10130700 45187.3 -22977.1 1541.07 1002.69 -551.246 1144.23 
10121000 45772.9 -23530.8 1520.27 954.209 -610.101 1132.58 
1475.5 3
10132000 46858.7 -23405.3 1872.4 453.064 -551.515 713.748 
10130700 45720.2 -23013.5 1600.6 1076.5 -73.4007 1079 
10121000 46253.3 -23457.4 1590.53 970.505 148.283 981.768 
1476 2
10130700 46149.1 -23020.7 1706.33 866.397 -14.5455 866.519 
10121000 46674.1 -23304.9 1595.07 850.236 308.013 904.308 
1476 1
10132000 46971 -23457 1872 399.526 -183.867 439.804 
1476.5 3
10132000 46445 -24192.2 1490.6 -579.934 -810.584 996.68 
10130700 46741.8 -23151.1 1690.94 1157.58 -254.801 1185.3 
10121000 47277.5 -23526.2 1547.94 1178.45 -432.259 1255.23 
1477 1
10132000 46104.8 -24205.7 1656.4 -1030.91 -40.8081 1031.72 
1477.5 1
10132000 45532.2 -24405.9 1636.07 -1156.77 -404.444 1225.43 
1478 1
10132000 45223 -23900.3 1634.47 -624.646 1021.28 1197.16 
1477 1
10130700 47036.5 -23452.7 1670.6 576.745 -590.232 825.232 
1478.5 2
10132000 44885.3 -23689.7 1552.07 -682.155 425.589 804.028 
10130700 47114.9 -23676.9 1467.92 51.1075 -146.048 154.732 
1479 1
10132000 44494.5 -23576.5 1330.4 -789.63 228.552 822.041 
1479.5 1
10132000 43993.8 -23428.3 1287.33 -1011.45 299.529 1054.87 
1480 1
10132000 43512.4 -23620.2 1500.81 -940.283 -374.845 1012.25 
1480.5 1
10132000 42679.4 -23342.6 1548.2 -1630.09 543.224 1718.22 
1481 1
10132000 42209.8 -23215.4 1580.8 -948.687 256.97 982.873 
1481.5 1
10132000 41681.1 -23089.9 1557.27 -1068.01 253.468 1097.68 
1482 1
10132000 41246.4 -23015.7 1532.67 -878.249 150.034 890.972 
1482.5 1
10132000 40729.4 -22896.1 1531.33 -1044.44 241.616 1072.03 
1483 1
10132000 40224.1 -22668.3 1582.93 -1014.73 457.296 1113.01 
1483.5 1
10132000 39700 -22405.9 1641.56 -1023.57 512.614 1144.75 
1484 1
10132000 39199.7 -22089.5 1662.8 -979.126 619.194 1158.49 
1484.5 1
10132000 38747 -21816.1 1688.2 -914.478 552.323 1068.33 
1485 1
10132000 38306.5 -21601.9 1692.6 -889.966 432.727 989.592 
1485.5 1
10132000 37881.1 -21412.3 1704.67 -859.394 383.03 940.888 
1486 1
10132000 37468.1 -21256.9 1695.2 -834.209 313.939 891.326 
1486.5 1
10132000 37084.2 -21140.5 1684.47 -775.623 235.017 810.447 
1487 1
10132000 36709.9 -20992.1 1670.5 -730.981 289.86 786.354 
1487.5 1
10132000 36320.3 -20934.1 1668.2 -760.946 113.265 769.329 
1488 1
10132000 35997.9 -20752 1625.8 -650.134 367.204 746.668 
1488.5 1
10132000 35402.1 -20666 1567.8 -1203.5 173.737 1215.98 
1489 1
10132000 34978.7 -20715.9 1520 -853.763 -100.538 859.663 
1489.5 1
10132000 34612.2 -20513.5 1628.87 -740.337 408.754 845.682 
1490 1
10132000 34201.7 -20344.5 1647.07 -827.688 340.86 895.128 
1490.5 1
10132000 33768.7 -20162.5 1624.94 -845.662 355.404 917.309 
1491 1
10132000 33278.1 -20104.5 1603.67 -960.119 113.438 966.797 
1491.5 1
10132000 32948.6 -20062 1581 -665.589 85.9259 671.113 
1492 1
10132000 32459.5 -19939.1 1555 -986.022 247.849 1016.69 
1492.5 1
10132000 31864.5 -19646.8 1504.8 -1197.32 588.062 1333.94 
1493 1
10132000 31268.6 -19417.6 1348.53 -1203.77 463.03 1289.75 
1493.5 1
10132000 30655.9 -19201.5 1231.53 -1237.85 436.633 1312.6 
1494 1
10132000 30036.3 -18936.1 1215.62 -1210.07 518.245 1316.37 
1494.5 1
10132000 29510.5 -18690.3 1362.07 -1028.92 481.132 1135.86 
1495 1
10132000 29065.9 -18353.9 1324.6 -898.316 679.461 1126.34 
1495.5 1
10132000 28605.2 -18118 1479.47 -930.64 476.633 1045.6 
1496 1
10132000 28068.7 -17936.7 1553.13 -1083.91 366.195 1144.09 
1496.5 1
10132000 27663.1 -17692.3 1590.87 -819.394 493.737 956.652 
1497 1
10132000 26991.2 -17502.1 1602.53 -1351.84 382.83 1405.01 
1497.5 1
10132000 26524.6 -17317.4 1588.75 -911.401 360.604 980.147 
1498 1
10132000 25949.9 -17174.8 1534.33 -1124.65 279.134 1158.77 
1498.5 1
10132000 25395.9 -16893.6 1541.4 -1119.06 568.081 1254.99 
1499 1
10132000 24901.5 -16672 1546.47 -998.923 447.677 1094.65 
1499.5 1
10132000 24509.1 -16529.7 1564.07 -792.727 287.542 843.266 
1500 1
10132000 24069.5 -16301.6 1605.4 -888.081 460.741 1000.48 
1500.5 1
10132000 23615.9 -16038.1 1660.4 -916.364 532.256 1059.73 
1501 1
10132000 23223.4 -15910.1 1604.56 -766.585 250.016 806.326 
1501.5 1
10132000 22711.9 -15773.3 1590.4 -1000.99 267.825 1036.2 
1502 1
10132000 22175.3 -15640.8 1496.67 -1083.91 267.609 1116.45 
1502.5 1
10132000 21608.1 -15544.7 1425.73 -1145.86 194.074 1162.18 
1503 1
10132000 21069.3 -15106 1478.93 -1088.48 886.33 1403.7 
1503.5 1
10132000 20689.5 -14837.3 1503.67 -765.726 541.667 937.944 
1504 1
10132000 20352.9 -14505.5 1504.47 -680 670.438 954.928 
1504.5 1
10132000 19843.1 -14195.2 1567.5 -995.719 605.892 1165.57 
1505 1
10132000 19450.8 -13994.6 1572.8 -767.759 392.661 862.344 
1505.5 1
10132000 19101.5 -13683 1580.27 -705.724 629.495 945.68 
1506 1
10132000 18725.9 -13381.9 1577 -758.653 608.35 972.443 
1506.5 1
10132000 18346.3 -13084.3 1548.47 -765.457 599.866 972.504 
1507 1
10132000 17892.7 -12846.9 1494.33 -914.382 478.629 1032.08 
1507.5 1
10132000 17410.5 -12506.2 1456.53 -974.276 688.35 1192.91 
1508 1
10132000 16940.6 -12285.9 1422.8 -943.507 442.436 1042.09 
1508.5 1
10132000 16205 -11925.9 1537.94 -1433.92 701.738 1596.42 
1509 1
10132000 15665.3 -11670.2 1598.93 -1054.04 499.365 1166.34 
1509.5 1
10132000 15267.7 -11359.7 1605.33 -801.747 626.075 1017.24 
1510 1
10132000 14886.6 -11048.3 1626.33 -769.832 629.091 994.181 
1510.5 1
10132000 14889.1 -10649.1 1619.8 4.98316 806.33 806.345 
1511 1
10132000 14406.8 -10315.7 1659.07 -974.276 673.535 1184.43 
1511.5 1
10132000 13787.3 -9865.4 1676.6 -1251.45 909.764 1547.19 
1512 1
10132000 13469.7 -9171.31 1731.44 -620.402 1355.64 1490.86 
1512.5 1
10132000 13179.8 -8625.27 1622.53 -567.295 1068.58 1209.83 
1513 1
10132000 12883.3 -8324.8 1548.73 -598.923 607.003 852.738 
1513.5 1
10132000 12617.9 -7876.47 1578.47 -536.296 905.724 1052.59 
1514 1
10132000 12472.2 -7402.13 1639.8 -294.276 958.249 1002.42 
1514.5 1
10132000 12158.9 -7033.13 1651.13 -632.862 745.455 977.863 
1515 1
10132000 11815.3 -6454.06 1619.75 -671.134 1131 1315.13 
1515.5 1
10132000 11421.9 -6090.27 1579.8 -769.822 711.929 1048.56 
1516 1
10132000 10790.6 -5832.33 1532.4 -1275.42 521.077 1377.76 
1516.5 1
10132000 10495.5 -5272.13 1519.6 -594.892 1129.44 1276.53 
1517 1
10132000 10168.5 -5039.2 1515.4 -659.274 469.624 809.437 
1517.5 1
10132000 9855 -4779.87 1522.73 -633.401 523.906 821.994 
1518 1
10132000 9526.13 -4522.47 1510.53 -664.377 520 843.681 
1518.5 1
10132000 9161.44 -4233.69 1532 -712.297 564.022 908.563 
1519 1
10132000 8774 -4084.67 1562.4 -758.195 291.626 812.345 
1519.5 1
10132000 8414.8 -3898.53 1533.07 -721.285 373.762 812.373 
1520 1
10132000 7938.4 -3546.8 1446.47 -962.424 710.572 1196.32 
1520.5 1
10132000 7587.13 -3209.07 1476.27 -709.63 682.29 984.425 
1521 1
10132000 7407.93 -2842.73 1473.4 -362.02 740.067 823.868 
1521.5 1
10132000 7198 -2403.27 1459.8 -423.253 886.022 981.925 
1522 1
10132000 6941.93 -2039.93 1488.33 -517.306 734.007 897.982 
1522.5 1
10132000 6650.62 -1547.38 1557.88 -568.962 962.028 1117.68 
1523 1
10132000 6383.47 -1191.27 1582.33 -521.794 695.524 869.495 
1523.5 1
10132000 6120 -798.667 1556.07 -532.256 793.131 955.172 
1524 1
10132000 5901.47 -371.733 1565.93 -441.481 862.492 968.916 
1524.5 1
10132000 5633.93 50.8 1558.73 -539.382 851.882 1008.28 
1525 1
10132000 5416.67 436.867 1547.87 -438.923 779.933 894.957 
1525.5 1
10132000 5271.87 771.067 1554.93 -292.525 675.152 735.799 
1526 1
10132000 4899.81 1166.69 1526.06 -726.668 772.697 1060.71 
1526.5 1
10132000 4605.93 1533.13 1509 -575.106 717.115 919.239 
1527 1
10132000 4428.4 1864.73 1566.47 -358.653 669.899 759.866 
1527.5 1
10132000 4109.67 2255.4 1526.67 -643.906 789.226 1018.57 
1528 1
10132000 3798.8 2739.87 1510.87 -628.013 978.721 1162.88 
1528.5 1
10132000 3680.93 3171.27 1540.53 -238.114 871.515 903.458 
1529 1
10132000 3462.88 3543.12 1569 -425.895 726.286 841.949 
1529.5 1
10132000 3224.4 3889.47 1567.93 -466.683 677.772 822.902 
1530 1
10132000 3038.67 4211.33 1619.93 -374.462 648.925 749.217 
1530.5 1
10132000 2792.6 4672.6 1630.6 -497.104 931.852 1056.15 
1531 1
10132000 2633.73 5246.87 1600.07 -320.296 1157.8 1201.28 
1531.5 1
10132000 2388.93 5660.93 1568.2 -494.545 836.498 971.753 
1532 1
10132000 2253.73 6083.8 1555.07 -273.131 854.276 896.877 
1532.5 1
10132000 2110.67 6469.13 1548.2 -287.86 775.319 827.032 
1533 1
10132000 1963.69 6551.75 1427.94 -287.069 161.361 329.311 
1533.5 1
10132000 1539.93 6806.93 1493.07 -827.645 498.405 966.128 
1534 1
10132000 1111.27 7228.13 1676 -865.993 850.909 1214.08 
1534.5 1
10132000 1102.8 7643.33 1663.67 -17.1044 838.788 838.962 
1535 1
10132000 1202.27 8034.4 1631.2 198.141 779.017 803.821 
1535.5 1
10132000 1088.53 8447.33 1598.8 -229.301 832.527 863.528 
1536 1
10132000 1137.6 8822.4 1603.67 99.1246 757.71 764.167 
1536.5 1
10132000 1510.07 9200.73 1615.2 752.458 764.31 1072.55 
1537 1
10132000 1141.19 9553.5 1631.94 -720.467 688.997 996.89 
1537.5 1
10132000 903.867 9643.53 1678.2 -464.424 176.19 496.722 
1538 1
10132000 683.6 9454.13 1682.87 -444.086 -381.855 585.684 
1538.5 1
10132000 547.067 9149.13 1674.6 -275.825 -616.162 675.081 
1539 1
10132000 614.667 8707.67 1674 136.566 -891.852 902.247 
1539.5 1
10132000 979.667 8181.53 1702.67 735.887 -1060.75 1291.02 
1540 1
10132000 1393.93 7607.27 1755.07 830.194 -1150.84 1419.03 
1540.5 1
10132000 1734.29 7133 1792.21 683.439 -952.343 1172.2 
1541 1
10132000 1952.5 6934 1863.36 438.181 -399.598 593.028 
1541.5 1
10132000 2123 6667.57 1835.36 330.426 -516.334 613.011 
1542 1
10132000 2319.36 6560.43 1839.29 387.292 -211.327 441.197 
1542.5 1
10132000 2404.93 6356 1841 174.993 -418.054 453.202 
1543 1
10132000 2561.57 5761.79 1841 315.812 -1198.01 1238.94 
1543.5 1
10132000 3190.93 5330.07 1841 1253.71 -859.998 1520.32 
1544 1
10132000 3572.27 5116.93 1785.6 768.817 -429.704 880.753 
1544.5 1
10132000 3777.33 4717.2 1729.33 411.78 -802.677 902.139 
1545 1
10132000 3990.93 4183.8 1658.73 422.134 -1054.15 1135.53 
1545.5 1
10132000 4318 3630.47 1572.33 638.802 -1080.73 1255.41 
1546 1
10132000 4661 3083.2 1476.6 691.532 -1103.36 1302.16 
1546.5 1
10132000 5021.73 2571.67 1495.4 718.592 -1018.99 1246.88 
1547 1
10132000 5357.87 1981.4 1556.53 670.925 -1178.18 1355.82 
1547.5 1
10132000 5785.53 1550.87 1587.4 862.231 -868.011 1223.47 
1548 1
10132000 6165 1012.47 1592.27 766.599 -1087.68 1330.68 
1548.5 1
10132000 6514 478.2 1640.07 705.051 -1079.33 1289.2 
1549 1
10132000 6892 -49.7333 1622.33 763.636 -1066.53 1311.73 
1549.5 1
10132000 7195.94 -584.375 1626.38 593.628 -1044.22 1201.16 
1550 1
10132000 7560.13 -1214.53 1664.73 711.32 -1230.78 1421.55 
1550.5 1
10132000 7890.6 -1758.07 1664.07 667.609 -1098.05 1285.07 
1551 1
10132000 8135.6 -2181.93 1660.2 493.952 -854.57 987.055 
1551.5 1
10132000 8462.33 -2617.8 1660.53 658.737 -878.763 1098.25 
1552 1
10132000 8857.33 -3012.4 1642.67 797.98 -797.172 1127.94 
1552.5 1
10132000 9200.6 -3471.93 1646.8 692.07 -926.478 1156.43 
1553 1
10132000 9603.73 -3949.4 1646.73 811.133 -960.698 1257.33 
1553.5 1
10132000 10051.9 -4361.56 1617.31 875.399 -805.005 1189.27 
1554 1
10132000 10389.9 -4764.53 1573.47 661.31 -788.593 1029.18 
1554.5 1
10132000 10769.5 -5206.33 1579.6 765.323 -890.726 1174.36 
1555 1
10132000 11161.7 -5576.8 1590.4 792.458 -748.418 1090.01 
1555.5 1
10132000 11547.5 -5892.47 1613.8 779.259 -637.71 1006.94 
1556 1
10132000 12003.7 -6340.33 1587.13 919.892 -902.957 1289 
1556.5 1
10132000 12381.6 -6742.8 1644.4 760.295 -809.792 1110.77 
1557 1
10132000 12807.9 -7136.6 1674.13 859.409 -793.952 1170.02 
1557.5 1
10132000 13193.8 -7475.69 1687.38 750.746 -659.703 999.414 
1558 1
10132000 13668.9 -7820.67 1699.33 926.283 -672.474 1144.65 
1558.5 1
10132000 14224.4 -8174.4 1692.93 1115.39 -710.308 1322.36 
1559 1
10132000 14836.3 -8705.07 1669.8 1223.73 -1061.33 1619.86 
1559.5 1
10132000 15336 -9202.6 1653.33 1007.53 -1003.09 1421.73 
1560 1
10132000 15693.9 -9655.67 1683.87 722.963 -915.286 1166.37 
1560.5 1
10132000 16100.9 -10088.1 1709.67 822.222 -873.535 1199.63 
1561 1
10132000 16620.3 -10432.3 1791.4 1049.29 -695.354 1258.78 
1561.5 1
10132000 17339.6 -10801.7 1727.27 1453.2 -746.263 1633.61 
1562 1
10132000 17733.8 -11107.4 1702.12 769.946 -597.209 974.41 
1562.5 1
10132000 18042.9 -11367.1 1716.67 603.621 -507.218 788.435 
1563 1
10132000 18647.4 -11571.9 1704.53 1216.36 -411.938 1284.23 
1563.5 1
10132000 19527.5 -11738.3 1717.13 1774.46 -335.484 1805.9 
1564 1
10132000 19984.8 -11877.9 1707.87 920.054 -280.885 961.975 
1564.5 1
10132000 20442.4 -12025.5 1702.27 918.876 -296.386 965.493 
1565 1
10132000 20936 -12258 1690.93 997.172 -469.764 1102.28 
1565.5 1
10132000 21287.1 -12573.7 1722 709.36 -637.71 953.869 
1566 1
10132000 21645.8 -12903.7 1702.87 723.118 -665.457 982.717 
1566.5 1
10132000 22147.6 -13138.3 1718.8 1007.63 -471.084 1112.31 
1567 1
10132000 22811.8 -13439 1644.93 1339.08 -606.183 1469.9 
1567.5 1
10132000 23440.4 -13669.8 1605.14 1230.22 -451.635 1310.5 
1568 1
10132000 24236.8 -13936.9 1602.79 1543.33 -517.719 1627.85 
1568.5 1
10132000 24828.2 -14196.5 1606.62 1180.53 -518.03 1289.19 
1569 1
10132000 25425.6 -14529.3 1605.71 1209.34 -673.733 1384.34 
1569.5 1
10132000 25910.6 -14824 1639 970 -589.429 1135.04 
1570 1
10132000 26537.2 -15150.6 1605.43 1248.15 -650.683 1407.58 
1570.5 1
10132000 27121.9 -15409.1 1651.79 1173.98 -518.933 1283.56 
1571 1
10132000 27807.4 -15600.7 1643.29 1382.06 -386.377 1435.05 
1571.5 1
10132000 28445.4 -15839.7 1705.5 1273.45 -477.046 1359.87 
1572 1
10132000 28984.4 -15952.9 1727.07 1089.03 -228.716 1112.79 
1572.5 1
10132000 29571 -16137.1 1757.5 1168.47 -366.961 1224.74 
1573 1
10132000 30054 -16393.1 1765.86 1004.16 -532.076 1136.41 
1573.5 1
10132000 30922.6 -16614.4 1703.86 1706.43 -434.886 1760.97 
1574 1
10132000 31566.3 -16854.6 1601.86 1279.75 -477.563 1365.95 
1574.5 1
10132000 32270.6 -17106.1 1530.5 1402.96 -500.996 1489.73 
1575 1
10132000 32994.8 -17321.4 1556 1454.21 -432.212 1517.08 
1575.5 1
10132000 33588.6 -17505.9 1571.43 1194.77 -371.172 1251.1 
1576 1
10132000 34165.6 -17540.6 1618.29 1127.09 -67.9408 1129.14 
1576.5 1
10132000 34745.9 -17678.4 1633.43 1155.95 -274.331 1188.05 
1577 1
10132000 35303.5 -17887.6 1658.36 1133.28 -425.377 1210.48 
1577.5 1
10132000 35869.3 -18176.6 1626.07 1149.97 -587.253 1291.24 
1578 1
10132000 36469.9 -18318.8 1595.15 1189.38 -281.58 1222.26 
1578.5 1
10132000 37088.6 -18592 1577 1237.38 -546.462 1352.68 
1579 1
10132000 37635.9 -18853 1637.5 1073.16 -511.765 1188.94 
1579.5 1
10132000 38201.9 -19098.3 1621.64 1118.44 -484.754 1218.97 
1580 1
10132000 38815.7 -19462.4 1595.29 1240.12 -735.642 1441.89 
1580.5 1
10132000 39350.9 -19697.9 1595.64 1092.27 -480.612 1193.34 
1581 1
10132000 39898.1 -19971.1 1476.21 1109.82 -554.042 1240.43 
1581.5 1
10132000 40474.7 -20117.3 1432.21 1148.69 -291.264 1185.04 
1582 1
10132000 40988.4 -20135.8 1465.15 1017.17 -36.7533 1017.83 
1582.5 1
10132000 41430.4 -20241.4 1523.57 873.605 -208.661 898.178 
1583 1
10132000 41893 -20565.5 1585.67 912.37 -639.26 1114.03 
1583.5 1
10132000 42409.5 -20860.8 1712.79 1033 -590.505 1189.87 
1584 1
10132000 42915.1 -21116.3 1686.57 1007.11 -508.964 1128.42 
1584.5 1
10132000 43278.9 -21575 1637.2 721.948 -910.147 1161.71 
1585 1
10132000 43663.2 -21832.9 1704.79 785.851 -527.315 946.373 
1585.5 1
10132000 44027.2 -22025 1589.31 744.41 -392.93 841.748 
1586 1
10132000 44374.5 -22330.1 1632.07 695.93 -611.366 926.33 
1586.5 1
10132000 44817.1 -22516.6 1652.43 859.501 -362.275 932.73 
1587 1
10132000 45221.6 -22749.2 1672.85 800.936 -460.57 923.917 
1587.5 1
10132000 45539.7 -22978.5 1648.71 623.723 -449.548 768.846 
1588 1
10132000 45943.5 -23152.3 1664.83 829.129 -356.947 902.699 
1588.5 1
10132000 46336.5 -23390.3 1691.85 797.238 -482.707 931.984 
1589 1
10132000 46564.7 -23523.1 1703.93 465.704 -271.073 538.851 
1589.5 1
10132000 46775.8 -23957.2 1675.31 412.142 -847.884 942.745 
1590 1
10132000 47037.7 -24402.1 1640.8 512.557 -870.483 1010.18 
1590.5 1
10132000 47296.2 -24619.6 1630.8 522.29 -439.461 682.578 
