# Supplementary material for: Intrinsic group behaviour II: On the dependence of triad spatial dynamics on social and personal features; and on the effect of social interaction on small group dynamics
Source: PLoS One. 2019 Dec 3;14(12):e0225704. doi: 10.1371/journal.pone.0225704 (PMC6890182; doi:10.1371/journal.pone.0225704)
Supplement: S4 Data Set — (ZIP) [file pone.0225704.s004.zip › set_3_nint/group_traj_triad_noint/traj_3_0505_2.dat]

3 10115100 10121103 10121900 0 0 1 0 2 1 0 20 0 30 1508.61 1785.32 1044.43 
1310.5 1
10115100 -7922 10176 1194 0 0 0 
1311 1
10115100 -8111.85 10044.9 1342.54 -708.381 -489.093 860.823 
1311.5 1
10115100 -8387.15 9760.23 1360.92 -565.314 -584.584 813.214 
1312 1
10115100 -8768.15 9730.85 1377.54 -763.527 -58.887 765.795 
1312.5 1
10115100 -9282 9871.77 1401.31 -1023.6 280.723 1061.39 
1313 1
10115100 -9762.07 10122.1 1406.79 -954.416 497.619 1076.35 
1313.5 1
10115100 -10338.1 10546.9 1315.64 -1116.42 823.367 1387.2 
1314 1
10115100 -10696.7 11114.5 1370.54 -715.668 1132.95 1340.06 
1314.5 1
10115100 -10976.1 11888.9 1268.07 -571.327 1583.47 1683.39 
1315 1
10115100 -11209.2 12602.2 1228.71 -470.996 1441.13 1516.14 
1315.5 1
10115100 -11282.2 13234.2 1378.14 -146 1264 1272.4 
1316 1
10115100 -11313.7 13822.4 1403.07 -61.6811 1151.05 1152.7 
1316.5 1
10115100 -11366.4 14363 1627 -106.027 1087.73 1092.88 
1317 1
10115100 -11419.7 14894.8 1584.87 -107.335 1072.18 1077.54 
1317.5 1
10115100 -11425.4 15438.1 1773.07 -11.3647 1071.68 1071.74 
1318 1
10115100 -11385.3 16050.7 1701.07 79.8447 1217.74 1220.36 
1318.5 1
10115100 -11362.1 16704.8 1669.38 47.1336 1329.63 1330.47 
1319 1
10115100 -11293.4 17176.6 1660.14 137.572 945.484 955.441 
1319.5 1
10115100 -11295.6 17469.9 1632.21 -4.36743 578.473 578.489 
1320 1
10115100 -11399 17388.4 1628.29 -208.381 -164.315 265.372 
1320.5 1
10115100 -11462.1 17393.1 1601 -127.16 9.3606 127.504 
1321 1
10115100 -11515.1 17474.3 1634.69 -105.379 161.504 192.842 
1321.5 1
10115100 -11660 17346.2 1671.92 -289.846 -256.154 386.815 
1322 1
10115100 -11902.9 16832.6 1710.64 -468.07 -989.572 1094.69 
1322.5 1
10115100 -11732.2 15892.1 1709.71 353.446 -1947.2 1979.02 
1323 1
10115100 -11306.9 15078.7 1642.07 838.828 -1604.4 1810.45 
1323.5 1
10115100 -11363.3 14467.2 1430.64 -110.721 -1201.38 1206.47 
1324 1
10115100 -11208.4 13784.5 1309.54 314.84 -1387.71 1422.98 
1324.5 1
10115100 -11161.4 12913.7 1324.21 97.5674 -1806.53 1809.16 
1325 1
10115100 -10911.3 12018.3 1343.2 488.328 -1748.79 1815.69 
1325.5 1
10115100 -10719.8 11219.6 1444 377.062 -1572.23 1616.81 
1326 1
10115100 -10514.2 10445.4 1438.5 424.734 -1599.76 1655.19 
1326.5 1
10115100 -10243.1 9648.4 1350.33 529.585 -1556.56 1644.18 
1327 1
10115100 -10000.2 8836.54 1452.23 489.744 -1636.82 1708.51 
1327.5 1
10115100 -9481.07 8281.07 1391.29 1029.93 -1102.12 1508.45 
1328 1
10115100 -8959.46 7708.15 1434.46 1014.81 -1114.63 1507.39 
1328.5 1
10115100 -8295.08 7303.62 1402.62 1372.7 -835.823 1607.14 
1329 1
10115100 -7631.71 7133.43 1429.64 1353.8 -347.32 1397.64 
1329.5 1
10115100 -6835.21 6888.14 1303.43 1552.63 -478.14 1624.59 
1330 1
10115100 -5848.15 6452.15 1397.46 1998.1 -882.569 2184.34 
1330.5 1
10115100 -5011.64 6091.5 1241.93 1676.37 -722.753 1825.54 
1331 1
10115100 -4130 5536.79 1399.29 1749.29 -1100.62 2066.73 
1331.5 2
10121103 -3257.71 6420.14 1015.57 0 0 0 
10115100 -3407.46 5128 1556.08 1459.67 -825.83 1677.09 
1332 2
10121103 -2599.31 6254.85 1017.46 1746.44 -438.453 1800.63 
10115100 -2564.46 4843.69 1655.92 1731.01 -583.794 1826.8 
1332.5 2
10121103 -1777.15 5618.69 1039.23 1631.26 -1262.21 2062.57 
10115100 -1917.54 4626.54 1695.69 1283.58 -430.861 1353.96 
1333 2
10121103 -1076 5090.15 1076.08 1410.77 -1063.46 1766.7 
10115100 -1333.38 4405.54 1729.85 1175.36 -444.668 1256.66 
1333.5 2
10121103 -220.143 4682.14 1135 1665.09 -793.796 1844.63 
10115100 -670 3984 1686.64 1290.63 -820.114 1529.16 
1334 2
10121103 762.5 4315.29 1083.93 1922.98 -717.92 2052.62 
10115100 16.2143 3545.64 1626.57 1342.89 -857.842 1593.5 
1334.5 2
10121103 1486.14 3848.36 1012.57 1473.81 -950.975 1753.99 
10115100 876.429 3215.43 1641.79 1751.96 -672.534 1876.61 
1335 2
10121103 2105.5 3487.29 1098.21 1236.24 -720.701 1430.98 
10115100 1556.86 2902.79 1664.29 1358.14 -624.038 1494.65 
1335.5 2
10121103 2673.07 3242.64 1088.57 1146.61 -494.228 1248.59 
10115100 2137.29 2736.64 1564.64 1172.58 -335.642 1219.67 
1336 2
10121103 3098.29 2973.07 1078.36 838.687 -531.699 993.026 
10115100 2818.64 2467.93 1518.43 1343.9 -530.008 1444.64 
1336.5 2
10121103 3708.93 2514.43 1169.71 1243.67 -934.1 1555.4 
10115100 3522.86 1919.5 1480.36 1434.24 -1116.96 1817.87 
1337 2
10121103 4299.71 1857.14 1476 1183.94 -1317.21 1771.09 
10115100 4293.14 1186.93 1627.57 1543.66 -1468.08 2130.29 
1337.5 2
10121103 4974.86 1444.21 1520.43 1331.64 -814.455 1560.96 
10115100 5003.79 692.357 1645.79 1401.66 -975.486 1707.7 
1338 2
10121103 5540.07 932.571 1515.71 1137.25 -1029.46 1533.99 
10115100 5477.93 185.643 1668.43 954.01 -1019.55 1396.28 
1338.5 2
10121103 6077.43 405.5 1600 1081.2 -1060.51 1514.49 
10115100 5994.43 -206.429 1702.71 1039.24 -788.876 1304.74 
1339 2
10121103 6635.93 -220.429 1598.07 1101.58 -1234.57 1654.58 
10115100 6478 -867.286 1748.86 953.79 -1303.47 1615.16 
1339.5 3
10121900 7214.43 90.8571 953.143 0 0 0 
10121103 7117.64 -772.786 1586.21 967.298 -1109.15 1471.69 
10115100 7000.07 -1502.57 1778.93 1048.34 -1275.67 1651.17 
1340 3
10121900 7602.08 -309.923 973.462 1059.15 -1095.03 1523.44 
10121103 7750.08 -1357.85 1608.38 1277.64 -1181.94 1740.51 
10115100 7545.38 -1970.62 1741.62 1101.64 -945.543 1451.78 
1340.5 3
10121900 8085.93 -951.429 1045.86 967.703 -1283.01 1607.04 
10121103 8475.71 -1878.14 1672.21 1451.27 -1040.59 1785.79 
10115100 8221.07 -2444.71 1771.71 1351.37 -948.198 1650.85 
1341 3
10121900 8558.08 -1511.46 1025.85 909.727 -1079.06 1411.37 
10121103 9074.69 -2363.77 1648.23 1154.1 -935.696 1485.76 
10115100 8917 -3036.92 1769.77 1340.9 -1141.06 1760.69 
1341.5 3
10121900 9157.77 -1719.69 947.385 1213.95 -421.52 1285.05 
10121103 9686.69 -2880.08 1642.46 1238.87 -1045.16 1620.85 
10115100 9445.85 -3575.69 1720.62 1070.54 -1090.63 1528.24 
1342 3
10121900 9681.77 -2108.31 933.462 1080.41 -801.269 1345.11 
10121103 10207.6 -3454.92 1682.69 1074.07 -1185.25 1599.51 
10115100 9814.54 -3942.46 1664.77 760.19 -756.225 1072.27 
1342.5 3
10121900 10266.2 -2756.71 1008.86 1187.9 -1317.9 1774.25 
10121103 10672.7 -3977.36 1603.21 945.323 -1061.86 1421.68 
10115100 10304.4 -4593.71 1620 995.566 -1323.68 1656.29 
1343 3
10121900 10970.9 -3394.27 1048.33 1355.1 -1226.06 1827.44 
10121103 11208.1 -4583.67 1613.33 1029.52 -1165.98 1555.45 
10115100 10877.9 -5144.27 1718.47 1103.03 -1058.75 1528.93 
1343.5 3
10121900 11517.2 -3906.93 983.929 1097.08 -1029.44 1504.44 
10121103 11808.4 -5231 1613.57 1205.4 -1299.87 1772.75 
10115100 11452.8 -5724.71 1702.14 1154.32 -1165.56 1640.42 
1344 3
10121900 12060.8 -4512.33 949.8 1087.17 -1210.81 1627.27 
10121103 12412.9 -6004.73 1584.27 1209.02 -1547.47 1963.77 
10115100 12038.1 -6442.4 1662.47 1170.7 -1435.37 1852.25 
1344.5 3
10121900 12788.1 -5217.07 946.357 1437.44 -1392.76 2001.5 
10121103 13080.7 -6563.5 1668.79 1319.86 -1104.28 1720.89 
10115100 12642.5 -6999 1744.43 1194.4 -1100 1623.76 
1345 3
10121900 13464.6 -5980.53 1008.27 1358.35 -1533.06 2048.26 
10121103 13681.4 -7075.47 1702.87 1206.2 -1028.05 1584.86 
10115100 12993.7 -7474.33 1760 705.154 -954.485 1186.71 
1345.5 3
10121900 14134.1 -6677.13 986.333 1317.85 -1371.26 1901.86 
10121103 14264.3 -7539.67 1720.87 1147.51 -913.78 1466.89 
10115100 13457.7 -7984.8 1738.73 913.517 -1004.86 1358.03 
1346 3
10121900 14835.7 -7236.93 964.214 1446.7 -1154.22 1850.72 
10121103 14850 -8086 1730.93 1207.56 -1126.46 1651.4 
10115100 14044.2 -8541.29 1762.71 1209.24 -1147.39 1666.96 
1346.5 3
10121900 15627.2 -8033.12 999.25 1583.07 -1592.39 2245.4 
10121103 15535.2 -8770.5 1634.69 1370.5 -1369 1937.12 
10115100 14728.3 -9190.25 1790.88 1368.2 -1297.93 1885.89 
1347 3
10121900 16325.8 -8855.33 1045.67 1361.7 -1602.75 2103.09 
10121103 16073.4 -9506.47 1677.93 1049.03 -1434.63 1777.25 
10115100 15353.8 -9887.87 1790.53 1219.27 -1359.88 1826.44 
1347.5 3
10121900 16847.9 -9385.43 1084.29 1069.94 -1086.26 1524.7 
10121103 16532.6 -10007.2 1744 941.071 -1026.12 1392.32 
10115100 15935 -10433.9 1793.07 1190.98 -1118.83 1634.08 
1348 3
10121900 17228.5 -9848.2 1191.6 784.752 -954.168 1235.42 
10121103 17084.9 -10494.5 1712.13 1138.61 -1004.78 1518.55 
10115100 16451.9 -10918.7 1819.6 1065.7 -999.607 1461.14 
1348.5 2
10121103 17458.3 -10930.5 1647.75 727.965 -849.838 1119 
10115100 17075.1 -11410.8 1802.81 1214.81 -959.227 1547.86 
1349 2
10121103 17641 -11194.1 1630.2 357.51 -515.917 627.681 
10115100 17124.2 -11545.7 1824.93 96.1595 -264.155 281.113 
1348.5 1
10121900 17440.9 -10228.6 1241 534.901 -958.074 1097.28 
1349.5 3
10121900 17572.8 -9941.22 825.444 108.017 235.326 258.933 
10121103 17621.1 -11188.9 1624.93 -40.2694 10.5051 41.617 
10115100 17170.3 -11515.5 1816 93.1987 61.0101 111.392 
1350 2
10121900 17603.4 -9918.73 813.733 77.3288 56.7901 95.942 
10121103 17646.4 -11425.9 1607.6 51.1785 -478.788 481.515 
1350 2
10121103 17901.1 -11949 1593 643.21 -1320.88 1469.16 
10115100 17238.5 -11531.9 1793 165.052 -39.6287 169.743 
1351 2
10121103 19616.9 -12484.1 1527 2534.4 -790.399 2654.79 
10115100 15939.3 -11155 1226.2 -1124.85 326.32 1171.23 
1351.5 2
10121103 19801.4 -12507.9 1567.38 430.157 -55.5653 433.731 
10115100 15975.2 -11048.1 1199.31 83.6538 249.126 262.796 
1352 1
10115100 16645.9 -11413 1293.47 1312.61 -714.041 1494.26 
1352.5 1
10115100 16546.4 -11393.5 1332.6 -201.077 39.3266 204.887 
1353 1
10115100 16470.8 -11397.7 1232.73 -152.727 -8.48485 152.963 
1353.5 1
10115100 17006.4 -11325.1 1270.86 1050.11 142.474 1059.73 
1354 1
10115100 17573.5 -11421.3 1401.36 1155.08 -195.956 1171.58 
1354.5 1
10115100 18043.6 -11936.3 1497.29 947.725 -1038.31 1405.8 
1355 1
10115100 18442.3 -12436.5 1528.67 781.886 -980.878 1254.38 
1355.5 1
10115100 18872.7 -12862 1583.79 881.928 -871.858 1240.13 
1356 1
10115100 19324.2 -13250.6 1611.93 906.598 -780.321 1196.17 
1356.5 1
10115100 19719.6 -13627.7 1659.13 767.767 -732.298 1061 
1357 1
10115100 20138.4 -14098.3 1582.4 840.964 -944.98 1264.99 
1357.5 1
10115100 20612.3 -14423.3 1562.87 955.511 -655.108 1158.52 
1358 1
10115100 21078.7 -14730.8 1509.67 942.222 -621.279 1128.61 
1358.5 1
10115100 21675.4 -14958.2 1463.47 1202.96 -458.468 1287.36 
1359 1
10115100 22253.4 -15173.9 1422.8 1158.32 -432.198 1236.32 
1359.5 1
10115100 22894.7 -15379.7 1499.07 1295.49 -415.892 1360.61 
1360 1
10115100 23454.5 -15575.9 1547.2 1131.04 -396.364 1198.48 
1360.5 1
10115100 23981.4 -15636.7 1581.44 1024.98 -118.199 1031.78 
1361 1
10115100 24475.7 -15701.7 1589.13 965.544 -127.043 973.866 
1361.5 1
10115100 24958.7 -15754.9 1565.73 975.758 -107.475 981.659 
1362 1
10115100 25401.1 -15816.8 1547.87 893.737 -124.983 902.434 
1362.5 1
10115100 25871.3 -15969.9 1527.33 949.764 -309.36 998.877 
1363 1
10115100 26252.5 -15987.6 1501.8 767.136 -35.5466 767.959 
1363.5 1
10115100 26835.4 -16183 1552.33 1161.09 -389.243 1224.6 
1364 1
10115100 27250.2 -16350.9 1583.87 836.29 -338.441 902.177 
1364.5 1
10115100 27660.7 -16664.5 1636.4 825.889 -630.986 1039.34 
1365 1
10115100 28108.5 -16998.5 1658.2 901.006 -672.032 1124.03 
1365.5 1
10115100 28624 -17250.3 1629.56 1002.98 -489.972 1116.27 
1366 1
10115100 29097 -17428.6 1579.64 949.799 -357.95 1015.01 
1366.5 1
10115100 29635.4 -17605 1527.73 1098.78 -360.058 1156.27 
1367 1
10115100 30203 -17900.1 1442.43 1139.76 -592.656 1284.64 
1367.5 1
10115100 30825.6 -18216 1354.53 1213.65 -615.706 1360.89 
1368 1
10115100 31517.2 -18511.8 1288.14 1372.25 -586.876 1492.48 
1368.5 1
10115100 32020.7 -18687.5 1257.33 1025.36 -357.802 1086 
1369 1
10115100 32639.5 -18833.9 1452.73 1250.1 -295.892 1284.64 
1369.5 1
10115100 33200.3 -18902.3 1530.8 1130.65 -137.769 1139.01 
1370 1
10115100 33774.3 -18873.9 1543.12 1116.82 55.2367 1118.19 
1370.5 1
10115100 34372.3 -18898.1 1577.13 1167.88 -47.2493 1168.83 
1371 1
10115100 34857.3 -18987.9 1595.07 979.933 -181.549 996.608 
1371.5 1
10115100 35303.4 -19036.3 1603.53 901.145 -97.6431 906.419 
1372 1
10115100 35789.5 -19088.3 1610.87 982.088 -105.185 987.704 
1372.5 1
10115100 36330 -19082.1 1576.2 1091.85 12.5253 1091.92 
1373 1
10115100 36914.4 -19218.2 1543.44 1141.36 -265.853 1171.91 
1373.5 1
10115100 37463.1 -19346.3 1569.27 1069.57 -249.675 1098.33 
1374 1
10115100 37958.4 -19409.9 1569.2 998.656 -128.226 1006.85 
1374.5 1
10115100 38588.3 -19548.1 1561.27 1267.34 -277.934 1297.46 
1375 1
10115100 39104.5 -19568.5 1600.27 1040.73 -41.129 1041.54 
1375.5 1
10115100 39442.6 -19716 1549.87 683.098 -298.047 745.288 
1376 1
10115100 39882.6 -19916.2 1524.36 888.831 -404.473 976.534 
1376.5 1
10115100 40549.1 -20277.8 1497.69 1286.69 -698.131 1463.88 
1377 1
10115100 41052.5 -20601.8 1568.54 1027.32 -661.068 1221.63 
1377.5 1
10115100 41446.9 -20945.4 1553.07 792.102 -690.079 1050.54 
1378 1
10115100 41855.2 -21270.4 1586.83 819.923 -652.587 1047.92 
1378.5 1
10115100 42255.2 -21433.4 1667.85 804.79 -327.903 869.027 
1379 1
10115100 42744.6 -21676.6 1612.77 959.578 -476.923 1071.56 
1379.5 1
10115100 43197.8 -21966.5 1582.46 913.772 -584.367 1084.65 
1380 1
10115100 43748.8 -22236.9 1541.43 1088.81 -534.379 1212.88 
1380.5 1
10115100 44313.2 -22436.5 1544 1140.14 -403.397 1209.4 
1381 1
10115100 44740.1 -22816.7 1574.25 883.912 -787.015 1183.51 
1381.5 1
10115100 45200.9 -23040.6 1580.54 919.84 -447.003 1022.7 
1382 1
10115100 45596.8 -23087.9 1625.42 787.098 -94.0383 792.696 
1382.5 1
10115100 46007.2 -23101.9 1646.54 792.273 -27.0394 792.734 
1383 1
10115100 46333.9 -23303.8 1645.92 662.662 -409.424 778.941 
1383.5 1
10115100 46671.4 -23461.8 1691.36 687.238 -321.826 758.86 
1384 1
10115100 47118.7 -23798.9 1684.86 860.302 -648.352 1077.26 
1384.5 1
10115100 47393.6 -24008.5 1671.85 561.023 -427.775 705.506 
