# Supplementary material for: Intrinsic group behaviour II: On the dependence of triad spatial dynamics on social and personal features; and on the effect of social interaction on small group dynamics
Source: PLoS One. 2019 Dec 3;14(12):e0225704. doi: 10.1371/journal.pone.0225704 (PMC6890182; doi:10.1371/journal.pone.0225704)
Supplement: S4 Data Set — (ZIP) [file pone.0225704.s004.zip › set_3_nint/group_traj_triad_noint/traj_3_0505_1.dat]

3 10001901 10001900 10002100 0 0 0 1 0 1 0 20 20 20 1622.84 1654.6 1602.28 
619 1
10001900 37638.5 -18571.5 1327 0 0 0 
619.5 2
10001901 37756.3 -17561.8 1377 0 0 0 
10001900 37410.6 -18631.4 1392.75 -767.466 -201.81 793.556 
620 2
10001901 37345.1 -17726.5 1385.6 -958.367 -383.796 1032.36 
10001900 36900.6 -18645.3 1595.07 -997.97 -27.0629 998.337 
620.5 2
10001901 36625 -17595.7 1558.8 -1454.81 264.242 1478.62 
10001900 36394.7 -18658.1 1579.07 -1021.95 -25.8586 1022.28 
621 3
10002100 37288.2 -17849.7 1433.17 0 0 0 
10001901 36156.5 -17485.9 1604.27 -946.532 221.818 972.176 
10001900 35767.1 -18592.2 1616.47 -1268.01 133.064 1274.98 
621.5 3
10002100 36780.9 -17864.5 1480.27 -1140.04 -33.2584 1140.52 
10001901 35566.9 -17582.7 1594.67 -1191.11 -195.69 1207.08 
10001900 35181.5 -18409.5 1634.07 -1182.9 369.158 1239.16 
622 3
10002100 36166.3 -17743.3 1560.8 -1241.75 244.848 1265.66 
10001901 35056.9 -17445.1 1629.2 -1030.3 278.114 1067.18 
10001900 34680.5 -18278.5 1638.53 -1012.12 264.646 1046.15 
622.5 3
10002100 35600.1 -17694.5 1590.81 -1105.75 95.2474 1109.84 
10001901 34573 -17338.3 1595.25 -945.052 208.504 967.78 
10001900 34164.1 -18206.4 1588.12 -1008.73 140.682 1018.49 
623 3
10002100 35016.9 -17695.7 1583.67 -1141.41 -2.2831 1141.41 
10001901 34071.5 -17285.8 1581.6 -981.474 102.764 986.839 
10001900 33564.5 -18153 1579.73 -1173.38 104.574 1178.03 
623.5 3
10002100 34508.7 -17596.9 1581.07 -1026.67 199.596 1045.89 
10001901 33578.6 -17254.8 1553.53 -995.69 62.6263 997.658 
10001900 32960 -18065.1 1566.2 -1221.14 177.643 1234 
624 3
10002100 34058.7 -17487.3 1542.73 -909.091 221.279 935.634 
10001901 32985.5 -17155 1530.73 -1198.11 201.616 1214.96 
10001900 32363.2 -17957.3 1507.53 -1205.66 217.643 1225.14 
624.5 3
10002100 33509 -17490.9 1517.4 -1110.44 -7.27273 1110.46 
10001901 32373.8 -16952.8 1582.2 -1235.82 408.485 1301.58 
10001900 31890 -17863.4 1379.67 -955.96 189.764 974.612 
625 3
10002100 32979.3 -17467 1523 -1070.03 48.3502 1071.13 
10001901 31722.7 -16751.7 1561.2 -1315.42 406.195 1376.71 
10001900 31195.9 -17610.9 1340.6 -1402.29 510.168 1492.21 
625.5 3
10002100 32458.3 -17422.5 1543.93 -1052.53 89.9663 1056.36 
10001901 31165.1 -16570.1 1553.87 -1126.46 367.003 1184.74 
10001900 30497.9 -17241.9 1507.67 -1409.97 745.32 1594.84 
626 3
10002100 31713.1 -17025.2 1485.33 -1499.4 799.329 1699.15 
10001901 30649.1 -16414.8 1630.87 -1038.1 312.408 1084.09 
10001900 30079.3 -16999.3 1611.47 -842.388 488.129 973.595 
626.5 3
10002100 31117.7 -16772.9 1496.25 -1160.71 491.862 1260.63 
10001901 30121.9 -16181.9 1718.88 -1027.79 453.923 1123.57 
10001900 29576.4 -16826.1 1647.81 -980.174 337.76 1036.74 
627 3
10002100 30577.1 -16654.1 1524.07 -1057.97 232.371 1083.18 
10001901 29643 -16027.8 1749.2 -937.133 301.639 984.482 
10001900 28994.1 -16717.5 1615.8 -1139.54 212.516 1159.19 
627.5 3
10002100 30037.2 -16499.5 1571.2 -1090.64 312.458 1134.52 
10001901 29139 -15812.7 1731.6 -1018.18 434.613 1107.06 
10001900 28399.9 -16625.3 1672.67 -1200.4 186.128 1214.75 
628 3
10002100 29590.3 -16363.7 1652.47 -902.761 274.343 943.526 
10001901 28591.2 -15641.6 1777.8 -1106.67 345.589 1159.37 
10001900 28011.5 -16414.9 1642.8 -784.781 425.185 892.56 
628.5 3
10002100 29158.4 -16176.5 1663.6 -872.593 378.047 950.967 
10001901 28054.6 -15517.5 1650.67 -1084.04 250.64 1112.64 
10001900 27607.8 -16327.1 1608.07 -815.488 177.374 834.555 
629 3
10002100 28748.1 -15995.5 1679.53 -828.956 365.791 906.075 
10001901 27688.8 -15415.1 1600.47 -738.99 206.869 767.399 
10001900 27242.3 -16212.5 1528.93 -738.316 231.38 773.724 
629.5 3
10002100 28379.3 -15895.9 1625.38 -720.223 194.515 746.028 
10001901 27240.2 -15254.7 1552.62 -876.196 313.371 930.549 
10001900 26765.2 -16031.6 1488 -931.925 353.459 996.704 
630 3
10002100 27720.7 -15671.5 1500.13 -1288.8 439.025 1361.53 
10001901 26570.9 -14983.2 1566.53 -1309.7 531.287 1413.35 
10001900 25934.8 -15677.4 1536 -1625.02 693.077 1766.65 
630.5 3
10002100 27088 -15358.1 1541.47 -1278.25 633.266 1426.52 
10001901 26000 -14801.7 1611 -1153.4 366.599 1210.26 
10001900 25353.3 -15380.4 1581.07 -1174.81 600 1319.16 
631 3
10002100 26678.1 -15120.7 1560.27 -828.148 479.461 956.929 
10001901 25408.2 -14529 1635.8 -1195.56 550.976 1316.41 
10001900 24847.8 -15257.9 1608.13 -1021.14 247.407 1050.69 
631.5 3
10002100 26020.4 -14819.9 1616.67 -1323.27 605.231 1455.11 
10001901 24988.3 -14320.4 1609.8 -844.802 419.718 943.321 
10001900 24361.9 -15079.6 1679.13 -977.733 358.82 1041.5 
632 3
10002100 25530.3 -14599.4 1596.73 -986.05 443.729 1081.29 
10001901 24517.3 -14173.9 1621.07 -947.82 294.702 992.579 
10001900 23920.5 -14888.4 1571 -887.995 384.708 967.747 
632.5 3
10002100 25140.2 -14342.6 1562.4 -786.559 517.742 941.664 
10001901 23947.7 -14021.3 1620.8 -1148.25 307.796 1188.79 
10001900 23353.1 -14643.1 1574.73 -1143.95 494.489 1246.25 
633 3
10002100 24575.9 -14117 1568.2 -1140.07 455.758 1227.79 
10001901 23327.8 -13733.9 1587.33 -1252.39 580.471 1380.37 
10001900 22867.8 -14499.9 1476.53 -980.471 289.293 1022.26 
633.5 3
10002100 24029.1 -13871.1 1585.62 -1067.85 480.347 1170.92 
10001901 22688.8 -13566.2 1593.81 -1248.14 327.507 1290.4 
10001900 22193.1 -14162.1 1492.25 -1317.72 659.782 1473.67 
634 3
10002100 23465.6 -13632.2 1515.4 -1102.79 467.441 1197.77 
10001901 22248.5 -13343.7 1612.93 -861.481 435.453 965.282 
10001900 21764.4 -13912.8 1582.87 -838.992 487.916 970.551 
634.5 3
10002100 22983.9 -13407.7 1514.53 -973.064 453.468 1073.54 
10001901 21732.7 -13141 1637.4 -1042.02 409.562 1119.62 
10001900 21261.3 -13695.3 1614.2 -1016.43 439.461 1107.37 
635 3
10002100 22392 -13218.7 1599.33 -1195.82 381.953 1255.34 
10001901 21335.3 -12958.6 1663.93 -802.828 368.485 883.354 
10001900 20798.5 -13597.9 1625 -934.949 196.633 955.403 
635.5 3
10002100 21917 -13096.3 1616.6 -959.596 247.138 990.909 
10001901 20930.4 -12791.2 1660.4 -818.047 338.182 885.194 
10001900 20384.7 -13442 1612.73 -835.825 315.017 893.218 
636 3
10002100 21403.8 -13074.7 1632.73 -1036.77 43.771 1037.69 
10001901 20507.9 -12592.9 1666.4 -853.468 400.539 942.783 
10001900 20042.4 -13291.7 1672.67 -691.582 303.704 755.329 
636.5 3
10002100 20960.1 -13098.8 1636.69 -866.553 -47.0378 867.828 
10001901 20121 -12453.4 1639.31 -755.729 272.453 803.341 
10001900 19793.8 -13139.5 1646.44 -485.645 297.201 569.367 
637 3
10002100 20532.3 -12916.2 1588.67 -837.296 357.241 910.322 
10001901 19684 -12265.6 1611.93 -855.186 367.588 930.84 
10001900 19369 -12988.3 1591.33 -831.213 295.825 882.286 
637.5 3
10002100 20137.1 -12887.5 1638.07 -798.249 58.0471 800.357 
10001901 19336.9 -12211.2 1679.27 -701.145 109.899 709.705 
10001900 18916.8 -12749.8 1529.6 -913.535 481.886 1032.84 
638 3
10002100 19736.5 -12826.4 1579.33 -809.293 123.367 818.642 
10001901 19027.1 -12036.8 1656.13 -625.993 352.323 718.331 
10001900 18550.7 -12512.3 1519.67 -739.663 479.731 881.614 
638.5 3
10002100 19347.4 -12748.7 1574.27 -786.128 157.037 801.659 
10001901 18712.3 -11866.3 1623.07 -635.96 344.377 723.215 
10001900 18181.9 -12154.7 1462 -744.916 722.559 1037.78 
639 3
10002100 19003.7 -12601.3 1565.73 -694.411 297.778 755.565 
10001901 18291.3 -11491.1 1640 -850.505 758.114 1139.34 
10001900 17617.9 -11758.2 1453.27 -1139.53 800.943 1392.85 
639.5 3
10002100 18717.6 -12416.1 1608.27 -577.912 374.007 688.378 
10001901 17749.9 -10992 1636.73 -1093.6 1008.22 1487.44 
10001900 16993.7 -11473.1 1591.87 -1261.01 576.027 1386.35 
640 3
10002100 18289 -12143.4 1582.62 -837.109 532.731 992.247 
10001901 17333.5 -10491.6 1616.12 -813.346 977.417 1271.56 
10001900 16650 -11205.3 1580.19 -671.224 522.957 850.897 
640.5 3
10002100 17785.9 -11686.3 1539.33 -984.605 894.406 1330.19 
10001901 17147.1 -9994.13 1616.8 -364.71 973.443 1039.52 
10001900 16379.1 -10897.8 1557.27 -530.202 601.786 802.035 
641 3
10002100 17175.2 -11283.4 1558.13 -1233.67 814.007 1478.02 
10001901 16828.9 -9702.4 1654.2 -642.963 589.36 872.208 
10001900 16076.3 -10469 1618.13 -611.717 866.263 1060.48 
641.5 3
10002100 16668.9 -10887.7 1585.27 -1022.76 799.461 1298.14 
10001901 16477.4 -9349.4 1666.47 -710.034 713.131 1006.33 
10001900 15783.7 -10164.5 1641.27 -590.976 615.219 853.081 
642 3
10002100 16336.5 -10521.9 1583.07 -671.65 738.855 998.509 
10001901 16175.6 -8991.67 1676.53 -609.697 722.694 945.524 
10001900 15444.5 -9848.4 1611.67 -685.387 638.519 936.729 
642.5 3
10002100 16090.6 -10182.5 1611.07 -495.699 684.274 844.955 
10001901 15972.5 -8608.8 1645.87 -409.543 771.909 873.824 
10001900 15072.5 -9418.6 1595.13 -750 866.532 1146.03 
643 3
10002100 15827.4 -9832.4 1634.07 -531.717 707.34 884.903 
10001901 15726 -8214.07 1644.47 -497.912 797.441 940.122 
10001900 14734.7 -8985.6 1585.73 -682.424 874.747 1109.45 
643.5 3
10002100 15613.9 -9492.19 1652.06 -417.041 664.478 784.509 
10001901 15423.9 -7933.25 1632.25 -590.088 548.47 805.62 
10001900 14414 -8542.69 1515.31 -626.302 865.063 1067.98 
644 3
10002100 15305.8 -9106.73 1622.07 -602.886 754.313 965.64 
10001901 15070.7 -7581 1586.2 -691.08 689.335 976.101 
10001900 13961.9 -7960 1557.67 -884.801 1140.29 1443.31 
644.5 3
10002100 15033.1 -8767 1610.47 -550.842 686.33 880.043 
10001901 14421.3 -6783 1563.13 -1312.05 1612.12 2078.56 
10001900 13664.4 -7509 1648.2 -600.943 911.111 1091.45 
645 3
10002100 14652.8 -8266 1610.53 -766.801 1010.08 1268.17 
10001901 13833.6 -6420.6 1580.47 -1184.81 730.645 1391.98 
10001900 13344.8 -7254.87 1631.33 -644.355 512.366 823.232 
645.5 3
10002100 14080.5 -7574.4 1576.27 -1153.9 1394.35 1809.89 
10001901 13576.4 -6161.6 1640.47 -518.548 522.177 735.909 
10001900 12906 -6816.93 1567.87 -884.677 882.93 1249.89 
646 3
10002100 13747.2 -7232.53 1538.6 -673.266 690.64 964.505 
10001901 13268.5 -5847.73 1646.53 -622.088 634.074 888.281 
10001900 12631 -6418.27 1531.33 -555.556 805.387 978.412 
646.5 3
10002100 13394.9 -6951.67 1564.53 -711.785 567.407 910.268 
10001901 12858.4 -5485.33 1638.6 -828.418 732.121 1105.57 
10001900 12271.3 -6103 1486.07 -726.734 636.902 966.327 
647 3
10002100 12998.4 -6628.69 1558.69 -774.276 630.819 998.717 
10001901 12392.3 -4817.12 1587.56 -910.327 1305.09 1591.22 
10001900 11604.9 -5549.56 1425.69 -1301.42 1080.93 1691.78 
647.5 3
10002100 12694.7 -6259.93 1619.4 -594.463 721.632 934.955 
10001901 11984.5 -4218 1586.07 -798.133 1172.46 1418.33 
10001900 11369.3 -5117 1507.93 -461.065 846.502 963.922 
648 3
10002100 12296.9 -5802.2 1588.87 -803.502 924.714 1225.03 
10001901 11735.8 -3898.13 1594.8 -502.357 646.195 818.493 
10001900 11247.1 -4576.67 1568.6 -246.869 1091.58 1119.15 
648.5 3
10002100 11884.9 -5339.07 1513.93 -830.78 933.737 1249.82 
10001901 11470.3 -3511.2 1592.47 -535.349 780.108 946.133 
10001900 10754.5 -4095.6 1575.4 -993.28 969.892 1388.27 
649 3
10002100 11578.1 -4760.87 1518.27 -618.548 1165.73 1319.67 
10001901 11156.8 -3110.13 1609.6 -631.989 808.602 1026.28 
10001900 10427.4 -3688.53 1564.53 -659.409 820.699 1052.79 
649.5 3
10002100 11351.1 -4341.2 1514.87 -458.451 847.811 963.827 
10001901 10821.7 -2838.67 1654.13 -676.902 548.418 871.182 
10001900 10232.3 -3379.2 1533 -394.209 624.916 738.864 
650 3
10002100 11190.3 -3826.33 1519 -324.983 1040.13 1089.72 
10001901 10365.3 -2412.53 1685.2 -922.155 860.875 1261.54 
10001900 10021.4 -3005.13 1579.2 -425.993 755.69 867.489 
650.5 3
10002100 11011.8 -3313.69 1542.5 -348.665 1001.26 1060.23 
10001901 9986.38 -1911.5 1640.19 -740.023 978.581 1226.89 
10001900 9714.88 -2601.94 1561.62 -598.682 787.492 989.224 
651 3
10002100 10755.5 -2776.13 1549.67 -501.533 1051.97 1165.4 
10001901 9780.67 -1639.07 1635.07 -402.56 533.138 668.05 
10001900 9278.67 -2243.47 1474.87 -853.637 701.508 1104.9 
651.5 3
10002100 10508.7 -2454.33 1529.93 -498.451 650.101 819.198 
10001901 9435.33 -1167.33 1657.4 -697.643 952.997 1181.06 
10001900 8904.07 -1849.27 1524.2 -756.768 796.364 1098.59 
652 3
10002100 10203.5 -2072.8 1516.07 -616.566 770.774 987.039 
10001901 9181.47 -703.267 1638.13 -512.862 937.508 1068.62 
10001900 8533.13 -1461.47 1605.4 -749.36 783.434 1084.12 
652.5 3
10002100 9898.93 -1550.13 1456.4 -615.354 1055.89 1222.12 
10001901 8996.33 -246.667 1618 -374.007 922.424 995.363 
10001900 8386.73 -984.667 1601.2 -295.758 963.232 1007.62 
653 3
10002100 9501.6 -1214.33 1568.53 -802.694 678.384 1050.96 
10001901 8653.73 297 1583.53 -692.121 1098.32 1298.2 
10001900 8243.8 -539.533 1564.2 -288.754 899.259 944.482 
653.5 3
10002100 9249.56 -867.5 1546 -492.261 677.409 837.379 
10001901 8424.25 791.875 1491.25 -448.21 966.553 1065.42 
10001900 8037.56 46.875 1593.75 -402.808 1145.33 1214.1 
654 3
10002100 9189.67 -483.4 1538.73 -117.213 751.663 760.747 
10001901 8420.93 1470.33 1478.8 -6.49054 1327.71 1327.72 
10001900 7802.8 682 1508.33 -459.418 1242.91 1325.1 
654.5 3
10002100 8929.47 -77.6 1493.6 -525.657 819.798 973.85 
10001901 8341.87 1997.93 1407.47 -159.731 1065.86 1077.76 
10001900 7696.53 1262.07 1463.27 -214.68 1171.85 1191.35 
655 3
10002100 8631 335.6 1486.07 -601.747 833.065 1027.67 
10001901 8311.4 2496.53 1346.33 -61.4247 1005.24 1007.12 
10001900 7707.53 1735.6 1410.07 22.1774 954.704 954.962 
655.5 3
10002100 8477.73 887.333 1431.2 -308.384 1110.13 1152.16 
10001901 8120.87 2931 1329.33 -383.367 874.178 954.546 
10001900 7556.2 2304.8 1341.4 -304.494 1145.27 1185.06 
656 3
10002100 8269.47 1353.6 1427.73 -420.741 941.953 1031.65 
10001901 7924.8 3345.13 1328.47 -396.094 836.633 925.659 
10001900 7455 2776.33 1312 -204.444 952.593 974.284 
656.5 3
10002100 8158.47 1964.33 1356.6 -224.242 1233.8 1254.02 
10001901 7363.33 3490.87 1339 -1134.28 294.411 1171.86 
10001900 7393.07 2966.33 1279 -125.118 383.838 403.716 
657 3
10002100 8008.67 2557.33 1342.27 -302.626 1197.98 1235.61 
10001901 6898.27 3678.87 1388.53 -939.529 379.798 1013.39 
10001900 7438.53 3395 1273 91.8519 865.993 870.851 
657.5 3
10002100 7781.62 3003.94 1332.88 -443.441 872.274 978.52 
10001901 6784.25 4276.06 1526 -222.689 1166.4 1187.47 
10001900 7398.12 3817.12 1273 -78.9225 824.463 828.232 
658 2
10002100 7608.33 3384 1333.67 -339.123 743.762 817.427 
10001901 6757.53 4856 1572.67 -52.2831 1134.91 1136.11 
658.5 1
10001901 6611.47 5357.27 1569.6 -295.084 1012.66 1054.78 
