# Supplementary material for: Intrinsic group behaviour II: On the dependence of triad spatial dynamics on social and personal features; and on the effect of social interaction on small group dynamics
Source: PLoS One. 2019 Dec 3;14(12):e0225704. doi: 10.1371/journal.pone.0225704 (PMC6890182; doi:10.1371/journal.pone.0225704)
Supplement: S4 Data Set — (ZIP) [file pone.0225704.s004.zip › set_3_nint/group_traj_triad_noint/traj_3_0424_3.dat]

3 12421201 12421300 12421402 0 1 0 0 3 0 1 46.6667 40 50 1700.79 1739.42 1656.75 
10332.5 1
12421201 41036.5 -18081 1644.25 0 0 0 
10333 1
12421201 40743.4 -18197.7 1603.88 -888.068 -353.598 955.875 
10333.5 2
12421300 40768.7 -18549.4 1630.29 0 0 0 
12421201 40219 -18200.5 1579 -1026.3 -5.56914 1026.31 
10334 3
12421402 40304 -17643 1645 0 0 0 
12421300 40314.5 -18510.3 1648 -1247.75 107.588 1252.38 
12421201 39677.7 -18179.2 1571.87 -1091.4 43.0108 1092.25 
10334.5 3
12421402 39997.4 -17648.2 1657.47 -1032.32 -17.5084 1032.47 
12421300 39728 -18680.9 1663.47 -1184.92 -344.646 1234.02 
12421201 39118.7 -18241.5 1557.87 -1129.16 -125.926 1136.16 
10335 3
12421402 39365.2 -17677.8 1653.07 -1272.03 -59.5573 1273.43 
12421300 39135.7 -18608.5 1644.27 -1191.82 145.674 1200.69 
12421201 38490.2 -18154.7 1538.93 -1264.65 174.648 1276.66 
10335.5 3
12421402 38546.1 -17666.3 1628.33 -1654.81 23.165 1654.98 
12421300 38377.9 -18572.1 1639.13 -1530.77 73.5354 1532.54 
12421201 37867.9 -18196.7 1547.8 -1257.24 -84.7138 1260.09 
10336 3
12421402 37843.4 -17810.9 1629.27 -1419.53 -291.987 1449.25 
12421300 37756.2 -18555.3 1666.27 -1256.03 33.8047 1256.48 
12421201 37133.3 -18232.9 1555 -1484.04 -73.266 1485.85 
10336.5 3
12421402 37097.1 -17692.5 1625.25 -1454.85 230.734 1473.03 
12421300 37010.6 -18589.6 1724.62 -1453.48 -66.8454 1455.02 
12421201 36239.2 -18134.3 1610.81 -1742.72 192.243 1753.29 
10337 3
12421402 36409 -17731.6 1666.2 -1338.64 -76.07 1340.8 
12421300 36186.1 -18628.1 1699.4 -1603.95 -74.9189 1605.7 
12421201 35582.7 -18267 1624.67 -1277.4 -258.147 1303.22 
10337.5 3
12421402 35708.4 -17681.4 1683.33 -1412.5 101.21 1416.12 
12421300 35482.3 -18705.1 1739.33 -1419.09 -155.108 1427.54 
12421201 34906.2 -18303.4 1624 -1363.84 -73.3871 1365.82 
10338 3
12421402 34908.4 -17851.3 1714.8 -1612.9 -342.473 1648.86 
12421300 34881.4 -18764.9 1707.67 -1211.42 -120.699 1217.42 
12421201 34330.3 -18336.9 1607.33 -1161.16 -67.6075 1163.12 
10338.5 3
12421402 34280.9 -17894.8 1672.27 -1267.74 -87.9461 1270.79 
12421300 34154.7 -18770.1 1718.93 -1468.15 -10.5051 1468.19 
12421201 33661.9 -18379.3 1582.53 -1350.3 -85.6566 1353.02 
10339 3
12421402 33674.3 -18033.9 1650.13 -1222.85 -280.511 1254.61 
12421300 33460 -18752 1710.93 -1400.54 36.5591 1401.01 
12421201 32988.2 -18409.9 1584.87 -1358.2 -61.6935 1359.6 
10339.5 3
12421402 32924.9 -17956 1628.93 -1513.94 157.441 1522.1 
12421300 32835.5 -18779.6 1706.27 -1261.68 -55.7576 1262.91 
12421201 32237.3 -18450.3 1522.53 -1516.9 -81.6162 1519.1 
10340 3
12421402 32156.3 -17961.5 1602.47 -1549.73 -11.0215 1549.77 
12421300 31955.1 -18851.1 1635.8 -1774.87 -144.22 1780.72 
12421201 31428.7 -18062.1 1312.73 -1630.38 782.796 1808.56 
10340.5 3
12421402 31319.6 -17674.8 1512.75 -1634.07 559.993 1727.36 
12421300 31242.8 -18501.2 1597.31 -1391.25 683.488 1550.08 
12421201 30671.4 -17854.3 1402.69 -1478.96 405.77 1533.62 
10341 3
12421402 30635.7 -17411.1 1555.33 -1338.47 516.014 1434.49 
12421300 30377.8 -18352.7 1472.6 -1692.78 290.517 1717.53 
12421201 29919.7 -17659 1494.73 -1471.18 382.216 1520.02 
10341.5 3
12421402 29927.9 -17173.7 1675.87 -1418.3 475.752 1495.97 
12421300 29605.1 -18018.3 1611.33 -1548.56 670.274 1687.4 
12421201 29337.1 -17395.5 1589.13 -1167.54 528.123 1281.43 
10342 3
12421402 29333.6 -16982.3 1706.07 -1200.67 386.667 1261.4 
12421300 28955.8 -17830 1711.6 -1311.65 380.337 1365.68 
12421201 28791.7 -17230 1615.47 -1101.82 334.276 1151.41 
10342.5 3
12421402 28764.3 -16691.5 1735.8 -1150.17 587.475 1291.52 
12421300 28291.9 -17640.7 1744.87 -1341.14 382.357 1394.58 
12421201 28152.5 -16995.8 1642.27 -1291.31 473.131 1375.26 
10343 3
12421402 28174.3 -16421 1767.27 -1184.61 543.106 1303.17 
12421300 27738.1 -17500.1 1770.27 -1112.05 282.463 1147.36 
12421201 27477.4 -16807.9 1676.73 -1355.56 377.242 1407.07 
10343.5 3
12421402 27529.4 -16184.4 1700.33 -1297.65 476.056 1382.22 
12421300 27212.9 -17289 1724.47 -1056.87 424.681 1139.01 
12421201 26907 -16683.5 1629.13 -1147.69 250.302 1174.66 
10344 3
12421402 26781.7 -15994.3 1658.67 -1510.57 384.108 1558.64 
12421300 26552.8 -17125.8 1630.4 -1333.47 329.697 1373.62 
12421201 26352.1 -16555 1621.27 -1120.94 259.663 1150.62 
10344.5 3
12421402 26092.9 -15722.3 1675.6 -1391.38 549.495 1495.96 
12421300 25855.9 -16912.8 1614.73 -1407.95 430.303 1472.23 
12421201 25697.7 -16321.5 1617.47 -1322.15 471.785 1403.81 
10345 3
12421402 25404.6 -15545.2 1711 -1341.73 345.184 1385.42 
12421300 25204.3 -16720.6 1541.94 -1270.09 374.61 1324.18 
12421201 25009.8 -16048.3 1628 -1340.97 532.464 1442.81 
10345.5 3
12421402 24852.4 -15385.7 1689.27 -1080.68 312.043 1124.82 
12421300 24495.8 -16566.9 1674.2 -1386.52 300.897 1418.8 
12421201 24497.5 -15989.7 1625.27 -1002.38 114.767 1008.93 
10346 3
12421402 24333.3 -15244.4 1682.87 -1046.51 284.946 1084.6 
12421300 23894.3 -16309.6 1783.87 -1212.77 518.683 1319.03 
12421201 23997.7 -15793.5 1617.33 -1007.8 395.43 1082.6 
10346.5 3
12421402 23815.5 -15145.1 1669.8 -1046.06 200.539 1065.11 
12421300 23385.1 -16149.7 1725.8 -1028.69 322.963 1078.19 
12421201 23491 -15628 1587.67 -1023.57 334.411 1076.81 
10347 3
12421402 23232.9 -14900.5 1650.93 -1177.1 494.141 1276.62 
12421300 22889.3 -16025 1639.8 -1001.62 251.987 1032.83 
12421201 22964.3 -15447.9 1574.67 -1063.97 363.906 1124.48 
10347.5 3
12421402 22626.7 -14644.2 1606.4 -1224.65 517.845 1329.63 
12421300 22302.7 -15982.3 1629.53 -1185.05 86.33 1188.19 
12421201 22372.9 -15301.1 1538.8 -1194.75 296.431 1230.97 
10348 3
12421402 22062.3 -14354.5 1632 -1135.61 582.964 1276.51 
12421300 21758.9 -15945.7 1518.8 -1094.03 73.5077 1096.5 
12421201 21766.1 -15079.5 1477.6 -1221.06 446.009 1299.97 
10348.5 3
12421402 21563.2 -14129.8 1664.19 -974.764 438.778 1068.97 
12421300 21067 -15457.6 1521.19 -1351.43 953.459 1653.92 
12421201 21240.1 -14763.9 1516.06 -1027.35 616.268 1198.01 
10349 3
12421402 21060.2 -13889.7 1702.93 -980.482 467.991 1086.44 
12421300 20539.5 -15193.8 1505.6 -1028.33 514.157 1149.7 
12421201 20729.8 -14475.6 1574.67 -994.664 562.061 1142.48 
10349.5 3
12421402 20785.5 -13716.7 1719.33 -554.882 349.63 655.847 
12421300 20087.4 -14787.3 1559.27 -913.266 821.279 1228.23 
12421201 20215.4 -14163.3 1610.6 -1039.19 630.976 1215.75 
10350 3
12421402 20413.2 -13408.2 1687.58 -693.42 574.333 900.383 
12421300 19437.8 -14443.7 1613.17 -1209.62 639.851 1368.43 
12421201 19698 -13872.9 1621.17 -963.501 540.689 1104.84 
10350.5 3
12421402 19994.1 -13184.1 1706.21 -921.088 492.7 1044.58 
12421300 19010.1 -14083.8 1677.86 -939.979 790.947 1228.48 
12421201 19240.2 -13566.9 1613.64 -1006.12 672.658 1210.27 
10351 3
12421402 19594.6 -12839.8 1672.69 -797.423 687.268 1052.72 
12421300 18543.4 -13772.8 1653.88 -931.548 620.705 1119.4 
12421201 18798.8 -13145.4 1592.19 -881.041 841.157 1218.1 
10351.5 3
12421402 19160.9 -12567.5 1687.73 -848.589 532.844 1002.01 
12421300 18059.3 -13427.1 1574.4 -947.366 676.606 1164.17 
12421201 18411.3 -12794.4 1588 -758.407 686.962 1023.28 
10352 3
12421402 18793.3 -12298.9 1711.07 -742.626 542.492 919.669 
12421300 17488.3 -13089.5 1543.87 -1153.54 682.02 1340.07 
12421201 17812.3 -12492.6 1540.67 -1209.97 609.697 1354.9 
10352.5 3
12421402 18366.3 -12111.5 1641.13 -861.022 377.823 940.27 
12421300 16972 -12681 1519.2 -1040.99 823.522 1327.35 
12421201 17323.5 -12134.8 1510.53 -985.618 721.371 1221.4 
10353 3
12421402 17863.9 -11958.3 1535.07 -1012.77 308.871 1058.82 
12421300 16562.4 -12311.3 1572.2 -825.806 745.43 1112.48 
12421201 16669.9 -11698.9 1624.73 -1317.74 878.763 1583.88 
10353.5 3
12421402 17248.3 -11742.6 1610.93 -1241.13 434.946 1315.13 
12421300 15890.9 -11733.5 1717.6 -1353.76 1164.92 1785.98 
12421201 16266.1 -11190.2 1638.4 -813.978 1025.67 1309.41 
10354 3
12421402 16686.9 -11505.1 1686.47 -1134.14 479.731 1231.43 
12421300 15521.1 -11250.1 1756.87 -747.205 976.431 1229.53 
12421201 15918.1 -10730.9 1651.2 -703.03 927.946 1164.19 
10354.5 3
12421402 16456.9 -11132.9 1719.31 -449.211 727.067 854.644 
12421300 15278.1 -10856.1 1825.5 -474.495 769.67 904.178 
12421201 15627.7 -10274.7 1674.94 -567.277 890.975 1056.24 
10355 3
12421402 16150.9 -10790.5 1728.4 -598.964 670.075 898.754 
12421300 14943.8 -10358.6 1755.67 -654.256 973.508 1172.93 
12421201 15316.7 -9869.93 1693.33 -608.651 792.083 998.925 
10355.5 3
12421402 15967.3 -10377.3 1726.53 -370.909 834.613 913.319 
12421300 14583.1 -9946.6 1913.07 -728.754 832.323 1106.28 
12421201 15046.5 -9378.27 1700.07 -545.859 993.266 1133.38 
10356 3
12421402 15607.7 -9939 1728.27 -726.33 885.522 1145.3 
12421300 14121.2 -9265.87 1853 -933.064 1375.22 1661.88 
12421201 14740.9 -8831.2 1641.13 -617.374 1105.19 1265.93 
10356.5 3
12421402 15307.7 -9601.47 1754.47 -606.195 681.886 912.382 
12421300 13706.5 -8495 1776.67 -837.71 1557.31 1768.32 
12421201 14387.9 -8294.07 1577.87 -712.997 1085.12 1298.4 
10357 3
12421402 15061.2 -9152.53 1717.53 -497.912 906.936 1034.63 
12421300 13345.3 -8237.13 1724.6 -729.697 520.943 896.571 
12421201 13986.9 -7652.73 1594.53 -810.101 1295.62 1528.04 
10357.5 3
12421402 14640.1 -8502.73 1685.47 -850.64 1312.73 1564.24 
12421300 13031.5 -7772.13 1744.53 -633.939 939.394 1133.29 
12421201 13676.5 -7122.13 1622 -627.205 1071.92 1241.93 
10358 3
12421402 14087.1 -7837 1671.69 -1080.22 1300.26 1690.43 
12421300 12715 -7360.19 1759.94 -618.229 804.582 1014.67 
12421201 13323.2 -6677.5 1646.31 -689.998 868.424 1109.17 
10358.5 3
12421402 13733.2 -7466.2 1685.53 -692.49 725.636 1003.04 
12421300 12391.7 -6911 1733.33 -632.616 879.036 1083.01 
12421201 13042.5 -6274.87 1665 -549.356 787.932 960.536 
10359 3
12421402 13455.5 -7135.93 1675.8 -560.943 667.205 871.676 
12421300 12099.1 -6600.47 1721 -591.111 627.34 861.956 
12421201 12745.1 -5962.4 1656.73 -600.808 631.246 871.459 
10359.5 3
12421402 12991.1 -6733.67 1665.53 -936.425 811.022 1238.81 
12421300 11487.4 -5997 1681.4 -1233.33 1216.67 1732.45 
12421201 12241.6 -5368 1629.67 -1015.05 1198.39 1570.5 
10360 3
12421402 12651.3 -6294.8 1638.27 -684.946 884.812 1118.95 
12421300 11059.9 -5515.13 1691.53 -861.962 971.505 1298.77 
12421201 11766.3 -4763.4 1607.13 -958.199 1218.95 1550.48 
10360.5 3
12421402 12212.7 -5943.87 1625.67 -886.061 708.956 1134.78 
12421300 10621.7 -5080.73 1685.2 -885.118 877.576 1246.42 
12421201 11364.3 -4309.53 1599.2 -812.256 916.902 1224.94 
10361 3
12421402 11708.3 -5404 1609.2 -1018.99 1090.64 1492.59 
12421300 10242.1 -4609.67 1688.2 -766.869 951.65 1222.18 
12421201 10935.1 -3904.67 1592.07 -866.936 817.912 1191.87 
10361.5 3
12421402 11250.8 -4869.44 1657.69 -893.717 1044.07 1374.34 
12421300 9789.31 -4094.69 1727.81 -884.416 1005.82 1339.35 
12421201 10494.1 -3438.44 1636.31 -861.466 910.604 1253.52 
10362 3
12421402 10784.1 -4414.57 1638.14 -922.149 898.945 1287.81 
12421300 9513.14 -3652.86 1757.36 -545.79 873.183 1029.73 
12421201 10042.3 -3067.71 1674.21 -892.839 732.655 1154.97 
10362.5 3
12421402 10475.7 -4074.27 1623.33 -636.033 701.659 947.029 
12421300 9140.27 -3326.07 1739.87 -768.817 673.795 1022.29 
12421201 9703.47 -2696.27 1669.07 -698.596 765.871 1036.63 
10363 3
12421402 10062.9 -3632.53 1693.93 -833.939 892.391 1221.4 
12421300 8762.07 -2846.6 1741.13 -764.04 968.62 1233.69 
12421201 9309.67 -2387.2 1691.67 -795.556 624.377 1011.31 
10363.5 3
12421402 9668.88 -3243.69 1725.75 -769.515 759.465 1081.18 
12421300 8368.5 -2340.44 1760.56 -768.685 988.599 1252.28 
12421201 8849.56 -1846.81 1687.5 -898.641 1055.44 1386.19 
10364 3
12421402 9277.4 -2840.93 1731 -766.096 788.169 1099.14 
12421300 7954.6 -1864.27 1716.13 -809.98 931.841 1234.66 
12421201 8376.73 -1370.47 1669.2 -925.302 932.184 1313.45 
10364.5 3
12421402 8891.4 -2378.4 1727.93 -779.798 934.411 1217.05 
12421300 7621.07 -1445.93 1688.8 -673.805 845.118 1080.85 
12421201 7947.87 -881.6 1654 -866.397 987.609 1313.78 
10365 3
12421402 8457.13 -1936.2 1736 -877.306 893.333 1252.08 
12421300 7205.47 -879.867 1692.93 -839.596 1143.57 1418.69 
12421201 7574.2 -348.933 1651.4 -754.882 1076.09 1314.47 
10365.5 3
12421402 8123.13 -1444.13 1710.27 -674.747 994.074 1201.44 
12421300 6838.87 -411.533 1698.33 -740.606 946.128 1201.52 
12421201 7207.13 343.733 1628.07 -741.549 1399.33 1583.67 
10366 3
12421402 7711.33 -950.133 1687.87 -831.919 997.98 1299.25 
12421300 6430.2 -21.8667 1690.67 -825.589 787.205 1140.74 
12421201 6887.13 839 1629.6 -646.465 1000.54 1191.22 
10366.5 3
12421402 7387.75 -379.75 1685.56 -631.999 1114.03 1280.81 
12421300 6106.5 455.188 1693.19 -632.227 931.746 1125.99 
12421201 6579.88 1368.56 1606 -600.114 1034.3 1195.79 
10367 3
12421402 6965.2 82.5333 1694.67 -825.293 902.897 1223.25 
12421300 5710.4 934.8 1666.13 -773.633 936.743 1214.91 
12421201 6282.4 2036.27 1629.8 -581.006 1304.11 1427.68 
10367.5 3
12421402 6641.47 495.2 1662.67 -654.007 833.67 1059.59 
12421300 5422.4 1390.73 1666.07 -581.818 921.077 1089.45 
12421201 6015.13 2700.27 1631.33 -539.933 1341.41 1446 
10368 3
12421402 6260.07 955.133 1654.07 -770.505 929.158 1207.07 
12421300 5037.27 1847.47 1632.07 -778.047 922.694 1206.95 
12421201 5706.27 3336.2 1615.07 -623.973 1284.71 1428.23 
10368.5 3
12421402 5936.8 1484.2 1648.93 -653.064 1068.82 1252.55 
12421300 4678.67 2341.33 1576.07 -724.444 997.71 1232.98 
12421201 5567 3852.67 1664 -281.347 1043.37 1080.63 
10369 3
12421402 5661 2145.8 1643.2 -557.172 1336.57 1448.05 
12421300 4499.47 2998.47 1513.4 -362.02 1327.54 1376.02 
12421201 5415 4746.67 1730.67 -307.071 1806.06 1831.98 
10369.5 3
12421402 5358.2 2755.67 1687.27 -611.717 1232.05 1375.56 
12421300 4245.8 3506.87 1645.13 -512.458 1027.07 1147.82 
12421201 5337.93 5482.93 1720.07 -155.69 1487.41 1495.53 
10370 3
12421402 5101.75 3274.56 1676.5 -500.879 1013.47 1130.49 
12421300 4164.69 4147.38 1650.88 -158.423 1250.99 1260.98 
12421201 5243.12 5907.25 1726.5 -185.173 828.743 849.179 
10370.5 3
12421402 4891.13 3934.73 1689.6 -412.166 1291.92 1356.07 
12421300 4111.6 4643.93 1749.67 -103.889 971.738 977.276 
12421201 5162.8 6599.53 1727 -157.192 1354.76 1363.85 
10371 2
12421402 4741.2 4740.2 1711.53 -302.896 1627.21 1655.16 
12421300 4180.6 5073 1727.6 139.394 866.801 877.938 
10371.5 2
12421402 4762.47 5066.73 1728.6 42.963 659.663 661.061 
12421300 4480.93 5493.13 1725.87 606.734 848.754 1043.32 
10372 2
12421402 4814.33 5141.4 1748.93 104.781 150.842 183.664 
12421300 4811.47 5925.47 1726 667.744 873.401 1099.41 
10372.5 1
12421300 4735.27 6181.13 1726 -153.939 516.498 538.951 
