# Supplementary material for: Intrinsic group behaviour II: On the dependence of triad spatial dynamics on social and personal features; and on the effect of social interaction on small group dynamics
Source: PLoS One. 2019 Dec 3;14(12):e0225704. doi: 10.1371/journal.pone.0225704 (PMC6890182; doi:10.1371/journal.pone.0225704)
Supplement: S4 Data Set — (ZIP) [file pone.0225704.s004.zip › set_3_nint/group_traj_triad_noint/traj_3_0424_2.dat]

3 12184200 12184900 12185300 0 1 0 0 2 0 1 50 50 50 1749.71 1753.96 1745.24 
8922 1
12184200 7349.8 646.2 1655.2 0 0 0 
8922.5 1
12184200 6994.8 878.067 1654.27 -1075.76 702.626 1284.89 
8923 1
12184200 6400.67 1236.4 1661.8 -1200.27 723.906 1401.67 
8923.5 1
12184200 6584.27 1716.07 1662.8 370.909 969.024 1037.58 
8924 1
12184200 6073.19 2424.5 1660.81 -998.201 1383.66 1706.14 
8924.5 1
12184200 5908.67 2983.67 1660 -321.33 1092.12 1138.41 
8925 1
12184200 5985.2 3707.47 1661 154.613 1462.22 1470.37 
8925.5 1
12184200 6145.47 4680.33 1715.6 323.771 1965.39 1991.88 
8926 1
12184200 6421.27 5575.47 1712.07 557.172 1808.35 1892.24 
8926.5 1
12184200 7027.53 4977.2 1709 1224.78 -1208.62 1720.71 
8927 1
12184200 6820.33 4054.4 1703.47 -418.586 -1864.24 1910.66 
8927.5 1
12184200 6879.75 3370.56 1695.56 116.048 -1335.62 1340.65 
8928 1
12184200 7196.67 2934.67 1695 620.189 -853.025 1054.65 
8928.5 1
12184200 7536.8 2455.87 1695 687.138 -967.273 1186.5 
8929 2
12184900 8307.78 2451.67 1256.44 0 0 0 
12184200 7601.6 1954.73 1668.93 130.909 -1012.39 1020.82 
8929.5 2
12184900 8380.93 2047.13 1349.07 184.271 -1018.98 1035.5 
12184200 7669.4 1399.47 1608.27 136.694 -1119.49 1127.8 
8930 2
12184900 8357.53 1428.53 1441.27 -47.1774 -1247.18 1248.07 
12184200 7685.67 862.333 1675 32.7957 -1082.93 1083.43 
8930.5 2
12184900 8580.07 902.067 1545.8 448.656 -1061.42 1152.35 
12184200 7854.87 577.933 1679.73 341.129 -573.387 667.189 
8931 2
12184900 8792.31 449.562 1545.88 414.543 -883.797 976.188 
12184200 7930.5 180.25 1670.69 147.721 -776.725 790.648 
8931.5 2
12184900 9135 -46.8 1590.67 670.621 -971.355 1180.37 
12184200 8160.47 -470.667 1687.07 450.033 -1273.81 1350.97 
8932 2
12184900 9392.47 -490 1613.4 520.135 -895.354 1035.47 
12184200 8567.53 -1187.53 1741.4 822.357 -1448.22 1665.41 
8932.5 2
12184900 9429.87 -1063.53 1591.2 75.5556 -1158.65 1161.11 
12184200 8759.73 -1685.4 1747.8 388.283 -1005.79 1078.14 
8933 3
12185300 7974.64 2320.5 1335.07 0 0 0 
12184900 9951.53 -1532.27 1655.67 1053.87 -946.936 1416.8 
12184200 9008.73 -2154.53 1732.87 503.03 -947.744 1072.97 
8933.5 3
12185300 8095.2 1325.07 1461.67 252.212 -2082.5 2097.71 
12184900 10263.4 -2060.8 1657.53 630.034 -1067.74 1239.77 
12184200 9480.27 -2724.33 1720 952.593 -1151.11 1494.15 
8934 3
12185300 8392.5 418.562 1555.88 580.664 -1770.52 1863.3 
12184900 10595.1 -2520.69 1662.31 647.778 -898.218 1107.43 
12184200 9926.94 -3168.19 1736.12 872.404 -866.903 1229.88 
8934.5 3
12185300 8742.13 -388.933 1548.2 684.214 -1580.23 1721.99 
12184900 11015.5 -2948.53 1670.07 822.839 -837.272 1173.92 
12184200 10348.9 -3431.6 1704.53 825.693 -515.484 973.393 
8935 3
12185300 9117.2 -1036.47 1636.33 757.71 -1308.15 1511.75 
12184900 11358.6 -3395.4 1674.67 693.064 -902.761 1138.12 
12184200 10584.7 -3630.93 1685.4 476.498 -402.694 623.869 
8935.5 3
12185300 9591.47 -1707 1651.27 958.114 -1354.61 1659.2 
12184900 11663.7 -3850.53 1692.13 616.431 -919.461 1106.98 
12184200 11006.7 -4177.27 1656.13 852.391 -1103.7 1394.54 
8936 3
12185300 10140.5 -2405.53 1704.93 1109.23 -1411.18 1794.94 
12184900 11960.5 -4295.47 1710.73 599.596 -898.855 1080.49 
12184200 11408.6 -4607.73 1667 811.987 -869.63 1189.78 
8936.5 3
12185300 10507.2 -3075.6 1762.07 740.741 -1353.67 1543.09 
12184900 12208.6 -4736.93 1759.6 501.145 -891.852 1023.01 
12184200 11610.5 -4617.47 1661.13 407.811 -19.6633 408.285 
8937 2
12185300 10785.6 -3650.6 1672.33 562.424 -1161.62 1290.61 
12184900 12065.1 -5754.13 1738.87 -289.832 -2054.95 2075.29 
8937.5 2
12185300 11188.4 -4549.5 1671.25 786.792 -1755.66 1923.9 
12184900 12374.5 -6308.56 1715.19 604.232 -1082.87 1240.04 
8937 1
12184200 11852.1 -4745 1689 585.069 -308.797 661.56 
8938 3
12185300 11523 -5262.53 1730 654.721 -1395.37 1541.33 
12184900 12843.2 -6616.73 1760.93 917.221 -603.074 1097.72 
12184200 13444 -6075.4 1767 1253.46 -1047.56 1633.57 
8938.5 3
12185300 11983.3 -6180.33 1745.13 927.957 -1850.4 2070.05 
12184900 13205.6 -6958.93 1737.47 730.645 -689.919 1004.9 
12184200 13529.6 -6196.53 1719.27 258.61 -365.962 448.115 
8939 3
12185300 12425.7 -7004.73 1775.73 893.872 -1665.45 1890.17 
12184900 13545.7 -7312.33 1711.4 687.003 -713.939 990.799 
12184200 13838.5 -6622.33 1664.93 624.108 -860.202 1062.76 
8939.5 3
12185300 12888.3 -7664.27 1755.87 932.661 -1329.7 1624.18 
12184900 13910.5 -7712.2 1676.13 735.618 -806.183 1091.36 
12184200 14190 -6960.53 1712.27 708.602 -681.855 983.383 
8940 3
12185300 13370.4 -8340.27 1695.87 968.005 -1357.43 1667.23 
12184900 14339.3 -8262.6 1666.93 861.044 -1105.22 1401.04 
12184200 14411.7 -7328.8 1678.2 445.114 -739.491 863.119 
8940.5 3
12185300 13892.5 -9055.87 1690 1052.55 -1442.74 1785.88 
12184900 14814.3 -8883.4 1711.27 957.527 -1251.61 1575.88 
12184200 14858.1 -7823.47 1676.73 900.134 -997.312 1343.46 
8941 3
12185300 14565.4 -9791.33 1726.2 1359.46 -1485.79 2013.88 
12184900 15309.1 -9530.27 1787.33 999.596 -1306.8 1645.27 
12184200 15397.9 -8471.27 1682.87 1090.37 -1308.69 1703.4 
8941.5 3
12185300 15212.4 -10516.9 1802.62 1263.62 -1417.07 1898.64 
12184900 15769.1 -9919.38 1801.69 898.429 -759.977 1176.75 
12184200 15916.2 -9006.5 1747.38 1012.47 -1045.38 1455.3 
8942 3
12185300 15749.7 -11042 1821.6 1049.4 -1025.63 1467.37 
12184900 16133.8 -10270.3 1770.53 712.378 -685.465 988.608 
12184200 16408.2 -9516.07 1749.4 960.84 -995.247 1383.38 
8942.5 3
12185300 16521.1 -11512.8 1769.47 1558.52 -951.111 1825.81 
12184900 16613.9 -10693.1 1759.93 969.832 -854.141 1292.34 
12184200 16845 -9936.47 1769.2 882.424 -849.293 1224.73 
8943 3
12185300 17236.8 -12004.7 1727.53 1445.79 -993.805 1754.41 
12184900 17062.1 -11128.3 1755.2 905.589 -879.057 1262.08 
12184200 17231.9 -10332.3 1773.33 781.549 -799.596 1118.11 
8943.5 3
12185300 18304.5 -12363.3 1672.6 2156.9 -724.31 2275.27 
12184900 17601.7 -11450.3 1733.67 1090.1 -650.64 1269.51 
12184200 17596.9 -10771.1 1768.47 737.508 -886.599 1153.25 
8944 3
12185300 19097 -12742.7 1732.33 1601.08 -766.465 1775.08 
12184900 18142.5 -11855.7 1720.8 1092.39 -818.855 1365.23 
12184200 18078.2 -11091.8 1797.73 972.256 -647.811 1168.31 
8944.5 3
12185300 19749.6 -13025.4 1757.07 1318.38 -571.178 1436.8 
12184900 18905.5 -12209.7 1717.6 1541.55 -715.286 1699.41 
12184200 18758.7 -11473.5 1747.47 1374.81 -771.178 1576.33 
8945 3
12185300 20322.2 -13310.1 1744.06 1118.46 -555.981 1249.02 
12184900 19309.2 -12593.5 1748.38 788.387 -749.544 1087.83 
12184200 19492.8 -11898.6 1707.19 1433.75 -830.257 1656.79 
8945.5 3
12185300 20957.7 -13531.2 1749.13 1243.48 -432.754 1316.63 
12184900 19774.5 -12941.7 1758.87 910.657 -681.344 1137.33 
12184200 19931.6 -12180.2 1730.67 858.684 -551.027 1020.28 
8946 3
12185300 21634.6 -13710.8 1755.87 1367.54 -362.828 1414.86 
12184900 20156.3 -13244.3 1721.93 771.313 -611.448 984.273 
12184200 20316 -12549.7 1702.6 776.566 -746.532 1077.2 
8946.5 3
12185300 22537.1 -13917.6 1688.2 1823.3 -417.778 1870.55 
12184900 20644.8 -13514.3 1734.87 986.801 -545.32 1127.45 
12184200 20715.5 -12802.4 1775.73 807.138 -510.438 954.997 
8947 3
12185300 23357.9 -14194.5 1597.87 1658.18 -559.327 1749.98 
12184900 21084.9 -13753.1 1751.87 889.158 -482.424 1011.6 
12184200 21105.2 -13062.5 1766 787.205 -525.387 946.427 
8947.5 3
12185300 24153.3 -14340.2 1693.27 1606.73 -294.411 1633.48 
12184900 21546.5 -14061.2 1774 932.525 -622.492 1121.2 
12184200 21589.9 -13306.5 1753.2 979.125 -492.929 1096.2 
8948 3
12185300 24894.9 -14647.2 1709.19 1448.45 -599.585 1567.65 
12184900 22179.6 -14425.4 1702.38 1236.51 -711.279 1426.49 
12184200 22127.8 -13539.8 1729.69 1050.68 -455.632 1145.22 
8948.5 3
12185300 25596.3 -14947.6 1721.67 1372.72 -587.891 1493.31 
12184900 22731.4 -14726.3 1613.33 1079.79 -588.829 1229.91 
12184200 22701.3 -13781.3 1682.53 1122.35 -472.766 1217.86 
8949 3
12185300 26240.5 -15279.5 1676.73 1301.41 -670.572 1464.02 
12184900 23413.7 -14886.1 1717.93 1378.45 -322.963 1415.78 
12184200 23328.7 -14047 1625.73 1267.47 -536.7 1376.42 
8949.5 3
12185300 27071.2 -15524.9 1683 1678.11 -495.623 1749.77 
12184900 24050.1 -15093.3 1676.93 1285.52 -418.586 1351.95 
12184200 24051.5 -14357.8 1696.33 1460.2 -627.879 1589.47 
8950 3
12185300 27736.2 -15912.4 1677.4 1343.43 -782.896 1554.91 
12184900 24535.1 -15221.1 1721.13 979.933 -258.047 1013.34 
12184200 24751.6 -14613.4 1705 1414.28 -516.364 1505.59 
8950.5 3
12185300 28323.7 -16174.9 1733.27 1186.8 -530.37 1299.92 
12184900 25068.3 -15529.9 1712.8 1077.17 -623.973 1244.85 
12184200 25210 -14806 1704.4 926.061 -389.091 1004.48 
8951 3
12185300 28919.1 -16480.9 1767.73 1197.99 -615.694 1346.94 
12184900 25602.5 -15728.7 1730.47 1074.71 -400 1146.74 
12184200 25690.7 -14968.4 1627.33 967.27 -326.761 1020.97 
8951.5 3
12185300 29512.1 -16839.5 1747.88 1158.32 -700.326 1353.57 
12184900 26295.1 -16026.4 1666.75 1352.85 -581.453 1472.51 
12184200 26326.1 -15240.6 1640.19 1240.88 -531.689 1349.99 
8952 3
12185300 30273.2 -17146.7 1708.13 1489.38 -601.239 1606.16 
12184900 27010.5 -16206.1 1680.53 1400.02 -351.525 1443.47 
12184200 26852.2 -15521.8 1594.87 1029.62 -550.245 1167.43 
8952.5 3
12185300 30960.1 -17501.3 1577.53 1387.61 -716.364 1561.61 
12184900 27565.9 -16425 1720.13 1122.02 -442.29 1206.05 
12184200 27526.5 -15766.2 1633.93 1362.15 -493.737 1448.88 
8953 3
12185300 31864.6 -17968.5 1479 1819.99 -939.906 2048.36 
12184900 28156.2 -16572.7 1767.07 1187.66 -297.25 1224.29 
12184200 28102.8 -16010.7 1646.67 1159.62 -492.019 1259.69 
8953.5 3
12185300 32667.1 -18111.1 1602.2 1621.28 -288.215 1646.7 
12184900 28757.4 -16816.1 1787.07 1214.55 -491.717 1310.31 
12184200 28626.1 -16179.7 1819.8 1057.24 -341.279 1110.96 
8954 3
12185300 33480.1 -18335.1 1720.93 1642.42 -452.525 1703.62 
12184900 29293.1 -16996.9 1768.4 1082.29 -365.118 1142.22 
12184200 29191.9 -16333.7 1781.4 1143.03 -311.246 1184.65 
8954.5 3
12185300 34305.9 -18345.5 1722.27 1668.15 -20.8754 1668.28 
12184900 29702.9 -17313.5 1721.73 827.744 -639.731 1046.14 
12184200 29692.9 -16471.8 1799 1012.12 -278.923 1049.85 
8955 3
12185300 35044.1 -18480.8 1724.5 1441.79 -264.347 1465.82 
12184900 30311.6 -17460.2 1688.75 1188.98 -286.556 1223.03 
12184200 30238.9 -16724.1 1782.06 1066.41 -492.822 1174.78 
8955.5 3
12185300 35707.3 -18568.7 1704.27 1297.86 -171.926 1309.19 
12184900 31014.6 -17847.2 1582.07 1375.68 -757.241 1570.33 
12184200 30809.5 -16993.7 1717.13 1116.63 -527.479 1234.94 
8956 3
12185300 36427.8 -18868.2 1683.07 1455.62 -605.118 1576.39 
12184900 31628.9 -18081 1454.47 1241.08 -472.323 1327.92 
12184200 31378.5 -17177 1631.8 1149.49 -370.37 1207.69 
8956.5 3
12185300 37193.7 -19084.7 1709.87 1547.34 -437.441 1607.99 
12184900 32173.7 -18169.6 1450.07 1100.61 -178.99 1115.07 
12184200 32251.1 -17573.4 1598.2 1762.83 -800.808 1936.2 
8957 3
12185300 38072.5 -19351.5 1743.93 1771.77 -537.769 1851.59 
12184900 33081.3 -18272.7 1691.87 1829.84 -207.93 1841.61 
12184200 32923.4 -17718.6 1677.87 1355.38 -292.742 1386.63 
8957.5 3
12185300 39016.1 -19615 1821.4 1898.46 -530.248 1971.12 
12184900 33700.4 -18319.7 1701.07 1245.61 -94.5674 1249.19 
12184200 33523.7 -17648.6 1680 1207.91 140.845 1216.1 
8958 3
12185300 39675.3 -19946.9 1760.73 1329.03 -669.22 1488.01 
12184900 34312.8 -18392.8 1718.27 1234.68 -147.312 1243.43 
12184200 34212.5 -17573.6 1645.13 1388.71 151.21 1396.92 
8958.5 3
12185300 40552.3 -20229.7 1679.33 1771.72 -571.178 1861.51 
12184900 34899.7 -18529.8 1721.87 1185.72 -276.768 1217.6 
12184200 34914.7 -17624.8 1678.13 1418.45 -103.434 1422.22 
8959 3
12185300 41606 -20716.3 1735.69 2058.07 -950.48 2266.95 
12184900 35477.6 -18613.9 1708.5 1128.57 -164.331 1140.47 
12184200 35519.1 -17796.5 1679.44 1180.58 -335.352 1227.29 
8959.5 3
12185300 42292.9 -20927 1774.4 1344.16 -412.304 1405.98 
12184900 36023.6 -18677.4 1678 1068.57 -124.193 1075.76 
12184200 36061.2 -17984.7 1683.8 1060.81 -368.363 1122.95 
8960 3
12185300 43081.7 -21310.1 1711.33 1583.94 -769.344 1760.89 
12184900 36663.3 -18803.5 1676.87 1284.61 -253.28 1309.34 
12184200 36548.2 -18133.3 1684.27 977.912 -298.26 1022.38 
8960.5 3
12185300 43806.6 -21649.3 1812.4 1464.51 -685.253 1616.9 
12184900 37306.8 -18852.4 1704.13 1299.93 -98.7205 1303.68 
12184200 37020.7 -18302.7 1665.27 954.478 -342.357 1014.02 
8961 3
12185300 44481.2 -21945.4 1692.47 1362.83 -598.114 1488.3 
12184900 37930.3 -19031.9 1722.4 1259.53 -362.694 1310.71 
12184200 37771.6 -18478.2 1655.93 1517.04 -354.478 1557.9 
8961.5 3
12185300 45271.9 -22250 1732 1597.44 -615.354 1711.86 
12184900 38660.5 -19249.9 1683.67 1475.29 -440.269 1539.58 
12184200 38400.3 -18570.3 1643.53 1270.17 -185.993 1283.71 
8962 3
12185300 45849.6 -22575.3 1745.6 1167 -657.239 1339.35 
12184900 39179.9 -19249.2 1652.27 1049.29 1.3468 1049.29 
12184200 39001.7 -18585.9 1608.13 1214.81 -31.6498 1215.23 
8962.5 3
12185300 46343.9 -22866.8 1774.06 965.381 -569.173 1120.68 
12184900 39668.2 -19120.9 1648.31 953.621 250.513 985.977 
12184200 39470.9 -18641 1590.69 916.423 -107.552 922.712 
8963 3
12185300 46620.4 -23333.4 1773.27 541.145 -913.209 1061.5 
12184900 40230.1 -19092.2 1628.33 1099.7 56.2378 1101.14 
12184200 39923.5 -18680.2 1592.2 885.698 -76.7123 889.014 
8963.5 3
12185300 46978.5 -23768.1 1775.07 723.367 -878.114 1137.69 
12184900 40711.5 -18916.8 1626.87 972.525 354.343 1035.07 
12184200 40335.7 -18558.4 1550.33 832.727 246.061 868.321 
8964 2
12184900 41260.1 -18806.3 1607.2 1108.15 223.3 1130.42 
12184200 40735.9 -18296.5 1565.67 808.485 529.024 966.185 
8964.5 2
12184900 41644.7 -18614.5 1617 777.104 387.34 868.288 
12184200 41136.3 -18034.1 1563.67 808.889 530.236 967.187 
8965 2
12184900 41942.1 -18379.3 1671.47 600.673 475.286 765.967 
12184200 41487.5 -17865.5 1589.4 709.495 340.471 786.959 
8965.5 2
12184900 42348.1 -18209 1687.33 820.202 343.973 889.409 
12184200 41883.7 -17751.3 1568 800.404 230.707 832.99 
8966 2
12184900 42958.1 -18259.6 1680.62 1189.08 -98.6842 1193.16 
12184200 42476.6 -17712.3 1519.25 1155.86 76.064 1158.36 
8966.5 2
12184900 43341.6 -18472.2 1680 750.563 -415.998 858.137 
12184200 42981.1 -17875.3 1480.53 987.296 -319.023 1037.56 
8967 2
12184900 43882.9 -18581.8 1680 1093.47 -221.414 1115.66 
12184200 43622.7 -17994.3 1456.13 1296.03 -240.404 1318.14 
8967.5 2
12184900 44221.6 -18472.9 1679.8 684.31 219.933 718.784 
12184200 44137.4 -17983.1 1455 1039.87 22.6263 1040.11 
8968 1
12184900 44663.4 -18462.3 1720.47 892.525 21.4141 892.782 
8968.5 1
12184900 45174.7 -18431.1 1751.53 1032.86 63.165 1034.79 
