# Supplementary material for: Intrinsic group behaviour II: On the dependence of triad spatial dynamics on social and personal features; and on the effect of social interaction on small group dynamics
Source: PLoS One. 2019 Dec 3;14(12):e0225704. doi: 10.1371/journal.pone.0225704 (PMC6890182; doi:10.1371/journal.pone.0225704)
Supplement: S4 Data Set — (ZIP) [file pone.0225704.s004.zip › set_3_nint/group_traj_triad_noint/traj_3_0424_1.dat]

3 10251900 10251700 10251902 0 1 0 0 3 0 1 36.6667 30 40 1750.2 1773.52 1733.42 
2117 1
10251700 46012.1 -19977.3 1769.5 0 0 0 
2117.5 1
10251700 45410.9 -20290.3 1729.87 -1249.77 -650.827 1409.08 
2118 1
10251700 44817.9 -20577.6 1689.6 -1193.29 -578.001 1325.91 
2118.5 2
10251900 43926 -20215 1707 0 0 0 
10251700 44218.7 -20925.5 1670.33 -1210.37 -702.896 1399.66 
2119 2
10251900 43678.8 -20328.4 1711.07 -936.364 -429.545 1030.19 
10251700 43681.8 -21070.5 1683.6 -1084.71 -292.795 1123.54 
2119.5 3
10251902 43823.3 -19768.3 1781.17 0 0 0 
10251900 43068.2 -20492.8 1725.56 -1192.6 -321.118 1235.08 
10251700 43048.8 -21236.1 1744.19 -1236.43 -323.429 1278.03 
2120 3
10251902 43466.3 -20054.7 1738.87 -1031.79 -827.746 1322.78 
10251900 42501.9 -20736.3 1750.6 -1108.26 -476.427 1206.33 
10251700 42449.6 -21324.5 1773.47 -1172.5 -173.133 1185.22 
2120.5 3
10251902 43029.7 -20319.2 1773.4 -882.02 -534.276 1031.22 
10251900 41842.9 -20600.7 1739.67 -1331.31 273.805 1359.18 
10251700 41849.9 -21366.7 1777 -1211.45 -85.1178 1214.43 
2121 3
10251902 42481.8 -20626.6 1779.8 -1106.94 -621.01 1269.24 
10251900 41020.2 -20469.7 1699.27 -1661.95 264.781 1682.91 
10251700 41237.9 -21343.6 1731.67 -1236.36 46.5993 1237.24 
2121.5 3
10251902 41922.8 -20733.5 1793.33 -1129.29 -215.892 1149.74 
10251900 40389.7 -20397.3 1676.33 -1273.67 146.263 1282.04 
10251700 40527 -21051.4 1696.47 -1436.23 590.303 1552.81 
2122 3
10251902 41205.7 -20551.7 1773.33 -1448.62 367.273 1494.45 
10251900 39895.3 -20359.7 1690.27 -998.788 75.8249 1001.66 
10251700 39962.3 -21142.7 1735.33 -1140.88 -184.512 1155.7 
2122.5 3
10251902 40578.8 -20434.9 1737.13 -1266.53 235.825 1288.3 
10251900 39347.4 -20269.7 1745.67 -1106.94 181.818 1121.77 
10251700 39317.9 -20900.1 1760.33 -1301.68 490.236 1390.94 
2123 3
10251902 39911.4 -20170.8 1692.25 -1303.44 515.983 1401.86 
10251900 38616.3 -20159 1814.94 -1427.91 216.276 1444.19 
10251700 38770.4 -20749.1 1835.62 -1069.33 294.93 1109.25 
2123.5 3
10251902 39222.9 -20090.6 1758.8 -1347.5 156.849 1356.59 
10251900 38033.9 -19964.8 1807.4 -1139.82 380.039 1201.5 
10251700 38150.1 -20645.9 1846 -1214.03 201.949 1230.71 
2124 3
10251902 38668.4 -19946.1 1809 -1120.13 291.852 1157.53 
10251900 37574.5 -19814.3 1758.13 -927.946 303.973 976.465 
10251700 37485.1 -20566.7 1803.2 -1343.43 160 1352.93 
2124.5 3
10251902 38119.2 -19829.6 1851.47 -1109.49 235.421 1134.2 
10251900 37042.1 -19687.9 1796.07 -1075.69 255.488 1105.61 
10251700 36959.5 -20436.2 1747.33 -1061.82 263.569 1094.04 
2125 3
10251902 37534.1 -19632.5 1845 -1181.95 398.114 1247.2 
10251900 36255.8 -19587.5 1693.47 -1588.42 202.694 1601.3 
10251700 36313.1 -20324.7 1704.8 -1305.72 225.185 1325 
2125.5 3
10251902 36970.3 -19538.4 1777 -1136.83 189.785 1152.56 
10251900 35480.8 -19475.1 1687.67 -1562.5 226.747 1578.87 
10251700 35549.1 -20089.1 1672.87 -1540.46 475 1612.03 
2126 3
10251902 36241 -19336.5 1712.69 -1424.35 394.336 1477.93 
10251900 34892.9 -19318.2 1703 -1148.29 306.283 1188.44 
10251700 34929.8 -19919.7 1714 -1209.48 330.949 1253.94 
2126.5 3
10251902 35592.7 -19113 1724.4 -1268.75 437.378 1342.03 
10251900 34304.1 -19156.5 1690.13 -1152.14 316.601 1194.85 
10251700 34259.5 -19700.6 1696.4 -1311.83 428.743 1380.12 
2127 3
10251902 34966.2 -18937.7 1752.2 -1265.59 354.074 1314.19 
10251900 33671.5 -18991.9 1699.87 -1278.11 332.391 1320.63 
10251700 33722.2 -19561.2 1678.67 -1085.39 281.616 1121.33 
2127.5 3
10251902 34467.3 -18726.6 1735.33 -1007.95 426.532 1094.48 
10251900 32976.3 -18807.6 1689.6 -1404.44 372.391 1452.98 
10251700 33060.3 -19350.9 1678.53 -1337.1 424.916 1403 
2128 3
10251902 33849.7 -18758.5 1726.93 -1247.54 -64.5118 1249.21 
10251900 32399.7 -18691.9 1653.53 -1164.71 233.67 1187.92 
10251700 32421 -19277.1 1660.93 -1291.58 149.091 1300.16 
2128.5 3
10251902 33292.1 -18660.9 1705.47 -1126.46 197.306 1143.61 
10251900 31609.1 -18509.3 1540.2 -1597.31 368.889 1639.35 
10251700 31606.1 -19093.3 1696.53 -1646.2 371.313 1687.55 
2129 3
10251902 32689.7 -18662.8 1701.53 -1216.97 -3.90572 1216.98 
10251900 30889.7 -18259.3 1437.8 -1453.2 505.185 1538.51 
10251700 30842.4 -18751 1570.93 -1542.9 691.448 1690.75 
2129.5 3
10251902 32109.3 -18361.2 1649.31 -1133.63 588.965 1277.5 
10251900 30211.3 -17982.2 1479 -1325.04 541.17 1431.29 
10251700 30264.2 -18532 1439.88 -1129.32 427.734 1207.61 
2130 3
10251902 30948.6 -17948.6 1616.53 -2271.45 807.534 2410.73 
10251900 29636.1 -17717.3 1597.73 -1125.6 518.306 1239.2 
10251700 29566.8 -18280.8 1504.13 -1364.75 491.585 1450.59 
2130.5 3
10251902 30196.5 -17806.5 1590.4 -1519.46 287.003 1546.33 
10251900 29030.1 -17394.5 1665.27 -1224.24 652.256 1387.16 
10251700 28921.7 -17932.9 1618.07 -1303.16 702.761 1480.58 
2131 3
10251902 29765.7 -17553.5 1664 -870.168 511.246 1009.24 
10251900 28524.2 -17227.6 1706.2 -1022.09 337.104 1076.24 
10251700 28366.5 -17714.3 1727.4 -1121.62 441.751 1205.47 
2131.5 3
10251902 29161.8 -17339.2 1782.53 -1220.07 432.862 1294.58 
10251900 27925.9 -16985 1789.93 -1208.75 490.101 1304.33 
10251700 27820.4 -17515.8 1749.67 -1103.3 400.943 1173.89 
2132 3
10251902 28599.7 -17164.2 1796.73 -1135.62 353.535 1189.38 
10251900 27263.8 -16820.6 1789.13 -1337.51 332.121 1378.13 
10251700 27275.3 -17390.9 1712 -1101.28 252.391 1129.83 
2132.5 3
10251902 28034.9 -16910.3 1854.27 -1141.01 512.862 1250.97 
10251900 26633.3 -16651.3 1786.67 -1273.67 341.953 1318.77 
10251700 26646.7 -17227.6 1606.33 -1269.76 329.832 1311.9 
2133 3
10251902 27453.4 -16827.6 1770 -1135.73 161.662 1147.17 
10251900 25882.4 -16304.6 1723.31 -1466.72 677.287 1615.54 
10251700 25931.1 -16923.9 1666.62 -1397.67 593.091 1518.3 
2133.5 3
10251902 26895.5 -16622.6 1752.33 -1085.42 398.76 1156.35 
10251900 25223.3 -15982.4 1700.4 -1282.18 626.775 1427.18 
10251700 25120.7 -16577.3 1735.93 -1576.77 674.327 1714.91 
2134 3
10251902 26223.1 -16365.3 1686.13 -1358.25 519.865 1454.34 
10251900 24733.9 -15644 1710.33 -988.687 683.636 1202.02 
10251700 24552.8 -16202.3 1759.4 -1147.21 757.71 1374.85 
2134.5 3
10251902 25554.5 -16067 1733.67 -1347.98 601.344 1476.03 
10251900 24166.4 -15541.7 1691.47 -1144.22 206.183 1162.65 
10251700 24094.2 -16055.6 1742.27 -924.597 295.699 970.73 
2135 3
10251902 24896.8 -15779.1 1755.33 -1328.75 581.684 1450.5 
10251900 23616.4 -15272.1 1689.13 -1111.11 544.646 1237.42 
10251700 23493.5 -15807.8 1781.87 -1213.6 500.606 1312.8 
2135.5 3
10251902 24389.9 -15570.7 1761.6 -1023.97 420.875 1107.09 
10251900 23078.1 -15015 1665.2 -1087.41 519.461 1205.11 
10251700 23012.7 -15586.8 1810.73 -971.313 446.465 1069.01 
2136 3
10251902 24008.5 -15324.9 1732.8 -770.505 496.566 916.655 
10251900 22468.9 -14868.7 1589 -1230.71 295.488 1265.68 
10251700 22422.3 -15451.5 1656.53 -1192.73 273.401 1223.66 
2136.5 3
10251902 23275 -15092.9 1720.75 -1432.68 453.239 1502.67 
10251900 21759.2 -14490.6 1569.25 -1386.22 738.615 1570.72 
10251700 21808.1 -15118 1556.44 -1199.62 651.302 1365.02 
2137 3
10251902 22701.5 -14849.9 1697.93 -1122.24 475.424 1218.79 
10251900 21164.9 -14136.1 1667.93 -1162.92 693.73 1354.12 
10251700 21228.5 -14757.6 1558.4 -1134.24 705.284 1335.64 
2137.5 3
10251902 21964.3 -14623.9 1646.07 -1489.43 456.566 1557.83 
10251900 20661.5 -13828.1 1724.6 -1016.97 622.088 1192.15 
10251700 20685.9 -14378.7 1688.73 -1096.16 765.387 1336.93 
2138 3
10251902 21427.6 -14332.9 1681.6 -1084.18 588.013 1233.37 
10251900 20220.3 -13519.3 1719.13 -891.313 623.838 1087.94 
10251700 20138.9 -14101.7 1741.8 -1104.92 559.596 1238.54 
2138.5 3
10251902 20930.6 -14065.1 1728.67 -1004.04 540.875 1140.46 
10251900 19721.2 -13173.1 1641.87 -1008.35 699.394 1227.16 
10251700 19597.2 -13810.9 1707.2 -1094.41 587.609 1242.18 
2139 3
10251902 20444.9 -13810.9 1790.93 -981.145 513.67 1107.48 
10251900 19354.7 -12908.4 1700.27 -740.471 534.815 913.414 
10251700 19195.2 -13460.5 1678.07 -812.121 707.879 1077.33 
2139.5 3
10251902 19961.9 -13482.3 1780.47 -975.758 663.704 1180.09 
10251900 18997.9 -12488.5 1748.2 -720.808 848.215 1113.12 
10251700 18740.1 -13085.1 1629.53 -919.327 758.249 1191.68 
2140 3
10251902 19480.4 -13194 1704.06 -940.544 563.151 1096.25 
10251900 18417.5 -12094.9 1752 -1133.53 768.864 1369.69 
10251700 18211.2 -12643.9 1548.94 -1032.98 861.711 1345.21 
2140.5 3
10251902 19057.1 -12794.6 1693.67 -828.392 781.605 1138.92 
10251900 17487.7 -11650.8 1750.33 -1819.63 869.031 2016.5 
10251700 17678.9 -12346.1 1457.33 -1041.72 582.787 1193.65 
2141 3
10251902 18608.6 -12479.3 1695.27 -905.993 637.037 1107.54 
10251900 17048.1 -11214.5 1712.73 -888.081 881.347 1251.18 
10251700 17018.8 -11837.9 1462.93 -1333.6 1026.67 1683.02 
2141.5 3
10251902 18136.1 -12125.2 1626.87 -954.478 715.286 1192.75 
10251900 16643.4 -10863.7 1678.87 -817.508 708.822 1082.01 
10251700 16219.1 -11406.7 1600.6 -1615.62 871.111 1835.5 
2142 3
10251902 17396 -11692.3 1692.2 -1489.2 870.959 1725.19 
10251900 16225.1 -10459.3 1696.6 -841.583 813.682 1170.62 
10251700 15789.3 -11039.2 1742.6 -864.655 739.504 1137.76 
2142.5 3
10251902 16662.9 -11193.8 1756.93 -1481.08 1007.14 1791.07 
10251900 15779.3 -10125.5 1736 -900.741 674.343 1125.2 
10251700 15414.3 -10755.9 1778.6 -757.71 572.391 949.608 
2143 3
10251902 16269.3 -10928.5 1762 -791.952 533.87 955.094 
10251900 15415.7 -9746.47 1761.13 -731.455 762.575 1056.67 
10251700 15020.7 -10400.7 1758.13 -791.818 714.688 1066.66 
2143.5 3
10251902 15901.7 -10564.2 1765.62 -716.529 709.974 1008.7 
10251900 14962.4 -9359.44 1736.69 -883.618 754.443 1161.88 
10251700 14521.1 -10019.1 1726.5 -974.017 743.746 1225.51 
2144 3
10251902 15469.1 -10139.2 1759.87 -846.486 831.8 1186.77 
10251900 14503.4 -8867.93 1709.2 -898.312 961.848 1316.1 
10251700 13904.6 -9419 1639.13 -1206.38 1174.41 1683.63 
2144.5 3
10251902 15047.6 -9708.27 1678.93 -851.582 870.572 1217.82 
10251900 13933.3 -8186.93 1719.73 -1151.65 1375.76 1794.16 
10251700 13457.5 -8900.4 1680.33 -903.165 1047.68 1383.23 
2145 3
10251902 14594.5 -9255.4 1703.33 -915.286 914.882 1294.12 
10251900 13401.6 -7744.27 1716.73 -1074.21 894.276 1397.73 
10251700 13011.9 -8408.47 1696.4 -900.202 993.805 1340.9 
2145.5 3
10251902 13882.1 -8527.13 1695.6 -1439.19 1471.25 2058.12 
10251900 12975.5 -7309.73 1707.87 -860.741 877.845 1229.43 
10251700 12647.3 -7956.07 1768.27 -736.7 913.939 1173.89 
2146 3
10251902 13529.3 -8162.4 1747.2 -712.862 736.835 1025.23 
10251900 12654.1 -6984.27 1741.87 -649.428 657.508 924.161 
10251700 12472 -7579.6 1768.4 -354.074 760.539 838.92 
2146.5 3
10251902 13125.1 -7743.4 1769.47 -814.919 844.758 1173.76 
10251900 12203.9 -6530.67 1720.6 -907.527 914.516 1288.39 
10251700 11879.7 -7124.27 1696.27 -1194.09 918.011 1506.18 
2147 3
10251902 12718.4 -7347.88 1754.06 -794.198 772.51 1107.94 
10251900 11525.6 -6063.44 1659.69 -1324.82 912.557 1608.7 
10251700 11286.4 -6673.56 1688 -1158.9 880.282 1455.32 
2147.5 3
10251902 12274.7 -6915.2 1723.53 -868.436 846.722 1212.9 
10251900 10991.1 -5467 1689.2 -1046.1 1167.2 1567.38 
10251700 10767.1 -6089.93 1618.87 -1016.13 1142.13 1528.72 
2148 3
10251902 11800.9 -6450.2 1651.07 -957.172 939.394 1341.13 
10251900 10579.7 -5019.73 1718.47 -831.111 903.569 1227.67 
10251700 10398.7 -5650.6 1692.33 -744.242 887.542 1158.29 
2148.5 3
10251902 11270.9 -5865.27 1683.73 -1070.57 1181.68 1594.52 
10251900 10132.5 -4613.53 1679.87 -903.3 820.606 1220.39 
10251700 9995.8 -5182.33 1674.8 -814.007 945.993 1248 
2149 3
10251902 10874.2 -5284.4 1735.87 -801.481 1173.47 1421.06 
10251900 9773.47 -4216.13 1638.47 -725.387 802.828 1082 
10251700 9560.6 -4850.8 1628.53 -879.192 669.764 1105.24 
2149.5 3
10251902 10367.3 -4925.93 1698.73 -1023.97 724.175 1254.17 
10251900 9391.53 -3706.53 1614.47 -771.582 1029.49 1286.55 
10251700 9126.53 -4374.27 1578.87 -876.902 962.694 1302.2 
2150 3
10251902 10087.4 -4504.4 1687 -564.382 849.866 1020.2 
10251900 8985.2 -3181.53 1643.13 -819.22 1058.47 1338.46 
10251700 8698.07 -3803.07 1644.73 -863.844 1151.61 1439.6 
2150.5 3
10251902 9685.25 -4112.94 1712.12 -785.449 764.575 1096.13 
10251900 8476.94 -2704.5 1625.81 -992.7 931.706 1361.44 
10251700 8253.44 -3271.38 1630.38 -868.416 1038.46 1353.72 
2151 3
10251902 9305.73 -3609.8 1728.53 -742.694 984.614 1233.31 
10251900 8037.67 -2177.93 1676.53 -859.63 1030.46 1341.95 
10251700 7751.73 -2736.2 1670.73 -981.809 1047.31 1435.55 
2151.5 3
10251902 8818.8 -3168.73 1714.93 -983.704 891.044 1327.26 
10251900 7532.47 -1672.6 1612.73 -1020.61 1020.88 1443.55 
10251700 7271.27 -2305 1650.27 -970.64 871.111 1304.21 
2152 3
10251902 8393.53 -2686.2 1676.87 -857.392 972.849 1296.75 
10251900 7021.8 -1168.6 1659.6 -1029.57 1016.13 1446.56 
10251700 6707.73 -1755.73 1646.33 -1136.16 1107.39 1586.56 
2152.5 3
10251902 7935.67 -2207.93 1689.8 -924.983 966.195 1337.58 
10251900 6526.07 -793.867 1654.33 -1001.48 757.037 1255.42 
10251700 6183.93 -1375.47 1694.27 -1058.18 768.215 1307.63 
2153 3
10251902 7396.53 -1804.8 1737.33 -1089.16 814.411 1359.97 
10251900 6147.33 -348.6 1639.87 -765.118 899.529 1180.91 
10251700 5691.8 -918.867 1668.4 -994.209 922.424 1356.21 
2153.5 3
10251902 6927.87 -1355.6 1714.67 -946.801 907.475 1311.47 
10251900 5759.27 96.6667 1627.27 -783.973 899.529 1193.22 
10251700 5199.07 -484.267 1652.2 -995.421 877.98 1327.29 
2154 3
10251902 6416.81 -903.75 1686.88 -998.153 882.52 1332.35 
10251900 5218.12 653.312 1568.75 -1056.92 1087.2 1516.27 
10251700 4631.56 -32.9375 1613.75 -1108.41 881.502 1416.2 
2154.5 3
10251902 5875 -520.867 1701.53 -1060.3 749.282 1298.33 
10251900 4678.13 1085.2 1529 -1056.74 845.181 1353.15 
10251700 4034.87 387.867 1507.33 -1167.7 823.492 1428.87 
2155 3
10251902 5273.67 -116 1689.8 -1214.81 817.912 1464.5 
10251900 4067.87 1479.87 1584.4 -1232.86 797.306 1468.21 
10251700 3477.47 673.133 1546.07 -1126.06 576.296 1264.96 
2155.5 3
10251902 4722.6 219.733 1674.33 -1113.27 678.249 1303.6 
10251900 3555.6 1915.87 1498.73 -1034.88 880.808 1358.97 
10251700 2770.6 953.267 1518 -1428.01 565.926 1536.06 
2156 3
10251902 4181 420.467 1718.47 -1094.14 405.522 1166.87 
10251900 2859 2124.07 1546.8 -1407.27 420.606 1468.78 
10251700 2109.27 1302.2 1486.4 -1336.03 704.916 1510.59 
2156.5 3
10251902 3643.33 764.667 1725.2 -1086.2 695.354 1289.7 
10251900 2361.8 2343.27 1584.6 -1004.44 442.828 1097.73 
10251700 1416.2 1538.47 1614.73 -1400.13 477.306 1479.26 
2157 3
10251902 3059.6 1015.33 1715.33 -1105.56 474.747 1203.18 
10251900 1818.27 2456.07 1631.93 -1029.42 213.636 1051.35 
10251700 821.467 1663.73 1555.33 -1126.39 237.247 1151.1 
2157.5 3
10251902 2392.2 1401.6 1663.13 -1345.56 778.763 1554.68 
10251900 1153.6 2610.47 1728.4 -1340.05 311.29 1375.73 
10251700 71.9333 1753.33 1678.93 -1511.16 180.645 1521.91 
2158 3
10251902 1757.4 1731.13 1588.13 -1282.42 665.724 1444.92 
10251900 461.133 2579.27 1722.8 -1398.92 -63.0303 1400.34 
10251700 -538.867 1819.27 1726.8 -1233.94 133.199 1241.11 
2158.5 3
10251902 1125.2 1966 1636.2 -1277.17 474.478 1362.46 
10251900 -89.1333 2653.4 1765.13 -1111.65 149.764 1121.69 
10251700 -1219.13 1977.4 1634.47 -1374.28 319.461 1410.92 
2159 3
10251902 624.867 2034.2 1754.33 -1010.77 137.778 1020.12 
10251900 -626.933 2885.53 1779.8 -1086.46 468.956 1183.35 
10251700 -1770.47 2229.13 1578.73 -1113.8 508.552 1224.41 
2159.5 3
10251902 10.5333 2269.67 1744.87 -1241.08 475.69 1329.12 
10251900 -1256.6 3090.47 1754.73 -1272.05 414.007 1337.73 
10251700 -2797.93 2397.53 1570.2 -2075.69 340.202 2103.38 
2160 3
10251902 -671.2 2265.13 1750.13 -1377.24 -9.15825 1377.27 
10251900 -1778.73 3253.93 1742.53 -1054.81 330.236 1105.3 
10251700 -3449.73 2382.27 1716 -1316.77 -30.8418 1317.13 
2160.5 3
10251902 -1281.12 2442.88 1820 -1191.26 347.152 1240.81 
10251900 -2301.44 3371.38 1774.38 -1020.91 229.378 1046.36 
10251700 -4170.25 2516.44 1737.38 -1407.26 262.052 1431.45 
2161 3
10251902 -1932.93 2669.47 1784.6 -1275.55 443.428 1350.43 
10251900 -2820.73 3552.93 1832.6 -1016.23 355.3 1076.56 
10251700 -5081.47 2588.53 1405.6 -1783.2 141.088 1788.78 
2161.5 3
10251902 -2398.53 2809.33 1783.67 -940.606 282.559 982.13 
10251900 -3682.93 3423.47 1793.33 -1741.82 -261.549 1761.35 
10251700 -5919.07 2740.13 1222.07 -1692.12 306.263 1719.61 
2162 3
10251902 -3086.73 2920.47 1779.47 -1390.3 224.512 1408.31 
10251900 -4363.2 3564.87 1749.53 -1374.28 285.657 1403.65 
10251700 -6568.67 2562.8 1511.33 -1312.32 -358.249 1360.34 
2162.5 3
10251902 -3772.87 2821.33 1891.67 -1386.13 -200.269 1400.52 
10251900 -4926.2 3695.87 1538.07 -1137.37 264.646 1167.76 
10251700 -7314.13 2568.07 1513.8 -1505.99 10.6397 1506.03 
2163 3
10251902 -4341.8 3046.4 1837.53 -1149.36 454.68 1236.03 
10251900 -5430.6 3804.13 1349.2 -1018.99 218.721 1042.2 
10251700 -8167.07 2466.2 1513.53 -1723.1 -205.791 1735.34 
2163.5 3
10251902 -4780.07 3315.4 1673.4 -885.387 543.434 1038.86 
10251900 -6098.27 3859.87 1382.07 -1348.82 112.593 1353.51 
10251700 -8873.47 2476.8 1538 -1427.07 21.4141 1427.23 
2164 3
10251902 -5364.81 3450.5 1229.62 -1142.08 263.867 1172.17 
10251900 -6740.94 3759.62 1531.38 -1255.22 -195.785 1270.39 
10251700 -9570.44 2423.88 1507.81 -1361.27 -103.369 1365.19 
2164.5 3
10251902 -5989.93 3442.67 1344.87 -1223.33 -15.3294 1223.42 
10251900 -7252.87 3737.4 1521.07 -1001.82 -43.4932 1002.76 
10251700 -10354.1 2282.73 1541.87 -1533.52 -276.207 1558.2 
2165 3
10251902 -6693.73 3438.73 1534.4 -1421.82 -7.94613 1421.84 
10251900 -7671.67 3685.27 1450.4 -846.061 -105.32 852.591 
10251700 -11055.3 2489.07 1584 -1416.7 416.835 1476.75 
2165.5 3
10251902 -7089.33 3585.87 1403.4 -799.192 297.239 852.677 
10251900 -8234.07 3801.87 1470.6 -1136.16 235.556 1160.32 
10251700 -11875.2 2603.87 1567.87 -1656.3 231.919 1672.45 
2166 3
10251902 -7652.07 3376.07 1474.73 -1136.84 -423.838 1213.27 
10251900 -8818.4 3756.13 1453.8 -1180.47 -92.3906 1184.08 
10251700 -12626.7 2682.93 1567.07 -1518.11 159.731 1526.49 
2166.5 3
10251902 -8111.87 3261 1534.6 -928.889 -232.458 957.534 
10251900 -9338.93 3594.47 1487.27 -1051.58 -326.599 1101.13 
10251700 -13351.3 2720.33 1439.4 -1463.97 75.5556 1465.92 
2167 3
10251902 -8653.31 3087.44 1485.81 -1057.51 -338.989 1110.52 
10251900 -9927 3625.44 1495.5 -1148.57 60.4899 1150.16 
10251700 -14207.4 2833.88 1523.06 -1671.96 221.761 1686.6 
2167.5 3
10251902 -9225.67 2962.33 1473.27 -1115.7 -243.868 1142.04 
10251900 -10423.8 3575.6 1584.33 -968.421 -97.1491 973.282 
10251700 -14999.7 2820.07 1515.4 -1544.56 -26.9168 1544.79 
2168 3
10251902 -9738.4 2799.4 1542.13 -1031.66 -327.834 1082.49 
10251900 -10949.9 3561.53 1563.53 -1058.62 -28.3032 1059 
10251700 -15755.5 2854.13 1528.33 -1520.72 68.5446 1522.27 
2168.5 3
10251902 -10214.7 2673.67 1553.8 -962.155 -254.007 995.119 
10251900 -11479.4 3672.13 1561.47 -1069.63 223.434 1092.72 
10251700 -16390.3 2921.07 1499.67 -1282.42 135.219 1289.53 
2169 3
10251902 -10651.9 2601.93 1593.73 -883.232 -144.916 895.042 
10251900 -12032.5 3533.53 1585.93 -1117.31 -280 1151.86 
10251700 -17170.9 2961.4 1474.47 -1576.97 81.4815 1579.07 
2169.5 3
10251902 -11178.8 2531.87 1587.2 -1064.51 -141.549 1073.88 
10251900 -12543 3499 1552.4 -1031.38 -69.7643 1033.74 
10251700 -17798.1 2915.33 1348.6 -1266.94 -93.064 1270.35 
2170 3
10251902 -11769.1 2644.27 1563.53 -1192.46 227.071 1213.89 
10251900 -13018.2 3627.13 1567.27 -960 258.855 994.287 
10251700 -18557.7 3122.8 1475.73 -1534.55 419.125 1590.75 
2170.5 3
10251902 -12322.6 2669.07 1573.13 -1118.25 50.101 1119.37 
10251900 -13553.1 3659.6 1548.07 -1080.54 65.5892 1082.53 
10251700 -19425 2985.6 1395.07 -1752.19 -277.172 1773.98 
2171 3
10251902 -12915.6 2740.75 1571.56 -1158.25 140.007 1166.68 
10251900 -14104.3 3764.19 1548.75 -1076.65 204.272 1095.86 
10251700 -20105.2 3010.94 1440 -1328.49 49.4873 1329.41 
2171.5 3
10251902 -13452 2719.93 1610.53 -1049.66 -40.7371 1050.45 
10251900 -14640.9 3781.33 1566.13 -1050.14 33.5535 1050.67 
10251700 -20906.1 2903 1379.07 -1567.41 -211.228 1581.58 
2172 3
10251902 -13970.1 2889.4 1588.93 -1044.62 341.667 1099.08 
10251900 -15071.5 3850.4 1509 -868.011 139.247 879.109 
10251700 -21460.6 2803.6 1316.6 -1117.88 -200.403 1135.7 
2172.5 3
10251902 -14430.1 3011.8 1589.4 -929.158 247.273 961.498 
10251900 -15475.2 3978.6 1550.33 -815.623 258.99 855.755 
10251700 -22229.9 2669.2 1034.47 -1554.21 -271.515 1577.75 
2173 3
10251902 -14994.9 2894 1584.33 -1141.14 -237.98 1165.7 
10251900 -15853.8 4108.4 1526.47 -764.848 262.222 808.55 
10251700 -23364.9 2396.13 1575.6 -2292.93 -551.65 2358.36 
2173.5 3
10251902 -15465.3 2988.4 1587.2 -950.303 190.707 969.25 
10251900 -16252.3 4325.27 1506.27 -805.118 438.114 916.602 
10251700 -24083.9 1982.8 1673.93 -1452.53 -835.017 1675.44 
2174 3
10251902 -15880.6 2839.06 1583.56 -810.994 -291.675 861.85 
10251900 -16698.2 4461.44 1470.94 -870.809 265.959 910.518 
10251700 -24732.2 1679 1676.5 -1266.24 -593.359 1398.37 
2174.5 3
10251902 -16388.1 2815.67 1564.8 -993.159 -45.7844 994.214 
10251900 -17104.2 4456.67 1466.13 -794.545 -9.33627 794.6 
10251700 -25402.8 1394.47 1638.87 -1312.23 -556.817 1425.48 
2175 3
10251902 -16861.8 2898 1563.47 -957.037 166.33 971.383 
10251900 -17539.1 4555.33 1424.4 -878.519 199.327 900.847 
10251700 -26372.7 1271.2 1749.8 -1959.46 -249.024 1975.22 
2175.5 3
10251902 -17333.5 2878.53 1515.33 -952.862 -39.3266 953.673 
10251900 -17961.8 4663.8 1452.73 -854.007 219.125 881.671 
10251700 -27120 1041.07 1794.8 -1509.63 -464.916 1579.6 
2176 3
10251902 -17728.5 3077.33 1560 -798.114 401.616 893.466 
10251900 -18419.4 4549.53 1410.8 -924.444 -230.842 952.83 
10251700 -27759.5 951.067 1790.87 -1291.99 -181.818 1304.72 
2176.5 3
10251902 -18168.1 3126.47 1482.73 -887.946 99.2593 893.477 
10251900 -18828.5 4750.2 1282.53 -826.532 405.387 920.594 
10251700 -28316.9 676.133 1781 -1126.06 -555.421 1255.59 
2177 3
10251902 -18632.9 3200.2 1468.2 -939.125 148.956 950.864 
10251900 -19193.3 4763.73 1350.53 -736.97 27.3401 737.477 
10251700 -28959 163.333 1727 -1297.1 -1035.96 1660.03 
2177.5 3
10251902 -19096.4 3312.44 1460.12 -905.282 219.214 931.445 
10251900 -19737.2 4781.31 1349.38 -1062.22 34.3343 1062.77 
10251700 -29500.1 -133.5 1679.94 -1056.76 -579.753 1205.35 
2178 3
10251902 -19568 3336 1541.73 -922.823 46.1106 923.974 
10251900 -20140.1 4934.67 1422.2 -788.544 300.106 843.721 
10251700 -30222.4 -574.267 1623.6 -1413.58 -862.557 1655.96 
2178.5 3
10251902 -19919.8 3423.67 1379.53 -710.707 177.104 732.441 
10251900 -20513.7 4883.33 1448.87 -754.613 -103.704 761.705 
10251700 -31111.4 -906.267 1673.93 -1795.96 -670.707 1917.11 
2179 3
10251902 -20254.3 3357.73 1470.13 -675.69 -133.199 688.694 
10251900 -20911.4 4743.33 1373.27 -803.502 -282.828 851.826 
10251700 -31817.1 -1120.8 1712.53 -1425.72 -433.401 1490.14 
2179.5 3
10251902 -20453.3 3451.27 1407.13 -402.02 188.956 444.212 
10251900 -21269.9 4716.4 1432.67 -724.31 -54.4108 726.351 
10251700 -32460.7 -1329.67 1751.93 -1300.07 -421.953 1366.83 
2180 3
10251902 -20718.5 3539.73 1334.2 -535.758 178.721 564.781 
10251900 -21760.5 4504.4 1509 -991.111 -428.283 1079.69 
10251700 -33183.7 -1559.13 1831.27 -1460.61 -463.569 1532.41 
2180.5 3
10251902 -21049 3492.53 1456.27 -667.744 -95.3535 674.518 
10251900 -22076.3 4489.47 1400.4 -637.98 -30.1684 638.693 
10251700 -33833.1 -1805.93 1768.87 -1312.05 -498.586 1403.59 
2181 3
10251902 -21530.1 3441 1573.94 -939.575 -100.651 944.951 
10251900 -22393.3 4399.94 1398.81 -619.1 -174.862 643.321 
10251700 -34379.7 -2082.19 1698.06 -1067.49 -539.559 1196.1 
2181.5 3
10251902 -21933.1 3300.07 1473.8 -788.788 -275.799 835.615 
10251900 -22822.9 4287.53 1453.53 -840.745 -219.969 869.045 
10251700 -35060.6 -2005.93 1660.4 -1332.51 149.225 1340.84 
2182 3
10251902 -22082.6 3148 1399.87 -301.953 -307.205 430.756 
10251900 -23226.6 4204.53 1654.47 -815.488 -167.677 832.548 
10251700 -35795 -2290.2 1695.87 -1483.64 -574.276 1590.9 
2182.5 3
10251902 -22445.7 2956 1585.8 -733.468 -387.879 829.714 
10251900 -23538.7 4048.47 1654.93 -630.572 -315.286 705.001 
10251700 -36413.9 -2487.27 1729.73 -1250.24 -398.114 1312.09 
2183 3
10251902 -22646.3 2771.13 1633.47 -405.253 -373.468 551.097 
10251900 -23570.6 3901.47 1664.73 -64.3771 -296.97 303.867 
10251700 -37030.2 -2653.87 1743 -1245.12 -336.566 1289.8 
2183.5 3
10251902 -22794.8 2675.13 1678.67 -300.067 -193.939 357.285 
10251900 -23450.1 3886.27 1665.8 243.367 -30.7071 245.297 
10251700 -37720.1 -2625.13 1808.73 -1393.67 58.0471 1394.88 
2184 3
10251902 -22829.9 2494.56 1741.5 -68.5059 -352.677 359.269 
10251900 -23123.2 3647.81 1676.75 638.444 -465.731 790.263 
10251700 -38461.2 -2562 1725.88 -1447.5 123.307 1452.74 
2184.5 3
10251902 -22907.5 2404.47 1736.13 -151.676 -175.968 232.316 
10251900 -22818.5 3504.07 1474.87 595.15 -280.754 658.047 
10251700 -39127 -2661.2 1705.53 -1300.42 -193.75 1314.77 
2185 2
10251902 -22940.8 2350.6 1713.2 -67.2054 -108.822 127.901 
10251900 -22315.1 3286.73 1152 1016.97 -439.057 1107.7 
2185.5 2
10251902 -22992.5 2292.13 1695.4 -104.512 -118.114 157.714 
10251900 -21839.2 3003.53 1102.47 961.481 -572.121 1118.82 
2186 2
10251902 -23092.1 2219.67 1702.13 -201.212 -146.397 248.834 
10251900 -21679.3 2710.73 1144.8 322.963 -591.515 673.94 
2186.5 2
10251902 -23174.3 2218.27 1712.33 -165.926 -2.82828 165.95 
10251900 -21709.5 2468.67 1183.2 -61.0101 -489.024 492.815 
2187 2
10251902 -23232.8 2012.73 1728.13 -118.011 -414.382 430.858 
10251900 -21839.6 2281.93 1157.47 -262.231 -376.478 458.804 
2187.5 2
10251902 -23157.6 1737.94 1749.31 146.826 -536.711 556.432 
10251900 -21941.9 2259.88 869.438 -199.756 -43.0827 204.349 
2188 1
10251902 -23239.6 1565.6 1750.87 -160.421 -337.255 373.465 
2188.5 1
10251902 -23284.6 1496.87 1751.8 -90.9091 -138.855 165.968 
2189 1
10251902 -23296.5 1308.73 1765.07 -24.1077 -380.067 380.831 
2189.5 1
10251902 -23060.6 1142.67 1768.87 476.633 -335.488 582.865 
2190 1
10251902 -22976.9 1612 1661.87 169.024 948.148 963.096 
2190.5 1
10251902 -22900.1 1713.67 1452.67 154.839 204.973 256.883 
