# Supplementary material for: Intrinsic group behaviour II: On the dependence of triad spatial dynamics on social and personal features; and on the effect of social interaction on small group dynamics
Source: PLoS One. 2019 Dec 3;14(12):e0225704. doi: 10.1371/journal.pone.0225704 (PMC6890182; doi:10.1371/journal.pone.0225704)
Supplement: S4 Data Set — (ZIP) [file pone.0225704.s004.zip › set_3_nint/group_traj_triad_noint/traj_3_0324_53.dat]

3 19402100 19402300 19400300 0 0 1 0 2 1 0 30 10 40 1682.87 1842.72 1581.79 
35403 1
19400300 -34229.3 -2893.17 1481.83 0 0 0 
35403.5 1
19400300 -34048.1 -2347.3 1564.5 438.822 1321.71 1392.65 
35404 1
19400300 -33788.4 -1723.3 1635.4 490.926 1179.58 1277.66 
35404.5 1
19400300 -33338.9 -1312.4 1629.9 913.618 835.163 1237.82 
35405 1
19400300 -32862.4 -946.2 1567.5 966.531 742.799 1218.99 
35405.5 1
19400300 -32614.2 -374 1598.9 505.499 1165.38 1270.29 
35406 1
19400300 -32230.3 69.4444 1463.11 806.443 931.606 1232.17 
35406.5 1
19400300 -32024.4 527.3 1473.1 403.001 895.999 982.458 
35407 1
19400300 -31411.8 1125 1584.8 1191.83 1162.84 1665.13 
35407.5 1
19400300 -30999.7 1576.67 1678.67 816.106 894.389 1210.77 
35408 1
19400300 -30703.1 1879.3 1664.9 616.563 629.175 880.915 
35408.5 1
19400300 -30253.6 2126.4 1638.6 848.113 466.226 967.814 
35409 1
19400300 -29750.3 2454.22 1670.89 1057.28 688.702 1261.81 
35409.5 1
19400300 -29164.5 2773.8 1596.7 1185.9 646.919 1350.87 
35410 1
19400300 -28701.2 3088 1551.7 939.757 637.323 1135.48 
35410.5 1
19400300 -28107.6 3309.45 1592.55 1124.17 419.421 1199.87 
35411 1
19400300 -27621.7 3525.8 1617.3 962.25 428.407 1053.31 
35411.5 1
19400300 -27057.3 3675.3 1614.7 1135.61 300.805 1174.78 
35412 1
19400300 -26647.3 3798.7 1570.7 818.363 246.307 854.626 
35412.5 1
19400300 -26195.7 4064.5 1574.5 906.827 533.735 1052.24 
35413 1
19400300 -25730.2 4185.11 1545.56 930.956 241.222 961.7 
35413.5 1
19400300 -25188.5 4382.5 1556.2 1101.06 401.197 1171.88 
35414 1
19400300 -24408.4 5018.8 1523.2 1541.7 1257.51 1989.51 
35414.5 1
19400300 -23534.7 5196.5 1480.75 1743.98 354.691 1779.68 
35415 1
19400300 -23040.8 5261.31 1511.85 1003.86 131.723 1012.46 
35415.5 1
19400300 -22582.3 5385 1351 941.471 253.988 975.13 
35416 1
19400300 -22103.4 5494.27 1292.27 940.882 214.681 965.063 
35416.5 1
19400300 -21525.1 5578.3 1266.3 1147.35 166.721 1159.4 
35417 1
19400300 -20990.3 5673.9 1278.9 1111.85 198.753 1129.47 
35417.5 1
19400300 -20356.6 5663 1255.73 1242.48 -21.3725 1242.66 
35418 1
19400300 -19864.8 5696.2 1183.9 972.009 65.6126 974.221 
35418.5 1
19400300 -19337.4 5643.7 1155.7 1071.95 -106.707 1077.25 
35419 1
19400300 -18689.3 5558.4 1244.3 1309.29 -172.323 1320.58 
35419.5 1
19400300 -18069.5 5395.8 1293.1 1185.09 -310.899 1225.19 
35420 1
19400300 -17641.7 5302.5 1353.1 871.283 -190.02 891.763 
35420.5 1
19400300 -17144.4 5207.2 1361.7 992.615 -190.22 1010.68 
35421 1
19400300 -16563 5238.7 1391 1144.49 62.0079 1146.17 
35421.5 2
19402100 7124.67 4124.33 1448 0 0 0 
19400300 -16051.3 5027 1381.11 1048.5 -433.811 1134.7 
35422 2
19402100 7160.89 3768 1448 111.453 -1096.41 1102.06 
19400300 -15557.4 4911 1373.89 1012.07 -237.705 1039.61 
35422.5 2
19402100 7328.9 3178.7 1448 336.696 -1180.96 1228.02 
19400300 -15061.4 4889.4 1412.1 994.077 -43.2866 995.019 
35423 2
19402100 7473 2781.3 1448 277.649 -765.703 814.488 
19400300 -14588.2 4833.8 1430.7 911.753 -107.129 918.026 
35423.5 3
19402300 5985.78 2547.56 1670.22 0 0 0 
19402100 7659.56 2581.11 1445.22 376.12 -403.607 551.693 
19400300 -13999.8 4822.33 1430.22 1186.34 -23.1183 1186.56 
35424 3
19402300 6063.44 2008.67 1826.56 160.468 -1113.41 1124.91 
19402100 7715.33 2036.22 1431.78 115.243 -1125.8 1131.69 
19400300 -13426.4 4767.89 1402.11 1184.57 -112.489 1189.9 
35424.5 3
19402300 6032.6 1672.6 1794.3 -60.7174 -661.549 664.329 
19402100 7901.7 1678.6 1374.7 366.864 -703.981 793.837 
19400300 -12899.4 4697.4 1405.1 1037.49 -138.758 1046.73 
35425 3
19402300 5674 1457.6 1770 -703.137 -421.569 819.831 
19402100 7984.9 1239.4 1356.9 163.137 -861.176 876.492 
19400300 -12428.6 4598.1 1367.4 923.137 -194.706 943.447 
35425.5 3
19402300 5388.78 1177.67 1756.44 -570.444 -559.867 799.286 
19402100 8166.11 744.556 1425.78 362.422 -989.689 1053.96 
19400300 -11948.1 4566.56 1408.67 960.978 -63.0889 963.046 
35426 3
19402300 4964.9 982.8 1719.7 -868.602 -399.317 955.993 
19402100 8290.2 465.5 1490.4 254.281 -571.835 625.823 
19400300 -11439.7 4569.8 1408.6 1041.83 6.64845 1041.85 
35426.5 3
19402300 4411.56 964 1749.22 -1104.48 -37.5249 1105.12 
19402100 8171.67 148.111 1520.33 -236.593 -633.511 676.249 
19400300 -10882.1 4582.22 1441.33 1112.95 24.7949 1113.23 
35427 3
19402300 3973.4 1019.1 1776.3 -896.024 112.679 903.081 
19402100 8346.5 -221.8 1545.2 357.532 -756.464 836.701 
19400300 -10424.3 4524.8 1397.2 936.219 -117.428 943.555 
35427.5 3
19402300 3463.6 1057.8 1809.6 -999.608 75.8824 1002.48 
19402100 8422.9 -452.2 1521.6 149.804 -451.765 475.954 
19400300 -9986.8 4432.4 1325.5 857.843 -181.176 876.767 
35428 3
19402300 3018 967.2 1769.4 -855.278 -173.896 872.778 
19402100 8322.9 -728.7 1557.4 -191.939 -530.71 564.352 
19400300 -9433.1 4307.3 1400.3 1062.76 -240.115 1089.55 
35428.5 3
19402300 2681.5 1030.2 1709.4 -657.227 123.047 668.646 
19402100 8223.5 -868.8 1581.2 -194.141 -273.633 335.508 
19400300 -8806.1 4202 1424.9 1224.61 -205.664 1241.76 
35429 3
19402300 2219.7 1096.6 1600.7 -942.449 135.51 952.141 
19402100 8156.5 -906.8 1645.1 -136.735 -77.551 157.196 
19400300 -8237.6 4122.9 1349.6 1160.2 -161.429 1171.38 
35429.5 3
19402300 1792.11 1039.78 1587.33 -890.81 -118.38 898.641 
19402100 8136.22 -967.222 1631 -42.2454 -125.88 132.779 
19400300 -7721.33 4117.67 1405.89 1075.56 -10.9028 1075.61 
35430 3
19402300 1537.56 686.778 1534.33 -520.564 -721.881 889.999 
19402100 8164.33 -990.333 1618 57.4869 -47.262 74.4207 
19400300 -7241.89 4127.78 1425.78 980.459 20.6771 980.677 
35430.5 3
19402300 1268.1 403 1520.8 -539.991 -568.693 784.221 
19402100 8090.4 -728.4 1590.2 -148.163 524.917 545.426 
19400300 -6798.1 4057.2 1296.3 889.356 -141.438 900.533 
35431 3
19402300 901.8 226.3 1469.7 -708.511 -341.779 786.639 
19402100 8073 -310.7 1552.6 -33.6557 807.93 808.631 
19400300 -6060.9 3976.1 1356.6 1425.92 -156.867 1434.52 
35431.5 3
19402300 516.1 54.8 1484.9 -776.056 -345.07 849.316 
19402100 8039.8 -216.9 1550.1 -66.8008 188.732 200.206 
19400300 -5583.5 3963.9 1233.4 960.563 -24.5473 960.877 
35432 3
19402300 191.2 -130.8 1460.8 -635.812 -363.209 732.242 
19402100 8058.6 -199.7 1546 36.7906 33.6595 49.8649 
19400300 -4892.6 3898.6 1580.5 1352.05 -127.789 1358.08 
35432.5 3
19402300 -33.7778 -98.8889 1472 -433.483 61.4858 437.822 
19402100 8065.67 -318 1531.89 13.6159 -227.938 228.345 
19400300 -4352.67 3814.44 1652.78 1040.33 -162.149 1052.89 
35433 3
19402300 -36.3 121.3 1471.7 -5.18976 453.064 453.093 
19402100 8114.3 -723.7 1549.4 100.069 -834.774 840.75 
19400300 -3832.4 3702.7 1698.4 1070.51 -229.927 1094.92 
35433.5 3
19402300 323.111 560 1466.11 750.336 915.866 1183.98 
19402100 8129.67 -1157.11 1566.78 32.0807 -904.825 905.393 
19400300 -3260.89 3572.67 1749.44 1193.13 -271.468 1223.63 
35434 3
19402300 962.3 920.6 1460.3 1236.34 697.485 1419.52 
19402100 8188.4 -1465.2 1589.9 113.604 -595.917 606.649 
19400300 -2945.3 3475.2 1739.9 610.423 -188.524 638.872 
35434.5 3
19402300 1394.89 1154.22 1458.78 873.917 471.964 993.217 
19402100 8204.78 -1681.78 1623.56 33.0864 -437.531 438.78 
19400300 -2195 3389.44 1622.56 1515.76 -173.244 1525.63 
35435 3
19402300 1730.9 1194 1459.9 680.184 80.5218 684.934 
19402100 8229 -1857.5 1601.1 49.0328 -355.713 359.077 
19400300 -1523.5 3342.6 1634.6 1359.31 -94.8268 1362.62 
35435.5 3
19402300 2192.56 1187.56 1564 881.022 -12.2986 881.108 
19402100 8191.78 -2082.11 1580 -71.0348 -428.647 434.493 
19400300 -1093.78 3295.11 1621.33 820.081 -90.6277 825.073 
35436 3
19402300 2878.12 1027.75 1724.38 1422.34 -331.547 1460.47 
19402100 8104.62 -2244.38 1553.12 -180.815 -336.647 382.133 
19400300 -710 3162.62 1607.12 796.219 -274.867 842.329 
35436.5 3
19402300 3459.8 883.4 1772.1 1227.16 -304.536 1264.39 
19402100 8152.3 -2419.8 1553.8 100.58 -370.095 383.519 
19400300 -100.5 3228.6 1598.9 1285.86 139.188 1293.38 
35437 3
19402300 3777.4 796.3 1738.1 607.266 -166.539 629.688 
19402100 8220.2 -2443 1528.4 129.828 -44.3595 137.197 
19400300 543.2 3168.5 1550.6 1230.78 -114.914 1236.14 
35437.5 3
19402300 4303.22 418.778 1833.11 1068.74 -767.322 1315.67 
19402100 8272.67 -2466.78 1540.78 106.64 -48.3288 117.08 
19400300 1004 3022.89 1599.11 936.585 -295.958 982.234 
35438 3
19402300 4816.7 158.2 1815 1047.91 -531.791 1175.13 
19402100 8273.1 -2495 1589.4 0.884354 -57.5964 57.6032 
19400300 1519.7 2938 1593.4 1052.45 -173.243 1066.61 
35438.5 3
19402300 5172 -136.1 1796.9 681.958 -564.875 885.523 
19402100 8275.1 -2521 1601.6 3.83877 -49.904 50.0515 
19400300 2012.9 2855.1 1580.6 946.641 -159.117 959.921 
35439 3
19402300 5644.78 -534.222 1796.44 932.501 -785.251 1219.09 
19402100 8285.44 -2530.78 1624.11 20.4032 -19.2856 28.0753 
19400300 2333.44 2662.78 1628.33 632.238 -379.334 737.305 
35439.5 3
19402300 6021.5 -917.9 1818.5 773.557 -787.839 1104.12 
19402100 8327 -2574.6 1610.6 85.3297 -89.984 124.009 
19400300 2938.4 2604.7 1550.5 1242.21 -119.256 1247.92 
35440 3
19402300 6461.78 -1193.56 1813.22 835.442 -523.066 985.678 
19402100 8408 -2577.78 1606.89 153.7 -6.02994 153.818 
19400300 3523.11 2533.33 1464.89 1109.51 -135.421 1117.74 
35440.5 3
19402300 6898.11 -1576.78 1872.89 920.534 -808.486 1225.17 
19402100 8459.67 -2534.22 1657.56 109.001 91.8894 142.566 
19400300 4089 2511.56 1419.56 1193.86 -45.9447 1194.74 
35441 3
19402300 7257.22 -2043.33 1847 738.912 -959.991 1211.43 
19402100 8412.33 -2552.89 1636.89 -97.3937 -38.4088 104.694 
19400300 4701.78 2176.44 1438.44 1260.86 -689.529 1437.09 
35441.5 3
19402300 7612.5 -2420.7 1796.4 699.366 -742.848 1020.26 
19402100 8326.3 -2635.6 1586.8 -169.357 -162.817 234.928 
19400300 5219.8 1899 1503.2 1019.73 -546.15 1156.77 
35442 3
19402300 7783.3 -2791.7 1778.3 333.594 -724.609 797.711 
19402100 8421.8 -2775.5 1559 186.523 -273.242 330.836 
19400300 5615.7 1556 1513.6 773.242 -669.922 1023.08 
35442.5 3
19402300 8091.78 -3059.56 1743 603.675 -524.179 799.492 
19402100 8734.33 -3052.89 1555.33 611.611 -542.835 817.764 
19400300 6000.56 1062.44 1496.11 753.142 -965.862 1224.79 
35443 3
19402300 8341 -3384.33 1725.44 528.013 -688.089 867.331 
19402100 9031.33 -3362.44 1547.78 629.237 -655.838 908.88 
19400300 6358.22 692 1549 757.768 -784.84 1090.96 
35443.5 3
19402300 8555.5 -3781.3 1811.4 436.864 -808.486 918.967 
19402100 9363.5 -3652.4 1560.7 676.511 -590.541 898.001 
19400300 6659.8 240.6 1530.3 614.211 -919.348 1105.65 
35444 3
19402300 8912.11 -4061.44 1922.33 716.087 -562.539 910.621 
19402100 9679.67 -3945.67 1566.22 634.873 -588.889 865.941 
19400300 7035.33 -165.778 1578.67 754.083 -816.02 1111.09 
35444.5 3
19402300 9325 -4426.7 1811.7 811.177 -717.594 1083.03 
19402100 9842.7 -4121.5 1522.8 320.301 -345.449 471.092 
19400300 7455.6 -633.6 1579.8 825.671 -919.101 1235.51 
35445 3
19402300 9695.1 -4789.5 1741 725.686 -711.373 1016.2 
19402100 10204.3 -4496 1501.8 709.02 -734.314 1020.75 
19400300 7861.9 -1059.4 1567.7 796.667 -834.902 1154.01 
35445.5 3
19402300 9997.89 -5138 1673.78 611.695 -704.04 932.654 
19402100 10569 -4863.11 1505.67 736.768 -741.639 1045.4 
19400300 8286.11 -1383.67 1564.67 856.992 -655.084 1078.69 
35446 3
19402300 10351.7 -5483.9 1695 697.852 -682.249 975.941 
19402100 10941.5 -5135 1510.1 734.714 -536.27 909.61 
19400300 8637.9 -1726.2 1619.6 693.864 -675.608 968.449 
35446.5 3
19402300 10753.2 -5774.44 1735.67 772.158 -558.739 953.11 
19402100 11283.4 -5397.22 1514.56 657.585 -504.274 828.68 
19400300 9119.22 -2087.56 1577.67 925.62 -694.915 1157.44 
35447 3
19402300 11164.2 -6097.56 1730.56 868.922 -683.11 1105.29 
19402100 11680.9 -5690.22 1518.89 840.263 -619.45 1043.92 
19400300 9475 -2435.89 1565.22 752.173 -736.434 1052.66 
35447.5 3
19402300 11567.7 -6354.9 1772.7 828.496 -528.428 982.671 
19402100 12119.3 -6062.7 1542.2 900.228 -764.841 1181.27 
19400300 9877.3 -2955.1 1587.6 826.078 -1066.14 1348.73 
35448 3
19402300 12093.7 -6801.5 1799.1 1009.6 -857.198 1324.41 
19402100 12548.8 -6442.8 1598.1 824.376 -729.559 1100.84 
19400300 10232.8 -3224.3 1479.7 682.342 -516.699 855.902 
35448.5 3
19402300 12540.3 -7152.67 1819.44 872.331 -685.872 1109.68 
19402100 12922.6 -6744.22 1604.33 729.991 -588.715 937.802 
19400300 10596.8 -3562.11 1471.67 710.894 -659.787 969.892 
35449 3
19402300 12795.3 -7478.6 1847.9 520.34 -665.17 844.515 
19402100 13257.4 -7035.2 1621.7 683.356 -593.832 905.324 
19400300 10910.9 -3865.1 1532.7 641.066 -618.345 890.683 
35449.5 3
19402300 13180.7 -7842.22 1836.56 766.137 -722.907 1053.36 
19402100 13546.9 -7359.56 1595.33 575.525 -644.842 864.32 
19400300 11255.3 -4358.89 1544.11 684.758 -981.688 1196.91 
35450 3
19402300 13508.4 -8149.11 1832.56 684.296 -640.687 937.412 
19402100 13927.7 -7673 1590.11 794.943 -654.373 1029.63 
19400300 11659.9 -4687.33 1585.56 844.584 -685.688 1087.88 
35450.5 3
19402300 13928.1 -8613.6 1782.3 813.286 -900.172 1213.15 
19402100 14322.6 -8115.2 1588.9 765.375 -856.977 1149 
19400300 12034.9 -5142.1 1544.5 726.766 -881.331 1142.34 
35451 3
19402300 14283.7 -8950.44 1846.89 711.133 -673.689 979.575 
19402100 14694.3 -8487.22 1590.22 743.467 -744.044 1051.83 
19400300 12462.2 -5625.22 1526.89 854.644 -966.244 1289.98 
35451.5 3
19402300 14568.7 -9405 1837.3 562.196 -896.559 1058.25 
19402100 15108.5 -8868.5 1568.9 816.897 -752.027 1110.34 
19400300 12813.1 -6066.7 1566.9 692.067 -870.765 1112.29 
35452 3
19402300 15027.3 -9801 1883.89 917.267 -792 1211.88 
19402100 15462 -9260.56 1637.22 707 -784.111 1055.78 
19400300 13079.6 -6362.78 1576.89 532.911 -592.156 796.644 
35452.5 3
19402300 15359.2 -10173.4 1912.44 692.879 -777.546 1041.47 
19402100 15825.6 -9649.22 1637.44 758.989 -811.413 1111.06 
19400300 13512.7 -6717.67 1571.22 904.199 -740.895 1168.97 
35453 3
19402300 15686 -10464.7 1823.4 638.238 -568.859 854.955 
19402100 16117.1 -9929.4 1629.2 569.423 -547.222 789.743 
19400300 13881.8 -7116.4 1562.8 720.964 -778.776 1061.26 
35453.5 3
19402300 16105.5 -10796.3 1748.9 809.846 -640.154 1032.3 
19402100 16516.6 -10392.6 1591.1 771.236 -894.208 1180.85 
19400300 14284 -7559.5 1580.9 776.448 -855.405 1155.24 
35454 3
19402300 16499.1 -11188 1778.33 826.914 -822.899 1166.6 
19402100 16872.2 -10741.4 1581.89 747.106 -732.866 1046.55 
19400300 14684.6 -7864.78 1524.56 841.503 -641.34 1058.04 
35454.5 3
19402300 16838.6 -11479.5 1806.7 684.453 -587.702 902.147 
19402100 17266.8 -11056.4 1538.3 795.52 -634.991 1017.87 
19400300 15107.9 -8265.9 1565.6 853.517 -808.714 1175.8 
35455 3
19402300 17314.7 -11949.9 1825.11 948.34 -937.03 1333.18 
19402100 17607.4 -11338.7 1601.89 678.575 -562.284 881.264 
19400300 15503.3 -8750.89 1572.56 787.716 -966.113 1246.54 
35455.5 3
19402300 17913.4 -12226.5 1733.3 1178.61 -544.51 1298.31 
19402100 18170 -11611.1 1549.6 1107.39 -536.286 1230.42 
19400300 15862.5 -9172.1 1614.9 707.021 -829.156 1089.67 
35456 3
19402300 18413.7 -12585.9 1732.56 1018.87 -731.953 1254.53 
19402100 18892.1 -11856.9 1545.33 1470.69 -500.588 1553.55 
19400300 16269.9 -9642.33 1606.11 829.713 -957.705 1267.13 
35456.5 3
19402300 18792.9 -12824.4 1739.4 759.987 -477.978 897.799 
19402100 19288 -12101.6 1565.9 793.365 -490.403 932.696 
19400300 16625.4 -10051.7 1652.7 712.447 -820.374 1086.55 
35457 3
19402300 19225.7 -13055.2 1756.4 830.71 -442.994 941.447 
19402100 19663.4 -12302.9 1567.6 720.537 -386.372 817.593 
19400300 16986.2 -10338.7 1616.5 692.514 -550.864 884.888 
35457.5 3
19402300 19599.4 -13419.2 1764.33 753.517 -733.916 1051.87 
19402100 20120 -12496.3 1552.89 920.565 -389.987 999.764 
19400300 17416.9 -10625.4 1621.22 868.324 -578.114 1043.17 
35458 3
19402300 19969.1 -13597.6 1792.3 754.399 -364.036 837.64 
19402100 20517.1 -12710 1553.9 810.408 -436.054 920.274 
19400300 17728 -10984.9 1550 634.921 -733.583 970.19 
35458.5 3
19402300 20360.6 -13914.7 1841.8 781.437 -632.934 1005.61 
19402100 20913.4 -12865.7 1581.3 791.018 -310.778 849.878 
19400300 18168.9 -11467.4 1555.5 880.04 -963.074 1304.6 
35459 3
19402300 20813.2 -14075.2 1798 907.059 -321.688 962.413 
19402100 21229.9 -13160.8 1555.67 634.246 -591.338 867.15 
19400300 18706.8 -11971.2 1507.33 1077.91 -1009.66 1476.93 
35459.5 3
19402300 21209.3 -14243.1 1803.1 820.037 -347.573 890.656 
19402100 21625.8 -13393.3 1552.9 819.692 -481.412 950.606 
19400300 19021.7 -12319.2 1574.9 652.013 -720.451 971.684 
35460 3
19402300 21698.9 -14397.4 1766.2 954.386 -300.78 1000.66 
19402100 22010.9 -13629.1 1542 750.682 -459.649 880.228 
19400300 19414 -12692 1596.8 764.717 -726.706 1054.94 
35460.5 3
19402300 22191.3 -14625.6 1721.73 974.995 -451.953 1074.65 
19402100 22406.7 -13973.9 1547.64 783.816 -682.79 1039.51 
19400300 19820.3 -13030.4 1583.18 804.5 -670.027 1046.98 
35461 3
19402300 22737.4 -14962.5 1688.2 1058.39 -652.837 1243.53 
19402100 22989.7 -14183.1 1507.8 1129.79 -405.409 1200.33 
19400300 20178 -13410.8 1596.1 693.27 -737.28 1012.03 
35461.5 3
19402300 23223.9 -15125.8 1769 965.278 -324.008 1018.21 
19402100 23488.5 -14481 1470.4 989.683 -591.071 1152.75 
19400300 20485.9 -13750.3 1657 610.913 -673.611 909.377 
35462 3
19402300 23591.1 -15341.4 1836.33 758.701 -445.546 879.851 
19402100 23900 -14661.9 1525.78 850.207 -373.737 928.725 
19400300 20874.2 -14055.9 1607.89 802.319 -631.382 1020.96 
35462.5 3
19402300 23897.3 -15429.9 1848.7 622.335 -179.788 647.784 
19402100 24261.1 -14851.4 1511 733.943 -385.185 828.879 
19400300 21302.4 -14285.2 1587.4 870.28 -466.079 987.227 
35463 3
19402300 24364.7 -15692.8 1807 950 -534.35 1089.97 
19402100 24650.4 -15053.8 1566.8 791.26 -411.382 891.812 
19400300 21738.9 -14350.3 1611.7 887.195 -132.317 897.008 
35463.5 3
19402300 24846.3 -15903.5 1810.9 949.901 -415.582 1036.83 
19402100 25121.2 -15278.6 1601.1 928.6 -443.393 1029.03 
19400300 22264.9 -14495.3 1581.7 1037.48 -285.996 1076.17 
35464 3
19402300 25226.3 -16028.8 1744.67 745.163 -245.643 784.607 
19402100 25548.7 -15457.6 1530 838.17 -350.893 908.656 
19400300 22823.4 -14633.2 1526.56 1095.19 -270.436 1128.08 
35464.5 3
19402300 25693.5 -16284.4 1724.7 957.309 -523.816 1091.25 
19402100 25989.4 -15449.9 1497.3 903.142 15.6876 903.278 
19400300 23436.5 -14862.2 1563.6 1256.26 -469.217 1341.03 
35465 3
19402300 26295.9 -16432.6 1721.9 1149.62 -282.824 1183.9 
19402100 26545.1 -15550.7 1473.9 1060.5 -192.366 1077.8 
19400300 24075.1 -15036.7 1581.7 1218.7 -333.015 1263.38 
35465.5 3
19402300 26822.1 -16678 1827 1096.27 -511.25 1209.62 
19402100 27095.6 -15700.9 1481.22 1146.78 -312.894 1188.7 
19400300 24513.4 -15167.2 1583.11 913.218 -271.921 952.842 
35466 3
19402300 27315.4 -16866.9 1867.3 984.609 -377.046 1054.33 
19402100 27624.1 -15791.1 1490 1054.98 -180.062 1070.23 
19400300 24968.1 -15306.7 1622.9 907.496 -278.399 949.239 
35466.5 3
19402300 27755.7 -16908.9 1909.22 885.848 -84.4847 889.868 
19402100 28041.2 -15913.1 1545.11 839.28 -245.495 874.448 
19400300 25280.7 -15446.3 1572.22 628.907 -280.952 688.809 
35467 3
19402300 28194.4 -17034.4 1874.6 879.225 -251.525 914.495 
19402100 28470 -16002.3 1525.5 859.274 -178.735 877.666 
19400300 25838.6 -15657.3 1528.6 1118.1 -422.779 1195.36 
35467.5 3
19402300 28674.6 -17129 1838.67 928.734 -182.979 946.588 
19402100 28913.3 -16128.2 1619.89 857.511 -243.563 891.431 
19400300 26402.6 -15951.4 1486.67 1090.82 -568.945 1230.28 
35468 3
19402300 29087.4 -17300.2 1855.89 834.119 -345.903 902.997 
19402100 29413.6 -16179.6 1623.44 1010.55 -103.704 1015.86 
19400300 26925.2 -16244.6 1541 1055.89 -592.144 1210.6 
35468.5 3
19402300 29502.3 -17454.3 1812.4 836.402 -310.641 892.226 
19402100 29805.2 -16346.6 1588.3 789.606 -336.783 858.429 
19400300 27519.5 -16526 1625.4 1198.14 -567.428 1325.71 
35469 3
19402300 29933.7 -17586.3 1795.3 840.936 -257.31 879.421 
19402100 30226.2 -16554.2 1569.9 820.663 -404.678 915.015 
19400300 27959.3 -16800.1 1634.9 857.31 -534.308 1010.18 
35469.5 3
19402300 30546.7 -17769.1 1735.78 1253.51 -373.847 1308.07 
19402100 30772.6 -16705.1 1514.11 1117.29 -308.612 1159.13 
19400300 28450 -17020.4 1677.44 1003.48 -450.602 1100 
35470 3
19402300 31141.6 -17987.6 1655.1 1185.13 -435.237 1262.52 
19402100 31210.4 -16970.2 1464.3 872.2 -528.066 1019.6 
19400300 28899.8 -17390.4 1686.1 896.016 -736.963 1160.15 
35470.5 3
19402300 31654.8 -18153.9 1634.4 1032.6 -334.608 1085.46 
19402100 31744.1 -17167.6 1411.2 1073.84 -397.183 1144.94 
19400300 29333.6 -17704.9 1528.7 872.837 -632.797 1078.09 
35471 3
19402300 32173 -18330.5 1647.3 1020.08 -347.638 1077.69 
19402100 32313.3 -17334.5 1326 1120.47 -328.543 1167.65 
19400300 29876.3 -18086.9 1456.9 1068.31 -751.969 1306.42 
35471.5 3
19402300 32786.3 -18488 1826.8 1238.99 -318.182 1279.19 
19402100 32861.7 -17598.6 1503.6 1107.88 -533.535 1229.66 
19400300 30389.1 -18481.8 1409.8 1035.96 -797.778 1307.54 
35472 3
19402300 33331.4 -18502.9 1840.6 1090.2 -29.8 1090.61 
19402100 33405.1 -17713.9 1536.8 1086.8 -230.6 1111 
19400300 31049.8 -19043.9 1312.2 1321.4 -1124.2 1734.91 
35472.5 3
19402300 33802.4 -18495 1805.7 943.888 15.8317 944.021 
19402100 33940.3 -17659.4 1545 1072.55 109.218 1078.09 
19400300 31696.2 -19402.1 1265.1 1295.39 -717.836 1480.99 
35473 3
19402300 34349 -18555.2 1819.3 1071.76 -118.039 1078.25 
19402100 34416.6 -17652 1564.2 933.922 14.5098 934.034 
19400300 32418.7 -19643.5 1356.6 1416.67 -473.333 1493.65 
35473.5 3
19402300 34813.5 -18591.3 1838.5 932.731 -72.49 935.544 
19402100 34916.6 -17740.7 1559.2 1004.02 -178.112 1019.69 
19400300 33228.4 -19903 1592.8 1625.9 -521.084 1707.36 
35474 3
19402300 35260.9 -18669.4 1844.64 926.313 -161.622 940.307 
19402100 35420.4 -17869.5 1531.45 1042.99 -266.573 1076.52 
19400300 33758.9 -19889.5 1640.91 1098.36 27.8562 1098.72 
35474.5 3
19402300 35689.2 -18713.9 1762.82 809.589 -84.2069 813.957 
19402100 35813.5 -18020.5 1558.18 743.083 -285.616 796.083 
19400300 34347.4 -20069.1 1618.27 1112.39 -339.405 1163.02 
35475 3
19402300 36153.7 -18834 1738.64 965.791 -249.669 997.54 
19402100 36258 -18171.9 1544.09 924.211 -314.685 976.316 
19400300 34961.3 -20296.1 1544.73 1276.32 -471.933 1360.78 
35475.5 3
19402300 36728.4 -18925 1757.8 1140.22 -180.556 1154.43 
19402100 36720.2 -18229 1492.8 917.063 -113.276 924.033 
19400300 35601.5 -20430.5 1500.5 1270.29 -266.685 1297.98 
35476 3
19402300 37250.9 -18980.8 1799.11 1051.29 -112.229 1057.26 
19402100 37284.1 -18313.2 1446.89 1134.63 -169.461 1147.22 
19400300 36205.8 -20460.4 1557.78 1215.85 -60.2504 1217.34 
35476.5 3
19402300 37702.4 -19100.4 1816.5 915.844 -242.641 947.441 
19402100 37768.3 -18472.1 1463.7 982.128 -322.267 1033.65 
19400300 36784.6 -20296.8 1575.3 1174.08 331.936 1220.1 
35477 3
19402300 38190.1 -19238.2 1812.78 954.425 -269.711 991.802 
19402100 38160.1 -18642 1498.67 766.754 -332.485 835.738 
19400300 37381.3 -20157 1617.11 1167.78 273.581 1199.39 
35477.5 3
19402300 38796.4 -19476.8 1840.7 1210.16 -476.203 1300.48 
19402100 38637 -18849.4 1490.5 951.874 -413.972 1038 
19400300 37952.9 -20128.3 1628.3 1140.85 57.2854 1142.29 
35478 3
19402300 39213.8 -19638 1815.44 839.794 -324.346 900.253 
19402100 39153.3 -19064.2 1464.44 1038.9 -432.238 1125.23 
19400300 38628.4 -20281.7 1668.56 1359.24 -308.585 1393.83 
35478.5 3
19402300 39539.1 -19850.7 1794.78 682.041 -445.842 814.834 
19402100 39586.4 -19270.7 1454.11 907.99 -432.798 1005.86 
19400300 39095.4 -20520.6 1649.78 979.036 -500.815 1099.69 
35479 3
19402300 39980.6 -20041.8 1774.9 850.653 -368.272 926.949 
19402100 39965.5 -19470.2 1459.4 730.358 -384.457 825.366 
19400300 39580.6 -20843 1700.8 934.789 -621.28 1122.42 
35479.5 3
19402300 40441.4 -20219.1 1762.44 894.844 -344.293 958.792 
19402100 40392.7 -19616.3 1469.33 829.45 -283.754 876.643 
19400300 40137.8 -21272.3 1595.33 1081.9 -833.657 1365.83 
35480 3
19402300 40785 -20453.8 1743.89 734.093 -501.425 888.999 
19402100 40726.8 -19858.8 1465.67 713.913 -518.044 882.066 
19400300 40851.6 -21848.7 1623 1525.17 -1231.48 1960.28 
35480.5 3
19402300 41190.9 -20703.2 1780.91 792.791 -487.117 930.484 
19402100 41181.3 -20139.2 1491.73 887.685 -547.664 1043.03 
19400300 41540.5 -22058.3 1598.09 1345.68 -409.387 1406.58 
35481 3
19402300 41633.2 -20976.9 1833.33 840.899 -520.356 988.879 
19402100 41500.4 -20334.6 1495.78 606.79 -371.433 711.447 
19400300 42012.4 -22390.2 1591 897.146 -631.083 1096.88 
35481.5 3
19402300 41978.7 -21274.7 1834.9 710.86 -612.78 938.521 
19402100 42005.9 -20680.4 1540.5 1040.03 -711.614 1260.18 
19400300 42584.7 -22652 1547.8 1177.48 -538.637 1294.83 
35482 3
19402300 42446.3 -21474.1 1836.89 929.689 -396.444 1010.69 
19402100 42391.7 -20817.7 1635.78 766.932 -272.896 814.037 
19400300 43347.7 -22894.9 1563 1516.83 -482.88 1591.84 
35482.5 3
19402300 42855.8 -21692.6 1828.67 853.009 -455.093 966.816 
19402100 42761.6 -20909.1 1647 770.602 -190.509 793.802 
19400300 44035.1 -23045.6 1518.22 1432.18 -313.889 1466.17 
35483 3
19402300 43321.3 -21822.3 1896.5 927.335 -258.455 962.678 
19402100 43182.6 -21078 1571.4 838.734 -336.432 903.693 
19400300 44650.2 -23232.9 1566.7 1225.28 -373.196 1280.85 
35483.5 3
19402300 43730.7 -22009.3 1789.11 812.235 -371.098 892.995 
19402100 43601.9 -21228.1 1544 831.922 -297.84 883.631 
19400300 45218.3 -23402.6 1622.33 1127.25 -336.618 1176.44 
35484 3
19402300 44120.4 -22193.6 1754.5 773.28 -365.608 855.355 
19402100 44014.2 -21349.5 1514.2 818.078 -240.851 852.795 
19400300 45820.6 -23470.9 1667.7 1194.97 -135.604 1202.64 
35484.5 3
19402300 44560.6 -22285.3 1843.11 896.447 -186.83 915.709 
19402100 44504.2 -21429.8 1529.78 998.009 -163.499 1011.31 
19400300 46197.7 -23583.6 1676.56 767.957 -229.441 801.499 
35485 3
19402300 45024 -22471.8 1824.5 917.712 -369.241 989.209 
19402100 44980 -21474.6 1559.8 942.134 -88.7569 946.306 
19400300 46522.4 -23719.3 1647.4 643.036 -268.801 696.957 
35485.5 3
19402300 45456.2 -22486.4 1857.67 855.886 -28.9989 856.377 
19402100 45423.2 -21607.8 1569.78 877.668 -263.718 916.432 
19400300 46982.8 -23728.1 1618.78 911.639 -17.4477 911.806 
35486 3
19402300 45702.8 -22574.7 1884.7 501.174 -179.381 532.309 
19402100 45826.9 -21764.1 1598.2 820.483 -317.728 879.855 
19400300 47291.1 -23957.3 1604.3 626.671 -465.831 780.843 
35486.5 2
19402300 46038.1 -22762.3 1866.8 654.883 -366.406 750.417 
19402100 46254.7 -21988.7 1672.1 835.547 -438.672 943.701 
35487 2
19402300 46364.4 -22797.4 1875.44 670.112 -72.1652 673.986 
19402100 46659.6 -22218.1 1690.56 831.326 -471.07 955.515 
35487.5 2
19402300 46656.7 -23055.5 1873.8 585.682 -517.145 781.322 
19402100 46960 -22555.3 1688 602.093 -675.729 905.056 
35488 2
19402300 46955.4 -23380.1 1851.33 602.307 -654.458 889.432 
19402100 47144.1 -22834.8 1687.89 371.192 -563.463 674.74 
35488.5 2
19402300 47105.2 -23849.6 1813.9 297.134 -931.526 977.767 
19402100 47260 -23183.6 1688.3 229.938 -692.108 729.304 
35489 2
19402300 46692.8 -24373.9 1782.11 -833.176 -1059.17 1347.6 
19402100 47190.2 -23784.2 1688 -140.965 -1213.38 1221.54 
35489.5 2
19402300 46021.4 -24010.8 1737.11 -1387.05 750.23 1576.95 
19402100 47341.4 -23993.1 1688 312.443 -431.589 532.812 
35490 1
19402300 45478.9 -23779.5 1687.1 -1053.48 449.083 1145.21 
35490.5 1
19402300 45306.9 -23644.2 1708.6 -330.134 259.693 420.035 
35491 1
19402300 44832.8 -23406.4 1662 -967.596 485.215 1082.44 
35491.5 1
19402300 44332.8 -23289.2 1606.6 -997.96 234.021 1025.03 
35492 1
19402300 43490.1 -23164 1593.67 -1692.15 251.406 1710.72 
35492.5 1
19402300 42781 -22879.2 1564.6 -1412.57 567.331 1522.24 
35493 1
19402300 41997.3 -22725.5 1573.1 -1524.71 299.027 1553.75 
35493.5 1
19402300 41315.5 -22307.9 1577.2 -1366.33 836.874 1602.26 
35494 1
19402300 40531.7 -21908 1582.22 -1609.51 821.15 1806.88 
35494.5 1
19402300 40145.9 -21819.9 1629.1 -782.488 178.702 802.634 
35495 1
19402300 39720.1 -21719.1 1697.44 -872.518 206.535 896.63 
35495.5 1
19402300 39090.1 -21435.1 1718.9 -1265.08 570.303 1387.69 
35496 1
19402300 38515.9 -21176.8 1755 -1125.88 506.471 1234.55 
35496.5 1
19402300 37928.1 -20945.1 1725.1 -1161.66 457.905 1248.65 
35497 1
19402300 37446.6 -20696.9 1708.33 -974.786 502.452 1096.66 
35497.5 1
19402300 36951.9 -20542.3 1665.8 -968.015 302.522 1014.19 
35498 1
19402300 36430.5 -20337 1653.5 -1018.36 400.977 1094.46 
35498.5 1
19402300 35832.1 -20086.7 1613.89 -1192.01 498.672 1292.11 
35499 1
19402300 34952.8 -19898.9 1595.8 -1813.01 387.148 1853.89 
35499.5 1
19402300 34357 -19791.8 1628.89 -1203.64 216.409 1222.94 
35500 1
19402300 33850.7 -19526.3 1618.3 -990.802 519.526 1118.75 
35500.5 1
19402300 33337.6 -19420.4 1589.78 -1014.12 209.201 1035.47 
35501 1
19402300 32830.4 -19273.2 1557.33 -1069.85 310.595 1114.03 
35501.5 1
19402300 32050.6 -19001.5 1513.3 -1505.49 524.56 1594.26 
35502 1
19402300 31206.4 -18661.2 1380.1 -1645.61 663.353 1774.28 
35502.5 1
19402300 30700 -18433.1 1330.78 -1018.91 458.931 1117.5 
35503 1
19402300 30044 -18036.2 1363.1 -1366.67 826.898 1597.35 
35503.5 1
19402300 29401 -17681 1484.22 -1283.43 708.982 1466.24 
35504 1
19402300 28826.4 -17414.4 1608.2 -1175.05 545.194 1295.37 
35504.5 1
19402300 28183.9 -17256.3 1653.8 -1267.26 311.834 1305.06 
35505 1
19402300 27494.1 -17175.5 1677.5 -1352.55 158.431 1361.8 
35505.5 1
19402300 26766.1 -17065 1585.3 -1421.88 215.82 1438.16 
35506 1
19402300 26054.6 -16921.1 1559.44 -1461.08 295.46 1490.65 
35506.5 1
19402300 25192.1 -16670.8 1528.9 -1770.96 513.986 1844.04 
35507 1
19402300 24448.7 -16464.4 1647.4 -1429.62 396.923 1483.69 
35507.5 1
19402300 23767.2 -16181 1620.78 -1341.49 557.874 1452.87 
35508 1
19402300 23238 -15911.2 1621.8 -1100.25 560.915 1234.98 
35508.5 1
19402300 22660.9 -15653.7 1590.89 -1156.54 516.099 1266.46 
35509 1
19402300 22042.5 -15409.8 1525.8 -1234.31 486.76 1326.82 
35509.5 1
19402300 21476.5 -15112.5 1475.5 -1136.55 596.988 1283.8 
35510 1
19402300 20927.3 -14876.4 1467.33 -1085.31 466.513 1181.33 
35510.5 1
19402300 20423.9 -14404.3 1534.6 -1019.1 955.758 1397.15 
35511 1
19402300 19872.8 -14085.8 1581.4 -1055.75 610.153 1219.38 
35511.5 1
19402300 19460.2 -13699.4 1565.78 -835.178 782.096 1144.2 
35512 1
19402300 19060.3 -13271.7 1579.2 -809.559 865.879 1185.38 
35512.5 1
19402300 18617.1 -12762.2 1572.22 -889.938 1023.05 1355.96 
35513 1
19402300 18060.5 -12282.1 1532.7 -1087.13 937.739 1435.69 
35513.5 1
19402300 17339.2 -11790.6 1513.78 -1466.01 999.074 1774.07 
35514 1
19402300 16697.3 -11345.3 1600.2 -1294.2 897.693 1575.06 
35514.5 1
19402300 16296.2 -10896 1628 -816.859 915.071 1226.63 
35515 1
19402300 16016.6 -10389.9 1636.2 -558.128 1010.18 1154.11 
35515.5 1
19402300 15750.1 -9849.33 1628.33 -519.472 1053.74 1174.82 
35516 1
19402300 15341.3 -9207 1612.5 -820.906 1289.83 1528.9 
35516.5 1
19402300 14810.2 -8394 1611.8 -1023.31 1566.47 1871.1 
35517 1
19402300 14437 -7948.56 1566.78 -764.754 912.796 1190.82 
35517.5 1
19402300 13978.3 -7512.11 1538.78 -945.704 899.885 1305.43 
35518 1
19402300 13546.8 -7141.8 1574.1 -878.887 754.198 1158.13 
35518.5 1
19402300 13052.4 -6827.7 1636 -963.743 612.281 1141.79 
35519 1
19402300 12568.8 -6468.6 1629.8 -961.431 713.917 1197.51 
35519.5 1
19402300 12034 -6101.4 1626.3 -1038.45 713.01 1259.66 
35520 1
19402300 11484.3 -5639.44 1579.56 -1112.69 935.133 1453.46 
35520.5 1
19402300 11077.3 -5135.3 1593.5 -840.978 1041.62 1338.74 
35521 1
19402300 10731.8 -4732.4 1549.3 -695.171 810.664 1067.91 
35521.5 1
19402300 10295.8 -4319.6 1508.5 -870.259 823.952 1198.44 
35522 1
19402300 9808.64 -3891.18 1542.73 -953.353 838.392 1269.56 
35522.5 1
19402300 9409.33 -3579 1554.89 -806.673 630.67 1023.95 
35523 1
19402300 8902.9 -3264.1 1518.7 -1010.84 628.543 1190.33 
35523.5 1
19402300 8376.6 -2970.3 1561.2 -1029.94 574.951 1179.55 
35524 1
19402300 7870.33 -2598.78 1573.67 -1039.56 762.879 1289.45 
35524.5 1
19402300 7424.7 -2161.5 1521.2 -877.231 860.783 1229.02 
35525 1
19402300 6924.4 -1619.6 1544.6 -984.843 1066.73 1451.84 
35525.5 1
19402300 6600.22 -995.889 1563 -675.37 1299.4 1464.43 
35526 1
19402300 6418.89 -456.778 1544.67 -375.431 1116.17 1177.62 
35526.5 1
19402300 6382 117.2 1535.1 -70.6684 1099.57 1101.84 
35527 1
19402300 6240.3 769.8 1535 -272.5 1255 1284.24 
35527.5 1
19402300 6199.56 1309.22 1514.44 -84.1827 1114.51 1117.68 
35528 1
19402300 6028.6 1845.9 1441.9 -345.365 1084.2 1137.88 
35528.5 1
19402300 5784.33 2476.11 1503.89 -489.512 1262.95 1354.5 
35529 1
19402300 5551.7 2978.8 1505.7 -470.918 1017.59 1121.27 
35529.5 1
19402300 5222 3450.7 1497.7 -652.871 934.455 1139.93 
35530 1
19402300 4973.67 3982.78 1463.78 -503.719 1079.27 1191.03 
35530.5 1
19402300 4806 4318.4 1504.9 -340.786 682.159 762.546 
35531 1
19402300 4634.67 4705 1541.44 -334.635 755.078 825.908 
35531.5 1
19402300 4556.9 5302.6 1546.2 -150.419 1155.9 1165.65 
35532 1
19402300 4561.1 6200.4 1543 8.26772 1767.32 1767.34 
