# Supplementary material for: Intrinsic group behaviour II: On the dependence of triad spatial dynamics on social and personal features; and on the effect of social interaction on small group dynamics
Source: PLoS One. 2019 Dec 3;14(12):e0225704. doi: 10.1371/journal.pone.0225704 (PMC6890182; doi:10.1371/journal.pone.0225704)
Supplement: S4 Data Set — (ZIP) [file pone.0225704.s004.zip › set_3_nint/group_traj_triad_noint/traj_3_0324_52.dat]

3 19293500 19295701 19294200 0 0 1 0 2 1 0 30 10 40 4.63531e-310 6.95296e-310 0 
34774.5 1
19293500 46426 -23644 1291 0 0 0 
34775 1
19293500 46192 -23686 1415.4 -809.689 -145.329 822.628 
34775.5 1
19293500 45747.1 -24051.7 1716.67 -889.778 -731.333 1151.76 
34776 1
19293500 45065.3 -23973.7 1707.44 -1420.37 162.5 1429.64 
34776.5 1
19293500 44474.6 -23564.1 1688 -1156.03 801.5 1406.7 
34777 1
19293500 44128.4 -23485.9 1658.11 -677.408 153.055 694.484 
34777.5 1
19293500 43666.1 -23279.9 1609.11 -957.212 426.501 1047.93 
34778 1
19293500 42999.1 -23400.2 1576.9 -1290.16 -232.71 1310.98 
34778.5 1
19293500 42335.2 -23241.1 1549 -1371.65 328.696 1410.48 
34779 1
19293500 41577.3 -22953.8 1529.11 -1546.71 586.395 1654.14 
34779.5 1
19293500 40894.7 -22755.1 1544.6 -1292.87 376.284 1346.51 
34780 1
19293500 40407.8 -22628 1633 -975.796 254.709 1008.49 
34780.5 1
19293500 39868 -22424 1608.89 -1101.59 416.327 1177.63 
34781 1
19293500 39394.7 -22062.2 1608.1 -935.375 715.02 1177.36 
34781.5 2
19294200 36836 -20268 1625 0 0 0 
19293500 39256.1 -21397.3 1615.89 -284.577 1365.23 1394.57 
34782 2
19294200 36584.7 -20099.8 1753.67 -860.731 576.104 1035.74 
19293500 39104.6 -20967.4 1673.67 -298.926 847.907 899.057 
34782.5 2
19294200 35918.3 -19781.6 1753.2 -1335.4 637.631 1479.82 
19293500 38610.6 -20850.9 1686.6 -989.891 233.556 1017.07 
34783 2
19294200 35181.7 -19616.8 1813.44 -1450.07 324.453 1485.92 
19293500 38064.1 -20679.2 1687.11 -1075.77 337.948 1127.6 
34783.5 2
19294200 34783.1 -19505.6 1823.22 -820.073 228.852 851.407 
19293500 37607.9 -20490.3 1671.56 -938.729 388.66 1016.01 
34784 2
19294200 34285.8 -19340.3 1784 -994.622 330.511 1048.1 
19293500 37134.6 -20317.1 1639.5 -946.578 346.467 1007.99 
34784.5 2
19294200 33830.3 -19069.7 1769 -869.275 516.412 1011.1 
19293500 36508 -20071 1625.7 -1195.8 469.656 1284.73 
34785 2
19294200 33347.7 -18923.7 1772.44 -973.051 294.422 1016.62 
19293500 35891 -19888.7 1566 -1243.95 367.608 1297.13 
34785.5 2
19294200 32810 -18795.4 1759.44 -1104.04 263.29 1135 
19293500 35183.4 -19627.7 1567.89 -1452.89 535.934 1548.58 
34786 2
19294200 32390.5 -18550.4 1718 -852.642 498.058 987.451 
19293500 34623.5 -19548.4 1592.3 -1138.1 161.111 1149.45 
34786.5 2
19294200 31679.4 -18424.8 1665.67 -1354.39 239.28 1375.37 
19293500 34053.9 -19300.7 1578.33 -1084.97 471.873 1183.14 
34787 2
19294200 31280.3 -18326.1 1555.11 -831.481 205.556 856.513 
19293500 33527.1 -19188.1 1554 -1097.45 234.491 1122.23 
34787.5 2
19294200 30987.3 -18247.7 1493.1 -582.571 155.887 603.067 
19293500 33089.5 -19129.1 1539.7 -870.002 117.318 877.877 
34788 2
19294200 30804.8 -18408.1 1475.89 -367.248 -322.759 488.922 
19293500 32621.2 -19034 1524 -942.209 191.348 961.442 
34788.5 2
19294200 30576.2 -18230.1 1501.22 -464.544 361.789 588.806 
19293500 31938.9 -18778.2 1477.22 -1386.86 519.874 1481.09 
34789 2
19294200 30468.6 -17926.7 1571 -213.624 602.072 638.848 
19293500 31620.8 -18647.7 1425.11 -631.173 259.039 682.261 
34789.5 2
19294200 30415.7 -17717.3 1592.5 -104.458 413.768 426.75 
19293500 31270.1 -18468.7 1323.6 -693.039 353.689 778.074 
34790 2
19294200 30116 -17594.6 1579.89 -577.457 236.502 624.011 
19293500 30984.2 -18139.8 1303.44 -550.824 633.762 839.679 
34790.5 2
19294200 29679 -17527.4 1696.67 -890.02 136.683 900.455 
19293500 31017.9 -18270.8 1301.78 68.5675 -266.802 275.472 
34791 2
19294200 29141.7 -17399.3 1733.2 -1066.07 254.255 1095.97 
19293500 30775.8 -18348.9 1288.7 -480.335 -155.004 504.726 
34791.5 2
19294200 28530.8 -17536.2 1735 -1190.88 -266.905 1220.42 
19293500 30169.8 -18039.8 1302.78 -1181.33 602.577 1326.14 
34792 2
19294200 27927.8 -17464.6 1815.56 -1215.73 144.489 1224.28 
19293500 29530.9 -17646 1424.78 -1288.08 793.907 1513.09 
34792.5 2
19294200 27414.7 -17310.8 1763.67 -1068.98 320.37 1115.96 
19293500 28999.8 -17599.1 1455.33 -1106.48 97.6852 1110.79 
34793 2
19294200 26860.8 -17287.6 1795.2 -1079.66 45.1809 1080.61 
19293500 28478.8 -17628.8 1512.4 -1015.55 -57.8731 1017.2 
34793.5 2
19294200 26224.7 -17031.7 1746.89 -1277.38 513.922 1376.88 
19293500 27961.4 -17488.7 1562.11 -1038.87 281.392 1076.3 
34794 2
19294200 25758.7 -16821.3 1728.44 -974.895 440.028 1069.6 
19293500 27565.6 -17373.1 1549.22 -828.219 241.748 862.78 
34794.5 2
19294200 25233.7 -16520.7 1773.9 -1015.41 581.496 1170.13 
19293500 27037.6 -17160.6 1513.2 -1021.19 411.047 1100.81 
34795 2
19294200 24674.7 -16172.8 1746.11 -1094 680.865 1288.57 
19293500 26477 -16892.2 1500.56 -1097.06 525.201 1216.3 
34795.5 2
19294200 24196.6 -15992 1751.22 -965.881 365.208 1032.62 
19293500 25924 -16535.9 1501.89 -1117.17 719.865 1329.01 
34796 2
19294200 23808.1 -15799.2 1763.56 -784.736 389.45 876.061 
19293500 25411.9 -16226.7 1531.89 -1034.57 624.691 1208.54 
34796.5 2
19294200 23247.3 -15595.7 1760.1 -1130.67 410.327 1202.82 
19293500 24884.5 -15930 1564.5 -1063.28 598.118 1219.97 
34797 2
19294200 22754.3 -15358.4 1748.89 -974.242 468.884 1081.2 
19293500 24379.9 -15755.6 1550.78 -997.255 344.752 1055.16 
34797.5 2
19294200 22317.6 -15336.9 1676.89 -856.427 42.2658 857.469 
19293500 23941 -15611.3 1550 -860.566 282.789 905.839 
34798 2
19294200 21775.4 -15182.7 1601 -1084.31 308.378 1127.31 
19293500 23434.1 -15348 1521.8 -1013.8 526.667 1142.44 
34798.5 2
19294200 21314.7 -14901.3 1625 -936.45 571.883 1097.26 
19293500 22948.9 -15152.3 1458.56 -986.201 397.696 1063.37 
34799 2
19294200 20883.1 -14692.1 1690.11 -859.672 416.777 955.374 
19293500 22374.7 -14864.2 1433.78 -1143.87 573.927 1279.78 
34799.5 2
19294200 20386.6 -14421.8 1716.12 -1005.03 547.29 1144.38 
19293500 21742.5 -14641.6 1483.12 -1279.69 450.602 1356.7 
34800 2
19294200 19830.4 -14179.3 1730 -1108.02 482.968 1208.7 
19293500 21261.3 -14448.4 1475.7 -958.566 384.91 1032.96 
34800.5 2
19294200 19377 -13964.3 1728.11 -887.28 420.678 981.955 
19293500 20756.7 -14251.8 1491.22 -987.541 384.779 1059.85 
34801 2
19294200 18909.8 -13676.7 1714.6 -947.667 583.435 1112.87 
19293500 20311.5 -13993.4 1531.1 -902.975 524.093 1044.05 
34801.5 2
19294200 18372.9 -13433.6 1722.44 -1059 479.575 1162.53 
19293500 19926.8 -13743.7 1537.33 -758.821 492.571 904.674 
34802 2
19294200 17749.6 -13154 1652 -1290.4 578.79 1414.26 
19293500 19454.4 -13485.5 1550.12 -978.06 534.507 1114.58 
34802.5 2
19294200 17179.1 -12810.9 1539.22 -1159.58 697.38 1353.13 
19293500 19041.8 -13248 1527.11 -838.612 482.724 967.622 
34803 2
19294200 16583.8 -12347.1 1505 -1174.23 914.749 1488.48 
19293500 18489.2 -12960.4 1501.44 -1089.85 567.171 1228.6 
34803.5 2
19294200 16123.9 -12043.6 1627.89 -910.671 601.1 1091.17 
19293500 17911.7 -12724.4 1479.11 -1143.67 467.327 1235.47 
34804 2
19294200 15671.6 -11610.4 1687.78 -923.129 883.9 1278.06 
19293500 17209.9 -12195.8 1440.44 -1432.2 1078.91 1793.11 
34804.5 2
19294200 15357.2 -11093.2 1752.3 -615.177 1012.22 1184.5 
19293500 16731.6 -11877.9 1444.4 -935.986 622.07 1123.85 
34805 2
19294200 15062.6 -10596.8 1749.89 -577.734 973.377 1131.92 
19293500 16428.9 -11468.2 1514.11 -593.551 803.29 998.788 
34805.5 2
19294200 14767 -10007.3 1762.67 -609.393 1215.35 1359.57 
19293500 16114.4 -11015.8 1544.44 -648.339 932.875 1136.05 
34806 2
19294200 14443 -9410.11 1770.11 -642.857 1184.96 1348.11 
19293500 15833.7 -10623 1567.33 -557.099 779.321 957.967 
34806.5 2
19294200 14046.6 -9009.67 1813.56 -780.402 788.276 1109.24 
19293500 15566.7 -10202 1586.67 -525.591 828.74 981.354 
34807 2
19294200 13733.8 -8660.44 1732 -647.573 723.027 970.628 
19293500 15222.7 -9780.89 1582.44 -712.215 871.866 1125.79 
34807.5 2
19294200 13339.5 -8225.4 1770.1 -774.613 854.704 1153.49 
19293500 14899.6 -9230.8 1570.5 -634.709 1080.72 1253.32 
34808 2
19294200 12996.6 -7709.56 1753 -681.798 1025.54 1231.49 
19293500 14571.1 -8770.67 1562.78 -653.059 914.778 1123.97 
34808.5 2
19294200 12688.1 -7320.78 1760.56 -643.934 811.645 1036.06 
19293500 14274.7 -8347.33 1520.56 -618.882 883.786 1078.93 
34809 2
19294200 12353.5 -6927.2 1799.3 -653.537 768.707 1008.97 
19293500 13849.5 -7907.6 1500.9 -830.404 858.854 1194.66 
34809.5 2
19294200 11966.1 -6512.78 1795.78 -773.231 827.19 1132.31 
19293500 13509.8 -7580.67 1521.67 -678.088 652.562 941.085 
34810 2
19294200 11486.3 -6102.67 1730.22 -995.39 850.853 1309.49 
19293500 13244.7 -7283 1557.78 -550.023 617.566 826.99 
34810.5 2
19294200 11036.8 -5541.3 1714.2 -893.704 1116.04 1429.77 
19293500 13028.2 -6915.2 1559.4 -430.351 731.213 848.454 
34811 2
19294200 10541 -5149.9 1680.3 -949.808 749.808 1210.1 
19293500 12581.2 -6440.1 1545.6 -856.322 910.153 1249.67 
34811.5 2
19294200 10093.9 -4763.2 1671.1 -861.464 745.087 1138.98 
19293500 12073.5 -6047.6 1510.6 -978.227 756.262 1236.47 
34812 2
19294200 9754.33 -4397.11 1682 -691.582 745.599 1016.96 
19293500 11654.8 -5666.44 1470.22 -852.795 776.284 1153.2 
34812.5 2
19294200 9433.67 -3867.78 1728.44 -670.851 1107.39 1294.74 
19293500 11186.9 -5212.67 1451.78 -978.847 949.326 1363.58 
34813 2
19294200 9165.56 -3347.67 1724.89 -535.152 1038.15 1167.96 
19293500 10908.2 -4924.89 1456.22 -556.221 574.407 799.578 
34813.5 2
19294200 8757.89 -2904.22 1709.22 -833.674 906.839 1231.82 
19293500 10449.1 -4521.67 1465.33 -938.878 824.585 1249.57 
34814 2
19294200 8548.09 -2490 1733 -405.015 799.657 896.375 
19293500 10083.9 -4180.91 1485.64 -705.023 657.833 964.263 
34814.5 2
19294200 8300.33 -2080.56 1770.89 -486.754 804.41 940.215 
19293500 9710.78 -3781.89 1550 -733.067 783.93 1073.28 
34815 2
19294200 7945.56 -1579.67 1780.44 -748.476 1056.73 1294.95 
19293500 9358.67 -3375.22 1548.67 -742.85 857.947 1134.86 
34815.5 2
19294200 7593.4 -973.3 1771 -700.11 1205.5 1394.05 
19293500 8965.2 -2900.4 1546.3 -782.24 943.981 1225.97 
34816 2
19294200 7161.56 -345.889 1744.44 -858.538 1247.34 1514.25 
19293500 8595 -2524.56 1558.67 -735.984 747.206 1048.8 
34816.5 2
19294200 6890 302.9 1754.7 -530.382 1267.17 1373.69 
19293500 8273 -2126.7 1568.7 -628.906 777.062 999.674 
34817 2
19294200 6510.67 813 1727.89 -736.57 990.485 1234.34 
19293500 7958.11 -1725.78 1574.44 -611.435 778.49 989.898 
34817.5 2
19294200 6273.44 1253.33 1697.44 -497.321 923.131 1048.57 
19293500 7593 -1275.22 1545.56 -765.432 944.561 1215.76 
34818 2
19294200 6061.67 1817 1734.56 -439.373 1169.43 1249.25 
19293500 7221.33 -797.889 1524 -771.093 990.318 1255.12 
34818.5 2
19294200 5833.67 2438 1742.67 -447.059 1217.65 1297.12 
19293500 6877.11 -275.333 1491.56 -674.946 1024.62 1226.95 
34819 2
19294200 5632.6 2890.7 1731.5 -395.801 891.142 975.085 
19293500 6608.6 249.3 1497 -528.565 1032.74 1160.15 
34819.5 2
19294200 5408.22 3194 1696.56 -428.202 578.817 719.99 
19293500 6434.44 823 1477.11 -332.358 1094.85 1144.18 
34820 2
19294200 5247.89 3473.44 1740.33 -336.129 585.837 675.417 
19293500 6374 1332.78 1470.89 -126.718 1068.72 1076.2 
34820.5 2
19294200 5189.22 4010.11 1739.78 -123.249 1127.45 1134.17 
19293500 6184.44 1736.78 1470 -398.226 848.739 937.519 
34821 2
19294200 5175.22 4457.78 1722 -27.833 889.993 890.428 
19293500 5864.22 2248.22 1472 -636.625 1016.79 1199.65 
34821.5 2
19294200 5010 4760.56 1733.89 -325.882 597.195 680.324 
19293500 5539.33 2704.67 1488.33 -640.806 900.285 1105.05 
34822 2
19294200 4733.67 5007.22 1736.89 -552.667 493.333 740.823 
19293500 5242 3124.56 1486.33 -594.667 839.778 1029.01 
34822.5 2
19294200 4605.6 5204.6 1738.5 -246.282 379.573 452.471 
19293500 4933.2 3447.2 1486.6 -593.846 620.47 858.858 
34823 2
19294200 4609.44 5404.44 1740 7.42171 385.8 385.871 
19293500 4628.89 3572.56 1491.33 -587.473 241.999 635.365 
34823.5 2
19294200 4557.11 5576.89 1740 -107.461 354.095 370.042 
19293500 4399.11 3839.33 1536.22 -471.823 547.798 722.98 
34824 2
19294200 4375.4 5732.7 1740 -361.255 309.764 475.877 
19293500 4198.9 3912.7 1563.5 -398.034 145.858 423.917 
34824.5 2
19294200 4171.33 5816.78 1740 -404.894 166.821 437.914 
19293500 4042.78 4009.44 1541.78 -309.766 191.953 364.419 
34825 2
19294200 4051.5 5969.4 1740 -242.088 308.328 392.011 
19293500 3811 4084.8 1554.6 -468.238 152.233 492.363 
34825.5 1
19293500 3612.22 4041.78 1539.11 -396.762 -85.8727 405.949 
34826 1
19293500 3340.2 4217.6 1514 -563.193 364.021 670.595 
34826.5 1
19293500 3122.3 4274.1 1510.5 -421.47 109.284 435.408 
34827 1
19293500 2878.6 4399.7 1514.2 -488.377 251.703 549.424 
34827.5 1
19293500 2699.78 4625.22 1524.89 -367.191 463.085 590.997 
34828 1
19293500 2553.6 4872.2 1526.5 -296.507 500.969 582.139 
34828.5 1
19293500 2399.6 5164.8 1546.5 -297.297 564.865 638.324 
34829 1
19293500 2044.8 5437.6 1577.7 -687.597 528.682 867.349 
34829.5 1
19293500 1933.22 5731.44 1507.33 -229.112 603.377 645.411 
34830 1
19293500 1736.3 6037.2 1480.5 -415.448 645.054 767.262 
34830.5 1
19293500 1473 6254.2 1489.7 -530.847 437.5 687.899 
34831 1
19293500 1394.1 6282.9 1511.9 -149.715 54.4592 159.313 
34831.5 1
19293500 1305.78 6423.56 1521.67 -180.988 288.229 340.342 
34832 1
19293500 1145.1 6321.7 1535.6 -320.714 -203.305 379.724 
34832.5 1
19293500 1015.44 6304.78 1526.44 -254.227 -33.1808 256.383 
34833 1
19293500 869 6455.33 1514.33 -286.024 294.054 410.216 
34833.5 1
19293500 797.222 6544.33 1532.11 -147.388 182.752 234.779 
34834 1
19293500 709.7 6564.6 1541.4 -177.53 41.1089 182.227 
34834.5 1
19293500 592.667 6426.67 1552.56 -233.134 -274.768 360.345 
34835 1
19293500 389.333 6165.33 1580.56 -431.706 -554.848 703.012 
34835.5 1
19293500 212.8 6021.6 1590.7 -343.45 -279.637 442.894 
34836 1
19293500 221.333 5881.11 1566.11 16.9987 -279.858 280.374 
34836.5 1
19293500 171.9 5913.3 1582.5 -99.0648 64.5068 118.216 
34837 1
19293500 -12.4 6134.6 1772.2 -354.423 425.577 553.833 
34837.5 1
19293500 -115.444 6296.89 1775.67 -205.678 323.93 383.711 
34838 1
19293500 -150.2 6046.9 1768.5 -70.0717 -504.01 508.858 
34838.5 1
19293500 -89.4444 5830.33 1756.44 123.487 -440.176 457.17 
34839 1
19293500 165.3 5604.1 1768.4 520.95 -462.645 696.727 
34839.5 1
19293500 90.3 5516.7 1789.6 -147.929 -172.387 227.157 
34840 1
19293500 -97 5523.44 1852.89 -378.384 13.6251 378.629 
34840.5 1
19293500 -291.444 5529.89 1854 -401.745 13.315 401.965 
34841.5 1
19293500 482 6109.5 1576.5 627.287 470.082 783.879 
34842 1
19293500 486.4 6179 1573.2 14.3791 227.124 227.579 
34842.5 1
19293500 529.556 6351.67 1559.33 85.9672 343.958 354.538 
34843 1
19293500 475.444 6344.67 1550.33 -112.031 -14.4928 112.965 
34843.5 1
19293500 147.5 6194.3 1574.5 -658.523 -301.941 724.445 
34844 1
19293500 -331.7 5849.7 1588.7 -921.538 -662.692 1135.07 
34844.5 1
19293500 -695.222 5658.11 1582.78 -734.388 -387.048 830.14 
34845 1
19293500 -935.6 5517.2 1593.4 -490.567 -287.574 568.643 
34845.5 1
19293500 -1251.89 5324.11 1575.22 -627.557 -383.113 735.258 
34846 1
19293500 -1525.3 5136.6 1608.1 -562.574 -385.825 682.166 
34846.5 1
19293500 -1790.89 5090.33 1603 -528.01 -91.9814 535.962 
34847 1
19293500 -1954.5 4896.8 1582.5 -327.222 -387.067 506.848 
34847.5 1
19293500 -2092.44 4640.44 1563.89 -272.08 -505.632 574.188 
34848 1
19293500 -2242.2 4463.4 1568.9 -296.546 -350.583 459.182 
34848.5 1
19293500 -2591.67 4339.11 1589.22 -686.575 -244.182 728.705 
34849 1
19293500 -2823.78 4191.33 1640.89 -480.561 -305.958 569.693 
34849.5 1
19293500 -3088.5 4026.1 1650.8 -528.388 -329.807 622.869 
34850 1
19293500 -3584.33 3812.44 1723.78 -983.796 -423.92 1071.24 
34850.5 1
19293500 -3784.7 3693.7 1711 -413.127 -244.834 480.227 
34851 1
19293500 -3907.44 3538.11 1695.33 -242.099 -306.881 390.882 
34851.5 1
19293500 -4092.9 3398.3 1669.7 -355.279 -267.837 444.927 
34852 1
19293500 -4292.11 3323.11 1639 -405.725 -153.134 433.662 
34852.5 1
19293500 -4481.7 3194.3 1662.1 -383.783 -260.751 463.984 
34853 1
19293500 -4725.89 3344.11 1665.22 -484.502 297.244 568.415 
34853.5 1
19293500 -4874.89 3510.89 1578.11 -314.346 351.852 471.819 
34854 1
19293500 -5284.5 3508.9 1053.2 -784.696 -3.81013 784.705 
34854.5 1
19293500 -5716 3572.33 1034.11 -871.717 128.148 881.086 
34855 1
19293500 -5950.6 3629.6 1125.8 -472.032 115.225 485.892 
34855.5 1
19293500 -5992.33 3563.56 1299.11 -84.8238 -134.237 158.791 
34856 1
19293500 -6223.3 3746.6 1363.3 -456.456 361.748 582.42 
34856.5 1
19293500 -6365.78 3805.22 1430 -282.694 116.314 305.687 
34857 1
19293500 -6474 3771.3 1468.6 -212.617 -66.6448 222.818 
34857.5 1
19293500 -6527.33 3834.33 1460.78 -107.527 127.083 166.47 
34858 1
19293500 -6605.11 3872.22 1457.78 -154.321 75.1764 171.658 
34858.5 1
19293500 -6684.5 3912.2 1454.2 -155.97 78.5418 174.63 
34859 1
19293500 -6788.88 3820.12 1436.12 -214.322 -189.066 285.797 
34859.5 1
19293500 -6799.9 3648.2 1431.1 -22.5922 -352.305 353.029 
34860 1
19293500 -6729.3 3506.1 1428.8 136.031 -273.796 305.726 
34860.5 1
19293500 -6626.22 3361.78 1433 204.926 -286.923 352.59 
34861 1
19293500 -6568 3285.7 1431.3 117.859 -154.004 193.927 
34861.5 1
19293500 -6357.2 3294.6 1446.9 418.254 17.6587 418.627 
34862 1
19293500 -6173.89 3436.44 1455.89 365.89 283.123 462.638 
34862.5 1
19293500 -6256.6 3686.5 1261.1 -164.109 496.142 522.579 
34863 1
19293500 -6392.4 3847.2 1281.4 -269.444 318.849 417.451 
34863.5 1
19293500 -6561.89 3657.89 1388.11 -344.49 -384.779 516.457 
34864 1
19293500 -6933.3 3409.8 1483.2 -753.369 -503.223 905.979 
34864.5 1
19293500 -7180 3678.44 1376.56 -497.379 541.622 735.35 
34865 1
19293500 -7154.2 3932.7 1394.8 52.3327 515.731 518.38 
34865.5 1
19293500 -7151.6 4144.4 1410.9 4.92424 400.947 400.977 
34866 1
19293500 -7114.33 4214.78 1413.11 75.1344 141.891 160.556 
34866.5 1
19293500 -7162.5 4248.1 1402 -99.9308 69.1332 121.514 
34867 1
19293500 -7266.11 4154.89 1405.67 -203.558 -183.126 273.808 
34867.5 1
19293500 -7296.33 4132.67 1378.22 -59.3757 -43.6586 73.699 
34868 1
19293500 -7393.22 4079.44 1622.44 -195.735 -107.52 223.322 
34868.5 1
19293500 -7479.44 4142.56 1639 -180.381 132.032 223.539 
34869 1
19293500 -7315.7 4770.9 1485.4 311.301 1194.57 1234.47 
34869.5 1
19293500 -7437.11 4951.33 1515.67 -242.822 360.867 434.957 
34870 1
19293500 -7567 4788.2 1336.2 -268.365 -337.052 430.841 
34870.5 1
19293500 -7878.44 4649.11 1349.44 -616.722 -275.424 675.429 
34871 1
19293500 -8020.56 4604.11 1453.89 -287.093 -90.9091 301.143 
34871.5 1
19293500 -8141.89 4691.89 1569.56 -244.624 176.971 301.926 
34872 1
19293500 -8388.9 4801.1 1368.3 -477.778 211.24 522.393 
34872.5 1
19293500 -8719.56 4967.22 1494.22 -659.991 331.581 738.603 
34873 1
19293500 -9043.78 4974 1387.89 -667.124 13.946 667.27 
34873.5 1
19293500 -9357.5 5218.9 1487.7 -615.142 480.196 780.376 
34874 1
19293500 -9417.9 5425 1301.9 -121.774 415.524 433 
34874.5 1
19293500 -9515 5158.27 1367.55 -200.206 -549.953 585.261 
34875 1
19293500 -9524.89 5223.56 1594.11 -19.8174 130.827 132.32 
34875.5 1
19293500 -9638.6 5250.6 1355.4 -226.066 53.7663 232.372 
34876 1
19293500 -9727.5 5417 1452.5 -178.156 333.467 378.074 
34876.5 1
19293500 -9670.9 5657.2 1444 110.547 469.141 481.989 
34877 1
19293500 -9542 5942.73 1501.27 258.835 573.348 629.066 
34877.5 1
19293500 -9588.33 6194.22 1514.11 -91.7492 498.01 506.391 
34878 1
19293500 -9615.78 6337.44 1441.22 -57.6564 300.887 306.361 
34878.5 1
19293500 -9675.6 6713.7 1449 -119.644 752.511 761.963 
34879 1
19293500 -9891.9 7094.5 1444.6 -436.089 767.742 882.95 
34879.5 1
19293500 -9910.5 7444.4 1513 -36.2573 682.066 683.029 
34880 1
19293500 -10048.1 7635 1586.89 -270.888 375.197 462.767 
34880.5 1
19293500 -10142.1 7511.5 1594.9 -194.594 -255.694 321.319 
34881 1
19293500 -10215 7127.2 1553 -142.661 -752.055 765.466 
34881.5 1
19293500 -10253.8 6560.1 1600.6 -74.9035 -1094.79 1097.35 
34882 1
19293500 -10304.6 6269.78 1551.67 -101.919 -582.976 591.818 
34882.5 1
19293500 -10198.2 6104 1502.3 209.361 -326.334 387.719 
34883 1
19293500 -10108.1 5863.22 1487.11 182.736 -488.393 521.46 
34883.5 1
19293500 -10051.7 5578.4 1442.3 113.275 -571.932 583.042 
34884 1
19293500 -10029 5433.89 1458.89 46.1382 -293.722 297.323 
34884.5 1
19293500 -9964.3 5366.6 1430.8 128.628 -133.775 185.583 
34885 1
19293500 -9976.56 5467.22 1416.22 -24.6591 202.459 203.955 
34885.5 1
19293500 -9941 5495.1 1446.2 72.5624 56.8934 92.2071 
34886 1
19293500 -9975.8 5592.6 1498 -67.8363 190.058 201.802 
34886.5 1
19293500 -10385.4 5818.11 1497.11 -812.787 447.443 927.808 
34887 1
19293500 -11116.2 6020 1514.7 -1447.04 399.78 1501.25 
34887.5 1
19293500 -11673.6 5699.5 1444.5 -1095.09 -629.666 1263.21 
34888 1
19293500 -11889 5617.6 1491 -444.124 -168.866 475.144 
34888.5 1
19293500 -12172.9 5881.7 1516.8 -570.08 530.321 778.609 
34889 1
19293500 -12600.4 5975.56 1516.22 -849.989 186.592 870.228 
34889.5 1
19293500 -12896.1 6084.9 1453 -598.493 221.345 638.112 
34890 1
19293500 -13092.7 6248.56 1512.44 -393.133 327.311 511.553 
34890.5 1
19293500 -13250.5 6285.8 1480.7 -321.453 75.8543 330.281 
34891 1
19293500 -13470.3 6304.33 1575.89 -441.432 37.2155 442.998 
34891.5 1
19293500 -13608.6 6392 1582.7 -275.981 174.983 326.78 
34892 1
19293500 -13701.9 6580.67 1515.22 -179.747 363.52 405.531 
34892.5 1
19293500 -13635.9 6889.2 1310.1 132.774 620.791 634.831 
34893 1
19293500 -13622.6 7255.44 1305 26.6356 731.027 731.512 
34893.5 1
19293500 -13758.7 7328.3 1298.7 -278.985 149.294 316.419 
34894 1
19293500 -13826.8 7386.9 1331.9 -132.749 114.23 175.13 
34894.5 1
19293500 -13910.3 7501.8 1350.9 -165.675 227.976 281.818 
34895 1
19293500 -13976.4 7538.78 1181.67 -133.356 74.552 152.78 
34895.5 1
19293500 -13967.2 7552.89 1190.78 19.4973 29.8332 35.6394 
34896 1
19293500 -14005 7638.9 1273.7 -73.2127 166.688 182.058 
34896.5 1
19293500 -14102.8 7626.78 1290.67 -202.02 -25.0459 203.567 
34897 1
19293500 -14101.5 7594.1 1334.7 2.59711 -66.4182 66.469 
34897.5 1
19293500 -14127.7 7559.91 1377.45 -50.1477 -65.3746 82.3932 
34898 1
19293500 -14087.4 7629.33 1370.56 78.3713 135.067 156.157 
34898.5 1
19293500 -14091.2 7664.56 1362.33 -7.61649 71.0125 71.4198 
34899 1
19293500 -14014.4 7601.9 1348 151.225 -123.338 195.144 
34899.5 1
19293500 -13991.8 7606.89 1350.78 45.9801 10.14 47.0849 
34900 1
19293500 -13964.3 7721.3 1374.9 56.5386 235.414 242.108 
34900.5 1
19293500 -14002.8 7763.8 1364.1 -75.0487 82.846 111.784 
34901 1
19293500 -13900.4 7798.2 1363 198.835 66.7961 209.755 
34901.5 1
19293500 -13957.9 7590.25 1333.5 -118.505 -428.763 444.838 
34902 1
19293500 -14096.2 7054.9 1311 -281.148 -1088.11 1123.84 
34902.5 1
19293500 -13956.3 6546.67 1513 276.416 -1004.41 1041.75 
34903 1
19293500 -13669.9 6463.1 1527.8 568.32 -165.807 592.013 
34903.5 1
19293500 -13554 6405.5 1535.2 228.15 -113.386 254.772 
34904 1
19293500 -13724.8 6393.44 1533.11 -349.239 -24.6535 350.108 
34904.5 1
19293500 -13676.3 6328.5 1536.7 98.9342 -132.54 165.393 
34905 1
19293500 -13782 6295.1 1537.2 -207.255 -65.4902 217.356 
34905.5 1
19293500 -13684.1 6249.1 1534.7 195.8 -92 216.337 
34906 1
19293500 -13720.7 6460.33 1533.67 -73.2799 423.313 429.609 
34906.5 1
19293500 -13689.2 6700.8 1531.8 64.0869 489.749 493.924 
34907 1
19293500 -13654.1 6751.1 1522.1 69.3676 99.4071 121.217 
34907.5 1
19293500 -13633.8 6678.44 1520.44 41.055 -146.779 152.412 
34908 1
19293500 -13557.5 6744.5 1542.3 156.95 135.917 207.622 
34908.5 1
19293500 -13476.4 6722.11 1541.67 162.111 -44.7778 168.182 
34909 1
19293500 -13500.6 6793.3 1515.4 -47.0869 138.77 146.541 
34909.5 1
19293500 -13474.6 6870.67 1426.11 50.7689 150.812 159.128 
34910 1
19293500 -13249.4 7020.5 1307.2 445.853 296.7 535.551 
34910.5 1
19293500 -13152 7005.11 1327.78 194.024 -30.6552 196.431 
34911 1
19293500 -13187.7 6946.44 1342.56 -73.3882 -120.713 141.271 
34911.5 1
19293500 -13227.6 7003.67 1329 -83.1019 119.213 145.319 
