# Supplementary material for: Intrinsic group behaviour II: On the dependence of triad spatial dynamics on social and personal features; and on the effect of social interaction on small group dynamics
Source: PLoS One. 2019 Dec 3;14(12):e0225704. doi: 10.1371/journal.pone.0225704 (PMC6890182; doi:10.1371/journal.pone.0225704)
Supplement: S4 Data Set — (ZIP) [file pone.0225704.s004.zip › set_3_nint/group_traj_triad_noint/traj_3_0324_51.dat]

3 15575101 15580303 15574900 0 0 0 1 3 1 0 20 20 20 1680.98 1748.77 1646.18 
22068.5 1
15574900 1130 8753 1475 0 0 0 
22069 1
15574900 1138 8706.33 1475 27.2109 -158.73 161.046 
22069.5 1
15574900 1005.5 8459.5 1475 -265.531 -494.656 561.419 
22070 1
15574900 1010.83 8260.5 1475 10.582 -394.841 394.983 
22070.5 1
15574900 1051.8 7955.8 1487.6 87.1631 -648.298 654.131 
22071 1
15574900 1173.14 7664 1685.43 239.808 -576.68 624.554 
22071.5 2
15575101 1341.5 5899.5 1767.33 0 0 0 
15574900 1307.67 7358.5 1830.67 255.749 -580.798 634.613 
22072 2
15575101 1396.5 5368.5 1751.33 110 -1062 1067.68 
15574900 1400.17 6992.5 1850.83 185 -732 755.016 
22072.5 2
15575101 1669.67 4794.5 1730.33 565.562 -1188.41 1316.12 
15574900 1588.83 6607.5 1860.17 390.614 -797.101 887.666 
22073 2
15575101 2156.83 4373.33 1689 1006.54 -870.179 1330.54 
15574900 1800.67 6305 1940.5 437.672 -625 763.008 
22073.5 2
15575101 2415.83 4148.33 1633.5 525.355 -456.389 695.909 
15574900 1874 6013.67 1926 148.749 -590.94 609.374 
22074 2
15575101 2604.33 3803.67 1602.83 361.804 -661.548 754.022 
15574900 2067.83 5641 1898.33 372.041 -715.291 806.26 
22074.5 2
15575101 2940.83 3424.67 1591 682.556 -768.763 1028.05 
15574900 2163.5 5351.17 1893 194.05 -587.897 619.095 
22075 2
15575101 3178.17 3051.17 1593.67 456.41 -718.269 851.012 
15574900 2693.67 5170.67 1869.83 1019.55 -347.115 1077.02 
22075.5 2
15575101 3390.83 2756.5 1596.5 434.901 -602.59 743.138 
15574900 2945.17 4986 1839.5 514.315 -377.641 638.07 
22076 2
15575101 3621.17 2430.83 1599 467.208 -660.581 809.105 
15574900 3095.67 4386.17 1792.67 305.274 -1216.7 1254.41 
22076.5 2
15575101 3918.67 1950 1605.33 608.384 -983.299 1156.29 
15574900 3376.17 3832 1732 573.62 -1133.27 1270.17 
22077 2
15575101 4289.17 1682 1612.67 716.634 -518.375 884.465 
15574900 3635.33 3397 1692.83 501.289 -841.393 979.404 
22077.5 2
15575101 4669 1411.8 1605.2 794.63 -565.272 975.177 
15574900 3911.4 2919.4 1665.4 577.545 -999.163 1154.07 
22078 2
15575101 4916.5 1083.17 1592.17 518.868 -688.959 862.489 
15574900 4188 2618.17 1624.83 579.874 -631.516 857.361 
22078.5 2
15575101 5255.83 739.167 1588.83 682.763 -692.153 972.235 
15574900 4446.67 2183 1621.83 520.456 -875.587 1018.59 
22079 2
15575101 5598.33 394.833 1611 685 -688.667 971.332 
15574900 4687.83 1702.5 1673.67 482.333 -961 1075.25 
22079.5 2
15575101 6009.29 45.5714 1603.14 785.76 -667.805 1031.2 
15574900 4892.29 1432.86 1688.86 390.922 -515.57 647.018 
22080 2
15575101 6321.71 -300.429 1583.57 607.838 -673.152 906.973 
15574900 4965.14 1208.57 1689.57 141.745 -436.354 458.799 
22080.5 2
15575101 6489.14 -594 1598.14 330.234 -579.036 666.586 
15574900 5264.43 771.143 1687.71 590.307 -862.778 1045.39 
22081 2
15575101 6725.67 -776.833 1589.33 490.713 -379.322 620.23 
15574900 5712.33 340.333 1676.33 929.263 -893.796 1289.34 
22081.5 2
15575101 7109.14 -1131.71 1592.43 773.137 -715.486 1053.4 
15574900 6134.29 -107.571 1691.43 850.71 -903.034 1240.64 
22082 2
15575101 7587.17 -1529.17 1627 930.007 -773.254 1209.48 
15574900 6497.33 -552.833 1685.17 706.318 -866.268 1117.72 
22082.5 2
15575101 8006.86 -1725 1644.43 834.375 -389.331 920.739 
15574900 6686.14 -770.429 1682.57 375.367 -432.595 572.747 
22083 2
15575101 8413.17 -1968.33 1659.33 804.573 -481.848 937.825 
15574900 7013.17 -1078.83 1680.33 647.572 -610.702 890.116 
22083.5 3
15580303 8243.6 -1287.4 1415.4 0 0 0 
15575101 8810.67 -2164.83 1668.17 817.901 -404.321 912.38 
15574900 7635.5 -1405.17 1720.67 1280.52 -671.468 1445.89 
22084 3
15580303 8644 -1512.17 1453.17 893.75 -501.711 1024.94 
15575101 9124.67 -2390 1668.67 643.443 -461.407 791.78 
15574900 8059.83 -1714.5 1780.67 869.536 -633.88 1076.06 
22084.5 3
15580303 9064.83 -1789 1466.5 851.889 -560.391 1019.68 
15575101 9529.33 -2656.17 1672.33 819.163 -538.799 980.476 
15574900 8415.17 -1900.17 1770.67 719.298 -375.843 811.571 
22085 3
15580303 9352.67 -2458.33 1649.33 575.667 -1338.67 1457.2 
15575101 9982.5 -3035.17 1659.67 906.333 -758 1181.53 
15574900 8776.5 -2068.33 1747.5 722.667 -336.333 797.099 
22085.5 3
15580303 9595.83 -2816.67 1698.5 496.259 -731.293 883.777 
15575101 10227.5 -3394.17 1647.83 500 -732.653 887.006 
15574900 9028.17 -2306.67 1762.33 513.605 -486.395 707.369 
22086 3
15580303 9916.86 -3096.14 1650 609.153 -530.315 807.652 
15575101 10614.1 -3707 1613.71 733.668 -593.612 943.739 
15574900 9274 -2643.43 1726 466.477 -639.017 791.166 
22086.5 3
15580303 10289.8 -3421.17 1625.17 706.394 -615.575 936.977 
15575101 10994.2 -4081.83 1587.5 719.742 -709.912 1010.94 
15574900 9486.33 -3057 1702.83 402.146 -783.279 880.482 
22087 3
15580303 10703.3 -3689.17 1585.5 859.667 -557.173 1024.44 
15575101 11414.8 -4326.33 1568.83 874.567 -508.316 1011.56 
15574900 9673.83 -3431.83 1711.83 389.813 -779.279 871.338 
22087.5 3
15580303 11113.3 -3773.14 1570.43 805.407 -164.983 822.132 
15575101 11796.3 -4460.14 1592.86 749.415 -262.887 794.187 
15574900 9984 -3843 1722.71 609.365 -807.793 1011.86 
22088 3
15580303 11585.7 -3857.83 1625.83 929.884 -166.714 944.71 
15575101 12116 -4558.67 1581 629.359 -193.945 658.564 
15574900 10301.8 -4102.5 1731.5 625.656 -510.827 807.706 
22088.5 3
15580303 11993.2 -3943 1655.33 845.436 -176.694 863.703 
15575101 12445.3 -4592.33 1563.83 683.264 -69.8479 686.825 
15574900 10664.3 -4325.67 1679.5 752.075 -463.001 883.169 
22089 3
15580303 12231.4 -4068.14 1631.86 482.312 -253.326 544.792 
15575101 12837.9 -4839.57 1566.14 794.583 -500.482 939.065 
15574900 11063.7 -4507.43 1705.57 808.463 -367.939 888.252 
22089.5 3
15580303 12491.2 -4330.17 1613 517.407 -521.96 734.95 
15575101 13201.7 -5017 1573 724.72 -353.443 806.314 
15574900 11415.3 -4556 1710.67 700.436 -96.7558 707.088 
22090 2
15580303 12789 -4628.86 1615.29 581.706 -583.38 823.841 
15574900 11780.3 -4668.43 1745.57 712.798 -219.587 745.854 
22090.5 2
15580303 12912 -4992.83 1608.67 245.02 -725.052 765.334 
15574900 12042.2 -4797 1700.83 521.675 -256.118 581.155 
22091 1
15574900 12281.7 -4979.43 1655.86 478.139 -364.129 601.005 
22091.5 1
15574900 12676.7 -5230.5 1664.33 766.898 -487.517 908.738 
22092 1
15574900 12970.5 -5438.5 1685.5 636.003 -450.216 779.227 
22092.5 1
15574900 13255 -5657 1678.57 561.144 -430.966 707.541 
22093 1
15574900 13584.7 -5797.5 1696.83 648.95 -276.575 705.429 
22093.5 1
15574900 13924.1 -5899 1726.86 683.051 -204.225 712.928 
22094 1
15574900 14196.7 -5918.33 1719.17 549.443 -38.9785 550.824 
22094.5 1
15574900 14348.9 -5793 1717 305.603 251.673 395.895 
