# Supplementary material for: Intrinsic group behaviour II: On the dependence of triad spatial dynamics on social and personal features; and on the effect of social interaction on small group dynamics
Source: PLoS One. 2019 Dec 3;14(12):e0225704. doi: 10.1371/journal.pone.0225704 (PMC6890182; doi:10.1371/journal.pone.0225704)
Supplement: S4 Data Set — (ZIP) [file pone.0225704.s004.zip › set_3_nint/group_traj_triad_noint/traj_3_0324_50.dat]

3 15473400 15473301 15475501 0 0 1 0 1 1 0 40 30 60 1676.83 1759.41 1600.07 
21453 1
15473301 38244 -20796 803 0 0 0 
21453.5 2
15473400 43021 -22216 1759 0 0 0 
15473301 37963 -20657.1 955.875 -952.542 470.763 1062.52 
21454 2
15473400 42702.1 -22076.6 1768.62 -1059.39 463.04 1156.16 
15473301 37403.6 -20419 1037.5 -1045.56 445.093 1136.36 
21454.5 2
15473400 42062.7 -21819.9 1784 -1299.62 521.886 1400.49 
15473301 37110.6 -20371.9 1038.14 -595.637 95.8188 603.295 
21455 2
15473400 41601.3 -21571.9 1838.14 -979.678 526.539 1112.21 
15473301 36742.1 -20146.6 1018.86 -782.226 478.314 916.876 
21455.5 2
15473400 40834.8 -21306 1817.62 -1497.14 519.252 1584.63 
15473301 36155.4 -20030.4 1029.88 -1146.03 226.946 1168.29 
21456 2
15473400 40182 -21106.7 1808.71 -1302.89 397.776 1362.26 
15473301 35557.4 -19916.1 1010.43 -1193.51 228.008 1215.09 
21456.5 2
15473400 39719.6 -21165.1 1870 -917.411 -115.894 924.702 
15473301 35075.2 -19765.1 1019.38 -956.704 299.639 1002.53 
21457 2
15473400 39244.3 -21104.4 1896.86 -937.553 119.717 945.165 
15473301 34422.4 -19591 1010.86 -1287.62 343.442 1332.63 
21457.5 2
15473400 38661.4 -21044.2 1887.62 -1172.86 121.084 1179.09 
15473301 33930.8 -19402.6 1051.62 -989.293 379.024 1059.41 
21458 2
15473400 38083.1 -20938.9 1879.71 -1124.97 205.044 1143.5 
15473301 33156.6 -19198.4 1004.29 -1506.18 397.269 1557.69 
21458.5 2
15473400 37676.2 -20771.8 1868.75 -822.006 337.59 888.629 
15473301 32531.2 -18990.4 1030 -1263.28 420.31 1331.36 
21459 2
15473400 37249.6 -20669.3 1859.43 -861.977 206.999 886.483 
15473301 32304.1 -18832.3 1027.86 -458.802 319.372 559.015 
21459.5 2
15473400 36695.9 -20448.2 1830 -1120.84 447.441 1206.85 
15473301 31980.1 -18615.1 1038.88 -655.907 439.597 789.594 
21460 2
15473400 36226.9 -20224.3 1809.57 -951.355 454.289 1054.26 
15473301 31472.3 -18358.6 1046.57 -1030.1 520.393 1154.09 
21460.5 2
15473400 35714 -20024 1801.25 -1044.52 407.914 1121.34 
15473301 30637.5 -18111.4 1037.5 -1700.17 503.455 1773.15 
21461 2
15473400 35198 -19892.2 1806.12 -992.308 253.365 1024.14 
15473301 29751.2 -17773.1 983.5 -1704.33 650.481 1824.24 
21461.5 2
15473400 34637.9 -19799.6 1799.25 -1089.74 180.204 1104.54 
15473301 29255.4 -17467.4 940.5 -964.737 594.844 1133.38 
21462 2
15473400 34037.3 -19735 1764.57 -1215.77 130.82 1222.79 
15473301 28757 -17320 954.429 -1008.86 298.33 1052.04 
21462.5 2
15473400 33464.6 -19636.9 1748.12 -1159.23 198.634 1176.13 
15473301 28296.4 -17295.1 980 -932.439 50.3543 933.798 
21463 2
15473400 32888.3 -19630.1 1741 -1157.31 13.5184 1157.39 
15473301 27740.9 -17092 1019.29 -1115.5 407.882 1187.73 
21463.5 2
15473400 32320.6 -19534.8 1718.88 -1163.24 195.477 1179.55 
15473301 27447.1 -17132.1 1059.38 -601.91 -82.2234 607.5 
21464 2
15473400 31451.9 -19250.3 1674.71 -1727.17 565.535 1817.4 
15473301 26683.9 -17021.6 1024.86 -1517.43 219.788 1533.27 
21464.5 2
15473400 30751 -19055.7 1581.71 -1415.87 393.074 1469.42 
15473301 26326.7 -16879.3 983.857 -721.501 287.446 776.652 
21465 2
15473400 30077.6 -18735.9 1501.88 -1297.45 616.261 1436.37 
15473301 25783.2 -16722.8 952.875 -1047.14 301.61 1089.71 
21465.5 2
15473400 29312.1 -18359.9 1566.43 -1527.91 750.535 1702.29 
15473301 25185.7 -16543.3 933.714 -1192.69 358.212 1245.32 
21466 2
15473400 28757.1 -18041.4 1642.43 -1123.48 644.592 1295.26 
15473301 24775.7 -16372 1020.43 -829.96 346.732 899.475 
21466.5 2
15473400 28179.9 -17881.9 1694.43 -1207.71 333.831 1253 
15473301 24335.7 -16294 1042.29 -920.502 163.18 934.854 
21467 2
15473400 27548.2 -17682.1 1723.5 -1238.45 391.632 1298.89 
15473301 23740.9 -16199.4 1025.62 -1166.35 185.539 1181.02 
21467.5 2
15473400 26886 -17499 1763.57 -1283.43 354.893 1331.59 
15473301 23252.3 -16157.9 999.429 -946.878 80.461 950.291 
21468 2
15473400 26211.2 -17431.1 1781 -1338.79 134.673 1345.55 
15473301 22807 -15983.9 994.625 -883.503 345.203 948.548 
21468.5 2
15473400 25654.1 -17459 1760 -1114.21 -55.75 1115.61 
15473301 22580.6 -15994.6 996.714 -452.857 -21.3929 453.362 
21469 2
15473400 25153.4 -17172 1764.14 -1047.52 600.418 1207.39 
15473301 22265.4 -15866 983.429 -659.295 268.978 712.052 
21469.5 2
15473400 24645.4 -16912.6 1766.38 -988.431 504.621 1109.79 
15473301 21926.8 -15729.2 980.125 -658.908 266.051 710.593 
21470 2
15473400 24147.6 -16651.3 1760.71 -962.87 505.492 1087.49 
15473301 21502.9 -15547.9 1059 -819.909 350.857 891.824 
21470.5 2
15473400 23685 -16382 1723.29 -967.723 563.359 1119.76 
15473301 21036.1 -15144 1046.43 -976.39 844.889 1291.19 
21471 2
15473400 23215.5 -16097.4 1687.12 -927.866 562.5 1085.05 
15473301 20515.1 -14608.1 1038.62 -1029.68 1059.04 1477.09 
21471.5 2
15473400 22707.4 -15905 1671.57 -1030.57 390.213 1101.97 
15473301 19956 -14114.1 994.286 -1134.13 1001.99 1513.35 
21472 2
15473400 22173.1 -15691.5 1638.62 -1068.61 427 1150.76 
15473301 19683.4 -13809.8 992.875 -545.25 608.786 817.262 
21472.5 2
15473400 21624.3 -15431 1597 -1074.05 509.785 1188.89 
15473301 19354.9 -13530.3 992.571 -642.892 546.897 844.042 
21473 2
15473400 21132.4 -15103.8 1614.5 -1060.15 705.28 1273.32 
15473301 19071.1 -13338.4 1012.62 -611.492 413.601 738.233 
21473.5 2
15473400 20625.9 -14742 1659.75 -970.307 693.008 1192.37 
15473301 18709.9 -12922.4 1025.38 -692.05 796.935 1055.48 
21474 2
15473400 20171.7 -14380.3 1701.43 -899.328 716.266 1149.71 
15473301 18451 -12705.9 1041 -512.624 428.748 668.287 
21474.5 2
15473400 19695.5 -14028.1 1687.62 -948.634 701.515 1179.84 
15473301 18051.1 -12377.4 1029 -796.564 654.347 1030.87 
21475 3
15475501 21029.2 -14917 1571 0 0 0 
15473400 19268.7 -13699.7 1695 -843.45 649.033 1064.26 
15473301 17647.6 -12027.7 1003 -797.537 691.029 1055.27 
21475.5 3
15475501 20677.5 -14608.4 1587 -881.579 773.496 1172.81 
15473400 18905.1 -13330.1 1713.5 -728.636 740.66 1038.98 
15473301 17129.9 -11653.5 990.125 -1037.47 749.928 1280.13 
21476 3
15475501 20245.7 -14241.3 1637 -846.639 719.783 1111.25 
15473400 18487 -12867.1 1710.29 -819.853 907.808 1223.22 
15473301 16659.7 -11330 993 -921.884 634.314 1119.03 
21476.5 3
15475501 19896.7 -13949.6 1644.14 -752.155 628.695 980.303 
15473400 18110.6 -12532.4 1731 -811.268 721.367 1085.6 
15473301 16292.1 -11112.4 1025.43 -792.18 468.904 920.554 
21477 3
15475501 19433.1 -13662.6 1692.62 -907.22 561.539 1066.95 
15473400 17594.9 -12153.1 1694.12 -1009.19 742.277 1252.77 
15473301 15864.9 -10783.1 1073.75 -836.141 644.43 1055.66 
21477.5 3
15475501 19096.3 -13290 1673.71 -667.008 737.871 994.663 
15473400 17000.3 -11783.9 1737.71 -1177.4 731.223 1385.99 
15473301 15534.7 -10467.3 1116.29 -653.784 625.424 904.759 
21478 3
15475501 18651.4 -12945.1 1644.88 -911.702 706.711 1153.53 
15473400 16556.1 -11381.2 1730.5 -910.165 825.015 1228.43 
15473301 15186.8 -10165.4 1148 -713.042 618.669 944.023 
21478.5 3
15475501 18262.1 -12549.8 1610.62 -748.558 760.337 1066.98 
15473400 16043.1 -11007.2 1747.25 -986.538 719.231 1220.88 
15473301 14835.5 -9688.5 1125.25 -675.481 917.067 1138.98 
21479 3
15475501 17821 -12210.7 1577.29 -907.665 697.604 1144.77 
15473400 15682.3 -10716.1 1784.86 -742.468 598.986 953.961 
15473301 14203.9 -9108.71 1097.43 -1299.68 1192.97 1764.18 
21479.5 3
15475501 17364.6 -11840.8 1556.88 -912.75 739.929 1174.99 
15473400 15446.8 -10505.6 1791 -471.071 421.036 631.806 
15473301 13962 -9029.75 1064.88 -483.714 157.929 508.843 
21480 3
15475501 16787.1 -11466.7 1633.56 -1171.43 758.79 1395.71 
15473400 15112 -10153 1803.33 -679.006 715.264 986.231 
15473301 13823.7 -9077 1028.89 -280.595 -95.8418 296.512 
21480.5 3
15475501 16408.3 -11141.9 1647.2 -748.639 641.831 986.107 
15473400 14787.6 -9667.7 1822.7 -641.107 959.091 1153.63 
15473301 13579.6 -8707.7 1044.8 -482.345 729.842 874.829 
21481 3
15475501 16101.4 -10775.2 1660.1 -600.587 717.613 935.774 
15473400 14452.1 -9141.4 1808 -656.556 1029.94 1221.41 
15473301 13202.3 -8137.9 953.1 -738.356 1115.07 1337.37 
21481.5 3
15475501 15736 -10408.7 1654.71 -736.694 738.882 1043.39 
15473400 14208.9 -8710.71 1751.14 -490.409 868.318 997.235 
15473301 12945.1 -7807.43 967.286 -518.462 666.273 844.229 
21482 3
15475501 15271.9 -9821.5 1653.38 -983.316 1244.1 1585.78 
15473400 13924 -8300 1712.75 -603.511 870.157 1058.96 
15473301 12822.8 -7547.5 1002.12 -259.307 550.696 608.692 
21482.5 3
15475501 14842.6 -9203.25 1705.62 -844.98 1217.03 1481.6 
15473400 13544.9 -7637 1727.38 -746.309 1305.12 1503.43 
15473301 12645.9 -7149.5 1073.38 -348.179 783.465 857.348 
21483 3
15475501 14492.8 -8951 1658.44 -660.089 475.943 813.781 
15473400 13254.6 -7164.33 1737 -547.773 891.824 1046.62 
15473301 12475.3 -6669.44 1048.22 -321.777 905.765 961.224 
21483.5 3
15475501 14083.4 -8578 1619 -804.328 732.809 1088.1 
15473400 12969.2 -6814 1764.5 -560.522 688.278 887.643 
15473301 12314.6 -6693.88 1136.5 -315.733 -47.9972 319.361 
21484 3
15475501 13732.2 -8182.5 1609 -705.07 794.177 1062 
15473400 12713 -6455.38 1773 -514.558 720.131 885.075 
15473301 12137 -6582.38 1366.25 -356.677 223.896 421.126 
21484.5 3
15475501 13260.4 -7631.38 1647.75 -934.406 1091.34 1436.71 
15473400 12257.4 -5832.88 1767.25 -902.228 1232.67 1527.58 
15473301 11718.4 -6088.12 1520.5 -828.96 978.713 1282.6 
21485 3
15475501 12939.1 -7112.88 1665 -636.139 1026.73 1207.83 
15473400 11896.5 -5163.38 1742 -714.604 1325.74 1506.07 
15473301 11494.2 -5681.88 1565.38 -443.812 804.455 918.759 
21485.5 3
15475501 12717.4 -6791.71 1673.71 -465.749 674.707 819.849 
15473400 11576.9 -4788.71 1717 -671.519 787.102 1034.63 
15473301 11317.6 -5329.29 1555.86 -371.173 740.734 828.527 
21486 3
15475501 12521.9 -6419.5 1690.5 -400.725 762.734 861.594 
15473400 11389.8 -4545.12 1714.25 -383.416 499.158 629.418 
15473301 11059.1 -5008.38 1542.75 -529.603 657.604 844.347 
21486.5 3
15475501 12116.9 -6017.25 1698.88 -791.016 785.645 1114.87 
15473400 11218.9 -4279.88 1716.88 -333.74 518.066 616.259 
15473301 10804.9 -4670.12 1549.62 -496.582 660.645 826.465 
21487 3
15475501 11577.7 -5534.71 1646.29 -1057.18 946.148 1418.74 
15473400 11018.6 -4023.86 1698.57 -392.752 501.996 637.381 
15473301 10528 -4279.43 1562.86 -542.892 766.071 938.934 
21487.5 3
15475501 11261 -5124.71 1623.43 -657.084 850.622 1074.86 
15473400 10831.6 -3561.71 1712.71 -387.967 958.803 1034.32 
15473301 10334 -3919.86 1564.71 -402.49 745.999 847.651 
21488 3
15475501 11020.2 -4843.38 1621.5 -508.985 594.798 782.847 
15473400 10574 -3070.5 1756.75 -544.548 1038.51 1172.62 
15473301 10216.6 -3612.12 1625.62 -248.15 650.596 696.315 
21488.5 3
15475501 10880 -4488.5 1604.12 -270.231 683.767 735.229 
15473400 10476.4 -2559 1760.38 -188.102 985.549 1003.34 
15473301 10180.1 -3266.62 1601.5 -70.3276 665.703 669.408 
21489 3
15475501 10608.1 -4183.86 1587.57 -527.878 591.54 792.827 
15473400 10252.1 -2166 1749.29 -435.402 763.107 878.582 
15473301 10141.3 -3039.71 1609.29 -75.4161 440.603 447.011 
21489.5 3
15475501 10486.1 -3733.88 1596.12 -246.004 907.222 939.984 
15473400 10045.6 -1822.75 1729.88 -416.367 692.036 807.636 
15473301 10087.1 -2835.25 1644.88 -109.195 412.226 426.444 
21490 3
15475501 10475 -3436.43 1617.71 -22.1614 592.523 592.937 
15473400 9783.86 -1476 1706.43 -521.45 690.737 865.464 
15473301 10064 -2527.29 1634.29 -46.0657 613.475 615.202 
21490.5 3
15475501 10453.6 -3155 1674.25 -43.4451 572.009 573.657 
15473400 9677.25 -1311.62 1668.62 -216.681 334.096 398.209 
15473301 10012.1 -2418.75 1637 -105.437 220.601 244.503 
21491 3
15475501 10520.4 -2965.12 1649.5 130.117 370.127 392.332 
15473400 9637 -1263.75 1620.75 -78.46 93.3236 121.923 
15473301 9889.38 -2242.12 1666.38 -239.279 344.298 419.28 
21491.5 3
15475501 10504.3 -2758.29 1650.86 -32.8353 422.121 423.396 
15473400 9634.57 -1278.14 1596.14 -4.95627 -29.3732 29.7884 
15473301 9797.29 -2097.14 1636.71 -187.937 295.882 350.523 
21492 3
15475501 10253.1 -2400.88 1690.12 -496.365 706.345 863.309 
15473400 9611 -1062 1572.38 -46.5839 427.16 429.692 
15473301 9711.88 -1859 1617 -168.796 470.638 499.992 
21492.5 3
15475501 9895.43 -2214 1678.57 -715.393 373.75 807.141 
15473400 9441.43 -995.143 1555.57 -339.143 133.714 364.551 
15473301 9702 -1521.43 1594.43 -19.75 675.143 675.432 
21493 3
15475501 9786.88 -2068.38 1657.5 -223.822 300.258 374.501 
15473400 9372 -1141.75 1548.88 -143.152 -302.283 334.466 
15473301 9782 -1465.75 1573.12 164.948 114.801 200.966 
21493.5 3
15475501 9735.43 -1910.43 1665.86 -102.687 315.262 331.565 
15473400 9221.29 -1330 1539.43 -300.827 -375.749 481.335 
15473301 9774.14 -1327.43 1562.57 -15.6829 276.091 276.536 
21494 3
15475501 9623.38 -1933.25 1677.25 -225.914 -46.0109 230.552 
15473400 8725.62 -1823.25 1645 -999.316 -994.456 1409.81 
15473301 9607.25 -1213.5 1548.25 -336.478 229.695 407.402 
21494.5 3
15475501 9551.43 -1689.57 1652.29 -141.627 479.682 500.153 
15473400 8145.86 -1578.14 1741.29 -1141.28 482.494 1239.08 
15473301 9527.86 -1001.43 1529 -156.285 417.463 445.759 
21495 3
15475501 9666.12 -1352.12 1607.62 226.226 665.575 702.971 
15473400 7642.88 -980.375 1749 -992.075 1179.03 1540.88 
15473301 9417.38 -834.875 1521.75 -217.913 328.508 394.213 
21495.5 3
15475501 9834.43 -1157 1613.29 332.616 385.623 509.252 
15473400 6972.86 -152.429 1727.14 -1324.15 1636.26 2104.92 
15473301 9311 -751.143 1545 -210.227 165.479 267.542 
21496 3
15475501 9946.5 -1131.25 1683.12 218.463 50.1949 224.155 
15473400 6204.12 573.375 1665.25 -1498.5 1414.82 2060.88 
15473301 9222.38 -787.75 1646 -172.758 -71.359 186.916 
21496.5 3
15475501 9967 -981.143 1719.57 41.1647 301.42 304.218 
15473400 5705.71 1023.43 1596.29 -1000.82 903.722 1348.47 
15473301 9339.71 -603.429 1694.86 235.621 370.123 438.758 
21497 3
15475501 9886.88 -662.875 1735.62 -158.978 631.484 651.188 
15473400 5081.12 1442.88 1505.62 -1239.26 832.235 1492.78 
15473301 9410 -292.875 1707.25 139.456 616.178 631.762 
21497.5 3
15475501 9566.43 -637.429 1748 -639.614 50.7913 641.627 
15473400 4279.86 1791.71 1480.57 -1599.34 696.286 1744.33 
15473301 9354 -136.286 1721.57 -111.776 312.553 331.939 
21498 3
15475501 8954.29 -327.714 1740.43 -1283.32 649.296 1438.23 
15473400 3492.71 2101 1527.71 -1650.19 648.398 1773.01 
15473301 9320.14 90.2857 1717.86 -70.9793 474.993 480.267 
21498.5 3
15475501 8336.71 109.429 1726 -1302.89 922.242 1596.26 
15473400 2682.14 2371.43 1623.14 -1710.07 570.524 1802.73 
15473301 8978.57 289.857 1706.86 -720.615 421.037 834.6 
21499 3
15475501 7902.38 736.25 1720.62 -827.313 1193.95 1452.57 
15473400 1913.88 2632 1712.75 -1463.37 496.327 1545.25 
15473301 8525.62 654.75 1702.12 -862.755 695.034 1107.89 
21499.5 3
15475501 7460.14 1065.29 1714 -879.189 654.147 1095.85 
15473400 1201.29 2835.71 1770 -1416.68 404.999 1473.43 
15473301 8029.29 1110.86 1701.86 -986.758 906.774 1340.12 
21500 3
15475501 7149.5 1495.88 1749.88 -632.674 876.964 1081.36 
15473400 482.125 3036.38 1855.25 -1464.69 408.678 1520.63 
15473301 7675.38 1582.25 1731.62 -720.796 960.067 1200.53 
21500.5 3
15475501 6814.62 1872.88 1752.75 -647.727 729.207 975.343 
15473400 -89.375 3348.38 1826.75 -1105.42 603.482 1259.42 
15473301 7283.75 2137 1772.12 -757.495 1073.02 1313.46 
21501 3
15475501 6331.57 2277.29 1764.86 -945.31 791.41 1232.86 
15473400 -822.429 3529.71 1817.29 -1434.55 354.871 1477.79 
15473301 6688.86 2663.57 1779.43 -1164.17 1030.47 1554.73 
21501.5 3
15475501 5890.43 2731.57 1771.86 -920.966 948.404 1321.99 
15473400 -1532.71 3839.86 1796.86 -1482.85 647.48 1618.05 
15473301 6648 3434.71 1782.43 -85.2967 1609.9 1612.16 
21502 3
15475501 5590.12 3174 1781.88 -599.408 883.091 1067.31 
15473400 -2133.5 4137.38 1784.25 -1199.17 593.848 1338.16 
15473301 7102 3642.25 1783 906.188 414.243 996.38 
21502.5 3
15475501 5327.29 3399.14 1792 -516.384 442.324 679.928 
15473400 -2799.71 4415 1744.71 -1308.87 545.432 1417.97 
15473301 7492.57 3005.57 1783 767.331 -1250.84 1467.45 
21503 3
15475501 4798.14 3534.29 1763.57 -1106.99 282.726 1142.53 
15473400 -3466.57 4640 1727 -1395.1 470.711 1472.37 
15473301 7462.29 2460.29 1783 -63.3592 -1140.77 1142.52 
21503.5 3
15475501 4299.5 3793.38 1746.62 -977.731 508.018 1101.84 
15473400 -4189.25 5030.62 1694.25 -1417.02 765.931 1610.77 
15473301 7448.38 2150.38 1781.38 -27.2759 -607.668 608.28 
21504 3
15475501 3821 4072.71 1773.57 -953.187 556.453 1103.72 
15473400 -4926.86 5486.71 1472.71 -1469.34 908.544 1727.54 
15473301 7508 1563.43 1768.29 118.775 -1169.22 1175.23 
21504.5 3
15475501 3399.88 4350.62 1752 -828.986 547.068 993.228 
15473400 -5824 5945.5 1275.5 -1766.03 903.121 1983.55 
15473301 7451.25 1292.88 1733.75 -111.713 -532.586 544.176 
21505 3
15475501 3154.43 4512.86 1732.43 -487.965 322.529 584.923 
15473400 -6591.57 6433.43 1450.43 -1525.99 970.037 1808.21 
15473301 7576.86 1052.14 1654.57 249.716 -478.593 539.823 
21505.5 3
15475501 2850.71 4698.71 1720.43 -619.825 379.3 726.672 
15473400 -7275 6825.71 1502 -1394.75 800.583 1608.19 
15473301 7610.29 862.429 1678.86 68.2216 -387.172 393.137 
21506 3
15475501 2501.62 4700.62 1741.12 -688.539 3.76867 688.549 
15473400 -7913.88 7271.12 1488.5 -1260.11 878.522 1536.12 
15473301 7666.12 615.25 1688.38 110.137 -487.532 499.817 
21506.5 3
15475501 2141.29 4448.57 1764.71 -710.728 -497.147 867.347 
15473400 -8405.29 7636.29 1534.71 -969.252 720.238 1207.56 
15473301 7682.29 367.286 1678.14 31.8752 -489.081 490.119 
21507 3
15475501 1597.43 4227.14 1775 -1119.05 -455.614 1208.24 
15473400 -8984.57 8045.14 1525.57 -1191.95 841.27 1458.93 
15473301 7673.71 192.429 1676.86 -17.6367 -359.788 360.22 
21507.5 3
15475501 1055.14 4119.71 1764.86 -1132.12 -224.277 1154.12 
15473400 -9566.14 8548.14 1511 -1214.14 1050.1 1605.26 
15473301 7698.71 47.5714 1696.43 52.1921 -302.416 306.886 
21508 3
15475501 403.625 4353.12 1763.12 -1222.36 437.919 1298.44 
15473400 -10150.5 9090 1472.75 -1096.35 1016.62 1495.16 
15473301 7801.88 -170.25 1703.88 193.547 -408.671 452.186 
21508.5 3
15475501 -42.1667 4430.5 1806.5 -902.412 156.63 915.904 
15473400 -10717 9549.33 1498.17 -1146.76 929.825 1476.36 
15473301 7964.5 -367 1657.33 329.2 -398.279 516.72 
21509 3
15475501 -458.75 4535.12 1797.38 -857.167 215.278 883.788 
15473400 -11249.9 10064.2 1493.75 -1096.45 1059.5 1524.71 
15473301 8108.62 -545.25 1605.88 296.553 -366.77 471.661 
21509.5 3
15475501 -907.857 4740.29 1774.71 -855.442 390.782 940.474 
15473400 -11867.9 10641.4 1430.14 -1177.11 1099.39 1610.66 
15473301 8320 -773.714 1604.71 402.619 -435.17 592.853 
21510 3
15475501 -1329.88 4802.88 1795.62 -835.679 123.939 844.82 
15473400 -12401.2 11281.2 1457.75 -1056.22 1266.97 1649.49 
15473301 8525.5 -949.25 1624.5 406.931 -347.595 535.178 
21510.5 3
15475501 -1856.71 4959.43 1828.43 -1026.98 305.173 1071.36 
15473400 -12970 11804.3 1430 -1108.67 1019.56 1506.21 
15473301 8702.86 -1207.86 1622.86 345.725 -504.107 611.27 
21511 3
15475501 -2170 4962.29 1804 -640.666 5.84283 640.693 
15473400 -13560 12437.3 1366.71 -1206.54 1294.48 1769.58 
15473301 8881.57 -1525.14 1631.14 365.469 -648.846 744.694 
21511.5 3
15475501 -2495.86 5061.86 1777.57 -667.74 204.04 698.218 
15473400 -14107 13086.1 1326.14 -1120.9 1329.63 1739.06 
15473301 9024.29 -1843.86 1644.57 292.447 -653.103 715.59 
21512 3
15475501 -2946.43 5162.43 1749.14 -923.302 206.089 946.023 
15473400 -14688.7 13764.3 1375.86 -1192.04 1389.64 1830.86 
15473301 9229.29 -2171.86 1658.86 420.082 -672.131 792.609 
21512.5 3
15475501 -3353.14 5205.86 1739.29 -835.142 89.1757 839.89 
15473400 -15219.3 14305.7 1442 -1089.47 1111.76 1556.59 
15473301 9484.86 -2417.29 1653.71 524.787 -503.96 727.583 
21513 3
15475501 -3910.29 5308.57 1731.57 -1130.11 208.345 1149.15 
15473400 -15682.7 14843.3 1570.29 -940.017 1090.41 1439.66 
15473301 9687.71 -2719.14 1644.43 411.475 -612.286 737.703 
21513.5 3
15475501 -4545.71 5446.71 1697.43 -1275.96 277.395 1305.77 
15473400 -16270 15441.7 1849.43 -1179.29 1201.66 1683.66 
15473301 9949 -3041.71 1637.57 524.67 -647.734 833.569 
21514 3
15475501 -5185 5717.29 1507.14 -1206.2 510.512 1309.79 
15473400 -16922.7 16115.7 1777.71 -1231.54 1271.7 1770.28 
15473301 10279 -3385.29 1645.43 622.642 -648.248 898.837 
21514.5 3
15475501 -5637 5848.57 1286.57 -918.699 266.841 956.667 
15473400 -17415.3 16628.3 1709.29 -1001.16 1041.81 1444.89 
15473301 10503.9 -3714.57 1639.43 457.027 -669.28 810.438 
21515 3
15475501 -6153.57 6036 1449.43 -1020.89 370.412 1086.01 
15473400 -17856.6 17246.4 1767.86 -872.106 1221.63 1500.98 
15473301 10646.1 -4062.57 1587.29 281.197 -687.747 743.013 
21515.5 3
15475501 -6598.71 6108.86 1482.43 -901.099 147.484 913.089 
15473400 -18244.1 17862.3 1910.43 -784.558 1246.67 1473 
15473301 10825.4 -4416.43 1533.71 362.927 -716.31 803.004 
21516 3
15475501 -7319 6381.29 1513.14 -1412.32 534.174 1509.97 
15473400 -18583 18393.3 1930 -664.426 1041.18 1235.12 
15473301 11049.6 -4774.57 1564.14 439.496 -702.241 828.432 
21516.5 3
15475501 -7833.86 6553.14 1496.86 -1011.51 337.637 1066.37 
15473400 -19013.7 19061.4 1792.14 -846.197 1312.66 1561.77 
15473301 11311.7 -5030.43 1582.86 515.015 -502.666 719.663 
21517 3
15475501 -8304 6759 1493.71 -967.372 423.574 1056.04 
15473400 -19668.9 19703.6 1451.29 -1348.03 1321.28 1887.58 
15473301 11569.1 -5231.43 1574.86 529.688 -413.58 672.026 
21517.5 2
15475501 -8734.14 6840.29 1567 -890.565 168.293 906.327 
15473301 11702 -5468.86 1572 275.067 -491.571 563.297 
21518 2
15475501 -9261.57 6960.57 1589.29 -1052.75 240.091 1079.78 
15473301 11832.4 -5786.57 1582.14 260.336 -634.16 685.518 
21518.5 2
15475501 -9724.57 7004.86 1626.86 -922.311 88.2186 926.52 
15473301 12140 -6104.43 1583.86 612.692 -633.182 881.085 
21519 2
15475501 -10225.1 7118.43 1596.71 -989.272 224.449 1014.41 
15473301 12417 -6414.29 1644.57 547.431 -612.366 821.385 
21519.5 2
15475501 -10778 7235.14 1541.29 -1057.09 223.163 1080.39 
15473301 12695.3 -6614.43 1656.14 532.095 -382.682 655.417 
21520 2
15475501 -11296.4 7423.14 1541.71 -1026.59 372.277 1092.01 
15473301 12977.6 -6749.14 1655 558.982 -266.761 619.372 
21520.5 2
15475501 -11900 7525 1531 -1195.19 201.697 1212.09 
15473301 13181.1 -6881.57 1657.57 403.112 -262.235 480.901 
21521 2
15475501 -12481.1 7727.29 1536.71 -1174.03 408.658 1243.12 
15473301 13319.6 -6974.71 1659 279.654 -188.167 337.065 
21521.5 2
15475501 -13003.6 7841.86 1521.43 -1068.36 234.297 1093.75 
15473301 13446.6 -7123.57 1692.29 259.714 -304.411 400.147 
21522 2
15475501 -13394.4 7987 1525.29 -805.891 299.264 859.662 
15473301 13574.6 -7207.43 1688.14 263.918 -172.901 315.511 
21522.5 2
15475501 -13832.5 8184.67 1524.67 -886.784 400.135 972.879 
15473301 13771.7 -7241.67 1651 398.978 -69.3079 404.953 
21523 2
15475501 -14302.7 8465.43 1521.86 -936.682 559.287 1090.95 
15473301 13902 -7413.57 1672.14 259.628 -342.44 429.735 
21523.5 2
15475501 -14731.1 8853.14 1516.43 -820.744 742.748 1106.93 
15473301 14017.6 -7565 1608 221.401 -290.093 364.928 
21524 2
15475501 -15016.9 9154.43 1517.86 -554.785 585.021 806.248 
15473301 14214.6 -7585.43 1515.29 382.524 -39.6671 384.575 
21524.5 2
15475501 -15214.4 9500.71 1487 -398.329 698.157 803.797 
15473301 14317.3 -7773.71 1507.71 207.085 -379.608 432.42 
21525 2
15475501 -15476.7 9761.71 1460.14 -525.623 523.046 741.523 
15473301 14325.4 -7877.71 1599 16.3184 -208.417 209.055 
21525.5 2
15475501 -15728.7 9966.43 1509.71 -500 406.179 644.191 
15473301 14380.7 -7890.86 1614.29 109.694 -26.0771 112.751 
21526 2
15475501 -16122.9 10278.3 1497.57 -794.643 628.744 1013.3 
15473301 14618.9 -7967.57 1607 480.127 -154.666 504.424 
21526.5 2
15475501 -16417.6 10519.7 1440.86 -616.557 505.081 797.025 
15473301 14792.1 -8131.43 1595 362.522 -342.797 498.931 
21527 2
15475501 -16663.6 10800.1 1481 -504.098 574.649 764.419 
15473301 14959.7 -8203.43 1600.57 343.384 -147.541 373.739 
21527.5 2
15475501 -16918 11107 1463.14 -513.997 619.913 805.286 
15473301 15074.4 -8195.71 1602.14 231.746 15.5844 232.269 
21528 2
15475501 -17297 11412.6 1411.86 -741.683 597.987 952.724 
15473301 15146.7 -8067 1595.43 141.459 251.887 288.891 
21528.5 2
15475501 -17717.1 11741.9 1413.71 -828.684 649.479 1052.87 
15473301 15200.4 -7911.43 1565.57 105.945 306.847 324.622 
21529 2
15475501 -18192 12013.9 1371.57 -949.714 544 1094.48 
15473301 15218.7 -7697.86 1526.71 36.5714 427.143 428.706 
21529.5 2
15475501 -18621.3 12420.4 1452.86 -868.999 823.019 1196.88 
15473301 15186 -7452.86 1501.57 -66.2232 495.951 500.353 
21530 2
15475501 -18935 12761 1370.33 -622.449 675.737 918.729 
15473301 14964.2 -7342 1471.83 -440.146 219.955 492.045 
21530.5 2
15475501 -19215.6 13075.9 1477.14 -580.893 651.878 873.145 
15473301 14976.4 -7274.43 1457.14 25.387 139.899 142.184 
21531 2
15475501 -19492.1 13449.9 1574.57 -556.482 752.515 935.922 
15473301 14563.1 -7485.57 1421.43 -831.561 -424.835 933.798 
21531.5 2
15475501 -19739.9 13627.9 1486.86 -496.421 356.713 611.293 
15473301 14508.6 -7047.29 1422.57 -109.362 878.328 885.11 
21532 2
15475501 -19984.6 13847.5 1481.5 -467.114 419.166 627.611 
15473301 14576.4 -7090.12 1415.25 129.396 -81.7544 153.059 
21532.5 2
15475501 -20100.3 14036 1581.17 -229.58 374.008 438.85 
15473301 14793.2 -7148.5 1515.67 430.142 -115.823 445.463 
21533 2
15475501 -20171.6 14094.3 1557.29 -144.207 117.987 186.324 
15473301 15180.1 -7099.43 1669.29 783.353 99.3349 789.626 
21533.5 2
15475501 -20310.1 13863.1 1450.86 -275.49 -459.529 535.781 
15473301 15329.7 -7097.14 1732.43 297.359 4.54416 297.393 
21534 1
15473301 15466.4 -7175.71 1771.14 279.009 -160.35 321.804 
21534.5 1
15473301 15235.6 -7312.86 1790.86 -450.893 -267.857 524.454 
21535 1
15473301 14941.7 -7325.29 1795.43 -572.821 -24.2272 573.333 
21535.5 1
15473301 14829.6 -7199.71 1772 -225.186 252.151 338.067 
21536 1
15473301 14754.7 -7139.57 1774.57 -148.821 119.568 190.904 
21536.5 1
15473301 14750.9 -6951 1731.71 -7.69889 376.39 376.469 
21537 1
15473301 14683 -6839.71 1677.86 -133.577 219.066 256.579 
21537.5 1
15473301 14703.3 -6806.43 1633 40.4098 66.3062 77.6496 
21538 1
15473301 14759.1 -6871.14 1650.14 116.612 -135.103 178.469 
21538.5 1
15473301 15053.1 -7084.43 1617.43 574.219 -416.574 709.409 
21539 1
15473301 15284.1 -7225.75 1573.62 447.64 -273.879 524.777 
21539.5 1
15473301 15405 -7390.62 1570.88 249.227 -339.948 421.52 
21540 1
15473301 15451.9 -7502.29 1546.57 95.6268 -227.879 247.13 
21540.5 1
15473301 15454.4 -7430.86 1508 5.54187 153.941 154.041 
21541 1
15473301 15327 -7594 1506.62 -242.26 -310.158 393.557 
21541.5 1
15473301 15033.6 -7970.86 1496.71 -584.519 -750.711 951.436 
21542 1
15473301 14715.3 -8067.86 1495.86 -640.414 -195.171 669.494 
21542.5 1
15473301 14407.8 -7915.5 1494.88 -604.196 299.326 674.277 
21543 1
15473301 14262 -7782.17 1493.83 -297.449 272.109 403.137 
21543.5 1
15473301 14220.5 -7717.62 1488.88 -85.3909 132.802 157.886 
21544 1
15473301 14278.1 -7673.29 1486.86 107.945 83.0324 136.186 
21544.5 1
15473301 14692.3 -7989.67 1487.67 861.103 -657.757 1083.58 
21545 1
15473301 15101.1 -8253.29 1541.14 867.961 -559.701 1032.77 
21545.5 1
15473301 15407.5 -8636.75 1616.25 578.032 -723.518 926.066 
21546 1
15473301 15515.2 -8737.5 1617.67 219.28 -205.193 300.314 
21546.5 1
15473301 15640.1 -8909.38 1637.62 245.498 -337.672 417.482 
21547 1
15473301 15698.1 -9084.57 1637.71 111.573 -336.916 354.91 
21547.5 1
15473301 15810.7 -9254.43 1657.71 229.27 -345.941 415.018 
21548 1
15473301 15599.4 -9372.14 1655 -436.541 -243.211 499.719 
21548.5 1
15473301 15402.1 -9478.86 1671.29 -402.624 -217.784 457.751 
21549 1
15473301 15451.5 -9811.38 1661 95.1005 -640.69 647.709 
21549.5 1
15473301 15474.8 -9888.83 1660.33 47.5221 -157.756 164.759 
21550 1
15473301 15500.6 -9534.43 1671.14 54.4146 749.27 751.243 
21550.5 1
15473301 15665.2 -9247 1655 308.387 538.256 620.34 
21551 1
15473301 15675.9 -9108.43 1652.71 20.5565 268.549 269.335 
21551.5 1
15473301 15677.9 -9109.29 1649.14 4.01606 -1.72117 4.36935 
21552 1
15473301 15516.3 -9541 1670.14 -325.093 -868.64 927.481 
21552.5 1
15473301 15589.5 -9623.33 1691.5 148.508 -167.005 223.484 
21553 1
15473301 15741.9 -9717.86 1700.14 322.791 -200.262 379.867 
21553.5 1
15473301 15826.1 -9868.57 1693.86 168.909 -302.033 346.055 
21554 1
15473301 15925.9 -10026.9 1709.71 198.239 -314.683 371.92 
21554.5 1
15473301 16053.7 -10086.9 1670.14 253.685 -119.048 280.229 
21555 1
15473301 16201.6 -10104.3 1677.14 296.307 -34.927 298.358 
21555.5 1
15473301 16263.9 -10242.1 1679.57 121.178 -268.205 294.309 
21556 1
15473301 16331.3 -10409.4 1652 128.435 -318.639 343.55 
21556.5 1
15473301 16458 -10551.2 1639 266.767 -298.396 400.256 
21557 1
15473301 16628.8 -10590 1595.62 344.254 -78.293 353.045 
21557.5 1
15473301 16674 -10655.1 1607.14 84.8968 -122.219 148.812 
21558 1
15473301 16702.2 -10698.7 1615.5 58.6806 -90.6746 108.006 
21558.5 1
15473301 16787.6 -10712 1594.57 179.422 -28.0112 181.595 
21559 1
15473301 16803.9 -10722.2 1603.25 31.7808 -19.9805 37.5399 
21559.5 1
15473301 16866.5 -10672.2 1614.5 123.765 98.9789 158.476 
21560 1
15473301 16970.2 -10659.4 1612.75 209.173 25.7897 210.757 
21560.5 1
15473301 17077.9 -10908.7 1643.29 202.65 -469.566 511.428 
21561 1
15473301 17271.4 -11150.7 1621.14 387.143 -484 619.787 
21561.5 1
15473301 17624.9 -11298.1 1560.43 725.726 -302.728 786.335 
21562 1
15473301 17921.1 -11364.3 1588.14 610.898 -136.377 625.936 
21562.5 1
15473301 18228.9 -11516 1586.43 627.988 -309.621 700.167 
21563 1
15473301 18637.6 -11817.6 1585.71 824.021 -608.007 1024.05 
21563.5 1
15473301 19122 -12064 1604.29 951.726 -484.143 1067.79 
21564 1
15473301 19474.4 -12316.1 1660.43 702.049 -502.277 863.223 
21564.5 1
15473301 19820.4 -12487 1629.71 696.177 -343.777 776.431 
21565 1
15473301 20185.3 -12701 1626.29 725.362 -425.447 840.925 
21565.5 1
15473301 20517 -12914.6 1622.86 656.86 -422.914 781.23 
21566 1
15473301 20898.4 -13067.9 1639.43 799.641 -321.354 861.797 
21566.5 1
15473301 21215.7 -13211.4 1639.29 644.89 -291.812 707.84 
21567 1
15473301 21549.6 -13429.6 1636.5 638.453 -417.202 762.679 
21567.5 1
15473301 21995 -13569.6 1626 878.452 -276.028 920.798 
21568 1
15473301 22424.6 -13760.4 1594.43 896.809 -398.449 981.34 
21568.5 1
15473301 22802.4 -13880.6 1578.14 768.002 -244.193 805.889 
21569 1
15473301 23207.1 -14122.6 1561.29 795.116 -475.442 926.421 
21569.5 1
15473301 23978 -14257.3 1568.29 1468.3 -256.599 1490.55 
21570 1
15473301 24509.4 -14454 1577.57 1035.92 -383.459 1104.62 
21570.5 1
15473301 24754.7 -14658.2 1590.33 516.291 -429.825 671.793 
21571 1
15473301 25085 -14856.1 1609.5 659.348 -395.126 768.677 
21571.5 1
15473301 25507.3 -14984.8 1650.33 818.475 -249.435 855.64 
21572 1
15473301 25876.9 -15058 1659.43 792.97 -157.01 808.364 
21572.5 1
15473301 26194.4 -15156 1658.57 626.374 -193.294 655.52 
21573 1
15473301 26563.3 -15347.7 1622 749.71 -389.663 844.927 
21573.5 1
15473301 27083 -15649.2 1611.75 986.175 -572.174 1140.14 
21574 1
15473301 27646.1 -15910.7 1624.86 1102.04 -511.672 1215.03 
21574.5 1
15473301 28240.3 -16119.7 1611.57 1222.52 -430.041 1295.95 
21575 1
15473301 28578.4 -16139.4 1644.71 705.935 -41.1572 707.134 
21575.5 1
15473301 29004.1 -16191 1683 817.076 -98.9855 823.05 
21576 1
15473301 29344.7 -16354.5 1673.67 662.532 -318.093 734.937 
21576.5 1
15473301 29632 -16622.3 1649.43 638.519 -595.079 872.826 
21577 1
15473301 29984.1 -16822 1627.62 658.178 -373.298 756.67 
21577.5 1
15473301 30448.9 -16965.1 1604.57 892 -274.746 933.354 
21578 1
15473301 30879.3 -17134.6 1557.57 860.857 -338.857 925.148 
21578.5 1
15473301 31387 -17393.1 1515.29 1053.35 -536.455 1182.09 
21579 1
15473301 31787.7 -17558.3 1495.71 822.822 -339.102 889.959 
21579.5 1
15473301 32039.9 -17778.3 1461.14 519.882 -453.608 689.955 
21580 1
15473301 32437.1 -17876.9 1484.88 772.895 -191.808 796.339 
21580.5 1
15473301 32789 -18125.6 1493.14 670.238 -473.707 820.742 
21581 1
15473301 33133.9 -18390.1 1485.43 702.357 -538.842 885.243 
21581.5 1
15473301 33457 -18359.1 1460 671.815 64.4491 674.899 
21582 1
15473301 33630.1 -17987.1 1631.71 339.496 729.412 804.549 
21582.5 1
15473301 33867.3 -17927 1762 471.457 119.568 486.383 
21583 1
15473301 34142.1 -17986.6 1793.14 547.524 -118.668 560.236 
21583.5 1
15473301 34490.4 -17973.9 1825.29 712.241 26.0006 712.715 
21584 1
15473301 35118.1 -18032.6 1788.14 1268.11 -118.615 1273.64 
21584.5 1
15473301 35684.1 -18127.6 1763.86 1099.03 -184.466 1114.4 
21585 1
15473301 36144.9 -18257.4 1754 880.907 -248.293 915.23 
21585.5 1
15473301 36568.6 -18431.6 1787.57 852.544 -350.388 921.739 
21586 1
15473301 37083.6 -18592 1830 1030 -320.857 1078.82 
21586.5 1
15473301 37484.1 -18835.9 1835 791.643 -481.931 926.799 
21587 1
15473301 37980.1 -19086.1 1807.43 990.02 -499.572 1108.92 
21587.5 1
15473301 38453.3 -19454.6 1821 951.998 -741.305 1206.58 
21588 1
15473301 38833.4 -19747.6 1878.43 766.417 -590.726 967.653 
21588.5 1
15473301 39274.1 -19834.3 1829.14 893.944 -175.891 911.084 
21589 1
15473301 39645.6 -19994.1 1786.71 770.599 -331.654 838.938 
21589.5 1
15473301 40196.1 -20159.9 1747.38 1109.99 -334.137 1159.19 
21590 1
15473301 40902.3 -20395.7 1728.43 1365.88 -456.169 1440.04 
21590.5 1
15473301 41509.4 -20625.7 1757 1204.65 -456.349 1288.19 
21591 1
15473301 42013 -20774.6 1782 1019.38 -301.33 1062.98 
21591.5 1
15473301 42370.6 -21053.7 1768.43 698.382 -545.201 885.992 
21592 1
15473301 42834 -21227.9 1784.57 932.452 -350.388 996.112 
21592.5 1
15473301 43217.9 -21399.3 1857.14 814.983 -363.967 892.564 
21593 1
15473301 43666.5 -21618.9 1806.62 879.692 -430.567 979.411 
21593.5 1
15473301 44152.4 -21788.6 1707.71 958.439 -334.707 1015.2 
21594 1
15473301 44527.4 -21923.1 1753 732.422 -262.835 778.154 
21594.5 1
15473301 45049.4 -21801.1 1761.57 1080.75 252.588 1109.87 
21595 1
15473301 45484.1 -21872.8 1826.75 845.713 -139.314 857.111 
21595.5 1
15473301 45693.4 -21980.4 1831 416.939 -214.499 468.88 
21596 1
15473301 45829 -21990.3 1852.14 280.686 -20.4082 281.427 
21596.5 1
15473301 45937.9 -21997.1 1865 213.063 -13.3841 213.483 
21597 1
15473301 46101 -21990.8 1865.83 324.304 12.5083 324.545 
21597.5 1
15473301 46210.1 -22088.5 1815.38 231.197 -206.921 310.271 
21598 1
15473301 46384.9 -22201.6 1833 343.285 -222.144 408.892 
21598.5 1
15473301 46514.1 -22450.4 1827.43 270.472 -520.622 586.687 
21599 1
15473301 46630.1 -22643.6 1816.12 225.208 -375.139 437.547 
21599.5 1
15473301 46705.9 -22555 1829.29 146.201 171.091 225.048 
21600 1
15473301 46721.1 -22738.1 1813 30.5357 -366.25 367.521 
21600.5 1
15473301 46618 -22916.1 1795.57 -200.632 -346.338 400.254 
21601 1
15473301 46591.6 -23010.9 1785.43 -55.5222 -198.98 206.581 
21601.5 1
15473301 46545.2 -23113.5 1785.25 -91.9076 -203.656 223.434 
21602 1
15473301 47123.4 -22884.6 1787 1133.68 448.88 1219.32 
