# Supplementary material for: Intrinsic group behaviour II: On the dependence of triad spatial dynamics on social and personal features; and on the effect of social interaction on small group dynamics
Source: PLoS One. 2019 Dec 3;14(12):e0225704. doi: 10.1371/journal.pone.0225704 (PMC6890182; doi:10.1371/journal.pone.0225704)
Supplement: S4 Data Set — (ZIP) [file pone.0225704.s004.zip › set_3_nint/group_traj_triad_noint/traj_3_0324_49.dat]

3 15451400 15451700 15445800 0 0 1 0 2 1 0 20 10 30 1613.57 1772.1 1441.5 
21298 1
15445800 5527.75 -1409.5 985.5 0 0 0 
21298.5 1
15445800 5766.62 -1753.25 1055.88 625.327 -899.869 1095.81 
21299 1
15445800 6097.25 -2192.5 1000.5 632.17 -839.866 1051.2 
21299.5 1
15445800 6382.25 -2533.88 961.375 576.923 -691.043 900.211 
21300 1
15445800 6505.38 -3359.62 1220.5 251.276 -1685.2 1703.83 
21300.5 1
15445800 6497.5 -3576.38 1495.5 -15.6561 -430.915 431.199 
21301 1
15445800 6482 -3705.67 1509.44 -29.8651 -249.117 250.901 
21301.5 1
15445800 6463.86 -3715.29 1523.43 -36.4314 -19.3154 41.2351 
21302 1
15445800 6373.75 -3494.25 1527.12 -183.892 451.093 487.136 
21302.5 1
15445800 6281.88 -3257.88 1538.88 -183.018 470.867 505.184 
21303 1
15445800 6181.25 -3425.38 1538.5 -207.903 -346.074 403.722 
21303.5 1
15445800 6103.88 -3448.12 1543.75 -154.133 -45.3187 160.658 
21304 1
15445800 6440.12 -3480.75 1561.62 645.393 -62.62 648.424 
21304.5 1
15445800 6446.14 -3548.43 1559 12.1328 -136.449 136.987 
21305 1
15445800 6302.29 -3584 1555.57 -292.393 -72.2997 301.199 
21305.5 1
15445800 6225.25 -3455.25 1550.25 -151.944 253.945 295.931 
21306 1
15445800 6129.29 -3500 1551.14 -182.789 -85.2381 201.686 
21306.5 1
15445800 6113.43 -3566.43 1548.57 -32.23 -135.017 138.811 
21307 1
15445800 6122 -3500.14 1549.29 17.4571 135.001 136.125 
21307.5 1
15445800 6216.71 -3673.86 1549.14 198.562 -364.181 414.795 
21308 1
15445800 6295.38 -3614.12 1563.38 153.335 116.437 192.533 
21308.5 1
15445800 6380 -3690.86 1565.29 164.32 -148.994 221.812 
21309 1
15445800 6262.29 -3512.43 1556.57 -243.715 369.417 442.568 
21309.5 1
15445800 6193 -3425.62 1556.38 -134.797 168.879 216.079 
21310 1
15445800 6191.43 -3251.29 1550.86 -3.1682 351.49 351.505 
21310.5 1
15445800 6205 -3193.38 1552 27.4725 117.228 120.404 
21311 1
15445800 6196.71 -3285 1576.14 -16.7388 -185.101 185.856 
21311.5 1
15445800 6351.43 -3470.43 1565.43 315.743 -378.426 492.849 
21312 1
15445800 6499.29 -3526 1555.29 306.758 -115.293 327.708 
21312.5 1
15445800 6285.75 -3452.88 1581 -417.062 142.822 440.839 
21313 1
15445800 6341.38 -3354.5 1567.5 106.155 187.739 215.672 
21313.5 1
15445800 6241.86 -3384.43 1557 -206.041 -61.9639 215.157 
21314 2
15451400 29260 -15662.9 1672 0 0 0 
15445800 6178.62 -3360.88 1551.88 -122.781 45.7351 131.022 
21314.5 2
15451400 28880.3 -15848.7 1667.14 -770.212 -376.992 857.525 
15445800 6203.71 -3433.86 1548.71 47.5176 -138.224 146.163 
21315 2
15451400 28530.7 -15755.4 1660.57 -739.052 197.221 764.914 
15445800 6179.43 -3642.14 1545.86 -51.344 -440.35 443.334 
21315.5 2
15451400 28234.6 -15860.9 1663.14 -619.546 -220.562 657.635 
15445800 6200.86 -3613.57 1550.57 44.8296 59.7729 74.7161 
21316 2
15451400 27924.4 -15745.6 1667.88 -603.495 224.187 643.79 
15445800 6210.75 -3659.62 1558.12 19.2468 -89.5984 91.6423 
21316.5 2
15451400 27892.9 -15941.7 1684.86 -60.963 -379.283 384.151 
15445800 6302.43 -3670.29 1555 177.328 -20.6203 178.523 
21317 3
15451700 28747.2 -16295.8 1641 0 0 0 
15451400 27974.4 -16200.7 1717.14 172.821 -548.729 575.3 
15445800 6308.14 -3670.86 1554.57 12.1065 -1.21065 12.1669 
21317.5 3
15451700 28375.3 -16514.4 1591.71 -781.263 -459.234 906.238 
15451400 27905.7 -16276.3 1713.29 -134.999 -148.47 200.669 
15445800 6383.71 -3700 1551.57 148.47 -57.2551 159.128 
21318 3
15451700 28130.6 -16619.1 1631.25 -477.853 -204.485 519.767 
15451400 27704.9 -16044.8 1707.38 -392.264 452.218 598.642 
15445800 6425.5 -3698.75 1549.38 81.6127 2.44141 81.6492 
21318.5 3
15451700 27989.3 -16621.7 1652 -273.913 -5.018 273.959 
15451400 27513.4 -15916.3 1711.57 -371.02 248.962 446.809 
15445800 6411.86 -3672 1551.43 -26.4396 51.8411 58.1941 
21319 3
15451700 27735.9 -16731.4 1622.71 -517.201 -223.907 563.588 
15451400 27383.6 -15926.3 1728.86 -265.015 -20.4082 265.799 
15445800 6492 -3658 1556.57 163.557 28.5714 166.034 
21319.5 3
15451700 27482.9 -16625.6 1617 -504.99 211.292 547.411 
15451400 27223 -15957 1743.86 -320.502 -61.306 326.313 
15445800 6415.57 -3734.43 1567.86 -152.552 -152.552 215.741 
21320 3
15451700 27296.6 -16507.3 1628.14 -358.932 227.911 425.177 
15451400 26980.7 -15823 1717.43 -466.832 258.189 533.473 
15445800 6401.57 -3723.86 1560.71 -26.975 20.3688 33.8014 
21320.5 3
15451700 27090.7 -16458.5 1601.17 -441.856 104.69 454.089 
15451400 26726.3 -15791.5 1666.5 -545.882 67.5966 550.051 
15445800 6258 -3681 1557.83 -308.093 91.9681 321.527 
21321 3
15451700 26794.9 -16507 1551 -590.403 -96.8064 598.286 
15451400 26444.2 -15880 1692.12 -563.041 -176.647 590.101 
15445800 6165.62 -3535.25 1562 -184.381 290.918 344.427 
21321.5 3
15451700 26629.9 -16548 1563.29 -316.126 -78.5441 325.738 
15451400 26244.9 -16005.7 1706.29 -381.979 -240.832 451.561 
15445800 6130.14 -3511.29 1566.71 -67.9735 45.9086 82.0243 
21322 3
15451700 26606.3 -16474.9 1555.86 -48.5009 150.5 158.122 
15451400 26111.4 -16063.1 1672.71 -274.544 -118.166 298.894 
15445800 6200.14 -3571 1566.14 144.033 -122.869 189.32 
21322.5 3
15451700 26544 -16498.4 1536.71 -127.374 -48.2033 136.19 
15451400 25944 -16086.7 1687.86 -342.39 -48.2033 345.766 
15445800 6260.29 -3462.29 1581.14 122.992 222.32 254.073 
21323 3
15451700 26293.5 -16649.5 1530.5 -497.024 -299.745 580.413 
15451400 25813.6 -16146.6 1760.88 -258.681 -118.87 284.685 
15445800 6241.5 -3606.75 1565.12 -37.2732 -286.635 289.049 
21323.5 3
15451700 26341.6 -16787.3 1534.57 92.802 -265.996 281.719 
15451400 25650.6 -16182 1747.29 -314.775 -68.2915 322.098 
15445800 6330.29 -3504.14 1562.86 171.401 198.083 261.945 
21324 3
15451700 26344.7 -16762.3 1542.86 6.42711 51.1247 51.5272 
15451400 25505.6 -16105.6 1737 -296.524 156.296 335.193 
15445800 6373.43 -3739.29 1564.29 88.2267 -480.865 488.891 
21324.5 3
15451700 26513.7 -16798.9 1548.71 338.677 -73.2894 346.517 
15451400 25567.9 -16088.7 1711.71 124.821 33.7818 129.312 
15445800 6416.14 -3604.86 1559.14 85.5998 269.396 282.669 
21325 3
15451700 26657 -16800.1 1563 291.824 -2.61856 291.836 
15451400 25565 -16125.3 1709 -5.81903 -74.4836 74.7105 
15445800 6363.29 -3338.14 1555 -107.652 543.206 553.771 
21325.5 3
15451700 26757.9 -16754.7 1597.43 207.099 93.2825 227.138 
15451400 25540.6 -16195.7 1739.57 -50.1613 -144.617 153.07 
15445800 6366.57 -3340.29 1550.43 6.74685 -4.40012 8.05487 
21326 3
15451700 26804.6 -16622 1584 92.8713 263.845 279.713 
15451400 25607.4 -16276.7 1736 132.917 -161.034 208.803 
15445800 6396.14 -3207.43 1556.71 58.7901 264.13 270.593 
21326.5 3
15451700 26550.7 -16452.1 1581.43 -504.686 337.688 607.241 
15451400 25744 -16071.3 1718.71 271.514 408.407 490.424 
15445800 6290.57 -3174 1571.43 -209.884 66.4584 220.154 
21327 3
15451700 26397.9 -16362.1 1555.86 -303.891 178.926 352.653 
15451400 25719.1 -15840 1675 -49.4178 459.813 462.46 
15445800 6265 -3230.14 1570.14 -50.8378 -111.616 122.648 
21327.5 3
15451700 26300.4 -16501.6 1569.57 -188.086 -269.167 328.371 
15451400 25740.6 -15814.1 1648.29 41.3679 49.9173 64.8308 
15445800 6212.57 -3484.43 1576.71 -101.213 -490.899 501.225 
21328 3
15451700 26281.4 -16513.9 1561 -36.6089 -23.6719 43.5955 
15451400 25697.3 -15778.7 1651 -83.4021 68.2631 107.777 
15445800 6398.57 -3603.57 1579.86 358.382 -229.562 425.601 
21328.5 3
15451700 26535.7 -16706.5 1557.33 537.501 -407.279 674.376 
15451400 25657.7 -15787 1661.67 -83.7612 -17.5174 85.5733 
15445800 6451.17 -3638.17 1580.5 111.195 -73.14 133.093 
21329 3
15451700 26620.6 -16763.9 1548.29 182.199 -123.084 219.878 
15451400 25669.7 -15760.6 1702.43 25.8533 56.7137 62.3284 
15445800 6341.57 -3513.71 1580.29 -235.183 267.065 355.858 
21329.5 3
15451700 26692.6 -16727.6 1553.43 141.732 71.4286 158.714 
15451400 25646.1 -15891.1 1669.57 -46.4004 -257.03 261.185 
15445800 6325.14 -3276.14 1594.71 -32.3397 467.66 468.777 
21330 3
15451700 26768 -16744.1 1577.14 145.615 -31.9912 149.088 
15451400 25646.7 -16177 1676 1.10314 -551.848 551.849 
15445800 6315.29 -3268 1588.57 -19.0292 15.7198 24.6825 
21330.5 3
15451700 26714.6 -16624 1552.71 -103.745 233.287 255.315 
15451400 25640 -16189 1694.29 -13.0374 -23.301 26.7004 
15445800 6362.71 -3391.86 1583.86 92.0943 -240.499 257.529 
21331 3
15451700 26730.1 -16667.3 1537.29 30.5922 -85.0407 90.3759 
15451400 25633 -15971.7 1708.57 -13.7525 426.887 427.109 
15445800 6344.57 -3621.43 1575.57 -35.6441 -451.024 452.431 
21331.5 3
15451700 26605.6 -16763 1542.57 -249.642 -191.812 314.822 
15451400 25715.4 -15914.9 1706.43 165.188 113.942 200.673 
15445800 6292.86 -3426.71 1567.86 -103.636 390.209 403.737 
21332 3
15451700 26596.1 -16734.1 1557.29 -18.782 57.4843 60.4749 
15451400 25716 -15913.6 1720.57 1.1383 2.56118 2.80275 
15445800 6244.71 -3483.71 1579.29 -95.9021 -113.546 148.627 
21332.5 3
15451700 26621.4 -16642.4 1555.29 49.0033 177.741 184.372 
15451400 25693 -15822 1733 -44.5736 177.464 182.976 
15445800 6182.43 -3604.29 1574.71 -120.709 -233.666 263.002 
21333 3
15451700 26645.6 -16493.3 1559.71 48.6751 300.691 304.605 
15451400 25752.4 -15767.3 1674 119.816 110.311 162.863 
15445800 6204 -3463.14 1568.29 43.4908 284.562 287.866 
21333.5 3
15451700 26536.2 -16423.8 1555.17 -231.79 147.145 274.551 
15451400 25860.2 -16090 1699 228.259 -683.717 720.812 
15445800 6177.83 -3492.83 1568.17 -55.4379 -62.9036 83.8464 
21334 3
15451700 26484.4 -16615 1558 -107.564 -397.436 411.734 
15451400 25854 -16197.9 1734.86 -12.8205 -224.235 224.601 
15445800 6133.71 -3516.86 1580 -91.7236 -49.9455 104.44 
21334.5 3
15451700 26682.4 -16793.4 1554.86 393.638 -354.729 529.89 
15451400 25760.6 -16296.6 1754 -185.743 -196.251 270.213 
15445800 6168.71 -3536.57 1587.86 69.5825 -39.1934 79.8614 
21335 3
15451700 26623.4 -16597.1 1554.29 -120.408 400.583 418.288 
15451400 25729.1 -16368.7 1744.43 -64.1399 -147.23 160.595 
15445800 6179.43 -3533.71 1583 21.8659 5.8309 22.63 
21335.5 3
15451700 26498.4 -16287.3 1536.57 -253.036 627.241 676.357 
15451400 25795.4 -16357.1 1729.43 134.182 23.4239 136.211 
15445800 6128 -3562.14 1578.71 -104.106 -57.5477 118.953 
21336 3
15451700 26500.3 -16206.9 1531.29 3.58522 155.268 155.309 
15451400 25951.3 -16128.6 1728.14 300.883 441.258 534.077 
15445800 6404.29 -3529 1576.57 533.37 63.9823 537.194 
21336.5 3
15451700 26474.1 -16391.3 1528.14 -49.8909 -351.963 355.481 
15451400 25962 -16041.4 1719.43 20.4471 166.303 167.555 
15445800 6546 -3576.86 1574.14 270.447 -91.3304 285.452 
21337 3
15451700 26479 -16681.7 1540.33 9.93281 -593.826 593.909 
15451400 25838.3 -15964.8 1711.83 -252.897 156.636 297.476 
15445800 6582.67 -3521 1569 74.983 114.227 136.639 
21337.5 3
15451700 26353.6 -16568.3 1535.71 -264.617 239.2 356.706 
15451400 25589.7 -15862.1 1676.71 -524.513 216.647 567.494 
15445800 6248 -3616.86 1559.86 -706.048 -202.23 734.439 
21338 3
15451700 26290.7 -16446 1538.71 -119.728 232.925 261.895 
15451400 25508.7 -15841 1699.29 -154.286 40.2721 159.455 
15445800 6143.71 -3662.71 1559.14 -198.639 -87.3469 216.996 
21338.5 3
15451700 26555 -16584.5 1560.5 539.359 -282.653 608.934 
15451400 25518.2 -15825.3 1687.33 19.2906 31.9728 37.3415 
15445800 6141.83 -3564.83 1571.17 -3.83868 199.757 199.794 
21339 3
15451700 26774.7 -16535 1536.71 461.585 103.992 473.154 
15451400 25581.3 -15740 1679.71 132.603 179.272 222.984 
15445800 6179.86 -3574.43 1585.86 79.882 -20.1581 82.3861 
21339.5 3
15451700 26762.6 -16448.4 1535 -23.3966 166.804 168.437 
15451400 25675.1 -15777.4 1692.43 180.842 -72.1167 194.691 
15445800 6187.57 -3527.86 1594.29 14.8637 89.733 90.9557 
21340 3
15451700 26748.6 -16433.1 1533.57 -26.7686 29.227 39.633 
15451400 25706.9 -15723.1 1646.71 60.6392 103.797 120.212 
15445800 6220.43 -3468.86 1590.14 62.8244 112.811 129.125 
21340.5 3
15451700 26506.9 -16545.7 1548.29 -465.731 -216.901 513.762 
15451400 25642.9 -15790.3 1663 -123.314 -129.37 178.726 
15445800 6302.14 -3373.86 1582.71 157.446 183.044 241.442 
21341 3
15451700 26249.8 -16655.2 1545.33 -529.946 -225.675 575.997 
15451400 25531.5 -15957.5 1685.17 -229.602 -344.772 414.228 
15445800 6242.83 -3400.5 1580.5 -122.288 -54.9337 134.06 
21341.5 3
15451700 25866.6 -16538 1520.86 -761.952 232.936 796.762 
15451400 25535.4 -15874.7 1715.86 7.81028 164.584 164.769 
15445800 6147.14 -3472.43 1577.57 -190.24 -142.999 237.991 
21342 3
15451700 25665.7 -16451.7 1500.83 -414.237 178.007 450.864 
15451400 25510 -15716.3 1728.67 -52.43 326.559 330.741 
15445800 6199.83 -3483.5 1574 108.64 -22.8277 111.013 
21342.5 3
15451700 25309 -16349.9 1556.86 -730.874 208.626 760.067 
15451400 25358 -15727.6 1730.57 -311.475 -23.0289 312.326 
15445800 6162.29 -3488.14 1573.43 -76.9418 -9.51405 77.5278 
21343 3
15451700 24976 -16331.3 1573.57 -629.49 35.1067 630.468 
15451400 25050.7 -15736.3 1713.71 -580.88 -16.4731 581.114 
15445800 6238 -3326.29 1571 143.127 305.968 337.79 
21343.5 3
15451700 24639.2 -16385.7 1571.33 -691.65 -111.665 700.606 
15451400 24828.7 -15732.5 1692.83 -455.95 7.77354 456.016 
15445800 6294.83 -3192.5 1564.5 116.701 274.714 298.474 
21344 3
15451700 24370.4 -16269.3 1566.29 -542.905 235.113 591.628 
15451400 24562.1 -15684.3 1696.71 -538.432 97.4026 547.171 
15445800 6423.14 -3733.43 1561 259.211 -1092.78 1123.11 
21344.5 3
15451700 24109.3 -16127.7 1560.43 -504.137 273.304 573.454 
15451400 24262.6 -15569.4 1706.43 -578.323 221.732 619.373 
15445800 6344.57 -3779 1564.29 -151.682 -87.9757 175.349 
21345 3
15451700 23848.7 -15995.7 1545.29 -526.407 266.667 590.098 
15451400 23936.4 -15414.4 1723.86 -658.874 313.131 729.498 
15445800 6329.14 -3686.71 1563 -31.1688 186.436 189.023 
21345.5 3
15451700 23583.7 -15906.9 1531.71 -536.437 179.873 565.791 
15451400 23713.4 -15311.1 1727 -451.417 209.08 497.486 
15445800 6245 -3515.29 1562.86 -170.33 347.021 386.57 
21346 3
15451700 23241.5 -15792 1517.5 -696.974 233.925 735.183 
15451400 23418.3 -15173 1682.5 -601.009 281.35 663.603 
15445800 6214.67 -3399.83 1578.17 -61.7787 235.137 243.118 
21346.5 3
15451700 22935.7 -15722.9 1491.29 -635.729 143.748 651.778 
15451400 23039.3 -15017.1 1682.57 -788.041 324.027 852.058 
15445800 6137.29 -3428.86 1586.71 -160.875 -60.3406 171.819 
21347 3
15451700 22599.3 -15503.1 1515.86 -654.53 427.46 781.749 
15451400 22770.6 -14862.9 1677 -522.79 300.167 602.835 
15445800 6195.14 -3532.14 1580.14 112.563 -200.945 230.324 
21347.5 3
15451700 22298 -15293 1453.29 -574.973 401.036 701.016 
15451400 22369.7 -14716.7 1640.29 -764.995 278.899 814.249 
15445800 6434.86 -3596.29 1579.43 457.47 -122.41 473.564 
21348 3
15451700 21976.8 -15061 1416.83 -641.051 463.074 790.812 
15451400 22085.5 -14493.2 1634.83 -567.294 446.203 721.747 
15445800 6514 -3536 1576.67 157.97 120.331 198.58 
21348.5 3
15451700 21655 -14728.9 1421.29 -660.849 682.018 949.668 
15451400 21774 -14169.9 1655.86 -639.63 663.88 921.88 
15445800 6604 -3315 1569.86 184.805 453.799 489.986 
21349 3
15451700 21295.5 -14448.3 1500.67 -732.179 571.332 928.712 
15451400 21413.2 -13947.5 1697.17 -734.895 452.866 863.225 
15445800 6597.5 -3248.83 1576.67 -13.2383 134.759 135.408 
21349.5 3
15451700 20945 -14287.3 1488.29 -698.207 320.812 768.384 
15451400 21109.1 -13712.6 1695.57 -605.625 467.985 765.37 
15445800 6538 -3391.43 1571.43 -118.526 -284.054 307.791 
21350 3
15451700 20575.3 -14140.7 1521.43 -745.392 295.507 801.831 
15451400 20843.3 -13526.1 1703.14 -536.002 375.864 654.654 
15445800 6475.14 -3717.29 1563 -126.728 -656.97 669.081 
21350.5 3
15451700 20208.3 -13960.4 1543.57 -708.494 348.042 789.365 
15451400 20549.7 -13296.9 1725.43 -566.74 442.637 719.112 
15445800 6396.14 -3710 1558.86 -152.51 14.0651 153.157 
21351 3
15451700 19886 -13718 1579.57 -635.672 478.163 795.436 
15451400 20238.4 -13071 1718.57 -613.976 445.478 758.562 
15445800 6403.71 -3669.86 1560 14.9338 79.1772 80.5733 
21351.5 3
15451700 19598.6 -13507.1 1562.29 -572.567 420.034 710.114 
15451400 19905.1 -12808.3 1724.86 -663.916 523.335 845.378 
15445800 6432.57 -3645.57 1555.86 57.4843 48.3779 75.1324 
21352 3
15451700 19376.4 -13322.7 1545 -433.873 360.212 563.913 
15451400 19568.6 -12536.9 1701 -657.366 530.134 844.495 
15445800 6469.71 -3206.57 1548 72.5446 857.422 860.485 
21352.5 3
15451700 19298.7 -13201.3 1538.86 -158.601 247.813 294.22 
15451400 19295.1 -12307.6 1685 -558.017 467.93 728.246 
15445800 6467.86 -3216.29 1549.57 -3.79009 -19.8251 20.1841 
21353 3
15451700 19213.9 -13130.6 1531.57 -166.713 138.928 217.012 
15451400 19063.9 -12226.6 1718.71 -454.392 159.136 481.453 
15445800 6462.71 -3223.14 1549 -10.1038 -13.4718 16.8397 
21353.5 3
15451700 19142.7 -13088.8 1538.33 -153.098 89.7593 177.47 
15451400 18834.7 -12266.2 1725.83 -492.883 -85.151 500.184 
15445800 6428 -3432.33 1545.67 -74.6544 -449.872 456.024 
21354 3
15451700 18917.5 -13127.4 1539.25 -454.882 -77.862 461.498 
15451400 18744.2 -12254.8 1738.75 -182.66 23.064 184.11 
15445800 6359.38 -3502 1538.38 -138.636 -140.741 197.555 
21354.5 3
15451700 18643.3 -13037.7 1529.86 -524.31 171.435 551.626 
15451400 18599.3 -12158.6 1716.57 -277.178 183.898 332.635 
15445800 6252.57 -3526.43 1542 -204.213 -46.7086 209.487 
21355 3
15451700 18358.3 -12799 1506.86 -586.42 491.182 764.949 
15451400 18441.1 -12172.6 1691.86 -325.397 -28.8066 326.669 
15445800 6199.71 -3447.14 1552 -108.76 163.139 196.069 
21355.5 3
15451700 17989.4 -12537.7 1479.71 -707.979 501.508 867.609 
15451400 18223.7 -12030.6 1659 -417.329 272.553 498.446 
15445800 6130.14 -3406.43 1552.43 -133.534 78.1464 154.72 
21356 3
15451700 17718.1 -12274.9 1458.14 -552.517 535.351 769.334 
15451400 17637 -11705.4 1694 -1194.94 662.205 1366.16 
15445800 6181.71 -3437.43 1553.43 105.033 -63.1365 122.549 
21356.5 3
15451700 17215.6 -11988.9 1398.86 -1040.52 592.133 1197.21 
15451400 17608.3 -11607.3 1668 -59.4499 203.194 211.713 
15445800 6113.71 -3529 1552.86 -140.787 -189.589 236.146 
21357 3
15451700 16863.7 -11784.1 1451.57 -736.103 428.273 851.625 
15451400 17212.9 -11369.7 1704 -827.256 497.011 965.077 
15445800 6099 -3593.43 1552.29 -30.783 -134.788 138.258 
21357.5 3
15451700 16583.8 -11545.9 1553.25 -525.261 447.032 689.737 
15451400 16874.8 -11095.9 1705.5 -634.347 513.77 816.306 
15445800 6164.62 -3555.5 1553.25 123.124 71.1605 142.209 
21358 3
15451700 16299.6 -11261.6 1552.86 -536.186 536.422 758.448 
15451400 16646.9 -10808.7 1701.43 -429.987 541.813 691.7 
15445800 6180.86 -3560.86 1554.57 30.6267 -10.1078 32.2515 
21358.5 3
15451700 16008.7 -10987.9 1576.57 -579.397 545.248 795.61 
15451400 16339.1 -10554.6 1729.71 -612.977 506.261 795.01 
15445800 6180 -3587.71 1550.29 -1.70746 -53.5003 53.5275 
21359 3
15451700 15790.9 -10784 1587 -461.562 431.901 632.121 
15451400 16178.6 -10387 1693 -340.194 355.024 491.705 
15445800 6175.86 -3529.71 1546 -8.77724 122.881 123.194 
21359.5 3
15451700 15555.4 -10561 1602.29 -489.456 463.617 674.173 
15451400 15923.3 -10146.6 1717.14 -530.74 499.851 729.065 
15445800 6116.86 -3462.86 1547.29 -122.661 138.996 185.38 
21360 3
15451700 15291 -10340 1642.62 -515.455 430.799 671.775 
15451400 15645.9 -9957 1784.88 -540.762 369.535 654.965 
15445800 6123.12 -3462.5 1546.75 12.218 0.696185 12.2379 
21360.5 3
15451700 15013.6 -10101.6 1642.71 -528.435 454.15 696.775 
15451400 15476.3 -9675.43 1780.86 -323.027 536.327 626.093 
15445800 6115.29 -3429 1547.57 -14.932 63.8095 65.5333 
21361 3
15451700 14780.9 -9769.43 1622.29 -480.815 686.246 837.923 
15451400 15316.3 -9292.43 1774.71 -330.579 791.322 857.597 
15445800 6203.43 -3283 1545.14 182.113 301.653 352.363 
21361.5 3
15451700 14549.4 -9418.75 1606.75 -471.45 714.213 855.784 
15451400 15064.6 -9021.75 1776.75 -512.547 551.28 752.738 
15445800 6356.25 -3549.38 1548.62 311.245 -542.515 625.457 
21362 3
15451700 14344.4 -9009.43 1603.86 -402.645 804.168 899.338 
15451400 14901.3 -8666.43 1749.86 -320.902 698.077 768.304 
15445800 6280.29 -3695 1545.29 -149.242 -286.1 322.686 
21362.5 3
15451700 14189.7 -8672.86 1561 -328.48 714.589 786.471 
15451400 14669.6 -8337 1690.86 -491.962 699.424 855.114 
15445800 6212.71 -3650.43 1550.57 -143.464 94.6315 171.863 
21363 3
15451700 13980.5 -8384.38 1532.75 -407.032 561.249 693.308 
15451400 14451.2 -8067.5 1701.88 -424.75 524.319 674.776 
15445800 6222.88 -3535.62 1562.62 19.7679 223.353 224.226 
21363.5 3
15451700 13766.7 -8061.71 1524.86 -420.838 635.159 761.926 
15451400 14237.1 -7767.43 1716 -421.471 590.692 725.641 
15445800 6213 -3544.86 1560 -19.439 -18.1735 26.6111 
21364 3
15451700 13522.7 -7813.43 1534.43 -514.768 523.81 734.413 
15451400 13845 -7398.29 1701 -827.306 778.782 1136.19 
15445800 6171.14 -3543.57 1556 -88.3062 2.71248 88.3479 
21364.5 3
15451700 13012.4 -7189.86 1560.57 -1030.88 1259.74 1627.78 
15451400 13351.6 -6795.86 1695.57 -996.825 1217.03 1573.15 
15445800 6262.71 -3500.43 1551.29 184.993 87.1573 204.496 
21365 3
15451700 12692.8 -6902.88 1596.25 -617.14 554.02 829.337 
15451400 13042.9 -6494.5 1719.38 -595.939 581.771 832.827 
15445800 6166.5 -3671.25 1561.62 -185.742 -329.771 378.483 
21365.5 3
15451700 12281.6 -6600.86 1597.14 -795.316 584.174 986.807 
15451400 12720.1 -6165.57 1755.71 -624.24 636.225 891.324 
15445800 6143.43 -3632.57 1568.57 -44.6256 74.8135 87.112 
21366 3
15451700 12006.3 -6381.29 1571.57 -568.772 453.66 727.536 
15451400 12424.3 -5948.14 1732.57 -611.275 449.233 758.596 
15445800 6146 -3458.71 1567 5.31287 359.209 359.248 
21366.5 3
15451700 11681 -5977.57 1546.43 -667.938 828.982 1064.59 
15451400 12128.7 -5643.29 1718.14 -606.923 625.99 871.905 
15445800 6191.14 -3336.29 1560.43 92.6958 251.393 267.939 
21367 3
15451700 11356.1 -5605.14 1535.14 -653.636 749.353 994.369 
15451400 11756.1 -5158.86 1694.86 -749.641 974.705 1229.64 
15445800 6199.29 -3399 1589.14 16.384 -126.186 127.245 
21367.5 3
15451700 10988.7 -5263.86 1531 -745.291 692.263 1017.2 
15451400 11536.6 -4628.43 1688.43 -445.378 1075.92 1164.46 
15445800 6212.71 -3516.14 1607.86 27.2385 -237.612 239.168 
21368 3
15451700 10682.1 -4831.86 1488.71 -599.944 845.401 1036.65 
15451400 11322 -4282.29 1681.14 -419.905 677.383 796.974 
15445800 6174.29 -3550.14 1605.71 -75.2027 -66.5362 100.412 
21368.5 3
15451700 10463.3 -4453.57 1499.14 -429.975 743.194 858.613 
15451400 11064.6 -3926.86 1682.57 -505.754 698.288 862.202 
15445800 6095.14 -3562 1597.71 -155.487 -23.295 157.222 
21369 3
15451700 10231 -4179.86 1507 -478.94 564.359 740.192 
15451400 10830.4 -3520.71 1698.43 -482.769 837.408 966.601 
15445800 6117.86 -3580.57 1594.29 46.8336 -38.2916 60.4949 
21369.5 3
15451700 10004 -3836.43 1545 -461.382 698.026 836.728 
15451400 10505.7 -3243.71 1716.29 -659.988 563.008 867.504 
15445800 6402.86 -3515 1584.57 579.268 133.275 594.402 
21370 3
15451700 9761.14 -3437.29 1619.29 -490.62 806.349 943.879 
15451400 10147.1 -2981.29 1742.29 -724.387 530.159 897.666 
15445800 6504.43 -3408.29 1583.29 205.195 215.584 297.627 
21370.5 3
15451700 9503.71 -3096 1605.43 -492.215 652.554 817.375 
15451400 9792.43 -2662.29 1731.71 -678.23 609.943 912.155 
15445800 6328.57 -3358.86 1579.57 -336.247 94.5097 349.277 
21371 3
15451700 9094.12 -2735.25 1628.62 -789.189 695.087 1051.65 
15451400 9513.12 -2360.5 1741.5 -538.157 581.475 792.292 
15445800 6220.12 -3364.38 1573.25 -208.953 -10.6317 209.223 
21371.5 3
15451700 8651.43 -2487.43 1654.14 -838.44 469.359 960.874 
15451400 9143.86 -2104.14 1742.57 -699.371 485.525 851.384 
15445800 6550 -3333 1567.14 624.763 59.4223 627.583 
21372 3
15451700 8311.57 -2296.57 1625.57 -697.859 391.904 800.372 
15451400 8782.71 -1945.29 1738.86 -741.566 326.195 810.138 
15445800 6818.86 -3467 1556 552.068 -275.154 616.838 
21372.5 3
15451700 8004.43 -2077.86 1586.86 -643.905 458.521 790.478 
15451400 8346.29 -1610.14 1728.71 -914.945 702.606 1153.59 
15445800 6879.14 -3409.14 1531.71 126.385 121.294 175.172 
21373 3
15451700 7593 -1829.88 1603.38 -831.169 500.974 970.472 
15451400 7911.62 -1335.75 1726.88 -878.102 554.329 1038.43 
15445800 6604.12 -2844.38 1494 -555.592 1140.95 1269.03 
21373.5 3
15451700 7231.57 -1530 1590.14 -708.683 587.99 920.85 
15451400 7602.29 -1103.14 1745.43 -606.548 456.092 758.894 
15445800 6337.86 -2376.86 1403.29 -522.094 916.702 1054.95 
21374 3
15451700 6924.75 -1206.38 1544 -607.567 640.842 883.072 
15451400 7304.38 -742.375 1704.5 -589.922 714.392 926.479 
15445800 5944.12 -2040 1325.62 -779.668 667.044 1026.07 
21374.5 3
15451700 6596.86 -771.571 1541 -642.927 852.556 1067.8 
15451400 6940.71 -327.286 1686 -713.06 813.901 1082.08 
15445800 5591.57 -1714.43 1303.29 -691.282 638.375 940.953 
21375 3
15451700 6313.86 -447.571 1563.14 -590.814 676.409 898.104 
15451400 6658 -25.1429 1693.86 -590.218 630.778 863.851 
15445800 5313 -1413.71 1319.43 -581.569 627.796 855.775 
21375.5 3
15451700 6000.75 -37.625 1520 -618.789 810.171 1019.45 
15451400 6467.5 312 1702.12 -376.482 666.29 765.298 
15445800 4883.75 -1101.62 1335.5 -848.32 616.777 1048.84 
21376 3
15451700 5735 310.143 1498.29 -517.023 676.591 851.521 
15451400 6224.29 732.714 1709.43 -473.18 818.51 945.441 
15445800 4493.57 -836 1322.14 -759.102 516.78 918.313 
21376.5 3
15451700 5426.62 663.25 1507.25 -621.724 711.91 945.175 
15451400 6089.88 1118.5 1653.25 -270.989 777.794 823.649 
15445800 4130 -652 1284.5 -733.007 370.968 821.533 
21377 3
15451700 5202.57 1037 1513.29 -437.605 729.98 851.099 
15451400 5893.43 1361.86 1621.71 -383.684 475.307 610.844 
15445800 3802.43 -374.286 1286.71 -639.788 542.411 838.772 
21377.5 3
15451700 4976.86 1554.57 1498.71 -464.433 1064.96 1161.83 
15451400 5565.29 1753.86 1589.43 -675.191 806.584 1051.88 
15445800 3724.86 -12.5714 1273.14 -159.612 744.268 761.19 
21378 3
15451700 4696.57 1901.43 1464 -583.929 722.619 929.059 
15451400 5323.29 2144.29 1501.29 -504.167 813.393 956.97 
15445800 3665.29 481.286 1209.29 -124.107 1028.87 1036.33 
21378.5 3
15451700 4480 2448 1459 -441.082 1113.18 1197.38 
15451400 5092.38 2489.25 1463.75 -470.287 702.575 845.447 
15445800 3809.38 1027.38 1136.5 293.461 1112.2 1150.26 
21379 3
15451700 4218.43 2784.14 1433.86 -514.904 661.699 838.434 
15451400 4861.29 2834.29 1481.71 -454.9 679.204 817.467 
15445800 4019.71 1581.43 1064.86 414.054 1090.66 1166.61 
21379.5 3
15451700 4005.5 3088.12 1494.12 -428.428 611.634 746.757 
15451400 4483.25 3376.25 1602.88 -760.635 1090.47 1329.55 
15445800 4248.12 2134 1009.5 459.579 1111.81 1203.06 
21380 3
15451700 3776.14 3517.86 1544.86 -458.714 859.464 974.216 
15451400 4193 3887.86 1629.43 -580.5 1023.21 1176.41 
15445800 4426.43 2701.29 971 356.607 1134.57 1189.29 
21380.5 3
15451700 3596.38 3982.25 1596.12 -359.536 928.786 995.946 
15451400 4155.38 4229.88 1685 -75.25 684.036 688.162 
15445800 4653.38 3390 1033.75 453.893 1377.43 1450.29 
21381 3
15451700 3405.62 4433 1621.12 -360.586 852.079 925.236 
15451400 3939.25 4595.62 1745.88 -408.554 691.399 803.087 
15445800 4769.75 4056.75 1117.75 219.991 1260.4 1279.45 
21381.5 3
15451700 3255.86 4874.14 1649.86 -305.026 898.458 948.824 
15451400 3818.29 4988.29 1859 -246.363 799.716 836.804 
15445800 4890.57 4581 1082.57 246.072 1067.72 1095.71 
21382 3
15451700 3140 5221 1665.25 -239.87 718.131 757.132 
15451400 3704 5291.38 1858.5 -236.616 627.514 670.642 
15445800 4823.25 4811.75 1227.62 -139.382 477.743 497.66 
21382.5 3
15451700 2788.25 5537 1667 -661.184 593.985 888.81 
15451400 3369.38 5599.75 1864.62 -628.994 579.652 855.354 
15445800 4633.25 5156.88 1249.88 -357.143 648.731 740.543 
21383 3
15451700 2481 5858 1667 -629.611 657.787 910.546 
15451400 3016 5891.29 1874 -724.129 597.409 938.755 
15445800 4440.71 5476.14 1250 -394.54 654.237 763.995 
21383.5 1
15451700 2256.88 6178.62 1667.25 -461.163 659.722 804.925 
21384 1
15451700 1945.14 6624.43 1770.29 -637.489 911.664 1112.44 
21384.5 1
15451700 1862.62 6909.25 1822.62 -160.229 553.051 575.794 
21385 1
15451700 1900.71 7345.71 1847.71 73.6737 844.225 847.433 
21385.5 1
15451700 1938.29 7601.43 1933.43 79.4322 540.622 546.426 
21386 1
15451700 1804.38 8004.38 1918.75 -260.021 782.42 824.495 
21386.5 1
15451700 1501.14 8425.57 1882.14 -574.303 797.721 982.946 
21387 1
15451700 1396.43 8804.14 1868.14 -212.834 769.454 798.347 
21387.5 1
15451700 1358.86 9226.43 1867.57 -80.9729 910.099 913.694 
21388 1
15451700 1332.75 9660.5 1845.5 -51.392 854.471 856.015 
21388.5 1
15451700 1254.14 10194.6 1785.29 -147.481 1002.01 1012.81 
21389 1
15451700 1049.71 10645.9 1760.71 -410.499 906.196 994.837 
21389.5 1
15451700 796.429 10926.7 1763.14 -538.906 597.568 804.678 
21390 1
15451700 238.143 11246.6 1767 -1177.82 674.804 1357.43 
