# Supplementary material for: Intrinsic group behaviour II: On the dependence of triad spatial dynamics on social and personal features; and on the effect of social interaction on small group dynamics
Source: PLoS One. 2019 Dec 3;14(12):e0225704. doi: 10.1371/journal.pone.0225704 (PMC6890182; doi:10.1371/journal.pone.0225704)
Supplement: S4 Data Set — (ZIP) [file pone.0225704.s004.zip › set_3_nint/group_traj_triad_noint/traj_3_0324_48.dat]

3 15443300 15445601 15445100 0 0 1 0 2 1 0 20 0 60 1348.52 1549.23 1110.2 
21273.5 1
15443300 -15547 12886 1330.12 0 0 0 
21274 1
15443300 -15218.5 12372.5 1256.38 636.628 -995.155 1181.37 
21274.5 1
15443300 -15098.4 11876.6 1164.75 242.188 -999.748 1028.66 
21275 1
15443300 -14997.9 11630.2 1261.25 197.446 -484.037 522.759 
21275.5 1
15443300 -14737.9 11347 1330.5 515.873 -562.004 762.872 
21276 1
15443300 -14481.8 11147.9 1242.12 506.176 -393.528 641.154 
21276.5 1
15443300 -14087.7 11081.9 1205.43 817.501 -136.967 828.896 
21277 1
15443300 -13645.9 11058.8 1285.25 940.084 -49.1641 941.368 
21277.5 1
15443300 -13101.8 11001.6 1299.38 1077.48 -113.119 1083.4 
21278 1
15443300 -12595 10807.5 1301.25 1005.46 -385.169 1076.71 
21278.5 1
15443300 -12131 10668.9 1248.62 909.804 -271.814 949.54 
21279 1
15443300 -11691.1 10294.4 1162.12 872.768 -743.056 1146.24 
21279.5 1
15443300 -11295.6 9853.5 1111.88 781.621 -871.294 1170.51 
21280 1
15443300 -10974 9562.5 1239.12 638.145 -577.381 860.58 
21280.5 1
15443300 -10625.1 9295.38 1107.62 680.068 -520.712 856.524 
21281 1
15443300 -10186 8918.25 1139.25 905.412 -777.577 1193.48 
21281.5 1
15443300 -10003.8 8655.5 1225.25 354.572 -511.187 622.12 
21282 1
15443300 -9564.57 8346.43 1160 920.71 -647.948 1125.85 
21282.5 1
15443300 -8990.56 8127.78 1111.33 1157.29 -440.828 1238.41 
21283 1
15443300 -8623.75 7886.38 1239.12 692.086 -455.477 828.518 
21283.5 1
15443300 -8282.88 7734.38 1356.62 683.116 -304.609 747.954 
21284 1
15443300 -7594 7560.38 1314.38 1377.75 -348 1421.02 
21284.5 1
15443300 -7135.43 7349.71 1294.71 926.407 -425.577 1019.48 
21285 1
15443300 -6523.62 6951.25 1274.25 1271.94 -828.408 1517.92 
21285.5 1
15443300 -5898.62 6628.25 1241.88 1220.7 -630.859 1374.08 
21286 1
15443300 -5266.29 6419.14 1231.43 1295.78 -428.498 1364.79 
21286.5 1
15443300 -4893 6334.5 1123.62 768.078 -174.162 787.576 
21287 1
15443300 -4292.75 6257.62 1305 1174.66 -150.44 1184.25 
21287.5 1
15443300 -3765.75 6156.12 1418 1041.5 -200.593 1060.64 
21288 1
15443300 -3242.62 5947.38 1516.25 1007.95 -402.216 1085.24 
21288.5 1
15443300 -2768.25 5722 1533.25 964.177 -458.079 1067.46 
21289 1
15443300 -2280.25 5614.25 1550.5 981.891 -216.801 1005.54 
21289.5 1
15443300 -1854.5 5431.62 1559.38 843.069 -361.634 917.357 
21290 1
15443300 -1313.5 5236.12 1622.88 1082 -391 1150.48 
21290.5 1
15443300 -867.625 4947.75 1643.38 897.133 -580.231 1068.42 
21291 1
15443300 -483.75 4758.75 1651.25 755.659 -372.047 842.283 
21291.5 2
15445100 -3646.5 3676.5 1099 0 0 0 
15443300 -78.625 4523.75 1659.25 815.141 -472.837 942.353 
21292 2
15445100 -3403.88 3653 1205.12 775.16 -75.0799 778.787 
15443300 197.5 4381.75 1603.25 562.373 -289.206 632.379 
21292.5 2
15445100 -2886.88 3569 1212.88 1052.95 -171.079 1066.76 
15443300 669.125 4124.75 1562.12 960.54 -523.422 1093.9 
21293 2
15445100 -2214.56 3314.56 1193.22 1283.05 -485.581 1371.86 
15443300 1277.67 3897.22 1576.89 1161.34 -434.213 1239.86 
21293.5 2
15445100 -1580 3335.57 1125.43 1330.31 44.0584 1331.03 
15443300 1763.29 3713.57 1584.43 1018.07 -385.012 1088.44 
21294 2
15445100 -1036.78 3307.56 1096.11 1077.82 -55.587 1079.25 
15443300 2185 3502.67 1579.44 836.735 -418.462 935.54 
21294.5 2
15445100 -458.875 3251.38 1097.88 1117.8 -108.666 1123.07 
15443300 2627.88 3261.62 1526.62 856.625 -466.231 975.283 
21295 2
15445100 76.5 3371.12 1094.75 1115.36 249.479 1142.93 
15443300 2960.5 3036 1470.62 692.969 -470.052 837.35 
21295.5 2
15445100 633.625 3129 1095.62 1160.68 -504.427 1265.55 
15443300 3289 2819.88 1441.88 684.375 -450.26 819.209 
21296 2
15445100 1022.12 3066 1163 775.449 -125.749 785.579 
15443300 3615.38 2558.5 1443.12 651.447 -521.707 834.602 
21296.5 3
15445601 3493 1630 991 0 0 0 
15445100 1532.25 2886 1095.5 1000.25 -352.941 1060.69 
15443300 3929.12 2241.75 1421 615.196 -621.078 874.188 
21297 3
15445601 3662 1396.88 937.5 524.845 -723.991 894.217 
15445100 2007.25 2815.25 1082.5 935.039 -139.272 945.355 
15443300 4300.5 2000.25 1408.25 731.053 -475.394 872.031 
21297.5 3
15445601 3991 970.625 879 679.752 -880.682 1112.5 
15445100 2436.62 2706 1070.88 887.138 -225.723 915.405 
15443300 4581.75 1585.62 1448.5 581.095 -856.663 1035.15 
21298 3
15445601 4291.62 616 859.5 607.323 -716.414 939.197 
15445100 2808.62 2561 1079.75 751.515 -292.929 806.587 
15443300 4891.25 1084.5 1426.62 625.253 -1012.37 1189.89 
21298.5 3
15445601 4451.38 410.25 870.25 318.227 -409.861 518.897 
15445100 3310.38 2338.12 1075 999.502 -443.974 1093.67 
15443300 5222.12 868.75 1395.88 659.114 -429.781 786.856 
21299 3
15445601 4698.12 191.25 898.875 471.797 -418.738 630.82 
15445100 3704.12 2021.25 1048.75 752.868 -605.88 966.385 
15443300 5592.12 530.375 1478 707.457 -646.989 958.692 
21299.5 3
15445601 5032.38 -163.25 910.625 676.619 -717.611 986.296 
15445100 4028.88 1581.5 988 657.389 -890.182 1106.61 
15443300 5845.12 268.875 1503.88 512.146 -529.352 736.551 
21300 3
15445601 5158.38 -336 1001.12 257.143 -352.551 436.365 
15445100 4463.88 1028 962.125 887.755 -1129.59 1436.69 
15443300 6106.38 -24 1512.12 533.163 -597.704 800.945 
21300.5 3
15445601 5348.12 -609 988.625 377.237 -542.744 660.967 
15445100 4621.38 884.5 975.625 313.121 -285.288 423.597 
15443300 6405 -399.25 1503.62 593.688 -746.024 953.424 
21301 3
15445601 5719.11 -1219.22 990.667 714.809 -1175.77 1376 
15445100 5011 555.778 963.889 750.723 -633.376 982.217 
15443300 6760.78 -874 1535.78 685.506 -914.74 1143.1 
21301.5 3
15445601 6327 -1893.43 978.286 1220.66 -1353.83 1822.87 
15445100 5444.29 70.1429 1005.29 870.052 -975.171 1306.88 
15443300 7365.57 -1543 1561.14 1214.45 -1343.37 1810.95 
21302 3
15445601 7016.5 -2433.12 979.5 1407.14 -1101.42 1786.95 
15445100 5816.25 -341.375 1056.62 759.111 -839.832 1132.06 
15443300 7704.5 -1719.5 1554 691.691 -360.204 779.861 
21302.5 3
15445601 7261.38 -2658.25 991.625 487.799 -448.456 662.616 
15445100 6131.38 -783.625 1035.12 627.739 -880.976 1081.75 
15443300 7916.12 -1900.38 1494.62 421.564 -360.309 554.561 
21303 3
15445601 7467.38 -2864.62 991 425.62 -426.395 602.465 
15445100 6444.88 -1167.88 1211 647.727 -793.905 1024.61 
15443300 8235.12 -2230.25 1505.38 659.091 -681.56 948.116 
21303.5 3
15445601 7673.62 -3354.25 935 410.857 -975.349 1058.35 
15445100 6853 -1471.62 1130.75 812.998 -605.08 1013.45 
15443300 8621.38 -2631.88 1529.88 769.422 -800.05 1110 
21304 3
15445601 8085.62 -3696 908.75 790.787 -655.95 1027.43 
15445100 7256.88 -1847.5 1047 775.192 -721.449 1058.97 
15443300 9033.12 -2995.38 1511.62 790.307 -697.697 1054.21 
21304.5 3
15445601 8501.57 -3999.86 949 838.602 -612.615 1038.53 
15445100 7585.57 -2199.29 1011.71 662.694 -709.245 970.666 
15443300 9364.57 -3290 1505.29 668.239 -594.002 894.081 
21305 3
15445601 8937.86 -4287.71 991 886.76 -585.075 1062.38 
15445100 7931.14 -2493.86 988.857 702.381 -598.722 922.934 
15443300 9692 -3648.14 1527.14 665.505 -727.933 986.298 
21305.5 3
15445601 9398.12 -4479.38 1015.5 907.826 -378.029 983.389 
15445100 8195.75 -2781.25 938.375 521.908 -566.85 770.523 
15443300 10016.8 -3921.5 1486.62 640.533 -539.166 837.247 
21306 3
15445601 9770 -4865 1035.57 708.333 -734.524 1020.42 
15445100 8588.29 -3152.86 1006.29 747.687 -707.823 1029.59 
15443300 10300 -4314.14 1512.43 539.524 -747.891 922.186 
21306.5 3
15445601 10019.3 -5283.29 1023.71 506.678 -850.174 989.707 
15445100 9070.29 -3523.14 1052.57 979.675 -752.613 1235.39 
15443300 10463.9 -4719 1475 333.043 -822.88 887.722 
21307 3
15445601 10224.3 -5553.29 980.857 417.515 -549.898 690.44 
15445100 9432.43 -3888.86 1107.29 737.562 -744.836 1048.23 
15443300 10634.1 -5033.86 1504.29 346.814 -641.257 729.034 
21307.5 3
15445601 10538.3 -5919.57 971.857 658.281 -767.895 1011.43 
15445100 9772.43 -4208.86 1071.86 712.788 -670.86 978.836 
15443300 10847.9 -5338.14 1498 448.038 -637.916 779.535 
21308 3
15445601 10921.9 -6314.5 970.625 747.737 -769.841 1073.2 
15445100 10144.8 -4602 1044.75 725.773 -766.36 1055.49 
15443300 11178.2 -5719 1503.12 644.041 -742.412 982.834 
21308.5 3
15445601 11245 -6627.86 959.714 627.427 -608.46 874.007 
15445100 10382.7 -4987.14 1105.86 462.067 -747.85 879.082 
15443300 11440.9 -6060.43 1433 509.917 -662.968 836.386 
21309 3
15445601 11569.9 -6858.86 992.143 672.582 -478.261 825.288 
15445100 10578.3 -5320 1062.86 404.91 -689.145 799.295 
15443300 11742.9 -6319.86 1434.43 625.259 -537.119 824.285 
21309.5 3
15445601 12058.5 -6981.75 1147.62 950.667 -239.091 980.272 
15445100 10898.6 -5586 1037.62 623.228 -517.51 810.08 
15443300 12132.9 -6463.38 1432.12 758.79 -279.218 808.532 
21310 3
15445601 12288.4 -7274 1149.14 463.566 -589.214 749.711 
15445100 11177.9 -5916 976.857 562.968 -665.323 871.543 
15443300 12638.7 -6747.86 1533.86 1019.84 -573.553 1170.06 
21310.5 3
15445601 12532.2 -7629.38 1107.5 493.566 -719.383 872.421 
15445100 11572.8 -6301.12 964.125 799.378 -779.605 1116.6 
15443300 13019 -7042.88 1594.5 769.809 -597.202 974.298 
21311 3
15445601 12890.9 -7744 1086.29 724.459 -231.566 760.568 
15445100 11867.1 -6580.57 966.857 594.733 -564.538 820.007 
15443300 13402.6 -7102.86 1616.43 774.892 -121.176 784.309 
21311.5 3
15445601 13515.9 -7852.14 1109.57 1275.51 -220.7 1294.46 
15445100 12217 -6865.29 1036.43 713.994 -581.05 920.547 
15443300 13719.9 -7273.71 1622 647.522 -348.688 735.437 
21312 3
15445601 14085.4 -7968.43 1188.71 1181.68 -241.257 1206.06 
15445100 12565.7 -7138.29 1111.43 723.474 -566.39 918.81 
15443300 13928.9 -7430.43 1597 433.61 -325.133 541.968 
21312.5 3
15445601 14493.4 -8145.75 1486.88 796.77 -346.331 868.785 
15445100 12885.6 -7393.38 1172.62 624.826 -498.221 799.144 
15443300 14122.6 -7721.25 1588.75 378.453 -568.011 682.541 
21313 3
15445601 14748.8 -8423 1527.62 487.357 -529.103 719.352 
15445100 13184.2 -7600.88 1194 569.895 -395.992 693.967 
15443300 14032.1 -8196.38 1569.38 -172.71 -906.727 923.029 
21313.5 3
15445601 15076.6 -8768.14 1572.86 678.719 -714.581 985.539 
15445100 13512.7 -7830.57 1183.86 680.05 -475.562 829.836 
15443300 14234.6 -8615.43 1445.86 419.144 -867.606 963.546 
21314 3
15445601 15553.5 -9188.12 1581.5 926.075 -815.499 1233.96 
15445100 13974.8 -8122.38 1124.62 897.157 -566.609 1061.1 
15443300 14547.9 -8908.5 1321.25 608.356 -569.071 833.03 
21314.5 3
15445601 15884.9 -9578.86 1585 627.57 -740.023 970.298 
15445100 14358.6 -8451.14 1087 726.935 -622.666 957.156 
15443300 14937.3 -9198.14 1181.86 737.52 -548.566 919.163 
21315 3
15445601 16160.6 -9977.29 1612.86 582.905 -842.344 1024.36 
15445100 14656.4 -8747.14 1101.71 629.719 -625.793 887.785 
15443300 15295.6 -9474.71 1111.14 757.475 -584.718 956.903 
21315.5 3
15445601 16459.4 -10125.6 1544 625.224 -310.221 697.956 
15445100 15010.1 -9071.71 1086.71 739.988 -679.02 1004.32 
15443300 15615.6 -9716.43 1124.57 669.456 -505.678 838.977 
21316 3
15445601 16798 -10510.8 1547.88 658.699 -749.375 997.721 
15445100 15330.5 -9434.25 1099.88 623.263 -705.322 941.242 
15443300 16033.5 -9893.12 1155.75 813.091 -343.767 882.775 
21316.5 3
15445601 17128.9 -10861.6 1594.86 639.956 -678.571 932.739 
15445100 15621.6 -9797.86 1137.57 563.001 -703.302 900.89 
15443300 16524 -10100.7 1108.14 948.743 -401.527 1030.21 
21317 3
15445601 17509.3 -11231.7 1634.57 805.993 -784.201 1124.54 
15445100 15928.4 -10080.4 1137.29 650.121 -598.668 883.777 
15443300 16990.9 -10345.7 1013.86 989.104 -519.068 1117.03 
21317.5 3
15445601 18239.3 -11536.6 1545.71 1434.18 -598.933 1554.22 
15445100 16230.1 -10364.7 1117.57 592.759 -558.518 814.436 
15443300 17353.9 -10567.7 974.143 713.163 -436.149 835.959 
21318 3
15445601 18709 -11782.4 1510.38 917.411 -480.085 1035.43 
15445100 16500.6 -10689.9 1158.75 528.285 -635.08 826.082 
15443300 17921.8 -10810.9 976 1109.17 -474.923 1206.57 
21318.5 3
15445601 19105.9 -12009.7 1543.14 769.103 -440.58 886.358 
15445100 16815.1 -11023.6 1120.29 609.531 -646.699 888.677 
15443300 18442.6 -11106.1 1050.86 1009.34 -572.225 1160.27 
21319 3
15445601 19481.4 -12310.9 1567.14 766.472 -614.577 982.438 
15445100 17176.1 -11298.4 1100 736.735 -560.933 925.972 
15443300 18856.7 -11365.3 1064.14 845.19 -528.863 997.016 
21319.5 3
15445601 19819.4 -12584.6 1554.14 674.651 -546.336 868.122 
15445100 17693.3 -11573.4 1003.14 1032.22 -548.902 1169.09 
15443300 19520.9 -11700 1081.57 1325.63 -668.092 1484.47 
21320 3
15445601 20174 -12877.1 1615.71 683.182 -563.721 885.731 
15445100 18084 -11907.3 963.714 752.821 -643.27 990.22 
15443300 20072 -12019.9 1147.14 1061.93 -616.295 1227.81 
21320.5 3
15445601 20381.7 -13208.2 1629 445.637 -710.352 838.565 
15445100 18613 -12234.3 963.667 1135.19 -701.819 1334.62 
15443300 20469.5 -12228.7 1150.33 853.004 -448.089 963.535 
21321 3
15445601 20750 -13511 1584.62 735.196 -604.458 951.779 
15445100 19073 -12539.9 979.75 918.164 -609.864 1102.25 
15443300 20838.8 -12450.2 1175.5 737.026 -442.282 859.547 
21321.5 3
15445601 21109.9 -13764.9 1555.14 689.381 -486.316 843.653 
15445100 19537.3 -13016.9 1035.43 889.436 -913.759 1275.17 
15443300 21128.7 -12728.3 1204.86 555.487 -532.635 769.589 
21322 3
15445601 21386.1 -13917.9 1560 568.489 -314.815 649.837 
15445100 19776.1 -13309.3 1054.29 491.476 -601.705 776.915 
15443300 21630.9 -13032 1185.43 1033.22 -624.927 1207.5 
21322.5 3
15445601 21612.1 -14092.4 1565.86 462.168 -356.997 583.991 
15445100 20033 -13611.9 1049.86 525.27 -618.755 811.645 
15443300 22161.4 -13225.9 1160.71 1085.01 -396.436 1155.17 
21323 3
15445601 22222 -14309.5 1509.62 1210.03 -430.697 1284.4 
15445100 20359.2 -14028.2 1047.88 647.321 -826.176 1049.57 
15443300 22640.4 -13470.9 1138.62 950.291 -486.147 1067.42 
21323.5 3
15445601 22631.4 -14428.1 1451.43 790.403 -229.04 822.919 
15445100 20691 -14313.7 1054.86 640.444 -551.089 844.907 
15443300 23008.6 -13716.6 1099 710.804 -474.317 854.529 
21324 3
15445601 23048.6 -14515.1 1406.57 853.053 -177.914 871.408 
15445100 21005.7 -14575.9 1040.43 643.587 -536.079 837.607 
15443300 23401.6 -13827.4 1054 803.681 -226.702 835.043 
21324.5 3
15445601 23442.6 -14596.1 1412.57 789.579 -162.325 806.092 
15445100 21580.9 -14895.1 1014.14 1152.59 -639.851 1318.28 
15443300 23731.1 -13795.1 1032.86 660.464 64.7008 663.625 
21325 3
15445601 23954 -14696.7 1514.29 1041.61 -204.83 1061.55 
15445100 22084.1 -15059 994.429 1025.02 -333.721 1077.98 
15443300 24054.7 -13789.6 1014.14 659.005 11.3471 659.103 
21325.5 3
15445601 24376 -14759.7 1583.29 866.53 -129.363 876.133 
15445100 22508.4 -15132.9 989.857 871.223 -151.657 884.325 
15443300 24402.4 -13980.4 1046.71 713.992 -391.904 814.478 
21326 3
15445601 24823.6 -14867.6 1512.43 889.804 -214.428 915.276 
15445100 23031.9 -15053.1 989.286 1040.61 158.478 1052.61 
15443300 24775.1 -14243.6 1126.43 740.983 -523.147 907.049 
21326.5 3
15445601 25175.6 -14976.4 1500.29 699.801 -216.416 732.501 
15445100 23550.1 -14936 1012.57 1030.39 232.888 1056.38 
15443300 25150.7 -14335.1 1099.86 746.663 -182.051 768.536 
21327 3
15445601 25561 -15029.9 1499.14 766.26 -106.22 773.587 
15445100 24106.4 -14875.7 1026.57 1105.94 119.852 1112.41 
15443300 25615.9 -14455.3 1073.43 924.737 -238.853 955.086 
21327.5 3
15445601 26031 -15159 1444.57 907.336 -249.311 940.965 
15445100 24615.3 -14863.1 1061 982.35 24.2692 982.649 
15443300 26109.3 -14639 1079.29 952.565 -354.661 1016.45 
21328 3
15445601 26402.9 -15368 1433.43 716.488 -402.697 821.9 
15445100 25044.1 -14900.4 1142.29 826.314 -71.8415 829.431 
15443300 26527.1 -14727.6 1058.71 805.12 -170.658 823.008 
21328.5 3
15445601 26850.3 -15526 1431.17 946.038 -334.038 1003.28 
15445100 25533.2 -15030.2 1141.33 1033.88 -274.288 1069.64 
15443300 26855.8 -14837.2 1014 694.906 -231.702 732.516 
21329 3
15445601 27334.6 -15779.4 1446.14 1039.14 -543.838 1172.85 
15445100 25952.1 -15183.3 1165.57 899.091 -328.582 957.251 
15443300 27331.9 -15125.7 1023.57 1021.51 -619.201 1194.53 
21329.5 3
15445601 27719.7 -16017.1 1552.86 758.155 -467.942 890.937 
15445100 26635 -15476.3 1102.43 1344.21 -576.772 1462.72 
15443300 27756.1 -15393.9 1005.43 835.208 -527.84 988.022 
21330 3
15445601 28205.7 -16091.9 1576 938.224 -144.236 949.246 
15445100 27334.7 -15778.9 1071.43 1350.8 -584.115 1471.68 
15443300 28112.9 -15394.1 963.429 688.638 -0.551572 688.638 
21330.5 3
15445601 28618 -16175.7 1617.57 800.555 -162.829 816.946 
15445100 27753.3 -16002 1027 812.76 -433.287 921.041 
15443300 28554 -15397 920.286 856.588 -5.54785 856.606 
21331 3
15445601 29072 -16286.3 1625.14 891.945 -217.233 918.017 
15445100 28112.6 -16165.1 977 705.866 -320.516 775.227 
15443300 28995.7 -15493.7 891.429 867.808 -190.008 888.366 
21331.5 3
15445601 29413.6 -16432.4 1630.29 684.512 -292.871 744.534 
15445100 28514.7 -16205.1 948.857 805.898 -80.1603 809.874 
15443300 29392.1 -15523.4 1019.71 794.446 -59.5477 796.675 
21332 3
15445601 29840.3 -16471.3 1621.71 850.028 -77.4047 853.545 
15445100 29064 -16275.7 1134.29 1094.19 -140.581 1103.19 
15443300 29909.6 -15525.4 1166.57 1030.73 -3.98406 1030.74 
21332.5 3
15445601 30248.3 -16510.9 1606.71 790.698 -76.6888 794.408 
15445100 29555.6 -16410.4 1188.71 952.658 -261.074 987.784 
15443300 30300.3 -15754.7 1186.57 757.198 -444.352 877.951 
21333 3
15445601 30741.1 -16602.9 1570.29 993.664 -185.484 1010.83 
15445100 29948 -16489.6 1179.86 791.187 -159.562 807.116 
15443300 30642.9 -15964.1 1120.14 690.668 -422.235 809.509 
21333.5 3
15445601 31155.3 -16796 1521.33 877.522 -409.201 968.241 
15445100 30384 -16696.8 1173.83 923.729 -439.114 1022.79 
15443300 31081.2 -16183.3 1075.33 928.622 -464.387 1038.26 
21334 3
15445601 31617.1 -16967.4 1475 960.103 -356.4 1024.12 
15445100 30832.4 -16922.7 1129 932.284 -469.607 1043.88 
15443300 31516.4 -16288 1060.43 904.91 -217.602 930.706 
21334.5 3
15445601 32086.7 -17092.6 1423.71 933.542 -248.793 966.125 
15445100 31243.1 -17189.6 1079.71 816.529 -530.531 973.747 
15443300 31839.7 -16330.1 1137.29 642.715 -83.783 648.153 
21335 3
15445601 32565.7 -17266.4 1435.14 977.551 -354.81 1039.95 
15445100 31837.4 -17166.1 1074.57 1212.83 47.8134 1213.77 
15443300 32219.4 -16663.3 1136.57 774.927 -679.883 1030.9 
21335.5 3
15445601 33156.7 -17483.1 1540.43 1196.36 -438.693 1274.25 
15445100 32245.9 -17208.6 1073.57 826.778 -85.8878 831.228 
15443300 32694.3 -16856.9 1133.29 961.249 -391.845 1038.05 
21336 3
15445601 33682.4 -17621.9 1560.71 1014.89 -267.788 1049.63 
15445100 33050.4 -17735.6 1088.43 1553.23 -1017.37 1856.76 
15443300 33222.3 -16935.1 1179.43 1019.31 -151.131 1030.45 
21336.5 3
15445601 34242.3 -17609.3 1552.71 1068.43 23.9913 1068.7 
15445100 33489.7 -17841.6 1090.14 838.332 -202.29 862.393 
15443300 33687.4 -16924.9 1167.43 887.677 19.6292 887.894 
21337 3
15445601 34658.2 -17700 1576 850.472 -185.51 870.469 
15445100 33772.8 -17970.7 1121.83 578.976 -263.998 636.324 
15443300 34124.3 -16969.5 1114.83 893.466 -91.2942 898.118 
21337.5 3
15445601 35008 -17738.4 1564.57 738.045 -81.0729 742.485 
15445100 34159.9 -18133.4 1137.29 816.506 -343.38 885.772 
15443300 34458.6 -17027.4 1126 705.144 -122.212 715.656 
21338 3
15445601 35446 -17854 1563.71 834.286 -220.136 862.84 
15445100 34690.1 -18289.6 1089.43 1010.07 -297.415 1052.94 
15443300 34905.6 -17054.4 1123.43 851.429 -51.4286 852.98 
21338.5 3
15445601 35896.2 -17835.3 1580.5 918.707 38.0952 919.497 
15445100 35196.5 -18355.7 1078.17 1033.38 -134.888 1042.15 
15443300 35258.2 -17031.8 1102 719.582 46.1127 721.058 
21339 3
15445601 36338.4 -17874.3 1563.86 929.122 -81.8327 932.718 
15445100 35748.4 -18399.9 1102 1159.51 -92.8371 1163.22 
15443300 35329.7 -17009.1 1093.14 150.31 47.6691 157.688 
21339.5 3
15445601 36797.7 -17900.3 1528.29 884.944 -50.0963 886.36 
15445100 36324.7 -18513.7 1091.71 1110.38 -219.378 1131.84 
15443300 35039 -17018.3 1090.57 -560.143 -17.6163 560.42 
21340 3
15445601 37234.3 -17944.4 1491.86 834.745 -84.4032 839.001 
15445100 36902.7 -18622.6 1045.29 1105.16 -208.14 1124.59 
15443300 34499.7 -17043.9 1071.14 -1031.14 -48.8937 1032.3 
21340.5 3
15445601 37740.3 -17956 1483.43 974.952 -22.2956 975.207 
15445100 37461.4 -18659.4 1015.86 1076.52 -71.0157 1078.86 
15443300 34476.9 -17021.1 1044 -44.0407 43.7655 62.0887 
21341 3
15445601 38217 -17914.5 1473.33 982.916 85.567 986.634 
15445100 38036.7 -18756.8 1060.33 1186.06 -200.835 1202.94 
15443300 34617 -16967.3 1020 288.954 110.947 309.522 
21341.5 3
15445601 38625.1 -17865.7 1456.43 811.417 96.9895 817.193 
15445100 38574.6 -18836.4 1042.86 1069.39 -158.241 1081.04 
15443300 35153.7 -17105.3 1025.57 1067.03 -274.259 1101.71 
21342 3
15445601 39038.3 -17799.7 1460.33 851.939 136.181 862.755 
15445100 39113.8 -18872.8 986.5 1111.88 -75.0614 1114.41 
15443300 36094.7 -17184 1019.17 1940.11 -162.297 1946.88 
21342.5 3
15445601 39592.6 -17762.6 1464 1135.73 76.0148 1138.27 
15445100 39548.9 -18869.4 944.571 891.442 6.97697 891.47 
15443300 37225.9 -17343.3 977.429 2318.01 -326.405 2340.88 
21343 3
15445601 39947 -17795.4 1472.57 669.997 -62.1118 672.87 
15445100 40084 -18823.1 905.714 1011.61 87.4966 1015.39 
15443300 38300.6 -17451.6 986.286 2031.6 -204.699 2041.88 
21343.5 3
15445601 40307.3 -17820.5 1475.67 739.904 -51.4814 741.693 
15445100 40576.2 -18699.5 862 1010.61 253.887 1042.01 
15443300 39388.5 -17512.3 1083.5 2233.94 -124.768 2237.42 
21344 3
15445601 40673.9 -17796.3 1467.86 740.452 48.9177 742.066 
15445100 41025.9 -18680.3 831.286 908.466 38.8167 909.295 
15443300 40158.9 -17406 1091.43 1556.28 214.815 1571.03 
21344.5 3
15445601 41037.4 -17807.6 1463.86 701.875 -21.7871 702.213 
15445100 41408 -18549.6 819.286 737.728 252.344 779.692 
15443300 40717.3 -17082.3 1080.86 1078.05 624.931 1246.08 
21345 3
15445601 41398.3 -17890.1 1433.57 729.004 -166.811 747.846 
15445100 41816.6 -18517.4 833 825.397 64.9351 827.947 
15443300 40865.4 -17164.7 1066.43 299.278 -166.522 342.487 
21345.5 3
15445601 41740 -17857.7 1406.14 691.729 65.6449 694.837 
15445100 42221.9 -18455.7 837.143 820.416 124.928 829.874 
15443300 41010.6 -17189.3 1064 293.811 -49.7397 297.992 
21346 3
15445601 42082.7 -17913.8 1404.67 697.895 -114.295 707.193 
15445100 42506 -18388.3 862 578.702 137.232 594.751 
15443300 41091 -17095.8 1064.83 163.806 190.331 251.114 
21346.5 3
15445601 42401 -17982.3 1406.43 661.816 -142.313 676.944 
15445100 42816 -18455.3 899.286 644.491 -139.194 659.351 
15443300 41485.3 -16906.4 1065 819.721 393.773 909.395 
21347 3
15445601 42650.6 -18122.1 1431.57 485.548 -272.096 556.59 
15445100 43126.4 -18564 947.429 603.947 -211.506 639.911 
15443300 41733.1 -16819.7 1065 482.212 168.705 510.872 
21347.5 3
15445601 42926 -18085.7 1421.29 525.627 69.5202 530.205 
15445100 43236.3 -18558.9 1006.14 209.651 9.81461 209.881 
15443300 41781.6 -16841.7 1065 92.4209 -41.9847 101.51 
21348 3
15445601 43206.2 -18066.5 1422 559.215 38.3519 560.528 
15445100 43619.2 -18416.7 1047 764.233 283.813 815.232 
15443300 41835.5 -16938.5 1065 107.642 -193.185 221.15 
21348.5 3
15445601 43403.6 -18095.1 1420.86 405.349 -58.8149 409.593 
15445100 43964.7 -18302 1078.43 709.543 235.455 747.59 
15443300 41532.4 -17052.1 1065 -622.323 -233.353 664.635 
21349 3
15445601 43705.2 -17662.7 1413.5 614.247 880.807 1073.83 
15445100 44152.5 -18151.8 1077.67 382.456 305.838 489.703 
15443300 41347.2 -17102.5 1065 -377.315 -102.56 391.006 
21349.5 3
15445601 44045.3 -17665.9 1410.14 677.528 -6.35553 677.558 
15445100 44368.4 -18184.9 1079.86 430.137 -65.7845 435.138 
15443300 41267 -17060.9 1065 -159.695 82.9539 179.955 
21350 2
15445100 45022.9 -18436.4 1066.86 1319.41 -507.2 1413.54 
15443300 41213.1 -16892.4 1065 -108.583 339.574 356.512 
21350.5 2
15445100 45471.3 -18289 1077.14 865.692 284.611 911.277 
15443300 41248.6 -16795.6 1065 68.3949 186.983 199.099 
21351 2
15445100 45715.6 -18173 1147 481.826 228.797 533.389 
15443300 41333 -16748.7 1065 166.526 92.4204 190.453 
21351.5 2
15445100 46020.1 -18130.7 1301.14 606.716 84.2345 612.536 
15443300 41480 -17073.3 1065 292.829 -646.557 709.778 
21352 2
15445100 46254 -18186.7 1232.14 456.752 -109.375 469.665 
15443300 41574.7 -17153.6 1065 184.989 -156.808 242.507 
21352.5 1
15443300 41635.3 -17121.6 1065 123.615 65.3061 139.806 
21353 1
15443300 41640.1 -16896 1065 9.54252 443.166 443.269 
21353.5 1
15443300 41686.7 -16813.3 1065 100.051 177.778 203.998 
21354 1
15443300 41761.2 -16756.5 1065 150.673 114.815 189.433 
21354.5 1
15443300 41860.6 -16790.6 1065 189.907 -65.1461 200.77 
21355 1
15443300 41839.4 -16854 1065 -43.5038 -130.511 137.571 
21355.5 1
15443300 41900.7 -16929.6 1065 117.631 -145.051 186.753 
21356 1
15443300 41925 -16957.1 1065 49.4617 -56.1536 74.8311 
21356.5 1
15443300 41793.4 -16970.3 1065 -272.405 -27.2109 273.76 
21357 1
15443300 41525 -16852.4 1065 -561.566 246.563 613.311 
21357.5 1
15443300 41535 -16950 1065 18.7617 -183.061 184.02 
21358 1
15443300 41539.9 -17050 1065 9.16442 -188.679 188.902 
21358.5 1
15443300 41516 -17137 1065 -47.5242 -173.307 179.705 
21359 1
15443300 41613 -17190.3 1065 205.508 -112.893 234.475 
21359.5 1
15443300 41709.1 -17270.4 1065 199.881 -166.617 260.219 
21360 1
15443300 41730.2 -17250.8 1065 41.1445 38.3598 56.2525 
21360.5 1
15443300 41489.7 -16971.9 1065 -458.163 531.224 701.508 
21361 1
15443300 41502.7 -16753.4 1065 26.8595 451.299 452.097 
21361.5 1
15443300 41593.9 -16672.4 1065 185.663 165.079 248.439 
21362 1
15443300 41648.4 -16658.7 1065 107.178 26.8383 110.487 
21362.5 1
15443300 41758.4 -16658.9 1065 233.546 -0.303306 233.546 
21363 1
15443300 41749.6 -16638.2 1065 -17.1276 40.0917 43.597 
21363.5 1
15443300 41753.7 -16668.3 1065 8.04978 -59.1254 59.6709 
21364 1
15443300 41810.7 -16719.7 1065 120.253 -108.499 161.966 
21364.5 1
15443300 41840.1 -16953.9 1065 59.4517 -473.016 476.737 
21365 1
15443300 41595.5 -17013.5 1065 -472.284 -115.141 486.116 
21365.5 1
15443300 41532 -17140.1 1065 -122.824 -244.957 274.025 
21366 1
15443300 41519.7 -17184.1 1065 -25.3837 -90.9091 94.3864 
21366.5 1
15443300 41544.4 -17112.9 1065 50.748 146.377 154.925 
21367 1
15443300 41649.6 -16848 1065 211.555 532.912 573.368 
21367.5 1
15443300 41681.4 -16823 1065 64.619 50.7099 82.1408 
21368 1
15443300 41679.3 -16736.1 1065 -4.19346 169.975 170.027 
21368.5 1
15443300 41687.1 -16673.7 1065 15.4364 122.649 123.617 
21369 1
15443300 41557.4 -16753.4 1065 -267.452 -164.359 313.918 
21369.5 1
15443300 41805.7 -16982.6 1065 504.646 -465.738 686.716 
21370 1
15443300 41854.4 -17047.9 1065 98.4127 -131.89 164.56 
21370.5 1
15443300 41771.4 -17127 1065 -158.7 -151.325 219.283 
21371 1
15443300 41802.1 -17214.5 1065 59.1453 -168.593 178.667 
21371.5 1
15443300 41829.6 -17186.4 1065 51.9819 53.1656 74.3552 
21372 1
15443300 41501.9 -17079.9 1065 -672.925 218.833 707.612 
21372.5 1
15443300 41414.3 -16988.7 1065 -183.588 191.075 264.98 
21373 1
15443300 41369.1 -16932.8 1065 -91.2338 113.059 145.279 
21373.5 1
15443300 41388.4 -17096.7 1065 37.8501 -321.499 323.719 
21374 1
15443300 41403.5 -17246.6 1065 29.8444 -296.853 298.349 
21374.5 1
15443300 41561 -17280.9 1065 308.824 -67.1218 316.034 
21375 1
15443300 41635.6 -17305.7 1065 155.681 -51.8938 164.103 
21375.5 1
15443300 41557.8 -17240.4 1065 -153.797 129.129 200.818 
21376 1
15443300 41451.7 -17188.4 1065 -206.295 101.063 229.72 
21376.5 1
15443300 41444.1 -17121.2 1065 -15.301 135.441 136.302 
21377 1
15443300 41642.7 -17201.7 1065 387.87 -157.157 418.499 
21377.5 1
15443300 41752.4 -17231 1065 225.75 -60.2587 233.654 
21378 1
15443300 41737.3 -17150.3 1065 -31.5476 168.155 171.089 
21378.5 1
15443300 41715.5 -17146.8 1065 -44.3701 7.20105 44.9506 
21379 1
15443300 41777.6 -17194.6 1065 122.188 -94.1367 154.245 
21379.5 1
15443300 41641.6 -17173.5 1065 -273.534 42.3972 276.8 
21380 1
15443300 41441.9 -17138.9 1065 -399.536 69.2857 405.499 
21380.5 1
15443300 41378.4 -17099.4 1065 -126.964 78.9643 149.517 
21381 1
15443300 41355.9 -17069 1065 -42.5331 57.4197 71.4568 
21381.5 1
15443300 41303.6 -17080.1 1065 -106.525 -22.6942 108.915 
21382 1
15443300 41257.8 -16954.8 1065 -94.8684 259.613 276.403 
21382.5 1
15443300 41228.4 -16849.8 1065 -55.2162 197.368 204.947 
21383 1
15443300 41369.4 -16727 1065 289.044 251.537 383.168 
21383.5 1
15443300 41438.1 -16689.5 1065 141.351 77.1605 161.04 
21384 1
15443300 41364 -16810.7 1065 -151.585 -247.882 290.557 
21384.5 1
15443300 41174.2 -17025.2 1065 -368.447 -416.574 556.136 
21385 1
15443300 41375.7 -16939.9 1065 389.679 165.17 423.239 
21385.5 1
15443300 41537.7 -16878.6 1065 342.495 129.568 366.184 
21386 1
15443300 41707.9 -16829.2 1065 330.409 95.7698 344.009 
21386.5 1
15443300 41719.7 -16838.7 1065 22.4229 -17.9248 28.7069 
21387 1
15443300 41816.1 -16869.6 1065 195.993 -62.7178 205.783 
21387.5 1
15443300 41882.3 -16879.7 1065 142.549 -21.8596 144.216 
21388 1
15443300 41884.9 -16875.2 1065 5.09702 8.78796 10.1591 
21388.5 1
15443300 41936.1 -16903 1065 96.1873 -52.0638 109.374 
21389 1
15443300 41976.1 -16939.3 1065 80.3213 -72.8629 108.446 
21389.5 1
15443300 41702.6 -17113 1065 -582.067 -369.605 689.5 
21390 1
15443300 41525.4 -17166.3 1065 -373.719 -112.417 390.261 
21390.5 1
15443300 41628.3 -16783.1 1065 202.475 754.218 780.923 
21391 1
15443300 41614.6 -16700.6 1065 -26.423 159.609 161.781 
21391.5 1
15443300 41457.6 -16975.1 1065 -308.553 -539.328 621.353 
21392 1
15443300 41318.8 -17087.1 1065 -279.882 -225.77 359.592 
21392.5 1
15443300 41265.1 -17115 1065 -108.737 -56.5416 122.559 
21393 1
15443300 41539.4 -16950.9 1065 558.627 334.303 651.016 
21393.5 1
15443300 41691.6 -16832.8 1065 301.379 233.876 381.48 
21394 1
15443300 41743.4 -16795.1 1065 102.581 74.4696 126.762 
21394.5 1
15443300 41737 -16734.7 1065 -13.1733 123.829 124.528 
21395 1
15443300 41750.1 -16756.1 1065 25.0956 -40.9383 48.018 
21395.5 1
15443300 41828.3 -16821.3 1065 159.187 -132.71 207.25 
21396 1
15443300 41820 -16844.4 1065 -17.1547 -47.9148 50.8932 
21396.5 1
15443300 41734.7 -17008.4 1065 -164.327 -315.992 356.166 
21397 1
15443300 41666.1 -17141.4 1065 -141.093 -273.663 307.894 
21397.5 1
15443300 41608.6 -17207.2 1065 -111.685 -127.809 169.731 
21398 1
15443300 41500.9 -17092.7 1065 -211.31 224.58 308.363 
21398.5 1
15443300 41480 -17074.9 1065 -44.4715 38.0749 58.5441 
21399 1
15443300 41393 -16954.6 1065 -168.932 233.46 288.17 
21399.5 1
15443300 41510.7 -16661.7 1065 230.361 573.211 617.767 
21400 1
15443300 41574.4 -16636.4 1065 133.854 53.1212 144.009 
21400.5 1
15443300 41632.4 -16644.8 1065 113.177 -16.2528 114.338 
21401 1
15443300 41721.6 -16619.7 1065 172.861 48.5188 179.541 
21401.5 1
15443300 41527 -16794.4 1065 -407.053 -365.511 547.075 
21402 1
15443300 41653.1 -17093.4 1065 245.379 -581.608 631.252 
21402.5 1
15443300 41652 -17162.9 1065 -2.22332 -137.316 137.334 
21403 1
15443300 41540.4 -17194.4 1065 -224.598 -63.4162 233.379 
21403.5 1
15443300 41452.1 -17215.1 1065 -170.993 -40.2478 175.665 
21404 1
15443300 41439.1 -17253.4 1065 -26.9151 -79.2665 83.7114 
21404.5 1
15443300 41501.4 -17127.9 1065 122.988 248.13 276.938 
21405 1
15443300 41551.7 -16725.6 1065 99.8795 798.221 804.446 
21405.5 1
15443300 41563.5 -16630.4 1065 23.6187 190.774 192.231 
21406 1
15443300 41478.9 -16614.6 1065 -167.942 31.3563 170.844 
21406.5 1
15443300 41413.6 -16675.4 1065 -136.296 -127.05 186.329 
21407 1
15443300 41506.8 -17017.6 1065 183.422 -673.615 698.141 
21407.5 1
15443300 41527.6 -17105.6 1065 40.43 -170.77 175.49 
21408 1
15443300 41639.6 -17160.4 1065 231.405 -113.341 257.671 
21408.5 1
15443300 41753.7 -17124.4 1065 240.301 75.7895 251.969 
21409 1
15443300 41702.4 -17138.1 1065 -98.9196 -26.39 102.379 
21409.5 1
15443300 41538.6 -17096.3 1065 -320.555 81.8773 330.846 
21410 1
15443300 41483 -17094.6 1065 -113.643 3.5057 113.697 
21410.5 1
15443300 41339.1 -16937.2 1065 -286.604 313.389 424.682 
21411 1
15443300 41304.4 -16871.7 1065 -70.0938 132.395 149.805 
21411.5 1
15443300 41313.9 -16820 1065 18.307 100.221 101.88 
21412 1
15443300 41309.7 -16832.9 1065 -8.28828 -25.6118 26.9195 
21412.5 1
15443300 41278.5 -16859.2 1065 -62.6793 -52.9977 82.082 
21413 1
15443300 41291.7 -16911.1 1065 26.0637 -102.353 105.619 
21413.5 1
15443300 41300.1 -17018.6 1065 17.633 -224.746 225.437 
21414 1
15443300 41397.1 -17155.2 1065 189.789 -267.473 327.966 
21414.5 1
15443300 41400.6 -17208.9 1065 6.89286 -107.214 107.436 
21415 1
15443300 41451.8 -17273.8 1065 100.154 -126.992 161.733 
21415.5 1
15443300 41433.1 -17081.4 1065 -38.5241 398.181 400.04 
21416 1
15443300 41355.5 -16926.4 1065 -158.779 317.083 354.616 
21416.5 1
15443300 41323.2 -16836.6 1065 -62.9883 175.293 186.266 
21417 1
15443300 41300 -16750.6 1065 -44.2857 163.81 169.69 
21417.5 1
15443300 41336 -16777.1 1065 74.3802 -54.789 92.3809 
21418 1
15443300 41333.9 -16800.6 1065 -4.3456 -48.0207 48.217 
21418.5 1
15443300 41306.5 -17067.8 1065 -52.6442 -513.702 516.392 
21419 1
15443300 41294.4 -17028.5 1065 -24.0575 77.877 81.5082 
21419.5 1
15443300 41248.8 -16827.1 1065 -89.6365 395.629 405.656 
21420 1
15443300 41533.8 -16883.4 1065 575.758 -113.636 586.865 
21420.5 1
15443300 41716.7 -17058 1065 385.188 -367.632 532.469 
21421 1
15443300 41743.6 -17152.9 1065 54.1463 -190.895 198.426 
21421.5 1
15443300 41811.9 -17089.4 1065 133.527 124.161 182.333 
21422 1
15443300 41870.2 -17044.9 1065 116.089 88.5757 146.022 
21422.5 1
15443300 41932.6 -16971.8 1065 123.515 144.802 190.325 
21423 1
15443300 41861.6 -16916.7 1065 -144.125 111.634 182.303 
21423.5 1
15443300 41528 -16842.6 1065 -679.372 150.895 695.927 
21424 1
15443300 41382.7 -16783.3 1065 -289.414 118.206 312.623 
21424.5 1
15443300 41478.4 -16738.1 1065 200.239 94.4411 221.393 
21425 1
15443300 41458.4 -16660.8 1065 -38.5646 148.832 153.748 
21425.5 1
15443300 41343.3 -16692.4 1065 -225.224 -61.9933 233.6 
21426 1
15443300 41283.9 -16691.6 1065 -123.041 1.77462 123.053 
21426.5 1
15443300 41294.9 -16776 1065 21.3939 -163.939 165.329 
21427 1
15443300 41261.6 -16914.7 1065 -68.245 -284.251 292.328 
21427.5 1
15443300 41270 -16988.6 1065 16.2714 -142.685 143.61 
21428 1
15443300 41279.4 -17015.6 1065 18.7447 -53.5714 56.7562 
21428.5 1
15443300 41395.7 -17215 1065 238.29 -408.665 473.064 
21429 1
15443300 41480.4 -17235.9 1065 169.429 -41.7143 174.488 
21429.5 1
15443300 41573.9 -17249.9 1065 189.51 -28.3976 191.626 
21430 1
15443300 41727.8 -17173.8 1065 305.95 151.306 341.32 
21430.5 1
15443300 41712 -17210.7 1065 -31.5631 -74.0767 80.5208 
21431 1
15443300 41757.9 -17272.8 1065 91.3845 -123.577 153.696 
21431.5 1
15443300 41744.6 -17234.7 1065 -26.554 75.9196 80.4295 
21432 1
15443300 41453.6 -17033.9 1065 -585.405 404.103 711.336 
21432.5 1
15443300 41434.9 -16948 1065 -36.9446 169.045 173.035 
21433 1
15443300 41433.7 -16874.6 1065 -2.376 152.658 152.677 
21433.5 1
15443300 41366 -16822.5 1065 -130.723 100.524 164.904 
21434 1
15443300 41301.7 -16808.7 1065 -128.315 27.5164 131.232 
21434.5 1
15443300 41176.4 -16742.4 1065 -259.929 137.522 294.067 
21435 1
15443300 41238 -16857.2 1065 122.408 -228.273 259.022 
21435.5 1
15443300 41213.3 -16927.6 1065 -47.1647 -134.201 142.248 
21436 1
15443300 41149.6 -16931.7 1065 -130.562 -8.48946 130.838 
21436.5 1
15443300 41236.1 -16778.3 1065 182.256 323.008 370.879 
21437 1
15443300 41407 -16673.8 1065 338.331 207.001 396.633 
21437.5 1
15443300 41629.1 -16688.2 1065 429.642 -28.0464 430.557 
21438 1
15443300 41728.4 -16779.3 1065 198.607 -182.071 269.434 
21438.5 1
15443300 41274.6 -16952 1065 -918.631 -349.624 982.914 
21439 1
15443300 41243 -17030.7 1065 -62.0098 -154.342 166.333 
21439.5 1
15443300 41137 -16934 1065 -212.425 193.816 287.557 
21440 1
15443300 41034 -16698.1 1065 -213.693 489.33 533.956 
21440.5 1
15443300 40812.4 -16600.8 1065 -454.15 199.576 496.067 
21441 1
15443300 40762.9 -16757.8 1065 -94.8276 -300.766 315.361 
