# Supplementary material for: Intrinsic group behaviour II: On the dependence of triad spatial dynamics on social and personal features; and on the effect of social interaction on small group dynamics
Source: PLoS One. 2019 Dec 3;14(12):e0225704. doi: 10.1371/journal.pone.0225704 (PMC6890182; doi:10.1371/journal.pone.0225704)
Supplement: S4 Data Set — (ZIP) [file pone.0225704.s004.zip › set_3_nint/group_traj_triad_noint/traj_3_0324_47.dat]

3 15413600 15413603 15413800 0 0 0 1 3 1 0 10 10 10 1606.84 1654.39 1570.08 
21096 1
15413600 8347.25 2823.5 1198 0 0 0 
21096.5 2
15413603 7795.67 1834.33 1195.33 0 0 0 
15413600 8503.43 2416.29 1221.71 408.844 -1066.01 1141.72 
21097 2
15413603 7809.38 1529.25 1246.38 35.9799 -800.744 801.552 
15413600 8505.25 1656.25 1291.25 3.48933 -1456.01 1456.01 
21097.5 2
15413603 7775.86 871.857 1408.71 -66.9019 -1312.16 1313.87 
15413600 8550.71 1104.29 1377.43 90.7471 -1101.73 1105.46 
21098 3
15413800 8263 2146.5 1092.83 0 0 0 
15413603 7805.71 297.143 1497 63.1229 -1215.04 1216.68 
15413600 8645.14 656.857 1459.29 199.638 -945.938 966.775 
21098.5 3
15413800 8362.57 1641.29 1222.86 223.254 -1132.77 1154.56 
15413603 8089.71 -255.571 1521.71 592.902 -1153.89 1297.3 
15413600 8689.71 148.571 1509.29 93.051 -1061.14 1065.21 
21099 3
15413800 8576.5 994.5 1332.5 406.708 -1229.63 1295.15 
15413603 8313.75 -788.125 1581.25 425.923 -1012.46 1098.4 
15413600 8867.25 -261.125 1536 337.52 -778.891 848.876 
21099.5 3
15413800 8770.43 358.714 1424 364.527 -1195.09 1249.44 
15413603 8510.71 -1170.29 1610.29 370.234 -718.347 808.143 
15413600 9091.43 -816.429 1658 421.388 -1043.8 1125.65 
21100 3
15413800 8784.29 -33.5714 1449.29 29.4833 -834.65 835.171 
15413603 8670.57 -1537.71 1592 340.122 -781.763 852.547 
15413600 9377.86 -1188.86 1673.29 609.422 -792.401 999.648 
21100.5 3
15413800 8898.57 -516.286 1503.57 230.415 -973.214 1000.12 
15413603 8914.57 -1918.57 1621.29 491.935 -767.857 911.924 
15413600 9731.86 -1581.86 1694.29 713.71 -792.339 1066.39 
21101 3
15413800 9031.86 -934.143 1518 266.039 -834.046 875.448 
15413603 9238.57 -2243.43 1632.71 646.707 -648.417 915.792 
15413600 10102.3 -1956.86 1615.71 739.378 -748.503 1052.11 
21101.5 3
15413800 9185.57 -1315.29 1486 306.204 -759.249 818.669 
15413603 9593.43 -2598.14 1600.57 706.887 -706.602 999.488 
15413600 10352 -2282.57 1623.57 497.439 -648.833 817.576 
21102 3
15413800 9297 -1735.14 1513.86 226.942 -855.106 884.709 
15413603 9895.71 -2879.57 1607.57 615.653 -573.174 841.164 
15413600 10640.6 -2574.71 1598.14 587.722 -594.996 836.323 
21102.5 3
15413800 9585.71 -2137.57 1532.43 577.429 -804.857 990.565 
15413603 10138.3 -3127.29 1608.43 485.143 -495.429 693.407 
15413600 10914.9 -2841.14 1629.86 548.571 -532.857 764.766 
21103 3
15413800 10045.9 -2461.62 1601.12 891.784 -628.011 1090.72 
15413603 10358.9 -3370.25 1581.62 427.499 -470.861 635.976 
15413600 11219.5 -3141.38 1643.75 590.393 -581.845 828.92 
21103.5 3
15413800 10403.3 -2702.43 1593 702.182 -473.091 846.685 
15413603 10655.7 -3640.57 1559.29 583.181 -531.083 788.765 
15413600 11414.7 -3354.86 1593.14 383.525 -419.415 568.331 
21104 3
15413800 10752.6 -2950.57 1575.86 715.749 -508.489 877.986 
15413603 10915.4 -3852.86 1525.71 532.201 -435.012 687.367 
15413600 11589.7 -3566.43 1570.71 358.607 -433.548 562.639 
21104.5 3
15413800 11081.6 -3177.14 1589.57 681.159 -469.092 827.058 
15413603 11152.6 -4130.43 1504.86 490.979 -574.682 755.857 
15413600 11809.4 -3782.86 1593.14 454.895 -448.092 638.527 
21105 3
15413800 11463.6 -3468.38 1566.88 758.043 -577.842 953.168 
15413603 11355.5 -4559.25 1498.88 402.636 -850.836 941.296 
15413600 12014.9 -4162.5 1623 407.632 -753.26 856.483 
21105.5 3
15413800 11631.9 -3688.29 1587.14 329.221 -430.354 541.84 
15413603 11651.3 -4949.57 1479.14 578.837 -763.838 958.385 
15413600 12214.7 -4470.86 1604.86 391.075 -603.439 719.081 
21106 3
15413800 11832.6 -4034.71 1584.14 413.844 -714.286 825.512 
15413603 11899.3 -5378.29 1473.86 511.34 -883.947 1021.19 
15413600 12523 -4772.71 1606.29 635.641 -622.386 889.608 
21106.5 3
15413800 12056.6 -4497.14 1523.29 444.444 -917.517 1019.49 
15413603 12230.6 -5846.29 1482.57 657.313 -928.571 1137.68 
15413600 12982.1 -5191.14 1604.14 910.998 -830.215 1232.55 
21107 3
15413800 12275.9 -4757.12 1459.38 425.832 -504.82 660.436 
15413603 12683.2 -6114.5 1520.62 878.988 -520.804 1021.69 
15413600 13326.2 -5513.12 1629.88 668.169 -625.208 915.06 
21107.5 3
15413800 12778.4 -5234.57 1460.86 959.072 -911.157 1322.89 
15413603 13040.9 -6447.14 1569.29 682.456 -634.815 932.06 
15413600 13638.1 -5811.71 1613.43 595.215 -569.827 824.005 
21108 3
15413800 13191.9 -5545.29 1491 843.732 -634.111 1055.45 
15413603 13396.7 -6670.71 1604.71 726.239 -456.268 857.674 
15413600 13968 -6038.29 1623.29 673.178 -462.391 816.684 
21108.5 3
15413800 13524.3 -5745 1496.14 667.527 -401.033 778.73 
15413603 13626.7 -6953.29 1560.43 461.847 -567.413 731.615 
15413600 14222.7 -6260 1624.14 511.474 -445.209 678.098 
21109 3
15413800 13819.3 -5975 1543 602.041 -469.388 763.399 
15413603 13901 -7237 1525.57 559.767 -579.009 805.351 
15413600 14448.1 -6491.71 1591.57 460.058 -472.886 659.754 
21109.5 3
15413800 13981.6 -6242.14 1513 342.375 -563.593 659.437 
15413603 14203.9 -7499.14 1515.86 638.939 -553.044 845.045 
15413600 14627.7 -6697.43 1601 378.843 -433.996 576.086 
21110 3
15413800 14188.1 -6437.25 1507.88 394.94 -373.054 543.274 
15413603 14487.5 -7704.88 1509.75 542.338 -393.369 669.978 
15413600 14642.2 -6961.62 1640.5 27.793 -505.156 505.92 
21110.5 3
15413800 14323.3 -6648.57 1558.86 257.449 -402.517 477.807 
15413603 14940.6 -7955.86 1518.71 862.993 -478.061 986.56 
15413600 14809.1 -7288.71 1641.14 317.891 -623.027 699.441 
21111 3
15413800 14438.6 -6906.29 1575.57 240.68 -538.026 589.405 
15413603 15207.7 -8267.86 1518.71 557.71 -651.357 857.5 
15413600 15070.9 -7588.71 1645.57 546.376 -626.305 831.135 
21111.5 3
15413800 14649.7 -7168.57 1534.29 435.346 -540.795 694.252 
15413603 15411.7 -8639 1533.43 420.619 -765.243 873.222 
15413600 15374.4 -7864.86 1640.71 625.92 -569.367 846.141 
21112 3
15413800 14904.6 -7518.14 1517 526.564 -722.255 893.825 
15413603 15654 -8941.71 1536.43 500.59 -625.443 801.105 
15413600 15631.9 -8163.29 1650.14 531.877 -616.588 814.294 
21112.5 3
15413800 15342.9 -7775.75 1465.75 842.891 -495.398 977.694 
15413603 15977.8 -9201.75 1578.88 622.596 -500.069 798.558 
15413600 15804 -8489.25 1641.25 331.044 -626.854 708.898 
21113 3
15413800 15679.3 -8116.29 1596.14 646.944 -654.876 920.543 
15413603 16319.6 -9616.57 1619.86 657.349 -797.734 1033.68 
15413600 16082.3 -8824.71 1658 535.165 -645.124 838.204 
21113.5 3
15413800 15945.4 -8423.43 1577.43 555.622 -641.217 848.454 
15413603 16620.6 -10120.7 1590.14 628.392 -1052.49 1225.81 
15413600 16209.4 -9486.43 1683.57 265.434 -1381.45 1406.72 
21114 3
15413800 16148.7 -8765.14 1565.14 414.024 -695.956 809.796 
15413603 16997 -10520.7 1605.86 766.657 -814.664 1118.68 
15413600 16401.7 -9821.71 1674.86 391.621 -682.863 787.19 
21114.5 3
15413800 16395.7 -9010.14 1566.71 503.055 -498.982 708.553 
15413603 17335.4 -11079.4 1604.86 689.264 -1137.91 1330.39 
15413600 16829.7 -9985.29 1675 871.69 -333.139 933.181 
21115 3
15413800 16737.6 -9411.86 1590.86 683.714 -803.429 1054.97 
15413603 18020.6 -11344 1558 1370.29 -529.143 1468.9 
15413600 16989.1 -10402.9 1675 318.857 -835.143 893.943 
21115.5 2
15413800 17047.5 -9826.12 1605.62 600.637 -802.845 1002.66 
15413603 18725.2 -11540.4 1527.62 1365.66 -380.572 1417.69 
21116 2
15413800 17363 -10325.4 1614 613.813 -971.408 1149.09 
15413603 19303.7 -11806.3 1563.29 1125.42 -517.336 1238.63 
21116.5 2
15413800 17806.4 -10698.6 1599 908.665 -764.637 1187.58 
15413603 19689.7 -12123.9 1557.43 790.984 -650.761 1024.28 
21117 2
15413800 18515.4 -11054 1545.25 1415.06 -709.438 1582.94 
15413603 19979.9 -12368.9 1555.25 579.163 -489.058 758.029 
21117.5 2
15413800 19243 -11320.1 1598.43 1401.97 -512.799 1492.82 
15413603 20354 -12607.7 1561.86 720.857 -460.191 855.226 
21118 2
15413800 19599.9 -11541.4 1609.57 743.452 -461.012 874.788 
15413603 20786.7 -12926.3 1558.29 901.488 -663.69 1119.45 
21118.5 2
15413800 19964.6 -11784.7 1591.57 761.408 -507.903 915.264 
15413603 21134 -13160.4 1555 725.022 -488.816 874.413 
21119 2
15413800 20450.6 -12059 1616.25 915.355 -516.546 1051.04 
15413603 21395.1 -13453 1543.5 491.761 -550.982 738.519 
21119.5 2
15413800 20900.7 -12340.4 1671.71 893.034 -558.39 1053.24 
15413603 21646.3 -13633.1 1537.86 498.335 -357.426 613.263 
21120 2
15413800 21026.6 -12490 1679 258.544 -307.128 401.463 
15413603 21746.8 -13661.2 1537.88 206.292 -57.7149 214.214 
21120.5 2
15413800 21273.7 -12718 1699.14 500.181 -461.538 680.587 
15413603 22279 -13910.3 1526.71 1077.43 -504.121 1189.53 
21121 2
15413800 21686 -12972.7 1725.29 853.594 -527.359 1003.36 
15413603 23036.1 -14278 1501.14 1567.58 -761.313 1742.67 
21121.5 2
15413800 22035.8 -13239.2 1650.5 679.126 -517.545 853.853 
15413603 23808.1 -14665.9 1532.5 1498.99 -753.155 1677.57 
21122 2
15413800 22295 -13418.7 1544.71 516.434 -357.499 628.1 
15413603 24268.7 -14779.6 1536 917.509 -226.487 945.049 
21122.5 2
15413800 22580.2 -13617.6 1481 553.883 -386.234 675.251 
15413603 24639 -14978.9 1577.5 719.001 -386.997 816.535 
21123 2
15413800 22759.6 -13787 1433 360.808 -340.795 496.31 
15413603 25090 -15140.7 1572.86 907.445 -325.632 964.102 
21123.5 1
15413603 25461.9 -15301.6 1566.25 734.931 -318.005 800.781 
21124 1
15413603 25919.1 -15408.1 1559.29 886.178 -206.43 909.904 
21124.5 1
15413603 26487.3 -15541.3 1544.29 1143.14 -267.893 1174.12 
21125 1
15413603 27108 -15735.7 1492.86 1266.76 -396.793 1327.45 
21125.5 1
15413603 27650.5 -15896.6 1519.88 1072.13 -318.005 1118.3 
21126 1
15413603 28208.4 -16162.3 1666.14 1077.08 -512.859 1192.95 
21126.5 1
15413603 28737.9 -16241.9 1639.71 1080.47 -162.391 1092.6 
21127 1
15413603 29197.6 -16374.9 1613.57 971.912 -281.184 1011.77 
21127.5 1
15413603 29711 -16454.1 1599 1041.44 -160.823 1053.78 
21128 1
15413603 30229.1 -16572.4 1590.5 1028.03 -234.588 1054.45 
21128.5 1
15413603 30674.3 -16697 1560.29 864.39 -241.99 897.624 
21129 1
15413603 31151.7 -16887.6 1527.57 1000.9 -399.521 1077.69 
21129.5 1
15413603 31487.1 -16826.6 1493.38 651.283 118.343 661.947 
21130 1
15413603 31244 -16609.1 1532.57 -473.928 423.942 635.873 
21130.5 1
15413603 31261.3 -16603.9 1535.86 37.1736 11.3671 38.8727 
21131 1
15413603 31403.8 -16876.5 1523.75 271.878 -520.311 587.061 
21131.5 1
15413603 31832.3 -17044.7 1492.71 825.695 -324.112 887.029 
21132 1
15413603 32242.9 -17213.6 1467.71 839.614 -345.311 907.85 
21132.5 1
15413603 32642.1 -17406.7 1493.71 808.271 -390.977 897.867 
21133 1
15413603 33401.6 -17642.3 1517.14 1457.64 -452.152 1526.15 
21133.5 1
15413603 33922 -17870.3 1539.57 1064.27 -466.258 1161.92 
21134 1
15413603 34276.6 -17962.9 1539.29 740.233 -193.26 765.045 
21134.5 1
15413603 34693.7 -18072.7 1544.14 851.312 -224.198 880.339 
21135 1
15413603 35122.9 -18163.4 1562.57 860.006 -181.792 879.01 
21135.5 1
15413603 35505.9 -18235.5 1591.38 733.751 -138.068 746.628 
21136 1
15413603 36090 -18234.1 1556.86 1136.43 2.64036 1136.43 
21136.5 1
15413603 36543.1 -18268.9 1578.29 926.673 -70.9904 929.388 
21137 1
15413603 37150.4 -18376 1564.14 1273.14 -224.618 1292.8 
21137.5 1
15413603 37657.1 -18483.6 1569.14 1025.74 -217.756 1048.6 
21138 1
15413603 38137.4 -18604.1 1595.38 914.728 -229.626 943.109 
21138.5 1
15413603 38454.9 -18645.6 1579.14 623.737 -81.4272 629.03 
21139 1
15413603 38912.9 -18655.3 1567.86 948.24 -20.1124 948.453 
21139.5 1
15413603 39548.7 -18436.9 1511.86 1327.47 456.01 1403.61 
21140 1
15413603 40039.2 -18271.8 1432.75 920.33 309.769 971.063 
21140.5 1
15413603 40408.9 -18044.3 1379.71 737.739 454.021 866.252 
21141 1
15413603 40813 -17934.7 1352.14 850.827 230.677 881.543 
21141.5 1
15413603 41283.8 -17727.9 1384.88 912.306 400.851 996.486 
21142 1
15413603 41730.4 -17599.6 1402.57 860.652 247.213 895.453 
21142.5 1
15413603 42124.4 -17612.9 1408.14 807.377 -27.2248 807.836 
21143 1
15413603 42608.3 -17783.1 1420.86 997.644 -351.105 1057.62 
21143.5 1
15413603 43142.1 -17816.1 1395.86 1087.29 -67.2098 1089.36 
21144 1
15413603 43530.9 -17873.4 1410 796.546 -117.389 805.149 
21144.5 1
15413603 44017.4 -17790.1 1401.12 948.378 162.385 962.18 
21145 1
15413603 44332.9 -17799.7 1400 619.808 -18.8395 620.094 
21145.5 1
15413603 44501.9 -17805.4 1398.57 352.083 -11.9048 352.285 
21146 1
15413603 44578.4 -17746 1397.86 155.95 121.036 197.408 
21146.5 1
15413603 44580.3 -19420.7 1728 2.78882 -2451.93 2451.93 
21147 1
15413603 44608.1 -19373.1 1712 79.4558 135.782 157.322 
21147.5 1
15413603 44646.4 -19271 1728.43 77.975 208.03 222.164 
21148 1
15413603 44631.3 -19193 1728.14 -30.0454 154.762 157.651 
21148.5 1
15413603 44529 -19175.4 1708 -207.898 35.7143 210.943 
21149 1
15413603 44474.2 -19131.1 1699.75 -105.086 85.0356 135.182 
21149.5 1
15413603 44378 -18998.3 1698.14 -189.096 260.981 322.286 
21150 1
15413603 44163.2 -19031.8 1690.25 -429.5 -66.9286 434.683 
21150.5 1
15413603 44038.1 -19225.9 1654.14 -246.76 -382.854 455.486 
21151 1
15413603 44085.4 -19326.1 1620.71 95.3341 -202.189 223.537 
21151.5 1
15413603 44067.3 -19414.1 1639.14 -37.7976 -183.333 187.189 
21152 1
15413603 43919.3 -19555.1 1646.71 -301.426 -287.169 416.321 
21152.5 1
15413603 43600.5 -19503.5 1655.88 -619.001 100.277 627.071 
21153 1
15413603 43210.4 -19113 1691.86 -763.349 764.188 1080.13 
21153.5 1
15413603 42918.4 -19012.4 1691.57 -613.445 211.285 648.812 
21154 1
15413603 42870.1 -19352.8 1691 -92.8915 -654.464 661.024 
21154.5 1
15413603 42929.7 -19555.3 1687.71 113.72 -386.519 402.901 
21155 1
15413603 42925.3 -19683.4 1675.43 -9.20701 -266.409 266.568 
21155.5 1
15413603 42864.9 -19590.7 1673.43 -119.189 182.868 218.281 
21156 1
15413603 42996.9 -19641.9 1664.43 269.388 -104.373 288.901 
21156.5 1
15413603 42870.7 -19151 1665 -255.868 995.653 1028 
21157 1
15413603 42838.1 -18821.3 1664 -66.6082 674.262 677.544 
21157.5 1
15413603 42919.4 -18709 1663.29 161.602 223.232 275.586 
21158 1
15413603 42879.1 -18803.3 1663 -79.932 -187.075 203.436 
21158.5 1
15413603 42934.9 -18983.6 1663 111.206 -359.852 376.643 
21159 1
15413603 42995 -19167.2 1662.25 116.782 -356.657 375.29 
21159.5 1
15413603 42978.1 -19556.9 1662.86 -33.1834 -766.943 767.661 
21160 1
15413603 43029.4 -19822.4 1661.14 104.239 -539.779 549.752 
21160.5 1
15413603 42942.6 -19903.1 1660 -175.469 -163.059 239.536 
21161 1
15413603 42947.6 -20014.3 1664.43 10.2669 -228.219 228.45 
21161.5 1
15413603 43064.9 -20006.6 1666 223.401 14.6939 223.884 
21162 1
15413603 43264.4 -19617 1666 412.338 804.9 904.37 
21162.5 1
15413603 43236.7 -19316.7 1667 -58.5926 634.854 637.552 
21163 1
15413603 43230.9 -19202.2 1666.5 -11.3605 222.693 222.983 
21163.5 1
15413603 43088.1 -18857.3 1668.43 -272.91 659.588 713.818 
21164 1
15413603 42985.9 -18704.6 1665.43 -210.464 314.227 378.198 
21164.5 1
15413603 42985.9 -18578.7 1664 0 263.299 263.299 
21165 1
15413603 43063.1 -18595.1 1664 151.209 -32.1149 154.582 
21165.5 1
15413603 43097.1 -19068.1 1662.43 66.5711 -925.671 928.062 
21166 1
15413603 43026.6 -19433.3 1655.71 -144.614 -748.244 762.09 
21166.5 1
15413603 43002.2 -19654.9 1631 -47.9713 -437.06 439.684 
21167 1
15413603 43061.3 -19614.1 1609.29 116.902 80.6577 142.028 
21167.5 1
15413603 43073.6 -19728.6 1603.38 24.8776 -230.811 232.148 
21168 1
15413603 43181.1 -19789.6 1602.29 209.586 -118.804 240.917 
21168.5 1
15413603 43228.4 -19882.7 1601 98.9241 -194.86 218.532 
21169 1
15413603 43106.6 -19919.2 1601 -240.244 -72.0626 250.819 
21169.5 1
15413603 42942.6 -19924.7 1601 -330.753 -11.0167 330.937 
21170 1
15413603 42886.9 -19960.2 1601 -109.639 -69.9522 130.054 
21170.5 1
15413603 42845.9 -19910.9 1601 -79.9568 96.2824 125.153 
21171 1
15413603 42765.7 -19646.1 1601 -165.927 548.063 572.63 
21171.5 1
15413603 42799.8 -19439.9 1601 67.2643 407.644 413.156 
21172 1
15413603 43201.4 -18987.3 1599.71 824.802 929.341 1242.57 
21172.5 1
15413603 43450.5 -18657.1 1592.75 489.335 648.646 812.521 
21173 1
15413603 43519.6 -18531.6 1592.43 134.642 244.744 279.335 
21173.5 1
15413603 43538.1 -18472.9 1591.57 38.3707 121.311 127.234 
21174 1
15413603 43810.3 -18581.3 1587 566.964 -225.893 610.308 
21174.5 1
15413603 43788.5 -18590.6 1587.25 -42.2204 -18.0994 45.9363 
21175 1
15413603 43763.4 -18554.4 1587 -50.1429 72.3929 88.0627 
21175.5 1
15413603 43604.9 -18739.4 1588.5 -321.61 -375.145 494.132 
21176 1
15413603 43272.3 -18929.1 1611.57 -654.703 -373.559 753.779 
21176.5 1
15413603 43353.2 -19317 1662.5 161.605 -774.166 790.853 
21177 1
15413603 43335.7 -19511.9 1672.14 -34.4513 -382.823 384.371 
21177.5 1
15413603 43231.5 -19578.1 1671.5 -205.146 -130.449 243.109 
21178 1
15413603 43196.6 -19594.7 1670.29 -68.3534 -32.4644 75.6711 
21178.5 1
15413603 43188.3 -19565.1 1670 -17.7805 63.458 65.9019 
21179 1
15413603 43052 -19427.6 1669 -279.847 282.378 397.557 
21179.5 1
15413603 43090.1 -19336.9 1674.62 73.7427 175.532 190.393 
21180 1
15413603 43150.1 -19173.7 1680.14 121.248 329.618 351.211 
21180.5 1
15413603 43183.8 -18939.8 1682.12 65.3835 455.183 459.855 
21181 1
15413603 43228.3 -18801.6 1684.57 85.6456 265.728 279.189 
21181.5 1
15413603 43343 -18677.9 1686.12 233.634 251.928 343.587 
21182 1
15413603 43420.3 -18592.1 1685.43 158.372 175.681 236.528 
21182.5 1
15413603 43478.6 -18550.3 1683.57 124.277 89.2476 153.003 
21183 1
15413603 43297 -18666.5 1683 -348.506 -223.06 413.778 
21183.5 1
15413603 43157.7 -19079 1684.43 -271.512 -804.094 848.696 
21184 1
15413603 43260.4 -19336.3 1682.86 212.22 -531.582 572.378 
21184.5 1
15413603 43423.9 -19417.1 1696.86 324.263 -160.431 361.78 
21185 1
15413603 43542.5 -19516.2 1699.25 230.374 -192.441 300.177 
21185.5 1
15413603 43807.4 -19381.1 1700.14 513.427 261.836 576.338 
21186 1
15413603 44009.7 -19372.3 1710.14 409.485 17.9294 409.878 
21186.5 1
15413603 44120.1 -19312 1724 229.581 125.334 261.565 
21187 1
15413603 44145.4 -19274.7 1724.29 51.6035 76.0933 91.9408 
21187.5 1
15413603 44198 -19439.5 1707 102.279 -320.595 336.515 
21188 1
15413603 44233.9 -19712.4 1692.57 68.2993 -519.864 524.331 
21188.5 1
15413603 44391.9 -19899 1676.14 323.108 -381.537 499.969 
21189 1
15413603 44623.4 -20068.4 1661.57 487.519 -356.692 604.072 
21189.5 1
15413603 44820.7 -20217.1 1662 397.753 -299.827 498.101 
21190 1
15413603 45031.4 -20457.4 1697 429.153 -489.38 650.896 
21190.5 1
15413603 45264.4 -20620.6 1677.12 445.404 -312.039 543.832 
21191 1
15413603 45491.4 -20868.6 1673 429.213 -468.708 635.54 
21191.5 1
15413603 45624.3 -21017 1701.86 275.067 -307.306 412.43 
21192 1
15413603 45705 -21217.9 1691.29 162.73 -404.954 436.427 
21192.5 1
15413603 45894.9 -21457.7 1737 389.052 -491.511 626.852 
21193 1
15413603 46064 -21769.3 1738 345.19 -635.86 723.515 
21193.5 1
15413603 46197.9 -22108.1 1762.29 273.736 -692.959 745.067 
21194 1
15413603 46423.2 -22425.4 1738.38 429.32 -604.252 741.239 
21194.5 1
15413603 46587.2 -22848.8 1735.5 317.668 -820.656 879.994 
21195 1
15413603 46783.3 -23276.3 1740.43 416.389 -907.542 998.505 
21195.5 1
15413603 46951.1 -23660.9 1743 343.266 -786.445 858.095 
21196 1
15413603 47068.1 -24093.6 1754.57 234.469 -867.163 898.302 
21196.5 1
15413603 47366.5 -24235.8 1751.25 572.662 -272.896 634.361 
