# Supplementary material for: Intrinsic group behaviour II: On the dependence of triad spatial dynamics on social and personal features; and on the effect of social interaction on small group dynamics
Source: PLoS One. 2019 Dec 3;14(12):e0225704. doi: 10.1371/journal.pone.0225704 (PMC6890182; doi:10.1371/journal.pone.0225704)
Supplement: S4 Data Set — (ZIP) [file pone.0225704.s004.zip › set_3_nint/group_traj_triad_noint/traj_3_0324_46.dat]

3 15382504 15375101 15382601 0 0 1 0 1 1 0 36.6667 10 50 1601.64 1625.41 1588.28 
20871.5 1
15375101 -8065.14 10099.4 1356.71 0 0 0 
20872 1
15375101 -8390.17 9804.83 1327.33 -646.171 -585.676 872.097 
20872.5 1
15375101 -8716.86 9458.43 1431.14 -635.585 -673.939 926.37 
20873 1
15375101 -8908.86 9287.57 1380.14 -365.714 -325.442 489.55 
20873.5 1
15375101 -8995.67 9261.33 1361 -182.757 -55.2381 190.922 
20874 1
15375101 -9023.71 9058.71 1359.29 -57.8301 -417.771 421.755 
20874.5 1
15375101 -9160.57 8753 1389.43 -261.178 -583.424 639.216 
20875 1
15375101 -9406.14 8486.57 1406.43 -479.632 -520.368 707.693 
20875.5 1
15375101 -9518.43 8200.43 1410.14 -223.677 -570.006 612.322 
20876 1
15375101 -9650.57 7894.29 1329.29 -259.104 -600.28 653.813 
20876.5 1
15375101 -9757.5 7566.33 1411.33 -230.947 -708.32 745.02 
20877 1
15375101 -10034.7 7270.71 1415.71 -573.943 -612.048 839.055 
20877.5 1
15375101 -10480.4 7026.5 1401.5 -833.011 -456.475 949.882 
20878 1
15375101 -10884.6 6753.29 1309.43 -800.389 -541.018 966.087 
20878.5 1
15375101 -11112.1 6645.5 1382.25 -479.06 -226.917 530.085 
20879 1
15375101 -11402.1 6582.5 1367.38 -596.708 -129.63 610.626 
20879.5 1
15375101 -11923.8 6592.88 1360.88 -1014.83 20.1848 1015.04 
20880 1
15375101 -12385.1 6589 1355.29 -928.356 -7.79678 928.389 
20880.5 1
15375101 -12659.6 6548.88 1349.12 -530.913 -77.6112 536.556 
20881 1
15375101 -12896.1 6564.86 1350.29 -482.69 32.6166 483.79 
20881.5 1
15375101 -13202.1 6660.14 1361.29 -640.167 199.342 670.486 
20882 1
15375101 -13470.8 6702.62 1400.38 -512.609 81.0728 518.981 
20882.5 1
15375101 -13665.9 6730.14 1335.71 -379.586 53.5367 383.343 
20883 1
15375101 -13810.8 6764.88 1374.25 -298.748 71.6127 307.211 
20883.5 1
15375101 -13885.7 6830.43 1382.29 -144.719 126.551 192.247 
20884 1
15375101 -13993.1 6757.86 1420.43 -221.046 -149.324 266.757 
20884.5 1
15375101 -14302.7 6543.43 1421 -617.907 -428.001 751.661 
20885 1
15375101 -14463.9 6358.86 1551.43 -314.119 -359.788 477.617 
20885.5 1
15375101 -14492.4 6201.14 1390.57 -57.8369 -319.26 324.456 
20886 1
15375101 -14565.7 6132 1403.86 -143.136 -135.045 196.787 
20886.5 1
15375101 -14728.1 6152.71 1244 -326.162 41.595 328.803 
20887 1
15375101 -14770.3 6371.71 1304.43 -85.1371 442.424 450.541 
20887.5 1
15375101 -14815.4 6419 1377.43 -89.7472 94.0074 129.969 
20888 1
15375101 -14782.3 6490.43 1400.14 69.1918 149.12 164.391 
20888.5 1
15375101 -14756.1 6496.71 1376.43 52.7074 12.6728 54.2095 
20889 1
15375101 -14762.1 6385.29 1376.57 -11.6279 -215.947 216.26 
20889.5 1
15375101 -14709.6 6029.14 1470.71 104.102 -705.233 712.875 
20890 1
15375101 -14673.3 5925.29 1530.14 70.8705 -202.846 214.87 
20890.5 1
15375101 -14586.3 5806.67 1453.17 182.29 -248.677 308.334 
20891 1
15375101 -14499.1 5680.57 1444 178.669 -258.392 314.148 
20891.5 1
15375101 -14466 5625.86 1469.71 63.6139 -105.018 122.782 
20892 1
15375101 -14545.3 5543 1499.83 -164.592 -171.903 237.994 
20892.5 1
15375101 -14715.7 5477.57 1424.86 -340.762 -130.857 365.024 
20893 1
15375101 -14818.9 5498.71 1440.14 -198.734 40.7377 202.866 
20893.5 1
15375101 -14697.8 5316.5 1515.33 246.987 -371.866 446.416 
20894 1
15375101 -14371.1 5197.71 1521.86 666.715 -242.42 709.42 
20894.5 1
15375101 -14077.7 5370 1548.71 556.79 326.918 645.671 
20895 1
15375101 -13854.7 5783.14 1556.71 446 826.286 938.97 
20895.5 1
15375101 -13848.5 6319.67 1487 12.7082 1097.19 1097.26 
20896 1
15375101 -13884.9 7003.14 1441 -71.8521 1350.74 1352.65 
20896.5 1
15375101 -14145 7759.83 1495.67 -530.904 1544.27 1632.98 
20897 1
15375101 -14386.6 8354.57 1537.29 -491.999 1211.28 1307.39 
20897.5 1
15375101 -14634.2 8832.17 1512.83 -500.192 964.839 1086.79 
20898 1
15375101 -14706 9310.75 1477.75 -151.228 1007.54 1018.83 
20898.5 1
15375101 -14699.5 9774 1450.83 12.7202 906.556 906.645 
20899 1
15375101 -14613 10199.6 1409.43 164.137 807.536 824.048 
20899.5 1
15375101 -14437 10627.7 1392.17 349.206 849.395 918.378 
20900 1
15375101 -14352.7 10952 1250 165.917 638.451 659.658 
20900.5 1
15375101 -14091.8 11298.2 1456.5 545.776 724.198 906.827 
20901 1
15375101 -13822 11395.6 1413.57 534.323 192.881 568.071 
20901.5 1
15375101 -13800.8 11389 1380.83 43.1093 -13.3838 45.1391 
20902 1
15375101 -13684.7 11404.9 1368.14 232.238 31.7143 234.394 
20902.5 1
15375101 -13779.7 11469 1553.5 -187.283 126.515 226.011 
20903 1
15375101 -13586.4 11674.9 1434.71 375.22 399.723 548.241 
20903.5 1
15375101 -13136 12108.3 1283.17 886.67 853.3 1230.57 
20904 1
15375101 -12987.7 12382 1278.67 300.27 553.981 630.125 
20904.5 1
15375101 -12784.5 12287.5 1367.33 421.508 -196.058 464.874 
20905 1
15375101 -12345 12005.3 1283 904.321 -580.59 1074.65 
20905.5 2
15382504 -12522.8 10219 1353.2 0 0 0 
15375101 -12033.5 11518.2 1300.17 628.024 -982.191 1165.81 
20906 3
15382601 -12596.8 10888.2 1195.5 0 0 0 
15382504 -12562.9 9816.86 1223 -81.5828 -819.028 823.081 
15375101 -11624.7 11006.3 1222.29 768.394 -962.182 1231.35 
20906.5 3
15382601 -12421.3 10677.8 1361.17 434.2 -520.833 678.083 
15382504 -12518.8 9343.83 1343.17 83.8549 -900.998 904.891 
15375101 -11808.3 10506 1252.83 -349.751 -952.925 1015.08 
20907 3
15382601 -12480.5 10390.5 1294.17 -124.039 -602.376 615.014 
15382504 -12354.3 8994.83 1367.83 344.864 -731.656 808.858 
15375101 -12082.2 10035.3 1312.83 -574.074 -986.723 1141.57 
20907.5 3
15382601 -12313.8 9990 1304.17 350.877 -843.158 913.252 
15382504 -11939 8659 1278.33 874.386 -707.018 1124.47 
15375101 -11956.7 9391.67 1329.67 264.211 -1355.09 1380.6 
20908 3
15382601 -12194.5 9502.83 1297.67 243.041 -992.193 1021.53 
15382504 -11595.2 8373.67 1309.67 700.272 -581.127 909.994 
15375101 -11825.7 9008.5 1178 266.802 -780.38 824.728 
20908.5 3
15382601 -12157.3 9152 1307.33 74.9328 -707.325 711.283 
15382504 -11332.2 8076.17 1327 530.242 -599.798 800.571 
15375101 -11694.3 8798.17 1245.17 264.785 -424.059 499.937 
20909 3
15382601 -12020.5 8798 1355.17 268.828 -695.481 745.629 
15382504 -11053.7 7729.5 1356.33 547.151 -681.074 873.634 
15375101 -11046.5 8400.5 1328.83 1272.76 -781.27 1493.42 
20909.5 3
15382601 -11604.7 8279.29 1344.43 804.228 -1003.32 1285.86 
15382504 -10852.4 7493.71 1279.57 389.242 -456.065 599.587 
15375101 -10636.3 8271.43 1390.57 793.451 -249.655 831.801 
20910 3
15382601 -11126.5 7932.67 1349.83 885.582 -641.887 1093.74 
15382504 -10476.8 7268 1351.67 695.547 -417.989 811.48 
15375101 -10058.7 8084 1440.83 1069.66 -347.09 1124.57 
20910.5 3
15382601 -10791.5 7769.83 1368 672.691 -326.975 747.947 
15382504 -10035.5 6947.17 1371.5 886.212 -644.244 1095.64 
15375101 -9699.17 7919.83 1373.83 721.888 -329.652 793.594 
20911 3
15382601 -10548.5 7597.83 1386.5 484.064 -342.629 593.054 
15382504 -9649.17 6624.33 1354.17 769.588 -643.094 1002.91 
15375101 -9412 7658.17 1400.17 572.045 -521.248 773.909 
20911.5 3
15382601 -10185 7320.67 1345.83 724.104 -552.125 910.587 
15382504 -9339.17 6353.83 1365.33 617.53 -538.845 819.571 
15375101 -9166 7380.67 1313 490.04 -552.789 738.725 
20912 3
15382601 -9800 6998.5 1401.83 790.554 -661.533 1030.83 
15382504 -9103.33 6106.33 1296.83 484.257 -508.214 701.987 
15375101 -8902.17 7052.83 1394.67 541.752 -673.169 864.09 
20912.5 3
15382601 -9417 6863.33 1327.5 772.177 -272.513 818.854 
15382504 -8736.83 5905.5 1333 738.911 -404.906 842.579 
15375101 -8644.67 6823 1363.5 519.153 -463.374 695.87 
20913 3
15382601 -9241 6566 1295.8 380.13 -642.189 746.261 
15382504 -8302.8 5613.4 1364.2 937.437 -630.886 1129.96 
15375101 -8410.8 6588.2 1446.2 505.112 -507.127 715.762 
20913.5 3
15382601 -8866.67 6298.33 1318.17 754.704 -539.651 927.794 
15382504 -7797.67 5330.33 1281.5 1018.41 -570.699 1167.42 
15375101 -8116.5 6355.83 1326.83 593.347 -468.481 755.999 
20914 3
15382601 -8594.67 6089.17 1222.5 547.284 -420.858 690.392 
15382504 -7501.5 5210.17 1305.5 595.909 -241.784 643.092 
15375101 -7911 6126 1377 413.481 -462.441 620.337 
20914.5 3
15382601 -8190.33 5714.17 1310.83 830.253 -770.021 1132.37 
15382504 -7110.67 4967.67 1314.33 802.533 -497.947 944.462 
15375101 -7541.17 5836.17 1364.83 759.411 -595.14 964.83 
20915 3
15382601 -7787 5411.5 1392.83 821.453 -616.429 1027.02 
15382504 -6788.67 4721.33 1307 655.804 -501.697 825.699 
15375101 -6819 5486.67 1342 1470.81 -711.813 1634 
20915.5 3
15382601 -7507.57 5111.43 1282 516.504 -554.661 757.908 
15382504 -6411.86 4377.14 1287.29 696.506 -636.212 943.337 
15375101 -6321.14 5432 1323.29 920.253 -101.047 925.785 
20916 3
15382601 -7078.17 4816.83 1397.67 810.198 -555.84 982.537 
15382504 -6045.5 4030.83 1338.17 691.24 -653.414 951.19 
15375101 -6105.5 5271.5 1378 406.873 -302.83 507.2 
20916.5 3
15382601 -6725.17 4506 1334.33 710.262 -625.419 946.372 
15382504 -5738.5 3789.33 1228.5 617.706 -485.915 785.923 
15375101 -5852.67 5080.5 1328.17 508.719 -384.306 637.563 
20917 3
15382601 -6390.67 4185.17 1336.33 678.499 -650.778 940.145 
15382504 -5386.83 3456.83 1229.33 713.32 -674.442 981.681 
15375101 -5526 4834.17 1270 662.61 -499.662 829.888 
20917.5 3
15382601 -6152.67 3946 1371.5 498.952 -501.398 707.356 
15382504 -5054.67 3168.33 1391.83 696.366 -604.822 922.353 
15375101 -5144 4470 1335.17 800.839 -763.452 1106.44 
20918 3
15382601 -5878.17 3661.83 1225 571.875 -592.014 823.117 
15382504 -4759.33 2930.67 1553 615.278 -495.139 789.765 
15375101 -4826.5 4211.67 1424.83 661.458 -538.194 852.749 
20918.5 3
15382601 -5623.29 3402.71 1104.43 490.156 -498.306 698.972 
15382504 -4315 2701.71 1603.14 854.487 -440.293 961.252 
15375101 -4441.57 3960.43 1526.57 740.247 -483.15 883.968 
20919 3
15382601 -5111 3241 1130.5 966.577 -305.121 1013.59 
15382504 -3851 2576 1644.83 875.472 -237.197 907.035 
15375101 -4123.5 3734.33 1652.5 600.135 -426.595 736.305 
20919.5 3
15382601 -4595.17 3089.67 1602 1072.42 -314.622 1117.62 
15382504 -3496 2451.17 1688.17 738.046 -259.529 782.347 
15375101 -3747 3549 1736 782.744 -385.308 872.44 
20920 3
15382601 -4163.67 2907.17 1658 868.209 -367.203 942.669 
15382504 -3120.5 2312.5 1671.83 755.533 -279.007 805.404 
15375101 -3399.67 3299.67 1768.5 698.86 -501.677 860.282 
20920.5 3
15382601 -3702.86 2681.71 1684.43 905.323 -442.932 1007.87 
15382504 -2615 2226.57 1628.29 993.124 -168.818 1007.37 
15375101 -3039.71 3196.43 1776.57 707.176 -202.825 735.687 
20921 3
15382601 -3332.83 2611 1738.17 721.294 -137.845 734.347 
15382504 -2215.67 2129.67 1596.67 778.428 -188.898 801.019 
15375101 -2556.67 3056.5 1728.5 941.613 -272.765 980.325 
20921.5 3
15382601 -2978.33 2395.67 1692.17 747.89 -454.29 875.054 
15382504 -1829.5 2096.67 1571.83 814.698 -69.6203 817.667 
15375101 -2228.83 2908.83 1718 691.632 -311.533 758.556 
20922 3
15382601 -2604.17 2240 1666 754.368 -313.844 817.049 
15382504 -1373.83 1977.17 1563.33 918.683 -240.927 949.749 
15375101 -1886 2697 1681.5 691.196 -427.083 812.498 
20922.5 3
15382601 -2303.5 2123.83 1628.83 595.38 -230.033 638.273 
15382504 -1077.67 1668.83 1565.83 586.469 -610.561 846.599 
15375101 -1543 2485.83 1639.5 679.208 -418.152 797.605 
20923 3
15382601 -1990.17 1864.33 1588 659.649 -546.316 856.503 
15382504 -682 1563 1556.5 832.982 -222.807 862.266 
15375101 -1162.33 2366.67 1624.67 801.404 -250.877 839.754 
20923.5 3
15382601 -1517.29 1656.43 1564.43 897.307 -394.506 980.202 
15382504 -258.571 1405.86 1551.43 803.47 -298.184 857.016 
15375101 -823.429 2203.43 1656.57 643.083 -309.75 713.793 
20924 3
15382601 -1114.5 1515 1579.83 767.211 -269.388 813.131 
15382504 115.833 1316.67 1589.67 713.152 -169.887 733.108 
15375101 -335.167 2023.33 1662.67 930.023 -343.039 991.271 
20924.5 3
15382601 -827.429 1439.14 1554.57 578.773 -152.938 598.639 
15382504 545.143 1342.86 1512.57 865.543 52.8034 867.153 
15375101 69.7143 1940.14 1628.71 816.292 -167.723 833.345 
20925 3
15382601 -409.833 1340 1547 845.334 -200.694 868.832 
15382504 900.167 1242.67 1478.67 718.672 -202.815 746.741 
15375101 449 1875.5 1598.5 767.785 -130.856 778.856 
20925.5 3
15382601 3.66667 1317.17 1508.83 895.022 -49.4228 896.385 
15382504 1186.83 1091.83 1445.5 620.491 -326.479 701.14 
15375101 791.167 1797.83 1622.33 740.62 -168.11 759.46 
20926 3
15382601 368 1319.29 1516.71 711.589 4.13877 711.601 
15382504 1506.29 1180.86 1421.29 623.93 173.875 647.705 
15375101 1211 1832.43 1563 819.987 67.5688 822.766 
20926.5 3
15382601 677.5 1331.33 1518.83 638.144 24.8405 638.628 
15382504 1783.5 1275.67 1449.17 571.576 195.484 604.08 
15375101 1495.5 1794 1527.33 586.598 -79.2342 591.925 
20927 3
15382601 1036.71 1324.14 1498.57 716.995 -14.3522 717.138 
15382504 2267.29 1403.71 1647.57 965.64 255.584 998.891 
15375101 1835.86 1729.29 1497 679.356 -129.17 691.527 
20927.5 3
15382601 1369 1316.43 1433.29 629.329 -14.6104 629.499 
15382504 2724.57 1050 1704 866.071 -669.913 1094.93 
15375101 2143.14 1716.71 1505.29 581.981 -23.8095 582.467 
20928 3
15382601 1701.17 1321.33 1392.67 671.044 9.90861 671.117 
15382504 3216.67 643 1694.83 994.132 -822.222 1290.1 
15375101 2380.17 1547.17 1498.5 478.836 -342.52 588.731 
20928.5 3
15382601 2035.71 1200.57 1445.14 653.413 -235.863 694.68 
15382504 3364 523.571 1655.71 287.76 -233.259 370.426 
15375101 2674 1272 1506.14 573.893 -537.435 786.25 
20929 3
15382601 2305.17 958.833 1420.33 548.783 -492.338 737.265 
15382504 3646.67 402.167 1626 575.696 -247.26 626.549 
15375101 3041.5 1006 1567.67 748.473 -541.752 923.962 
20929.5 3
15382601 2640.14 828.571 1459.86 675.355 -262.625 724.622 
15382504 3932 226.571 1596 575.269 -354.023 675.475 
15375101 3313.29 914.857 1529.14 547.955 -183.756 577.945 
20930 3
15382601 2993.83 686.167 1541.67 708.799 -285.38 764.092 
15382504 4244.83 42 1564.5 626.921 -369.883 727.903 
15375101 3709.67 745.5 1581 794.351 -339.393 863.817 
20930.5 3
15382601 3373.14 504 1624.14 737.956 -354.41 818.649 
15382504 4636.14 -194.714 1564.86 761.303 -460.534 889.76 
15375101 4056.43 511.571 1600.29 674.634 -455.114 813.793 
20931 3
15382601 3714.5 350.667 1642.5 673.288 -302.433 738.094 
15382504 5065.5 -310.333 1586.17 846.858 -228.045 877.025 
15375101 4399.5 243.5 1656.67 676.669 -528.74 858.748 
20931.5 3
15382601 3924 28.8571 1628.57 423.232 -650.12 775.746 
15382504 5435.86 -451 1526.57 748.196 -284.175 800.346 
15375101 4729.71 97.1429 1653 667.1 -295.671 729.687 
20932 3
15382601 4152.67 -258.833 1634 464.77 -584.737 746.946 
15382504 5785.83 -521.167 1497.83 711.334 -142.615 725.489 
15375101 5039.33 -95.5 1627.17 629.307 -391.551 741.174 
20932.5 3
15382601 4487.43 -627.286 1626.86 666.856 -733.969 991.669 
15382504 6141.86 -610.857 1538 709.211 -178.666 731.37 
15375101 5355.29 -374.714 1586.14 629.387 -556.204 839.935 
20933 3
15382601 4797.17 -907.333 1605.83 618.24 -558.977 833.472 
15382504 6488.67 -782 1510.5 692.235 -341.603 771.933 
15375101 5629.33 -654.167 1589.5 547.001 -557.789 781.242 
20933.5 3
15382601 5101 -1188 1607.29 629.055 -581.09 856.374 
15382504 6836.14 -902.143 1521.86 719.412 -248.743 761.201 
15375101 5893.86 -840.857 1575.57 547.668 -386.523 670.329 
20934 3
15382601 5365.17 -1434.17 1631.67 535.835 -499.324 732.423 
15382504 7269.17 -1125.5 1519.5 878.344 -453.057 988.306 
15375101 6224.83 -1099 1563 671.351 -523.616 851.403 
20934.5 3
15382601 5629.86 -1613 1628.43 548.013 -370.255 661.368 
15382504 7588.71 -1359.57 1537.86 661.589 -484.62 820.096 
15375101 6518.14 -1422.29 1591 607.266 -669.329 903.755 
20935 3
15382601 5915.57 -1987 1637.43 537.057 -703.008 884.675 
15382504 7895.29 -1631.57 1564.29 576.262 -511.278 770.379 
15375101 6861.57 -1674.14 1617.71 645.542 -473.416 800.529 
20935.5 3
15382601 6175.83 -2215.67 1577.5 532.233 -467.621 708.478 
15382504 8069.67 -1864 1572.67 356.607 -475.314 594.216 
15375101 7119.67 -1894.33 1621.33 527.802 -450.287 693.782 
20936 3
15382601 6539.29 -2351.29 1532.14 724.009 -270.157 772.77 
15382504 8265.43 -2056.14 1569 389.964 -382.755 546.418 
15375101 7474.43 -2209.86 1627.57 706.697 -628.533 945.767 
20936.5 3
15382601 6877 -2577.43 1531.43 645.725 -432.396 777.127 
15382504 8537.14 -2299.43 1592.43 519.53 -465.173 697.351 
15375101 7879.57 -2518.29 1622.43 774.652 -589.73 973.584 
20937 3
15382601 7170 -2656.5 1554.5 588.353 -158.778 609.401 
15382504 8715.17 -2474.33 1593.83 357.478 -351.214 501.14 
15375101 8090.83 -2765.67 1596.5 424.221 -496.749 653.24 
20937.5 3
15382601 7450.71 -2789 1537.43 579.988 -273.76 641.351 
15382504 8968 -2557 1586.14 522.383 -170.799 549.596 
15375101 8281.29 -2939.29 1589.57 393.497 -358.717 532.464 
20938 3
15382601 7789 -2887.67 1534.5 700.385 -204.279 729.567 
15382504 9195.5 -2665.33 1602.83 471.014 -224.293 521.691 
15375101 8623.33 -3183 1607.5 708.173 -504.584 869.549 
20938.5 3
15382601 8189.86 -2840.86 1591.71 787.539 91.9637 792.89 
15382504 9413.71 -2900.14 1593 428.712 -461.315 629.766 
15375101 8888.14 -3417.43 1613.71 520.254 -460.567 694.828 
20939 3
15382601 8423.71 -2909.29 1562.57 475.319 -139.082 495.25 
15382504 9591.57 -3053.57 1582.43 361.498 -311.847 477.419 
15375101 9096.71 -3528.29 1591.14 423.926 -225.319 480.085 
20939.5 3
15382601 8658 -2994.43 1568 471.4 -171.314 501.564 
15382504 9871.14 -3114.43 1571.57 562.518 -122.449 575.691 
15375101 9376.14 -3577.14 1608.57 562.231 -98.3041 570.76 
20940 3
15382601 8971.57 -3105.43 1568.86 627.143 -222 665.276 
15382504 10127.1 -3178.29 1541.29 512 -127.714 527.688 
15375101 9595.86 -3720 1574.43 439.429 -285.714 524.147 
20940.5 3
15382601 9330.14 -3318.86 1577.86 696.255 -414.424 810.259 
15382504 10471.4 -3426.71 1540.29 668.516 -482.386 824.384 
15375101 9830.14 -3850.29 1575.71 454.924 -252.982 520.534 
20941 3
15382601 9540.86 -3487.86 1577.29 418.084 -335.317 535.94 
15382504 10834.6 -3679.71 1532.29 720.522 -501.984 878.145 
15375101 10026.9 -3921.14 1556 390.306 -140.59 414.855 
20941.5 3
15382601 9571.29 -3476.43 1561.71 61.1015 22.9489 65.2691 
15382504 11038.7 -3842.29 1528.57 409.925 -326.449 524.03 
15375101 10236.1 -4048.43 1560.14 420.252 -255.594 491.874 
20942 3
15382601 9727.86 -3530.86 1510.43 305.207 -106.099 323.123 
15382504 11284.7 -3912 1530.86 479.532 -135.895 498.416 
15375101 10675.7 -4456.14 1561.43 856.864 -794.765 1168.7 
20942.5 3
15382601 9803.29 -3675.43 1488.57 147.034 -281.816 317.867 
15382504 11499 -4006.71 1529.57 417.711 -184.628 456.695 
15375101 11016.3 -4753.29 1555.14 663.882 -579.226 881.046 
20943 3
15382601 10137.3 -3879.67 1514 687.341 -420.243 805.631 
15382504 11803 -4350.83 1515 625.514 -708.064 944.787 
15375101 11264.5 -4918.67 1525.83 510.729 -340.29 613.711 
20943.5 3
15382601 10254.4 -4117.14 1512.29 236.079 -478.783 533.822 
15382504 12225.6 -4557.57 1513.86 851.959 -416.811 948.454 
15375101 11649.7 -5134.86 1538.43 776.642 -435.868 890.591 
20944 3
15382601 9748.17 -4765 1508 -1020.69 -1306.16 1657.67 
15382504 12649.8 -4752.83 1511 855.367 -393.673 941.611 
15375101 11914.5 -5596 1537.17 533.842 -929.724 1072.09 
20944.5 3
15382601 9269.43 -5017.86 1507.86 -993.233 -524.6 1123.26 
15382504 12753.9 -4944.43 1525.43 215.817 -397.5 452.309 
15375101 12317.1 -6075.43 1524.14 835.359 -994.665 1298.92 
20945 3
15382601 8660.83 -4475 1501.33 -1202.76 1072.84 1611.71 
15382504 12891.7 -5385.83 1583.5 272.351 -872.341 913.868 
15375101 12606.8 -6306.67 1527.83 572.511 -456.992 732.537 
20945.5 3
15382601 8319 -4084 1480 -683.667 782 1038.71 
15382504 13076.4 -5728.43 1566.57 369.524 -685.19 778.482 
15375101 12872.4 -6580.86 1542.43 531.19 -548.381 763.469 
20946 3
15382601 8141.33 -3808 1452.5 -335.22 520.755 619.321 
15382504 13370.8 -6034.33 1595.67 555.481 -577.179 801.058 
15375101 13080 -6822.17 1559.83 391.644 -455.301 600.57 
20946.5 3
15382601 7898.33 -3671.83 1442 -506.25 283.681 580.313 
15382504 13644 -6235 1592 569.097 -418.056 706.146 
15375101 13347.8 -7068 1595.83 557.986 -512.153 757.396 
20947 3
15382601 7639.43 -3557 1535.86 -508.654 225.606 556.441 
15382504 13875 -6370.29 1556.57 453.831 -265.787 525.933 
15375101 13577.9 -7261.43 1587.57 451.913 -380.017 590.456 
20947.5 3
15382601 7417.67 -3374.67 1574.33 -430.606 354.045 557.467 
15382504 14121.2 -6487.67 1536.5 477.994 -227.924 529.554 
15375101 13947.3 -7497 1563.17 717.429 -457.42 850.846 
20948 3
15382601 7291.67 -3327.17 1592.33 -272.138 102.592 290.834 
15382504 14400.2 -6622.17 1535.33 602.592 -290.497 668.958 
15375101 14216.7 -7638.33 1579.83 581.713 -305.256 656.941 
20948.5 3
15382601 7228.43 -3178 1562.43 -123.031 290.208 315.21 
15382504 14605.3 -6757.43 1502.29 399.064 -263.155 478.02 
15375101 14525.9 -7662.14 1581.29 601.538 -46.322 603.319 
20949 3
15382601 7197.33 -3074.5 1538.33 -62.692 208.669 217.883 
15382504 14869.8 -7024.5 1490 533.362 -538.45 757.894 
15375101 14758.5 -7838.5 1575.5 469.038 -355.559 588.573 
20949.5 3
15382601 7173 -3090.71 1541.71 -46.9755 -31.3017 56.4491 
15382504 15080.4 -7395.29 1529.14 406.555 -715.803 823.201 
15375101 14975.9 -8182.14 1583.71 419.608 -663.403 784.968 
20950 3
15382601 7186.5 -3077.5 1572.83 26.7857 26.2188 37.482 
15382504 15218.2 -7654.17 1522.83 273.29 -513.653 581.83 
15375101 15237.8 -8456.67 1597.83 519.794 -544.69 752.91 
20950.5 3
15382601 7233.86 -3109.14 1540.29 93.9626 -62.7834 113.008 
15382504 15343.7 -7817.71 1521.43 249.102 -324.499 409.087 
15375101 15445 -8691.29 1616.43 411.045 -465.514 621.016 
20951 3
15382601 7139.33 -3126 1504.83 -191.732 -34.193 194.757 
15382504 15568.3 -7945.5 1546.83 455.617 -259.2 524.186 
15375101 15601.7 -8874 1630.33 317.782 -370.617 488.204 
20951.5 3
15382601 7237.29 -3402.43 1472.29 204.493 -577.095 612.255 
15382504 15699.7 -8137.43 1534.29 274.282 -400.686 485.572 
15375101 15751.6 -9019.57 1626.43 312.954 -303.907 436.233 
20952 3
15382601 7265.33 -3629.17 1453 55.65 -449.877 453.306 
15382504 15886.2 -8447 1560.17 369.945 -614.229 717.033 
15375101 15904.5 -9232.33 1653.33 303.43 -422.147 519.882 
20952.5 3
15382601 7273.57 -3686.14 1460.71 16.4433 -113.725 114.908 
15382504 16060.7 -8699.29 1562.57 348.398 -503.564 612.339 
15375101 16047 -9434.71 1643.14 284.431 -403.954 494.044 
20953 3
15382601 7240.17 -3538 1460.33 -67.0778 297.476 304.945 
15382504 16175.2 -8888.83 1591.17 229.824 -380.618 444.622 
15375101 16189.5 -9737.67 1654.83 286.145 -608.338 672.275 
20953.5 3
15382601 7109.43 -3103.57 1510.43 -258.887 860.255 898.366 
15382504 16459.1 -9142.57 1608.43 562.329 -502.452 754.103 
15375101 16352.6 -9984.71 1670.14 322.914 -489.203 586.168 
20954 3
15382601 7029.29 -2806.71 1547 -152.944 566.521 586.803 
15382504 16753.9 -9378.43 1601.71 562.432 -450.109 720.366 
15375101 16480.3 -10101.6 1674.57 243.73 -223.01 330.36 
20954.5 3
15382601 6978.83 -2751.5 1573.83 -99.7083 109.119 147.813 
15382504 16945.5 -9456 1586.67 378.741 -153.303 408.591 
15375101 16751 -10281.7 1688.5 535.008 -355.919 642.583 
20955 3
15382601 6795.33 -2654.17 1591.67 -388.771 206.215 440.077 
15382504 17301.7 -9702.17 1610.17 754.59 -521.54 917.284 
15375101 17014.3 -10479.3 1663.83 557.91 -418.785 697.599 
20955.5 3
15382601 6587.86 -2426 1586.29 -430.449 473.375 639.82 
15382504 17548 -10013.1 1624.86 511.065 -645.179 823.069 
15375101 17227.4 -10739.6 1630.86 442.106 -539.913 697.828 
20956 3
15382601 6415.86 -2143.57 1581.43 -331.407 544.178 637.15 
15382504 17742.9 -10209.6 1608.14 375.447 -378.475 533.108 
15375101 17508.3 -11045.7 1604.43 541.151 -589.871 800.494 
20956.5 3
15382601 6124.83 -2084.17 1616.67 -586.742 119.768 598.84 
15382504 18102.8 -10347.2 1577.5 725.758 -277.41 776.969 
15375101 17707 -11355.3 1598.17 400.634 -624.232 741.736 
20957 3
15382601 5909.67 -1926.83 1618.17 -434.68 317.845 538.491 
15382504 18495.7 -10564.2 1557.17 793.603 -438.384 906.634 
15375101 17889.2 -11543.8 1621.67 368.013 -380.808 529.574 
20957.5 3
15382601 5693 -1730.43 1687.29 -425.671 385.864 574.532 
15382504 18832.3 -10762.3 1513.71 661.334 -389.232 767.375 
15375101 18223 -11738 1686.86 655.861 -381.467 758.73 
20958 3
15382601 5458.17 -1526.67 1703.33 -471.553 409.16 624.319 
15382504 19091.5 -11092.3 1488.67 520.511 -662.746 842.712 
15375101 18886.8 -11955.8 1665 1333 -437.416 1402.93 
20958.5 3
15382601 5217.29 -1336.71 1700.43 -487.613 384.519 620.984 
15382504 19302.3 -11380.4 1484.86 426.692 -583.189 722.617 
15375101 19327.3 -12119.7 1624.43 891.604 -331.743 951.321 
20959 3
15382601 5012.71 -1071.29 1707.29 -389.66 505.578 638.314 
15382504 19574.1 -11601.3 1522.29 517.823 -420.68 667.168 
15375101 19694.4 -12313.4 1603.86 699.32 -368.98 790.692 
20959.5 3
15382601 4746.67 -872.333 1695.67 -538.558 402.738 672.49 
15382504 19852.5 -11837.5 1536.33 563.476 -478.167 739.019 
15375101 19889.3 -12587.7 1642.83 394.544 -555.138 681.06 
20960 3
15382601 4572.86 -596.286 1690 -355.439 564.515 667.093 
15382504 20039.1 -12078.6 1524.71 381.683 -492.989 623.474 
15375101 20080.6 -12865.4 1648.29 391.08 -568.02 689.631 
20960.5 3
15382601 4476.5 -333.667 1686.33 -194.268 529.474 563.988 
15382504 20306.7 -12307.5 1550.17 539.363 -461.55 709.887 
15375101 20267.5 -13168.7 1618.33 376.872 -611.367 718.194 
20961 3
15382601 4408.43 -227.429 1701.43 -135.6 211.63 251.346 
15382504 20603.4 -12577 1543.86 591.159 -536.853 798.549 
15375101 20478.9 -13465.3 1584.57 421.03 -590.875 725.534 
20961.5 3
15382601 4267.29 -45.2857 1691.71 -273.533 352.99 446.567 
15382504 20812.3 -12895.9 1545.43 404.762 -617.94 738.703 
15375101 20732.9 -13723.6 1602.86 492.248 -500.554 702.041 
20962 3
15382601 4107.5 107.333 1608 -332.195 317.295 459.38 
15382504 21066.3 -13124.5 1540 528.166 -475.349 710.574 
15375101 21000.3 -13974.2 1622.33 556.084 -520.988 762.009 
20962.5 3
15382601 3785.57 360.143 1542 -661.044 519.116 840.512 
15382504 21331.3 -13292.3 1541.29 544.05 -344.529 643.965 
15375101 21260.4 -14121 1641.71 534.076 -301.506 613.305 
20963 3
15382601 3546.71 719.714 1506.86 -463.8 698.197 838.206 
15382504 21667.4 -13508.7 1536.86 652.705 -420.25 776.294 
15375101 21565.1 -14243.9 1653.71 591.678 -238.558 637.96 
20963.5 3
15382601 3265.29 1055.57 1457.29 -543.298 648.373 845.908 
15382504 21988.7 -13597.4 1533.57 620.243 -171.263 643.453 
15375101 21899.3 -14486 1633.29 645.063 -467.457 796.632 
20964 3
15382601 2915 1295.71 1427 -693.635 475.53 840.987 
15382504 22270.7 -13718.7 1538 558.416 -240.17 607.873 
15375101 22289 -14719.1 1589.29 771.711 -461.669 899.265 
20964.5 3
15382601 2514.67 1520.67 1428 -822.04 461.915 942.929 
15382504 22577.2 -13957.8 1510.33 629.266 -491.004 798.161 
15375101 22623.2 -14898.7 1558.17 686.174 -368.632 778.925 
20965 3
15382601 2152.43 1741 1482 -730.319 444.22 854.808 
15382504 22960.1 -14081.3 1477.29 772.129 -248.896 811.254 
15375101 23049.7 -15048.3 1591 859.975 -301.651 911.345 
20965.5 3
15382601 1802.83 1950.83 1525.17 -695.02 417.164 810.604 
15382504 23326.5 -14252.2 1450.67 728.344 -339.724 803.677 
15375101 23333 -15143.2 1557.83 563.192 -188.63 593.942 
20966 3
15382601 1534 2158.67 1559.67 -563.592 435.709 712.375 
15382504 23770 -14420.5 1483.5 929.769 -352.9 994.49 
15375101 23642.8 -15299.7 1579.83 649.546 -328.092 727.705 
20966.5 3
15382601 1283.71 2351.57 1670.71 -514.991 396.923 650.203 
15382504 24153.1 -14518.4 1506.14 788.36 -201.499 813.703 
15375101 23898.9 -15370.3 1642.14 526.798 -145.307 546.471 
20967 3
15382601 935.857 2666.71 1726.57 -661.325 599.131 892.362 
15382504 24517.7 -14642.7 1516.43 693.102 -236.285 732.271 
15375101 24277.3 -15509 1653.43 719.446 -263.715 766.256 
20967.5 3
15382601 592 2785.33 1724.5 -706.072 243.571 746.903 
15382504 24922.3 -14720.3 1537.5 830.84 -159.382 845.989 
15375101 24655 -15628.5 1629.17 775.594 -245.38 813.485 
20968 3
15382601 342.857 2902.71 1717.71 -497.291 234.293 549.72 
15382504 25199 -14761.3 1541.57 552.229 -81.7413 558.246 
15375101 25062.4 -15725.4 1616.29 813.231 -193.47 835.928 
20968.5 3
15382601 288.143 3221 1716.43 -104.817 609.743 618.686 
15382504 25544.6 -14804.7 1536.29 662.014 -83.1965 667.221 
15375101 25479 -15912.6 1619.86 798.03 -358.511 874.861 
20969 3
15382601 225 3415.67 1717 -126.793 390.897 410.946 
15382504 25882.8 -14915.7 1541.33 679.241 -222.796 714.847 
15375101 25788.5 -16003.5 1621.5 621.486 -182.587 647.752 
20969.5 3
15382601 -26.8571 3629.43 1699.86 -506.755 430.104 664.673 
15382504 26286.7 -15019 1517.86 812.638 -207.914 838.814 
15375101 26181.6 -16110.4 1618.71 790.888 -215.148 819.63 
20970 3
15382601 -243.857 3808.14 1674.14 -417.308 343.681 540.613 
15382504 26636.1 -15147.4 1477.86 671.978 -246.978 715.928 
15375101 26698.9 -16268.1 1597.14 994.78 -303.297 1039.99 
20970.5 3
15382601 -286 3788 1658.33 -87.072 -41.6175 96.5067 
15382504 26995.7 -15268.3 1484.33 742.818 -249.803 783.696 
15375101 27178.8 -16407.2 1551.67 991.686 -287.239 1032.45 
20971 3
15382601 -236 3657.14 1651.71 104.603 -273.76 293.063 
15382504 27463.3 -15401.7 1498.29 978.283 -279.04 1017.3 
15375101 27544.9 -16430.1 1573.14 765.74 -48.0673 767.247 
20971.5 3
15382601 -552.333 3676.33 1646.17 -619.048 37.5547 620.186 
15382504 27910.3 -15507.8 1492.17 874.849 -207.669 899.159 
15375101 27899.7 -16552.3 1634.67 694.343 -239.12 734.365 
20972 3
15382601 -866.857 3702.57 1617.29 -629.048 52.4762 631.233 
15382504 28369.9 -15662 1495.86 919.048 -308.333 969.391 
15375101 28315.3 -16675.4 1669.71 831.238 -246.19 866.929 
20972.5 3
15382601 -983.167 3641.67 1625.33 -225.844 -118.262 254.934 
15382504 28748.7 -15761.5 1545.33 735.552 -193.204 760.503 
15375101 28673 -16872.7 1674.83 694.591 -382.987 793.18 
20973 3
15382601 -1083.57 3793.43 1606 -207.448 313.558 375.969 
15382504 29096 -15911 1619.86 717.631 -308.884 781.283 
15375101 29016.7 -17004.1 1661.14 710.153 -271.645 760.335 
20973.5 3
15382601 -1216.43 3909.43 1597.29 -265.184 231.537 352.04 
15382504 29464.1 -16103.3 1584.29 734.816 -383.804 829.011 
15375101 29395.9 -17038 1668.14 756.772 -67.5791 759.784 
20974 3
15382601 -1251.57 3887 1583.29 -67.1948 -42.8845 79.7133 
15382504 29870.3 -16313.4 1560 776.564 -401.803 874.355 
15375101 29823.6 -17202.9 1648.29 817.809 -315.214 876.454 
20974.5 3
15382601 -1261.83 3894.67 1576.17 -20.8152 15.551 25.9829 
15382504 30266.7 -16559.3 1574.83 804.018 -498.793 946.171 
15375101 30109.7 -17329.3 1631.33 580.315 -256.544 634.492 
20975 3
15382601 -1295 3925 1563 -68.2442 62.4143 92.4814 
15382504 30586.4 -16760.7 1555.57 657.946 -414.364 777.554 
15375101 30562 -17476.4 1600.86 930.727 -302.665 978.703 
20975.5 3
15382601 -1384.43 3945.29 1543 -174.665 39.6205 179.103 
15382504 31057.4 -16998.7 1507.86 919.922 -464.844 1030.7 
15375101 31060.1 -17729.3 1559.14 972.935 -493.862 1091.1 
20976 3
15382601 -1479.5 3982.33 1487.5 -196.024 76.3868 210.381 
15382504 31555.7 -17085.5 1479 1027.3 -178.94 1042.76 
15375101 31542.3 -17952 1545.33 994.207 -459.205 1095.13 
20976.5 3
15382601 -1508.71 3945.29 1445.57 -60.3601 -76.5447 97.4804 
15382504 32029.3 -17319.7 1457.14 978.552 -483.914 1091.67 
15375101 31906.7 -18041.1 1608.14 752.853 -184.179 775.055 
20977 3
15382601 -1445 4054.14 1398.43 123.001 210.149 243.499 
15382504 32759.1 -17611.4 1464.86 1408.99 -563.155 1517.37 
15375101 32476 -18418.3 1697.57 1099.01 -728.075 1318.3 
20977.5 3
15382601 -1384.29 4080.14 1347.86 121.186 51.8962 131.831 
15382504 33241.7 -17731.7 1480.71 963.216 -240.091 992.688 
15375101 32924.9 -18674.3 1684.86 895.922 -510.978 1031.39 
20978 3
15382601 -1583.29 4093.43 1276.43 -390.196 26.0504 391.065 
15382504 33683.6 -17736.3 1483.29 866.387 -8.96359 866.433 
15375101 33230 -18792.1 1658 598.319 -231.092 641.397 
20978.5 3
15382601 -1628.71 4122 1232.57 -87.6999 55.1572 103.603 
15382504 34120.3 -17776.7 1506 843.078 -78.0474 846.683 
15375101 33556.7 -18713.7 1624.86 630.723 151.407 648.641 
20979 3
15382601 -1598.17 4103.67 1215 62.8552 -37.7229 73.3062 
15382504 34505.8 -17830.5 1503.83 793.308 -110.67 800.99 
15375101 33923.2 -18724.5 1597.83 754.017 -22.1928 754.344 
20979.5 3
15382601 -1475.57 4119.86 1193.86 247.168 32.6421 249.314 
15382504 34863.1 -17843 1518.71 720.382 -25.2016 720.823 
15375101 34347.9 -18749 1601.86 856.231 -49.3952 857.654 
20980 3
15382601 -1375.14 4051.29 1147.57 191.658 -130.862 232.072 
15382504 35170 -17944.1 1534.86 585.605 -193.021 616.596 
15375101 34631.1 -18873.7 1613.43 540.622 -238.004 590.693 
20980.5 3
15382601 -1311.86 3988.71 1107.57 127.08 -125.645 178.707 
15382504 35547.9 -18082.3 1526.86 758.749 -277.395 807.867 
15375101 34958.7 -18862.3 1624.71 657.774 22.9489 658.174 
20981 3
15382601 -1295.57 3897.14 1074.86 32.2489 -181.33 184.175 
15382504 35907.6 -18187.9 1542.86 712.306 -209.052 742.349 
15375101 35413.4 -18877.3 1636.86 900.424 -29.703 900.914 
20981.5 3
15382601 -1108.43 3592.43 1225.29 372.053 -605.794 710.922 
15382504 36282.3 -18360.7 1518.71 744.959 -343.652 820.403 
15375101 35838.7 -18805.1 1612.29 845.498 143.425 857.577 
20982 3
15382601 -973.667 3224.83 1471.33 288.569 -787.142 838.37 
15382504 36726.2 -18529 1506.5 950.495 -360.355 1016.51 
15375101 36165.8 -18807.7 1583.83 700.469 -5.4043 700.49 
20982.5 3
15382601 -1068.14 3230.57 1550.71 -192.025 11.6628 192.379 
15382504 37133.3 -18713 1483.14 827.478 -373.984 908.066 
15375101 36526.1 -18927.4 1572 732.336 -243.419 771.731 
20983 3
15382601 -1214.29 3348 1643.43 -277.838 223.248 356.418 
15382504 37579.3 -18872.1 1493.86 847.909 -302.553 900.271 
15375101 36943.1 -19173.9 1562.29 792.776 -468.495 920.859 
20983.5 3
15382601 -1220 3421.83 1668 -11.2045 144.771 145.204 
15382504 37966.8 -19048 1510.17 759.897 -344.818 834.472 
15375101 37390.3 -19447 1567 876.844 -535.574 1027.47 
20984 3
15382601 -1259.57 3578.57 1670.14 -80.758 319.874 329.911 
15382504 38375.1 -19317.7 1513.14 833.285 -550.437 998.671 
15375101 37839.3 -19665 1605.14 916.229 -444.898 1018.53 
20984.5 3
15382601 -1261.83 3544.33 1676.67 -4.63505 -70.16 70.313 
15382504 38804.2 -19451.5 1506.17 879.147 -274.151 920.901 
15375101 38258.7 -19828.5 1687.17 859.387 -335.041 922.388 
20985 3
15382601 -1256.86 3602.86 1664.71 10.4762 123.208 123.653 
15382504 39145.6 -19583.7 1601.29 718.747 -278.346 770.762 
15375101 38659.6 -19999.9 1696 844.01 -360.752 917.875 
20985.5 3
15382601 -1209.29 3466 1677.43 93.6445 -269.404 285.215 
15382504 39492.9 -19779.3 1585.14 683.633 -384.983 784.58 
15375101 39017.1 -20212.9 1664.14 703.881 -419.291 819.301 
20986 3
15382601 -1162.71 3224.14 1701 90.2547 -468.715 477.326 
15382504 39909.9 -19984.1 1543.57 808.14 -397.01 900.392 
15375101 39370.3 -20307 1654.43 684.385 -182.447 708.287 
20986.5 3
15382601 -1228.29 3384.86 1673.29 -126.342 309.661 334.444 
15382504 40315.3 -20164.7 1506.57 781.173 -347.922 855.149 
15375101 39730.3 -20422.3 1633 693.642 -222.13 728.341 
20987 3
15382601 -1336.33 3529.83 1652 -230.871 309.778 386.347 
15382504 40750 -20356 1512.17 928.877 -408.73 1014.83 
15375101 40153.3 -20662.7 1612.67 903.948 -513.635 1039.68 
20987.5 3
15382601 -1338.86 3574.57 1652.14 -5.30212 93.9876 94.137 
15382504 41104.9 -20601.4 1580.14 745.498 -515.606 906.431 
15375101 40725 -20985.9 1607.86 1200.98 -678.972 1379.62 
20988 3
15382601 -1355.86 3700 1656.14 -33.3333 245.938 248.187 
15382504 41553 -20769 1595.43 878.711 -328.571 938.133 
15375101 41262.1 -21369 1602.71 1053.22 -751.261 1293.7 
20988.5 3
15382601 -1417.86 3936.14 1654 -119.461 454.996 470.417 
15382504 41945 -20805.6 1596.29 755.299 -70.4652 758.579 
15375101 41667.1 -21481.1 1597.86 780.347 -216.075 809.71 
20989 3
15382601 -1312.14 3951.14 1648.43 211.429 30 213.546 
15382504 42350 -20922.7 1597.14 810 -234.286 843.202 
15375101 42019.3 -21464.6 1620.86 704.286 33.1429 705.065 
20989.5 3
15382601 -1216.67 3962.5 1637.83 196.453 23.3686 197.838 
15382504 42762.3 -20931.2 1625 848.422 -17.3917 848.601 
15375101 42312.7 -21501.7 1627.5 603.665 -76.3277 608.471 
20990 3
15382601 -1177.12 3800.38 1612.25 76.3353 -312.983 322.157 
15382504 43175.6 -21212.2 1609.25 797.86 -542.632 964.899 
15375101 42688.2 -21738.6 1637.62 725.064 -457.449 857.308 
20990.5 3
15382601 -1038.29 3589.57 1581.86 262.953 -399.249 478.063 
15382504 43531.1 -21405.3 1623.43 673.329 -365.598 766.182 
15375101 43032.9 -21954 1579.14 652.665 -407.907 769.649 
20991 3
15382601 -992.5 3506.33 1593.17 97.6241 -177.48 202.558 
15382504 43999.7 -21572.5 1543.17 998.985 -356.534 1060.7 
15375101 43448 -22099.3 1536 885.166 -309.879 937.84 
20991.5 3
15382601 -1066.29 3350.43 1624.29 -156.658 -331.008 366.207 
15382504 44476.4 -21717.7 1506.29 1012.23 -308.311 1058.15 
15375101 43825.1 -22218.9 1550.86 800.728 -253.766 839.978 
20992 3
15382601 -1132.29 3156.71 1689.86 -132.265 -388.205 410.118 
15382504 44879.7 -21799.9 1508 808.188 -164.615 824.782 
15375101 44180.9 -22379.9 1543.29 712.854 -322.645 782.471 
20992.5 3
15382601 -1182.71 3120.14 1701.71 -101.466 -73.5844 125.34 
15382504 45283.9 -21934 1556 813.165 -269.905 856.788 
15375101 44625.9 -22512.1 1553.86 895.372 -266.168 934.097 
20993 3
15382601 -1326.43 3110.57 1701.57 -283.46 -18.8786 284.088 
15382504 45726.4 -22065.4 1585.43 872.922 -259.228 910.6 
15375101 45081.1 -22586.3 1626.14 897.999 -146.238 909.829 
20993.5 3
15382601 -1308.71 3062.57 1701.29 35.2874 -95.6175 101.921 
15382504 46155.1 -22204 1618.57 854.013 -276.039 897.516 
15375101 45529 -22681.9 1697.71 892.146 -190.381 912.233 
20994 3
15382601 -1152 3329.29 1721 309.101 526.064 610.153 
15382504 46496.9 -22351.4 1669.86 673.993 -290.786 734.045 
15375101 45855.6 -22833.6 1682.57 644.125 -299.239 710.24 
20994.5 3
15382601 -1121.88 3588.75 1721.25 58.953 507.758 511.169 
15382504 46885.8 -22523.9 1620.12 761.043 -337.469 832.509 
15375101 46151.1 -22995.4 1663.88 578.383 -316.641 659.385 
20995 3
15382601 -1253.29 3615.29 1847.43 -247.478 49.9731 252.473 
15382504 47220 -22755 1601 629.473 -435.264 765.304 
15375101 46441.7 -23147.1 1692.71 547.249 -285.815 617.391 
20995.5 3
15382601 -1440.67 3603.5 1959.83 -402.105 -25.2912 402.9 
15382504 47393.8 -23045.3 1602.83 373.033 -623.033 726.17 
15375101 46705.2 -23312.7 1715 565.348 -355.201 667.673 
20996 3
15382601 -1385 3566.5 1970.88 111.111 -73.8523 133.416 
15382504 47421.6 -23543 1602.88 55.4724 -993.347 994.894 
15375101 46910.4 -23481.2 1714.62 409.597 -336.494 530.093 
20996.5 3
15382601 -1437.57 3568.86 1973.29 -101.883 4.56811 101.985 
15382504 47522.7 -24077.1 1603 195.909 -1035.16 1053.54 
15375101 47160.7 -23375.4 1715.43 485.154 205.08 526.718 
20997 3
15382601 -1323.14 3457.86 1971.43 234.005 -226.994 326.013 
15382504 47252.9 -24571 1616.29 -551.855 -1009.93 1150.87 
15375101 47313 -23350.9 1713 311.423 50.2483 315.45 
20997.5 2
15382601 -1067.29 3348.14 1954.43 518.98 -222.544 564.682 
15382504 46947.7 -24417.7 1715.57 -618.951 310.924 692.657 
20998 2
15382601 -1048 3334.57 1932.86 39.1986 -27.5842 47.9314 
15382504 46292.1 -24340.4 1780.86 -1332.46 157.085 1341.69 
20998.5 2
15382601 -1022.25 3432.75 1919.75 49.2352 187.722 194.071 
15382504 45812.1 -23958.2 1881.38 -917.816 730.743 1173.19 
20999 2
15382601 -1031.43 3488.57 1898.71 -17.7192 107.763 109.21 
15382504 45588.9 -23841.6 1868.71 -431.019 225.248 486.327 
20999.5 2
15382601 -1031.14 3586.43 1883.14 0.611808 209.544 209.545 
15382504 45373.4 -23600 1860.86 -461.303 517.284 693.097 
21000 2
15382601 -1157.5 3601.88 1891.5 -250.709 30.6477 252.575 
15382504 45114 -23394 1820.12 -514.739 408.73 657.28 
21000.5 2
15382601 -1556.83 3757 1906.67 -801.874 311.496 860.251 
15382504 44820.8 -23211.3 1779.67 -588.688 366.801 693.611 
21001 2
15382601 -2098.86 3881.14 1904.29 -1150.79 263.573 1180.59 
15382504 44789.4 -22804 1750.71 -66.6768 864.827 867.393 
21001.5 2
15382601 -2177.43 3938.43 1899.14 -154.062 112.325 190.662 
15382504 44928.7 -22309.9 1730.86 273.109 968.908 1006.66 
21002 2
15382601 -2327.86 4062.57 1897.29 -294.958 243.417 382.429 
15382504 45270.6 -21690.4 1749.86 670.308 1214.57 1387.26 
21002.5 2
15382601 -2469.86 4090.71 1905.29 -276.803 54.8594 282.187 
15382504 45782.4 -21140.4 1752.71 997.772 1072.12 1464.58 
21003 2
15382601 -2810 4047.43 1911.86 -647.891 -82.449 653.116 
15382504 46454.9 -20667.9 1778.43 1280.82 900.136 1565.48 
21003.5 2
15382601 -3025.83 3988 1899.83 -444.102 -122.281 460.629 
15382504 46668.8 -20193.5 1730.67 440.28 976.044 1070.75 
21004 2
15382601 -3054.14 4103 1896.71 -58.9782 239.583 246.736 
15382504 46989.1 -19742.6 1716.29 667.312 939.435 1152.32 
21004.5 1
15382601 -3084.57 4253 1891 -58.7424 289.575 295.473 
21005 1
15382601 -3149.83 4292.5 1927.83 -132.377 80.1217 154.736 
21005.5 1
15382601 -3258.71 4354.71 2085 -222.66 127.228 256.446 
21006 1
15382601 -3517 4258.33 2113.5 -523.906 -195.499 559.194 
21006.5 1
15382601 -3774.14 4045.71 2127.71 -518.433 -428.667 672.703 
21007 1
15382601 -3927 4100 2116.86 -287.325 102.041 304.907 
21007.5 1
15382601 -4029.33 4118.67 2114.17 -202.64 36.9637 205.984 
21008 1
15382601 -3839.67 4135 2123 405.271 34.9003 406.771 
21008.5 1
15382601 -3678.71 3983.57 2129.86 313.137 -294.608 429.94 
21009 1
15382601 -3606.5 3896.83 2084.5 141.875 -170.409 221.738 
21009.5 1
15382601 -3629.14 3840.29 2062.29 -44.7487 -111.754 120.38 
21010 1
15382601 -3617.67 3894.83 2097.17 22.4583 106.747 109.084 
21010.5 1
15382601 -3616 3899.17 2149.5 3.52361 9.16138 9.81564 
21011 1
15382601 -3651.5 4026.33 2153.33 -73.1959 262.199 272.224 
21011.5 1
15382601 -3630.86 4049.86 2146.86 40.4762 46.1251 61.3665 
21012 1
15382601 -3596.83 3807.5 2129.67 66.0657 -470.596 475.211 
21012.5 1
15382601 -3460.17 3842.67 2130.33 284.13 73.1116 293.386 
21013 1
15382601 -3221.67 4067.5 2132.5 488.73 460.724 671.657 
21013.5 1
15382601 -3075.57 4131.57 2113 285.901 125.384 312.187 
21014 1
15382601 -3150.33 4094.5 2125.17 -142.404 -70.6122 158.949 
21014.5 1
15382601 -3124.33 4159.17 2110.83 51.7928 128.818 138.84 
21015 1
15382601 -3149.83 4090 2121.83 -51.1022 -138.611 147.731 
21015.5 1
15382601 -3329.17 3942.5 2136.83 -360.832 -296.781 467.203 
21016 1
15382601 -3548.33 3712 2160.5 -454.703 -478.216 659.882 
21016.5 1
15382601 -3654 3667.5 2161.83 -207.597 -87.4263 225.255 
21017 1
15382601 -3719.83 3763.5 2160.17 -131.142 191.235 231.882 
21017.5 1
15382601 -3458.67 3796.5 2156 531.908 67.2098 536.137 
21018 1
15382601 -3365 3840.33 2144.33 195.139 91.3194 215.449 
21018.5 1
15382601 -3366.29 3845.71 2153.57 -2.43046 10.1719 10.4583 
21019 1
15382601 -3154.83 3747.5 2145.67 398.215 -184.961 439.074 
21019.5 1
15382601 -3182.5 3726.67 2149.5 -58.6158 -44.1384 73.3758 
21020 1
15382601 -3099.17 3755.33 2138.83 176.554 60.7345 186.708 
21020.5 1
15382601 -3037 3814.43 2119.14 115.767 110.047 159.726 
21021 1
15382601 -2795.5 3805.17 2110 469.844 -18.0193 470.19 
21021.5 1
15382601 -2834.33 3837.83 2120 -81.9269 68.917 107.059 
21022 1
15382601 -2938.29 3959 2133.86 -205.846 239.934 316.134 
21022.5 1
15382601 -2914.67 3989.17 2135.67 46.8632 59.8545 76.0179 
21023 1
15382601 -2903.57 4038.14 2127.43 22.6433 99.9514 102.484 
21023.5 1
15382601 -2787.5 4175 2114.33 235.439 277.601 363.997 
21024 1
15382601 -2521.33 4232.5 2096.67 556.834 120.293 569.679 
21024.5 1
15382601 -2552 4295.83 2050.5 -60.7261 125.413 139.341 
21025 1
15382601 -2775.83 4267.17 2011.67 -447.667 -57.3333 451.323 
21025.5 1
15382601 -3037.14 3847.14 2093.29 -506.414 -814 958.671 
21026 1
15382601 -3081 3647.83 2113.67 -84.1788 -382.552 391.704 
21026.5 1
15382601 -3039.83 3485.67 2118.67 86.1227 -339.261 350.021 
21027 1
15382601 -3026.67 3616.83 2128.67 26.3861 262.859 264.18 
21027.5 1
15382601 -2994.17 3866.5 2135.83 65.9229 506.423 510.696 
21028 1
15382601 -2953.5 3909.17 2139.5 82.4882 86.545 119.559 
21028.5 1
15382601 -2904.71 3960.57 2136.29 92.0485 96.9901 133.716 
21029 1
15382601 -2873.33 4053.5 2131.33 59.8873 177.345 187.183 
21029.5 1
15382601 -2774.67 4228.5 2124.33 198.925 352.823 405.037 
21030 1
15382601 -2688 4307.33 2088.33 179.063 162.879 242.06 
21030.5 1
15382601 -2648.71 4320.29 2023.14 77.9478 25.6992 82.0751 
21031 1
15382601 -2585 4323 1937.67 126.669 5.39619 126.783 
21031.5 1
15382601 -2589.83 4280.83 1867.33 -10.3276 -90.0997 90.6897 
21032 1
15382601 -2742.14 4209 1839.57 -307.076 -144.825 339.514 
21032.5 1
15382601 -2606.71 4362.14 1765 249.868 282.551 377.186 
21033 1
15382601 -2499.5 4279.5 1718.33 227.149 -175.091 286.799 
21033.5 1
15382601 -2468.14 4326.71 1693.14 65.4638 98.5684 118.327 
21034 1
15382601 -2521.43 4322.57 1672.57 -103.467 -8.04438 103.78 
21034.5 1
15382601 -2528.57 4419.14 1656 -13.9237 188.248 188.763 
21035 1
15382601 -2562.43 4458.43 1637.57 -67.5791 78.4146 103.517 
21035.5 1
15382601 -2787.57 4361.71 1619 -438.875 -188.527 477.654 
21036 1
15382601 -2931 4418.86 1634 -282.897 112.708 304.522 
21036.5 1
15382601 -2847.33 4489.5 1605.67 172.154 145.356 225.311 
21037 1
15382601 -2901.29 4519.71 1609.71 -111.703 62.5555 128.026 
21037.5 1
15382601 -2941.29 4478.14 1613.71 -77.5194 -80.5648 111.803 
21038 1
15382601 -3027.29 4320.43 1647.43 -166.99 -306.241 348.812 
21038.5 1
15382601 -3233.33 4227.33 1733.17 -446.958 -201.942 490.461 
21039 1
15382601 -3446.14 4150.43 1794.86 -432.54 -156.31 459.917 
21039.5 1
15382601 -3437.29 4409 1723.57 16.7749 489.719 490.006 
21040 1
15382601 -3578.17 4248.67 1719 -282.893 -321.954 428.583 
21040.5 1
15382601 -3647.43 3957.43 1720.57 -144.296 -606.746 623.668 
21041 1
15382601 -3684.71 3780 1701.71 -71.0204 -337.959 345.341 
21041.5 1
15382601 -3737.67 3780.83 1700 -107.627 1.69377 107.64 
21042 1
15382601 -3783.43 3709.14 1706.43 -97.159 -152.209 180.575 
21042.5 1
15382601 -3782.57 3684.86 1719.14 1.67084 -47.3406 47.37 
21043 1
15382601 -3750.29 3839.29 1749 63.8058 305.195 311.793 
21043.5 1
15382601 -3345.29 4204.43 1774.71 814.889 734.694 1097.19 
21044 1
15382601 -2954.71 4496.57 1812.86 749.657 560.735 936.167 
21044.5 1
15382601 -2619.71 4520.14 1783.14 647.969 45.5927 649.571 
21045 1
15382601 -2536.17 4436 1758.5 174.058 -175.298 247.033 
21045.5 1
15382601 -2590 4440.14 1741.14 -110.541 8.50689 110.868 
21046 1
15382601 -2613.5 4478.17 1722.83 -47.0942 76.2 89.5785 
21046.5 1
15382601 -2650.14 4230.57 1698.29 -75.7084 -511.56 517.132 
21047 1
15382601 -2755.43 4128.14 1671.71 -201.697 -196.223 281.399 
21047.5 1
15382601 -2775.14 4113.57 1662.86 -37.8393 -27.9682 47.0535 
21048 1
15382601 -2742.43 4107 1662.57 67.1751 -13.4937 68.517 
21048.5 1
15382601 -2680.43 4054.71 1668.43 123.752 -104.363 161.883 
21049 1
15382601 -2527.14 4057.14 1663.71 301.744 4.78065 301.781 
21049.5 1
15382601 -2547.43 4034.86 1651.43 -40.5714 -44.5714 60.2715 
21050 1
15382601 -2607.5 4049.17 1637.67 -123.097 29.3228 126.541 
21050.5 1
15382601 -2567.12 4125.88 1627.88 83.2474 158.162 178.732 
21051 1
15382601 -2528.14 4146.86 1621.29 77.1924 41.5488 87.6639 
21051.5 1
15382601 -2455.62 4349.38 1610.62 143.033 399.444 424.28 
21052 1
15382601 -2797.86 4095.43 1639.86 -689.984 -511.989 859.192 
21052.5 1
15382601 -3293.88 3809.25 1751.75 -978.339 -564.455 1129.49 
21053 1
15382601 -3569.86 3684.29 1757.71 -540.082 -244.549 592.868 
21053.5 1
15382601 -3596.43 3709.29 1758.29 -54.4496 51.2295 74.7611 
21054 1
15382601 -3634.38 3628.25 1777.88 -75.2905 -160.785 177.54 
21054.5 1
15382601 -3555.57 3643.86 1909.71 156.667 31.0281 159.71 
21055 1
15382601 -3460.86 3563.57 2096.57 194.885 -165.197 255.481 
21055.5 1
15382601 -3471.62 3860.38 2076.12 -21.031 579.694 580.076 
21056 1
15382601 -3520.14 3945 2030.71 -98.6135 172.002 198.266 
21056.5 1
15382601 -3475.86 3973.14 2127.71 91.6888 58.2668 108.636 
21057 1
15382601 -3442.75 4029.5 2159.12 64.5363 109.858 127.412 
21057.5 1
15382601 -3739.29 4077.86 2149.86 -595.453 97.1027 603.319 
21058 1
15382601 -4140.38 4259.12 2142 -783.378 354.039 859.665 
21058.5 1
15382601 -4466.14 4136.14 2119.57 -646.365 -244.012 690.89 
21059 1
15382601 -4591.71 3928.86 2081.29 -264.919 -437.312 511.296 
21059.5 1
15382601 -4950.25 4036.5 1531.62 -694.837 208.61 725.477 
21060 1
15382601 -5313.14 3605.57 1227.43 -701.92 -833.518 1089.7 
21060.5 1
15382601 -5641.86 3605 1247.71 -692.03 -1.20301 692.031 
21061 1
15382601 -6103.5 3630.5 1278.5 -908.746 50.1968 910.131 
21061.5 1
15382601 -6366.57 3667.71 1309.43 -521.967 73.8379 527.164 
21062 1
15382601 -6426 3679.57 1303.43 -124.068 24.754 126.513 
21062.5 1
15382601 -6478.43 3662.57 1303.57 -107.656 -34.9076 113.174 
21063 1
15382601 -6504.25 3748.88 1297.62 -50.7297 169.555 176.982 
21063.5 1
15382601 -6422.25 3849.62 1301.38 157.996 194.123 250.293 
21064 1
15382601 -6413 3899.71 1280.86 19.0329 103.064 104.807 
21064.5 1
15382601 -6417.86 4039 1135.29 -9.73375 279.13 279.299 
21065 1
15382601 -6237 4306.57 961.857 357.425 528.797 638.263 
21065.5 1
15382601 -6018.86 4411 879.429 447.014 213.993 495.595 
21066 1
15382601 -5911.71 4342.57 886.286 213.432 -136.312 253.247 
21066.5 1
15382601 -5811.62 4312.25 890.875 190.646 -57.7551 199.203 
21067 1
15382601 -5871.43 4322.43 892.571 -114.129 19.4248 115.77 
21067.5 1
15382601 -5885.67 4070.5 937 -30.4884 -539.462 540.322 
21068 1
15382601 -6165.5 3642.88 1304.12 -563.045 -860.412 1028.27 
21068.5 1
15382601 -6297 3458.57 1357.57 -255.837 -358.567 440.48 
21069 1
15382601 -6366.29 3443.43 1325.14 -140.539 -30.7157 143.856 
21069.5 1
15382601 -6419.71 3389.86 1307.14 -111.775 -112.074 158.286 
21070 1
15382601 -6455.71 3456 1309 -70.0389 128.683 146.508 
21070.5 1
15382601 -6234 3573 1304 443.429 234 501.383 
21071 1
15382601 -5929 3561.88 1296.62 588.803 -21.4768 589.195 
21071.5 1
15382601 -5852.14 3540.57 1304 147.236 -40.8114 152.787 
21072 1
15382601 -5861.17 3470.5 1307.17 -18.9576 -147.209 148.425 
21072.5 1
15382601 -5874.57 3350.29 1312.14 -28.3999 -254.691 256.27 
21073 1
15382601 -5784 3313.43 1320 174.511 -71.0157 188.408 
21073.5 1
15382601 -5716.43 3454.29 1309.71 132.753 276.733 306.928 
21074 1
15382601 -5763.71 3585.43 1064.29 -94.9512 263.339 279.934 
21074.5 1
15382601 -5710.57 3980.14 849.857 106.927 794.194 801.36 
21075 1
15382601 -5743.43 4222.71 857.571 -63.4308 468.285 472.561 
21075.5 1
15382601 -5773.29 4282.86 857 -59.0062 118.859 132.7 
21076 1
15382601 -5695.43 4191.86 840.143 158.892 -185.714 244.411 
21076.5 1
15382601 -5749 3917.43 858.429 -104.836 -537.042 547.179 
21077 1
15382601 -5703.57 3972 861.857 93.4744 112.287 146.102 
21077.5 1
15382601 -5673.71 4074.71 846.571 59.4764 204.61 213.079 
21078 1
15382601 -5739.86 4215.43 852.286 -129.947 276.452 305.47 
21078.5 1
15382601 -5763.86 4215 862.429 -48.4848 -0.865801 48.4926 
21079 1
15382601 -5699.14 4116.57 859.429 130.736 -198.846 237.974 
21079.5 1
15382601 -5682.57 4121.86 856.286 34.7409 11.0812 36.4654 
21080 1
15382601 -5717.43 4103.57 840.571 -71.2825 -37.3941 80.4954 
21080.5 1
15382601 -5737.71 4166.71 840.714 -41.6544 129.657 136.184 
21081 1
15382601 -5688.43 4202.57 857.571 97.2105 70.7241 120.216 
21081.5 1
15382601 -5784.25 4145.25 877.5 -183.918 -110.022 214.315 
21082 1
15382601 -5735.57 3917.71 930.571 93.433 -436.729 446.611 
21082.5 1
15382601 -5653.86 3908.86 905.714 159.911 -17.333 160.847 
21083 1
15382601 -5681 3933.43 863.857 -53.5362 48.4644 72.2144 
21083.5 1
15382601 -6066 3833.67 1028 -829.741 -215.004 857.145 
21084 1
15382601 -6447.88 3561 1305.25 -760.707 -543.161 934.719 
21084.5 1
15382601 -6571.5 3384.67 1409.83 -245.288 -349.868 427.286 
21085 1
15382601 -6613.29 3370.14 1513 -85.4514 -29.701 90.4659 
21085.5 1
15382601 -6910.14 3539 1571.43 -585.517 333.052 673.612 
21086 1
15382601 -6991.29 3561.43 1575.14 -167.998 46.436 174.297 
21086.5 1
15382601 -7008.29 3600 1540.14 -33.9321 76.9889 84.1349 
21087 1
15382601 -7016.12 3386.12 1497.62 -14.9605 -408.158 408.432 
21087.5 1
15382601 -6835.57 3180.43 1417.29 342.606 -390.316 519.351 
21088 1
15382601 -6555.29 3165 1484.57 561.695 -30.919 562.545 
21088.5 1
15382601 -6448.43 3136.14 1540.14 214.143 -57.8299 221.814 
21089 1
15382601 -6693.43 3172.43 1553.14 -496.957 73.6019 502.378 
21089.5 1
15382601 -6661.43 3189.57 1548.57 65.3061 34.9854 74.0869 
21090 1
15382601 -6645.43 3260 1533.29 31.4961 138.639 142.172 
21090.5 1
15382601 -6735.57 3340.86 1553.29 -181.74 163.018 244.14 
21091 1
15382601 -6900.57 3496.71 1557.29 -329.341 311.092 453.039 
21091.5 1
15382601 -6876.43 3496.43 1561.86 48.6751 -0.576037 48.6785 
21092 1
15382601 -6430.57 3547.14 1544.86 884.637 100.624 890.342 
21092.5 1
15382601 -6104.71 3666 1425.14 674.652 246.081 718.131 
21093 1
15382601 -6021.25 3605.88 1386.5 168.615 -121.465 207.809 
21093.5 1
15382601 -5834 3764.14 1387.43 362.888 306.721 475.147 
21094 1
15382601 -5744.43 3812 1379.86 181.686 97.0733 205.993 
21094.5 1
15382601 -5715.71 3898.14 1365.14 57.0861 171.258 180.522 
21095 1
15382601 -5682.71 3889.29 1329.14 67.3469 -18.0758 69.7305 
21095.5 1
15382601 -5635.86 4008.43 1295.57 96.0187 244.145 262.348 
21096 1
15382601 -5548.71 3931.57 1346.71 169.209 -149.237 225.618 
21096.5 1
15382601 -5705.43 3838.86 1343.14 -318.525 -188.444 370.093 
21097 1
15382601 -6126.75 3684.25 1325.75 -807.129 -296.182 859.757 
21097.5 1
15382601 -6663.29 3602 1507.43 -1070.93 -164.172 1083.44 
21098 1
15382601 -6882.71 3586.29 1588.29 -463.908 -33.2226 465.096 
21098.5 1
15382601 -6995.71 3561.14 1584.71 -235.908 -52.4903 241.677 
21099 1
15382601 -7087.62 3533.25 1544.25 -174.735 -53.0282 182.604 
21099.5 1
15382601 -7128.57 3518.71 1532.71 -76.967 -27.3228 81.6728 
21100 1
15382601 -7168.43 3539.29 1593.14 -84.8024 43.769 95.4315 
21100.5 1
15382601 -7199.71 3502.29 1514.14 -63.076 -74.5968 97.6896 
21101 1
15382601 -7199.43 3503.71 1529.57 0.570288 2.85144 2.90791 
21101.5 1
15382601 -7198.14 3497.86 1572.14 2.56118 -11.6676 11.9454 
21102 1
15382601 -7231.29 3600.29 1592.29 -67.5007 208.612 219.261 
21102.5 1
15382601 -7117.86 3589.14 1608.29 226.857 -22.2857 227.949 
21103 1
15382601 -6681.12 3561.5 1644.75 846.38 -53.5714 848.074 
21103.5 1
15382601 -6419 3608.43 1679.14 514.98 92.1976 523.168 
21104 1
15382601 -6196.43 3773.43 1467.29 456.089 338.115 567.749 
21104.5 1
15382601 -5865.71 4018 1307.29 684.709 506.359 851.602 
21105 1
15382601 -5751.12 3943.38 1348.12 227.36 -148.065 271.322 
21105.5 1
15382601 -5818.14 3745 1364.86 -131.15 -388.209 409.765 
21106 1
15382601 -5759.29 3719.29 1373 121.355 -53.0191 132.431 
21106.5 1
15382601 -5722.43 3687.86 1325.57 73.1293 -62.3583 96.1064 
21107 1
15382601 -5766.12 3620.62 1346.12 -84.8474 -130.548 155.698 
21107.5 1
15382601 -5783.71 3588.29 1359.29 -33.5673 -61.7162 70.2542 
21108 1
15382601 -5921.14 3475.14 1361.86 -280.466 -230.904 363.288 
21108.5 1
15382601 -5850.43 3506.43 1368.57 141.997 62.8227 155.273 
21109 1
15382601 -5918 3367.86 1367.57 -137.901 -282.799 314.63 
21109.5 1
15382601 -5741.29 3464.43 1356.14 372.815 203.737 424.853 
21110 1
15382601 -5750.38 3542.5 1352.38 -17.3791 149.276 150.284 
21110.5 1
15382601 -5809.71 3735 1334.57 -113.027 366.667 383.692 
21111 1
15382601 -5876 3978.14 1326 -138.384 507.605 526.13 
21111.5 1
15382601 -5975.57 4095.43 1323.43 -205.302 241.826 317.22 
21112 1
15382601 -6138.14 3950 1343.71 -335.891 -300.472 450.673 
21112.5 1
15382601 -6221 3832.25 1372.38 -159.341 -226.442 276.885 
21113 1
15382601 -6471.86 3715.14 1449.14 -482.418 -225.206 532.395 
21113.5 1
15382601 -6632 3603.43 1681.57 -334.327 -233.224 407.637 
21114 1
15382601 -6727.43 3372.29 1633.71 -194.356 -470.759 509.302 
21114.5 1
15382601 -6709.86 3264.43 1861.71 35.787 -219.668 222.564 
21115 1
15382601 -6715.43 3360.43 1913.14 -11.1429 192 192.323 
21115.5 1
15382601 -6932.38 3697.25 1682.62 -420.439 652.755 776.439 
21116 1
15382601 -7007.57 4488 1277.14 -146.297 1538.42 1545.36 
21116.5 1
15382601 -7135.14 4420.29 1268.86 -261.417 -138.759 295.961 
21117 1
15382601 -7084.38 4428.75 1291.62 101.333 16.8948 102.732 
21117.5 1
15382601 -7207.71 4263.29 1112.86 -237.648 -318.814 397.641 
21118 1
15382601 -7218.14 4401.14 1364.86 -21.7262 287.202 288.023 
21118.5 1
15382601 -7098 4405.43 1346.14 250.82 8.94721 250.98 
21119 1
15382601 -6725.62 4326.88 1385.25 701.271 -147.935 716.705 
21119.5 1
15382601 -6665.71 4366.43 1431.86 118.87 78.4793 142.44 
21120 1
15382601 -7126.12 4690.38 1477.75 -945.402 665.188 1155.97 
21120.5 1
15382601 -7282.86 4799.71 1449.71 -317.272 221.335 386.847 
21121 1
15382601 -7717.43 4893.14 1392.43 -899.734 193.434 920.292 
21121.5 1
15382601 -8270.75 4744.38 1389.88 -1074.41 -288.87 1112.57 
21122 1
15382601 -8979.71 4481.71 1345.43 -1412.28 -523.229 1506.09 
21122.5 1
15382601 -9431.12 4369.5 1279.5 -876.526 -217.892 903.202 
21123 1
15382601 -9703 4421.43 1436.57 -547.032 104.484 556.921 
21123.5 1
15382601 -10022.9 4663 1482.5 -632.164 477.414 792.184 
21124 1
15382601 -10493 4787 1513 -911.095 240.31 942.254 
21124.5 1
15382601 -10830.1 4787.71 1461.57 -678.356 1.4372 678.357 
21125 1
15382601 -11380.4 4583 1441.57 -1123.03 -417.784 1198.23 
21125.5 1
15382601 -11901.8 4493 1400.62 -1030.28 -177.866 1045.52 
21126 1
15382601 -12325.9 4510 1438.43 -818.74 32.8185 819.397 
21126.5 1
15382601 -12634 4613.29 1424.43 -628.863 210.787 663.249 
21127 1
15382601 -12921.9 4657.43 1449.71 -608.577 93.3253 615.692 
21127.5 1
15382601 -13251.3 4652.86 1459.86 -668.212 -9.27267 668.276 
21128 1
15382601 -13682.4 4718.12 1463.12 -855.336 129.5 865.084 
21128.5 1
15382601 -14042.9 4734.86 1472 -699.965 32.4896 700.719 
21129 1
15382601 -14482 4768 1472.71 -920.635 69.4819 923.253 
21129.5 1
15382601 -14943.8 4743.75 1435.75 -896.602 -47.0874 897.838 
21130 1
15382601 -15286.7 4790.71 1449.29 -668.546 91.5483 674.785 
21130.5 1
15382601 -15631.7 4765.57 1438 -741.935 -54.0707 743.903 
21131 1
15382601 -16097.2 4611.5 1429.62 -888.427 -294.029 935.818 
21131.5 1
15382601 -16539.7 4579.43 1416.86 -852.532 -61.7947 854.769 
21132 1
15382601 -16900 4743.29 1441.14 -736.781 335.086 809.4 
21132.5 1
15382601 -17284 4772 1397.71 -777.328 58.1261 779.498 
21133 1
15382601 -17579.9 4569.14 1435.86 -567.864 -389.361 688.529 
21133.5 1
15382601 -18236.7 4291 1436.14 -1343.27 -568.799 1458.73 
21134 1
15382601 -18824 4161.71 1370.43 -1226.07 -269.908 1255.42 
21134.5 1
15382601 -19282.3 4096.14 1481.86 -935.277 -133.819 944.802 
21135 1
15382601 -19590.7 4086.57 1424.86 -618.093 -19.1812 618.391 
21135.5 1
15382601 -19988.1 4199.75 1434.12 -761.323 216.817 791.595 
21136 1
15382601 -20329.9 4204.29 1395.57 -664.849 8.82435 664.907 
21136.5 1
15382601 -20613 3921.14 1363.86 -579.024 -579.024 818.864 
21137 1
15382601 -21060.6 3742.29 1461 -938.305 -374.963 1010.45 
21137.5 1
15382601 -21687.9 3629.57 1420.29 -1269.81 -228.167 1290.15 
21138 1
15382601 -22129.4 3362.38 1051 -840.986 -508.946 982.997 
21138.5 1
15382601 -22826.6 3114.43 1218.14 -1369.74 -487.125 1453.78 
21139 1
15382601 -23434.9 2893.14 1653.86 -1259.39 -458.148 1340.14 
21139.5 1
15382601 -23969.3 2700.86 1697.71 -1115.72 -401.432 1185.74 
21140 1
15382601 -24406.6 2303.38 1722.12 -820.524 -745.745 1108.78 
21140.5 1
15382601 -24816.9 1930.29 1774.57 -818.827 -744.689 1106.81 
21141 1
15382601 -25265.6 1579 1765.71 -944.662 -739.549 1199.72 
21141.5 1
15382601 -25928.1 1387 1820.5 -1284.02 -372.093 1336.85 
21142 1
15382601 -26507.4 1079.43 1837.86 -1116.19 -592.623 1263.76 
21142.5 1
15382601 -26988.9 900.714 1838 -986.534 -366.218 1052.31 
21143 1
15382601 -27287.3 727.429 1838.71 -615.317 -357.29 711.527 
21143.5 1
15382601 -27372.4 156 1833.29 -173.407 -1163.81 1176.65 
21144 1
15382601 -27762.1 -197.143 1809.57 -798.595 -723.653 1077.7 
21144.5 1
15382601 -28360.8 -596.5 1770.5 -1166.88 -778.474 1402.72 
21145 1
15382601 -28955.1 -910.143 1700 -1167.77 -616.194 1320.37 
21145.5 1
15382601 -29372.1 -1273.86 1626.43 -868.75 -757.738 1152.78 
21146 1
15382601 -29778.9 -1664.38 1558.5 -773.255 -742.429 1071.97 
21146.5 1
15382601 -30154.6 -2125.57 1535.57 -730.927 -897.269 1157.3 
21147 1
15382601 -30646.9 -2569.43 1573.71 -1017.12 -917.06 1369.5 
21147.5 1
15382601 -31223.6 -2885.14 1637.29 -1174.57 -643.003 1339.06 
21148 1
15382601 -31711.9 -3082.43 1679.71 -968.821 -391.44 1044.91 
21148.5 1
15382601 -32121.1 -3320 1685.29 -831.882 -482.869 961.868 
21149 1
15382601 -32628.1 -3552.38 1687 -973.094 -446.017 1070.44 
21149.5 1
15382601 -33102.3 -3714.71 1710.29 -931.553 -318.938 984.639 
21150 1
15382601 -33565.4 -3834.5 1699.25 -926.179 -239.571 956.661 
21150.5 1
15382601 -33899.6 -3874.57 1698.14 -659.165 -79.0363 663.886 
21151 1
15382601 -34641 -4091.29 1695.71 -1494.82 -436.924 1557.36 
21151.5 1
15382601 -35221.4 -3881.14 1693.29 -1209.23 437.798 1286.04 
21152 1
15382601 -35765 -3632 1716.43 -1107.07 507.419 1217.82 
21152.5 1
15382601 -36301.8 -3388.62 1730.5 -1042.23 472.573 1144.37 
21153 1
15382601 -36813.9 -3209.29 1776.14 -1002.17 350.958 1061.84 
21153.5 1
15382601 -37281.9 -3184.14 1809.57 -983.193 52.8211 984.611 
21154 1
15382601 -37715.6 -3171.75 1824.75 -834.169 23.8324 834.509 
21154.5 1
15382601 -38334.4 -3164.29 1825.57 -1180.92 14.2448 1181.01 
21155 1
15382601 -38854 -3036.86 1806.14 -1080.19 264.924 1112.2 
21155.5 1
15382601 -39421 -2892.57 1799.57 -1118.34 284.587 1153.98 
21156 1
15382601 -39799.9 -2713.14 1801 -773.178 366.181 855.507 
