# Supplementary material for: Intrinsic group behaviour II: On the dependence of triad spatial dynamics on social and personal features; and on the effect of social interaction on small group dynamics
Source: PLoS One. 2019 Dec 3;14(12):e0225704. doi: 10.1371/journal.pone.0225704 (PMC6890182; doi:10.1371/journal.pone.0225704)
Supplement: S4 Data Set — (ZIP) [file pone.0225704.s004.zip › set_3_nint/group_traj_triad_noint/traj_3_0324_45.dat]

3 15341901 15342902 15343600 0 0 1 0 0 1 0 50 20 80 1690.53 1765.55 1575.33 
20659.5 1
15341901 40223 -20731 1538.5 0 0 0 
20660 1
15341901 39951.5 -20636.2 1507.75 -777.937 271.49 823.949 
20660.5 1
15341901 39459.4 -20480.6 1516.86 -937.279 296.531 983.068 
20661 1
15341901 39202.7 -20416.4 1538.86 -534.821 133.631 551.263 
20661.5 1
15341901 38863.1 -20301.6 1633.29 -660.645 223.457 697.413 
20662 1
15341901 38754.3 -20039.2 1689.17 -235.01 566.749 613.542 
20662.5 1
15341901 38591 -19774.4 1671.43 -343.86 557.343 654.882 
20663 1
15341901 38378.5 -19513.5 1666.38 -400.943 492.318 634.927 
20663.5 1
15341901 38087.3 -19461 1645.86 -554.694 100 563.636 
20664 1
15341901 37830.1 -19647.1 1643.71 -517.39 -374.533 638.723 
20664.5 1
15341901 37404.7 -19762.9 1646.43 -839.11 -228.233 869.595 
20665 1
15341901 36854.4 -20120.6 1721.57 -1139.31 -740.609 1358.87 
20665.5 1
15341901 36689 -20314.7 1746.57 -336.922 -395.403 519.48 
20666 1
15341901 36582.7 -20435.4 1752.86 -209.224 -237.627 316.609 
20666.5 1
15341901 36548 -20491.4 1766.29 -69.5677 -112.224 132.038 
20667 1
15341901 36366 -20686.4 1774.57 -372.951 -399.59 546.594 
20667.5 1
15341901 36370.6 -20208.8 1752.62 8.98058 927.531 927.575 
20668 1
15341901 36272.7 -19776.7 1725.33 -198.296 874.663 896.859 
20668.5 1
15341901 36192.2 -19733.9 1730.88 -164.116 87.3299 185.904 
20669 1
15341901 35904 -19644.3 1733.29 -536.778 166.833 562.107 
20669.5 2
15342902 35125.8 -20488.3 1628.17 0 0 0 
15341901 35574.3 -19485.7 1737.71 -651.609 313.382 723.051 
20670 2
15342902 34874.6 -20267.1 1762.14 -543.857 478.767 724.568 
15341901 35249 -19374 1786.86 -653.184 224.326 690.631 
20670.5 2
15342902 34472 -20078.3 1792.86 -818.235 383.856 903.799 
15341901 34943.1 -19245.9 1804.14 -621.661 260.453 674.016 
20671 2
15342902 34053.1 -19896.9 1821.43 -856.559 371.02 933.46 
15341901 34597.6 -19169 1780.29 -706.69 157.172 723.957 
20671.5 2
15342902 33760.9 -19669.9 1771.43 -589.286 457.661 746.131 
15341901 34271 -19090.4 1780.86 -658.41 158.41 677.198 
20672 2
15342902 33460.7 -19602.9 1759.86 -597.894 133.466 612.61 
15341901 33891.1 -19078.6 1745.57 -756.688 23.6198 757.056 
20672.5 2
15342902 33101.5 -19488.3 1759 -733.09 233.722 769.446 
15341901 33522.7 -18971.8 1716.17 -751.992 217.833 782.907 
20673 2
15342902 32815 -19363.3 1759 -616.129 268.92 672.259 
15341901 33212 -18840.6 1713.71 -668.1 282.284 725.288 
20673.5 2
15342902 32573.7 -19257.7 1733.29 -487.446 213.276 532.062 
15341901 32916.7 -18692.1 1707.86 -596.537 299.856 667.66 
20674 2
15342902 32249.6 -19114 1738.12 -595.752 264.181 651.7 
15341901 32576.4 -18596.9 1706.75 -625.624 175.125 649.672 
20674.5 2
15342902 31746.3 -18830.4 1685.14 -966.102 544.283 1108.87 
15341901 32145.9 -18400.9 1699.57 -826.33 376.234 907.95 
20675 2
15342902 31470.9 -18833.7 1590.43 -588.523 -7.02076 588.564 
15341901 31741.9 -18005.3 1637.71 -863.248 845.238 1208.15 
20675.5 2
15342902 31045.6 -18741.8 1482 -847.076 183.196 866.659 
15341901 31480.5 -17861.4 1607.62 -520.632 286.675 594.34 
20676 3
15343600 31615.8 -18696.7 1093.5 0 0 0 
15342902 30701.6 -18570.4 1434.86 -664.196 330.736 741.986 
15341901 31062.1 -17772.9 1588.14 -807.639 170.884 825.52 
20676.5 3
15343600 31302.3 -18507.6 1170.86 -690.634 416.509 806.508 
15342902 30255.1 -18444.3 1453.57 -912.942 257.961 948.687 
15341901 30598.3 -17593.9 1559.29 -948.583 366.053 1016.76 
20677 3
15343600 30943.3 -18325.7 1204.43 -749.478 379.66 840.154 
15342902 29881.9 -18346.1 1472.29 -779.302 204.891 805.787 
15341901 30216.4 -17488.6 1601.57 -797.197 219.803 826.944 
20677.5 3
15343600 30723.8 -18217.8 1253.25 -427.945 210.457 476.895 
15342902 29516.6 -18090.6 1606.88 -711.953 498.085 868.888 
15341901 29856.2 -17331 1677.25 -702.102 307.157 766.351 
20678 3
15343600 30417.7 -18126.1 1303.57 -575.255 172.194 600.474 
15342902 29152.1 -17988.9 1623.29 -685.117 191.293 711.321 
15341901 29493.1 -17241.1 1661.29 -682.532 168.904 703.121 
20678.5 3
15343600 29919 -17932.3 1395.5 -1054.36 409.745 1131.18 
15342902 28835 -17858.7 1707.83 -670.492 275.244 724.789 
15341901 29151.2 -17111.3 1714.67 -722.994 274.439 773.329 
20679 3
15343600 29557 -17746.6 1486.88 -741.803 380.55 833.721 
15342902 28465.4 -17694.6 1719.12 -757.428 336.151 828.671 
15341901 28812.5 -16982.2 1726.12 -693.989 264.515 742.69 
20679.5 3
15343600 29287.7 -17608 1542.71 -530.09 272.884 596.205 
15342902 28108.6 -17504.6 1755.57 -702.369 374.121 795.795 
15341901 28416.3 -16853.6 1717.86 -779.949 253.304 820.051 
20680 3
15343600 28930.7 -17461.6 1553.14 -716.867 294.033 774.825 
15342902 27780.6 -17362.6 1799.29 -658.635 285.141 717.708 
15341901 28156.4 -16758.4 1767.29 -521.801 191.05 555.677 
20680.5 3
15343600 28512.7 -17364.4 1571.14 -844.444 196.248 866.949 
15342902 27413.6 -17139 1773 -741.414 451.659 868.154 
15341901 27855.3 -16584.9 1841 -608.369 350.649 702.188 
20681 3
15343600 28177.1 -17316.7 1556.43 -694.765 98.7873 701.753 
15342902 26946.7 -17005.6 1757.29 -966.578 276.25 1005.28 
15341901 27519.1 -16545.4 1845.14 -695.948 81.6327 700.719 
20681.5 3
15343600 27773.1 -17185 1598.88 -790.642 257.758 831.597 
15342902 26565 -17012.5 1762.25 -746.995 -13.5588 747.118 
15341901 27057.5 -16468.9 1783.38 -903.411 149.811 915.748 
20682 3
15343600 27429 -17000.9 1642.29 -673.434 360.358 763.788 
15342902 26144.1 -16988.9 1724.14 -823.595 46.2678 824.894 
15341901 26649.9 -16350.1 1692.71 -797.736 232.353 830.885 
20682.5 3
15343600 27130.9 -16919.1 1589.29 -619.84 169.884 642.699 
15342902 25762.6 -16802.7 1710.86 -793.288 386.991 882.648 
15341901 26270.1 -16195.7 1657.29 -789.427 321.057 852.216 
20683 3
15343600 26691 -16827.8 1553.5 -836.23 173.751 854.09 
15342902 25387.6 -16601.5 1736.5 -712.826 382.537 808.984 
15341901 25854.4 -16046.2 1666.88 -790.433 284.153 839.957 
20683.5 3
15343600 26284.3 -16709.3 1517 -808.577 235.515 842.178 
15342902 25033.1 -16510.3 1763.71 -704.736 181.341 727.693 
15341901 25504.3 -15895.7 1654.14 -696.003 299.276 757.618 
20684 3
15343600 25876.9 -16515.4 1492.29 -836.609 398.064 926.482 
15342902 24669.4 -16404.6 1765.14 -746.847 217.072 777.753 
15341901 25180.6 -15782.9 1659.43 -664.711 231.74 703.949 
20684.5 3
15343600 25484.6 -16398.3 1506.71 -818.968 244.557 854.703 
15342902 24312.1 -16333 1752.57 -745.899 149.418 760.718 
15341901 24842 -15655.3 1690.43 -706.83 266.329 755.34 
20685 3
15343600 25100.9 -16189.5 1561.75 -723.956 393.935 824.195 
15342902 23965.9 -16185.5 1755.38 -653.336 278.302 710.14 
15341901 24451.4 -15505.9 1687.12 -737.028 281.907 789.102 
20685.5 3
15343600 24680.9 -16028.7 1591.14 -793.985 303.943 850.172 
15342902 23625.9 -16011.6 1768 -642.756 328.787 721.967 
15341901 24051.4 -15403.1 1688.57 -756.042 194.201 780.586 
20686 3
15343600 24272.1 -15926.9 1620.43 -847.955 211.322 873.89 
15342902 23353.6 -15903.1 1738.86 -564.908 224.956 608.051 
15341901 23807.3 -15320.9 1672.14 -506.52 170.717 534.516 
20686.5 3
15343600 23954.9 -15882.3 1609.29 -647.522 90.9621 653.88 
15342902 23083.1 -15843.1 1708.86 -551.895 122.449 565.316 
15341901 23542.3 -15157.9 1687.71 -540.816 332.653 634.933 
20687 3
15343600 23621.4 -15783.6 1591.57 -681.858 201.87 711.113 
15342902 22722.1 -15701.7 1711.57 -738.241 289.22 792.874 
15341901 23220.6 -14950 1677 -657.902 425.066 783.273 
20687.5 3
15343600 23270.7 -15615.9 1583.43 -724.616 346.517 803.208 
15342902 22433 -15642.3 1702.86 -597.403 122.786 609.89 
15341901 22858 -14740.4 1663.29 -749.115 432.999 865.252 
20688 3
15343600 23000.4 -15578.9 1542.62 -518.885 70.983 523.718 
15342902 22128.6 -15496.5 1730.25 -584.213 279.819 647.768 
15341901 22483.6 -14531.4 1626.12 -718.57 401.254 823.012 
20688.5 3
15343600 22721.5 -15334.2 1584.5 -563.384 494.36 749.529 
15342902 21835 -15445.3 1673.67 -593.182 103.367 602.121 
15341901 22110.3 -14348.7 1640.83 -754.125 369.108 839.61 
20689 3
15343600 22344.9 -15245.3 1637.71 -765.534 180.652 786.561 
15342902 21545.1 -15301.4 1627.14 -589.141 292.489 657.751 
15341901 21834.7 -14248.3 1647.14 -560.201 204.026 596.198 
20689.5 3
15343600 22021.4 -15110.7 1576.14 -639.187 265.951 692.308 
15342902 21140.9 -15091.7 1621.14 -798.984 414.455 900.082 
15341901 21539.9 -14114.4 1637.86 -582.722 264.54 639.958 
20690 3
15343600 21596.4 -14955.9 1500.75 -838.37 305.403 892.264 
15342902 20814.1 -14815.2 1664 -644.442 545.294 844.187 
15341901 21213.2 -13929.6 1660 -644.196 364.504 740.17 
20690.5 3
15343600 21270.6 -14754.6 1467.71 -627.753 387.868 737.913 
15342902 20470.4 -14620.1 1699.71 -662.228 375.929 761.491 
15341901 20987 -13737.6 1726.29 -435.934 370.045 571.815 
20691 3
15343600 21040.7 -14610.7 1476.57 -479.869 300.328 566.102 
15342902 20143.7 -14487.1 1720.43 -682.076 277.662 736.426 
15341901 20705 -13570.3 1733.43 -588.727 349.239 684.52 
20691.5 3
15343600 20724.9 -14418.6 1563.14 -652.597 396.989 763.861 
15342902 19808 -14279.9 1727 -693.625 428.276 815.191 
15341901 20399 -13358.6 1709.43 -632.231 437.426 768.803 
20692 3
15343600 20407 -14236.1 1541 -608.922 349.514 702.101 
15342902 19427.8 -14065.5 1742.38 -728.448 410.646 836.222 
15341901 20026.2 -13117.9 1720 -714.08 461.104 850.016 
20692.5 3
15343600 20033.6 -14063.7 1568.14 -729.353 336.74 803.336 
15342902 19129.4 -13838.1 1746.57 -582.659 444.057 732.583 
15341901 19737.7 -12851.7 1711.57 -563.546 519.845 766.696 
20693 3
15343600 19753.9 -13894 1555.71 -572.013 347.064 669.068 
15342902 18880 -13458.3 1735.43 -510.079 776.804 929.303 
15341901 19413.1 -12571 1715.43 -663.745 574.058 877.554 
20693.5 3
15343600 19447.6 -13652.9 1568 -607.603 478.423 773.35 
15342902 18615.2 -13097.9 1731.38 -525.298 715.101 887.303 
15341901 19104.9 -12381.8 1703.5 -611.643 375.496 717.707 
20694 3
15343600 19264 -13297.3 1581.14 -357.247 691.808 778.604 
15342902 18310.7 -12851 1721.14 -592.482 480.302 762.709 
15341901 18832.6 -12138.7 1693.14 -529.773 472.832 710.092 
20694.5 3
15343600 18966.3 -13020.3 1554.57 -593.056 551.793 810.056 
15342902 17888.9 -12653.4 1686.43 -840.353 393.569 927.949 
15341901 18515.7 -11885.3 1730.57 -631.19 504.838 808.246 
20695 3
15343600 18658 -12811.6 1501.14 -629.155 425.948 759.781 
15342902 17463 -12366.4 1631.29 -869.096 585.714 1048.04 
15341901 18058.3 -11536 1716.43 -933.528 712.828 1174.56 
20695.5 3
15343600 18423.3 -12581.7 1475.14 -500.457 490.101 700.468 
15342902 17079 -12142.7 1589.57 -818.763 477.003 947.578 
15341901 17477.7 -11262.3 1709.29 -1237.89 583.613 1368.57 
20696 3
15343600 18147.1 -12397.6 1447.5 -553.428 368.916 665.118 
15342902 16546.4 -11838.9 1715.25 -1067.38 608.896 1228.85 
15341901 17101.5 -11070.6 1758.5 -753.936 384.09 846.135 
20696.5 3
15343600 17665.6 -12058.9 1384 -922.516 648.981 1127.92 
15342902 16134.9 -11599 1756.29 -788.348 459.531 912.503 
15341901 16869.1 -10892.1 1732.71 -445.129 341.92 561.292 
20697 3
15343600 17279.9 -11753.6 1492.57 -829.493 656.528 1057.87 
15342902 15819.6 -11390.4 1750.29 -678.034 448.541 812.969 
15341901 16608.1 -10631.9 1721.29 -561.29 559.754 792.699 
20697.5 3
15343600 16899.7 -11470.1 1569.43 -763.339 569.134 952.155 
15342902 15534.6 -11011.3 1748.57 -572.289 761.331 952.439 
15341901 16262.4 -10346.4 1733.57 -694.205 573.15 900.234 
20698 3
15343600 16646.5 -11136.6 1573.25 -482.313 635.272 797.619 
15342902 15187.8 -10638.4 1779.5 -660.612 710.306 970.022 
15341901 15920.6 -9959.12 1732.38 -651.054 737.721 983.923 
20698.5 3
15343600 16245.1 -10844.3 1559.57 -782.373 569.862 967.91 
15342902 14900.3 -10224.7 1795.57 -560.359 806.356 981.943 
15341901 15650 -9606.29 1741.86 -527.534 687.796 866.808 
20699 3
15343600 16015.6 -10573.4 1563.62 -463.672 547.294 717.303 
15342902 14622.9 -9729.88 1798.88 -560.426 999.675 1146.05 
15341901 15493.6 -9391.12 1757.38 -315.909 434.668 537.341 
20699.5 3
15343600 15783.7 -10326 1608.29 -454.727 485.049 664.868 
15342902 14374.9 -9491.43 1817.29 -486.31 467.542 674.605 
15341901 15337.7 -9188.86 1808.86 -305.707 396.604 500.751 
20700 3
15343600 15557.1 -10146.9 1619.43 -468.123 370.13 596.771 
15342902 14097.3 -9134.71 1777.57 -573.495 737.013 933.855 
15341901 15106.4 -8932.86 1778.57 -477.863 528.926 712.822 
20700.5 3
15343600 15277.5 -9881.62 1601 -555.95 527.3 766.242 
15342902 13848.1 -8728.25 1738.25 -495.349 808.08 947.821 
15341901 14980.1 -8711 1742.62 -251.101 441.068 507.536 
20701 3
15343600 14916.6 -9567.38 1592.12 -710.384 618.602 941.974 
15342902 13514.4 -8377.75 1717.12 -656.988 689.961 952.722 
15341901 14846.5 -8508.25 1722.12 -263.041 399.114 477.999 
20701.5 3
15343600 14733.3 -9244.43 1562.14 -368.151 648.487 745.701 
15342902 13274.9 -8113.43 1704.29 -480.96 530.766 716.264 
15341901 14634.9 -8301.71 1707.71 -424.986 414.73 593.813 
20702 3
15343600 14478.4 -8874 1547.75 -507.79 737.906 895.743 
15342902 13054.4 -7877.75 1748.12 -439.207 469.479 642.895 
15341901 14151.2 -7796.75 1703.12 -963.361 1005.9 1392.81 
20702.5 3
15343600 14056.6 -8380.86 1567.14 -806.508 942.912 1240.78 
15342902 12740.7 -7508.71 1753.86 -599.734 705.613 926.051 
15341901 13474.4 -7296.43 1703.43 -1294.11 956.638 1609.31 
20703 3
15343600 13655.1 -8042.12 1563.38 -811.003 684.307 1061.13 
15342902 12527.1 -7278 1786.12 -431.494 466.089 635.158 
15341901 13209.6 -6968.75 1718.75 -534.957 661.977 851.112 
20703.5 3
15343600 13435.3 -7829 1563.43 -432.754 419.537 602.734 
15342902 12208.7 -7107.71 1797 -626.793 335.208 710.798 
15341901 12924.4 -6717.71 1735.29 -561.41 494.165 747.917 
20704 3
15343600 13120.4 -7512.86 1567.14 -636.075 638.672 901.384 
15342902 11868 -6865.71 1786.71 -688.312 488.889 844.266 
15341901 12666.3 -6525.29 1729.71 -521.501 388.745 650.45 
20704.5 3
15343600 12846.4 -7300.86 1578.71 -541.502 418.972 684.662 
15342902 11372.7 -6538.71 1765.57 -978.826 646.245 1172.92 
15341901 12305 -6320.29 1727.14 -714.003 405.138 820.937 
20705 3
15343600 12574.6 -7120.71 1564.71 -580.891 384.921 696.849 
15342902 10961.9 -6312.71 1722.71 -877.9 482.906 1001.95 
15341901 11970.4 -6080.86 1705.43 -714.896 511.6 879.097 
20705.5 3
15343600 12324.9 -6970.86 1502.71 -525.714 315.489 613.114 
15342902 10655.3 -6071.43 1690.14 -645.414 507.97 821.336 
15341901 11672 -5844.86 1676.86 -628.271 496.842 800.984 
20706 3
15343600 12040.1 -6792.14 1460.14 -567.16 356.005 669.634 
15342902 10309.9 -5762.71 1645.43 -688.105 614.969 922.862 
15341901 11313.6 -5517.71 1654.29 -714.001 651.679 966.687 
20706.5 3
15343600 11657.9 -6512.62 1413.5 -746.617 545.933 924.922 
15342902 10074.6 -5514.75 1653.25 -459.438 484.305 667.559 
15341901 10973.5 -5179 1661.62 -664.202 661.551 937.451 
20707 3
15343600 11309.9 -6172.86 1390.71 -686.426 670.154 959.315 
15342902 9832.71 -5317.71 1656.14 -477.141 388.631 615.384 
15341901 10699.7 -4932.14 1665.86 -540.011 486.898 727.105 
20707.5 3
15343600 10940.6 -5867.29 1434.57 -747.542 618.566 970.28 
15342902 9535 -5070.71 1697.29 -602.66 500 783.071 
15341901 10357.4 -4718.57 1614.86 -692.886 432.331 816.701 
20708 3
15343600 10654.9 -5595.62 1449.62 -550.475 523.431 759.607 
15342902 9280.38 -4783.38 1709.75 -490.607 553.64 739.738 
15341901 10063.6 -4504.12 1647.5 -566.096 413.192 700.85 
20708.5 3
15343600 10343.3 -5336.14 1473 -618.233 514.846 804.536 
15342902 8990.86 -4483.29 1708.14 -574.44 595.415 827.346 
15341901 9783.71 -4259.86 1654.57 -555.378 484.658 737.115 
20709 3
15343600 10080 -5122.86 1493.86 -550.807 446.204 708.863 
15342902 8768.29 -4228.43 1740.14 -465.631 533.174 707.875 
15341901 9559.14 -4011.14 1692.57 -469.815 520.323 701.043 
20709.5 3
15343600 9793.14 -4890.86 1496.71 -585.423 473.469 752.923 
15342902 8563.71 -3924.71 1718.43 -417.493 619.825 747.317 
15341901 9327 -3820.43 1750 -473.761 389.213 613.136 
20710 3
15343600 9499.43 -4663 1568.71 -606.848 470.779 768.048 
15342902 8258 -3675.71 1685.71 -631.641 514.463 814.643 
15341901 9070.14 -3545.43 1709.14 -530.697 568.182 777.476 
20710.5 3
15343600 9252.5 -4379.25 1550.88 -465.903 535.377 709.714 
15342902 7975.12 -3334.5 1714 -533.726 643.801 836.267 
15341901 8856.38 -3224.5 1696.62 -403.336 605.526 727.558 
20711 3
15343600 8952.86 -4152.71 1547.29 -575.13 434.809 720.995 
15342902 7848.29 -3029.86 1717.71 -243.454 584.727 633.384 
15341901 8655.71 -2947.57 1711.43 -385.145 531.533 656.402 
20711.5 3
15343600 8765.57 -3825.57 1578.14 -389.367 680.131 783.699 
15342902 7663.57 -2614 1739.71 -384.021 864.568 946.018 
15341901 8517 -2737.29 1717.57 -288.387 437.184 523.734 
20712 3
15343600 8501.71 -3577 1548.57 -537.387 506.255 738.295 
15342902 7451.57 -2212.71 1782 -431.772 817.283 924.326 
15341901 8351.14 -2432 1730.43 -337.795 621.763 707.598 
20712.5 3
15343600 8303.14 -3298.57 1553 -409.426 574.08 705.122 
15342902 7281.57 -1899.43 1767.86 -350.515 645.95 734.923 
15341901 8101 -2130.43 1734 -515.758 621.797 807.86 
20713 3
15343600 8079.62 -2919.88 1554.25 -430.67 729.666 847.283 
15342902 7216.62 -1623.12 1759.75 -125.138 532.377 546.886 
15341901 7897.38 -1858.5 1717.12 -392.341 523.947 654.563 
20713.5 3
15343600 7877.43 -2608.14 1574.86 -385.871 594.909 709.093 
15342902 7058.43 -1263 1748.71 -301.902 687.261 750.648 
15341901 7705.29 -1694.43 1727 -366.583 313.113 482.102 
20714 3
15343600 7741.71 -2267.14 1533.57 -266.629 669.941 721.049 
15342902 6971.29 -877 1747.71 -171.204 758.35 777.435 
15341901 7466.43 -1342.29 1717.57 -469.267 691.833 835.969 
20714.5 3
15343600 7563.43 -1986.43 1519 -362.369 570.557 675.905 
15342902 6856.86 -568.714 1742.86 -232.578 626.597 668.369 
15341901 7383.57 -1049.57 1693.29 -168.409 594.948 618.324 
20715 3
15343600 7435.43 -1670.29 1564.29 -256 632.286 682.145 
15342902 6712.43 -209.143 1743.29 -288.857 719.143 774.987 
15341901 7272.43 -669.143 1695.43 -222.286 760.857 792.663 
20715.5 3
15343600 7196 -1374.71 1541.43 -468.549 578.418 744.382 
15342902 6406.71 146.286 1716.71 -598.267 695.555 917.453 
15341901 7055.86 -283.143 1698.71 -423.819 755.382 866.155 
20716 3
15343600 7118 -1094.33 1529.17 -167.742 602.97 625.867 
15342902 6072.83 428 1720.83 -718.024 605.837 939.466 
15341901 6872.33 -62.3333 1676.17 -394.675 474.859 617.462 
20716.5 3
15343600 6854.29 -692.429 1540.43 -541.508 825.266 987.064 
15342902 5744.43 650.286 1734.43 -674.342 456.439 814.294 
15341901 6615.86 159.571 1676.86 -526.645 455.657 696.404 
20717 3
15343600 6622.57 -453.571 1546.86 -453.453 467.431 651.238 
15342902 5431.14 743.429 1740.71 -613.084 182.276 639.606 
15341901 6327.29 427.286 1700.71 -564.719 523.903 770.313 
20717.5 3
15343600 6439.43 -262.429 1542.71 -378.394 394.923 546.943 
15342902 5045 834.286 1721.86 -797.816 187.721 819.603 
15341901 5943.29 752.429 1687.71 -793.388 671.783 1039.59 
20718 3
15343600 6151.38 -86.75 1518.25 -546.591 333.356 640.225 
15342902 4567.12 991.875 1722.62 -906.784 299.031 954.817 
15341901 5543.62 896.375 1689 -758.369 273.143 806.059 
20718.5 3
15343600 5838.43 106 1484.57 -613.62 377.941 720.673 
15342902 4180.14 1044.29 1747.43 -758.789 102.766 765.716 
15341901 5185.71 725.857 1714 -701.786 -334.349 777.362 
20719 3
15343600 5462.14 228.286 1487 -772.661 251.1 812.438 
15342902 3807.14 1070.14 1757.14 -765.914 53.0947 767.752 
15341901 4789.14 1029.14 1685.14 -814.315 622.763 1025.16 
20719.5 3
15343600 5132.57 306.429 1497 -680.933 161.452 699.812 
15342902 3463.43 892.857 1782.57 -710.153 -366.293 799.055 
15341901 4346.71 1321 1674.43 -914.109 603.011 1095.09 
20720 3
15343600 4863.86 451.429 1488.14 -554.05 298.969 629.567 
15342902 3173.86 600.857 1859.29 -597.054 -602.062 847.911 
15341901 4059.71 1356.86 1707.14 -591.753 73.9323 596.353 
20720.5 3
15343600 4493 616.375 1471.25 -691.898 307.736 757.247 
15342902 2906.25 626.375 1907.25 -499.267 47.6079 501.532 
15341901 3612 1295.88 1704.88 -835.288 -113.773 843.001 
20721 3
15343600 4160.14 825.143 1460.43 -652.661 409.349 770.411 
15342902 2521.43 782.857 1895.43 -754.552 306.828 814.55 
15341901 3368.29 1084.57 1741.57 -477.871 -414.321 632.473 
20721.5 3
15343600 3892 909 1497 -534.149 167.046 559.66 
15342902 1969.5 913.75 1848.75 -1099.46 260.743 1129.95 
15341901 3089 880 1776.62 -556.346 -407.513 689.629 
20722 3
15343600 3553.83 878.667 1521.5 -692.964 -62.1585 695.747 
15342902 1435.83 1069.33 1772.67 -1093.58 318.818 1139.11 
15341901 2466.5 1218.67 1742.83 -1275.61 693.989 1452.18 
20722.5 3
15343600 3202 777.875 1488.38 -706.493 -202.393 734.911 
15342902 1116.5 992.125 1721.38 -641.232 -155.037 659.708 
15341901 2029 1462.75 1704 -878.514 490.127 1005.99 
20723 3
15343600 2905.14 784 1460.14 -567.604 11.7113 567.725 
15342902 801.286 671.286 1637.14 -602.704 -613.459 859.991 
15341901 1696.86 1563.57 1657.57 -635.072 192.775 663.686 
20723.5 3
15343600 2614.57 778 1498.71 -588.201 -12.1457 588.327 
15342902 555.429 641.857 1599.57 -497.687 -59.572 501.239 
15341901 1461.29 1605.43 1638.71 -476.865 84.7311 484.334 
20724 3
15343600 2265 902.143 1505.29 -722.255 256.494 766.447 
15342902 373.143 579.429 1616 -376.623 -128.985 398.098 
15341901 1174.29 1420.86 1591.43 -592.975 -381.346 705.014 
20724.5 3
15343600 1946.71 1025 1443 -663.095 255.952 710.779 
15342902 10.7143 488.143 1635.71 -755.06 -190.179 778.642 
15341901 799.429 1253.29 1581.57 -780.952 -349.107 855.431 
20725 3
15343600 1617.14 1237.43 1409.57 -672.595 433.528 800.206 
15342902 -395.571 624.571 1641.43 -829.155 278.426 874.653 
15341901 509.714 1245.29 1614.57 -591.254 -16.3265 591.479 
20725.5 3
15343600 1457.12 1244.25 1385 -300.785 12.8222 301.059 
15342902 -792.875 658.875 1688.62 -746.811 64.4804 749.59 
15341901 254.5 1072.5 1614.5 -479.726 -324.785 579.329 
20726 3
15343600 1124.71 1156.29 1400.71 -660.856 -174.879 683.604 
15342902 -1253.86 517.714 1721.86 -916.465 -280.638 958.471 
15341901 -59.1429 996 1604 -623.544 -152.087 641.824 
20726.5 3
15343600 778.857 1148.57 1447.71 -686.224 -15.3061 686.395 
15342902 -1666.57 558.286 1741.43 -818.878 80.4989 822.825 
15341901 -456.143 1123.86 1624.29 -787.698 253.685 827.541 
20727 3
15343600 505.714 1093.14 1440.43 -534.526 -108.471 545.421 
15342902 -1890.14 374.429 1734.71 -437.517 -359.799 566.46 
15341901 -746.571 1112.29 1638.29 -568.353 -22.6447 568.804 
20727.5 3
15343600 226.286 1234 1477.57 -550.056 277.278 615.991 
15342902 -2154.14 303.429 1745.86 -519.685 -139.764 538.151 
15341901 -1220.29 1034.29 1685.71 -932.508 -153.543 945.065 
20728 3
15343600 -59 1224.86 1458 -587.008 -18.8125 587.309 
15342902 -2416.57 411.571 1732.43 -539.976 222.516 584.027 
15341901 -1552.29 949.571 1682 -683.128 -174.309 705.016 
20728.5 3
15343600 -355.167 1254.33 1476.5 -622.199 61.9248 625.273 
15342902 -2839 289 1721.5 -887.455 -257.503 924.059 
15341901 -1800 813.333 1671.67 -520.408 -286.214 593.922 
20729 3
15343600 -658.714 1229.14 1586.43 -643.109 -53.3697 645.32 
15342902 -3074.29 4.28571 1711 -498.487 -603.208 782.527 
15341901 -2022.14 745.714 1712 -470.642 -143.261 491.963 
20729.5 3
15343600 -1150.75 1131.12 1591 -926.621 -184.591 944.828 
15342902 -3361 -225.625 1698.88 -539.952 -432.977 692.11 
15341901 -2302.62 766.75 1705.5 -528.215 39.6153 529.698 
20730 3
15343600 -1571.14 1145.86 1602.57 -784.315 27.4853 784.796 
15342902 -3813.86 -520.571 1694 -844.883 -550.273 1008.28 
15341901 -2631.29 591.571 1681.71 -613.173 -326.826 694.835 
20730.5 3
15343600 -1725.29 1076.29 1603.43 -323.83 -146.158 355.286 
15342902 -4236.43 -775.571 1706.71 -887.755 -535.714 1036.87 
15341901 -2860.86 403.857 1686.71 -482.293 -394.358 622.996 
20731 3
15343600 -1994.57 1062.57 1595 -529.049 -26.9436 529.734 
15342902 -4519 -1057.43 1721.86 -555.15 -553.747 784.109 
15341901 -3133.86 145 1680 -536.346 -508.56 739.121 
20731.5 3
15343600 -2177.14 973.857 1588 -365.143 -177.429 405.968 
15342902 -4841.71 -1358.71 1724 -645.429 -602.571 882.989 
15341901 -3312.29 -131.286 1679.29 -356.857 -552.571 657.786 
20732 2
15343600 -2388.86 793.143 1566.29 -445.714 -380.451 586.007 
15341901 -3550.86 -428.857 1672.71 -502.256 -626.466 802.945 
20732.5 2
15343600 -2633.29 669.714 1550.71 -498.834 -251.895 558.826 
15341901 -3762.57 -731.714 1661.86 -432.07 -618.076 754.123 
20733 2
15343600 -2813.75 407.75 1527.62 -353.159 -512.65 622.52 
15341901 -4084.75 -1208.38 1678.88 -630.486 -932.8 1125.89 
20733.5 2
15343600 -2947.57 150.571 1535.29 -255.384 -490.799 553.267 
15341901 -4478.71 -1528.29 1718 -751.84 -610.517 968.501 
20734 2
15343600 -3001.57 -81.1429 1562.57 -110.429 -473.853 486.551 
15341901 -4854.29 -1677.43 1717.86 -768.04 -304.996 826.382 
20734.5 2
15343600 -2961.86 -264.143 1549.86 80.2309 -369.697 378.303 
15341901 -5204 -1830.29 1662.14 -706.494 -308.802 771.033 
20735 2
15343600 -3002.29 -365.143 1545 -79.7408 -199.211 214.578 
15341901 -5548.43 -1964 1143.71 -679.346 -263.736 728.744 
20735.5 2
15343600 -3011 -401.143 1567.43 -17.1879 -71.0059 73.0566 
15341901 -5942.57 -2209.86 1231.57 -777.402 -484.925 916.246 
20736 2
15343600 -3044.57 -396.571 1591.14 -70.3804 9.58371 71.0299 
15341901 -6273.71 -2386.14 1332.14 -694.22 -369.572 786.463 
20736.5 2
15343600 -3040 -430.143 1577.43 9.40623 -69.077 69.7145 
15341901 -6461.57 -2521.43 1513.43 -386.537 -278.366 476.339 
20737 2
15343600 -3026.5 -461.625 1572.12 25.7634 -60.0804 65.3713 
15341901 -6735.12 -2710 1678 -522.049 -359.869 634.067 
20737.5 2
15343600 -3007.71 -357.429 1559.86 35.5117 196.969 200.144 
15341901 -7069.57 -2933.14 1522.43 -632.224 -421.82 760.026 
20738 2
15343600 -3052.71 -105.714 1574.43 -95.5414 534.425 542.898 
15341901 -7403.43 -3044.86 1637.43 -708.826 -237.185 747.457 
20738.5 2
15343600 -3082.86 -54.2857 1578.43 -61.6418 105.171 121.904 
15341901 -7682.57 -3163.86 1601.43 -570.844 -243.354 620.552 
20739 2
15343600 -3032.29 -132.571 1567 101.143 -156.571 186.399 
15341901 -8065.57 -3346.86 1587.57 -766 -366 848.948 
20739.5 2
15343600 -3105.29 -335.571 1546.43 -145.129 -403.579 428.88 
15341901 -8403.43 -3543.29 1606.57 -671.684 -390.514 776.956 
20740 2
15343600 -3155.29 -421.714 1555.86 -104.167 -179.464 207.505 
15341901 -8682 -3658 1469.57 -580.357 -238.988 627.638 
20740.5 2
15343600 -3150 -516.5 1579.25 10.4255 -186.954 187.245 
15341901 -8880.38 -3819.62 1626.25 -391.272 -318.787 504.697 
20741 2
15343600 -3080.29 -568.857 1588 135.105 -101.467 168.965 
15341901 -9055.29 -4024.86 1647.43 -338.974 -397.737 522.588 
20741.5 2
15343600 -3064 -344.571 1578.86 33.7878 465.323 466.548 
15341901 -9055.86 -4153.43 1557.71 -1.18554 -266.746 266.748 
20742 2
15343600 -3110.12 -146.75 1573.38 -89.0444 381.895 392.138 
15341901 -9293.5 -4317.62 1689.12 -458.77 -316.982 557.626 
20742.5 2
15343600 -3120.57 -264.286 1557.57 -19.6731 -221.348 222.22 
15341901 -9782.86 -4480.57 1649.71 -921.577 -306.867 971.324 
20743 2
15343600 -3164.29 -376.571 1542.71 -86.9071 -223.232 239.552 
15341901 -10005.7 -4617.29 1688 -443.056 -271.798 519.781 
20743.5 2
15343600 -3119.29 -432.857 1566.57 94.7368 -118.496 151.712 
15341901 -10126.7 -4822.14 1711.14 -254.737 -431.278 500.891 
20744 2
15343600 -3098.29 -468.571 1562.57 43.5685 -74.096 85.956 
15341901 -10079 -5098.29 1702.86 98.9923 -572.91 581.4 
20744.5 2
15343600 -3007.29 -532.429 1556.14 183.838 -129.004 224.586 
15341901 -10015.9 -5281.14 1582.71 127.561 -369.408 390.813 
20745 2
15343600 -3004.43 -482.429 1543 5.5371 96.8992 97.0573 
15341901 -9887.86 -5412.29 1417.14 248.062 -254.153 355.146 
20745.5 2
15343600 -2996 -477.429 1545.14 16.5917 9.84252 19.2914 
15341901 -9376 -5393.29 1572.29 1007.59 37.4016 1008.29 
20746 2
15343600 -3038.75 -490.75 1559.25 -86.8902 -27.0761 91.0111 
15341901 -8854 -5150.75 1664.5 1060.98 492.959 1169.9 
20746.5 2
15343600 -3054.43 -542 1543.71 -29.8072 -97.4335 101.891 
15341901 -8329.14 -4650.71 1595.57 997.827 950.638 1378.18 
20747 2
15343600 -3055.14 -550.143 1531.43 -1.44009 -16.4171 16.4801 
15341901 -8046.14 -4343.14 1520.71 570.565 620.104 842.658 
20747.5 2
15343600 -3089.43 -365 1554.71 -70.6922 381.738 388.228 
15341901 -8049.86 -4316 1623.71 -7.65832 55.9647 56.4862 
20748 2
15343600 -2994.88 -207.875 1540.62 193.757 321.977 375.781 
15341901 -8510.88 -4288.62 1578.38 -944.709 56.0963 946.373 
20748.5 2
15343600 -2970.86 -152.571 1522.71 45.7483 105.34 114.845 
15341901 -8918.71 -4353.29 1631.43 -776.837 -123.163 786.54 
20749 2
15343600 -3037.29 -168.857 1512.29 -141.337 -34.6505 145.523 
15341901 -9141.29 -4869 1589 -473.556 -1097.26 1195.09 
20749.5 2
15343600 -3045.75 -180.75 1544.38 -16.7942 -23.5969 28.9631 
15341901 -9121.12 -5367.62 1607.25 40.0014 -989.335 990.144 
20750 2
15343600 -3111.62 -433.75 1536.88 -126.683 -486.538 502.761 
15341901 -9026.5 -5638.5 1714.5 181.971 -520.913 551.783 
20750.5 2
15343600 -3026.71 -512.429 1536.57 166.492 -154.272 226.978 
15341901 -8820.57 -5922.71 1485.71 403.782 -557.283 688.189 
20751 2
15343600 -3040.86 -529.143 1532.43 -29.5876 -34.9671 45.8053 
15341901 -8679.29 -6073.71 1324.57 295.577 -315.9 432.618 
20751.5 2
15343600 -3033.57 -746 1538.29 15.147 -450.846 451.101 
15341901 -8776.86 -6194.57 1292.14 -202.851 -251.262 322.926 
20752 2
15343600 -3074.29 -805.429 1518.43 -83.2603 -121.531 147.316 
15341901 -8952 -6301 1261.14 -358.165 -217.645 419.108 
20752.5 2
15343600 -3132.12 -831.125 1519.38 -111.444 -49.5114 121.947 
15341901 -9148.88 -5900.12 1198.12 -379.335 772.399 860.52 
20753 2
15343600 -2970.57 -991.429 1526.57 306.553 -304.181 431.858 
15341901 -9213.29 -5469.43 1286 -122.221 817.261 826.349 
20753.5 2
15343600 -3085 -1127.86 1549.29 -239.39 -285.415 372.518 
15341901 -9221.71 -4956.43 1328.71 -17.633 1073.22 1073.37 
20754 2
15343600 -2641.25 -1542.88 1548.62 866.699 -810.582 1186.68 
15341901 -9335.38 -4051.12 1325 -221.994 1768.17 1782.05 
20754.5 2
15343600 -2482 -1526.14 1549.71 319.138 33.5313 320.895 
15341901 -9263.71 -3529.29 1521.14 143.609 1045.77 1055.58 
20755 2
15343600 -2494.62 -1187.12 1547.62 -25.4024 682.128 682.601 
15341901 -9058.62 -3446.12 1543.12 412.654 167.325 445.288 
20755.5 2
15343600 -2573.29 -1085.14 1553.14 -155.149 201.148 254.031 
15341901 -8971 -3461.57 1540 172.83 -30.4663 175.495 
20756 2
15343600 -2586.38 -1045.88 1554.25 -25.9194 77.7581 81.9643 
15341901 -8932.38 -3626.5 1582.62 76.4851 -326.591 335.428 
20756.5 2
15343600 -2478.57 -953.857 1560.14 217.785 185.895 286.334 
15341901 -8884.71 -3735.86 1598.71 96.2843 -220.924 240.993 
20757 2
15343600 -2296 -982 1562.25 369.578 -56.9693 373.943 
15341901 -8812.62 -4001.38 1561.62 145.93 -537.486 556.944 
20757.5 2
15343600 -2025.71 -1071.14 1558.57 546.032 -180.087 574.962 
15341901 -8741 -4105.71 1490.14 144.697 -210.786 255.672 
20758 2
15343600 -2066.88 -1082.75 1551 -85.3957 -24.0812 88.7261 
15341901 -8779.75 -4099.88 1490.75 -80.3942 12.1147 81.3019 
20758.5 2
15343600 -2126 -1130 1545.62 -118.725 -94.8795 151.979 
15341901 -8739.38 -3989.25 1486.88 81.0743 222.139 236.471 
20759 2
15343600 -2316 -1208.38 1555.88 -374.016 -154.281 404.587 
15341901 -9433.62 -3811.5 1494 -1366.63 349.902 1410.72 
20759.5 2
15343600 -2673.44 -1348 1558.33 -694.067 -271.117 745.14 
15341901 -9491.33 -3543.33 1547.11 -112.055 520.712 532.632 
20760 2
15343600 -2743.86 -1544.29 1558.14 -141.961 -395.737 420.43 
15341901 -9439 -3183.29 1578.86 105.511 725.902 733.53 
20760.5 2
15343600 -2686 -1643.38 1566.5 123.626 -211.729 245.179 
15341901 -9418.88 -3063.12 1525.75 43.0021 256.754 260.33 
20761 2
15343600 -2654.62 -1738.12 1575.88 62.0059 -187.253 197.252 
15341901 -9423.12 -2991.88 1377 -8.39921 140.81 141.061 
20761.5 2
15343600 -2605.12 -1755.62 1580.88 95.9302 -33.9147 101.749 
15341901 -9378.62 -2804 1534.5 86.2403 364.099 374.173 
20762 2
15343600 -2616.38 -1808.12 1584.62 -22.5451 -105.21 107.599 
15341901 -9331.12 -2575.88 1531 95.1904 457.164 466.969 
20762.5 2
15343600 -2665.88 -1541.25 1581.25 -95.0096 512.236 520.973 
15341901 -9455.38 -2351.62 1534.75 -238.484 430.422 492.075 
20763 2
15343600 -2869 -1427.25 1503.5 -397.505 223.092 455.829 
15341901 -9749.25 -1648.62 1431.38 -575.098 1375.73 1491.1 
20763.5 2
15343600 -3013.88 -1337.12 1467.25 -288.596 179.532 339.881 
15341901 -9923 -1020.5 1448.62 -346.116 1251.25 1298.23 
20764 2
15343600 -3405.86 -1171.71 1464.29 -801.599 338.263 870.048 
15341901 -10101.4 -560.857 1424.71 -364.885 939.965 1008.3 
20764.5 2
15343600 -2888.12 -1023.38 1448.75 1060.93 303.974 1103.61 
15341901 -10473 -97.75 1429.62 -761.417 948.99 1216.69 
20765 2
15343600 -2648.12 -921.625 1422.88 461.538 195.673 501.304 
15341901 -10586.1 578.5 1467.62 -217.548 1300.48 1318.55 
20765.5 2
15343600 -2587.86 -945.286 1395.14 119.106 -46.7603 127.957 
15341901 -10526.6 1083.71 1281.57 117.695 998.447 1005.36 
20766 2
15343600 -2522 -1127.86 1371.14 140.72 -390.11 414.714 
15341901 -10714 1414.29 1259.71 -400.488 706.349 811.985 
20766.5 2
15343600 -2413.25 -1414.5 1358.25 214.921 -566.488 605.887 
15341901 -11030.8 1877.25 1212.5 -625.988 914.949 1108.6 
20767 2
15343600 -2446 -1703.57 1357.29 -65.8954 -581.633 585.354 
15341901 -11272.1 2304.86 1230.29 -485.7 860.377 988.004 
20767.5 2
15343600 -2222.75 -1744.75 1349.5 427.682 -78.8862 434.896 
15341901 -11671.5 2871.88 1211.5 -765.052 1086.24 1328.62 
20768 2
15343600 -1863 -1749.71 1383.57 708.169 -9.77222 708.237 
15341901 -12212.6 3350.29 1193.14 -1065.1 941.753 1421.74 
20768.5 2
15343600 -1335.57 -1415 1477.57 1083.02 687.298 1282.69 
15341901 -12560.1 3677.57 1249.29 -713.699 672.045 980.311 
20769 2
15343600 -1152.43 -1153.86 1523 377.614 538.439 657.654 
15341901 -12879.9 3995.43 1177.71 -659.205 655.376 929.553 
20769.5 2
15343600 -1037.12 -1189.12 1510.62 230.607 -70.5357 241.153 
15341901 -13340.6 4427.12 1102 -921.536 863.393 1262.8 
20770 2
15343600 -841 -1214.14 1468.86 384.559 -49.0546 387.675 
15341901 -13888.6 4956.14 1198.57 -1074.4 1037.29 1493.42 
20770.5 2
15343600 -634.286 -1209.43 1449.43 429.759 9.80101 429.871 
15341901 -14330.4 5334.14 1162.43 -918.622 785.863 1208.9 
20771 2
15343600 -368.143 -1236.57 1418.86 548.748 -55.9647 551.595 
15341901 -14550.9 5664.29 1098 -454.492 680.707 818.489 
20771.5 2
15343600 -348.25 -1129.5 1398 37.9635 204.335 207.831 
15341901 -14892.6 6254.25 1036.25 -652.229 1125.89 1301.16 
20772 2
15343600 -251.571 -980.429 1404.57 187.362 288.898 344.335 
15341901 -15242.1 6707.29 1050 -677.36 877.976 1108.9 
20772.5 2
15343600 -101.429 -865.714 1413.29 312.798 238.988 393.647 
15341901 -15578.6 7205.71 1016.86 -700.893 1038.39 1252.8 
20773 2
15343600 45.8571 -1037.29 1411.57 295.754 -344.521 454.054 
15341901 -15934.7 7620.14 1081.71 -715.146 832.186 1097.25 
20773.5 2
15343600 50.25 -1333.38 1406.75 8.39934 -566.136 566.199 
15341901 -16370.2 8145.38 1005.75 -832.764 1004.27 1304.63 
20774 2
15343600 -343.571 -1756.43 1385.57 -750.136 -805.816 1100.93 
15341901 -16770.3 8718.29 1048.71 -761.973 1091.26 1330.96 
20774.5 2
15343600 -147.571 -1686.43 1385.43 411.765 147.059 437.237 
15341901 -17106.6 9265.14 1048.29 -706.483 1148.86 1348.7 
20775 2
15343600 -385.571 -1471.29 1365.43 -483.74 437.282 652.089 
15341901 -17444.1 9733.57 1053.57 -686.121 952.091 1173.56 
20775.5 2
15343600 -335.571 -1495.29 1364 102.881 -49.3827 114.119 
15341901 -17815 10225.3 996.286 -763.081 1011.76 1267.26 
20776 2
15343600 -264 -1496.57 1363.14 144.589 -2.5974 144.612 
15341901 -18324.4 10725.3 1046.71 -1029.15 1010.1 1442.03 
20776.5 2
15343600 -132 -1322.14 1352.29 274.428 362.637 454.771 
15341901 -18703.7 11114.9 939.857 -788.536 809.92 1130.38 
20777 2
15343600 421.875 -1039.75 1322.62 1033.35 526.852 1159.91 
15341901 -19194.2 11608 992.25 -915.179 920.043 1297.7 
20777.5 2
15343600 753.286 -753 1353.86 641.027 554.642 847.669 
15341901 -19514.3 12064 933.286 -619.025 882.012 1077.56 
20778 2
15343600 950.429 -508.857 1410.14 398.268 493.218 633.941 
15341901 -19659.1 12551.3 1074 -292.641 984.416 1026.99 
20778.5 2
15343600 1137.57 -438.714 1384.86 375.036 140.567 400.513 
15341901 -19540.7 12538.9 1053.14 237.332 -24.907 238.635 
20779 2
15343600 1251.29 -338.714 1342.14 235.433 207.039 313.519 
15341901 -19080.1 12214.3 1027.86 953.564 -671.991 1166.56 
20779.5 2
15343600 1372.62 -157.75 1298.75 237.455 354.138 426.378 
15341901 -18756.6 11649.2 1116.75 633.107 -1105.75 1274.17 
20780 2
15343600 1568.5 31.5 1280.67 395.707 382.323 550.232 
15341901 -18155.2 11085.5 1038.17 1215.07 -1138.89 1665.37 
20780.5 2
15343600 1741.75 191.25 1267.62 358.696 330.745 487.909 
15341901 -17695 10434.1 973.5 952.726 -1348.6 1651.19 
20781 2
15343600 1983 370.714 1265.14 475.838 353.973 593.059 
15341901 -17268.1 10001.4 991.429 841.927 -853.445 1198.84 
20781.5 2
15343600 2035.38 526.875 1265.75 105.171 313.576 330.743 
15341901 -17013.1 9586 1037.88 512.084 -834.194 978.831 
20782 2
15343600 2301.12 785.75 1260.75 505.228 492.158 705.319 
15341901 -16814.5 9034.38 1058.88 377.614 -1048.72 1114.63 
20782.5 2
15343600 2394 894.714 1297.43 189.541 222.376 292.193 
15341901 -16785.4 8445.29 1047.71 59.3294 -1202.22 1203.69 
20783 2
15343600 2651.25 850 1510.88 510.417 -88.7188 518.07 
15341901 -16769.6 8031.12 1026.12 31.3563 -821.747 822.345 
20783.5 2
15343600 2862.57 664.143 1725 424.34 -373.207 565.109 
15341901 -16761.9 7723.86 911.286 15.5981 -617.004 617.201 
20784 2
15343600 2827.43 633.857 1740.86 -74.2978 -64.029 98.081 
15341901 -16818.1 7588.86 1041.14 -118.997 -285.412 309.226 
20784.5 2
15343600 2931.71 627.429 1752.29 212.828 -13.1195 213.232 
15341901 -16799 7419 1000.14 39.0671 -346.647 348.842 
20785 2
15343600 2958 523.286 1764.86 53.4262 -211.672 218.311 
15341901 -16712.1 7207.14 968.429 176.539 -430.604 465.388 
20785.5 2
15343600 3247.86 232 1780.71 580.876 -583.739 823.51 
15341901 -16447.9 6996.57 1060 529.631 -421.987 677.186 
20786 2
15343600 3182.5 273 1786.75 -120.585 75.6458 142.348 
15341901 -16024.2 6733.25 1166 781.563 -485.833 920.258 
20786.5 2
15343600 3042.14 317.429 1789.43 -273.068 86.4369 286.422 
15341901 -15636.4 6534.71 1211.71 754.516 -386.256 847.637 
20787 2
15343600 3031.14 363.857 1788 -22.5873 95.3359 97.9751 
15341901 -15381.4 6189.86 1236.43 523.614 -708.126 880.689 
20787.5 2
15343600 3097.43 300.714 1788 127.473 -121.429 176.052 
15341901 -15255.1 5681.43 1052.29 242.857 -977.747 1007.46 
20788 2
15343600 3125.86 314.857 1790.86 57.6644 28.6873 64.4061 
15341901 -15153.6 5131.57 1107.71 206.027 -1115.33 1134.2 
20788.5 2
15343600 3162.67 294.5 1791.33 76.3683 -42.2347 87.2691 
15341901 -15067.2 4607.5 1056.33 179.263 -1087.29 1101.96 
20789 2
15343600 3372.29 320.571 1795.71 441.303 54.8872 444.703 
15341901 -15006 3988.14 1067.14 128.772 -1303.91 1310.25 
20789.5 2
15343600 3486.14 405.429 1792.71 225.907 168.367 281.747 
15341901 -15053.1 3465.43 1004.57 -93.5374 -1037.13 1041.34 
20790 2
15343600 3344.86 480.571 1785.57 -284.277 151.193 321.983 
15341901 -14869.4 2962.43 1134.43 369.646 -1012.07 1077.46 
20790.5 2
15343600 3304.57 629.714 1777.14 -80.5714 298.286 308.976 
15341901 -14737.3 2448.43 1098.57 264.286 -1028 1061.43 
20791 2
15343600 3269.86 1032 1747.86 -68.8776 798.186 801.152 
15341901 -14622.6 1926 1082 227.608 -1036.56 1061.26 
20791.5 2
15343600 3183.71 1230.57 1684.71 -170.918 393.991 429.467 
15341901 -14358.3 1720 1114.71 524.376 -408.73 664.854 
20792 2
15343600 3060 1280.43 1617.86 -248.422 100.115 267.837 
15341901 -13947.9 1821.71 1089.43 824.154 204.246 849.085 
20792.5 2
15343600 2957.29 1265.14 1619.29 -207.504 -30.8802 209.789 
15341901 -13323.4 1722.71 1158.57 1261.47 -200 1277.23 
20793 2
15343600 2912.57 1265 1637.14 -89.4286 -0.285714 89.429 
15341901 -12832.4 1851.14 1081.86 982 256.857 1015.04 
20793.5 2
15343600 2726.29 1207 1657.71 -361.019 -112.403 378.112 
15341901 -12438.1 2013.43 1052.43 764.12 314.507 826.313 
20794 2
15343600 2625.57 1084 1667.57 -208.087 -254.132 328.456 
15341901 -12006.4 2168.14 1128.57 891.972 319.658 947.52 
20794.5 2
15343600 2815.29 1169.43 1637.57 374.929 168.831 411.189 
15341901 -11630.7 2142.86 1128.14 742.518 -49.9718 744.198 
20795 2
15343600 2946.14 1218.86 1640.43 267.602 101.081 286.056 
15341901 -11338.6 1810.14 1166.29 597.429 -680.397 905.462 
20795.5 2
15343600 3062.71 1234.29 1572.14 229.924 30.4311 231.929 
15341901 -11287.6 1065 1087.57 100.592 -1469.71 1473.15 
20796 2
15343600 3168.71 1220.71 1548.29 208.661 -26.7154 210.365 
15341901 -11310.9 253 1086.57 -45.838 -1598.43 1599.08 
20796.5 2
15343600 3236.86 1213.71 1513.71 131.804 -13.5397 132.498 
15341901 -11513.9 -456.857 1181.86 -392.65 -1373.03 1428.07 
20797 2
15343600 3273.57 1265.29 1506.57 73.282 102.937 126.358 
15341901 -11749 -916.857 1213 -469.347 -918.164 1031.17 
20797.5 2
15343600 3380 1346.43 1494.57 211.168 160.998 265.541 
15341901 -11775.3 -1424.43 1198.86 -52.1542 -1007.09 1008.44 
20798 2
15343600 3310.71 1264.14 1496 -142.27 -168.965 220.884 
15341901 -11827.1 -2008.71 1080.43 -106.483 -1199.77 1204.48 
20798.5 2
15343600 3049.71 1029.57 1528.71 -500.96 -450.233 673.551 
15341901 -11883.7 -2448.29 1118.29 -108.582 -843.707 850.666 
20799 2
15343600 2643.86 444.857 1592.57 -797.362 -1148.75 1398.36 
15341901 -11901.1 -2756.29 1077.43 -34.2408 -605.108 606.076 
20799.5 2
15343600 2632.17 386.833 1668.5 -24.9264 -123.718 126.204 
15341901 -11989.8 -2807.67 1122.17 -189.105 -109.554 218.548 
20800 2
15343600 2653.86 339.143 1699 45.8572 -100.826 110.764 
15341901 -11885.3 -2769.86 1241.71 221.031 79.9356 235.041 
20800.5 2
15343600 2577.25 435.875 1720.25 -146.476 184.956 235.933 
15341901 -11966.1 -2361.75 1847.75 -154.568 780.32 795.481 
20801 2
15343600 2742.71 468.857 1751 325.717 64.9255 332.125 
15341901 -11919.6 -1982.57 1517.71 91.6409 746.415 752.019 
20801.5 2
15343600 2970 433.857 1777.86 462.904 -71.2831 468.36 
15341901 -11903.7 -1961 1739 32.2956 43.9337 54.5268 
20802 2
15343600 2951.43 554.143 1782.86 -37.9784 245.983 248.898 
15341901 -11601 -1645.57 1460.57 619.048 645.048 894.04 
20802.5 2
15343600 3091.14 787.143 1787.29 279.429 466 543.357 
15341901 -11293.4 -1162.57 1276.29 615.143 966 1145.23 
20803 2
15343600 3417.14 891.429 1779 661.258 211.533 694.268 
15341901 -11246.6 -857.714 1193.86 95.0449 618.371 625.633 
20803.5 2
15343600 3385.71 863.286 1772 -63.8792 -57.2009 85.7467 
15341901 -11128.6 -863.857 1172.71 239.837 -12.4855 240.162 
20804 1
15341901 -11075.7 -855.143 1173.86 100.108 16.5043 101.46 
20804.5 1
15341901 -11051.3 -943.429 1211 50.5768 -182.786 189.654 
20805 1
15341901 -10692.9 -1295.57 1270 714.001 -701.48 1000.94 
20805.5 1
15341901 -10012.6 -1108 1542.29 1366.04 376.649 1417.01 
20806 1
15341901 -9625.57 -292.143 1440.43 774 1631.71 1805.98 
20806.5 1
15341901 -9536.14 192.571 1489.43 170.992 926.796 942.438 
20807 1
15341901 -9401.57 739 1590 267.007 1084.18 1116.58 
20807.5 1
15341901 -9247.14 1191.29 1482.43 304.593 892.082 942.649 
20808 1
15341901 -8886.43 1643.71 1601.14 745.277 934.77 1195.51 
20808.5 1
15341901 -8667.12 2236.88 1520 430.007 1163.06 1240.01 
20809 1
15341901 -8496.71 2793.86 1459.57 325.833 1064.98 1113.71 
20809.5 1
15341901 -8558 3319.17 1460.33 -130.673 1120.06 1127.66 
20810 1
15341901 -8599.14 3756.57 1476.43 -86.2534 916.991 921.039 
20810.5 1
15341901 -8812.88 4146.12 1553.12 -413.408 753.489 859.448 
20811 1
15341901 -8818 4524 1519.14 -9.79923 722.514 722.581 
20811.5 1
15341901 -8869.43 4919 1368.29 -105.171 807.771 814.589 
20812 1
15341901 -8904.75 5355.25 1391.25 -71.5009 883.097 885.987 
20812.5 1
15341901 -8893.57 5825.29 1452.57 21.5803 907.405 907.661 
20813 1
15341901 -8907.43 6355.57 1516.71 -27.6039 1056.35 1056.71 
20813.5 1
15341901 -9087.14 6588.43 1495.57 -363.794 471.371 595.43 
20814 1
15341901 -9260.14 6830.86 1499.29 -356.701 499.853 614.075 
20814.5 1
15341901 -9595.62 7161.62 1509.75 -657.808 648.564 923.768 
20815 1
15341901 -10126.3 7353.83 1532.33 -1032.51 373.946 1098.14 
20815.5 1
15341901 -10754 7235.57 1486.43 -1352.73 -254.875 1376.53 
20816 1
15341901 -11330.4 7253.71 1432.86 -1178.79 37.102 1179.37 
20816.5 1
15341901 -11819.4 7406.62 1451 -945.738 295.765 990.907 
20817 1
15341901 -12348.4 7441.14 1442.14 -1029.29 67.1554 1031.48 
20817.5 1
15341901 -13008.3 7289.57 1433.71 -1386.25 -318.427 1422.36 
20818 1
15341901 -13549.8 7291.38 1449 -1035.3 3.44851 1035.31 
20818.5 1
15341901 -14000.3 7088.14 1434.43 -904.69 -408.097 992.475 
20819 1
15341901 -14401.8 7008.22 1461.33 -809.46 -161.13 825.341 
20819.5 1
15341901 -14832.5 7113.25 1430.12 -847.878 206.748 872.721 
20820 1
15341901 -15171.9 7367 1413.29 -702.603 525.362 877.301 
20820.5 1
15341901 -15484.2 7663.25 1450.25 -637.536 604.592 878.626 
20821 1
15341901 -16133.1 8184.12 1436 -1217.4 977.251 1561.12 
20821.5 1
15341901 -16499.4 8547.14 1443.57 -716.837 710.407 1009.22 
20822 1
15341901 -16918 8937.86 1335.71 -886.804 827.785 1213.12 
20822.5 1
15341901 -17269.2 9390.25 1357.75 -706.74 910.247 1152.4 
20823 1
15341901 -17754.4 9770.71 1442.57 -938.45 735.908 1192.58 
20823.5 1
15341901 -18014.7 10230.7 1371.43 -538.894 952.381 1094.27 
20824 1
15341901 -18383.1 10660 1288.14 -741.305 863.754 1138.25 
20824.5 1
15341901 -18693 11223 1354.43 -591.33 1074.43 1226.4 
20825 1
15341901 -19029.3 11740.3 1402.17 -674.015 1036.74 1236.58 
20825.5 1
15341901 -19282.4 12175.6 1404.57 -519.703 893.713 1033.83 
20826 1
15341901 -19600.2 12715.7 1445.83 -649.771 1104.49 1281.44 
20826.5 1
15341901 -19942.7 13135.4 1279 -731.939 896.927 1157.68 
20827 1
15341901 -20361.1 13636.3 1379.86 -792.478 948.593 1236.06 
20827.5 1
15341901 -20679.9 14079.6 1329 -597.963 831.681 1024.33 
20828 1
15341901 -21017.5 14491.3 1575.33 -704.891 859.628 1111.68 
20828.5 1
15341901 -21432.9 14874.6 1468.86 -872.599 805.122 1187.29 
20829 1
15341901 -21799.4 15386.3 1396.71 -736.087 1027.54 1263.99 
20829.5 1
15341901 -22113 15868.6 1387.43 -575.36 884.928 1055.53 
20830 1
15341901 -22381.2 16444.2 1579.17 -542.848 1165.17 1285.42 
20830.5 1
15341901 -22538.3 16955.9 1692.14 -315.5 1027.49 1074.84 
20831 1
15341901 -22642.3 17385.2 1733.33 -208.931 862.067 887.024 
20831.5 1
15341901 -22644 17928.6 1672.43 -3.38753 1104.48 1104.49 
