# Supplementary material for: Intrinsic group behaviour II: On the dependence of triad spatial dynamics on social and personal features; and on the effect of social interaction on small group dynamics
Source: PLoS One. 2019 Dec 3;14(12):e0225704. doi: 10.1371/journal.pone.0225704 (PMC6890182; doi:10.1371/journal.pone.0225704)
Supplement: S4 Data Set — (ZIP) [file pone.0225704.s004.zip › set_3_nint/group_traj_triad_noint/traj_3_0324_44.dat]

3 15314801 15314303 15315800 0 0 1 0 1 1 0 13.3333 0 30 1489.3 1623.45 1280.26 
20503.5 1
15314303 38725 -21712.8 1221.33 0 0 0 
20504 1
15314303 38281.5 -21367.9 1257 -937.632 729.299 1187.87 
20504.5 1
15314303 37661.9 -20782.4 1310.57 -1203.19 1136.79 1655.28 
20505 1
15314303 37275.1 -19926.3 1517.86 -805.655 1783.63 1957.15 
20505.5 1
15314303 37078.2 -19534.9 1709.38 -399.377 793.937 888.728 
20506 1
15314303 36673 -19252.4 1682.71 -797.736 555.997 972.376 
20506.5 1
15314303 36136.4 -18977.6 1632.29 -1124.89 576.22 1263.88 
20507 1
15314303 35664.9 -18795.1 1660.43 -937.518 362.681 1005.22 
20507.5 1
15314303 35138.4 -18691.8 1669.75 -1059.32 208.034 1079.55 
20508 1
15314303 34536.1 -18735.5 1666.75 -1142.79 -83.0171 1145.8 
20508.5 2
15314801 33965.2 -19420.5 1279 0 0 0 
15314303 34136.1 -18671.9 1651.62 -788.955 125.493 798.873 
20509 2
15314801 33584.3 -19324.7 1246.43 -1049.49 263.872 1082.15 
15314303 33715.3 -18792.6 1623.71 -851.901 -244.325 886.245 
20509.5 2
15314801 33024.2 -19007.4 1254.5 -1124.57 637.227 1292.56 
15314303 33181.8 -18682.9 1625.88 -1071.36 220.274 1093.77 
20510 2
15314801 32496.6 -18739.6 1297.29 -1066.02 541.017 1195.45 
15314303 32770.3 -18344.3 1583.57 -831.241 684.019 1076.5 
20510.5 2
15314801 32364.9 -18997.5 1253.62 -260.27 -509.74 572.342 
15314303 32228.8 -18044.5 1568.5 -1070.23 592.462 1223.27 
20511 2
15314801 31830 -18650.9 1190.43 -1067.61 691.902 1272.21 
15314303 31663 -17774.1 1536.29 -1129.24 539.635 1251.56 
20511.5 2
15314801 31281.5 -18300.1 1110 -1130.93 723.159 1342.37 
15314303 31160.4 -17581.4 1504.12 -1036.34 397.459 1109.94 
20512 2
15314801 30843.4 -18006.1 1059.25 -874.501 586.826 1053.15 
15314303 30621.4 -17150 1513.38 -1075.85 861.028 1377.98 
20512.5 2
15314801 30399.4 -17746.7 1092 -898.677 525.123 1040.85 
15314303 30106 -17036.7 1565.86 -1043.27 229.323 1068.18 
20513 2
15314801 29883 -17571.2 1136.12 -993.132 337.431 1048.89 
15314303 29592.8 -16834 1670.38 -987.019 389.835 1061.22 
20513.5 2
15314801 29381.1 -17414.7 1220.14 -985.967 307.536 1032.82 
15314303 29141.6 -16708.6 1690.14 -886.402 246.422 920.017 
20514 2
15314801 28764.9 -17346.9 1258.14 -1339.75 147.516 1347.85 
15314303 28667.1 -16566 1708.14 -1031.37 309.938 1076.93 
20514.5 2
15314801 28216.2 -17250.6 1257.12 -1071.5 187.953 1087.86 
15314303 28237.2 -16418.6 1742 -839.634 287.842 887.603 
20515 2
15314801 27690.6 -17083.1 1336.43 -1032.77 329.042 1083.92 
15314303 27743.1 -16261.7 1684.43 -970.741 308.273 1018.51 
20515.5 2
15314801 27116.6 -16701.1 1368.62 -1138.78 757.972 1367.97 
15314303 27229.1 -16040.8 1622.12 -1019.88 438.421 1110.12 
20516 2
15314801 26753.1 -16565.7 1295.29 -741.8 276.348 791.604 
15314303 26680 -15643.9 1575.86 -1120.66 809.985 1382.74 
20516.5 2
15314801 26569.1 -16530.1 1274.38 -368.036 71.1786 374.856 
15314303 26093.5 -15274.8 1584.5 -1173 738.214 1385.96 
20517 2
15314801 26150.8 -16326.4 1228.75 -793.88 386.622 883.019 
15314303 25588.5 -15000.8 1644.75 -958.254 519.924 1090.22 
20517.5 2
15314801 25742.3 -16054 1231.14 -845.682 563.923 1016.46 
15314303 25225.3 -14677.6 1625.29 -751.996 669.107 1006.58 
20518 3
15315800 24921.6 -15219 1121 0 0 0 
15314801 25410.5 -15705.8 1271.12 -678.498 712.168 983.638 
15314303 24854.2 -14524.2 1617.88 -758.764 313.541 820.994 
20518.5 3
15315800 24666 -14873 1095.5 -510.23 690.619 858.655 
15314801 25167.2 -15335.4 1215 -485.529 739.271 884.455 
15314303 24423.2 -14212.9 1652.62 -860.279 621.507 1061.3 
20519 3
15315800 24320 -14598.4 1078.88 -709.016 562.756 905.206 
15314801 24805.8 -15052.5 1219 -740.779 579.662 940.617 
15314303 23935.6 -13992.1 1659.5 -999.232 452.357 1096.85 
20519.5 3
15315800 23974.6 -14481.4 1104.43 -697.835 236.255 736.744 
15314801 24298.4 -14848 1258.43 -1024.89 413.131 1105.03 
15314303 23281.3 -13726.1 1602.71 -1321.9 537.338 1426.94 
20520 3
15315800 23308.1 -14485.1 1160.86 -1379.77 -7.69003 1379.79 
15314801 23671.3 -14505.1 1294 -1298.43 709.849 1479.8 
15314303 22731.6 -13527.7 1567.57 -1138.12 410.825 1210 
20520.5 3
15315800 22590.8 -14545.8 1160.12 -1363.86 -115.223 1368.72 
15314801 22976.4 -14353.9 1262.12 -1321.12 287.581 1352.06 
15314303 22194.5 -13431.6 1582.62 -1021.05 182.679 1037.26 
20521 3
15315800 22136 -14427 1179.43 -905.876 236.554 936.253 
15314801 22512.3 -13712.7 1215.14 -924.481 1277.21 1576.69 
15314303 21694 -13297.3 1616.43 -997.012 267.608 1032.3 
20521.5 3
15315800 21822.2 -14059.9 1188.38 -630.02 737.199 969.736 
15314801 21990.8 -13462.6 1140.62 -1047.26 502.187 1161.44 
15314303 21172.1 -13110.4 1643.38 -1047.94 375.323 1113.13 
20522 3
15315800 21318.4 -13764.6 1229.14 -1011.69 592.979 1172.66 
15314801 21483.6 -13140.4 1151.29 -1018.43 646.981 1206.56 
15314303 20718.7 -12921.9 1642.29 -910.463 378.55 986.024 
20522.5 3
15315800 20811.7 -13626.7 1254.29 -1049.1 285.419 1087.23 
15314801 20916.1 -13008.7 1172 -1174.8 272.7 1206.04 
15314303 20244.1 -12705.1 1640.29 -982.55 448.684 1080.15 
20523 3
15315800 20252.4 -13557.9 1287.62 -1073.59 132.129 1081.69 
15314801 20391.9 -13039.6 1162.88 -1006.27 -59.3296 1008.02 
15314303 19762.6 -12417.4 1625.62 -924.219 552.338 1076.69 
20523.5 3
15315800 19515 -12857.4 1246.71 -1471.81 1398.1 2030 
15314801 19909.1 -13031 1310.43 -963.537 17.2156 963.691 
15314303 19300.4 -12213.1 1634.86 -922.548 407.649 1008.6 
20524 3
15315800 18892.6 -12529 1213.75 -1225.15 646.513 1385.27 
15314801 19341.1 -12936.4 1330.62 -1118.15 186.27 1133.55 
15314303 18876.6 -11934.1 1622.88 -834.259 549.248 998.83 
20524.5 3
15315800 18046.3 -12049.7 1170.86 -1567.29 887.566 1801.16 
15314801 18885.3 -12624.6 1270.86 -844.147 577.414 1022.74 
15314303 18407.7 -11610.1 1596.71 -868.353 599.967 1055.46 
20525 3
15315800 17418.5 -11533 1128.33 -1352.99 1113.61 1752.34 
15314801 18444.7 -12260.7 1254.67 -949.61 784.278 1231.6 
15314303 17966.5 -11316.8 1569 -950.893 632.133 1141.84 
20525.5 3
15315800 16960.7 -11321.9 1134.71 -971.944 448.286 1070.34 
15314801 17885.4 -11906.3 1206.86 -1187.34 752.401 1405.66 
15314303 17372.6 -10920.1 1567.29 -1260.99 842.23 1516.4 
20526 3
15315800 16680 -11124.9 1134.88 -537.767 377.36 656.958 
15314801 17235 -11468.2 1187.88 -1246.03 839.149 1502.25 
15314303 16617.5 -10552.6 1640.12 -1446.5 704.057 1608.74 
20526.5 3
15315800 16354.7 -10884.6 1170.57 -616.071 455.12 765.949 
15314801 16616.6 -11347.9 1155.71 -1171.27 228.017 1193.25 
15314303 16138.3 -10274.7 1659.71 -907.603 526.346 1049.18 
20527 3
15315800 15901 -10566 1141.29 -918.45 644.881 1122.24 
15314801 15850.1 -11135.1 1156.86 -1551.47 430.596 1610.12 
15314303 15734 -9974.43 1651.14 -818.392 607.866 1019.44 
20527.5 3
15315800 15523.4 -10257 1209.14 -738.887 604.697 954.784 
15314801 15346.7 -10755.1 1173.86 -985.183 743.64 1234.34 
15314303 15295.1 -9555 1671.43 -858.82 820.8 1187.97 
20528 3
15315800 15211.2 -10038.7 1242.83 -660.173 461.593 805.541 
15314801 14993.3 -10511 1192.67 -747.106 516.158 908.067 
15314303 14878 -9219.67 1680 -881.909 708.95 1131.54 
20528.5 3
15315800 14641.9 -9644.29 1264.57 -1203.61 833.786 1464.2 
15314801 14406.9 -10172.9 1251.71 -1239.91 714.89 1431.24 
15314303 14548 -8967.86 1649 -697.674 532.367 877.59 
20529 3
15315800 14017.6 -9420.14 1265 -1243.6 446.5 1321.32 
15314801 13862.6 -9920.29 1238.14 -1084.23 503.13 1195.28 
15314303 14074 -8591.43 1610.14 -944.223 749.858 1205.75 
20529.5 3
15315800 13733.2 -9142.75 1259.88 -551.011 537.583 769.81 
15314801 13199.4 -9244.12 1234 -1285.26 1310.39 1835.49 
15314303 13639.4 -8158.5 1608.12 -842.297 839.009 1188.86 
20530 3
15315800 13436 -8778.17 1250.5 -578.307 709.306 915.18 
15314801 12393 -8680.5 1286.5 -1568.82 1096.55 1914.06 
15314303 13242.5 -7825.67 1613.33 -772.13 647.536 1007.71 
20530.5 3
15315800 13012 -8420 1259 -898.305 758.828 1175.91 
15314801 12190.4 -8162.14 1314.14 -429.177 1098.21 1179.1 
15314303 12823.1 -7434.71 1638.57 -888.469 828.289 1214.68 
20531 3
15315800 12705.9 -8069 1293.14 -591.009 677.606 899.134 
15314801 12384.6 -7562.43 1279.43 374.793 1157.75 1216.9 
15314303 12413.1 -6990.86 1655.71 -791.506 856.867 1166.49 
20531.5 3
15315800 12471.5 -7765.5 1393.5 -469.654 608.216 768.441 
15314801 12094.2 -7326.67 1247.5 -581.973 472.469 749.613 
15314303 12073.8 -6734 1619.33 -679.979 514.744 852.838 
20532 3
15315800 12248 -7492.14 1403 -466.597 570.683 737.151 
15314801 11541.4 -6924.86 1208 -1153.94 838.851 1426.62 
15314303 11732.9 -6328.29 1607.86 -711.85 847.003 1106.41 
20532.5 3
15315800 11945 -7177.14 1358.43 -586.074 609.284 845.405 
15314801 11095.6 -6448 1151.14 -862.393 922.354 1262.72 
15314303 11258.6 -5798.14 1571 -917.38 1025.42 1375.89 
20533 3
15315800 11566 -6812.29 1306 -751.984 723.923 1043.81 
15314801 10717.6 -5927 1061.29 -750 1033.73 1277.14 
15314303 10922.3 -5290.57 1571.43 -667.234 1007.09 1208.07 
20533.5 3
15315800 11114.7 -6389.14 1256.43 -906.196 849.684 1242.24 
15314801 10289.9 -5490.29 1024.71 -858.864 876.936 1227.46 
15314303 10479.6 -4924.57 1561.71 -888.985 734.94 1153.44 
20534 3
15315800 10770 -5899 1226.86 -677.238 962.953 1177.26 
15314801 9913.57 -5019 1075.71 -739.265 925.905 1184.83 
15314303 10191.9 -4493.71 1558.29 -565.254 846.478 1017.86 
20534.5 3
15315800 10290.9 -5397.43 1230.57 -923.204 966.419 1336.51 
15314801 9415.43 -4335.43 1134.57 -959.813 1317.09 1629.72 
15314303 9853.14 -3982.71 1573.86 -652.629 984.586 1181.24 
20535 3
15315800 9849.43 -4954.29 1261 -884.626 888.062 1253.48 
15314801 9148.86 -3822.43 1134.86 -534.211 1028.06 1158.57 
15314303 9669.86 -3697.43 1598.71 -367.306 571.715 679.538 
20535.5 3
15315800 9423.71 -4523.57 1250.71 -854.848 864.888 1216.06 
15314801 9011.14 -3466.14 1381.71 -276.535 715.433 767.018 
15314303 9477.43 -3226.86 1590.43 -386.403 944.923 1020.87 
20536 3
15315800 8988.57 -4139 1226.14 -866.818 766.079 1156.83 
15314801 8659.29 -2912.57 1619.86 -700.911 1102.73 1306.63 
15314303 9221.43 -2892.71 1580.43 -509.96 665.623 838.519 
20536.5 3
15315800 8622.5 -3835.67 1232.33 -773.935 641.297 1005.11 
15314801 8259.67 -2461.17 1643.33 -844.861 954.344 1274.58 
15314303 8878.33 -2639 1580 -725.36 536.394 902.145 
20537 3
15315800 8322 -3445.14 1175.43 -620.868 806.867 1018.09 
15314801 7834.86 -2008 1632.14 -877.706 936.295 1283.36 
15314303 8080.14 -2572.86 1589 -1649.15 136.659 1654.81 
20537.5 3
15315800 7870.57 -2967.14 1154.29 -883.422 935.421 1286.64 
15314801 7413.57 -1571.57 1628.71 -824.434 854.068 1187.06 
15314303 7331.43 -2151.14 1594.71 -1465.19 825.273 1681.63 
20538 3
15315800 7485.57 -2598.43 1144.14 -776.21 743.376 1074.76 
15314801 7015 -1218.43 1602.71 -803.571 711.982 1073.61 
15314303 6885.57 -1758.43 1568.71 -898.906 791.763 1197.88 
20538.5 3
15315800 7125.29 -2275.86 1142.43 -738.29 661.007 990.961 
15314801 6598.14 -923 1592 -854.215 605.386 1046.98 
15314303 6370.14 -1427.86 1515.14 -1056.21 677.4 1254.77 
20539 3
15315800 6651.71 -1984.57 1139.57 -910.714 560.165 1069.2 
15314801 6292.86 -723.429 1599.14 -587.088 383.791 701.404 
15314303 5859 -977.286 1598.29 -982.967 866.484 1310.35 
20539.5 3
15315800 6133 -1650.71 1160.14 -995.613 640.801 1184.01 
15314801 5677.57 -379.286 1611.14 -1180.97 660.543 1353.15 
15314303 5516.86 -920.429 1498.71 -656.704 109.131 665.71 
20540 3
15315800 5699.67 -1318.5 1298 -887.978 680.767 1118.91 
15314801 5075.83 -157.667 1615.5 -1233.07 454.137 1314.04 
15314303 5194.5 -780 1281.17 -660.568 287.763 720.526 
20540.5 3
15315800 5346.29 -1037.71 1277.14 -739.291 587.418 944.251 
15314801 4609.86 152.286 1623.86 -974.846 648.436 1170.81 
15314303 4863 -474.286 1180.29 -693.515 639.57 943.404 
20541 3
15315800 4889 -702.857 1313 -837.52 613.291 1038.06 
15314801 4156.14 485 1650 -830.979 609.367 1030.46 
15314303 4479.29 -74.7143 1129 -702.773 731.816 1014.62 
20541.5 3
15315800 4548.67 -439.5 1295.83 -718.003 555.606 907.869 
15314801 3704.5 769.167 1658.67 -952.833 599.508 1125.74 
15314303 4020.17 276 1108 -968.606 739.904 1218.87 
20542 3
15315800 4214.14 -156.571 1274.29 -711.753 601.976 932.184 
15314801 3222.71 1103.71 1641.86 -1025.08 711.803 1247.98 
15314303 3484.57 674.571 1094.29 -1139.56 848.024 1420.48 
20542.5 3
15315800 3765.86 153.143 1246.71 -868.771 600.221 1055.95 
15314801 2708.57 1350.71 1576.43 -996.401 478.682 1105.42 
15314303 3122.43 985.429 1230.57 -701.827 602.436 924.928 
20543 3
15315800 3307.71 443.857 1264.57 -879.353 557.993 1041.45 
15314801 2162.14 1328 1554.14 -1048.81 -43.5975 1049.71 
15314303 2600.29 1135.71 1463.57 -1002.19 288.456 1042.88 
20543.5 3
15315800 2922.17 579.833 1297.67 -786.832 277.502 834.333 
15314801 1768.33 1389.83 1558.5 -803.693 126.19 813.539 
15314303 2247.67 1138.83 1544.17 -719.631 6.3654 719.659 
20544 3
15315800 2337.86 391.857 1297.71 -1185.21 -381.29 1245.03 
15314801 1410.71 1539.43 1549.14 -725.394 303.439 786.302 
15314303 1495.71 1030.29 1544.86 -1525.26 -220.178 1541.07 
20544.5 3
15315800 1968.83 -323.667 1309 -733.646 -1422.51 1600.56 
15314801 761.833 1268 1535.33 -1290.02 -539.619 1398.34 
15314303 1001.67 900.333 1530.83 -982.202 -258.355 1015.61 
20545 3
15315800 1459.86 -253.286 1307.71 -1045.13 144.519 1055.07 
15314801 164.286 752.714 1506.57 -1227 -1058.08 1620.2 
15314303 714.143 672.143 1517.43 -590.398 -468.564 753.738 
20545.5 3
15315800 1000.83 243 1263 -912.572 986.652 1343.98 
15314801 -249.5 547.667 1510.33 -822.636 -407.649 918.1 
15314303 319.833 162 1502.67 -783.916 -1014.2 1281.84 
20546 3
15315800 570.714 136.571 1176.14 -838.439 -207.463 863.725 
15314801 -757.714 419.571 1541.29 -990.671 -249.698 1021.65 
15314303 -265 -32.1429 1501.57 -1140.03 -378.446 1201.2 
20546.5 3
15315800 132.333 -187.333 1090.67 -887.411 -655.678 1103.36 
15314801 -1336.17 265.333 1571.33 -1170.96 -312.223 1211.87 
15314303 -658.833 -176.667 1501.83 -797.233 -292.558 849.218 
20547 3
15315800 -394.857 -302.143 1104.57 -1069.35 -232.879 1094.42 
15314801 -1824.57 127.429 1597.57 -990.679 -279.726 1029.41 
15314303 -1209.14 -103.286 1500.57 -1116.25 148.846 1126.13 
20547.5 3
15315800 -902.857 -670.429 1074.86 -954.887 -692.266 1179.42 
15314801 -2485.43 -97 1613.71 -1242.21 -421.858 1311.89 
15314303 -1936.57 -285.857 1480.57 -1367.35 -343.179 1409.76 
20548 3
15315800 -1529.67 -528.833 1201.17 -1287.08 290.75 1319.51 
15314801 -2961.33 -599.333 1613.67 -977.217 -1031.49 1420.89 
15314303 -2513.33 -509 1509.17 -1184.32 -458.199 1269.86 
20548.5 3
15315800 -2074.14 -646.857 1245 -1153.55 -250.05 1180.34 
15314801 -3399.71 -1036 1614.14 -928.773 -925.141 1310.92 
15314303 -2798 -1263 1501.57 -603.107 -1597.46 1707.52 
20549 3
15315800 -2531.57 -1035.29 1243.57 -893.415 -758.65 1172.07 
15314801 -3772.43 -1102 1606.43 -727.958 -128.906 739.283 
15314303 -3613.29 -1540 1484.29 -1592.35 -541.016 1681.75 
20549.5 3
15315800 -2918.43 -1002.86 1226.57 -749.723 62.8461 752.353 
15314801 -4162.43 -1182.43 1607.29 -755.814 -155.869 771.719 
15314303 -4468.14 -1576.86 1536.71 -1656.7 -71.4286 1658.24 
20550 3
15315800 -3318 -1272.33 1213.33 -789.667 -532.562 952.468 
15314801 -4347.67 -1672.17 1606.5 -366.083 -967.862 1034.78 
15314303 -5069.83 -1132.33 1539 -1189.11 878.506 1478.43 
20550.5 2
15315800 -3792.86 -1296.29 1228.29 -947.819 -47.8091 949.024 
15314801 -4414 -2496.43 1603.14 -132.402 -1645.23 1650.55 
20551 2
15315800 -4381.33 -1652.67 1295.33 -1169.93 -708.511 1367.75 
15314801 -4420.17 -2762.83 1603 -12.2598 -529.632 529.774 
20551.5 2
15315800 -4767.86 -1797.71 1299 -777.714 -291.846 830.67 
15314801 -4472 -2702.14 1603 -104.292 122.114 160.588 
20552 2
15315800 -5392.6 -1966.8 1292 -1320.81 -357.475 1368.33 
15314801 -4491.83 -2545.83 1603 -39.9866 315.14 317.667 
20552.5 2
15315800 -6967.71 -2086.29 1421.86 -2988.83 -226.728 2997.42 
15314801 -4406.29 -2348.14 1603 169.737 392.243 427.394 
20553 2
15315800 -7576.83 -2286 1533 -1228.06 -402.65 1292.39 
15314801 -4270.33 -2178.67 1603 274.098 341.686 438.04 
20553.5 2
15315800 -8045.5 -2528 1525.33 -982.53 -507.338 1105.78 
15314801 -4002.67 -2114 1603 561.146 135.57 577.29 
20554 2
15315800 -8451.57 -2818.71 1460.14 -760.433 -544.409 935.222 
15314801 -4063.14 -2275.71 1603.14 -113.251 -302.836 323.319 
20554.5 2
15315800 -9051 -3110.17 1568.33 -1206.09 -586.423 1341.1 
15314801 -4090.67 -2636.67 1609.17 -55.3799 -726.262 728.371 
20555 2
15315800 -9321.5 -3523 1485.5 -569.474 -869.123 1039.07 
15314801 -4170.33 -2812 1620.17 -167.719 -369.123 405.44 
20555.5 2
15315800 -9544.29 -3965.29 1608.43 -427.612 -848.917 950.532 
15314801 -4233.57 -3004.86 1630.71 -121.378 -370.167 389.559 
20556 2
15315800 -9655 -4430.5 1487.67 -215.397 -905.086 930.364 
15314801 -4174.67 -3167.67 1635.67 114.601 -316.75 336.844 
20556.5 2
15315800 -9641.83 -5023.5 1434.17 27.6031 -1243.19 1243.49 
15314801 -4206.33 -2839.83 1623.83 -66.3871 687.282 690.48 
20557 2
15315800 -9575.71 -5557.86 1615 136.047 -1099.5 1107.89 
15314801 -4154 -2800.43 1628.29 107.682 81.0798 134.793 
20557.5 2
15315800 -9464.33 -6017.83 1364.17 218.823 -903.686 929.802 
15314801 -4002.83 -2623.5 1637 296.988 347.6 457.195 
20558 2
15315800 -9280 -6107.86 1510 363.577 -177.562 404.618 
15314801 -4085.86 -2310 1637.14 -163.755 618.343 639.659 
20558.5 2
15315800 -8802.17 -6212.17 1641.83 917.147 -200.21 938.745 
15314801 -4249.5 -2282.17 1637.83 -314.094 53.4229 318.605 
20559 2
15315800 -8435.33 -5976.67 1598.83 761.065 488.589 904.4 
15314801 -4356 -2348.5 1638 -220.954 -137.621 260.308 
20559.5 2
15315800 -7822.5 -5639.83 1528.33 1238.05 680.471 1412.73 
15314801 -4421 -2361.83 1638 -131.313 -26.936 134.047 
20560 2
15315800 -7169.5 -5232.83 1419.5 1371.85 855.042 1616.5 
15314801 -4484.5 -2346 1638 -133.403 33.2633 137.488 
20560.5 2
15315800 -6806.29 -4784.29 1433.14 724.979 895.305 1152.03 
15314801 -4472.71 -2309.57 1638 23.5244 72.7117 76.4224 
20561 2
15315800 -6606.43 -4363.57 1482.57 368.061 774.796 857.775 
15314801 -4462.57 -2352.86 1634.29 18.6793 -79.7159 81.8751 
20561.5 2
15315800 -6369.33 -4051.33 1550.5 465.806 613.434 770.245 
15314801 -4448 -2615.67 1615.67 28.6276 -516.325 517.118 
20562 2
15315800 -6131.67 -3866.83 1469.5 505.674 392.553 640.159 
15314801 -4451.5 -2787.67 1622 -7.44681 -365.957 366.033 
20562.5 2
15315800 -5889 -3758.67 1397.17 503.458 224.412 551.208 
15314801 -4410.33 -2916.67 1634.17 85.408 -267.635 280.932 
20563 2
15315800 -5743.57 -3469.14 1403.43 277.007 551.474 617.136 
15314801 -4357.14 -3162.29 1684.29 101.315 -467.846 478.69 
20563.5 2
15315800 -5709.67 -3349 1379.5 65.7069 232.835 241.929 
15314801 -4365.33 -3644 1732.83 -15.873 -933.555 933.69 
20564 2
15315800 -5585 -3120.67 1716.67 266.952 488.936 557.066 
15314801 -4207.5 -3987.5 1767.67 337.973 -735.546 809.477 
20564.5 2
15315800 -5525.33 -2901.67 1765.67 122.771 450.617 467.042 
15314801 -4036.33 -4311.33 1816 352.195 -666.324 753.677 
20565 2
15315800 -5518.14 -2827.14 1776.43 13.9893 144.988 145.661 
15314801 -3961.71 -4342.14 1798.29 145.173 -59.9407 157.061 
20565.5 2
15315800 -5512.17 -2721.5 1771.83 11.5594 204.338 204.665 
15314801 -3722.67 -4717 1779.67 462.375 -725.062 859.945 
20566 2
15315800 -5527.14 -2620.71 1774.71 -30.1332 202.788 205.015 
15314801 -3499.57 -4950.43 1768.14 448.884 -469.675 649.686 
20566.5 2
15315800 -5626.33 -2596.33 1786.5 -199.981 49.1551 205.933 
15314801 -3365.67 -5031.67 1756.83 269.969 -163.786 315.768 
20567 2
15315800 -5692.14 -2572 1791.71 -134.305 49.6599 143.192 
15314801 -3306 -5092.71 1750.71 121.769 -124.587 174.211 
20567.5 2
15315800 -5652.67 -2566 1796.5 78.1707 11.8812 79.0684 
15314801 -3188.33 -5403.17 1700.67 233.003 -614.757 657.432 
20568 2
15315800 -5674.43 -2633 1804.14 -44.6856 -137.577 144.652 
15314801 -3066.43 -5396.71 1649.71 250.318 13.2492 250.668 
20568.5 2
15315800 -5729.86 -2950.43 1811.43 -103.219 -591.115 600.059 
15314801 -3036.29 -5393.29 1620.29 56.132 6.38468 56.4939 
20569 2
15315800 -5719.83 -2951.5 1810.5 20.1686 -2.15579 20.2835 
15314801 -3036.67 -5408.83 1602.83 -0.766504 -31.2829 31.2923 
20569.5 2
15315800 -5804.86 -2768.43 1807.29 -175.307 377.467 416.19 
15314801 -3208.29 -5771.71 1586.14 -353.854 -748.208 827.664 
20570 2
15315800 -5858.57 -2658.14 1800.57 -103.896 213.319 237.275 
15314801 -3318.57 -6343.29 1579 -213.319 -1105.55 1125.95 
20570.5 2
15315800 -5816 -2604.33 1802.67 88.1396 111.407 142.057 
15314801 -3113.17 -6639.67 1550.33 425.269 -613.625 746.585 
20571 2
15315800 -5869.29 -2840.43 1802.43 -111.71 -494.959 507.408 
15314801 -2969.43 -6709.57 1508.43 301.338 -146.551 335.084 
20571.5 2
15315800 -5793.71 -3049.57 1790.29 149.646 -414.144 440.352 
15314801 -2769.86 -6815 1498.43 395.191 -208.769 446.946 
20572 2
15315800 -5748.43 -3060 1756.86 88.97 -20.4884 91.2986 
15314801 -2578 -6904.57 1486 376.93 -175.975 415.985 
20572.5 2
15315800 -5711 -2866.86 1796.57 72.9602 376.497 383.501 
15314801 -2268.86 -6837.57 1435.29 602.618 130.604 616.608 
20573 2
15315800 -5725.17 -2812.5 1786.33 -29.0301 111.388 115.108 
15314801 -2068.33 -6793.33 1445.67 410.909 90.6518 420.79 
20573.5 2
15315800 -5755.71 -2840.29 1794.86 -62.2151 -56.59 84.102 
15314801 -1984.14 -6778 1475.14 171.467 31.2288 174.288 
20574 2
15315800 -5780.71 -2894 1788.86 -48.7329 -104.706 115.492 
15314801 -1828.14 -6746.86 1483 304.094 60.7073 310.094 
20574.5 2
15315800 -5662 -2929 1784.33 242.769 -71.5746 253.101 
15314801 -1704.83 -6592 1489.33 252.167 316.681 404.815 
20575 2
15315800 -5558 -2915.71 1783.71 208.835 26.6781 210.532 
15314801 -1728.43 -6498.86 1462.71 -47.38 187.034 192.942 
20575.5 2
15315800 -5424.14 -2989.71 1783.71 256.431 -141.762 293.008 
15314801 -1809 -6266.29 1446.43 -154.351 445.539 471.518 
20576 2
15315800 -5411.29 -3029.29 1796.71 24.7253 -76.0989 80.0149 
15314801 -1724.57 -6318.71 1443 162.363 -100.824 191.121 
20576.5 2
15315800 -5641.33 -2937.33 1815.83 -478.269 191.169 515.061 
15314801 -1917.5 -6216.83 1437.5 -401.099 211.811 453.59 
20577 2
15315800 -5724 -2906.43 1794.14 -172.222 64.3849 183.864 
15314801 -2140.86 -6084.14 1420 -465.327 276.438 541.247 
20577.5 2
15315800 -5838 -3042.71 1716.71 -218.391 -261.084 340.381 
15314801 -2116.57 -5889.86 1409.29 46.5244 372.195 375.091 
20578 2
15315800 -5854 -3322.83 1459.5 -33.195 -581.16 582.107 
15314801 -2186.17 -5834.33 1407 -144.388 115.195 184.71 
20578.5 2
15315800 -5781.71 -3554.86 1291.14 144.571 -464.048 486.046 
15314801 -2498.29 -6164.71 1405.29 -624.238 -660.762 908.999 
20579 2
15315800 -5561.75 -3621.5 1268.88 439.929 -133.286 459.676 
15314801 -2985.12 -6457 1374.62 -973.679 -584.571 1135.68 
20579.5 2
15315800 -5482.14 -3633.71 1246.86 156.399 -23.9966 158.229 
15314801 -3100.14 -6492.71 1328.29 -225.968 -70.1656 236.611 
20580 2
15315800 -5264.86 -3187 1245.86 451.737 928.72 1032.76 
15314801 -3298.71 -6494.14 1304.29 -412.83 -2.97 412.841 
20580.5 2
15315800 -5360.71 -2622 1282.14 -191.714 1130 1146.15 
15314801 -3580.29 -6306.29 1304.57 -563.143 375.714 676.972 
20581 2
15315800 -5299.43 -2605.86 1256.14 121.84 32.0932 125.996 
15314801 -3725 -6385 1303.43 -287.702 -156.49 327.508 
20581.5 2
15315800 -5333.14 -2683.43 1272 -68.8047 -158.309 172.615 
15314801 -3700.86 -6473.14 1303.43 49.2711 -179.883 186.509 
20582 2
15315800 -5644.12 -2920.62 1343.5 -591.221 -450.944 743.567 
15314801 -3778.88 -6727.25 1293.75 -148.323 -483.093 505.35 
20582.5 2
15315800 -5864.86 -2921.14 1478 -426.124 -0.999724 426.125 
15314801 -3991.71 -7174.43 1278.43 -410.887 -863.279 956.075 
20583 2
15315800 -5864.43 -2858 1308.14 0.892857 131.548 131.551 
15314801 -4098.86 -7563.57 1264.43 -223.214 -810.714 840.882 
20583.5 2
15315800 -5723.71 -2832.71 1382.43 299.392 53.7994 304.187 
15314801 -4104.29 -8372.29 1470.71 -11.5502 -1720.67 1720.71 
20584 2
15315800 -5408.88 -2805.62 1696.62 616.124 53.0123 618.4 
15314801 -4149.75 -8510 1476.88 -88.9712 -269.5 283.806 
20584.5 2
15315800 -5289.14 -2749.29 1752.71 237.564 111.784 262.55 
15314801 -4206.57 -8593.86 1537.14 -112.741 -166.383 200.982 
20585 2
15315800 -5224 -2769.88 1771.88 126.737 -40.057 132.917 
15314801 -4196.5 -8611.88 1587.25 19.5942 -35.0542 40.1588 
20585.5 2
15315800 -5594 -2889.29 1735.86 -725.49 -234.139 762.336 
15314801 -4060.29 -8735.57 1594.29 267.087 -242.542 360.78 
20586 2
15315800 -5662.29 -2770.14 1748.71 -144.673 252.421 290.941 
15314801 -4019.57 -8717.29 1594.29 86.2591 38.7409 94.5594 
20586.5 2
15315800 -5812.5 -2605.25 1768 -288.319 316.493 428.131 
15314801 -4043.38 -8722.75 1591.38 -45.6882 -10.4881 46.8766 
20587 2
15315800 -5782.14 -2594.86 1778.71 59.9944 20.5392 63.4128 
15314801 -3991.29 -8656.57 1609.86 102.943 130.788 166.441 
20587.5 2
15315800 -5521.57 -2904.14 1766 530.695 -629.91 823.665 
15314801 -3958.86 -8728.29 1613.29 66.046 -146.058 160.296 
20588 2
15315800 -5376.43 -2979.14 1770.71 299.882 -154.959 337.552 
15314801 -3953 -8758.43 1610.14 12.1015 -62.2786 63.4435 
20588.5 2
15315800 -5303.38 -3008.5 1773.5 139.15 -55.9184 149.965 
15314801 -4055.25 -8758.12 1608.25 -194.762 0.578231 194.763 
20589 2
15315800 -5217.43 -3124.14 1773 168.193 -226.307 281.964 
15314801 -4028.71 -8544 1606.71 51.929 419.031 422.237 
20589.5 2
15315800 -5204.43 -3174 1773 27.4262 -105.184 108.701 
15314801 -4056.43 -8207.57 1591.43 -58.469 709.765 712.169 
20590 2
15315800 -5138.86 -3151.43 1772.43 135.199 46.539 142.985 
15314801 -4131.29 -7937.86 1570.43 -154.345 556.112 577.133 
20590.5 2
15315800 -5104 -3081.38 1772 65.5209 131.68 147.08 
15314801 -4200.12 -7951.25 1565 -129.397 -25.1745 131.823 
20591 2
15315800 -5078.71 -3049.14 1772 49.6772 63.3244 80.4849 
15314801 -4399.14 -7996 1558.29 -390.998 -87.9175 400.76 
20591.5 2
15315800 -5084.71 -2999.57 1772 -12.605 104.142 104.902 
15314801 -4483.57 -8154.43 1554.86 -177.371 -332.833 377.145 
20592 2
15315800 -5051.43 -2954.14 1772.14 68.3485 93.2825 115.642 
15314801 -4591.14 -8179.43 1545.57 -220.886 -51.3347 226.773 
20592.5 2
15315800 -4826 -2918.57 1770.57 447.279 70.5782 452.813 
15314801 -4576.57 -8150.29 1536.43 28.9116 57.8231 64.6482 
20593 2
15315800 -4283.14 -2896.29 1783.14 1103.37 45.2962 1104.3 
15314801 -4249.43 -7839.29 1534.57 664.925 632.114 917.438 
20593.5 2
15315800 -4005 -2863.75 1802.75 528.789 61.855 532.394 
15314801 -3973 -7639.38 1532.25 525.53 380.058 648.557 
20594 2
15315800 -3820.29 -2819.14 1802.14 356.591 86.1142 366.842 
15314801 -3762.86 -7558.71 1534.57 405.681 155.716 434.54 
20594.5 2
15315800 -3740.43 -2940.86 1802.43 168.475 -256.781 307.116 
15314801 -3507.29 -7142 1568 539.18 879.144 1031.31 
20595 2
15315800 -3675.12 -3174.62 1785.75 131.132 -469.413 487.385 
15314801 -3549.75 -6988.62 1620.62 -85.2696 307.982 319.568 
20595.5 2
15315800 -3669.57 -3414.57 1755.57 11.019 -476.084 476.212 
15314801 -3529.71 -6741.43 1617.57 39.7534 490.469 492.078 
20596 2
15315800 -3821 -3578 1718 -307.157 -331.498 451.925 
15314801 -3610.29 -6530 1599.43 -163.431 428.861 458.946 
20596.5 2
15315800 -4113.57 -3933.86 1711.43 -597.085 -726.239 940.177 
15314801 -3559.71 -6323.71 1583.14 103.207 420.991 433.457 
20597 2
15315800 -4345.57 -4524.14 1745.14 -470.588 -1197.33 1286.49 
15314801 -3267.71 -6376.43 1538.29 592.292 -106.926 601.866 
20597.5 2
15315800 -4429.75 -4692.25 1721 -160.34 -320.204 358.106 
15314801 -3390.12 -5764.25 1735.25 -233.163 1166.05 1189.14 
20598 2
15315800 -4537 -4755.57 1707.71 -200.843 -118.579 233.236 
15314801 -3516.57 -5123.86 1768.29 -236.791 1199.24 1222.39 
20598.5 2
15315800 -4652.86 -4812.14 1707 -240.867 -117.612 268.048 
15314801 -3516.86 -5044.71 1649.29 -0.594001 164.538 164.539 
20599 2
15315800 -4811.43 -4765.57 1729.43 -323.615 95.0437 337.283 
15314801 -3638.43 -5021.29 1622 -248.105 47.8134 252.67 
20599.5 2
15315800 -5026.43 -4628.86 1731.57 -437.882 278.44 518.912 
15314801 -3788.14 -4902.86 1614.57 -304.917 241.199 388.782 
20600 2
15315800 -5325.62 -4451.5 1738.62 -583.229 345.725 677.999 
15314801 -3775.25 -4854.75 1615 25.1323 93.7761 97.0855 
20600.5 2
15315800 -5443.17 -4561.17 1735.33 -237.939 -221.997 325.419 
15314801 -3725.67 -4684.33 1615 100.371 344.973 359.278 
20601 2
15315800 -5436.75 -4432.62 1723.12 12.9892 260.206 260.53 
15314801 -4053.38 -4533.5 1621.88 -663.377 305.331 730.271 
20601.5 2
15315800 -5401.83 -4567 1478.33 68.5986 -263.998 272.765 
15314801 -4506.67 -4201.33 1639 -890.553 652.587 1104.06 
20602 2
15315800 -5488 -4824.86 1236 -176.934 -529.481 558.261 
15314801 -4627.57 -3994.71 1625.29 -248.264 424.269 491.568 
20602.5 2
15315800 -5408.86 -5134.29 1322.43 154.878 -605.535 625.028 
15314801 -4635.71 -3942.86 1616.14 -15.9351 101.482 102.725 
20603 2
15315800 -5490.14 -5366.57 1403.43 -161.924 -462.721 490.234 
15314801 -4537.71 -4158.86 1592.14 195.219 -430.279 472.494 
20603.5 2
15315800 -5229.86 -5619.86 1501.43 502.482 -488.969 701.127 
15314801 -4634.57 -4537.29 1632 -186.983 -730.557 754.106 
20604 2
15315800 -5152.17 -5819.17 1588.5 159.857 -410.102 440.157 
15314801 -4724 -4706.67 1687.83 -184.009 -348.52 394.114 
20604.5 2
15315800 -5125.86 -5822 1622 54.3585 -5.85399 54.6728 
15314801 -4926.71 -4821.29 1667.14 -418.831 -236.816 481.146 
20605 2
15315800 -5092.29 -5576.43 1664.14 66.7424 488.214 492.755 
15314801 -4943.86 -4878.14 1667.71 -34.0812 -113.036 118.062 
20605.5 2
15315800 -5108.14 -5191.57 1648.43 -30.3777 737.274 737.9 
15314801 -4761.71 -4656.86 1711.71 348.933 423.919 549.055 
20606 2
15315800 -5137.5 -5052.33 1635 -59.3074 281.289 287.473 
15314801 -4689.33 -4648.33 1702.67 146.224 17.2198 147.235 
20606.5 2
15315800 -5263.57 -4829.14 1656.57 -263.197 465.951 535.148 
15314801 -4722.71 -4498 1660.57 -69.6888 313.848 321.492 
20607 2
15315800 -5397.14 -4885.86 1669.71 -267.143 -113.429 290.226 
15314801 -4837.43 -4321.29 1641.71 -229.429 353.429 421.366 
20607.5 2
15315800 -5652.43 -4688.71 1699.71 -484.413 374.085 612.042 
15314801 -4822.29 -4411.29 1631.14 28.7341 -170.778 173.178 
20608 2
15315800 -5962.83 -4859.5 1683 -640.01 -352.135 730.487 
15314801 -4842.33 -4468.5 1600.33 -41.3353 -117.968 125 
20608.5 2
15315800 -5677.29 -4960.14 1655.43 579.204 -204.144 614.127 
15314801 -4889 -4424.29 1578.29 -94.6586 89.6842 130.397 
20609 2
15315800 -5247 -5119.43 1647.57 814.935 -301.677 868.981 
15314801 -4876.71 -4429.86 1581.43 23.2684 -10.5519 25.5492 
20609.5 2
15315800 -5033.5 -5172.83 1663 436.605 -109.212 450.057 
15314801 -4912 -4368.83 1570.67 -72.1589 124.793 144.153 
20610 2
15315800 -5038.33 -5106.5 1654.83 -10.2185 140.24 140.611 
15314801 -4955 -4231 1569 -90.9091 291.402 305.254 
20610.5 2
15315800 -5318.86 -4871.71 1662.86 -566.715 474.315 739.013 
15314801 -4598 -4018.29 1584.71 721.212 429.726 839.53 
20611 2
15315800 -5530.5 -4731.67 1671.17 -413.365 273.531 495.671 
15314801 -4359.33 -3732.17 1639.67 466.146 558.826 727.722 
20611.5 2
15315800 -5679.86 -5145.43 1648.43 -307.319 -851.362 905.131 
15314801 -4201.29 -3524.71 1661.43 325.201 426.857 536.621 
20612 2
15315800 -5718 -5287.86 1583 -74.2079 -277.098 286.863 
15314801 -4195.71 -3520 1664 10.8394 9.17176 14.199 
20612.5 2
15315800 -5737.71 -5357.14 1520.71 -37.3377 -131.223 136.432 
15314801 -4100.71 -3515 1652.57 179.924 9.4697 180.173 
20613 2
15315800 -5929.83 -5154.67 1488.83 -373.772 393.923 543.029 
15314801 -4077.5 -3566.17 1648.83 45.164 -99.546 109.312 
20613.5 2
15315800 -6013.83 -5103.67 1475 -187.082 113.586 218.864 
15314801 -4225.5 -3558.5 1644.67 -329.621 17.075 330.063 
20614 2
15315800 -6035.43 -5195.14 1454.14 -43.277 -183.319 188.358 
15314801 -4595.14 -3508 1660.71 -740.767 101.202 747.648 
20614.5 2
15315800 -6145 -5455.57 1423.43 -211.12 -501.789 544.393 
15314801 -4821.43 -3590.43 1679.14 -436.003 -158.822 464.029 
20615 2
15315800 -6197.86 -5705.71 1387.86 -102.041 -482.901 493.565 
15314801 -5004.71 -3877 1662.29 -353.833 -553.227 656.702 
20615.5 2
15315800 -6174.17 -5950 1367.83 49.2525 -507.871 510.253 
15314801 -5064.17 -3976.67 1661.67 -123.602 -207.207 241.272 
20616 2
15315800 -6133.29 -6196.14 1461.29 83.9445 -505.427 512.35 
15314801 -5088.57 -4119.43 1655.14 -50.1124 -293.146 297.398 
20616.5 2
15315800 -6108.29 -5934.43 1407.71 47.7099 499.455 501.728 
15314801 -4965.57 -4363.86 1630.57 234.733 -466.467 522.198 
20617 2
15315800 -5982.33 -5473.17 1369 250.901 918.848 952.488 
15314801 -4748 -4730.67 1574.83 433.409 -730.696 849.565 
20617.5 2
15315800 -5915.43 -5021 1364.29 139.968 945.955 956.254 
15314801 -4724 -4864.71 1542.86 50.2092 -280.434 284.894 
20618 2
15315800 -5357.57 -4433.43 1401.86 1083.22 1140.92 1573.23 
15314801 -4663.71 -4975.14 1601 117.06 -214.424 244.297 
20618.5 2
15315800 -4617.29 -3540 1626.29 1445.87 1744.98 2266.16 
15314801 -4543.29 -5258.86 1720.86 235.212 -554.129 601.984 
20619 2
15315800 -4517.67 -3402.33 1646.83 201.658 278.677 343.987 
15314801 -4550.83 -5346.67 1733.33 -15.2786 -177.752 178.407 
20619.5 2
15315800 -4652 -3431.29 1667.14 -269.205 -58.0208 275.387 
15314801 -4569 -5366.43 1734.71 -36.4061 -39.603 53.7941 
20620 2
15315800 -4866.17 -3561.17 1669.5 -419.935 -254.669 491.122 
15314801 -4654.5 -5054 1725.5 -167.647 612.605 635.13 
20620.5 2
15315800 -4964.29 -4080.29 1651.71 -194.681 -1030 1048.24 
15314801 -4697.43 -4755.14 1706 -85.1757 592.971 599.057 
20621 2
15315800 -5063.5 -4215.33 1640.67 -204.566 -278.449 345.515 
15314801 -4732.33 -4729.5 1700.83 -71.9686 52.8719 89.3024 
20621.5 2
15315800 -5068 -4243.86 1634.86 -9.18367 -58.2119 58.9318 
15314801 -4695.57 -4827.86 1703 75.0243 -200.729 214.291 
20622 2
15315800 -5015.5 -4274.17 1629.17 101.156 -58.3999 116.804 
15314801 -4709.17 -4885.17 1715.67 -26.1951 -110.423 113.488 
20622.5 2
15315800 -5035.33 -4326.5 1631.5 -42.109 -111.111 118.823 
15314801 -4814.33 -4796 1714 -223.284 189.314 292.738 
20623 2
15315800 -5293 -4635 1631.57 -504.24 -603.718 786.596 
15314801 -4887.14 -4992.71 1734.43 -142.484 -384.959 410.482 
20623.5 2
15315800 -5165.17 -4724.83 1628.83 256.693 -180.388 313.738 
15314801 -5000 -5210 1773.17 -226.621 -436.317 491.66 
20624 2
15315800 -5138.86 -4658.14 1625.43 52.0981 132.06 141.965 
15314801 -5676.86 -5582.14 1747.57 -1340.31 -736.917 1529.54 
20624.5 2
15315800 -5203.67 -4544.67 1624.17 -129.619 226.952 261.359 
15314801 -5831.33 -5595.5 1713.83 -308.952 -26.7143 310.105 
20625 2
15315800 -5051.29 -4462.43 1619.71 304.762 164.476 346.312 
15314801 -5946.43 -5610 1664.71 -230.19 -29 232.01 
20625.5 2
15315800 -4881.33 -4576 1598.83 336.539 -224.894 404.767 
15314801 -6008.83 -5476.17 1613.17 -123.574 265.017 292.411 
20626 2
15315800 -5116.43 -5177.29 1630.14 -473.029 -1209.83 1299.02 
15314801 -5928.29 -5352.43 1540 162.068 248.97 297.072 
20626.5 2
15315800 -5147.5 -5625.33 1644.83 -60.2159 -868.309 870.395 
15314801 -5859.67 -5298 1475.5 132.983 105.482 169.737 
20627 2
15315800 -5233.17 -5817.17 1727.67 -183.44 -410.778 449.877 
15314801 -5844 -5248 1446.17 33.5475 107.066 112.199 
20627.5 2
15315800 -5309 -5893.29 1738.29 -156.036 -156.624 221.084 
15314801 -5860.29 -5372.71 1444.57 -33.5097 -256.614 258.792 
20628 2
15315800 -5168.71 -5834.86 1722.57 262.216 109.212 284.051 
15314801 -5772.43 -5676.29 1487.14 164.219 -567.423 590.709 
20628.5 2
15315800 -5130 -5819.5 1714.67 79.9882 31.7296 86.0516 
15314801 -5773.83 -5807 1487 -2.9024 -270.071 270.086 
20629 2
15315800 -5287.29 -6251.14 1708.71 -321.648 -882.705 939.482 
15314801 -5898 -6018.71 1477.57 -253.92 -432.954 501.92 
20629.5 2
15315800 -5395.5 -6614.67 1696 -219.502 -737.371 769.348 
15314801 -6171.83 -6112.33 1458.67 -555.443 -189.897 587.007 
20630 2
15315800 -5507 -6682.43 1699.43 -212.381 -129.07 248.525 
15314801 -6333.43 -6284.29 1503.57 -307.8 -327.528 449.462 
20630.5 2
15315800 -5795.5 -6620 1701 -571.287 123.621 584.509 
15314801 -6388.83 -6214.67 1546.33 -109.712 137.859 176.188 
20631 2
15315800 -6194.71 -6576.86 1693.57 -821.429 88.7713 826.211 
15314801 -6481.43 -6005.86 1490.57 -190.525 429.649 469.998 
20631.5 2
15315800 -6305.5 -6457.83 1684.5 -230.804 247.966 338.759 
15314801 -6561.67 -5876.83 1431.5 -167.163 268.8 316.538 
20632 2
15315800 -6394 -6371.14 1640.29 -173.87 170.315 243.389 
15314801 -6690.71 -5764.29 1446.29 -253.532 221.115 336.408 
20632.5 2
15315800 -6588.29 -6657.86 1480.43 -377.254 -556.727 672.507 
15314801 -6730.57 -5839.86 1443.86 -77.3925 -146.741 165.899 
20633 2
15315800 -6693 -7022.29 1543.71 -206.537 -718.794 747.879 
15314801 -6714.29 -6132.71 1405.43 32.1217 -577.628 578.52 
20633.5 2
15315800 -6805.71 -7486.43 1606.14 -226.789 -933.889 961.032 
15314801 -6805.43 -6543.86 1383.57 -183.386 -827.249 847.332 
20634 2
15315800 -6736.71 -7549.71 1615 141.684 -129.95 192.253 
15314801 -6704.71 -6789.71 1405.86 206.806 -504.84 545.557 
20634.5 2
15315800 -6859.57 -7570 1618.29 -238.095 -39.3134 241.319 
15314801 -6519.57 -7024.43 1400.71 358.804 -454.873 579.353 
20635 2
15315800 -6927.57 -7580.86 1620.43 -134.921 -21.5419 136.63 
15314801 -6397.43 -7112.43 1472.29 242.347 -174.603 298.694 
20635.5 2
15315800 -6999 -7434 1621 -144.009 296.083 329.247 
15314801 -6431.83 -7137 1490 -69.3644 -49.5392 85.2382 
20636 2
15315800 -6799.57 -7612.29 1618.86 417.215 -372.983 559.629 
15314801 -6512.29 -7060.86 1487.14 -168.31 159.295 231.739 
20636.5 2
15315800 -6936 -7444.86 1609 -271.23 332.86 429.373 
15314801 -6547.71 -7066.43 1524.71 -70.4345 -11.0764 71.3001 
20637 2
15315800 -7106.43 -7077.57 1603.14 -338.152 728.741 803.375 
15314801 -6530.71 -7079.29 1596.57 33.7302 -25.5102 42.2906 
20637.5 2
15315800 -7075.43 -6954.86 1597.14 62.249 246.414 254.155 
15314801 -6550.86 -7074 1603.43 -40.4475 10.6139 41.8169 
20638 2
15315800 -7069.57 -7072.29 1591.29 11.5298 -231.159 231.446 
15314801 -6294.57 -6746.43 1615.29 504.499 644.826 818.731 
20638.5 2
15315800 -6820.29 -7338.71 1594.57 495.598 -529.679 725.381 
15314801 -5872.71 -6464.86 1642.86 838.682 559.784 1008.34 
20639 2
15315800 -6694.5 -7552.25 1606.25 250.071 -424.524 492.703 
15314801 -5810 -6468 1648.5 124.68 -6.24822 124.837 
20639.5 2
15315800 -6633.14 -7617.14 1603.14 118.909 -125.761 173.076 
15314801 -5696 -6528.71 1648.43 220.93 -117.663 250.309 
20640 2
15315800 -6592.33 -7526 1611.67 84.6671 189.093 207.183 
15314801 -5580.17 -6724.33 1630.33 240.318 -405.849 471.663 
20640.5 2
15315800 -6777.43 -7589.57 1626.14 -367.983 -126.385 389.081 
15314801 -5797.14 -6972.14 1587.57 -431.364 -492.663 654.822 
20641 2
15315800 -7058.29 -7622.29 1621.29 -559.476 -65.1679 563.259 
15314801 -5909.43 -7203 1352.29 -223.677 -459.875 511.386 
20641.5 2
15315800 -7131.14 -7663 1630.86 -144.845 -80.9429 165.927 
15314801 -5856.43 -7312.29 1418.43 105.368 -217.268 241.47 
20642 2
15315800 -6844.29 -7498.43 1620 584.23 335.176 673.549 
15314801 -5740.71 -7446 1480.71 235.671 -272.331 360.145 
20642.5 2
15315800 -6601.57 -7284.43 1612.43 489.343 431.452 652.386 
15314801 -5492.29 -7466.43 1517.14 500.864 -41.1866 502.555 
20643 2
15315800 -6494.86 -7127.86 1613.14 214.717 315.033 381.247 
15314801 -5305 -7539.71 1400.29 376.832 -147.456 404.655 
20643.5 2
15315800 -6424.86 -6840.86 1599.86 144.33 591.753 609.1 
15314801 -5017.14 -7474 1490.29 593.52 135.493 608.789 
20644 2
15315800 -6707.71 -6918.29 1611.29 -552.455 -151.228 572.78 
15314801 -4722.86 -7165.14 1547 574.777 603.237 833.224 
20644.5 2
15315800 -6862.67 -7227.17 1613.5 -305.626 -609.233 681.595 
15314801 -4591.33 -6927.17 1527.5 259.416 469.381 536.298 
20645 2
15315800 -6851.57 -7602.43 1621.29 21.6704 -732.933 733.254 
15314801 -4483.14 -6725.29 1506.43 211.31 394.299 447.351 
20645.5 2
15315800 -6712.17 -7736.17 1622 285.081 -273.493 395.057 
15314801 -4500.67 -6619.33 1512.67 -35.836 216.672 219.615 
20646 2
15315800 -6670.5 -7746.83 1621.33 85.034 -21.7687 87.7762 
15314801 -4455.17 -6608 1506.33 92.8571 23.1293 95.6944 
20646.5 2
15315800 -6647.57 -7813.14 1620.57 43.5077 -125.825 133.134 
15314801 -4410.43 -6677.14 1504.29 84.892 -131.201 156.27 
20647 2
15315800 -6654.17 -7710.33 1618.33 -13.6265 212.416 212.853 
15314801 -4271 -6651.17 1498 288.076 53.6698 293.032 
20647.5 2
15315800 -6309.71 -7452 1614.57 695.863 521.886 869.822 
15314801 -4060.14 -6634.71 1485.43 425.974 33.2371 427.269 
20648 2
15315800 -6203.71 -7395.43 1613.29 202.29 107.961 229.296 
15314801 -3462.43 -6575.29 1466.86 1140.68 113.413 1146.3 
20648.5 2
15315800 -6124.5 -7383.67 1613 156.86 23.2909 158.58 
15314801 -2557 -6656 1436.5 1792.93 -159.83 1800.04 
20649 2
15315800 -6313.83 -7446.33 1613 -416.117 -137.729 438.318 
15314801 -2217.67 -6545.67 1415.83 745.788 242.491 784.22 
20649.5 2
15315800 -6567.86 -7567.71 1613 -504.015 -240.835 558.599 
15314801 -1875.29 -6480.71 1405.57 679.327 128.874 691.443 
20650 2
15315800 -6547.71 -7671.71 1613 37.8625 -195.489 199.122 
15314801 -1721.43 -6382.57 1409.43 289.205 184.479 343.034 
20650.5 2
15315800 -6555 -7699.33 1613 -14.6299 -55.4599 57.3571 
15314801 -1547.67 -6353.83 1398.5 348.919 57.707 353.659 
20651 2
15315800 -6610.29 -7707 1613 -111.239 -15.4259 112.303 
15314801 -1632.14 -6177.57 1416.43 -169.972 354.652 393.279 
20651.5 2
15315800 -6589.33 -7714.17 1613 40.8428 -13.9701 43.166 
15314801 -1639 -6087.17 1423 -13.3667 176.228 176.734 
20652 2
15315800 -6662 -7722.71 1613 -148.907 -17.5156 149.934 
15314801 -1765.86 -6057.86 1434 -259.953 60.0605 266.801 
20652.5 2
15315800 -6629.43 -7622.14 1613 63.2455 195.284 205.27 
15314801 -1969.29 -6117.43 1431.57 -395.007 -115.673 411.595 
20653 2
15315800 -6687.17 -7655 1613 -117.833 -67.0554 135.577 
15314801 -2317.5 -6307.67 1414 -710.641 -388.241 809.779 
20653.5 2
15315800 -6720.71 -7553.71 1613 -70.4782 212.785 224.153 
15314801 -2288.71 -6371 1384.71 60.4742 -133.053 146.152 
20654 2
15315800 -6686.5 -7402.83 1612.33 70.1112 309.182 317.032 
15314801 -2399.33 -6554.67 1378 -226.678 -376.366 439.357 
20654.5 2
15315800 -6140.86 -7540.43 1613 1045.29 -263.592 1078.02 
15314801 -2530.43 -6826.14 1371.86 -251.14 -520.069 577.532 
20655 2
15315800 -6175.29 -7461 1612.71 -68.4465 157.91 172.106 
15314801 -2522.57 -7022.57 1368.86 15.6206 -390.514 390.826 
20655.5 2
15315800 -6331.71 -7319.86 1612.57 -299.672 270.389 403.625 
15314801 -2684.14 -7323.71 1387.43 -309.524 -576.902 654.691 
20656 2
15315800 -6888 -7055.71 1601.43 -1117.04 530.407 1236.57 
15314801 -2747.29 -7435.86 1365.86 -126.793 -225.186 258.429 
20656.5 2
15315800 -7236.14 -6896.57 1604.43 -690.76 315.76 759.508 
15314801 -2880.86 -7480.57 1338.86 -265.023 -88.7188 279.478 
20657 2
15315800 -6933.5 -6801 1607.33 631.822 199.523 662.577 
15314801 -3098 -7394.5 1353.83 -453.325 179.69 487.64 
20657.5 2
15315800 -6971 -6777.29 1614.86 -81.1688 51.3296 96.037 
15314801 -3191.29 -7385.14 1340 -201.917 20.2536 202.93 
20658 2
15315800 -7112.62 -6758.12 1622 -261.784 35.4172 264.169 
15314801 -3515.62 -6827.38 1326.12 -599.518 1030.99 1192.63 
20658.5 2
15315800 -7210 -6858.14 1617.14 -192.441 -197.664 275.87 
15314801 -3649.57 -6403.71 1298.43 -264.716 837.274 878.125 
20659 2
15315800 -7217.29 -7040.86 1617.57 -15.0531 -377.509 377.809 
15314801 -3632.57 -6100.29 1293.86 35.124 626.919 627.902 
20659.5 2
15315800 -7286.57 -7121.14 1613.43 -143.449 -166.223 219.562 
15314801 -3962.86 -5895.57 1292.14 -683.821 423.839 804.519 
20660 2
15315800 -7272.62 -7059.5 1614.62 26.2645 116.088 119.022 
15314801 -4384 -5715.5 1455.75 -793.113 339.118 862.571 
20660.5 2
15315800 -7271.57 -7111.71 1616.43 2.0068 -99.4558 99.476 
15314801 -4438.14 -5417.43 1583.43 -103.129 567.755 577.045 
20661 2
15315800 -7246.14 -6919.86 1620.86 52.9762 399.702 403.198 
15314801 -3917.57 -4434.57 1637.29 1084.52 2047.62 2317.1 
20661.5 2
15315800 -7237.43 -6860.71 1629.86 16.9539 115.064 116.306 
15314801 -3883.29 -4270.71 1639.57 66.7037 318.788 325.692 
20662 2
15315800 -7235.17 -6879.67 1624.83 4.88532 -40.9339 41.2244 
15314801 -3909.33 -4314.67 1644.83 -56.2584 -94.9295 110.348 
20662.5 2
15315800 -7249.57 -6879.71 1621.43 -30.3258 -0.100251 30.326 
15314801 -3792.14 -4315.29 1648 246.717 -1.30326 246.72 
20663 2
15315800 -7235.75 -7053.75 1621.38 26.0782 -328.369 329.403 
15314801 -3715.88 -4361.5 1648.25 143.902 -87.1968 168.259 
20663.5 2
15315800 -6923.29 -7102.29 1620.71 595.17 -92.449 602.307 
15314801 -4098.86 -4738.71 1654.14 -729.49 -718.503 1023.92 
20664 2
15315800 -6615 -7201.86 1612.71 620.293 -200.345 651.845 
15314801 -4405.29 -5170.57 1667.86 -616.556 -868.928 1065.45 
20664.5 2
15315800 -6309.71 -7588 1612.57 602.141 -761.623 970.899 
15314801 -4603.43 -5751 1700.14 -390.814 -1144.83 1209.7 
20665 2
15315800 -6194.29 -7671.29 1611.29 238.983 -172.434 294.697 
15314801 -4843.71 -6127.57 1661.86 -497.486 -779.651 924.85 
20665.5 2
15315800 -6212.86 -7722 1611.57 -37.8237 -103.288 109.995 
15314801 -4883.14 -6177.71 1639.86 -80.3026 -102.124 129.915 
20666 2
15315800 -6334.86 -7822.14 1612 -240.157 -197.132 310.703 
15314801 -4812.14 -6134.29 1619 139.764 85.4893 163.836 
20666.5 2
15315800 -6253 -7825.14 1612 164.042 -6.01202 164.153 
15314801 -4665.57 -5905.71 1596.29 293.73 458.059 544.147 
20667 2
15315800 -6143.43 -7776.29 1612 224.532 100.117 245.841 
15314801 -4676.57 -5793.29 1573.71 -22.541 230.386 231.486 
20667.5 2
15315800 -6145 -7761.75 1612 -3.05132 28.2247 28.3891 
15314801 -4481.12 -5497.75 1577.62 379.508 573.856 687.995 
20668 2
15315800 -6179.33 -7752 1612 -69.5007 19.7368 72.2488 
15314801 -4334.5 -5087.17 1617.5 296.812 831.14 882.548 
20668.5 2
15315800 -6182.62 -7699.88 1612 -6.71769 106.378 106.589 
15314801 -3755.12 -4651.25 1699.25 1182.4 889.626 1479.7 
20669 2
15315800 -6446.86 -7429.29 1611.86 -492.052 503.891 704.288 
15314801 -3533 -4553.29 1734.86 413.641 182.429 452.083 
20669.5 2
15315800 -6633.29 -7250.57 1609 -368.436 353.19 510.381 
15314801 -3468.57 -4623.14 1734.57 127.329 -138.058 187.81 
20670 2
15315800 -7001.29 -7010.71 1616.29 -738.956 481.641 882.062 
15314801 -3422.29 -4744.14 1733.43 92.9432 -242.972 260.142 
20670.5 2
15315800 -7095.43 -6815 1621.86 -191.347 397.793 441.422 
15314801 -3325.14 -4806.71 1734 197.445 -127.178 234.859 
20671 2
15315800 -7156.29 -6711.71 1623.29 -124.452 211.218 245.156 
15314801 -3455.71 -4751 1733.71 -267.017 113.935 290.309 
20671.5 2
15315800 -7098.29 -6684.29 1615.14 116.935 55.2995 129.352 
15314801 -3464.43 -4612.14 1734 -17.5691 279.954 280.505 
20672 2
15315800 -7148.57 -6704.86 1615.71 -100.171 -40.9789 108.229 
15314801 -3522 -4492.57 1734 -114.684 238.19 264.361 
20672.5 2
15315800 -7281 -6862 1616.67 -270.262 -320.7 419.392 
15314801 -3597.67 -4501.5 1734 -154.422 -18.2216 155.493 
20673 2
15315800 -7183 -6898.71 1617.43 210.753 -78.9555 225.057 
15314801 -3671.57 -4429.71 1734 -158.935 154.378 221.569 
20673.5 2
15315800 -6830.57 -6904.86 1611.71 711.977 -12.4098 712.085 
15314801 -3747.86 -4287.71 1734 -154.113 286.869 325.644 
20674 2
15315800 -6608.25 -7052 1610.5 408.679 -270.483 490.081 
15314801 -3797.88 -4309.75 1734 -91.9446 -40.5068 100.472 
20674.5 2
15315800 -6493.86 -7236.71 1613.57 219.564 -354.538 417.02 
15314801 -3865.71 -4502.14 1735.43 -130.21 -369.276 391.56 
20675 2
15315800 -6289.43 -7607.57 1613.57 436.813 -792.43 904.848 
15314801 -3983 -4933.43 1756.57 -250.611 -921.551 955.019 
20675.5 2
15315800 -6320.25 -7764.62 1614 -61.3973 -312.856 318.823 
15314801 -3848.88 -5263.25 1795.75 267.181 -657.015 709.263 
20676 2
15315800 -6408.57 -7851.71 1613.86 -170.505 -168.126 239.454 
15314801 -3863.57 -5400.71 1752.57 -28.3715 -265.375 266.887 
20676.5 2
15315800 -6463.86 -7773 1614 -113.059 160.97 196.707 
15314801 -3850 -5442.29 1765.86 27.7534 -85.0131 89.4287 
20677 2
15315800 -6565.29 -7484.14 1614.14 -211.751 603.042 639.139 
15314801 -3816.86 -5543.57 1769.14 69.1918 -211.452 222.485 
20677.5 2
15315800 -6744 -7142.75 1611.62 -348.371 665.483 751.153 
15314801 -3925.25 -5730.62 1781.5 -211.292 -364.627 421.423 
20678 2
15315800 -6967.29 -6849.86 1614 -419.71 550.55 692.288 
15314801 -3983.29 -5733.86 1787.86 -109.09 -6.07546 109.259 
20678.5 2
15315800 -6974.67 -6824.17 1612.5 -15.6045 54.3139 56.5111 
15314801 -4044.33 -5709.67 1793.83 -129.065 51.1427 138.828 
20679 2
15315800 -6945.12 -6702 1613.38 60.5362 250.342 257.557 
15314801 -4077.25 -5776.62 1788.5 -67.4522 -137.21 152.893 
20679.5 2
15315800 -7031.43 -6704 1619.71 -169.889 -3.93701 169.935 
15314801 -4027.29 -5843.14 1780.86 98.3549 -130.941 163.766 
20680 2
15315800 -7107.14 -6660.14 1620.43 -152.037 88.0666 175.701 
15314801 -4009.14 -5973.86 1778.57 36.4314 -262.478 264.995 
20680.5 2
15315800 -7068.57 -6611.43 1618.43 77.9221 98.4127 125.527 
15314801 -4053.71 -6070 1756.14 -90.0433 -194.228 214.085 
20681 2
15315800 -7008 -6816.71 1618.14 125.407 -425.022 443.137 
15314801 -4418.86 -5963.57 1697.57 -755.989 220.349 787.448 
20681.5 2
15315800 -7059.38 -7108 1609.75 -100.538 -570.031 578.829 
15314801 -4561.75 -5889.88 1635.88 -279.634 144.22 314.634 
20682 2
15315800 -6976.29 -7224.86 1618.57 162.601 -228.683 280.598 
15314801 -4590.57 -5889.43 1580.29 -56.402 0.873637 56.4088 
20682.5 2
15315800 -6540.14 -7531.86 1618.29 906.742 -638.254 1108.85 
15314801 -4591.14 -5706.14 1543.57 -1.188 381.051 381.053 
20683 2
15315800 -6281.25 -7707.38 1618 492.192 -333.684 594.641 
15314801 -4566.25 -5477.88 1525.62 47.3248 433.969 436.542 
20683.5 2
15315800 -6249.43 -7775.86 1618 63.2633 -136.147 150.128 
15314801 -4530.86 -5378.29 1522.57 70.3635 197.991 210.122 
20684 2
15315800 -6208.43 -7735.86 1618 84.1889 82.1355 117.618 
15314801 -4526.43 -5266.71 1530.71 9.09358 229.099 229.28 
20684.5 2
15315800 -6206 -7727.71 1618 5.07009 16.9997 17.7397 
15314801 -4405.57 -5131 1532.14 252.311 283.328 379.389 
20685 2
15315800 -6357.12 -7759.5 1618 -285.142 -59.973 291.38 
15314801 -4310.12 -4911 1604.88 180.088 415.094 452.476 
20685.5 2
15315800 -6108.71 -7763.14 1618 469.585 -6.88631 469.636 
15314801 -4290 -4798.43 1641 38.0435 212.8 216.174 
20686 2
15315800 -6377 -7859.86 1618 -556.609 -200.652 591.672 
15314801 -4293.71 -4753.29 1678.57 -7.70599 93.6574 93.9739 
20686.5 2
15315800 -6500.86 -7888.57 1618 -252.77 -58.6006 259.474 
15314801 -4297.71 -4804 1695.29 -8.16327 -103.499 103.82 
20687 2
15315800 -6602 -7864.86 1618 -206.836 48.4955 212.445 
15314801 -4242.29 -4982.29 1694.29 113.351 -364.592 381.806 
20687.5 2
15315800 -6657.57 -7659.29 1617.71 -114.817 424.734 439.98 
15314801 -4099.29 -5197.57 1705.43 295.455 -444.805 533.99 
20688 2
15315800 -6734.75 -7480.88 1614.88 -148.135 342.439 373.107 
15314801 -3871.5 -5534.38 1689.75 437.209 -646.456 780.421 
20688.5 2
15315800 -7040 -6880 1613.33 -616.667 1213.89 1361.54 
15314801 -3710.67 -5730 1673 324.916 -395.202 511.62 
20689 2
15315800 -7108.29 -6752.57 1614.71 -138.792 259.001 293.845 
15314801 -3401.14 -5882.29 1659.71 629.113 -309.524 701.134 
20689.5 2
15315800 -7113 -6733.57 1610.14 -9.31677 37.5494 38.688 
15314801 -2961.43 -6292.71 1654 869.001 -811.124 1188.73 
20690 2
15315800 -7065.62 -6705.62 1608.5 93.4418 55.1212 108.488 
15314801 -2516.25 -6748.5 1639.88 878.064 -898.986 1256.65 
20690.5 2
15315800 -7062.86 -6631.29 1615.86 5.33306 143.236 143.335 
15314801 -2083.86 -7006.14 1623.71 833.127 -496.422 969.812 
20691 2
15315800 -6995.57 -6590.43 1616.71 140.471 85.2967 164.34 
15314801 -1985.71 -6997.14 1646.57 204.891 18.7891 205.751 
20691.5 2
15315800 -6977.86 -6564.29 1615.57 36.5998 54.0142 65.2462 
15314801 -1877.86 -6901.86 1664.29 222.845 196.871 297.352 
20692 2
15315800 -6983.38 -6573.62 1615.75 -10.5706 -17.8914 20.7807 
15314801 -1583.25 -6483.5 1605.5 564.381 801.45 980.229 
20692.5 2
15315800 -6964.57 -6606.86 1616.43 36.7257 -64.9065 74.5764 
15314801 -1555.14 -6346.71 1598.71 54.8968 267.16 272.741 
20693 2
15315800 -6800.14 -6705.14 1613.57 336.255 -200.993 391.747 
15314801 -1448.29 -6309 1599 218.522 77.1253 231.733 
20693.5 2
15315800 -6652.75 -6795.75 1611.12 292.446 -179.776 343.284 
15314801 -1404.38 -6387.75 1599 87.1244 -156.25 178.899 
20694 2
15315800 -6572 -6938.57 1609.71 157.101 -277.863 319.2 
15314801 -1370.57 -6523.86 1599 65.7657 -264.8 272.844 
20694.5 2
15315800 -6411.14 -7117.29 1609.71 320.433 -356.005 478.974 
15314801 -1377.43 -6474.29 1599 -13.6596 98.7479 99.6881 
20695 2
15315800 -6243.29 -7545 1609.86 342.566 -872.886 937.7 
15314801 -1702.86 -6107.43 1599 -664.14 748.688 1000.81 
20695.5 2
15315800 -6225.86 -7604.14 1609.57 37.1611 -126.104 131.466 
15314801 -2194.71 -5941 1599 -1048.74 354.858 1107.15 
20696 2
15315800 -6219.62 -7665.12 1610 12.4893 -122.209 122.845 
15314801 -2287.62 -6014.5 1599 -186.194 -147.295 237.411 
20696.5 2
15315800 -6265.57 -7830.43 1611.14 -88.02 -316.674 328.679 
15314801 -2258.29 -6221.29 1595.29 56.2055 -396.141 400.109 
20697 2
15315800 -6235.43 -7851.71 1610.71 64.8233 -45.7757 79.3567 
15314801 -2361.29 -6424 1577.29 -221.505 -435.945 488.991 
20697.5 2
15315800 -6373.14 -7870.71 1612 -276.535 -38.1526 279.154 
15314801 -2561.29 -6671.71 1555.71 -401.606 -497.418 639.306 
20698 2
15315800 -6467.5 -7899 1612 -179.728 -53.8776 187.63 
15314801 -3013.88 -6699.88 1543.25 -862.075 -53.6395 863.742 
20698.5 2
15315800 -6561.57 -7930.43 1612 -183.375 -61.2643 193.338 
15314801 -3259.57 -7117.57 1540.71 -478.94 -814.223 944.639 
20699 2
15315800 -6731.38 -7657.25 1612 -343.038 551.876 649.801 
15314801 -3350.75 -7757.38 1535.25 -184.199 -1292.53 1305.59 
20699.5 2
15315800 -6738.71 -7311.29 1612 -14.3908 678.361 678.514 
15314801 -3436.14 -8077.29 1552.14 -167.437 -627.276 649.238 
20700 2
15315800 -6899.29 -6953.57 1606.86 -331.759 739.079 810.125 
15314801 -3465.57 -8224.57 1561.86 -60.8028 -304.309 310.324 
20700.5 2
15315800 -6920.12 -6796.62 1604 -41.43 312.021 314.759 
15314801 -3437 -8347.62 1622.88 56.802 -244.639 251.147 
20701 2
15315800 -6758.38 -6738.88 1613.38 318.406 113.681 338.091 
15314801 -3348.12 -8478.25 1680.38 174.951 -257.136 311.009 
20701.5 2
15315800 -6660.86 -6742.57 1612 195.819 -7.42255 195.96 
15314801 -3290.86 -8531.14 1741.29 114.996 -106.211 156.54 
20702 2
15315800 -6550.88 -6844.38 1613.5 219.088 -202.796 298.539 
15314801 -3359.88 -8689.12 1739.5 -137.486 -314.705 343.427 
20702.5 2
15315800 -6411.14 -6945.14 1615.43 267.174 -192.673 329.401 
15314801 -3530.14 -8821.57 1733.14 -325.56 -253.244 412.458 
20703 2
15315800 -6181.75 -7343.5 1616.5 463.42 -804.762 928.655 
15314801 -3644.38 -8928.62 1729.5 -230.772 -216.27 316.273 
20703.5 2
15315800 -6116.57 -7554.43 1616 128.304 -415.214 434.585 
15314801 -3715.86 -8916.29 1727 -140.713 24.2899 142.794 
20704 2
15315800 -6183.57 -7719.14 1616 -135.354 -332.756 359.231 
15314801 -3789.71 -8992.29 1727 -149.206 -153.535 214.093 
20704.5 2
15315800 -6218.14 -7744.86 1616 -68.323 -50.8187 85.1503 
15314801 -3796.86 -9075.71 1727 -14.1163 -164.879 165.482 
20705 1
15315800 -6263.14 -7765.43 1616 -96.1538 -43.956 105.725 
20705.5 1
15315800 -6359.29 -7857.29 1616 -202.406 -193.383 279.938 
20706 1
15315800 -6349.14 -7863.43 1616 20.2049 -12.2368 23.6215 
20706.5 1
15315800 -6398.75 -7810.38 1616 -96.889 103.62 141.861 
20707 1
15315800 -6566 -7813.43 1616 -329.882 -6.02282 329.937 
20707.5 1
15315800 -6571 -7555.43 1616 -10.1215 522.267 522.365 
20708 1
15315800 -6607.25 -7403 1616.38 -69.8459 293.697 301.888 
20708.5 1
15315800 -6569 -7340.43 1616 75.8929 124.15 145.509 
20709 1
15315800 -6506.14 -7376.43 1616 131.5 -75.3138 151.54 
20709.5 1
15315800 -6502 -7479.57 1616 8.45481 -210.496 210.665 
20710 1
15315800 -6613.57 -7690.29 1616 -230.519 -435.36 492.623 
20710.5 1
15315800 -6514.62 -7535.38 1616 186.691 292.284 346.82 
20711 1
15315800 -6446.57 -7729.86 1616 130.621 -373.286 395.48 
20711.5 1
15315800 -6355.29 -7937 1616 189.783 -430.65 470.614 
20712 1
15315800 -6384 -8206.29 1616 -58.4812 -548.443 551.553 
