# Supplementary material for: Intrinsic group behaviour II: On the dependence of triad spatial dynamics on social and personal features; and on the effect of social interaction on small group dynamics
Source: PLoS One. 2019 Dec 3;14(12):e0225704. doi: 10.1371/journal.pone.0225704 (PMC6890182; doi:10.1371/journal.pone.0225704)
Supplement: S4 Data Set — (ZIP) [file pone.0225704.s004.zip › set_3_nint/group_traj_triad_noint/traj_3_0324_43.dat]

3 15300500 15295300 15300703 0 0 1 0 2 1 0 20 0 30 1477.43 1635.68 1204.76 
20393 1
15295300 -1940.43 667.571 1152.86 0 0 0 
20393.5 1
15295300 -1897.57 841.714 1144.43 88.9152 361.292 372.073 
20394 1
15295300 -1961.75 881.375 1217.75 -124.377 76.8618 146.21 
20394.5 1
15295300 -1916.43 1104.86 1276.57 87.1566 429.773 438.522 
20395 1
15295300 -1860.57 1435.29 1343 113.762 672.971 682.518 
20395.5 1
15295300 -1696.29 1821.14 1363 335.277 787.464 855.868 
20396 1
15295300 -1378.75 2050 1453.5 635.071 457.714 782.827 
20396.5 1
15295300 -1068.29 2218.14 1473 617.225 334.28 701.933 
20397 1
15295300 -677.714 2291.43 1504.43 803.645 150.794 817.67 
20397.5 1
15295300 -239.875 2154.38 1481.38 850.173 -266.123 890.852 
20398 1
15295300 153.625 1851.38 1469.75 774.606 -596.457 977.638 
20398.5 1
15295300 433 1792.75 1458.5 547.794 -114.951 559.725 
20399 1
15295300 689 1700 1412.5 498.054 -180.447 529.735 
20399.5 1
15295300 1113 1815.14 1377.29 867.076 235.466 898.479 
20400 1
15295300 1402 1990.25 1333 581.489 352.328 679.9 
20400.5 1
15295300 1850 2011.29 1233.43 925.62 43.4622 926.64 
20401 1
15295300 2249.75 2018.12 1141.25 797.904 13.6513 798.021 
20401.5 1
15295300 2490.14 2012.43 1068.29 481.749 -11.4157 481.884 
20402 1
15295300 2867 2044.5 1069.12 759.793 64.6601 762.539 
20402.5 1
15295300 3034.71 1775.86 1199.71 333.428 -534.081 629.617 
20403 1
15295300 2880.14 1251.14 1257.71 -316.745 -1075.23 1120.92 
20403.5 1
15295300 2984.88 1318.62 1360.75 207.39 133.628 246.713 
20404 1
15295300 3379.71 1409.86 1520.57 780.315 180.301 800.874 
20404.5 1
15295300 3778.62 1385.88 1519.88 780.647 -46.9318 782.057 
20405 2
15300500 4118.71 507 1659.43 0 0 0 
15295300 4167.29 1245.14 1505 741.719 -268.573 788.846 
20405.5 2
15300500 4453.5 374.667 1643.5 712.31 -281.56 765.938 
15295300 4463.33 1237.67 1488.17 629.889 -15.9068 630.089 
20406 2
15300500 4804.25 134.75 1641.88 687.745 -470.425 833.242 
15295300 4749.88 1058.62 1474.12 561.846 -351.062 662.507 
20406.5 2
15300500 5143.14 -426 1646.29 660.61 -1093.08 1277.2 
15295300 5060.86 706 1454.71 606.203 -687.378 916.499 
20407 2
15300500 5539.29 -705 1646 805.168 -567.073 984.819 
15295300 5213.43 360.429 1452.43 310.105 -702.381 767.792 
20407.5 3
15300703 7095.2 953.8 987.4 0 0 0 
15300500 6180.43 -802.571 1646 1297.86 -197.513 1312.8 
15295300 5448 5.28571 1453.29 474.841 -718.913 861.574 
20408 3
15300703 7436.71 805.857 1086 786.899 -340.882 857.561 
15300500 6205.14 -1087.86 1646 49.2316 -568.298 570.427 
15295300 5741.86 -265.714 1455 585.373 -539.841 796.297 
20408.5 3
15300703 7899.71 439.429 1108.57 939.148 -743.263 1197.68 
15300500 6220.71 -1263.29 1646.57 31.585 -355.839 357.238 
15295300 5870.57 -555.714 1461 261.084 -588.235 643.572 
20409 3
15300703 8289 -275.571 1097.57 778.571 -1430 1628.21 
15300500 6643.29 -1611.29 1648.29 845.143 -696 1094.84 
15295300 6099.14 -855.571 1469.71 457.143 -599.714 754.08 
20409.5 3
15300703 8633.43 -1040.86 1014.43 720.562 -1601.02 1755.69 
15300500 7168.43 -1822.71 1648 1098.63 -442.319 1184.32 
15295300 6354.29 -1149.57 1520 533.772 -615.063 814.38 
20410 3
15300703 9019.88 -1638.38 964.875 736.088 -1138.13 1355.42 
15300500 7173.88 -1946.38 1647 10.3742 -235.544 235.773 
15295300 6709.5 -1520.38 1482.62 676.599 -706.293 978.077 
20410.5 3
15300703 9387.57 -2111.86 1014.43 684.723 -881.717 1116.37 
15300500 7286 -2372.14 1645.86 208.799 -792.864 819.896 
15295300 7139 -1894.86 1470.14 799.814 -697.36 1061.14 
20411 3
15300703 9716 -2555.86 1112.43 674.391 -911.704 1134.02 
15300500 7602.57 -2568.57 1642.29 650.044 -403.344 765.012 
15295300 7316.71 -2085.29 1472.14 364.916 -391.024 534.849 
20411.5 3
15300703 9874.67 -2752.67 1101.67 333.333 -413.465 531.098 
15300500 7859.17 -2746.83 1640 539.066 -374.5 656.385 
15295300 7527 -2310.5 1479.33 441.777 -473.139 647.323 
20412 3
15300703 10160.8 -2815 1097.25 571.025 -124.418 584.422 
15300500 8020.25 -2860.62 1628.75 321.524 -227.129 393.656 
15295300 7553.88 -2601.25 1470.62 53.6427 -580.339 582.813 
20412.5 3
15300703 10572.8 -2960.83 1171.83 816.007 -288.779 865.598 
15300500 8173.17 -2916.83 1576.17 302.805 -111.304 322.614 
15295300 7395 -3116.83 1465.67 -314.604 -1020.96 1068.33 
20413 3
15300703 10878.4 -3150.14 1246.57 665.785 -412.439 783.183 
15300500 8357.71 -3024.71 1535.71 402.065 -235.035 465.722 
15295300 7525.86 -3657.29 1466.29 285.092 -1177.46 1211.48 
20413.5 3
15300703 11087.3 -3308.29 1192.43 408.722 -309.477 512.67 
15300500 8681.86 -3430.43 1487 634.33 -793.961 1016.24 
15295300 7866.86 -3937.29 1460.43 667.319 -547.945 863.457 
20414 3
15300703 11402.9 -3556.29 1178.71 622.429 -489.152 791.636 
15300500 8784.14 -3582.86 1484.29 201.747 -300.648 362.065 
15295300 8245.57 -4232.57 1432.86 746.971 -582.418 947.194 
20414.5 3
15300703 11567.1 -3724.29 1131.71 317.154 -324.324 453.622 
15300500 8886.57 -3861.14 1542.57 197.739 -537.231 572.466 
15295300 8512.57 -4455 1406.57 515.444 -429.399 670.869 
20415 3
15300703 11980.9 -3865.29 1057.86 795.604 -271.154 840.542 
15300500 8985.86 -4193.29 1621.14 190.934 -638.736 666.663 
15295300 8742.43 -4696 1411.29 442.033 -463.462 640.461 
20415.5 3
15300703 12371.5 -4188.83 1035.67 834.707 -691.341 1083.83 
15300500 9207.33 -4389.67 1618.67 473.24 -419.617 632.483 
15295300 9049.67 -4939.17 1454.5 656.492 -519.587 837.229 
20416 3
15300703 12551.4 -4556.14 1041 358.423 -731.692 814.764 
15300500 9505.43 -4601.86 1595.71 593.815 -422.69 728.892 
15295300 9318.86 -5161.29 1422.29 536.236 -442.468 695.217 
20416.5 3
15300703 12765.1 -4811.29 1040.14 409.414 -488.779 637.593 
15300500 9907 -4802.71 1562 769.294 -384.784 860.158 
15295300 9595.57 -5315.86 1405.29 530.104 -296.114 607.201 
20417 3
15300703 13036.3 -5261 1002.67 547.86 -908.514 1060.92 
15300500 10258.7 -4957 1520.67 710.438 -311.688 775.804 
15295300 9780.17 -5484.5 1435.83 372.92 -340.693 505.114 
20417.5 3
15300703 13388.9 -5554 1009.43 726.853 -604.124 945.135 
15300500 10451 -5223.57 1475.57 396.564 -549.632 677.759 
15295300 9983 -5702.86 1397.71 418.213 -450.221 614.492 
20418 3
15300703 13591.4 -5868.43 1093.71 385.117 -597.773 711.089 
15300500 10748.4 -5350.57 1446.57 565.454 -241.445 614.844 
15295300 10314 -5928.29 1440.71 629.278 -428.571 761.357 
20418.5 3
15300703 13778.7 -6232.83 1087.83 380.565 -740.66 832.711 
15300500 11126.5 -5503.33 1448.83 768.438 -310.492 828.795 
15295300 10554.3 -6127.67 1420.67 488.482 -405.246 634.696 
20419 3
15300703 13985 -6471 1103.43 419.377 -484.079 640.476 
15300500 11410.6 -5696.86 1496.57 577.381 -393.341 698.631 
15295300 10916.1 -6306.57 1432.29 735.385 -363.628 820.376 
20419.5 3
15300703 14229 -6627.5 1093.5 496.945 -318.737 590.379 
15300500 11765 -5961.83 1508.17 721.85 -539.666 901.281 
15295300 11282 -6445.33 1447.17 745.127 -282.611 796.921 
20420 3
15300703 14543.4 -6791.14 1183.43 645.644 -336.022 727.851 
15300500 12010.7 -6271.71 1521.86 504.547 -636.306 812.067 
15295300 11563.7 -6733.14 1437.43 578.469 -590.985 826.976 
20420.5 3
15300703 14767.6 -6888.43 1124.57 424.513 -184.253 462.775 
15300500 12424.7 -6524.57 1549.43 784.091 -478.896 918.771 
15295300 12042 -6954 1466 905.844 -418.29 997.758 
20421 3
15300703 15008.8 -7213.83 1117.33 490.37 -661.392 823.348 
15300500 12698.5 -6664.83 1554.67 556.475 -285.085 625.25 
15295300 12407.7 -7196 1537.17 743.225 -491.87 891.246 
20421.5 3
15300703 15347.7 -7620.86 1136.86 677.762 -814.048 1059.26 
15300500 12828.4 -6836.86 1551 259.857 -344.048 431.155 
15295300 12683.6 -7471 1572.14 551.81 -550 779.098 
20422 3
15300703 15623.2 -7935.5 1138.33 554.23 -633.084 841.408 
15300500 13077 -7100 1549.5 500.144 -529.462 728.337 
15295300 12961.3 -7841 1629.67 558.877 -744.467 930.9 
20422.5 3
15300703 15813.9 -8165.43 1097.86 393.176 -474.08 615.905 
15300500 13288.1 -7355.57 1546.71 435.346 -526.951 683.523 
15295300 13243.7 -8133.86 1652.14 582.229 -603.829 838.809 
20423 3
15300703 15998.6 -8435.29 1082.86 357.281 -521.967 632.534 
15300500 13357.9 -7742.29 1539 134.844 -747.997 760.054 
15295300 13550 -8395.14 1591.86 592.429 -505.388 778.71 
20423.5 3
15300703 16176.1 -8636.29 1093.71 353.728 -400.398 534.268 
15300500 13633.6 -8152.43 1530 549.232 -817.018 984.466 
15295300 13801.6 -8684.43 1601.29 501.138 -576.266 763.69 
20424 3
15300703 16471.1 -8875.14 1087.14 577.299 -467.431 742.81 
15300500 13957.4 -8456 1521.43 633.771 -594.073 868.671 
15295300 13962.6 -8989.14 1605.29 315.068 -596.31 674.428 
20424.5 3
15300703 16855.7 -9211 1142.5 787.959 -688.232 1046.2 
15300500 14181.7 -8684.17 1523.5 459.504 -467.555 655.554 
15295300 14238.8 -9231.67 1615.83 566.11 -496.975 753.303 
20425 3
15300703 17000.1 -9439 1181.86 293.055 -462.475 547.507 
15300500 14409.4 -8816 1512.14 461.992 -267.41 533.802 
15295300 14566 -9584.71 1641.29 663.624 -716.121 976.333 
20425.5 3
15300703 17437.4 -9730.71 1206 842.554 -562.07 1012.83 
15300500 14600.9 -9153.86 1518 368.841 -650.977 748.208 
15295300 14879.6 -9949.86 1680.29 604.184 -703.551 927.374 
20426 3
15300703 17874.7 -10014.5 1211.5 876.229 -568.709 1044.61 
15300500 14881.2 -9338.67 1537.67 561.743 -370.36 672.845 
15295300 15060.2 -10210.5 1711.67 361.914 -522.33 635.461 
20426.5 3
15300703 18087.3 -10339.7 1237.29 438.39 -670.545 801.134 
15300500 15280.9 -9558.14 1540.71 824.104 -452.528 940.175 
15295300 15267.6 -10408.1 1704 427.639 -407.511 590.712 
20427 3
15300703 18270 -10642.1 1205.43 356.864 -590.681 690.113 
15300500 15620.3 -9676.14 1545.71 662.946 -230.469 701.865 
15295300 15599.4 -10646.1 1665.43 648.158 -464.844 797.615 
20427.5 3
15300703 18441 -10952.7 1188.67 348.98 -633.722 723.457 
15300500 15922.3 -9893.17 1577.5 616.424 -442.906 759.041 
15295300 15820.5 -10908.2 1665.83 451.166 -534.742 699.643 
20428 3
15300703 18836.1 -11284.6 1171.29 818.101 -687.173 1068.41 
15300500 16244.1 -10285.6 1566.86 666.272 -812.432 1050.7 
15295300 16106 -11229.9 1672.86 591.097 -666.026 890.498 
20428.5 3
15300703 19410.9 -11626.3 1177 1118.12 -664.814 1300.84 
15300500 16511.7 -10578 1560.57 520.567 -568.927 771.147 
15295300 16422.9 -11553.6 1662.43 616.454 -629.794 881.281 
20429 3
15300703 19682.1 -11795.7 1170.29 521.703 -325.824 615.09 
15300500 16753.9 -10904.4 1558.86 465.659 -627.747 781.604 
15295300 16809.9 -11811 1640.29 744.231 -495.055 893.845 
20429.5 3
15300703 19975.1 -11930.1 1144.14 563.462 -258.516 619.935 
15300500 16980.9 -11284.6 1592.43 436.538 -731.044 851.464 
15295300 17166 -12145.7 1633.29 684.89 -643.681 939.894 
20430 3
15300703 20286.3 -12039.8 1101.33 670.669 -236.402 711.114 
15300500 17242.5 -11450.7 1570.17 563.885 -357.964 667.911 
15295300 17718.7 -12436.7 1590.67 1191.09 -627.053 1346.07 
20430.5 3
15300703 20632.6 -12235.1 1116.71 741.409 -418.222 851.233 
15300500 17500.3 -11688.1 1566.57 552.004 -508.514 750.53 
15295300 18177.6 -12548.4 1548.71 982.665 -239.319 1011.39 
20431 3
15300703 21028.7 -12466.7 1170.43 772.208 -451.406 894.468 
15300500 18010.3 -12042.4 1556.29 994.152 -690.615 1210.49 
15295300 18569.3 -12810.4 1537 763.576 -510.721 918.632 
20431.5 3
15300703 20973 -12731.4 1271.71 -110.544 -525.227 536.734 
15300500 18371.7 -12168.3 1550.57 717.12 -249.717 759.355 
15295300 18795.6 -12875.3 1566.29 448.98 -128.685 467.057 
20432 3
15300703 21281.3 -13086.9 1342.43 602.121 -694.196 918.944 
15300500 18684.4 -12366.7 1541.86 610.77 -387.556 723.353 
15295300 19014.7 -12901.1 1583.86 428.013 -50.5022 430.983 
20432.5 3
15300703 21627.6 -13223.9 1334 698.157 -276.21 750.809 
15300500 18959 -12518.1 1535.43 553.571 -305.3 632.178 
15295300 19314.7 -12994.3 1662.57 604.839 -187.788 633.32 
20433 3
15300703 21925.7 -13336.7 1310.14 578.918 -219.14 619.006 
15300500 19251 -12541.4 1530.57 566.99 -45.215 568.79 
15295300 19570.6 -13030.4 1665.71 496.81 -70.1803 501.742 
20433.5 3
15300703 22205.7 -13318.1 1286.14 554.455 36.7751 555.674 
15300500 19507.7 -12566.6 1524.43 508.345 -49.7878 510.777 
15295300 19873.3 -13086.4 1679.57 599.434 -110.891 609.605 
20434 3
15300703 22535.7 -13357.7 1242.86 663.984 -79.6206 668.741 
15300500 19870 -12648.1 1521.43 728.945 -164.128 747.194 
15295300 20243.7 -13099.7 1678.29 745.329 -26.7318 745.808 
20434.5 3
15300703 22847.1 -13426.1 1216 598.901 -131.593 613.188 
15300500 20102 -12644.3 1528.43 446.154 7.41758 446.216 
15295300 20709.9 -13138.4 1661.43 896.429 -74.4505 899.515 
20435 3
15300703 23153.1 -13417.3 1186.86 614.458 17.7854 614.715 
15300500 20317.7 -12456 1526 433.161 378.084 574.957 
15295300 21148.1 -12984.1 1658.29 880.092 309.811 933.03 
20435.5 3
15300703 23076.9 -13358.9 1161.71 -154.738 118.516 194.91 
15300500 20689.1 -12220.3 1525 753.405 478.122 892.311 
15295300 21382.6 -12845.1 1656.57 475.514 281.947 552.818 
20436 2
15300703 22680.1 -13380.7 1141.14 -793.429 -43.7143 794.632 
15300500 21463 -11936.1 1524.14 1547.71 568.286 1648.75 
20436.5 2
15300703 22143.9 -13093.6 1153 -1092.23 584.812 1238.94 
15300500 21992.3 -11743.9 1524 1077.97 391.621 1146.91 
20437 1
15300703 21851.6 -12616.7 1267.43 -564.258 920.574 1079.74 
20437.5 1
15300703 21823.4 -12421.7 1361.14 -56.0615 388.446 392.471 
20438 1
15300703 21745.3 -12183.9 1366 -160.458 488.413 514.095 
