# Supplementary material for: Intrinsic group behaviour II: On the dependence of triad spatial dynamics on social and personal features; and on the effect of social interaction on small group dynamics
Source: PLoS One. 2019 Dec 3;14(12):e0225704. doi: 10.1371/journal.pone.0225704 (PMC6890182; doi:10.1371/journal.pone.0225704)
Supplement: S4 Data Set — (ZIP) [file pone.0225704.s004.zip › set_3_nint/group_traj_triad_noint/traj_3_0324_42.dat]

3 15262701 15263101 15262400 0 0 1 0 1 1 0 46.6667 20 60 1626.53 1660.91 1606.97 
20184 1
15262400 426 8732.67 1581 0 0 0 
20184.5 1
15262400 422.25 8446.38 1581 -9.74026 -743.615 743.679 
20185 1
15262400 384.714 7851.86 1624.71 -72.3231 -1145.51 1147.79 
20185.5 1
15262400 605.857 7277 1679.57 464.586 -1207.68 1293.96 
20186 1
15262400 840 6883.38 1703.38 451.142 -758.43 882.465 
20186.5 1
15262400 985.857 6514.57 1698.57 291.132 -736.135 791.614 
20187 2
15262701 1967 6767.5 1774.5 0 0 0 
15262400 1154 6180.86 1730.71 345.973 -686.655 768.89 
20187.5 2
15262701 2104.86 6653.29 1779 443.271 -367.249 575.639 
15262400 1322 5898.86 1712.57 350.731 -588.727 685.282 
20188 2
15262701 2432.29 6445.29 1776.71 660.138 -419.355 782.075 
15262400 1487.86 5561.43 1698.14 334.389 -680.3 758.039 
20188.5 2
15262701 2397.62 5923.25 1776 -68.0957 -1025.61 1027.87 
15262400 1615.75 5234.25 1733.5 251.263 -642.787 690.151 
20189 2
15262701 2834.14 5363.14 1766.29 862.684 -1106.93 1403.4 
15262400 2125 4757.71 1664.71 1006.42 -941.77 1378.34 
20189.5 2
15262701 3285.38 5329.75 1753.25 906.089 -67.0539 908.566 
15262400 2359.88 4389.62 1651.75 471.637 -739.135 876.791 
20190 2
15262701 3729.71 5080 1741.14 879.88 -494.554 1009.34 
15262400 2524.14 4092.86 1631.29 325.283 -587.659 671.679 
20190.5 2
15262701 3937.43 4746.29 1706.43 440.073 -707.022 832.793 
15262400 2801 3709.43 1643.29 586.562 -812.349 1001.98 
20191 3
15263101 3859 3590 1508 0 0 0 
15262701 4114.5 4379.75 1677 332.841 -688.977 765.162 
15262400 3126.88 3308.12 1651.75 612.547 -754.33 971.714 
20191.5 3
15263101 3976.71 3456 1599.71 431.188 -490.842 653.337 
15262701 4336.57 3888.43 1665.43 423.8 -937.636 1028.96 
15262400 3279.71 2857.57 1659.86 291.678 -859.835 907.961 
20192 3
15263101 4215.57 3151.43 1598.86 494.528 -630.583 801.369 
15262701 4627.29 3448 1634.57 601.893 -911.86 1092.6 
15262400 3583.29 2607.57 1596.57 628.512 -517.598 814.209 
20192.5 3
15263101 4576.43 2813.14 1544.86 727.535 -682.028 997.23 
15262701 4968.29 3158.71 1572.71 687.5 -583.237 901.566 
15262400 3824.71 2277.86 1566 486.751 -664.747 823.902 
20193 3
15263101 4904.71 2367.14 1519.57 676.878 -919.588 1141.84 
15262701 5362 2753.14 1542 811.782 -836.23 1165.45 
15262400 4063.29 1859.86 1540.14 491.9 -861.856 992.351 
20193.5 3
15263101 5291.25 2004.5 1518.25 741.911 -696.052 1017.31 
15262701 5676.62 2430.88 1543.12 603.887 -618.556 864.46 
15262400 4307.38 1431 1562.75 468.502 -823.142 947.131 
20194 3
15263101 5622.29 1603.43 1527 631.748 -765.403 992.445 
15262701 6017.14 2199.71 1547.14 649.843 -441.146 785.434 
15262400 4574.43 1008.57 1579.29 509.644 -806.161 953.747 
20194.5 3
15263101 5849.43 1164.57 1540.29 458.874 -886.58 998.294 
15262701 6365.43 1873.43 1515 703.608 -659.163 964.137 
15262400 4944.14 605.857 1573.57 746.898 -813.564 1104.42 
20195 3
15263101 6068.17 819.167 1572 458.57 -724.119 857.109 
15262701 6661.83 1500.17 1543.83 621.394 -782.52 999.233 
15262400 5148.67 172.167 1580.83 428.771 -909.204 1005.23 
20195.5 3
15263101 6290.14 551.286 1558.14 474.308 -572.395 743.374 
15262701 7003.86 1092.86 1540.14 730.82 -870.319 1136.47 
15262400 5349.43 -207.429 1605.71 428.978 -811.101 917.555 
20196 3
15263101 6584.71 207.571 1539 591.509 -690.189 908.98 
15262701 7183.71 615.286 1559 361.159 -958.979 1024.73 
15262400 5649.43 -532.714 1611.86 602.41 -653.184 888.565 
20196.5 3
15263101 6844.38 -181.75 1555.88 490.852 -735.957 884.629 
15262701 7420.62 185.625 1562.12 447.846 -812.213 927.5 
15262400 5969.5 -855.125 1602.5 605.05 -609.472 858.802 
20197 3
15263101 7183.71 -547.286 1569.86 652.576 -702.953 959.165 
15262701 7725.71 -199.429 1575.71 586.71 -740.488 944.749 
15262400 6355 -1188.57 1613.14 741.346 -641.243 980.197 
20197.5 3
15263101 7567.14 -948.429 1559.71 826.355 -864.532 1195.94 
15262701 8036.57 -562.429 1592.14 669.951 -782.328 1029.99 
15262400 6708.29 -1473 1612.43 761.392 -612.993 977.485 
20198 3
15263101 7889.43 -1404.86 1580.86 659.071 -933.392 1142.63 
15262701 8351.86 -996.857 1610.57 644.756 -888.402 1097.71 
15262400 7149.29 -1848.14 1624.14 901.84 -767.163 1184 
20198.5 3
15263101 8224.57 -1779.29 1610.86 672.978 -751.865 1009.06 
15262701 8678 -1285.86 1629.14 654.905 -580.321 875.028 
15262400 7675 -2192 1645.14 1055.65 -690.476 1261.41 
20199 3
15263101 8768.67 -2125 1664 883.271 -561.224 1046.49 
15262701 9016.67 -1538.67 1616 549.784 -410.405 686.072 
15262400 8198 -2687.33 1652.33 849.026 -804.113 1169.38 
20199.5 3
15263101 8978.43 -2193.43 1617.29 507.898 -165.687 534.24 
15262701 9331.43 -1736.71 1597.86 762.135 -479.534 900.446 
15262400 8474.71 -2937.29 1691.43 670.01 -605.212 902.881 
20200 3
15263101 9357.43 -2401.86 1596.57 730.25 -401.596 833.394 
15262701 9820.71 -2099.86 1572.71 942.747 -699.697 1174.03 
15262400 8738 -3276.29 1660.29 507.294 -653.179 827.037 
20200.5 3
15263101 9766.17 -2701.67 1569.5 862.317 -632.51 1069.42 
15262701 10116 -2274.17 1550.33 622.966 -367.742 723.409 
15262400 9052.5 -3623.5 1643.5 663.502 -732.52 988.342 
20201 3
15263101 10151.6 -2968.57 1594.86 749.815 -519.27 912.065 
15262701 10461.4 -2535.86 1571.29 672.04 -509.125 843.117 
15262400 9362.71 -3950.57 1646.71 603.53 -636.326 877.017 
20201.5 3
15263101 10459.9 -3199.71 1586.57 608.059 -455.903 759.989 
15262701 10875.7 -2870.29 1583.14 817.132 -659.622 1050.15 
15262400 9701.57 -4233.57 1606.86 668.357 -558.185 870.788 
20202 3
15263101 10904.3 -3615.29 1565.29 896.025 -837.846 1226.72 
15262701 11223.7 -3163.29 1559.86 701.613 -590.726 917.179 
15262400 10111.7 -4499.71 1578 826.901 -536.578 985.739 
20202.5 3
15263101 11231.7 -3832.57 1526 690.778 -458.409 829.043 
15262701 11523.3 -3368.86 1542.43 632.007 -433.695 766.501 
15262400 10499.7 -4833.14 1559.14 818.565 -703.436 1079.29 
20203 3
15263101 11515.2 -4112 1512.75 539.041 -531.233 756.818 
15262701 11877.9 -3679.62 1539.88 674.124 -590.813 896.384 
15262400 10859.1 -5023.62 1568.12 683.29 -362.133 773.322 
20203.5 3
15263101 11782.3 -4428 1518.29 524.628 -620.825 812.809 
15262701 12217.3 -4127.86 1529.57 666.819 -880.613 1104.59 
15262400 11219.3 -5351 1605.86 707.585 -643.173 956.215 
20204 3
15263101 12008 -4789.71 1511.14 475.188 -761.504 897.603 
15262701 12438.1 -4550.57 1521.43 464.962 -889.925 1004.07 
15262400 11625.7 -5712.57 1591 855.639 -761.203 1145.23 
20204.5 3
15263101 12345.1 -5296.29 1503 699.467 -1050.98 1262.46 
15262701 12707 -5032 1522.43 557.795 -998.814 1144.01 
15262400 12023.4 -6162.57 1620.57 825.133 -933.61 1245.98 
20205 3
15263101 12654.1 -5723.29 1525 624.242 -862.626 1064.8 
15262701 13078.1 -5488.43 1544.14 749.784 -922.078 1188.45 
15262400 12396 -6456.86 1665 752.67 -594.517 959.146 
20205.5 3
15263101 12965.5 -6032 1527.75 593.061 -588.027 835.163 
15262701 13398.1 -5826 1547.88 609.49 -642.993 885.956 
15262400 12847.2 -6758.25 1655.88 859.524 -574.082 1033.61 
20206 3
15263101 13416 -6481 1579.29 885.069 -882.122 1249.59 
15262701 13741.7 -6042.86 1547.71 675.028 -426.045 798.234 
15262400 13183.7 -7142.71 1660.71 661.03 -755.333 1003.74 
20206.5 3
15263101 13864.7 -6731.29 1569.29 915.743 -510.787 1048.57 
15262701 14077.7 -6217.86 1551.29 685.714 -357.143 773.146 
15262400 13475.7 -7318.86 1647.57 595.918 -359.475 695.946 
20207 3
15263101 14178 -6967.57 1543.14 641.979 -484.192 804.101 
15262701 14508.7 -6558.29 1557.29 883.197 -697.6 1125.47 
15262400 13739.3 -7622 1625.86 540.105 -621.194 823.162 
20207.5 3
15263101 14532.5 -7390.25 1536.38 675.238 -805.102 1050.78 
15262701 14965.8 -7043.62 1539.75 870.544 -924.456 1269.83 
15262400 14167.8 -7988.38 1601.75 816.122 -697.857 1073.81 
20208 3
15263101 14901.9 -7769.71 1501.14 750.726 -771.269 1076.31 
15262701 15285.9 -7405.57 1560.86 650.624 -735.663 982.096 
15262400 14529.3 -8313.86 1615.14 734.829 -661.549 988.747 
20208.5 3
15263101 15157.4 -8071.25 1556.88 501.015 -591.246 774.977 
15262701 15613.2 -7937.88 1544 641.947 -1043.73 1225.35 
15262400 14917.9 -8646.88 1658.62 761.94 -652.976 1003.46 
20209 3
15263101 15439.8 -8487.5 1594.67 586.013 -863.589 1043.65 
15262701 15840 -8233.33 1591.33 470.436 -612.984 772.696 
15262400 15331.8 -9092.67 1692.67 858.835 -924.879 1262.14 
20209.5 3
15263101 15817.5 -8896.25 1590.25 741.978 -803.045 1093.35 
15262701 16161.8 -8522.88 1571.38 632.122 -568.844 850.389 
15262400 15634.8 -9504.5 1691.75 595.121 -809.103 1004.4 
20210 3
15263101 16175.1 -9218.71 1639.86 711.02 -641.082 957.358 
15262701 16553.1 -8917.71 1572.43 778.117 -784.969 1105.28 
15262400 15930.4 -9782.43 1691.71 587.83 -552.542 806.751 
20210.5 3
15263101 16616.9 -9701.5 1668.62 885.235 -967.506 1311.38 
15262701 16942.9 -9327.12 1590.38 781.026 -820.462 1132.77 
15262400 16353.4 -10238.6 1682 847.588 -914.221 1246.68 
20211 3
15263101 16810.7 -9926.71 1635.71 386.905 -449.53 593.104 
15262701 17234.1 -9679.71 1627.43 581.373 -703.771 912.846 
15262400 16707.7 -10574.9 1712.14 707.264 -671.122 975.001 
20211.5 3
15263101 16951.1 -10017.1 1637.88 277.492 -178.677 330.041 
15262701 17619.9 -10029.9 1665.75 762.316 -692.017 1029.57 
15262400 17098.1 -10923.5 1700.5 771.563 -689.018 1034.43 
20212 3
15263101 17420.1 -10415.6 1649.43 901.957 -766.243 1183.49 
15262701 17984.6 -10472 1661.71 701.339 -850.24 1102.17 
15262400 17427.1 -11183.9 1652.86 632.727 -500.687 806.864 
20212.5 3
15263101 17988.8 -10907.6 1649 1148.7 -994.048 1519.09 
15262701 18596.4 -10716.2 1593 1235.97 -493.434 1330.82 
15262400 17697.5 -11461.8 1645.88 546.176 -561.4 783.248 
20213 3
15263101 18531.3 -11325.7 1623.86 1085.07 -836.179 1369.88 
15262701 19202.9 -11015.1 1556.86 1212.96 -597.786 1352.27 
15262400 18137.4 -11824.3 1658.86 879.857 -725.071 1140.12 
20213.5 3
15263101 19159.1 -11746.7 1591.86 1278.73 -857.434 1539.59 
15262701 19480.4 -11294.3 1565.14 565.319 -568.519 801.747 
15262400 18821.1 -12221.7 1616.57 1392.49 -809.427 1610.66 
20214 3
15263101 19460.3 -11923.1 1622 627.381 -367.56 727.122 
15262701 19855 -11609.1 1599.14 780.357 -655.952 1019.43 
15262400 19186.9 -12409.9 1644.86 761.905 -391.964 856.817 
20214.5 3
15263101 19785.8 -12192.6 1605.25 648.335 -536.817 841.731 
15262701 20194.4 -11913.1 1607.38 676.046 -605.542 907.59 
15262400 19508.5 -12669.5 1633.38 640.723 -517.217 823.431 
20215 3
15263101 20086 -12451.1 1579.71 616.53 -530.837 813.571 
15262701 20493.1 -12169.7 1589.71 613.486 -526.877 808.681 
15262400 19794.6 -12930 1623.29 587.416 -534.908 794.47 
20215.5 3
15263101 20372.9 -12732.5 1582.25 573.75 -562.714 803.639 
15262701 20826.2 -12436.2 1576.12 666.214 -533.071 853.233 
15262400 20082.5 -13163.6 1637.88 575.857 -467.25 741.575 
20216 3
15263101 20620.2 -12914 1606.62 484.1 -355.186 600.425 
15262701 21147 -12675.2 1589.75 627.691 -467.71 782.783 
15262400 20217.8 -13203.5 1645.5 264.677 -78.0333 275.941 
20216.5 3
15263101 20847.4 -13029.9 1624.57 456.182 -232.645 512.08 
15262701 21451.1 -12856.9 1595.43 610.729 -364.673 711.32 
15262400 20424.9 -13157 1646.29 415.878 93.3735 426.231 
20217 3
15263101 21202.4 -13087.2 1618.62 700.092 -113.201 709.185 
15262701 21735.2 -12974.5 1590.88 560.369 -232.037 606.51 
15262400 20735.1 -12553 1634.75 611.968 1191.32 1339.31 
20217.5 3
15263101 21390.2 -13018.9 1603.25 362.693 131.998 385.966 
15262701 21964.6 -13126.2 1591.38 442.809 -292.954 530.944 
15262400 21026.6 -12249.6 1624.5 562.741 585.666 812.208 
20218 3
15263101 21614.1 -13202.1 1601 433.027 -354.449 559.595 
15262701 22239.2 -13146.4 1607.62 531.19 -38.9265 532.614 
15262400 21219.2 -12142.2 1656 372.582 207.689 426.558 
20218.5 3
15263101 21750.2 -13189.8 1592.88 275 25 276.134 
15262701 22422.2 -13227.2 1607.88 369.697 -163.384 404.191 
15262400 21496.9 -12124.6 1661.62 560.859 35.6061 561.988 
20219 3
15263101 21888.4 -13221.8 1582 279.605 -64.7773 287.011 
15262701 22432 -13366.5 1601.62 19.7368 -281.883 282.573 
15262400 21707.5 -12040.9 1597.75 426.366 169.534 458.836 
20219.5 3
15263101 22065.7 -13354.9 1581.57 368.689 -276.73 460.989 
15262701 22584.9 -13386.4 1595.71 317.79 -41.4315 320.48 
15262400 21951.1 -11912.4 1573.43 506.534 267.04 572.614 
20220 3
15263101 22267.9 -13436.4 1549.62 402.711 -162.386 434.218 
15262701 22740.1 -13346 1555.75 309.299 80.535 319.611 
15262400 22164.1 -11908.4 1573 424.267 8.07484 424.344 
20220.5 2
15263101 22374.6 -13513.4 1500.43 222.284 -160.528 274.189 
15262701 22828.7 -13316.3 1547.57 184.561 61.9048 194.666 
20221 2
15263101 22612 -13671.8 1483.38 488.536 -325.764 587.188 
15262701 23010.8 -13393.1 1566 374.559 -158.106 406.561 
20221.5 2
15263101 22918.4 -13799.6 1531.75 607.887 -253.72 658.711 
15262701 23168.6 -13384.9 1553.38 313.244 16.369 313.671 
20222 2
15263101 23112.8 -13802.9 1534.5 387.974 -6.48703 388.028 
15262701 23235.2 -13308.1 1528.88 132.984 153.194 202.862 
20222.5 1
15263101 23754.9 -14028 1563.88 1302.48 -456.643 1380.21 
20223 1
15263101 24287.9 -14176.9 1591.38 1038.99 -290.205 1078.75 
20223.5 1
15263101 24509.1 -14366.1 1584.5 444.277 -380.02 584.634 
20224 1
15263101 24681.1 -14542.5 1584.38 346.076 -354.879 495.69 
20224.5 1
15263101 24794.1 -14509.5 1619.75 221.569 64.7059 230.824 
20225 1
15263101 24932.6 -14402.8 1618.25 279.234 215.222 352.551 
20225.5 1
15263101 24944.8 -14456.5 1609 23.4981 -104.167 106.784 
20226 1
15263101 24991.3 -14628.1 1622.29 93.822 -346.054 358.547 
20226.5 1
15263101 25003.4 -14611.4 1634 25.186 34.933 43.0657 
20227 1
15263101 24983.4 -14650.9 1626.12 -38.2409 -75.5258 84.6553 
20227.5 1
15263101 24948 -14774.2 1618.88 -72.0468 -251.273 261.398 
20228 1
15263101 24879.5 -14590 1611.25 -134.314 361.275 385.434 
20228.5 1
15263101 24974.1 -14166.2 1591.62 186.637 835.799 856.384 
20229 1
15263101 25293.4 -13778.7 1559.29 654.311 794.131 1028.96 
20229.5 1
15263101 25274.9 -13734 1546.5 -38.0977 91.8158 99.4061 
20230 1
15263101 25319.9 -13790.8 1531.75 87.3786 -110.194 140.634 
20230.5 1
15263101 25368.3 -14141.7 1551 94.1843 -682.81 689.275 
20231 1
15263101 25420.8 -14340.2 1550.5 107.73 -407.671 421.665 
20231.5 1
15263101 25406.8 -14508.1 1566.12 -27.027 -324.083 325.208 
20232 1
15263101 25626.7 -14443.1 1590.29 447.082 132.078 466.183 
20232.5 1
15263101 25652.6 -14519.6 1569.57 54.8984 -162.269 171.304 
20233 1
15263101 25619.1 -14744 1590 -63.8291 -428.299 433.029 
20233.5 1
15263101 25727.3 -15002.3 1616.71 208.804 -498.621 540.576 
20234 1
15263101 25899.9 -15157.9 1629.25 352.223 -317.529 474.221 
20234.5 1
15263101 26057.1 -15249.4 1639.14 331.09 -192.744 383.107 
20235 1
15263101 26419.6 -15295.2 1578.5 729.34 -92.196 735.144 
20235.5 1
15263101 26792 -15383.4 1523.57 738.839 -174.957 759.272 
20236 1
15263101 27093.4 -15576.8 1514.88 586.333 -376.112 696.596 
20236.5 1
15263101 27410.6 -15590.9 1491.57 649.993 -28.9081 650.635 
20237 1
15263101 27657.1 -15678 1448.75 489.194 -172.902 518.85 
20237.5 1
15263101 27922.7 -15827.9 1501.29 536.544 -302.742 616.062 
20238 1
15263101 28178 -15896.5 1495.88 510.571 -137.286 528.706 
20238.5 1
15263101 28463.8 -15920.8 1496.38 558.105 -47.3633 560.112 
20239 1
15263101 28728.9 -16018.7 1680.14 548.876 -202.825 585.152 
20239.5 1
15263101 28935.4 -16242.8 1667.12 413.863 -448.969 610.62 
20240 1
15263101 29245.5 -16319.9 1702.25 596.394 -148.317 614.56 
20240.5 1
15263101 29486.4 -16368.1 1676 464.114 -92.9672 473.333 
20241 1
15263101 29706.7 -16413.7 1671.29 445.13 -92.0996 454.558 
20241.5 1
15263101 29854.9 -16440.3 1633.14 314.528 -56.4149 319.548 
20242 1
15263101 29977 -16349.4 1621.25 250.807 186.675 312.652 
20242.5 1
15263101 29962.9 -16270 1621.75 -27.5879 155.029 157.465 
20243 1
15263101 30076.1 -16279.9 1654.75 219.903 -19.1748 220.737 
20243.5 1
15263101 30002.6 -16298.3 1647.14 -146.814 -36.7479 151.343 
20244 1
15263101 29788.6 -16570 1623.12 -446.652 -567.253 721.993 
20244.5 1
15263101 29695.9 -16691.6 1622.43 -187.032 -245.104 308.313 
20245 1
15263101 29633.9 -16583.1 1605.5 -118.74 207.752 239.29 
20245.5 1
15263101 29583.1 -16362.4 1594.29 -101.262 440.512 452.001 
20246 1
15263101 29530.8 -16285.5 1616.88 -102.933 151.137 182.859 
20246.5 1
15263101 29615 -16450.7 1601.29 170.892 -335.12 376.178 
20247 1
15263101 29444.5 -16083.2 1618.88 -336.957 726.214 800.579 
20247.5 1
15263101 29658.2 -15963.5 1580.17 446.068 250 511.348 
20248 1
15263101 30443.1 -16008.1 1585.38 1576.22 -89.6084 1578.77 
20248.5 1
15263101 30522.6 -15879.9 1621.14 159.211 257.05 302.362 
20249 1
15263101 30577.5 -15886.1 1611.62 104.427 -11.9161 105.105 
20249.5 1
15263101 30480.6 -15892.4 1612.43 -189.684 -12.3358 190.085 
20250 1
15263101 30461.6 -15840.9 1617.86 -38.6965 105.033 111.935 
20250.5 1
15263101 30481.4 -15836.3 1637.43 40.4422 9.31044 41.5001 
20251 1
15263101 30437.4 -15866.3 1625.71 -93.4183 -63.6943 113.066 
20251.5 1
15263101 30423.1 -15873.9 1632.88 -27.4015 -14.5389 31.0197 
20252 1
15263101 30405 -15835.9 1675.14 -36.1776 75.8839 84.0666 
20252.5 1
15263101 30385.7 -15868.4 1673.29 -39.8465 -67.2963 78.2083 
20253 1
15263101 30332.7 -15943.6 1661.86 -105.368 -149.389 182.81 
20253.5 1
15263101 30358 -15862.3 1647.57 52.2432 167.946 175.884 
20254 1
15263101 30392.4 -15888.2 1648.38 67.6673 -51.1108 84.8008 
20254.5 1
15263101 30414.9 -15892.6 1642 43.57 -8.37486 44.3676 
20255 1
15263101 30427.4 -15890.1 1629.71 25.0427 4.83779 25.5057 
20255.5 1
15263101 30456.1 -15852.3 1618.29 58.8407 77.5761 97.3668 
20256 1
15263101 30432.1 -15852.4 1611.38 -47.9398 -0.178215 47.9402 
20256.5 1
15263101 30415.3 -15822.7 1633 -32.9536 58.0445 66.7465 
20257 1
15263101 30478.7 -16109.4 1629.29 128.139 -579.221 593.225 
20257.5 1
15263101 30482 -16210.1 1647.88 6.46794 -198.221 198.327 
20258 1
15263101 30452 -16326.7 1671 -57.6923 -224.21 231.514 
20258.5 1
15263101 30356.9 -16350.9 1678 -206.384 -52.3706 212.925 
20259 1
15263101 30437.4 -16187.2 1659.75 154.842 314.629 350.667 
20259.5 1
15263101 30442.9 -15914.6 1631.57 10.5833 526.407 526.513 
20260 1
15263101 30356 -15844.7 1643.71 -178.351 143.444 228.878 
20260.5 1
15263101 30252.4 -15892 1652.71 -207.558 -94.7609 228.166 
20261 1
15263101 30251.4 -16076.3 1660.14 -2.01613 -371.544 371.549 
20261.5 1
15263101 30268 -16048.9 1685.43 33.9578 56.2061 65.6678 
20262 1
15263101 30302.9 -15990.5 1670.25 66.8103 111.795 130.238 
20262.5 1
15263101 30276.1 -16036.9 1705.43 -52.416 -90.8964 104.927 
20263 1
15263101 30246.4 -16166.6 1683.29 -60.2724 -263.112 269.927 
20263.5 1
15263101 30244.7 -16080.9 1669.86 -3.4632 173.16 173.195 
20264 1
15263101 30022.1 -15966.8 1657.12 -439.9 225.508 494.334 
20264.5 1
15263101 29850.9 -15858.9 1640.14 -336.479 211.97 397.68 
20265 1
15263101 29746.4 -15903.3 1635.71 -210.967 -89.7547 229.266 
20265.5 1
15263101 29735.9 -15955.9 1642.43 -21.0586 -104.724 106.82 
20266 1
15263101 29686.9 -15851.6 1650.14 -103.158 219.549 242.576 
20266.5 1
15263101 29666 -15829.6 1655.71 -43.362 45.738 63.0257 
20267 1
15263101 29716.7 -15816 1663 101.836 27.2519 105.419 
20267.5 1
15263101 29847.6 -15929 1664.29 255.082 -220.273 337.027 
20268 1
15263101 30074.7 -16126 1669.71 457.949 -397.177 606.191 
20268.5 1
15263101 30111 -16232.8 1661.5 70.3212 -206.88 218.505 
20269 1
15263101 30006.3 -16062.9 1651.71 -197.202 319.949 375.84 
20269.5 1
15263101 29849.9 -15954.7 1649.57 -334.965 231.569 407.217 
20270 1
15263101 29815.4 -15945.3 1654.14 -67.7728 18.5602 70.2683 
20270.5 1
15263101 29969.7 -15990 1653.43 308.571 -89.4286 321.269 
20271 1
15263101 30215 -15887.4 1652.38 484.754 202.816 525.472 
20271.5 1
15263101 30411.1 -15899.1 1649.43 377.925 -22.6741 378.604 
20272 1
15263101 30834.4 -16021 1633.57 862.089 -248.182 897.102 
20272.5 1
15263101 31191.6 -16105.9 1631.57 711.44 -169.038 731.246 
20273 1
15263101 31600.6 -16243.7 1635.71 818 -275.714 863.216 
20273.5 1
15263101 31716.6 -16389.6 1640.57 232.932 -292.886 374.218 
20274 1
15263101 31923 -16566.4 1639 408.769 -350.212 538.276 
20274.5 1
15263101 33020.4 -17017.6 1631.14 2203.67 -905.909 2382.61 
20275 1
15263101 33735.9 -17234.3 1593 1428 -432.563 1492.08 
20275.5 1
15263101 34065.1 -17336.1 1562.86 677.543 -209.583 709.217 
20276 1
15263101 34371.7 -17464.7 1580 605.872 -254.094 656.997 
20276.5 1
15263101 34561.7 -17560.1 1559.29 392.562 -197.166 439.294 
20277 1
15263101 34772.4 -17697.9 1575 443.609 -289.925 529.948 
20277.5 1
15263101 35070.5 -17896.4 1583.75 557.143 -371.061 669.399 
20278 1
15263101 35374.3 -18011.1 1606.14 607.571 -229.536 649.484 
20278.5 1
15263101 35662.1 -18130.7 1595.71 615.079 -255.495 666.033 
20279 1
15263101 35962.4 -18399.7 1594.43 607.866 -544.534 816.1 
20279.5 1
15263101 36293.8 -18541.1 1554.88 627.503 -267.823 682.268 
20280 1
15263101 36646.9 -18677.4 1562.14 700.609 -270.444 750.995 
20280.5 1
15263101 36895.6 -18809.9 1519.25 492.61 -262.27 558.077 
20281 1
15263101 37240.7 -18853.3 1505.29 698.561 -87.8759 704.067 
20281.5 1
15263101 37616.7 -18995.3 1545.71 778.468 -293.996 832.133 
20282 1
15263101 37959 -19125.9 1550.86 705.744 -269.219 755.35 
20282.5 1
15263101 38325.8 -19225.9 1538.12 689.38 -188.003 714.556 
20283 1
15263101 38682.1 -19221.1 1521.43 678.844 9.01361 678.903 
20283.5 1
15263101 38840.4 -19199.1 1512.14 335.351 46.6102 338.575 
20284 1
15263101 38935.1 -19110 1506.29 196.096 184.561 269.288 
20284.5 1
15263101 38919.8 -19123.2 1495.75 -29.1531 -25.0947 38.4662 
20285 1
15263101 38877.9 -19133.7 1489.43 -82.9562 -20.7214 85.505 
20285.5 1
15263101 39056.4 -19150.9 1507.43 375.15 -36.0144 376.875 
20286 1
15263101 39169.7 -19164.4 1507.43 231.195 -27.6968 232.848 
20286.5 1
15263101 39186.1 -19211.2 1498.5 31.0221 -88.5093 93.7884 
20287 1
15263101 39262 -19372.1 1491.57 144.8 -307.047 339.478 
20287.5 1
15263101 39413.5 -19523.7 1505.17 325.107 -325.158 459.807 
20288 1
15263101 39616.1 -19671 1530.43 432.074 -314.144 534.204 
20288.5 1
15263101 39948 -19894.1 1529.62 629.71 -423.387 758.809 
20289 1
15263101 40242.2 -20219.8 1540.33 570.09 -631.218 850.552 
20289.5 1
15263101 40596.9 -20508.6 1558.71 762.775 -620.942 983.562 
20290 1
15263101 41086.6 -20992 1604.14 936.356 -924.338 1315.74 
20290.5 1
15263101 41380.3 -21300.3 1592.71 598.196 -627.873 867.216 
20291 1
15263101 41567.1 -21605.7 1601.14 375.97 -614.544 720.429 
20291.5 1
15263101 41758.4 -21804.9 1634.29 397.683 -414.018 574.076 
20292 1
15263101 42099 -22067.1 1615 645.022 -496.719 814.115 
20292.5 1
15263101 42424.3 -22305.3 1644 631.715 -462.54 782.948 
20293 1
15263101 42747.7 -22416.9 1618.57 665.393 -229.473 703.85 
20293.5 1
15263101 42994.7 -22612.9 1593.57 480.545 -381.323 613.458 
20294 1
15263101 43343.9 -22794.9 1587.86 695.504 -362.55 784.326 
20294.5 1
15263101 43793.4 -22858.3 1567.57 913.763 -128.92 922.813 
20295 1
15263101 44206.4 -22999.4 1548.86 830.986 -283.99 878.173 
20295.5 1
15263101 44662.1 -23045.3 1616.57 965.496 -97.155 970.372 
20296 1
15263101 45031.5 -23097.4 1598.12 713.045 -100.558 720.1 
20296.5 1
15263101 45375.1 -23318.1 1632.86 684.548 -439.777 813.639 
20297 1
15263101 45829.6 -23436 1646.88 899.965 -233.38 929.733 
20297.5 1
15263101 46213 -23470.7 1682.86 756.164 -68.47 759.257 
20298 1
15263101 46524.4 -23454.7 1713 664.027 34.1151 664.903 
20298.5 1
15263101 46868.7 -23615 1697.71 696.935 -324.465 768.762 
20299 1
15263101 47151.5 -23760.5 1679.12 545.918 -280.888 613.942 
