# Supplementary material for: Intrinsic group behaviour II: On the dependence of triad spatial dynamics on social and personal features; and on the effect of social interaction on small group dynamics
Source: PLoS One. 2019 Dec 3;14(12):e0225704. doi: 10.1371/journal.pone.0225704 (PMC6890182; doi:10.1371/journal.pone.0225704)
Supplement: S4 Data Set — (ZIP) [file pone.0225704.s004.zip › set_3_nint/group_traj_triad_noint/traj_3_0324_41.dat]

3 15242701 15242800 15242200 0 0 0 1 3 1 0 10 10 10 1620.96 1649.79 1600.35 
20061.5 1
15242200 41931 -22991.5 1593 0 0 0 
20062 1
15242200 41646.9 -22828.9 1595.71 -858.438 491.368 989.12 
20062.5 1
15242200 41073.3 -22598.6 1625.29 -1165.8 468.06 1256.25 
20063 1
15242200 40538.1 -22371 1596.57 -1078.92 458.813 1172.42 
20063.5 1
15242200 40044.7 -22208.4 1640.86 -1000.87 329.759 1053.79 
20064 1
15242200 39620.6 -21939.7 1707.57 -834.927 528.965 988.386 
20064.5 1
15242200 38989.1 -21735 1719.71 -1252.83 406.179 1317.03 
20065 1
15242200 38539.1 -21608 1719.71 -898.204 253.493 933.289 
20065.5 1
15242200 38116.5 -21542.8 1732.67 -871.429 134.364 881.726 
20066 1
15242200 37699.5 -21395 1722.17 -900.648 319.294 955.571 
20066.5 1
15242200 37255.1 -21226.4 1710.86 -901.333 341.93 964.011 
20067 2
15242701 35798.5 -19630 1655 0 0 0 
15242200 36800.4 -21055.9 1692.43 -891.597 334.454 952.263 
20067.5 2
15242701 35526 -19504.3 1646.57 -838.462 386.813 923.386 
15242200 36317 -20831 1666.71 -936.877 435.77 1033.26 
20068 2
15242701 34966.3 -19293.9 1663.71 -1076.37 404.67 1149.93 
15242200 35833 -20612.4 1645.57 -930.769 420.33 1021.28 
20068.5 3
15242800 34060.2 -19940.2 1662.5 0 0 0 
15242701 34449.9 -19128 1656 -1012.61 325.21 1063.55 
15242200 35107.4 -20532.9 1656.14 -1422.69 156.022 1431.22 
20069 3
15242800 33650 -19727.4 1626 -1030.78 534.727 1161.22 
15242701 33968.6 -18984.6 1621.29 -954.932 284.58 996.434 
15242200 34575.9 -20354.6 1651 -1054.71 353.741 1112.45 
20069.5 3
15242800 33136.7 -19564.2 1586.5 -1062.8 338.016 1115.26 
15242701 33486.3 -18916.2 1601 -998.423 141.625 1008.42 
15242200 34103.3 -20214.3 1667.5 -978.31 290.348 1020.49 
20070 3
15242800 32668 -19402.6 1552.29 -984.594 339.486 1041.48 
15242701 32972.9 -18791 1590.71 -1078.73 262.955 1110.32 
15242200 33589.1 -20059.3 1627.14 -1080.23 325.73 1128.27 
20070.5 3
15242800 32184.3 -19300.3 1541.29 -941.078 198.999 961.888 
15242701 32420.4 -18692.4 1569.71 -1074.76 191.773 1091.74 
15242200 33140 -19957.9 1596 -873.819 197.332 895.823 
20071 3
15242800 31371.6 -19143 1421.14 -1581.16 306.003 1610.49 
15242701 31701.4 -18444.9 1551.71 -1398.83 481.656 1479.43 
15242200 32760.7 -19915.9 1580.57 -737.91 81.7121 742.42 
20071.5 3
15242800 30990 -18961.3 1327.43 -742.357 353.53 822.239 
15242701 31194.4 -18169 1465 -986.381 536.687 1122.93 
15242200 32222 -19753.9 1562.14 -1048.08 315.175 1094.45 
20072 3
15242800 30369.3 -18724.4 1341.86 -1238.95 472.769 1326.09 
15242701 30663.1 -18034.9 1404.43 -1060.45 267.75 1093.73 
15242200 31424.4 -19369.1 1505.43 -1591.96 767.893 1767.48 
20072.5 3
15242800 29806.1 -18442.4 1324.86 -1175.66 588.727 1314.83 
15242701 30078.7 -17810.7 1436.57 -1220.1 467.939 1306.76 
15242200 30749.7 -19122.4 1393.43 -1408.59 515.061 1499.8 
20073 3
15242800 29288 -18239.1 1374.57 -1042.54 409.026 1119.91 
15242701 29571.7 -17599.4 1525.29 -1020.12 425.122 1105.16 
15242200 30188.6 -18925.1 1320.14 -1129.06 396.953 1196.81 
20073.5 3
15242800 28801.6 -18068.7 1489.71 -968.981 339.499 1026.73 
15242701 29098.6 -17411.3 1581.86 -942.516 374.787 1014.3 
15242200 29618.9 -18644.3 1314.43 -1134.89 559.476 1265.3 
20074 3
15242800 28336.8 -17883 1540.88 -895.61 357.831 964.448 
15242701 28590.9 -17247.6 1600 -978.22 315.339 1027.79 
15242200 29026.9 -18405.4 1413 -1140.62 460.329 1230.01 
20074.5 3
15242800 27776.7 -17729.4 1571.86 -1104.61 302.902 1145.38 
15242701 28128.7 -17118.4 1620.57 -911.56 254.825 946.508 
15242200 28364.7 -18218.3 1505.43 -1306.04 369.012 1357.17 
20075 3
15242800 27146.1 -17608.1 1556.71 -1261.14 242.571 1284.26 
15242701 27660.9 -16950.9 1664.29 -935.714 335.143 993.923 
15242200 27805.7 -18153 1537 -1118 130.571 1125.6 
20075.5 3
15242800 26615.3 -17451.4 1575 -1055.38 311.559 1100.41 
15242701 27156.1 -16785 1670.86 -1003.41 329.736 1056.2 
15242200 27385.6 -17975.6 1551 -835.274 352.741 906.702 
20076 3
15242800 26148.3 -17313.7 1569.71 -951.12 280.477 991.613 
15242701 26648.1 -16582.1 1629.71 -1034.62 413.151 1114.06 
15242200 26960 -17852.6 1588.57 -866.744 250.509 902.22 
20076.5 3
15242800 25654 -17162.1 1587.71 -996.544 305.588 1042.35 
15242701 26098 -16413.9 1615.86 -1109.16 339.286 1159.89 
15242200 26430.7 -17643.7 1595.57 -1067.11 421.083 1147.18 
20077 3
15242800 25190.7 -16934.1 1545.29 -967.194 475.992 1077.98 
15242701 25603.4 -16275 1644.14 -1032.51 289.89 1072.43 
15242200 25919.4 -17461.4 1615.71 -1067.4 380.555 1133.21 
20077.5 3
15242800 24690.9 -16646.6 1520.71 -1037.05 596.621 1196.42 
15242701 25142.1 -16075.9 1628.43 -957.024 413.159 1042.4 
15242200 25446.6 -17198.3 1613.43 -981.031 545.94 1122.71 
20078 3
15242800 24194 -16336.7 1563.43 -1018.15 634.953 1199.91 
15242701 24666.9 -15847.6 1614.71 -973.946 467.799 1080.47 
15242200 24974 -16911.7 1580.43 -968.384 587.237 1132.53 
20078.5 3
15242800 23834.4 -16164.9 1572.86 -714.854 341.664 792.307 
15242701 24276.7 -15598.7 1605.29 -775.632 494.746 919.988 
15242200 24503.3 -16632.7 1598.57 -935.814 554.672 1087.85 
20079 3
15242800 23401.9 -15985.1 1552.57 -836.695 347.61 906.031 
15242701 23849.1 -15355.7 1581.14 -827.024 470.019 951.255 
15242200 24122.3 -16345.3 1576.71 -736.944 555.955 923.132 
20079.5 3
15242800 22957.6 -15751.8 1519.62 -852.653 447.971 963.169 
15242701 23457 -15109 1555.5 -752.673 473.54 889.245 
15242200 23822.5 -16097.9 1585.88 -575.404 474.877 746.055 
20080 3
15242800 22458.9 -15454.9 1511.14 -951.847 566.589 1107.72 
15242701 22987.7 -14818.1 1560.29 -895.583 555.071 1053.65 
15242200 23398.4 -15796 1557.57 -809.297 576.097 993.403 
20080.5 3
15242800 22039.7 -15228.7 1454.29 -851.916 459.64 968.003 
15242701 22534.7 -14524.9 1532.71 -920.732 596.109 1096.86 
15242200 22966.7 -15529.3 1522.29 -877.468 542.102 1031.42 
20081 3
15242800 21530.3 -14815.3 1470.29 -1039.65 843.732 1338.94 
15242701 22000 -14206.7 1548.29 -1091.25 649.271 1269.8 
15242200 22577.6 -15274.4 1478.29 -794.169 520.117 949.329 
20081.5 3
15242800 21086.1 -14571.6 1493.57 -913.874 501.47 1042.42 
15242701 21549 -13943.1 1572.43 -927.984 542.328 1074.84 
15242200 22036 -15043.6 1438.57 -1114.34 475.015 1211.36 
20082 3
15242800 20726.1 -14290.1 1556.25 -700.424 547.561 889.054 
15242701 21088.9 -13713.6 1586.38 -895.185 446.533 1000.37 
15242200 21562.1 -14780.2 1470.62 -921.936 512.298 1054.71 
20082.5 3
15242800 20271.9 -13991.7 1556.57 -914.02 600.424 1093.59 
15242701 20707.3 -13510.6 1589 -767.785 408.558 869.721 
15242200 21105.4 -14405.1 1535.43 -918.906 754.743 1189.13 
20083 3
15242800 19947 -13678 1564.86 -698.618 674.654 971.198 
15242701 20353.1 -13236.1 1581 -761.598 590.169 963.499 
15242200 20675.6 -14151.4 1541.29 -924.424 545.622 1073.44 
20083.5 3
15242800 19588.7 -13362.4 1562.14 -716.571 631.143 954.891 
15242701 19954.6 -12934.3 1596.43 -797.143 603.714 999.954 
15242200 20310.9 -13894.9 1550.71 -729.429 513.143 891.842 
20084 3
15242800 19233.1 -13030.9 1562.29 -712.568 664.472 974.308 
15242701 19664.9 -12584.9 1587.29 -580.59 700.258 909.64 
15242200 19930.1 -13614.4 1560.14 -762.954 561.981 947.588 
20084.5 3
15242800 18870.5 -12694.1 1559.5 -701.437 651.319 957.199 
15242701 19344.1 -12218.2 1597.38 -620.372 709.105 942.173 
15242200 19553.2 -13246.4 1559.75 -729 711.902 1018.94 
20085 3
15242800 18553.7 -12372.3 1544.71 -626.059 636.046 892.471 
15242701 19008.9 -11852.4 1609.71 -662.585 722.967 980.663 
15242200 19178.4 -12883.3 1552.71 -740.754 717.568 1031.32 
20085.5 3
15242800 18219.7 -11965.1 1511.29 -706.131 860.767 1113.35 
15242701 18680 -11503.7 1598.86 -695.258 737.24 1013.36 
15242200 18832.1 -12577.1 1577.71 -732.105 647.236 977.186 
20086 3
15242800 17713.4 -11612.9 1510.62 -1002.65 697.56 1221.43 
15242701 18211.4 -11099.5 1594.12 -927.97 800.424 1225.48 
15242200 18449 -12276.6 1568.62 -758.699 595.085 964.235 
20086.5 3
15242800 17180.4 -11282 1545.43 -1061.65 659.114 1249.61 
15242701 17698.4 -10572.7 1609.86 -1021.81 1049.37 1464.67 
15242200 17982.6 -11921.6 1521.86 -929.141 707.278 1167.71 
20087 3
15242800 16678 -10866 1558.38 -962.507 796.935 1249.61 
15242701 17322.2 -10255.5 1613.5 -720.649 607.69 942.667 
15242200 17363.5 -11514.4 1548.12 -1185.96 780.07 1419.51 
20087.5 3
15242800 16312.9 -10467.9 1577.86 -715.966 780.672 1059.27 
15242701 17000.7 -9886.43 1646 -630.462 723.669 959.781 
15242200 16954.9 -11208.9 1547.71 -801.261 599.055 1000.44 
20088 3
15242800 15920.7 -10111.1 1609.71 -822.102 747.829 1111.35 
15242701 16654.4 -9456.57 1669.86 -725.966 901.168 1157.21 
15242200 16604.1 -10847 1584.57 -735.25 758.61 1056.45 
20088.5 3
15242800 15605.7 -9755.43 1617.57 -625 705.782 942.737 
15242701 16370.6 -9034.29 1675.29 -563.209 837.868 1009.57 
15242200 16138 -10534.4 1605.43 -924.887 620.181 1113.57 
20089 3
15242800 15221 -9367.14 1623.14 -783.532 790.806 1113.24 
15242701 16140.9 -8727 1661.86 -467.85 625.836 781.38 
15242200 15735.6 -10247.7 1648.71 -819.61 583.939 1006.35 
20089.5 3
15242800 14879.6 -8978.71 1614 -678.784 772.224 1028.14 
15242701 15769.1 -8398.43 1670.14 -738.995 653.224 986.313 
15242200 15355.7 -9857.71 1652.43 -755.183 775.348 1082.34 
20090 3
15242800 14590.9 -8553.57 1584.57 -572.846 843.537 1019.66 
15242701 15377.3 -8031.29 1647.43 -777.494 728.458 1065.43 
15242200 15087.4 -9519.14 1620.14 -532.313 671.769 857.106 
20090.5 3
15242800 14181.4 -8066.86 1542.14 -844.183 1003.53 1311.38 
15242701 14984.9 -7643.43 1587.43 -809.131 799.705 1137.64 
15242200 14758.6 -9122.86 1600.14 -678.056 817.084 1061.78 
20091 3
15242800 13848.5 -7569.38 1544.25 -626.984 936.878 1127.32 
15242701 14605.6 -7182.75 1578.38 -714.185 867.568 1123.71 
15242200 14383.8 -8681.38 1587.12 -705.878 831.416 1090.65 
20091.5 3
15242800 13532 -7189.14 1564.57 -605.163 727.021 945.929 
15242701 14111.1 -6628.43 1586.14 -945.473 1059.89 1420.31 
15242200 14058.1 -8208.43 1545.43 -622.576 904.295 1097.88 
20092 3
15242800 13189.7 -6774.71 1583.29 -677.793 820.651 1064.36 
15242701 13840.3 -6243.71 1601.57 -536.351 761.81 931.68 
15242200 13745.3 -7841 1553.86 -619.519 727.581 955.604 
20092.5 3
15242800 12863.1 -6456.57 1600.29 -661.076 644.014 922.917 
15242701 13555.4 -5901.71 1611.57 -576.634 692.308 900.998 
15242200 13331.1 -7332 1574.86 -838.346 1030.36 1328.34 
20093 3
15242800 12601.1 -6069.43 1604.14 -530.364 783.69 946.286 
15242701 13238.1 -5578.71 1614.29 -642.279 653.846 916.535 
15242200 13077.4 -6947.29 1601 -513.592 778.774 932.88 
20093.5 3
15242800 12234.1 -5552 1589.29 -745.935 1051.68 1289.36 
15242701 12948.1 -5097 1592.57 -589.431 979.094 1142.83 
15242200 12795.7 -6539.43 1600.71 -572.59 828.978 1007.5 
20094 3
15242800 11815.8 -4907.88 1553.62 -828.501 1275.5 1520.95 
15242701 12558.9 -4631.62 1565.12 -770.827 921.535 1201.42 
15242200 12549.4 -6128.5 1589.25 -487.801 813.72 948.73 
20094.5 3
15242800 11502.6 -4448 1538.14 -626.357 919.75 1112.77 
15242701 12118.9 -4069.57 1571.57 -880.036 1124.11 1427.61 
15242200 12324 -5680.71 1572.29 -450.75 895.571 1002.61 
20095 3
15242800 11187.4 -4043.29 1532.29 -648.442 832.745 1055.43 
15242701 11708.4 -3707.43 1564 -844.503 745.15 1126.25 
15242200 12121.4 -5205.86 1541.71 -416.814 977.072 1062.26 
20095.5 3
15242800 10843.3 -3581.71 1547.57 -712.511 955.634 1192.02 
15242701 11411.3 -3246.57 1581.14 -615.203 954.156 1135.29 
15242200 11921.7 -4608 1537.71 -413.487 1237.8 1305.04 
20096 3
15242800 10515.4 -3267.57 1590.86 -663.678 635.917 919.162 
15242701 11119.4 -2962.29 1592.57 -590.804 575.477 824.756 
15242200 11662.7 -4146.57 1538 -524.291 934.066 1071.15 
20096.5 3
15242800 10182.9 -2973.14 1602.14 -653.382 578.445 872.644 
15242701 10770.6 -2741.86 1623.86 -685.377 433.062 810.731 
15242200 11435.4 -3746.71 1542 -446.534 785.574 903.614 
20097 3
15242800 9795.14 -2536.71 1631.14 -751.384 845.792 1131.35 
15242701 10320.3 -2452.86 1651.71 -872.647 560.078 1036.92 
15242200 11143.7 -3253.57 1553.14 -565.338 955.703 1110.39 
20097.5 3
15242800 9254.57 -1997.29 1653.29 -1045.59 1043.38 1477.13 
15242701 9834 -2095.14 1649.29 -940.591 691.904 1167.67 
15242200 10659 -2822.71 1583.14 -937.552 833.379 1254.4 
20098 3
15242800 8858.29 -1548.71 1621 -810.4 917.324 1224.02 
15242701 9390.43 -1643.71 1649 -907.099 923.167 1294.24 
15242200 10155.1 -2546.43 1607.57 -1030.38 565.001 1175.12 
20098.5 3
15242800 8437.43 -1204.57 1605.14 -874.963 715.474 1130.25 
15242701 8925.29 -1098.71 1637.29 -967.033 1133.06 1489.62 
15242200 9708.29 -2175 1595.71 -929.017 772.201 1208.04 
20099 3
15242800 8153 -719.429 1582.71 -591.328 1008.61 1169.17 
15242701 8839.14 -639.143 1623.71 -179.091 955.45 972.09 
15242200 9178.29 -1754.14 1604.29 -1101.87 874.963 1407.01 
20099.5 3
15242800 7837.57 -147.857 1569 -633.391 1147.73 1310.91 
15242701 8631.57 -221.286 1616.86 -416.81 839.071 936.894 
15242200 8842.71 -1348 1626.71 -673.838 815.548 1057.91 
20100 3
15242800 7468.62 272.625 1592 -701.419 799.396 1063.5 
15242701 8297.62 375.625 1603.25 -634.879 1134.81 1300.33 
15242200 8496.5 -818.75 1623.5 -658.202 1006.18 1202.34 
20100.5 3
15242800 7181.14 748.857 1630 -577.273 956.289 1117.02 
15242701 8165.43 807.571 1569.86 -265.455 867.362 907.074 
15242200 8162.14 -357 1591.86 -671.4 927.209 1144.77 
20101 3
15242800 6893.43 1142.86 1607.71 -594.451 814.05 1007.99 
15242701 7707.29 1118.57 1561.43 -946.576 642.562 1144.07 
15242200 7742.57 192.286 1620.43 -866.883 1134.89 1428.1 
20101.5 3
15242800 6619 1755.88 1583.25 -544.501 1216.31 1332.62 
15242701 7312 1617.75 1620.38 -784.297 990.434 1263.36 
15242200 7306.75 712.25 1641.5 -864.725 1031.68 1346.14 
20102 3
15242800 6201.43 2390.43 1562.71 -836.816 1271.65 1522.29 
15242701 6913.71 2181.71 1664.14 -798.168 1130.19 1383.62 
15242200 6913.29 1154.57 1614.14 -788.506 886.416 1186.37 
20102.5 3
15242800 5980.57 2929.14 1564.71 -431.362 1052.18 1137.17 
15242701 6675.14 2646.29 1664.29 -465.96 907.366 1020.02 
15242200 6630.57 1629.57 1584.43 -552.176 927.734 1079.62 
20103 3
15242800 5628.14 3499.14 1541.14 -709.112 1146.88 1348.4 
15242701 6375 3214.86 1661.71 -603.909 1144.01 1293.62 
15242200 6207.86 2151 1558.71 -850.532 1049.15 1350.6 
20103.5 3
15242800 5428 3982.43 1517.43 -395.539 955.11 1033.77 
15242701 6030.71 3847.57 1693.14 -680.407 1250.42 1423.56 
15242200 5791.71 2770.86 1552 -822.417 1225.01 1475.48 
20104 3
15242800 5269.71 4233 1568.71 -327.714 518.781 613.621 
15242701 5819.71 4409.14 1717.29 -436.853 1162.67 1242.03 
15242200 5496.43 3199.71 1532.14 -611.358 887.903 1078.02 
20104.5 3
15242800 5030.75 4735.75 1646.62 -468.557 985.784 1091.47 
15242701 5841 4722.25 1723.62 41.7367 613.936 615.353 
15242200 5146.88 3572.88 1508.12 -685.399 731.688 1002.57 
20105 3
15242800 4912.14 5032.86 1652 -226.35 566.998 610.509 
15242701 5764.29 4989.57 1715 -146.401 510.155 530.747 
15242200 4731.43 4054.71 1588.71 -792.837 919.541 1214.14 
20105.5 3
15242800 5199 5680.33 1632.33 584.23 1318.69 1442.31 
15242701 5643.67 5404.83 1715 -245.66 845.747 880.703 
15242200 4550.17 4671.17 1693.67 -369.169 1255.5 1308.65 
20106 3
15242800 5455.5 6410.17 1632 515.06 1465.53 1553.4 
15242701 5492 5754 1715 -304.552 701.138 764.425 
15242200 4433.17 5117.5 1721.17 -234.94 896.252 926.533 
20106.5 2
15242800 5613.71 7012.86 1632 333.083 1268.82 1311.81 
15242200 4584.57 5295.14 1708.86 318.747 373.985 491.39 
20107 1
15242800 5473.71 7395.86 1632 -280 766 815.571 
