# Supplementary material for: Intrinsic group behaviour II: On the dependence of triad spatial dynamics on social and personal features; and on the effect of social interaction on small group dynamics
Source: PLoS One. 2019 Dec 3;14(12):e0225704. doi: 10.1371/journal.pone.0225704 (PMC6890182; doi:10.1371/journal.pone.0225704)
Supplement: S4 Data Set — (ZIP) [file pone.0225704.s004.zip › set_3_nint/group_traj_triad_noint/traj_3_0324_40.dat]

3 15223802 15233402 15232303 0 0 0 1 0 1 0 10 10 10 1932.21 2075.51 1798.04 
19958 1
15223802 28009 -17576.2 648 0 0 0 
19958.5 1
15223802 28494.3 -17459.1 757 1034.72 249.518 1064.38 
19959 1
15223802 28927.1 -17495 846.143 860.551 -71.2866 863.499 
19959.5 1
15223802 29550.6 -17617.1 896.143 1259.45 -246.753 1283.4 
19960 1
15223802 30145 -17760.3 909 1262.06 -304.014 1298.16 
19960.5 1
15223802 30926.4 -18138 898.857 1547.38 -747.855 1718.63 
19961 1
15223802 31597.6 -18609.1 905.714 1315.97 -923.81 1607.85 
19961.5 1
15223802 32116.4 -19130.7 924 999.725 -1004.95 1417.53 
19962 1
15223802 32937.7 -19793.4 967.143 1629.54 -1314.91 2093.89 
19962.5 1
15223802 33321.7 -20194.5 978.5 804.932 -840.821 1164 
19963 1
15223802 33479.3 -20349.1 1019.86 334.648 -328.329 468.816 
19963.5 1
15223802 34001.4 -20122.3 1052.14 1040.13 451.907 1134.05 
19964 1
15223802 34557.3 -20233.9 1044.71 1094.21 -219.629 1116.03 
19964.5 1
15223802 35247.7 -20529.1 1026.86 1378.1 -589.393 1498.85 
19965 1
15223802 36125 -20928.1 1009.43 1779.48 -809.331 1954.89 
19965.5 1
15223802 36837 -21201.1 997.571 1385.21 -531.128 1483.55 
19966 1
15223802 37416.7 -21452.3 1025 1147.95 -497.313 1251.04 
19966.5 1
15223802 38066.9 -21827 1066.57 1282.33 -739.081 1480.07 
19967 1
15223802 38824.1 -22199.9 1163.71 1511.55 -744.226 1684.83 
19967.5 1
15223802 39379.4 -22564.6 1153.29 1137.88 -747.365 1361.37 
19968 1
15223802 40077.6 -23040.1 1107.43 1460.55 -994.919 1767.22 
19968.5 1
15223802 40729.9 -23461 1046.75 1254.43 -809.341 1492.86 
19969 1
15223802 41192 -23593.4 991.857 881.918 -252.726 917.415 
19969.5 1
15223802 41646.1 -23810.1 980.857 948.106 -452.431 1050.52 
19970 1
15223802 42272.6 -24017.1 950.429 1318.8 -435.789 1388.93 
19970.5 1
15223802 42986.7 -24328.4 922.429 1373.35 -598.626 1498.15 
19971 1
15223802 43541.9 -24716.7 1010.86 1103.66 -771.94 1346.84 
19971.5 1
15223802 43882.4 -25036.1 1029.29 697.892 -654.567 956.824 
19972 1
15223802 44228.5 -25044 1013 686.65 -15.5896 686.827 
19972.5 1
15223802 44395.7 -25208.1 1016.43 322.186 -316.268 451.474 
19973 1
15223802 44458.4 -25365.6 1016.71 129.308 -324.595 349.403 
19973.5 1
15223802 44543.2 -25478.6 1044.38 164.065 -218.672 273.377 
19974 1
15223802 44725.1 -25540.7 1170.71 363.786 -124.179 384.396 
19974.5 1
15223802 44740 -25784 1386.12 30.5075 -499.56 500.491 
19975 1
15223802 44732.3 -25851.6 1407 -15.3671 -134.604 135.479 
19975.5 1
15223802 44767.2 -25765 1393.88 68.5574 169.748 183.07 
19976 1
15223802 44584.7 -25805.4 1352.43 -360.031 -79.7408 368.756 
19976.5 1
15223802 44325.2 -25954.1 1312.62 -536.083 -307.224 617.877 
19977 1
15223802 44293.5 -26053.6 1311.75 -60.7075 -190.249 199.7 
19977.5 1
15223802 44282.6 -26027.8 1298.38 -21.7066 51.6467 56.0228 
19978 1
15223802 44230.4 -25814 1280.88 -108.628 444.387 457.471 
19978.5 1
15223802 43987.1 -25404.7 1271.56 -485.557 817.033 950.425 
19979 1
15223802 43990.9 -25202.3 1250.29 7.34516 396.825 396.893 
19979.5 1
15223802 43970.4 -25054.9 1161.88 -40.4785 291.326 294.124 
19980 1
15223802 43926.3 -25009.7 1059 -90.5324 92.7325 129.597 
19980.5 1
15223802 43865.5 -24998.1 1007.75 -120.607 22.9946 122.779 
19981 1
15223802 43865.8 -25084.1 993.125 0.503018 -173.038 173.039 
19981.5 1
15223802 43895.8 -25122.1 990.875 59.0551 -74.8032 95.3049 
19982 1
15223802 44108.4 -25358.4 962.143 439.419 -488.231 656.854 
19982.5 1
15223802 44490.6 -25627.6 1096.88 752.355 -529.914 920.243 
19983 1
15223802 44700.4 -25587.2 1423.75 410.47 79.0117 418.005 
19983.5 1
15223802 44537.3 -25615.6 1520.57 -334.199 -58.0357 339.201 
19984 1
15223802 44334 -25452 1531.12 -421.755 339.36 541.334 
19984.5 1
15223802 44177.4 -25076.7 1527 -316.946 759.688 823.153 
19985 1
15223802 44148.6 -24955.8 1514.38 -56.8118 238.588 245.259 
19985.5 1
15223802 44114.9 -24906.3 1523.14 -67.6711 99.1268 120.023 
19986 1
15223802 44117.9 -25025 1520.62 5.99972 -236.012 236.089 
19986.5 1
15223802 44322 -25314.9 1524.57 401.821 -570.585 697.873 
19987 1
15223802 44447.8 -25426.4 1528.25 258.214 -228.989 345.124 
19987.5 1
15223802 44421 -25360.9 1518.38 -52.451 128.431 138.729 
19988 1
15223802 44193.7 -24864.4 1461.43 -461.026 1006.99 1107.51 
19988.5 1
15223802 44109.8 -24748.2 1430.12 -165.284 228.698 282.173 
19989 1
15223802 44157.9 -24656.6 1408.25 95.1087 181.077 204.535 
19989.5 1
15223802 44166.1 -24651 1397.43 16.8388 11.4562 20.3664 
19990 1
15223802 44137.8 -24638.6 1365.75 -55.239 24.0759 60.2578 
19990.5 1
15223802 44208.6 -24962.7 1259.86 143.946 -658.718 674.263 
19991 1
15223802 44237.5 -25221.6 1239 56.946 -509.667 512.838 
19991.5 1
15223802 44174 -25355.3 1223.86 -127.255 -267.857 296.549 
19992 1
15223802 44072.7 -25598.4 1197.71 -206.706 -496.21 537.542 
19992.5 1
15223802 43963.3 -25546.4 1106.71 -227.03 107.884 251.36 
19993 1
15223802 43879.5 -25489 1021.12 -160.202 109.806 194.222 
19993.5 1
15223802 43768.4 -25310.7 948.143 -216.514 347.536 409.462 
19994 1
15223802 43735.9 -25196.7 927 -67.1576 235.052 244.457 
19994.5 1
15223802 43768.5 -25163.9 942.25 65.1554 65.5475 92.4213 
19995 1
15223802 43826.6 -25068 965.714 112.979 186.527 218.075 
19995.5 1
15223802 43897.6 -24928.6 1130.14 142.285 279.416 313.557 
19996 1
15223802 43999.7 -24906.9 1440.71 211.476 44.9571 216.202 
19996.5 1
15223802 43949.2 -24869.9 1548.38 -101.131 74.1125 125.38 
19997 1
15223802 43852 -24854.4 1548.14 -187.741 29.8194 190.095 
19997.5 1
15223802 43869 -24860.7 1570.43 34 -12.5714 36.2497 
19998 1
15223802 43966.9 -24817.7 1580.14 197.691 86.8687 215.935 
19998.5 1
15223802 43816.1 -25157.9 1577.29 -315.302 -711.596 778.321 
19999 1
15223802 43839.5 -25356 1560.75 45.8883 -389.279 391.974 
19999.5 1
15223802 43939.3 -25294.7 1570.57 196.429 120.641 230.518 
20000 1
15223802 44040.1 -24930.1 1583.88 200.476 724.83 752.043 
20000.5 1
15223802 44109.1 -24671.3 1594.29 138.312 518.716 536.839 
20001 1
15223802 44122.4 -24632.5 1591.12 27.115 79.4789 83.9769 
20001.5 1
15223802 44042.6 -24539 1577.29 -161.219 188.889 248.336 
20002 1
15223802 43981.4 -24528.6 1583.43 -124.781 21.2828 126.583 
20002.5 1
15223802 44060.2 -24563.9 1582.88 150.423 -67.3732 164.821 
20003 1
15223802 44247.4 -25013.4 1578.43 366.299 -879.753 952.963 
20003.5 2
15232303 45914.8 -22013.2 1685.8 0 0 0 
15223802 44532.6 -25324.6 1557.29 607.981 -663.418 899.868 
20004 2
15232303 45437 -21748.2 1640.88 -1071.3 594.058 1224.99 
15223802 44506.4 -25340.6 1529 -51.1649 -31.3546 60.008 
20004.5 2
15232303 44975.6 -21560.6 1605 -935.961 380.687 1010.42 
15223802 44577.3 -25212.9 1547.71 143.835 259.164 296.403 
20005 2
15232303 44621.9 -21426.9 1578.25 -700.389 264.745 748.756 
15223802 44655.2 -25137.6 1515 154.385 148.975 214.542 
20005.5 2
15232303 44163 -21268.3 1556.86 -912.276 315.287 965.222 
15223802 44672.6 -25096.7 1482.57 34.4362 81.3334 88.3232 
20006 2
15232303 43443.9 -21172.4 1595.75 -1461.64 194.94 1474.58 
15223802 44684.8 -25003.1 1446.25 24.7532 190.222 191.826 
20006.5 2
15232303 42814.9 -21341.1 1648.29 -1235.79 -331.567 1279.5 
15223802 44717.6 -25014.1 1405.43 64.4822 -21.6461 68.0184 
20007 2
15232303 42185.7 -21581.7 1692.57 -1316.2 -503.288 1409.14 
15223802 44610.4 -24971.6 1372.71 -224.148 89.0616 241.194 
20007.5 2
15232303 41731.1 -21388.8 1717.5 -893.103 379.105 970.233 
15223802 44427.2 -25011 1366.25 -359.879 -77.4628 368.122 
20008 2
15232303 41256.4 -21366.7 1700.71 -953.206 44.2484 954.232 
15223802 44451 -24916.4 1352.71 47.6908 189.902 195.799 
20008.5 2
15232303 40792.5 -21376.6 1685 -920.493 -19.6641 920.703 
15223802 44542.2 -25082.4 1396 181.052 -329.259 375.754 
20009 2
15232303 40808.9 -21558.1 1661.29 32.2626 -358.023 359.474 
15223802 44602.1 -24948.6 1391.14 118.132 263.912 289.145 
20009.5 2
15232303 40606.7 -21527.7 1653.86 -429.178 64.6042 434.013 
15223802 44745.1 -24426.1 1452.29 303.609 1109.19 1149.99 
20010 2
15232303 40349.1 -21716.4 1646 -487.858 -357.312 604.713 
15223802 44953.2 -23853.1 1579.75 394.142 1085.26 1154.62 
20010.5 2
15232303 40048 -21679.3 1653.29 -598.658 73.7362 603.182 
15223802 45280.9 -23544.1 1584.14 651.306 614.279 895.287 
20011 2
15232303 39909.5 -21493.8 1720.25 -277 371.071 463.058 
15223802 45582.9 -23491.8 1577.38 604.036 104.786 613.057 
20011.5 2
15232303 39668 -21167.7 1748.29 -476.331 643.068 800.268 
15223802 45527.4 -23383.3 1577.57 -109.362 213.934 240.266 
20012 2
15232303 39419.2 -21028.9 1785.62 -491.601 274.386 562.991 
15223802 45488.5 -23136.8 1590.88 -76.9339 487.225 493.261 
20012.5 2
15232303 39242.6 -21067.1 1797.43 -339.766 -73.592 347.645 
15223802 45514.4 -22731.6 1633.86 49.8626 779.19 780.783 
20013 2
15232303 39160.7 -21106 1791 -170.181 -80.7841 188.382 
15223802 45540.3 -22078.6 1645.86 53.7571 1357.59 1358.65 
20013.5 2
15232303 39167.6 -21269.7 1779 14.3455 -342.499 342.799 
15223802 45450.3 -21713.9 1662.71 -188.285 763.001 785.889 
20014 2
15232303 39194.6 -21220.2 1751.88 52.0261 95.1236 108.421 
15223802 45762.9 -21713.9 1764.5 601.133 -0.034341 601.133 
20014.5 3
15233402 43728 -21457.3 1629.67 0 0 0 
15232303 39236.1 -20912.1 1727.14 82.5405 612.539 618.075 
15223802 45588.3 -21503.7 1775 -347.096 417.815 543.18 
20015 3
15233402 43456.3 -21348.6 1663.43 -785.301 314.341 845.877 
15232303 39149 -20768.3 1738.14 -180.42 297.841 348.225 
15223802 44880.6 -21695.7 1767.57 -1465.25 -397.516 1518.21 
20015.5 3
15233402 42987.4 -21206.7 1687.43 -933.978 282.584 975.792 
15232303 39056.1 -20670.9 1736.71 -184.974 194.081 268.11 
15223802 44153.3 -22041.1 1749 -1448.78 -688.105 1603.88 
20016 3
15233402 42533.4 -21029.7 1687.86 -917.172 357.576 984.411 
15232303 38950.6 -20627.7 1751.43 -213.276 87.1573 230.397 
15223802 43519.1 -22082.1 1737.29 -1281.1 -82.8283 1283.77 
20016.5 3
15233402 42061.9 -20897 1690.14 -958.479 269.744 995.712 
15232303 38729.1 -20594.4 1759.43 -450.058 67.6539 455.115 
15223802 42868.1 -21644.1 1800.86 -1323.17 890.244 1594.78 
20017 3
15233402 41645.4 -20736.4 1673.14 -849.854 327.697 910.844 
15232303 38638 -20517.9 1751.57 -186.006 156.268 242.936 
15223802 42344.1 -21405.4 2087 -1069.39 487.172 1175.13 
20017.5 3
15233402 41380.9 -20638.2 1654.62 -510.721 189.534 544.756 
15232303 38452 -20713 1747.12 -359.073 -376.724 520.437 
15223802 41856.6 -21283 2147.25 -941.154 236.349 970.377 
20018 3
15233402 40946.6 -20714.4 1635.71 -844.949 -148.207 857.848 
15232303 38340.9 -20819.3 1751.57 -216.231 -206.782 299.19 
15223802 41467.3 -21154 2141.29 -757.469 250.973 797.964 
20018.5 3
15233402 40275.5 -20369 1607.75 -1298.01 668.14 1459.88 
15232303 38158.8 -20886 1754 -352.238 -129.041 375.131 
15223802 41052 -21035.6 2134.62 -803.261 228.965 835.256 
20019 3
15233402 39606.1 -20181.1 1639.86 -1304.79 366.193 1355.2 
15232303 37971.9 -20965.9 1749.57 -364.314 -155.667 396.177 
15223802 40565.1 -20719.6 2124.57 -949.039 616.089 1131.48 
20019.5 3
15233402 39199.7 -20084.1 1684.43 -864.742 206.383 889.029 
15232303 37728.1 -20825.4 1752.14 -518.541 298.784 598.462 
15223802 40208.6 -20545.7 2120.71 -758.663 369.909 844.039 
20020 3
15233402 38798.2 -19983.8 1711.38 -801.326 200.385 826.001 
15232303 37583.4 -20632.2 1746.88 -288.958 385.586 481.843 
15223802 39700.5 -20291.8 2118.62 -1014.11 506.915 1133.75 
20020.5 3
15233402 38366.9 -19927.7 1706.86 -837.656 108.807 844.693 
15232303 37350.9 -20522 1754.71 -451.491 214.078 499.673 
15223802 39296.7 -20107 2120.29 -784.05 358.738 862.222 
20021 3
15233402 37941.6 -20062.3 1709.71 -875.073 -276.896 917.837 
15232303 37014.9 -20316.9 1754.43 -691.358 422.105 810.03 
15223802 38977.3 -19883.4 2147.14 -657.26 460.024 802.255 
20021.5 3
15233402 37514.6 -20403 1712 -900.844 -718.807 1152.48 
15232303 36698.4 -20469.3 1725.29 -667.571 -321.579 740.989 
15223802 38639.7 -19694.6 2158.71 -712.176 398.433 816.054 
20022 3
15233402 37216.2 -20372.6 1713.88 -579.265 58.9806 582.26 
15232303 36390.8 -20416.4 1723.62 -597.434 102.739 606.204 
15223802 38274.8 -19642.5 2166.38 -708.669 101.11 715.845 
20022.5 3
15233402 36833.6 -20086 1709.71 -741.625 555.475 926.585 
15232303 36098.9 -20443.9 1716.29 -565.684 -53.26 568.186 
15223802 37776.1 -19528.3 2156.14 -966.293 221.346 991.32 
20023 3
15233402 36330.6 -19908 1699.57 -978.599 346.304 1038.07 
15232303 35268 -20447.3 1680.86 -1616.45 -6.67037 1616.47 
15223802 37280.6 -19519.4 2149.86 -964.147 17.2318 964.301 
20023.5 3
15233402 35647.7 -19803 1675 -1399.3 215.164 1415.74 
15232303 34856.6 -20236.1 1693.43 -843.091 432.67 947.632 
15223802 36870.9 -19831.9 2152.86 -839.578 -640.222 1055.83 
20024 3
15233402 35287.1 -19724.3 1687.29 -765.544 167.122 783.574 
15232303 34505.7 -20117.9 1722.43 -744.92 251.137 786.114 
15223802 36541.3 -19675.9 2115.57 -699.727 331.21 774.156 
20024.5 3
15233402 34904 -19557.9 1685.75 -770.911 334.83 840.485 
15232303 34188.6 -19957.9 1693 -638.007 321.896 714.611 
15223802 35977.2 -19565 2073 -1134.88 223.053 1156.59 
20025 3
15233402 34484 -19337.3 1661.71 -815.534 428.329 921.174 
15232303 33830.1 -19810.6 1681.71 -696.082 286.026 752.556 
15223802 35241.3 -19296.7 2129.71 -1429.06 520.943 1521.05 
20025.5 3
15233402 34123.9 -19190.6 1637.88 -715.954 291.572 773.049 
15232303 33496.1 -19637.4 1651.25 -664.051 344.327 748.014 
15223802 34864 -19194.4 2113.62 -750.071 203.458 777.175 
20026 3
15233402 33759.1 -18974.6 1616 -722.242 427.829 839.447 
15232303 33078.7 -19435.3 1618.71 -826.556 400.177 918.333 
15223802 34500.4 -18990.6 2047.29 -719.943 403.571 825.341 
20026.5 3
15233402 33370.6 -18832.8 1593.75 -773.94 282.513 823.891 
15232303 32752.8 -19250.4 1604.12 -649.331 368.348 746.533 
15223802 34156.1 -18826.1 1983.5 -685.864 327.583 760.078 
20027 3
15233402 32903 -18583.3 1564.86 -916.912 489.146 1039.23 
15232303 32375.4 -19077.1 1582.86 -739.846 339.671 814.094 
15223802 33650 -18629.6 1960.71 -992.402 385.399 1064.61 
20027.5 3
15233402 32450.9 -18387.3 1547 -968.186 419.7 1055.24 
15232303 31903.4 -18863 1547.71 -1010.71 458.55 1109.86 
15223802 33240.7 -18428 1972.43 -876.415 431.63 976.938 
20028 3
15233402 31788.1 -18140 1466.12 -1344.28 501.594 1434.82 
15232303 31349.6 -18614.5 1446.88 -1123.33 504.057 1231.24 
15223802 32707.1 -18339 2009 -1082.33 180.527 1097.28 
20028.5 3
15233402 31276.1 -17924 1460.75 -946.396 399.261 1027.17 
15232303 30935.5 -18383.9 1383.38 -765.481 426.294 876.178 
15223802 32184.4 -18317.9 2045.5 -966.266 39.0481 967.055 
20029 3
15233402 30931.1 -17786.1 1443.86 -717.219 286.605 772.363 
15232303 30522.6 -18244 1358.29 -858.479 290.8 906.395 
15223802 31703.6 -18034 2063.57 -999.592 590.177 1160.82 
20029.5 3
15233402 30383.8 -17595.5 1424.75 -1112.59 387.485 1178.13 
15232303 30028.8 -18076.9 1406.25 -1003.7 339.685 1059.62 
15223802 31045.6 -17922.5 2053.75 -1337.29 226.626 1356.36 
20030 3
15233402 29900.1 -17450 1489.86 -931.806 280.347 973.065 
15232303 29575.6 -17962 1453.86 -873.176 221.339 900.793 
15223802 30368.4 -17837.3 2016.43 -1304.81 164.189 1315.1 
20030.5 3
15233402 29465.1 -17285.9 1551.5 -868.299 327.595 928.042 
15232303 29162.2 -17899.4 1526.25 -824.993 125 834.409 
15223802 29894.9 -17736.1 2080.25 -945.217 201.918 966.543 
20031 3
15233402 29044.6 -17177.6 1577.57 -827.861 213.196 854.872 
15232303 28756 -17790.4 1557.43 -799.705 214.461 827.962 
15223802 29455.6 -17689.7 2118 -864.771 91.3597 869.583 
20031.5 3
15233402 28704 -17070.4 1602.86 -740.373 232.919 776.146 
15232303 28452 -17766.7 1583 -660.87 51.5528 662.877 
15223802 29120.1 -17570.6 2107.86 -729.193 259.006 773.826 
20032 3
15233402 28499 -16759.1 1692 -399.61 606.83 726.588 
15232303 28015.6 -17675.9 1624.88 -850.634 177.075 868.869 
15223802 28610.9 -17387.4 2121.5 -992.725 357.108 1055 
20032.5 3
15233402 28285.6 -16559.6 1721 -420.964 393.597 576.306 
15232303 27575.1 -17535 1623.14 -868.801 277.86 912.152 
15223802 28033.4 -17108.1 2117.86 -1138.95 550.754 1265.12 
20033 3
15233402 27929.1 -16436.5 1736.38 -712.893 246.143 754.19 
15232303 27184.1 -17442.8 1603.88 -782.036 184.5 803.505 
15223802 27601.2 -16909.4 2122.38 -864.357 397.536 951.393 
20033.5 3
15233402 27487.9 -16302.9 1746.88 -855.136 258.963 893.487 
15232303 26645.1 -17374.5 1591 -1044.57 132.267 1052.91 
15223802 27226.9 -16768.8 2105.12 -725.533 272.529 775.029 
20034 3
15233402 27066.3 -16248 1754.57 -867.468 112.912 874.785 
15232303 26220.9 -17179.1 1578.86 -872.979 401.969 961.079 
15223802 26924.3 -16865.4 2099.71 -622.612 -198.927 653.619 
20034.5 3
15233402 26552 -16205.4 1671.12 -1047.43 86.8126 1051.02 
15232303 25715.2 -16963.8 1554.75 -1029.75 438.682 1119.3 
15223802 26667 -17061.2 2066.25 -524.003 -398.822 658.512 
20035 3
15233402 25986.8 -16016.4 1594.12 -1091.22 364.865 1150.6 
15232303 25252.2 -16736.6 1580.5 -893.822 438.465 995.575 
15223802 26317.1 -16765 2032.38 -675.434 571.911 885.039 
20035.5 3
15233402 25530 -15784 1682.12 -897.348 456.532 1006.8 
15232303 24780.2 -16539.8 1610.62 -927.308 386.788 1004.74 
15223802 25679.5 -16458.9 1931 -1252.7 601.424 1389.59 
20036 3
15233402 25128.9 -15623.2 1677.38 -786.52 315.196 847.326 
15232303 24354.8 -16330.6 1597.25 -834.314 410.049 929.634 
15223802 25125.6 -16218.9 1901.38 -1086.03 470.588 1183.6 
20036.5 3
15233402 24827 -15454.6 1714.25 -621.142 346.965 711.479 
15232303 23990.5 -16164.1 1569.38 -749.486 342.593 824.074 
15223802 24603.5 -15954.4 2041 -1074.33 544.239 1204.32 
20037 3
15233402 24336.5 -15230.4 1743.25 -977.092 446.713 1074.37 
15232303 23594 -15924.9 1551.88 -789.841 476.594 922.491 
15223802 24269.6 -15750.1 2074 -665.09 406.873 779.673 
20037.5 3
15233402 23837.9 -15040.2 1724.88 -989.335 377.232 1058.81 
15232303 23275.6 -15733.9 1549.5 -631.696 378.968 736.653 
15223802 23900.8 -15563.4 2077.88 -731.895 370.536 820.346 
20038 3
15233402 23449.8 -14892.2 1691.88 -777.806 296.593 832.436 
15232303 22801.2 -15448.4 1541.75 -950.651 572.144 1109.54 
15223802 23488.8 -15480 2063.88 -825.651 167.084 842.388 
20038.5 3
15233402 22962.7 -14756.7 1716.29 -991.926 276.04 1029.62 
15232303 22319 -15388.3 1540.14 -982.179 122.381 989.774 
15223802 23060.6 -15353.7 2077.43 -872.054 257.201 909.192 
20039 3
15233402 22565.6 -14784.2 1632.88 -861.365 -59.7304 863.434 
15232303 21977.4 -15325.1 1491.12 -741.052 137.008 753.611 
15223802 22685.5 -15245.4 2083.25 -813.604 235.009 846.865 
20039.5 3
15233402 22098.9 -14603.1 1582.62 -933.5 362.25 1001.32 
15232303 21504.2 -15086.4 1478.5 -946.25 477.5 1059.9 
15223802 22241.8 -15185.8 2013.75 -887.5 119.25 895.476 
20040 3
15233402 21593.5 -14324.2 1616.62 -942.864 520.289 1076.89 
15232303 20973.4 -14873.6 1522.25 -990.438 396.922 1067.01 
15223802 21614.8 -14878.1 2012.12 -1169.78 573.927 1302.98 
20040.5 3
15233402 21278 -14066.3 1651.71 -645.194 527.534 833.408 
15232303 20554.7 -14697.9 1536.57 -856.157 359.443 928.55 
15223802 21213.6 -14703.3 2029.86 -820.406 357.545 894.933 
20041 3
15233402 21079.2 -13589.5 1620.25 -417.542 1001.65 1085.19 
15232303 20035.4 -14472.9 1559.62 -1091.05 472.652 1189.03 
15223802 20686 -14492.8 2076.25 -1108.34 442.302 1193.34 
20041.5 3
15233402 20594.1 -13332.5 1612.88 -941.99 499.029 1066.01 
15232303 19649.4 -14260.1 1589.62 -749.515 413.107 855.821 
15223802 20246.4 -14258 2133.38 -853.641 455.825 967.719 
20042 3
15233402 20120.8 -13164.4 1593.75 -919.175 326.456 975.426 
15232303 19329.5 -14240 1615.38 -621.117 39.0777 622.345 
15223802 19910.5 -14029.4 2138.75 -652.184 443.932 788.936 
20042.5 3
15233402 19755.5 -13283 1646.88 -714.775 -232.143 751.527 
15232303 19182 -14125 1616 -288.65 225.049 366.013 
15223802 19585 -13832.5 2122.5 -636.986 385.274 744.438 
20043 3
15233402 19273.6 -13282 1668.14 -983.528 2.04082 983.53 
15232303 19026.6 -13906.9 1628.71 -317.201 445.19 546.635 
15223802 19463.7 -13785 2052.57 -247.522 96.9388 265.827 
20043.5 3
15233402 18700.9 -12863.4 1654.75 -1193.12 872.135 1477.89 
15232303 18738 -13528 1807.12 -601.19 789.286 992.17 
15223802 19183.5 -13424.6 2054 -583.78 750.781 951.037 
20044 3
15233402 17913.9 -12520 1645.88 -1484.91 647.877 1620.09 
15232303 18420.6 -13206.9 2118.5 -598.821 605.896 851.878 
15223802 18806.1 -12821.5 2063 -712.028 1137.97 1342.37 
20044.5 3
15233402 17674.4 -12506.3 1618.71 -478.893 27.4286 479.678 
15232303 18200.3 -12915.6 2131.29 -440.679 582.607 730.499 
15223802 18355.3 -12331.6 2025.57 -901.679 979.857 1331.59 
20045 3
15233402 17507.3 -12347.3 1586.29 -344.624 327.835 475.649 
15232303 17995.4 -12767.3 2116.14 -422.386 305.744 521.43 
15223802 18086.1 -12093 1987.29 -554.934 491.9 741.564 
20045.5 3
15233402 17192.7 -12113.7 1560.29 -636.784 472.817 793.127 
15232303 17619.3 -12605.7 2068 -761.423 327.068 828.697 
15223802 17787.4 -11903.6 1939.86 -604.685 383.459 716.02 
20046 3
15233402 16854.6 -11849.1 1600.5 -659.043 515.769 836.872 
15232303 17247.6 -12360.9 2031.12 -724.485 477.27 867.562 
15223802 17291.4 -11508.2 1855.75 -966.966 770.607 1236.47 
20046.5 3
15233402 16674.6 -11708.1 1767 -347.594 272.166 441.47 
15232303 16885 -12228.7 1930.71 -700.048 255.137 745.092 
15223802 16911.6 -11184.3 1772.86 -733.212 625.414 963.712 
20047 3
15233402 16365 -11513.4 1962.29 -657.264 413.406 776.467 
15232303 16627.4 -12016.6 1835.71 -546.861 450.409 708.467 
15223802 16688.3 -10908.7 1711.43 -474.067 585.077 753.031 
20047.5 3
15233402 16032.6 -11286.5 1989 -658.168 449.364 796.94 
15232303 16496.5 -11638.1 1757.75 -259.264 749.399 792.98 
15223802 16427 -10561 1720.75 -517.397 688.543 861.273 
20048 3
15233402 15884.1 -10896.9 1968.29 -286.645 752.206 804.972 
15232303 16360.3 -11293 1698 -262.962 666.264 716.28 
15223802 16227.3 -10257.3 1715.14 -385.549 586.321 701.727 
20048.5 3
15233402 15720.7 -10429.4 1900.14 -334.21 955.887 1012.63 
15232303 16141.1 -10924.6 1792.57 -448.145 753.433 876.638 
15223802 16055.3 -10006.3 1723.57 -351.738 513.292 622.245 
20049 3
15233402 15554.1 -10172.9 1975.29 -334.481 515.204 614.257 
15232303 15786.7 -10686.4 1787.57 -711.704 478.199 857.436 
15223802 15804.6 -9730 1796.57 -503.442 554.791 749.164 
20049.5 3
15233402 15494.7 -9932.43 2081.14 -117.68 476.096 490.425 
15232303 15496 -10513.7 1735.14 -575.672 342.008 669.603 
15223802 15564.4 -9375.29 1764 -475.53 702.405 848.234 
20050 3
15233402 15264.9 -9661.71 2088 -476.882 561.648 736.794 
15232303 15352.1 -10252.1 1731.86 -298.459 542.679 619.337 
15223802 15397.7 -9172.71 1733.71 -345.88 420.273 544.3 
20050.5 3
15233402 14997 -9490 2097.43 -543.321 348.305 645.379 
15232303 15211.1 -10048.6 1733.29 -286.004 412.924 502.299 
15223802 15219.7 -9004.14 1719.86 -361.055 341.93 497.269 
20051 3
15233402 14790.9 -9315.25 2064.12 -394.875 334.77 517.685 
15232303 15022 -9912 1776.5 -362.343 261.631 446.926 
15223802 14993.2 -8772.12 1721.5 -433.84 444.479 621.11 
20051.5 3
15233402 14554.6 -9108.29 2044.14 -456.185 399.545 606.416 
15232303 14783.7 -9681.57 1887 -460.011 444.843 639.918 
15223802 14769 -8493 1681.57 -432.915 538.851 691.214 
20052 3
15233402 14415.3 -8949.14 2072.29 -287.78 328.808 436.958 
15232303 14592.7 -9470.86 1874.14 -394.628 435.36 587.597 
15223802 14550 -8106.57 1674 -452.479 798.406 917.709 
20052.5 3
15233402 14284.9 -8678.86 2081 -261.38 541.655 601.423 
15232303 14467.6 -9182.57 1848.71 -250.787 577.727 629.812 
15223802 14241.7 -7750.86 1695 -617.807 712.854 943.317 
20053 3
15233402 14218.3 -8237.57 2059.86 -136.978 907.995 918.269 
15232303 14274 -8768 1804.86 -398.295 853.028 941.432 
15223802 13928.7 -7453.86 1696.14 -644.033 611.111 887.826 
20053.5 3
15233402 14168.3 -7837.29 2039.86 -103.52 828.749 835.189 
15232303 13907.6 -8288 1746.57 -758.651 993.789 1250.27 
15223802 13605.6 -7157.43 1679 -669.033 613.724 907.889 
20054 3
15233402 14048.1 -7451.25 2008.88 -235.148 755.451 791.203 
15232303 13632.9 -7783.12 1709.25 -537.566 988.014 1124.79 
15223802 13250 -6900.12 1679.88 -695.834 503.529 858.911 
20054.5 3
15233402 13839 -7083.29 1987.14 -408.447 718.68 826.638 
15232303 13430.7 -7401.29 1696.43 -394.845 745.78 843.854 
15223802 12928.1 -6628.71 1683.57 -628.627 530.099 822.3 
20055 3
15233402 13481.1 -6721 1978.43 -717.149 726.023 1020.5 
15232303 13161.3 -7106.71 1697.43 -539.937 590.324 800.009 
15223802 12543.4 -6558.14 1657.57 -770.971 141.426 783.835 
20055.5 3
15233402 13184.1 -6343.86 2024.43 -600 761.905 969.793 
15232303 12964.9 -6800.86 1713.43 -396.825 617.893 734.345 
15223802 12192.6 -6218 1636 -708.802 687.157 987.211 
20056 3
15233402 12809.7 -5985.14 2046.71 -751.865 720.31 1041.22 
15232303 12736.3 -6476.29 1716.14 -458.979 651.75 797.145 
15223802 11710 -5886.43 1607.57 -969.019 665.806 1175.71 
20056.5 3
15233402 12404 -5656.57 2068.71 -814.687 659.782 1048.35 
15232303 12439.7 -6169.71 1698.71 -595.525 615.605 856.516 
15223802 11380.3 -5531.14 1561.29 -662.077 713.425 973.304 
20057 3
15233402 12019.6 -5257.71 2095.86 -759.74 788.255 1094.78 
15232303 12026.4 -5880 1681.14 -816.77 572.558 997.465 
15223802 11074.9 -5236.86 1546.86 -603.614 581.592 838.212 
20057.5 3
15233402 11660.4 -4915.29 2070.14 -740.501 706.038 1023.15 
15232303 11623.4 -5441.57 1665 -830.928 903.976 1227.85 
15223802 10777.7 -4952.14 1537.29 -612.666 587.04 848.513 
20058 3
15233402 11329.9 -4654.57 2053.71 -667.821 526.696 850.525 
15232303 11298.9 -5175.29 1666.43 -655.7 537.951 848.135 
15223802 10533.4 -4725.71 1545 -493.506 457.431 672.898 
20058.5 3
15233402 11023.1 -4520.29 2016.86 -615.892 269.65 672.335 
15232303 10958.3 -4989.43 1672.71 -683.878 373.207 779.085 
15223802 10285.3 -4510.14 1569.14 -498.279 432.874 660.047 
20059 3
15233402 10693.7 -4314.43 1984.86 -634.737 396.642 748.476 
15232303 10626 -4765.29 1677.29 -640.242 431.874 772.286 
15223802 9949 -4324.86 1593.86 -647.949 357.005 739.791 
20059.5 3
15233402 10493.4 -4054 1961.62 -383.058 497.951 628.243 
15232303 10321.2 -4537.88 1667.5 -582.696 434.82 727.051 
15223802 9627.38 -4226.5 1601.25 -614.962 188.063 643.075 
20060 3
15233402 10346.9 -3604.57 1943.29 -286.728 879.508 925.066 
15232303 10100.7 -4111.14 1671.86 -431.577 835.092 940.02 
15223802 9371.57 -4017.57 1602.43 -500.594 408.862 646.346 
20060.5 3
15233402 10292.7 -3250.71 1965 -108.07 706.302 714.522 
15232303 9847.86 -3647.14 1746.71 -504.705 926.148 1054.74 
15223802 8985 -3732.57 1627.57 -771.6 568.862 958.629 
20061 3
15233402 10163.4 -2979.71 1977.29 -260.132 545.272 604.144 
15232303 9609.43 -3197.86 1761 -479.736 903.995 1023.4 
15223802 8727.29 -3433.29 1629.43 -518.54 602.185 794.676 
20061.5 3
15233402 9876.29 -2692.71 1975 -571.998 571.713 808.726 
15232303 9369.14 -2747.71 1910.57 -478.657 896.699 1016.46 
15223802 8425.43 -3241.57 1620.71 -601.309 381.901 712.335 
20062 3
15233402 9422.29 -2640.29 1970 -900.794 104.025 906.78 
15232303 9025.43 -2317.86 1995.43 -681.973 852.891 1092.02 
15223802 8053 -2912.43 1611.86 -738.946 653.061 986.169 
20062.5 3
15233402 8867.57 -2487.14 1932 -1127.47 311.266 1169.65 
15232303 8724.29 -1942.86 1990.29 -612.079 762.195 977.539 
15223802 7691.71 -2502.57 1621.14 -734.321 833.043 1110.49 
20063 3
15233402 8419.14 -2277 1866.71 -904.09 423.675 998.438 
15232303 8427.14 -1648.71 1954.57 -599.078 593.03 842.959 
15223802 7365.57 -2160.86 1622 -657.546 688.94 952.368 
20063.5 3
15233402 8136.71 -2062.86 1817.86 -572.877 434.367 718.932 
15232303 8127.29 -1495.86 1916.71 -608.229 310.055 682.699 
15223802 6989.29 -1896 1603.29 -763.257 537.236 933.372 
20064 3
15233402 7884.29 -1880.86 1831.71 -496.907 358.268 612.594 
15232303 7745.14 -1363 1884.29 -752.25 261.53 796.415 
15223802 6626.29 -1557.57 1613 -714.567 666.198 976.947 
20064.5 3
15233402 7573.43 -1623.14 1863.43 -616.78 511.338 801.177 
15232303 7765.29 -852.714 1839.43 39.966 1012.47 1013.26 
15223802 6367.29 -1137.71 1595.86 -513.889 833.05 978.802 
20065 3
15233402 7123.14 -1125.29 1859.57 -898.774 993.727 1339.88 
15232303 7443.14 -373.143 1741.71 -643 957.228 1153.14 
15223802 6198 -517.286 1588.29 -337.896 1238.38 1283.65 
20065.5 3
15233402 6703.83 -638.167 1855.5 -864.556 1004.37 1325.22 
15232303 7104.67 -27.8333 1561.33 -697.889 711.978 996.977 
15223802 5982.5 -2.83333 1583.67 -444.33 1060.73 1150.03 
20066 3
15233402 6428 -286.833 1843.67 -595.752 758.819 964.742 
15232303 7035.5 129.5 1467.17 -149.388 339.813 371.2 
15223802 5753.83 367.333 1584.17 -493.88 799.496 939.74 
20066.5 3
15233402 6105.14 78 1777.86 -654.883 740.027 988.186 
15232303 6978.71 366.571 1466.86 -115.184 480.875 494.478 
15223802 5485.29 864.286 1595.14 -544.721 1008.02 1145.78 
20067 3
15233402 5876.71 549.286 1839.43 -447.899 924.09 1026.92 
15232303 6763.86 615.286 1456.86 -421.289 487.675 644.446 
15223802 5332.86 1211.14 1599.14 -298.88 680.112 742.887 
20067.5 3
15233402 5682.71 1038.57 1913.43 -375.969 948.228 1020.04 
15232303 6615.71 828.429 1429.14 -287.099 413.068 503.041 
15223802 5145 1490.57 1600.71 -364.064 541.528 652.53 
20068 3
15233402 5444.43 1360.57 1929.71 -458.242 619.231 770.346 
15232303 6376.71 1055.43 1431.14 -459.615 436.538 633.887 
15223802 4960.71 1738.14 1577.29 -354.396 476.099 593.52 
20068.5 3
15233402 5075 1351.14 1797.57 -724.37 -18.4874 724.606 
15232303 6160.71 1334.14 1396 -423.529 546.499 691.403 
15223802 4876 2062.14 1561.29 -166.106 635.294 656.651 
20069 3
15233402 4764.43 1682.86 1750 -616.213 658.163 901.608 
15232303 6002.43 1519.14 1375.43 -314.059 367.063 483.082 
15223802 4655.57 2530.71 1539.14 -437.358 929.705 1027.44 
20069.5 3
15233402 4493.5 1929 1727.33 -560.929 509.613 757.856 
15232303 5802.67 1706.5 1363.83 -413.586 387.903 567.029 
15223802 4616.33 3068.33 1521 -81.2383 1113.08 1116.04 
20070 3
15233402 4296.57 2259 1737 -413.715 693.277 807.338 
15232303 5554 1971.57 1360 -522.409 556.873 763.556 
15223802 4759.86 3499.57 1514.71 301.521 905.962 954.821 
20070.5 3
15233402 4422.71 2891.14 1763.43 245.414 1229.85 1254.1 
15232303 5297.29 2174.14 1408.43 -499.444 394.108 636.212 
15223802 4877.43 3925.57 1488.86 228.738 828.794 859.779 
20071 3
15233402 4518.43 3589.43 1755.71 186.215 1358.53 1371.24 
15232303 5067.14 2287 1413.86 -447.749 219.566 498.687 
15223802 4824.43 4420.86 1574.43 -103.113 963.591 969.092 
20071.5 3
15233402 4606.57 3963 1814.14 171.484 726.793 746.749 
15232303 4856.86 2527.71 1365.86 -409.116 468.316 621.849 
15223802 4709.43 4689.71 1734.43 -223.735 523.068 568.91 
20072 3
15233402 4808.43 4268.14 1832.71 402.908 609.068 730.273 
15232303 4615 2780.57 1343.57 -482.749 504.705 698.408 
15223802 4571.29 4777.86 1738.29 -275.734 175.934 327.081 
20072.5 3
15233402 4846.43 4509 1824.71 79.3319 502.833 509.053 
15232303 4464 2985.14 1334.71 -315.24 427.08 530.824 
15223802 4567.57 5030.14 1751.43 -7.75425 526.693 526.75 
20073 3
15233402 4938 4986.86 1816 184.248 961.483 978.978 
15232303 4226.43 3290.71 1373 -478.011 614.832 778.789 
15223802 4463.86 5284.29 1769.29 -208.681 511.354 552.296 
20073.5 3
15233402 4863.86 5205.14 1817 -147.695 434.832 459.231 
15232303 4050 3529 1374 -351.451 474.673 590.62 
15223802 4325.29 5431.57 1778.86 -276.039 293.398 402.839 
20074 1
15232303 3900.25 3828.75 1426.12 -288.536 577.553 645.616 
20074.5 1
15232303 3927.57 4166.57 1423.29 53.8884 666.314 668.49 
20075 1
15232303 3901.14 4518.86 1450.71 -52.8571 704.571 706.551 
20075.5 1
15232303 3933.43 4802 1513.29 64.1863 562.908 566.556 
20076 1
15232303 4025.14 5064 1498.71 186.791 533.605 565.354 
20076.5 1
15232303 4147.14 5816.71 1506.14 245.968 1517.57 1537.37 
20077 1
15232303 4259.86 6345 1507 235.312 1102.89 1127.72 
