# Supplementary material for: Intrinsic group behaviour II: On the dependence of triad spatial dynamics on social and personal features; and on the effect of social interaction on small group dynamics
Source: PLoS One. 2019 Dec 3;14(12):e0225704. doi: 10.1371/journal.pone.0225704 (PMC6890182; doi:10.1371/journal.pone.0225704)
Supplement: S4 Data Set — (ZIP) [file pone.0225704.s004.zip › set_3_nint/group_traj_triad_noint/traj_3_0324_39.dat]

3 15172401 15172502 15172702 0 1 0 0 3 1 0 46.6667 40 60 1724.37 1778.71 1656.56 
19644.5 1
15172401 7583 2329.5 1277 0 0 0 
19645 2
15172502 7358.5 2613 1611 0 0 0 
15172401 7741.14 1831.14 1317.43 395.357 -1245.89 1307.12 
19645.5 2
15172502 7520.86 2345.29 1610.57 505.785 -834.001 975.385 
15172401 8215.71 1179.86 1426 958.73 -1315.73 1627.98 
19646 2
15172502 7654.83 1701.17 1595.67 291.253 -1400.26 1430.23 
15172401 8612.83 580.333 1512.5 863.302 -1303.31 1563.3 
19646.5 2
15172502 7736 967 1595.29 165.985 -1501.36 1510.51 
15172401 8817 43.8571 1559.86 417.519 -1097.09 1173.85 
19647 2
15172502 7890.71 313.429 1623.57 290.816 -1228.52 1262.47 
15172401 9063.43 -649 1644.86 463.212 -1302.36 1382.29 
19647.5 3
15172702 8601.67 795.333 1477.67 0 0 0 
15172502 8227 -424.167 1664 671.229 -1472.25 1618.04 
15172401 9353.33 -1249.33 1667.5 578.652 -1198.27 1330.67 
19648 3
15172702 8708.71 321.857 1544 219.36 -970.238 994.726 
15172502 8695 -982.143 1693.43 959.016 -1143.39 1492.33 
15172401 9777.71 -1807 1658.43 869.633 -1142.76 1436.02 
19648.5 3
15172702 9001.14 -106.429 1545.86 577.922 -846.414 1024.9 
15172502 9006.29 -1548 1730.29 615.189 -1118.29 1276.34 
15172401 10150.7 -2373.14 1645.43 737.154 -1118.86 1339.87 
19649 3
15172702 9610.17 -852.333 1632 1248 -1528.49 1973.27 
15172502 9374.67 -2052.33 1702.33 754.879 -1033.47 1279.81 
15172401 10470.8 -2913.83 1631.5 655.982 -1107.97 1287.6 
19649.5 3
15172702 9965.43 -1545.71 1641.14 713.377 -1392.33 1564.45 
15172502 9762.43 -2649.86 1707.86 778.638 -1199.85 1430.35 
15172401 10827.7 -3344 1605.71 716.628 -863.788 1122.36 
19650 3
15172702 10258.2 -2180.5 1704.67 576.256 -1249.58 1376.05 
15172502 10172.5 -3242.5 1712.67 807.227 -1166.62 1418.67 
15172401 11124.8 -3720.5 1587.5 584.88 -741.142 944.127 
19650.5 3
15172702 10681 -2621.43 1752 830.714 -866.264 1200.21 
15172502 10375.6 -3681.71 1674 398.962 -862.896 950.663 
15172401 11509.9 -4261.43 1567.29 756.432 -1062.73 1304.45 
19651 3
15172702 11028.3 -3182.83 1790.5 697.456 -1127.32 1325.63 
15172502 10661.2 -4181.83 1627.83 573.484 -1004.26 1156.47 
15172401 11819.8 -4775 1566 622.442 -1031.27 1204.55 
19651.5 3
15172702 11244.9 -3626.29 1748.71 446.441 -914.335 1017.51 
15172502 11058.1 -4733.43 1678.57 818.508 -1137.31 1401.22 
15172401 12143.1 -5501.57 1546.43 666.618 -1498.09 1639.71 
19652 3
15172702 11506 -4030.83 1701.17 532.945 -825.607 982.679 
15172502 11413 -5344.17 1687.67 724.198 -1246.4 1441.52 
15172401 12598.3 -6114.17 1589.67 928.96 -1250.19 1557.55 
19652.5 3
15172702 11892.3 -4618.86 1716.86 778.802 -1185.53 1418.46 
15172502 11813.9 -5892 1670 808.18 -1104.5 1368.61 
15172401 12936.9 -6634.14 1614.57 682.508 -1048.34 1250.93 
19653 3
15172702 12222 -5260.71 1742.14 638.981 -1243.91 1398.43 
15172502 12212.6 -6582.43 1698 772.702 -1338.04 1545.13 
15172401 13211.3 -7131.43 1618.43 531.838 -963.732 1100.74 
19653.5 3
15172702 12610.8 -5923.83 1783.5 771.495 -1315.71 1525.22 
15172502 12574.8 -6993.5 1735 718.774 -815.618 1087.14 
15172401 13406 -7625.83 1610.83 386.338 -980.962 1054.3 
19654 3
15172702 12905.4 -6359.43 1784.43 609.928 -901.853 1088.74 
15172502 12926.1 -7470.71 1770.43 727.349 -988.021 1226.88 
15172401 13741.1 -8157.43 1597.43 693.878 -1100.61 1301.08 
19654.5 3
15172702 13236.7 -6790.83 1760.33 636.996 -829.625 1045.96 
15172502 13281.8 -7829.5 1754.67 684.02 -689.973 971.569 
15172401 14041.7 -8629.83 1599.67 577.93 -908.471 1076.72 
19655 3
15172702 13467.4 -7190.29 1744.29 452.474 -783.24 904.543 
15172502 13742.9 -8215.86 1715.57 903.968 -757.563 1179.43 
15172401 14357.1 -9001.14 1622 618.581 -728.058 955.359 
19655.5 3
15172702 13828.7 -7592.67 1765.5 711.099 -792.088 1064.46 
15172502 14227.8 -8580.33 1682.83 954.678 -717.473 1194.23 
15172401 14824.2 -9349.67 1666.17 919.338 -686.07 1147.12 
19656 3
15172702 14205.7 -8069.17 1762.17 800.425 -1011.68 1290.03 
15172502 14621.2 -8940 1714.83 835.103 -763.623 1131.6 
15172401 15210.8 -9574.5 1690.67 820.948 -477.353 949.643 
19656.5 3
15172702 14544.7 -8508 1718.43 663.498 -858.774 1085.23 
15172502 15012 -9320.43 1699 764.84 -744.479 1067.35 
15172401 15720.6 -9790.71 1691.14 997.531 -423.12 1083.56 
19657 3
15172702 14891.8 -8993.17 1756.17 691.472 -966.467 1188.36 
15172502 15437.2 -9590.5 1735.83 846.946 -537.991 1003.37 
15172401 16084 -10270.8 1690.67 723.961 -956.412 1199.52 
19657.5 3
15172702 15274.2 -9332.83 1751.33 778.683 -691.785 1041.59 
15172502 15798.2 -10106.2 1759.5 735.234 -1050.24 1282.02 
15172401 16334.5 -10817 1684.17 510.183 -1112.36 1223.77 
19658 3
15172702 15652.8 -9745 1815.33 783.989 -853.347 1158.81 
15172502 15993.5 -10470.7 1726 404.417 -754.658 856.191 
15172401 16705.7 -11180.5 1655 768.461 -752.588 1075.6 
19658.5 3
15172702 16041.4 -10226 1844.86 744.435 -921.456 1184.59 
15172502 16364 -10947.4 1709.14 709.77 -913.337 1156.7 
15172401 17140.4 -11637.3 1654.71 832.877 -875.068 1208.07 
19659 3
15172702 16391.3 -10524.8 1812.67 666.485 -569.206 876.469 
15172502 16735.2 -11424.2 1725 706.984 -908.073 1150.84 
15172401 17808.2 -11980 1600.17 1271.88 -652.789 1429.62 
19659.5 3
15172702 16675.2 -10768.3 1768 595.038 -510.482 784.004 
15172502 16964.3 -11751.8 1770 480.433 -686.932 838.267 
15172401 18423.3 -12350.2 1572.83 1289.66 -776.031 1505.14 
19660 3
15172702 17235 -10992.8 1755.17 1151.92 -461.934 1241.09 
15172502 16583.5 -12162.3 1771 -783.608 -844.65 1152.16 
15172401 19028.2 -12781.3 1616 1244.51 -887.174 1528.36 
19660.5 2
15172702 17836.7 -11366 1737 1152.71 -714.879 1356.39 
15172401 19564.1 -13152.3 1642.57 1026.77 -710.637 1248.71 
19661 2
15172702 18286.3 -12160.7 1726.17 862.992 -1525.27 1752.49 
15172401 19976.5 -13542.8 1650.67 791.472 -749.612 1090.11 
19661.5 2
15172702 18778.5 -12783.5 1717.17 1014.78 -1284.19 1636.74 
15172401 20426.8 -13972.2 1643 928.522 -885.223 1282.88 
19662 2
15172702 19237.7 -13158.8 1716 944.787 -772.291 1220.27 
15172401 20887.8 -14366 1630.5 948.56 -810.357 1247.57 
19662.5 2
15172702 19731.5 -13456.3 1756.67 997.643 -601.01 1164.69 
15172401 21358.8 -14619.2 1608.5 951.515 -511.448 1080.26 
19663 2
15172702 20188.7 -13810.7 1785.83 894.651 -693.412 1131.91 
15172401 21921.3 -14869.3 1571.67 1100.78 -489.563 1204.74 
19663.5 2
15172702 20640.5 -14141.5 1733.33 892.951 -653.821 1106.73 
15172401 22606.2 -15265.8 1569.5 1353.43 -783.597 1563.9 
19664 2
15172702 21186.3 -14380.8 1705 1096.05 -480.589 1196.78 
15172401 23259.3 -15504 1621.5 1311.58 -478.246 1396.05 
19664.5 2
15172702 21806.8 -14665.3 1672.67 1219.06 -558.939 1341.09 
15172401 23844.3 -15727.2 1658 1149.31 -438.441 1230.1 
19665 2
15172702 22485.7 -14897.3 1629.17 1382.55 -472.505 1461.07 
15172401 24423 -15936.8 1681.83 1178.55 -427.02 1253.52 
19665.5 2
15172702 23146.3 -15073 1640 1348.3 -358.503 1395.15 
15172401 24901.2 -16169.7 1698.67 975.85 -475.17 1085.39 
19666 2
15172702 23815.7 -15345.8 1676.33 1388.66 -566.044 1499.59 
15172401 25434.2 -16425.5 1657.33 1105.81 -530.775 1226.6 
19666.5 2
15172702 24393 -15662.8 1633 1180.64 -648.262 1346.91 
15172401 26084.2 -16728.5 1595.5 1329.24 -619.632 1466.57 
19667 2
15172702 24892.9 -15894.3 1701.86 961.264 -445.101 1059.31 
15172401 26847 -17108.7 1611 1466.99 -731.181 1639.11 
19667.5 2
15172702 25559.2 -16235.8 1694.5 1266.75 -649.33 1423.47 
15172401 27514 -17337.3 1655.33 1268.06 -434.637 1340.48 
19668 2
15172702 26240 -16585 1670.83 1383.81 -709.688 1555.18 
15172401 28177.3 -17488 1703.17 1348.24 -306.233 1382.58 
19668.5 2
15172702 27022.2 -16999.8 1723.83 1564.33 -829.667 1770.73 
15172401 28712.3 -17675.2 1699.5 1070 -374.333 1133.59 
19669 2
15172702 27688.7 -17171.2 1760.17 1357.43 -348.948 1401.57 
15172401 29264.7 -17884.7 1630.33 1124.92 -426.68 1203.12 
19669.5 2
15172702 28305 -17287.8 1786.83 1245.12 -235.69 1267.23 
15172401 29917 -18029.2 1613 1317.85 -291.919 1349.79 
19670 2
15172702 28921.2 -17315.5 1780.33 1265.23 -56.8104 1266.5 
15172401 30608.7 -18231.7 1562 1420.26 -415.811 1479.88 
19670.5 2
15172702 29538.7 -17309.5 1755 1247.47 12.1212 1247.53 
15172401 31455.8 -18475.5 1514 1711.45 -492.593 1780.93 
19671 2
15172702 30253.2 -17176.3 1715 1470.16 274.005 1495.48 
15172401 32126.2 -18567 1492.33 1379.29 -188.272 1392.08 
19671.5 2
15172702 30981.1 -17243 1666.29 1340.66 -122.775 1346.27 
15172401 33007.9 -18685.6 1610.29 1623.74 -218.364 1638.36 
19672 2
15172702 31697.2 -17385.3 1619.17 1423.51 -282.969 1451.36 
15172401 33672.2 -18651 1641.5 1320.69 68.7305 1322.48 
19672.5 2
15172702 32391.2 -17693.7 1633.17 1454.93 -646.401 1592.06 
15172401 34351.5 -18536.5 1652.83 1424.18 240.042 1444.27 
19673 2
15172702 33237.6 -17862.4 1705.86 1703.03 -339.561 1736.55 
15172401 34959.9 -18443.7 1660.57 1224.06 186.692 1238.21 
19673.5 2
15172702 33895.7 -18104.3 1715.67 1280.34 -470.632 1364.1 
15172401 35455.7 -18485.7 1700.17 964.61 -81.6194 968.057 
19674 2
15172702 34611.9 -18235 1708.57 1398.81 -255.208 1421.9 
15172401 36115.9 -18672.3 1689.71 1289.43 -364.49 1339.96 
19674.5 2
15172702 35214.5 -18373.7 1735.17 1181.65 -271.895 1212.53 
15172401 36654.5 -18712.3 1624.67 1056.16 -78.5247 1059.08 
19675 2
15172702 35799.8 -18496.3 1726 1232.28 -258.246 1259.05 
15172401 37100.5 -18765 1608.83 938.947 -110.877 945.471 
19675.5 2
15172702 36365.4 -18536.9 1745.29 1171 -83.9002 1174.01 
15172401 37581.3 -18804.1 1606.29 995.416 -81.0411 998.709 
19676 2
15172702 36984.6 -18673.6 1742.71 1195.26 -263.927 1224.05 
15172401 38442.4 -18906.7 1584.29 1662.44 -198.014 1674.19 
19676.5 2
15172702 37631.3 -18618.5 1743.17 1227.25 104.5 1231.69 
15172401 39131.7 -18780.3 1554.17 1307.85 239.812 1329.66 
19677 2
15172702 38344.4 -18498.9 1743 1440.6 241.703 1460.73 
15172401 39772.6 -18691.7 1524.71 1294.76 179.028 1307.08 
19677.5 2
15172702 38910.3 -18897.4 1743 1176.42 -828.631 1438.95 
15172401 40327 -18556.9 1517.43 1152.66 280.368 1186.27 
19678 1
15172401 40830.6 -18512.4 1539.88 999.256 88.2582 1003.15 
19678.5 1
15172401 41358.9 -18396.9 1585.29 1037.78 226.951 1062.31 
19679 1
15172401 41765.4 -18386 1590.14 840.024 22.4321 840.323 
19679.5 1
15172401 42287.3 -18472.4 1591.86 1071.58 -177.471 1086.17 
19680 1
15172401 43018.9 -18535.9 1587 1426.07 -123.642 1431.42 
19680.5 1
15172401 43617.9 -18416.7 1582.71 1179.13 234.533 1202.23 
19681 1
15172401 44012.7 -18237.9 1591.71 772.715 350.014 848.291 
19681.5 1
15172401 44381.5 -18081.7 1590 746.53 316.175 810.724 
19682 1
15172401 44978.7 -18658.4 1579 1287.1 -1243.02 1789.34 
19682.5 1
15172401 45519.1 -18949.7 1572.14 1053.47 -567.808 1196.75 
19683 1
15172401 45915.4 -18279.7 1667.86 757.716 1281.07 1488.38 
19683.5 1
15172401 46296.6 -18200.9 1722.29 734.379 151.941 749.933 
19684 1
15172401 46499.2 -18010.5 1718.67 426.516 400.752 585.251 
