# Supplementary material for: Intrinsic group behaviour II: On the dependence of triad spatial dynamics on social and personal features; and on the effect of social interaction on small group dynamics
Source: PLoS One. 2019 Dec 3;14(12):e0225704. doi: 10.1371/journal.pone.0225704 (PMC6890182; doi:10.1371/journal.pone.0225704)
Supplement: S4 Data Set — (ZIP) [file pone.0225704.s004.zip › set_3_nint/group_traj_triad_noint/traj_3_0324_38.dat]

3 15132600 15131700 15131600 0 0 1 0 1 1 0 23.3333 0 40 1581.19 1697.57 1366.95 
19395.5 1
15131600 43620 -24000 1386 0 0 0 
19396 1
15131600 43484 -24009 1379.14 -509.363 -33.7079 510.477 
19396.5 1
15131600 43105.7 -23717.1 1347.14 -762.673 588.422 963.281 
19397 1
15131600 42674.1 -23388.9 1301.86 -854.597 650.071 1073.74 
19397.5 2
15131700 42538.2 -22254.8 1712.4 0 0 0 
15131600 42240.6 -23168.1 1293.71 -861.971 438.796 967.231 
19398 2
15131700 42188.2 -22130.7 1708.67 -837.4 296.97 888.499 
15131600 41933.2 -22936.3 1346.5 -627.357 473.081 785.736 
19398.5 2
15131700 41843.6 -22001.9 1708 -701.823 262.341 749.252 
15131600 41663 -22790.1 1310.71 -550.238 297.74 625.628 
19399 2
15131700 41494.7 -21803.6 1682.14 -682.695 388.035 785.266 
15131600 41386.3 -22636 1270.29 -541.515 301.649 619.864 
19399.5 2
15131700 41156.6 -21499.1 1655.71 -677.641 610.077 911.807 
15131600 41083.6 -22453.9 1271.29 -606.642 365.016 707.991 
19400 2
15131700 40831 -21171.7 1635.86 -634.642 638.262 900.083 
15131600 40621.6 -22184.1 1287.71 -900.585 525.759 1042.82 
19400.5 2
15131700 40587 -20946.5 1642.33 -538.631 497.162 733.003 
15131600 40216.3 -22019.8 1328.83 -894.565 362.714 965.302 
19401 2
15131700 40215.6 -20633.8 1647 -623.154 524.664 814.613 
15131600 39792.6 -21850.6 1420.2 -710.962 283.949 765.568 
19401.5 2
15131700 39691.1 -20188.7 1663.71 -1123.03 953.074 1472.94 
15131600 39426.4 -21691.1 1475.86 -784.093 341.45 855.213 
19402 2
15131700 39421.7 -19992.2 1661 -547.716 399.487 677.925 
15131600 39041.8 -21582.2 1479.5 -781.698 221.496 812.473 
19402.5 2
15131700 39042.3 -19880.3 1740.14 -752.74 221.986 784.79 
15131600 38696.7 -21511.3 1470.57 -684.76 140.637 699.053 
19403 2
15131700 38669.1 -19706.4 1743.86 -758.42 353.368 836.702 
15131600 38380.1 -21384.1 1469.57 -643.438 258.42 693.393 
19403.5 2
15131700 38250 -19550.6 1736.86 -846.753 314.863 903.399 
15131600 38001.1 -21287.4 1468.43 -765.657 195.382 790.193 
19404 2
15131700 38002.1 -19411.4 1708.43 -491.78 276.077 563.974 
15131600 37696 -21178.6 1490.71 -605.442 215.986 642.814 
19404.5 2
15131700 37620.7 -19279.1 1693.71 -752.325 260.919 796.286 
15131600 37403.7 -21025.4 1490.86 -576.5 302.057 650.839 
19405 2
15131700 37151.3 -19049.4 1666.86 -925.895 453.085 1030.81 
15131600 37067.6 -20829.3 1473.57 -663.004 386.87 767.621 
19405.5 2
15131700 36720.1 -18940.9 1624.71 -860.565 216.709 887.431 
15131600 36738 -20734.7 1436.43 -657.827 188.765 684.375 
19406 2
15131700 36360 -18745 1599.17 -736.488 400.526 838.353 
15131600 36448 -20578 1455.67 -593.047 320.479 674.101 
19406.5 3
15132600 34315.4 -19748.4 1751.4 0 0 0 
15131700 35941 -18614.2 1639.88 -828.063 258.399 867.444 
15131600 36118.1 -20430.8 1441.75 -651.927 291.008 713.929 
19407 3
15132600 34021.9 -19718 1735.71 -695.599 72.0379 699.319 
15131700 35562.9 -18512.4 1626 -716.18 192.844 741.689 
15131600 35513.1 -20395.1 1387.14 -1145.8 67.4378 1147.78 
19407.5 3
15132600 33716.9 -19640 1789.86 -622.449 159.184 642.481 
15131700 35214.9 -18388.7 1644.71 -710.204 252.478 753.747 
15131600 35010 -20229.9 1365.71 -1026.82 337.318 1080.81 
19408 3
15132600 33403.4 -19493.6 1759 -621.882 290.533 686.401 
15131700 34804.9 -18321.7 1666.14 -813.492 132.937 824.282 
15131600 34620.6 -20052.6 1382 -772.676 351.757 848.976 
19408.5 3
15132600 33069 -19413.7 1700.83 -707.037 168.932 726.938 
15131700 34418 -18267.3 1649 -817.88 114.97 825.921 
15131600 34315.2 -19906.7 1365.83 -645.676 308.467 715.576 
19409 3
15132600 32773 -19274.4 1663.57 -627.119 294.996 693.037 
15131700 34102.9 -18185 1630.43 -667.676 174.435 690.086 
15131600 33938.4 -19785.7 1377.14 -798.174 256.255 838.301 
19409.5 3
15132600 32511.6 -19050.9 1646.43 -519.739 444.476 683.877 
15131700 33724.3 -18023.4 1641.86 -752.627 321.216 818.307 
15131600 33523.7 -19671.9 1350.71 -824.482 226.356 854.99 
19410 3
15132600 32076.3 -18971.9 1595.86 -860.248 156.126 874.301 
15131700 33329 -17845 1617.43 -781.197 352.626 857.096 
15131600 33238.1 -19661.1 1343.29 -564.37 21.1745 564.767 
19410.5 3
15132600 31622.1 -18827.4 1527.43 -904.667 287.706 949.314 
15131700 32987.7 -17891.7 1607 -679.852 -93.0563 686.191 
15131600 32860.7 -19795.9 1345.57 -751.85 -268.355 798.306 
19411 3
15132600 31271.7 -18616.3 1464.57 -687.115 414.006 802.202 
15131700 32568.7 -17692.7 1608.57 -821.569 390.196 909.521 
15131600 32462.1 -19583 1343.14 -781.513 417.367 885.978 
19411.5 3
15132600 31008.3 -18448.7 1463.43 -502.726 319.793 595.82 
15131700 31971.4 -17525.1 1541.43 -1139.86 319.793 1183.87 
15131600 32036 -19262.9 1308.14 -813.25 610.96 1017.18 
19412 3
15132600 30507 -18336 1430.33 -1029.33 231.446 1055.03 
15131700 31526.2 -17433 1550 -914.295 189.205 933.667 
15131600 31474.8 -19138 1287.5 -1152.29 256.38 1180.47 
19412.5 3
15132600 29936.9 -18060.3 1462.29 -1192.77 576.808 1324.92 
15131700 31139.6 -17303 1532.43 -808.777 271.967 853.279 
15131600 31106.1 -19024.9 1222.71 -771.319 236.701 806.821 
19413 3
15132600 29422.1 -17907 1506 -989.835 294.78 1032.8 
15131700 30720.3 -17078.6 1533.29 -806.319 431.593 914.561 
15131600 30681.7 -18873.3 1123.57 -816.209 291.484 866.695 
19413.5 3
15132600 29030.9 -17850.6 1600.57 -758.306 109.358 766.15 
15131700 30376.3 -16972.3 1612.71 -666.667 205.98 697.762 
15131600 30342.4 -18710.9 1050.71 -657.53 314.784 728.996 
19414 3
15132600 28633 -17764.4 1687.14 -771.041 166.944 788.907 
15131700 30017.4 -16911.3 1658.29 -695.46 118.217 705.436 
15131600 29993.6 -18626.7 1006.43 -676.08 163.068 695.467 
19414.5 3
15132600 28207.7 -17710.5 1700.67 -875.171 110.964 882.178 
15131700 29680.7 -16954.5 1675.83 -692.926 -88.9183 698.608 
15131600 29584.7 -18475.8 1070 -841.368 310.455 896.818 
19415 3
15132600 27813.7 -17602.6 1703 -829.373 227.218 859.935 
15131700 29465.3 -17023.1 1673 -453.434 -144.511 475.905 
15131600 29218 -18363.9 1098 -771.93 235.739 807.124 
19415.5 3
15132600 27568.4 -17501.7 1712.57 -466.323 191.744 504.205 
15131700 29348 -17035.4 1688.57 -222.977 -23.3569 224.197 
15131600 28809.3 -18201.9 1200.86 -777.023 307.985 835.835 
19416 3
15132600 27274.7 -17321.1 1712.14 -574.783 353.369 674.719 
15131700 28952.4 -16883.3 1710 -774.112 297.736 829.395 
15131600 28479.6 -17920.4 1268.57 -645.233 550.741 848.317 
19416.5 3
15132600 26737.3 -17261.6 1678.57 -1068.45 118.432 1074.99 
15131700 28623.9 -16720.1 1727.29 -653.224 324.34 729.313 
15131600 28183.1 -17839.9 1306.14 -589.321 160.182 610.703 
19417 3
15132600 26307 -17052.3 1636 -903.962 439.576 1005.17 
15131700 28362.3 -16594 1729.83 -549.42 265.006 609.992 
15131600 27787.8 -18005 1313.33 -830.482 -346.939 900.037 
19417.5 3
15132600 25906.6 -16921.1 1636 -837.717 274.457 881.53 
15131700 28068 -16464 1729.71 -615.76 271.967 673.147 
15131600 27430.4 -17841.4 1309.29 -747.709 342.2 822.295 
19418 3
15132600 25500.6 -16843.9 1670 -794.521 151.244 808.788 
15131700 27629.7 -16217.7 1689.43 -857.702 481.968 983.842 
15131600 27024.3 -17872.3 1337.43 -794.8 -60.3858 797.091 
19418.5 3
15132600 25070.7 -16587.7 1686.86 -834.674 497.365 971.624 
15131700 27355 -16012.9 1631.86 -533.426 397.781 665.412 
15131600 26633.9 -17695.3 1335.57 -758.114 343.689 832.381 
19419 3
15132600 24736.7 -16410.7 1668.83 -701.781 371.949 794.256 
15131700 26976.8 -15785.5 1593 -794.468 477.641 926.995 
15131600 26230.3 -17486.8 1298.83 -847.739 437.925 954.17 
19419.5 3
15132600 24320.9 -16211.4 1735.29 -815.313 390.663 904.075 
15131700 26602.3 -15545.4 1569.86 -734.407 470.728 872.318 
15131600 25899.9 -17305.1 1238.71 -647.993 356.256 739.468 
19420 3
15132600 24029.7 -16109.7 1702.57 -574.246 200.62 608.282 
15131700 26107.3 -15393.3 1628.29 -976.331 300.085 1021.41 
15131600 25459.3 -17057.6 1214 -868.977 488.307 996.777 
19420.5 3
15132600 23757 -15986.6 1672.43 -552.053 249.277 605.724 
15131700 25712 -15332.1 1667.43 -800.174 123.771 809.689 
15131600 25041.3 -16829.3 1293.71 -846.154 462.117 964.12 
19421 3
15132600 23400.9 -15850.9 1697.86 -695.592 265.067 744.384 
15131700 25270.6 -15146.6 1678 -862.165 362.444 935.251 
15131600 24715.6 -16610.1 1302 -636.161 428.013 766.744 
19421.5 3
15132600 23056 -15624.7 1656.33 -708.126 464.457 846.854 
15131700 24945.7 -15070.2 1669.67 -667.156 156.889 685.354 
15131600 24379.3 -16465.2 1333.33 -690.427 297.692 751.871 
19422 3
15132600 22784 -15473.9 1624.43 -573.84 318.164 656.14 
15131700 24610.9 -14945 1690.86 -706.349 264.065 754.095 
15131600 24061.1 -16264.6 1345.14 -671.288 423.197 793.551 
19422.5 3
15132600 22372.4 -15348.6 1601.29 -811.778 247.112 848.556 
15131700 24302 -14818.6 1635.43 -609.186 249.366 658.248 
15131600 23748.1 -16047.3 1357.71 -617.357 428.571 751.534 
19423 3
15132600 21926 -15130 1606 -871.931 426.897 970.827 
15131700 24033.4 -14561.9 1614.71 -524.554 501.395 725.64 
15131600 23481 -15896.9 1346 -521.763 293.806 598.798 
19423.5 3
15132600 21541.3 -14901.8 1576.83 -763.228 452.712 887.392 
15131700 23681.7 -14350.3 1614 -697.94 419.69 814.408 
15131600 23056.3 -15848 1353.67 -842.593 96.9388 848.151 
19424 3
15132600 21069.7 -14726.9 1608.86 -980.497 363.776 1045.8 
15131700 23329.3 -14172.6 1599.14 -732.601 369.567 820.539 
15131600 22655.3 -15864 1318.29 -833.779 -33.264 834.442 
19424.5 3
15132600 20767.7 -14429.9 1651.57 -578.544 568.966 811.44 
15131700 22840.3 -13905.9 1562 -936.782 510.947 1067.06 
15131600 22349.3 -15723.1 1277 -586.207 269.841 645.332 
19425 3
15132600 20342.8 -14190.7 1686.5 -846.376 476.475 971.278 
15131700 22366.8 -13736 1594.83 -943.132 338.361 1001.99 
15131600 21997.3 -15628.2 1236.33 -701.1 189.196 726.18 
19425.5 3
15132600 19918.4 -14086.9 1660.14 -895.369 219.007 921.764 
15131700 22035.6 -13547.9 1620.86 -698.865 396.926 803.718 
15131600 21616.7 -15536.1 1189.86 -802.994 194.143 826.13 
19426 3
15132600 19519.9 -13932.3 1633.86 -773.925 300.139 830.086 
15131700 21725.3 -13356.7 1635.71 -602.497 371.151 707.641 
15131600 21191.7 -15295.4 1159.14 -825.243 467.406 948.417 
19426.5 3
15132600 19257.3 -13821 1687 -498.238 211.168 541.141 
15131700 21372.4 -13201.3 1674 -669.558 294.931 731.637 
15131600 20748.6 -14973 1182.86 -840.878 611.819 1039.9 
19427 3
15132600 18887 -13662.7 1695 -740.571 316.667 805.434 
15131700 21054.8 -13010.7 1653.33 -635.19 381.238 740.817 
15131600 20399.2 -14685.3 1246.17 -698.81 575.333 905.176 
19427.5 3
15132600 18457.3 -13396.4 1665.57 -875.182 542.236 1029.55 
15131700 20771.9 -12817.1 1668.57 -576.326 394.142 698.212 
15131600 20029.4 -14477.1 1254.14 -753.031 424.013 864.2 
19428 3
15132600 18076.6 -12963.6 1634.29 -752.4 855.449 1139.25 
15131700 20466.4 -12581.1 1653 -603.614 466.403 762.812 
15131600 19628.9 -14292 1285.43 -791.643 365.895 872.111 
19428.5 3
15132600 17706.7 -12661.5 1602 -759.558 620.27 980.644 
15131700 20209.3 -12398.2 1662.17 -527.916 375.721 647.968 
15131600 19287.8 -14190.3 1318.67 -700.254 208.761 730.71 
19429 3
15132600 17398.6 -12375.6 1552.71 -637.878 591.985 870.25 
15131700 19819.7 -12217.4 1655.43 -806.665 374.199 889.232 
15131600 18996.3 -14009.3 1311.29 -603.618 374.84 710.535 
19429.5 3
15132600 16995 -11867.4 1558.57 -779.095 980.971 1252.71 
15131700 19451.9 -12006.6 1654.86 -710.149 407.06 818.541 
15131600 18605.1 -13760.4 1266.29 -755.102 480.419 894.976 
19430 3
15132600 16539.2 -11508.2 1656 -919.019 724.318 1170.14 
15131700 19112 -11853.2 1657.83 -685.196 309.284 751.764 
15131600 18157 -13535.7 1234.5 -903.514 453.149 1010.78 
19430.5 3
15132600 16264.9 -11159.1 1639.57 -541.044 688.41 875.578 
15131700 18787.1 -11628.6 1643.86 -640.744 442.989 778.968 
15131600 17777.3 -13266.4 1190.43 -748.943 531.042 918.107 
19431 3
15132600 16034.9 -10980.1 1656.71 -435.606 339.015 551.982 
15131700 18354.9 -11442.7 1657.71 -818.723 352.002 891.186 
15131600 17311.9 -12861.1 1130.29 -881.494 767.587 1168.85 
19431.5 3
15132600 15721.5 -10737.3 1696.67 -650.119 503.754 822.449 
15131700 17816.5 -11201 1658.83 -1116.92 501.482 1224.34 
15131600 16807.5 -12458.3 1121.83 -1046.38 835.704 1339.15 
19432 3
15132600 15442.7 -10349.6 1709 -591.902 823.274 1013.97 
15131700 17540.7 -10953.7 1667.57 -585.532 525.023 786.446 
15131600 16468.9 -12202.9 1154.86 -718.987 542.412 900.641 
19432.5 3
15132600 15165.1 -10030 1697.86 -537.929 619.324 820.323 
15131700 17332.7 -10701.3 1645.14 -403.101 489.203 633.884 
15131600 16072.9 -11843.6 1227.14 -767.442 696.29 1036.24 
19433 3
15132600 14971.1 -9724.71 1722.14 -380.392 598.599 709.239 
15131700 17073.9 -10490.7 1666.14 -507.563 412.885 654.289 
15131600 15712.3 -11556.9 1304.29 -707.003 562.185 903.274 
19433.5 3
15132600 14782.9 -9456.43 1717.29 -369.913 527.084 643.936 
15131700 16710.1 -10290.9 1674.43 -714.566 392.647 815.338 
15131600 15388.6 -11271.4 1315.43 -635.981 560.763 847.896 
19434 3
15132600 14474.3 -9181.57 1721.43 -617.143 549.714 826.469 
15131700 16322.7 -10086.1 1699.14 -774.857 409.429 876.376 
15131600 15078.7 -10942.7 1287.71 -619.714 657.429 903.47 
19434.5 3
15132600 14092.5 -8912.17 1693.67 -795.387 561.26 973.475 
15131700 16015.2 -9786.83 1715 -640.724 623.562 894.067 
15131600 14734.5 -10508.7 1288.17 -717.113 904.266 1154.1 
19435 3
15132600 13748.4 -8641.43 1683.29 -700.756 551.401 891.686 
15131700 15728.3 -9531.71 1714.86 -584.279 519.591 781.893 
15131600 14393.9 -10135 1311.29 -693.774 761.032 1029.8 
19435.5 3
15132600 13340.3 -8500.86 1686.71 -792.51 272.954 838.199 
15131700 15482.1 -9252.57 1720 -477.947 542.025 722.651 
15131600 14020.4 -9768.29 1323.86 -725.104 712.067 1016.27 
19436 3
15132600 13041.7 -8314 1686.5 -596.046 372.968 703.119 
15131700 15263.5 -8918.83 1712 -436.413 666.144 796.369 
15131600 13752.2 -9522.83 1315.33 -535.453 489.925 725.766 
19436.5 3
15132600 12856.7 -7978 1681 -384.516 698.545 797.382 
15131700 15034.9 -8632.57 1686.14 -475.349 595.139 761.674 
15131600 13535.6 -9172.43 1323.43 -450.302 728.492 856.43 
19437 3
15132600 12576.3 -7681.57 1685.29 -567.669 600.058 826.025 
15131700 14819 -8330.29 1642.43 -436.958 611.914 751.912 
15131600 13427.1 -8924 1319.57 -219.491 502.892 548.704 
19437.5 3
15132600 12379.3 -7473.57 1666.14 -399.594 421.907 581.103 
15131700 14570.6 -8040.14 1656.57 -503.912 588.525 774.783 
15131600 13209.6 -8672.14 1307 -441.321 510.866 675.092 
19438 3
15132600 12214 -7173.57 1710.86 -321.568 583.658 666.38 
15131700 14176.7 -7752.29 1635.57 -766.259 560.033 949.1 
15131600 12936.1 -8320.71 1304.71 -531.962 683.713 866.284 
19438.5 3
15132600 11915.3 -6805.57 1688.29 -586.865 722.986 931.193 
15131700 13860.7 -7397.71 1629 -620.825 696.604 933.103 
15131600 12661.1 -7958.57 1313.57 -540.275 711.479 893.364 
19439 3
15132600 11664 -6473.67 1659.67 -507.648 670.515 841.009 
15131700 13621.3 -7084.33 1641.67 -483.598 633.093 796.664 
15131600 12352 -7631.17 1317.33 -624.531 661.424 909.681 
19439.5 3
15132600 11335 -6192.14 1625.29 -650.198 556.371 855.749 
15131700 13272.9 -6840.71 1662.43 -688.688 481.461 840.295 
15131600 12193.1 -7285.43 1314 -313.947 683.277 751.951 
19440 3
15132600 11028 -5980.83 1589.17 -627.812 432.126 762.155 
15131700 12973.3 -6693 1700.33 -612.523 302.074 682.959 
15131600 11950.8 -6969.33 1314.5 -495.52 646.412 814.487 
19440.5 3
15132600 10646.9 -5827.29 1593 -769.986 310.197 830.121 
15131700 12604.4 -6548 1682.43 -745.262 292.929 800.764 
15131600 11688.6 -6780.43 1293.14 -529.822 381.626 652.955 
19441 3
15132600 10243 -5741 1593.29 -754.873 161.282 771.91 
15131700 12195.7 -6309 1663.86 -763.952 446.729 884.98 
15131600 11389.4 -6465.57 1283 -559.146 588.518 811.786 
19441.5 3
15132600 10081.5 -5457.17 1588.17 -321.074 564.281 649.231 
15131700 11813.2 -6068 1622.5 -760.532 479.125 898.872 
15131600 11082.7 -6132.67 1259.67 -609.865 661.838 899.981 
19442 3
15132600 9856.83 -5251.33 1620 -461.328 422.656 625.669 
15131700 11469.3 -5893.17 1599.33 -706.023 359.001 792.055 
15131600 10797 -5867.17 1248.33 -586.585 545.175 800.81 
19442.5 3
15132600 9652 -4786.43 1592.43 -424.965 964.533 1054 
15131700 11145.3 -5640.57 1584.14 -672.298 524.057 852.42 
15131600 10221 -5798.29 1281.71 -1195.02 142.907 1203.54 
19443 3
15132600 9466 -4394.83 1578.67 -372 783.19 867.047 
15131700 10911.7 -5443.17 1546 -467.238 394.81 611.707 
15131600 9912.33 -5804.67 1467.67 -617.333 -12.7619 617.465 
19443.5 3
15132600 9146.71 -4092.43 1603.57 -617.574 584.922 850.607 
15131700 10788.3 -5151.29 1572.57 -238.648 564.567 612.934 
15131600 9839 -5775.71 1509.29 -141.844 56.0007 152.499 
19444 3
15132600 8818.33 -3978.17 1617.5 -638.873 222.299 676.444 
15131700 10534.7 -4787 1572.17 -493.422 708.727 863.574 
15131600 9749 -5785.83 1512.5 -175.097 -19.6869 176.201 
19444.5 3
15132600 8572 -3802.17 1654.5 -521.893 372.881 641.414 
15131700 10200.2 -4459.67 1584.83 -708.686 693.503 991.556 
15131600 9647.33 -5833.33 1508.83 -215.395 -100.636 237.745 
19445 3
15132600 8301.33 -3534.67 1672 -559.229 552.686 786.256 
15131700 9938.83 -4164.67 1595.33 -539.945 609.504 814.27 
15131600 9690.33 -6058.17 1512.33 88.843 -464.532 472.951 
19445.5 3
15132600 8261.17 -3329.17 1646.83 -80.4943 411.824 419.617 
15131700 9737.67 -3909.83 1624.67 -403.14 510.688 650.633 
15131600 9835 -6288.5 1524.83 289.913 -461.59 545.082 
19446 3
15132600 7888 -2990.5 1644.67 -750.838 681.422 1013.95 
15131700 9501.67 -3671.17 1676.67 -474.849 480.215 675.343 
15131600 9902.5 -6337.83 1544.17 135.815 -99.2622 168.222 
19446.5 3
15132600 7627 -2633.67 1667.5 -533.742 729.721 904.087 
15131700 9230.83 -3351 1702.5 -553.851 654.738 857.574 
15131600 10019.5 -6324.83 1559.5 239.264 26.5849 240.736 
19447 3
15132600 7317.14 -2233.57 1634.57 -583.535 753.475 953.015 
15131700 8981.86 -3134.71 1691.14 -468.882 407.318 621.094 
15131600 10150.4 -6340.86 1567 246.57 -30.1767 248.41 
19447.5 3
15132600 7178 -2021 1650.33 -260.567 398.074 475.771 
15131700 8635.5 -2783.83 1691 -648.609 657.08 923.281 
15131600 10194.8 -6325.33 1586.17 83.155 29.0708 88.0901 
19448 3
15132600 6923.67 -2029.67 1660.83 -507.651 -17.2987 507.946 
15131700 8297.17 -2513.67 1659.33 -675.316 539.255 864.203 
15131600 10205.2 -6217.33 1580.17 20.6254 215.569 216.553 
19448.5 3
15132600 6381.33 -1924.5 1661 -1067.59 207.021 1087.47 
15131700 7952 -2323 1637.33 -679.462 375.328 776.234 
15131600 10332.3 -6137.5 1573.33 250.328 157.152 295.569 
19449 3
15132600 5869.5 -1547.83 1673.17 -1029.85 757.881 1278.66 
15131700 7667.83 -2097.83 1643.67 -571.764 453.052 729.5 
15131600 10337.8 -6151.67 1570 11.0664 -28.5044 30.5772 
19449.5 3
15132600 5633.33 -1212.67 1665.5 -474.23 673.025 823.321 
15131700 7339 -1929.17 1656 -660.308 338.688 742.103 
15131600 10389.5 -6133.33 1580 103.748 36.8139 110.086 
19450 3
15132600 5393.33 -973.333 1661 -491.803 490.437 694.55 
15131700 6928 -1692 1651.5 -842.213 485.997 972.377 
15131600 10377.8 -5809 1575.17 -23.9071 664.617 665.047 
19450.5 3
15132600 5274.33 -733.167 1658.83 -235.178 474.638 529.707 
15131700 6672.17 -1354.33 1642.83 -505.599 667.325 837.23 
15131600 10256 -5870.83 1571.5 -240.777 -122.2 270.012 
19451 3
15132600 5057.8 -470.4 1647.8 -464.664 563.877 730.664 
15131700 6548.6 -998.6 1647.2 -265.165 763.376 808.119 
15131600 10203.8 -6100.6 1564.6 -112.017 -493.062 505.626 
19451.5 3
15132600 4861.43 -188.143 1638.14 -395.114 567.922 691.845 
15131700 6458 -625.714 1636.43 -182.294 750.273 772.101 
15131600 10024.9 -6221 1580.71 -360.046 -242.254 433.958 
19452 3
15132600 4860.33 247.333 1639 -2.11436 840.688 840.69 
15131700 6315.67 -160.167 1627.33 -274.775 898.741 939.806 
15131600 9890.5 -6255.67 1557.17 -259.377 -66.9241 267.871 
19452.5 3
15132600 5004.67 743.167 1639.5 278.099 955.363 995.016 
15131700 6145.17 273.833 1631.17 -328.516 836.224 898.439 
15131600 9880.83 -6325.33 1545.67 -18.6256 -134.232 135.519 
19453 3
15132600 4421 1224 1641.17 -1179.12 971.38 1527.72 
15131700 5934.83 603.5 1628.5 -424.916 665.993 790 
15131600 9881.67 -6206.33 1546.33 1.6835 240.404 240.41 
19453.5 3
15132600 4146.67 1602.33 1637.5 -553.091 762.769 942.192 
15131700 5688.83 941.333 1616.33 -495.968 681.116 842.557 
15131600 9889.67 -6040.83 1530.67 16.129 333.669 334.059 
19454 3
15132600 3511.5 2165 1615 -1296.26 1148.3 1731.73 
15131700 5553.17 1222.33 1620.33 -276.871 573.469 636.808 
15131600 9979.33 -5866.83 1528.33 182.993 355.102 399.48 
19454.5 3
15132600 3149.43 2344 1597.43 -715.556 353.755 798.225 
15131700 5428.86 1578 1614 -245.671 702.899 744.594 
15131600 10060.6 -5579.57 1540.71 160.55 567.711 589.976 
19455 3
15132600 3069.17 2709.5 1585.33 -155.245 706.963 723.808 
15131700 5188.17 2113.83 1613.83 -465.552 1036.43 1136.19 
15131600 9957.83 -5262.83 1594.83 -198.72 612.646 644.069 
19455.5 3
15132600 2921.33 2989 1581 -305.441 577.479 653.281 
15131700 4968.5 2519.17 1597.83 -453.857 837.466 952.541 
15131600 9644.67 -4978 1644.83 -647.039 588.499 874.637 
19456 3
15132600 2701.33 3317.83 1573.33 -455.487 680.814 819.131 
15131700 4817.67 2807.17 1628.83 -312.284 596.273 673.1 
15131600 9260.17 -4707.83 1613.17 -796.066 559.351 972.931 
19456.5 3
15132600 2463.33 3557.67 1601.83 -476 479.667 675.763 
15131700 4619.33 3161.5 1602.5 -396.667 708.667 812.129 
15131600 8879.17 -4415.67 1600.67 -762 584.333 960.255 
19457 3
15132600 2207.83 3695.67 1600.33 -515.121 278.226 585.456 
15131700 4501.5 3392.17 1598.17 -237.567 465.054 522.219 
15131600 8684.83 -4089.33 1688.67 -391.801 657.93 765.755 
19457.5 3
15132600 1971.5 3962.83 1640.5 -498.594 563.643 752.522 
15131700 4341 3643.83 1585 -338.608 530.942 629.726 
15131600 8559.17 -3805.83 1730 -265.12 598.101 654.227 
19458 3
15132600 1764 4033.43 1667.71 -399.038 135.76 421.5 
15131700 4031.86 4014.43 1610.43 -594.505 712.683 928.092 
15131600 8369.86 -3517.14 1736.57 -364.057 555.174 663.894 
19458.5 3
15132600 1428 4216.17 1703.17 -619.926 337.155 705.678 
15131700 3850 4328.5 1682.33 -335.53 579.468 669.599 
15131600 8003.17 -3118.33 1704.67 -676.551 735.811 999.569 
19459 3
15132600 1202.33 4496 1696.33 -460.544 571.088 733.65 
15131700 3677 4557.33 1715.5 -353.061 467.007 585.446 
15131600 7542.67 -2707.33 1662.33 -939.796 838.776 1259.67 
19459.5 3
15132600 1032.67 4861.17 1709 -356.443 767.157 845.92 
15131700 3312 5027 1725 -766.807 986.695 1249.62 
15131600 7244.83 -2183.17 1636.5 -625.7 1101.19 1266.54 
19460 3
15132600 854.429 5242.57 1712.71 -350.862 750.797 828.734 
15131700 2681.14 5075.86 1717.14 -1241.84 96.1755 1245.56 
15131600 6761.43 -1738.57 1670.86 -951.584 875.187 1292.85 
19460.5 3
15132600 385.667 5577 1716.83 -889.491 634.589 1092.66 
15131700 2332.33 5573.17 1708.33 -661.878 943.661 1152.64 
15131600 6376.33 -1421.67 1710.83 -730.731 601.337 946.348 
19461 3
15132600 82.1667 5874.83 1715 -630.977 619.196 884.045 
15131700 2017.33 6028.83 1684.33 -654.886 947.332 1151.66 
15131600 6109.17 -1139.33 1745.33 -555.44 586.972 808.115 
19461.5 3
15132600 -66.5 6431 1730 -292.076 1092.67 1131.03 
15131700 1992 6425.33 1677 -49.7708 778.978 780.567 
15131600 5805 -751.667 1660.17 -597.577 761.624 968.075 
19462 3
15132600 -169.429 7031 1754.29 -206.27 1202.4 1219.97 
15131700 2206.29 6729 1676.57 429.43 608.55 744.811 
15131600 5487.86 -439.571 1689.14 -635.557 625.441 891.689 
19462.5 3
15132600 -348.5 7479.5 1738.83 -356.007 891.65 960.094 
15131700 2222.67 7178.83 1676 32.5665 894.301 894.894 
15131600 5187.33 -193.5 1653.67 -597.463 489.208 772.196 
19463 3
15132600 -556.5 7759.17 1728 -455.142 611.962 762.661 
15131700 2145.83 7540.67 1766.5 -168.125 791.758 809.411 
15131600 4865.33 131.833 1644.83 -704.595 711.889 1001.62 
19463.5 3
15132600 -776.714 8052.86 1728.43 -425.946 568.067 710.021 
15131700 2014.14 7799.71 1852.86 -254.72 501.059 562.088 
15131600 4522.43 480.429 1602.57 -663.259 674.265 945.804 
19464 3
15132600 -775.167 8791.5 1727.67 2.98192 1423.2 1423.21 
15131700 1831.83 8208 1853.67 -351.271 786.678 861.541 
15131600 4276.83 793.333 1614.67 -473.209 602.899 766.429 
19464.5 3
15132600 -459.429 9512.14 1772.29 625.224 1427.02 1557.97 
15131700 1618 8732 1832.71 -423.432 1037.62 1120.7 
15131600 3969.57 1118.86 1591.43 -608.439 644.602 886.403 
19465 3
15132600 -264 9771.33 1787.83 378.738 502.307 629.09 
15131700 1465 9063.67 1822.67 -296.512 642.765 707.86 
15131600 3694.33 1452.5 1557.33 -533.407 646.595 838.217 
19465.5 3
15132600 -251.5 9899.67 1829.67 27.2926 280.204 281.53 
15131700 1494.17 9480.67 1822.33 63.6827 910.48 912.705 
15131600 3455.67 1697.67 1565.67 -521.106 535.298 747.058 
19466 2
15131700 1648.57 9860.29 1824 305.752 751.721 811.522 
15131600 3190.43 1929.43 1581.57 -525.224 458.934 697.482 
19466.5 1
15131600 3053.83 2188.67 1590.17 -266.268 505.337 571.195 
19467 1
15131600 2900.57 2463 1601.29 -316.004 565.636 647.922 
19467.5 1
15131600 2725 2728.86 1614.57 -336.989 510.282 611.514 
19468 1
15131600 2592.67 2902.83 1683.17 -258.969 340.462 427.761 
19468.5 1
15131600 2399.5 3038.67 1642.5 -412.749 290.242 504.581 
19469 1
15131600 2169 3229.43 1680.29 -487.315 403.302 632.557 
19469.5 1
15131600 1979.17 3497.67 1672.17 -370.768 523.903 641.828 
19470 1
15131600 1852 3800 1690.57 -253.826 603.46 654.669 
19470.5 1
15131600 1987.67 4137 1703.33 267.587 664.694 716.534 
19471 1
15131600 1883.29 4380.71 1723 -207.93 485.487 528.14 
19471.5 1
15131600 1785.83 4560.33 1722.33 -194.516 358.521 407.889 
19472 1
15131600 1597.86 4773.14 1720.29 -378.222 428.188 571.311 
19472.5 1
15131600 1414.83 4992.17 1772 -366.048 438.048 570.856 
19473 1
15131600 1196.86 5198.57 1807.86 -437.703 414.467 602.8 
19473.5 1
15131600 873.429 5312.86 1810.29 -618.41 218.52 655.883 
19474 1
15131600 578 5467 1799.83 -602.915 314.577 680.048 
19474.5 1
15131600 253.714 5616.29 1817.29 -639.617 294.449 704.138 
19475 1
15131600 -119.833 5726.33 1785.33 -742.639 218.783 774.196 
19475.5 1
15131600 -454.571 5856 1784.29 -657.639 254.748 705.255 
19476 1
15131600 -819.167 5971.67 1782 -721.971 229.043 757.431 
19476.5 1
15131600 -1194.33 6072.83 1747.5 -784.868 211.646 812.903 
19477 1
15131600 -1433.17 5982.5 1720.83 -523.757 -198.099 559.969 
19477.5 1
15131600 -1708 5825.14 1783.71 -524.491 -300.3 604.376 
19478 1
15131600 -1997.33 5747.17 1756.83 -577.512 -155.641 598.117 
19478.5 1
15131600 -2362.57 5727.29 1765.57 -731.94 -39.8416 733.024 
19479 1
15131600 -2793.29 5889.14 1704 -809.613 304.243 864.892 
19479.5 1
15131600 -3303.17 5943.17 1617.5 -1009.67 106.978 1015.32 
19480 1
15131600 -3681.17 5811.17 1618.17 -790.795 -276.151 837.625 
19480.5 1
15131600 -3946.43 5789 1573 -551.48 -46.0845 553.402 
19481 1
15131600 -4142 6026.43 1516.86 -373.228 453.108 587.031 
19481.5 1
15131600 -4277.83 6231.5 1513.5 -273.858 413.45 495.923 
19482 1
15131600 -4348.17 6497.5 1513.67 -145.618 550.725 569.651 
19482.5 1
15131600 -4478.33 6783.17 1540.83 -273.459 600.14 659.506 
19483 1
15131600 -4726.71 6921.29 1483.71 -480.427 267.155 549.711 
19483.5 1
15131600 -4994.67 7059.5 1505.67 -516.286 266.309 580.923 
19484 1
15131600 -5426.43 7145.14 1429.57 -853.284 169.255 869.909 
19484.5 1
15131600 -5937.67 7237.33 1355.83 -1016.38 183.281 1032.77 
19485 1
15131600 -6282 7361.67 1363.83 -714.385 257.953 759.529 
19485.5 1
15131600 -7024.43 7709.57 1346.14 -1452.89 680.831 1604.5 
19486 1
15131600 -7367.67 7772.33 1404 -678.336 124.035 689.583 
19486.5 1
15131600 -7805.67 7910.83 1453 -895.706 283.231 939.419 
19487 1
15131600 -8299.86 8285.71 1469.43 -963.334 730.762 1209.14 
19487.5 1
15131600 -8606.5 8647.5 1479.17 -580.763 685.2 898.212 
19488 1
15131600 -8657.33 9019.17 1463.5 -105.028 767.906 775.055 
19488.5 1
15131600 -8792.17 9405.5 1541.5 -272.391 780.471 826.639 
19489 1
15131600 -8941.83 9634.83 1526.33 -304.82 467.074 557.74 
19489.5 1
15131600 -9164.17 9823.83 1424.83 -459.366 390.496 602.913 
19490 1
15131600 -9484.71 10044.6 1440.57 -627.295 431.973 761.642 
19490.5 1
15131600 -9711.33 10206.7 1440 -447.864 320.346 550.639 
19491 1
15131600 -9995.71 10417.1 1480.14 -557.61 412.698 693.721 
19491.5 1
15131600 -10292.5 10619.3 1410 -591.207 402.77 715.366 
19492 1
15131600 -10399.2 10706.3 1432.33 -222.222 181.25 286.765 
19492.5 1
15131600 -10440.4 10857.3 1477.57 -82.3591 301.302 312.356 
19493 1
15131600 -10540.3 11307.9 1502.86 -195.798 883.473 904.91 
19493.5 1
15131600 -10629.8 11604.2 1467.17 -183.876 608.438 635.616 
19494 1
15131600 -10549.7 12050.7 1357.43 168.672 940.1 955.112 
19494.5 1
15131600 -10532.6 12618.3 1444.43 34.3544 1137.42 1137.94 
19495 1
15131600 -10574.1 13298 1529.71 -80.7212 1319.83 1322.3 
19495.5 1
15131600 -10736.4 13803.1 1550.43 -321.358 1000.28 1050.64 
19496 1
15131600 -10854.1 14126.4 1682 -233.56 641.44 682.639 
19496.5 1
15131600 -11020.4 14448.1 1619 -342.152 661.964 745.16 
19497 1
15131600 -11134.1 14745.5 1846.38 -225.588 589.994 631.651 
19497.5 1
15131600 -11202.8 15016.1 1771.88 -129.481 510.613 526.774 
19498 1
15131600 -11329.6 15266 1796.71 -251.63 495.784 555.985 
19498.5 1
15131600 -11662 15431.9 1805 -689.686 344.102 770.761 
19499 1
15131600 -12025.4 15687.1 1691.71 -754.001 529.638 921.431 
19499.5 1
15131600 -12611 15725.9 1695.88 -1123.94 74.3419 1126.39 
19500 1
15131600 -13110.1 15639 1793 -1000.29 -174.098 1015.32 
19500.5 1
15131600 -13463 15705.4 1732.43 -715.735 134.744 728.307 
19501 1
15131600 -14023.7 15867.7 1811.86 -1132.76 327.85 1179.25 
19501.5 1
15131600 -14495.9 16033.9 1720.43 -953.824 335.642 1011.16 
19502 1
15131600 -14903.3 16303.6 1693.71 -808.39 535.147 969.473 
19502.5 1
15131600 -15298.9 16566.1 1822.43 -783.31 519.943 940.168 
19503 1
15131600 -15722.1 16795.1 1767 -856.854 463.563 974.212 
19503.5 1
15131600 -16141.7 17122.7 1729.43 -824.305 643.559 1045.78 
19504 1
15131600 -16525 17368 1719.14 -719.11 460.198 853.758 
19504.5 1
15131600 -16754.6 17794.9 1681.86 -452.804 841.927 955.967 
19505 1
15131600 -17033 18365.2 1755 -578.854 1185.67 1319.43 
19505.5 1
15131600 -17254.3 18806 1726.57 -447.947 892.375 998.494 
19506 1
15131600 -17266.2 19388 1625.5 -24.2964 1190.18 1190.43 
19506.5 1
15131600 -17579.3 19776.7 1547.86 -648.28 804.791 1033.42 
19507 1
15131600 -18312.7 20022.9 1320.57 -1432.48 480.748 1511 
19507.5 1
15131600 -18461 20503.3 1368.86 -287.933 932.871 976.296 
19508 1
15131600 -18610.1 20991.1 1430 -304.373 995.627 1041.11 
