# Supplementary material for: Intrinsic group behaviour II: On the dependence of triad spatial dynamics on social and personal features; and on the effect of social interaction on small group dynamics
Source: PLoS One. 2019 Dec 3;14(12):e0225704. doi: 10.1371/journal.pone.0225704 (PMC6890182; doi:10.1371/journal.pone.0225704)
Supplement: S4 Data Set — (ZIP) [file pone.0225704.s004.zip › set_3_nint/group_traj_triad_noint/traj_3_0324_37.dat]

3 15120800 15120402 15114900 0 0 0 1 2 1 0 20 20 20 1640.44 1652.11 1625.32 
19309 1
15114900 45512 -21463.5 1337.83 0 0 0 
19309.5 1
15114900 44687.9 -21336.3 1457.86 -1619.14 249.93 1638.32 
19310 1
15114900 44054 -21545 1594.67 -1304.23 -429.453 1373.12 
19310.5 1
15114900 43638.6 -21407.4 1622.71 -880.145 291.465 927.15 
19311 1
15114900 43314.3 -21283.5 1678.67 -645.893 246.87 691.464 
19311.5 1
15114900 42922.9 -21101.1 1730.14 -778.283 362.539 858.579 
19312 1
15114900 42180.3 -20514.8 1773.67 -1494.01 1179.7 1903.62 
19312.5 1
15114900 41873.1 -20509.4 1770.14 -609.505 10.7237 609.599 
19313 1
15114900 41721.9 -20638.9 1738.86 -290.376 -248.423 382.142 
19313.5 1
15114900 41424.7 -20615 1707.83 -597.969 48.0023 599.892 
19314 1
15114900 40935.6 -20240.6 1671.14 -1016.83 778.438 1280.59 
19314.5 1
15114900 40501.6 -20035.9 1617.57 -849.315 400.615 939.057 
19315 1
15114900 39994.6 -20015.3 1589 -1000 40.5748 1000.82 
19315.5 1
15114900 39388.4 -19839.9 1589.57 -1170.16 338.665 1218.18 
19316 1
15114900 38901.7 -19751.2 1669.83 -993.392 181.001 1009.75 
19316.5 1
15114900 38364.3 -19457.4 1685.43 -1062.02 580.51 1210.32 
19317 1
15114900 37833.9 -19255 1673 -1105.06 421.726 1182.8 
19317.5 1
15114900 37288 -19099.1 1649.57 -1100.52 314.228 1144.5 
19318 1
15114900 36606.2 -18945.1 1594.62 -1339.39 302.589 1373.15 
19318.5 1
15114900 36106.7 -18733 1571.5 -1025.84 435.575 1114.48 
19319 1
15114900 35590 -18683.3 1581.86 -1054.42 101.458 1059.29 
19319.5 1
15114900 34916.3 -18765 1603.86 -1285.71 -155.943 1295.14 
19320 1
15114900 34336 -19041 1642.83 -1162.9 -553.106 1287.73 
19320.5 1
15114900 33816.9 -18819.3 1646.86 -1050.9 448.814 1142.72 
19321 1
15114900 33294.6 -18709.6 1617 -985.445 207.008 1006.95 
19321.5 1
15114900 32800.8 -18646.3 1589.83 -1022.23 130.928 1030.58 
19322 1
15114900 32457.7 -18651 1581.43 -700.243 -9.52381 700.308 
19322.5 1
15114900 32448.4 -18424.6 1573.29 -18.3876 448.373 448.75 
19323 1
15114900 31902.9 -18337.4 1514.71 -1091.14 174.286 1104.97 
19323.5 1
15114900 31306.4 -18041.1 1495.29 -1169.47 580.952 1305.82 
19324 1
15114900 30987.5 -18096.2 1482.5 -652.206 -112.523 661.841 
19324.5 2
15120402 29497.4 -17530.2 1513.8 0 0 0 
15114900 30529 -18039.9 1468.43 -926.263 113.757 933.222 
19325 2
15120402 29131.7 -17316 1547.67 -831.212 486.818 963.279 
15114900 29878.2 -17776.2 1540.67 -1254.01 508.074 1353.03 
19325.5 2
15120402 28811.7 -17148.3 1601.5 -686.695 359.8 775.246 
15114900 29380.8 -17827.7 1548 -1067.24 -110.515 1072.95 
19326 2
15120402 28525.6 -17073.9 1659.14 -556.606 144.895 575.156 
15114900 28841.4 -17695.1 1605.29 -1049.43 257.828 1080.63 
19326.5 2
15120402 28179.5 -17015.8 1630.33 -694.923 116.514 704.622 
15114900 28295.8 -17599.2 1617 -1095.57 192.723 1112.39 
19327 2
15120402 27652.4 -16987.1 1650 -1043.71 56.8128 1045.25 
15114900 27911.6 -17448.4 1630.14 -760.915 298.491 817.367 
19327.5 3
15120800 26085 -16778 1452 0 0 0 
15120402 27194.2 -16818.7 1638.33 -889.829 327.138 948.059 
15114900 27454 -17266.8 1642 -888.488 352.612 955.901 
19328 3
15120800 25871 -16716.2 1541.67 -748.252 216.2 778.86 
15120402 26729.8 -16621 1606.67 -934.272 397.72 1015.4 
15114900 26963 -17087.7 1659.33 -987.928 360.496 1051.65 
19328.5 3
15120800 25275.2 -16431.8 1620.83 -1231.06 587.466 1364.05 
15120402 26354.3 -16471 1565.83 -775.826 309.917 835.437 
15114900 26498 -17025 1629.17 -960.744 129.477 969.429 
19329 3
15120800 24714.3 -16241.1 1638.14 -1080.7 367.419 1141.45 
15120402 25764.4 -16293.4 1556.71 -1136.62 342.141 1187 
15114900 25954.6 -16848.7 1641.43 -1047.07 339.664 1100.78 
19329.5 3
15120800 24292.5 -16094.8 1642.33 -836.876 290.297 885.796 
15120402 25246.8 -16129.7 1528.17 -1026.97 324.924 1077.15 
15114900 25457.3 -16671 1663.67 -986.584 352.608 1047.7 
19330 3
15120800 23918.1 -15979.4 1593.57 -757.808 233.613 792.999 
15120402 24787.7 -15933 1583.71 -929.391 398.111 1011.07 
15114900 24864.4 -16434.9 1642.86 -1200.21 478.022 1291.9 
19330.5 3
15120800 23347.2 -15837 1600.33 -1089.65 271.81 1123.04 
15120402 24284.5 -15750.3 1586.67 -960.333 348.601 1021.65 
15114900 24406.2 -16239.8 1650 -874.546 372.183 950.447 
19331 3
15120800 22848.5 -15624 1564.67 -1032.44 440.994 1122.68 
15120402 23825.3 -15586.5 1567.67 -950.656 339.199 1009.36 
15114900 23975.5 -16091.7 1692.33 -891.649 306.763 942.943 
19331.5 3
15120800 22289.3 -15434.5 1566.5 -1157.69 392.34 1222.37 
15120402 23343.8 -15454.2 1572.67 -996.894 273.982 1033.86 
15114900 23502.5 -16120 1645.17 -979.296 -58.6611 981.051 
19332 3
15120800 21854.7 -15243.8 1533.67 -913.165 400.56 997.156 
15120402 23034.2 -15431 1557.33 -650.56 48.6695 652.378 
15114900 23039 -16085.3 1607 -973.739 72.8291 976.459 
19332.5 3
15120800 21269.3 -15085.3 1503.86 -1123.57 304.314 1164.05 
15120402 22419.9 -15463 1515.43 -1179.1 -61.4203 1180.7 
15114900 22730.4 -15912.9 1573.57 -592.268 331.048 678.509 
19333 3
15120800 20809.7 -14825.5 1534.83 -880.496 497.674 1011.41 
15120402 21957 -15078.8 1442.17 -886.7 735.951 1152.33 
15114900 22142.3 -15731.7 1549.67 -1126.62 347.108 1178.88 
19333.5 3
15120800 20352.8 -14541.7 1572.17 -949.757 590.09 1118.14 
15120402 21459.7 -14795.3 1439.5 -1033.96 589.397 1190.15 
15114900 21642.3 -15537.3 1516 -1039.5 404.019 1115.26 
19334 3
15120800 19902.2 -14269 1573.5 -901.333 545.333 1053.47 
15120402 21043.8 -14521.7 1494.83 -831.667 547.333 995.612 
15114900 21223.3 -15415.5 1520.67 -838 243.667 872.707 
19334.5 3
15120800 19426 -14094.2 1581.67 -1021.82 375.179 1088.52 
15120402 20591.2 -14290 1497 -971.388 497.139 1091.21 
15114900 20716.5 -15220.7 1540.5 -1087.63 418.097 1165.22 
19335 3
15120800 18955.9 -13856.1 1589.29 -888.739 449.95 996.149 
15120402 20134.4 -14012.4 1561.14 -863.399 524.71 1010.34 
15114900 20274.4 -14958.6 1578.14 -835.674 495.454 971.507 
19335.5 3
15120800 18438.7 -13606.3 1559 -990.786 478.562 1100.31 
15120402 19655.3 -13758.3 1587.17 -917.807 486.772 1038.9 
15114900 19848 -14676.3 1584.17 -816.913 540.686 979.637 
19336 3
15120800 17924.5 -13273.2 1529.5 -1071.18 694.097 1276.4 
15120402 19226.7 -13529.3 1605.17 -893.056 477.083 1012.5 
15114900 19465.2 -14473.7 1572 -797.569 422.222 902.435 
19336.5 3
15120800 17292.3 -12988.4 1485.71 -1220.49 549.687 1338.56 
15120402 18795.1 -13183 1584.29 -833.058 668.597 1068.18 
15114900 19052.4 -13999.1 1577.57 -796.792 916.069 1214.11 
19337 3
15120800 16788.3 -12722.5 1429 -1005.89 530.796 1137.35 
15120402 18327.5 -12846.7 1546.33 -933.419 671.324 1149.76 
15114900 18435 -13540.2 1596.5 -1232.39 916.12 1535.6 
19337.5 3
15120800 16274.2 -12360.2 1394 -1091.65 769.285 1335.48 
15120402 17898.2 -12526 1523.67 -911.536 680.821 1137.72 
15114900 17930.2 -13176.3 1584.83 -1071.83 772.47 1321.19 
19338 3
15120800 15727.2 -12054.5 1531.33 -1118.61 625.085 1281.41 
15120402 17281.3 -12128.3 1472 -1261.42 813.224 1500.84 
15114900 17307 -12886.7 1546.5 -1274.37 592.365 1405.32 
19338.5 3
15120800 15287.3 -11734.6 1597.57 -872.78 634.779 1079.21 
15120402 16612.1 -11737.9 1483.43 -1327.76 774.754 1537.27 
15114900 16780 -12536.4 1510.14 -1045.63 694.917 1255.49 
19339 3
15120800 14796.2 -11449.8 1585.17 -953.629 552.89 1102.31 
15120402 16161.2 -11573.2 1528.33 -875.682 319.787 932.246 
15114900 16218.3 -12225.3 1540.67 -1090.61 604.068 1246.73 
19339.5 3
15120800 14505.1 -11227.4 1566.14 -568.406 434.384 715.384 
15120402 15744.4 -11318 1567.43 -813.942 498.372 954.398 
15114900 15782.3 -11902 1614.43 -851.656 631.51 1060.25 
19340 3
15120800 14180.5 -10794.2 1583.33 -618.367 825.261 1031.23 
15120402 15310.7 -11002.7 1602.5 -826.213 600.635 1021.46 
15114900 15170.2 -11589.2 1628 -1165.94 595.873 1309.38 
19340.5 3
15120800 14007.8 -10384.3 1606.17 -365.046 866.455 940.214 
15120402 14909.3 -10627.2 1604 -848.485 793.869 1161.96 
15114900 14736 -11226.8 1638.67 -917.9 766.032 1195.55 
19341 3
15120800 13779.3 -9868.43 1610.57 -454.369 1025.66 1121.79 
15120402 14678 -10093.4 1586.71 -459.907 1061.11 1156.49 
15114900 14441.6 -10794.3 1647.71 -585.345 859.936 1040.25 
19341.5 3
15120800 13569.5 -9473 1608 -406.561 766.334 867.503 
15120402 14327.3 -9571.33 1591.33 -679.587 1011.81 1218.85 
15114900 14182.7 -10210.8 1662.83 -501.753 1130.72 1237.05 
19342 3
15120800 13278.8 -8998.83 1562.33 -598.08 975.652 1144.38 
15120402 14016.8 -9135.33 1584.17 -638.889 897.119 1101.36 
15114900 13887.7 -9733 1647.83 -606.996 983.196 1155.47 
19342.5 3
15120800 12989.3 -8502.67 1554.67 -610.759 1046.77 1211.92 
15120402 13810.3 -8710.83 1548.67 -435.654 895.57 995.911 
15114900 13656.2 -9330 1653.17 -488.397 850.211 980.505 
19343 3
15120800 12740.7 -8074.57 1576.43 -495.257 852.779 986.16 
15120402 13462.4 -8241.14 1555.57 -693.037 935.638 1164.35 
15114900 13346.3 -8843.71 1650 -617.293 968.697 1148.66 
19343.5 3
15120800 12415 -7733 1631.33 -628.792 659.404 911.15 
15120402 13189.2 -7792 1568.5 -527.533 867.071 1014.94 
15114900 12988.2 -8320.33 1645.17 -691.35 1010.39 1224.27 
19344 3
15120800 12007.5 -7350 1604.33 -867.021 814.894 1189.86 
15120402 12860.3 -7479.67 1564.83 -699.645 664.539 964.943 
15114900 12708.8 -8023.5 1677.83 -594.326 631.56 867.232 
19344.5 3
15120800 11518.5 -6993 1590.67 -989.879 722.672 1225.61 
15120402 12541.5 -7157.17 1585.67 -645.412 652.834 918.013 
15114900 12351 -7686.5 1693.5 -724.359 682.186 995.025 
19345 3
15120800 10997.7 -6601.29 1550 -982.615 739.084 1229.54 
15120402 12152.3 -6822.86 1577.29 -734.367 630.773 968.075 
15114900 11916.7 -7249 1684.43 -819.407 825.472 1163.11 
19345.5 3
15120800 10546.8 -6142 1516.67 -868.749 884.944 1240.1 
15120402 11539.7 -6431.33 1546.5 -1180.38 754.381 1400.86 
15114900 11457.3 -6921.83 1662 -885.127 630.379 1086.66 
19346 3
15120800 10163.1 -5729.43 1501.14 -768.919 826.796 1129.08 
15120402 11134.9 -6022.71 1509.43 -811.242 818.876 1152.68 
15114900 10988.6 -6560 1627.86 -939.403 725.117 1186.71 
19346.5 3
15120800 9787.67 -5239 1530 -740.584 967.315 1218.26 
15120402 10824 -5575.83 1545.67 -613.13 881.422 1073.7 
15114900 10538.2 -6035.33 1579.5 -888.372 1034.85 1363.86 
19347 3
15120800 9498.67 -4841 1563.83 -612.288 843.22 1042.07 
15120402 10520.5 -5147.83 1534.83 -643.008 906.78 1111.62 
15114900 10270.8 -5615.67 1572.67 -566.384 889.124 1054.2 
19347.5 3
15120800 9219 -4429.5 1584.5 -579.02 851.967 1030.1 
15120402 10210.5 -4718.5 1553 -641.822 888.889 1096.38 
15114900 9932.67 -5199.17 1577.67 -700.138 862.319 1110.76 
19348 3
15120800 8755.71 -4024.14 1605.14 -921.045 805.879 1223.83 
15120402 9866.57 -4294.86 1568.57 -683.755 842.232 1084.84 
15114900 9688.71 -4814.14 1597 -484.995 765.455 906.168 
19348.5 3
15120800 8403.33 -3577.67 1602.83 -697.784 884.111 1126.3 
15120402 9534.83 -3857.67 1589.17 -656.907 865.724 1086.74 
15114900 9357.67 -4398.83 1636.33 -655.54 822.395 1051.7 
19349 3
15120800 7997.71 -3092.14 1586.43 -783.048 937.305 1221.35 
15120402 9136.57 -3437.71 1612.14 -768.845 810.719 1117.31 
15114900 8959 -3909.14 1650.86 -769.627 945.348 1219.02 
19349.5 3
15120800 7646 -2551.17 1622.83 -676.374 1040.34 1240.88 
15120402 8762.17 -2974.33 1647.5 -720.009 891.117 1145.65 
15114900 8593.5 -3476 1639.83 -702.885 832.967 1089.9 
19350 3
15120800 7349 -2080.33 1636.33 -626.582 993.319 1174.43 
15120402 8392.17 -2592.5 1667.83 -780.591 805.556 1121.71 
15114900 8261.33 -3069.67 1646 -700.774 857.243 1107.23 
19350.5 3
15120800 7016.17 -1663.5 1624.5 -693.403 868.403 1111.27 
15120402 8064.83 -2205.83 1668.83 -681.944 805.556 1055.45 
15114900 7887.33 -2697.33 1637.33 -779.167 775.694 1099.46 
19351 3
15120800 6620.33 -1224.33 1594.17 -816.151 905.498 1219.03 
15120402 7714.67 -1751.67 1617.5 -721.993 936.426 1182.44 
15114900 7703.17 -2301.17 1640 -379.725 816.838 900.786 
19351.5 3
15120800 6171.43 -747.571 1574.43 -848.591 901.251 1237.89 
15120402 7331.57 -1293.57 1561.29 -724.188 865.965 1128.87 
15114900 7340.57 -1890.57 1640.29 -685.435 776.172 1035.5 
19352 3
15120800 5790.33 -328.833 1584.67 -744.327 817.848 1105.85 
15120402 6926.83 -910 1556.83 -790.504 749.163 1089.1 
15114900 6878.67 -1477.83 1632.67 -902.158 806.129 1209.85 
19352.5 3
15120800 5412 35.5 1608.33 -799.859 770.261 1110.44 
15120402 6577.17 -483.333 1542.83 -739.253 902.044 1166.27 
15114900 6323.67 -976.333 1619.83 -1173.36 1060.25 1581.43 
19353 3
15120800 5090.71 432.429 1562.14 -623.856 770.735 991.579 
15120402 6246.14 -3.14286 1562.57 -642.765 932.409 1132.49 
15114900 5982 -503.571 1618.43 -663.43 917.984 1132.62 
19353.5 3
15120800 4719.5 879.333 1608.33 -736.536 886.716 1152.71 
15120402 5954.83 403 1569.83 -577.995 805.839 991.693 
15114900 5649.17 -58.3333 1621.17 -660.384 883.409 1102.96 
19354 3
15120800 4166.86 1316.86 1624.43 -1098.69 869.829 1401.33 
15120402 5633.57 784.714 1544 -638.692 758.875 991.876 
15114900 5374.71 317 1634.29 -545.631 746.19 924.398 
19354.5 3
15120800 3695.5 1845.5 1590.83 -913.483 1024.5 1372.61 
15120402 5314.33 1211.5 1513.83 -618.678 827.104 1032.89 
15114900 5025.5 761.333 1638 -676.772 861.111 1095.23 
19355 3
15120800 3281.14 2306.29 1580.29 -845.627 940.379 1264.67 
15120402 5021.86 1600 1491.71 -596.89 792.857 992.421 
15114900 4762.14 1144.43 1626.57 -537.464 781.827 948.747 
19355.5 3
15120800 2908.83 2732.5 1574 -764.496 875.183 1162.07 
15120402 4747.67 2012.17 1525.33 -563.019 846.338 1016.5 
15114900 4419.67 1513.33 1625.83 -703.237 757.505 1033.61 
19356 3
15120800 2648 3185.29 1559.43 -514.464 893.068 1030.65 
15120402 4269.43 2439.14 1510.71 -943.27 842.162 1264.51 
15114900 3985 1954.86 1620.86 -857.331 870.856 1222.05 
19356.5 3
15120800 2317.33 3611.83 1584.83 -668.013 861.712 1090.32 
15120402 3982.17 2907 1487 -580.327 945.166 1109.11 
15114900 3653.17 2414.5 1614.83 -670.37 928.571 1145.27 
19357 3
15120800 2171.71 4193.57 1613 -289.501 1156.54 1192.22 
15120402 3710.86 3282.71 1552.29 -539.383 746.947 921.338 
15114900 3363 2774.29 1634.43 -576.872 715.28 918.916 
19357.5 3
15120800 1952.17 4731.17 1597.83 -439.975 1077.35 1163.72 
15120402 3453.17 3679.17 1559 -516.414 794.494 947.578 
15114900 3151 3129.5 1620.67 -424.85 711.852 828.994 
19358 3
15120800 1848.71 5259.29 1616.14 -212.865 1086.66 1107.32 
15120402 3171.71 4090 1602.14 -579.12 845.336 1024.68 
15114900 2795.86 3556.29 1613 -730.747 878.16 1142.43 
19358.5 3
15120800 1566.29 5884.86 1607.14 -524.96 1162.77 1275.78 
15120402 2957 4628.86 1617.43 -399.097 1001.59 1078.18 
15114900 2524.71 4098 1613.43 -503.983 1006.9 1125.99 
19359 3
15120800 1189.14 6443.43 1598.14 -749.787 1110.48 1339.91 
15120402 2763.86 5178.71 1612.86 -383.982 1093.16 1158.63 
15114900 2256.86 4590.43 1636.57 -532.519 978.983 1114.44 
19359.5 3
15120800 884.429 7002.14 1598.43 -603.395 1106.36 1260.21 
15120402 2560 5833.86 1604.57 -403.678 1297.31 1358.67 
15114900 2071.29 5143.29 1637 -367.468 1094.77 1154.79 
19360 3
15120800 640 7389.43 1600.14 -486.91 771.485 912.289 
15120402 2080.86 6120.43 1648 -954.468 570.859 1112.16 
15114900 1588.43 5704.14 1650.29 -961.867 1117.25 1474.25 
19360.5 3
15120800 160 7560.83 1581.5 -1030.04 367.821 1093.75 
15120402 1590.17 6350.5 1750.83 -1052.98 493.716 1162.98 
15114900 1062.17 6118.5 1648.17 -1129.32 889.178 1437.36 
19361 3
15120800 180.286 7969.57 1551.43 41.5691 837.578 838.609 
15120402 1348 6778.14 1745.57 -496.243 876.317 1007.07 
15114900 698.857 6494.29 1634 -744.487 770.053 1071.09 
19361.5 3
15120800 -99.1429 8495.86 1554 -555.524 1046.29 1184.63 
15120402 1218.71 7203.29 1725.14 -257.029 845.214 883.432 
15114900 555.571 6940.14 1649.29 -284.862 886.396 931.045 
19362 3
15120800 -29.1429 9170.57 1709 135.922 1310.12 1317.16 
15120402 1293.29 7818.57 1716.86 144.799 1194.73 1203.47 
15114900 411.857 7358.57 1628 -279.057 812.483 859.07 
19362.5 3
15120800 -49.1429 9805.86 1908.14 -38.6847 1228.79 1229.4 
15120402 1234.86 8314.57 1696.14 -113.015 959.381 966.015 
15114900 222.286 7858.29 1580.29 -366.676 966.565 1033.78 
19363 3
15120800 -159.333 10198.2 1939 -235.45 838.268 870.707 
15120402 1027.67 8718.5 1690.17 -442.715 863.095 970.015 
15114900 -3.5 8464.33 1581.5 -482.448 1294.97 1381.92 
19363.5 3
15120800 -247 10619.3 1937.29 -183.403 881.002 899.89 
15120402 1070.43 9124 1689 89.4601 848.326 853.03 
15114900 -281.714 8917.43 1632.14 -582.038 947.898 1112.33 
19364 3
15120800 -391.286 11070 1936.29 -289.15 903.235 948.389 
15120402 1098.43 9487.29 1689.57 56.1122 728.027 730.187 
15114900 -374.714 9531.29 1762.86 -186.373 1230.17 1244.21 
19364.5 2
15120402 940.857 9640.57 1707.43 -310.18 301.744 432.736 
15114900 -407.286 10239.1 1932 -64.117 1393.42 1394.89 
19365 2
15120402 246.571 9583.14 1744 -1380.29 -114.172 1385 
15114900 -231.429 10705.7 1992.29 349.617 927.577 991.278 
19365.5 2
15120402 -201.286 8874.29 1751.14 -883.347 -1398.14 1653.81 
15114900 -355.571 11114.7 2006 -244.858 806.706 843.048 
19366 1
15120402 -302.429 7971.86 1721.29 -196.776 -1755.7 1766.69 
19366.5 1
15120402 -106.143 7444.57 1655.71 392.571 -1054.57 1125.27 
19367 1
15120402 -193.143 7061.29 1599.43 -167.63 -738.508 757.294 
19367.5 1
15120402 -362.167 6686.17 1585.17 -354.348 -786.413 862.559 
19368 1
15120402 -531.143 6311.71 1611 -354.248 -785.015 861.244 
19368.5 1
15120402 -750.571 5935.29 1625.71 -420.361 -721.128 834.703 
19369 1
15120402 -1000.86 5703.86 1683.57 -499.572 -461.933 680.408 
19369.5 1
15120402 -1103.43 5429.43 1703.14 -201.912 -540.214 576.714 
19370 1
15120402 -1473.57 5462.71 1671.29 -713.185 64.1343 716.063 
19370.5 1
15120402 -1670.5 5260 1657.67 -411.124 -423.203 590.02 
19371 1
15120402 -1706.14 4791.43 1664.86 -74.256 -976.19 979.011 
19371.5 1
15120402 -1426 4089.71 1638.71 543.967 -1362.55 1467.12 
19372 1
15120402 -920.286 3622.29 1631.57 989.656 -914.733 1347.65 
19372.5 1
15120402 -570.714 3364.29 1629.71 689.49 -508.876 856.943 
19373 1
15120402 -76.1429 3184 1624.71 991.125 -361.294 1054.92 
19373.5 1
15120402 438 3033.71 1678.14 1024.19 -299.374 1067.05 
19374 1
15120402 836.286 2923.57 1685.43 811.173 -224.324 841.619 
19374.5 1
15120402 1127.29 2775.57 1657.57 601.24 -305.785 674.532 
19375 1
15120402 1454.14 2595.57 1661.86 662.996 -365.112 756.882 
19375.5 1
15120402 1653.43 2501.57 1647 398.571 -188 440.685 
19376 1
15120402 1811.86 2405 1680.43 313.72 -191.231 367.409 
19376.5 1
15120402 1887.14 2442.57 1652.57 153.331 76.5202 171.365 
19377 1
15120402 2059.38 2412.88 1624 326.197 -56.2432 331.01 
19377.5 1
15120402 2170.43 2369.14 1612 220.344 -86.7701 236.814 
19378 1
15120402 2321.71 2404.57 1605.29 290.376 68.0011 298.232 
19378.5 1
15120402 2520.33 2466 1603.83 423.495 130.978 443.287 
19379 1
15120402 2944 2501.29 1608.29 890.056 74.1297 893.138 
19379.5 1
15120402 3417.71 2389.29 1565.86 932.508 -220.472 958.217 
19380 1
15120402 3809.57 2134.29 1475 788.445 -513.078 940.689 
19380.5 1
15120402 4386.86 1888.29 1426.57 1138.63 -485.207 1237.7 
19381 1
15120402 4956.29 1747.29 1466.71 1127.58 -279.208 1161.64 
19381.5 1
15120402 5464 1391.71 1618.14 1005.37 -704.102 1227.41 
19382 1
15120402 5874.29 1114 1588.71 815.677 -552.116 984.968 
19382.5 1
15120402 6295.29 844 1624.86 869.835 -557.851 1033.35 
19383 1
15120402 6744.86 559.857 1658 876.358 -553.885 1036.72 
19383.5 1
15120402 7111.57 297.714 1660.86 746.872 -533.896 918.076 
19384 1
15120402 7561.29 -67.2857 1658.43 915.915 -743.381 1179.63 
19384.5 1
15120402 8084.88 -427 1657.88 1034.76 -710.898 1255.43 
19385 1
15120402 8561.71 -747.429 1604.29 940.511 -632.009 1133.14 
19385.5 1
15120402 8952.14 -1034.86 1696.29 798.422 -587.788 991.45 
19386 1
15120402 9269.14 -1376.57 1680.57 646.939 -697.376 951.243 
19386.5 1
15120402 9566.71 -1774.57 1683.71 573.355 -766.859 957.502 
19387 1
15120402 9885.57 -2173.71 1650.14 616.745 -772.036 988.137 
19387.5 1
15120402 10246 -2631.29 1640.29 722.302 -916.977 1167.29 
19388 1
15120402 10592.1 -2978.29 1673 712.228 -713.992 1008.49 
19388.5 1
15120402 10778.4 -3207.29 1600.57 363.839 -447.266 576.564 
19389 1
15120402 11098 -3554.86 1598.86 636.596 -692.373 940.551 
19389.5 1
15120402 11426.3 -3996.71 1630 679.681 -914.818 1139.67 
19390 1
15120402 11720.7 -4423.29 1637.71 594.805 -861.76 1047.1 
19390.5 1
15120402 12090.9 -4830.14 1629.71 728.628 -800.9 1082.75 
19391 1
15120402 12434.6 -5241.14 1616.29 676.603 -809.055 1054.69 
19391.5 1
15120402 12813 -5608.86 1613.14 744.938 -723.847 1038.7 
19392 1
15120402 13153.6 -6036.14 1663.43 677.08 -849.475 1086.3 
19392.5 1
15120402 13394.7 -6385.57 1674.71 480.364 -696.073 845.735 
19393 1
15120402 13726.3 -6607.43 1671.57 651.417 -435.869 783.79 
19393.5 1
15120402 14059.3 -6866.57 1653.43 658.103 -512.14 833.898 
19394 1
15120402 14378.4 -7060.86 1680.71 638.286 -388.571 747.259 
19394.5 1
15120402 14763.7 -7399.14 1631.43 769.033 -675.221 1023.39 
19395 1
15120402 15041.6 -7917.14 1605.14 561.328 -1046.46 1187.51 
19395.5 1
15120402 15276 -8314.71 1648.71 495.621 -840.532 975.773 
19396 1
15120402 15528.7 -8589.57 1706.14 521.06 -566.716 769.851 
19396.5 1
15120402 15724 -8955.29 1726.43 393.721 -737.327 835.863 
19397 1
15120402 15891 -9346.14 1734.86 330.693 -773.975 841.662 
19397.5 1
15120402 16040.9 -9727.86 1706 297.927 -758.875 815.262 
19398 1
15120402 16183.3 -10066.5 1735.5 290.768 -691.108 749.784 
19398.5 1
15120402 16350.7 -10398.1 1720.71 340.898 -675.444 756.595 
19399 1
15120402 16602.4 -10821.6 1708.29 492.592 -828.627 963.986 
19399.5 1
15120402 16816.9 -11176.7 1696.71 429.717 -711.709 831.376 
19400 1
15120402 17147.9 -11380.4 1691.86 645.224 -397.104 757.632 
19400.5 1
15120402 17499.5 -11545.7 1644.83 776.254 -364.764 857.684 
19401 1
15120402 17935 -11692 1679 730.705 -245.526 770.852 
19401.5 1
15120402 18166.1 -11834.7 1695.86 494.953 -305.598 581.694 
19402 1
15120402 18503 -11984.8 1691.33 684.669 -305.12 749.58 
19402.5 1
15120402 18853.3 -12162.9 1672.71 695.011 -353.222 779.619 
19403 1
15120402 19155.6 -12420 1650.43 614.402 -522.648 806.629 
19403.5 1
15120402 19506.3 -12625.1 1636.86 708.514 -414.43 820.819 
19404 1
15120402 19764.6 -12690.4 1627 512.472 -129.535 528.589 
19404.5 1
15120402 19864 -12663.3 1630 196.112 53.5362 203.288 
19405 1
15120402 19611.3 -12729.3 1682.57 -498.45 -130.178 515.169 
19405.5 1
15120402 19292.6 -12552 1720.57 -636.156 353.864 727.952 
19406 1
15120402 19050.3 -12278.2 1713.83 -495.374 559.986 747.65 
19406.5 1
15120402 18858 -11958.4 1715.25 -380.105 631.999 737.498 
19407 1
15120402 18606 -11600.7 1694.14 -477.273 677.388 828.639 
19407.5 1
15120402 18276.1 -11304.4 1663.29 -673.178 604.665 904.869 
19408 1
15120402 17695.9 -10943.4 1699.57 -1151.36 716.27 1355.98 
19408.5 1
15120402 17198 -10652.5 1735.17 -1052.55 615.071 1219.09 
19409 1
15120402 16953.1 -10307.7 1753.43 -518.765 730.478 895.944 
19409.5 1
15120402 16766.7 -9974.57 1754.14 -370.633 662.312 758.964 
19410 1
15120402 16518.1 -9616.43 1754 -491.248 707.792 861.565 
19410.5 1
15120402 16288 -9367.57 1777.57 -458.452 495.731 675.224 
19411 1
15120402 15952.6 -9043.86 1792 -657.703 634.734 914.035 
19411.5 1
15120402 15605.9 -8716.86 1755.57 -661.668 624.046 909.526 
19412 1
15120402 15348.7 -8398.83 1735.17 -528.112 653.026 839.848 
19412.5 1
15120402 15063.1 -8093.57 1717.14 -597.33 638.623 874.439 
19413 1
15120402 14671.1 -7652.57 1700.71 -753.846 848.077 1134.69 
19413.5 1
15120402 14352.3 -7314.57 1709.71 -617.94 655.039 900.514 
19414 1
15120402 13963 -6951.71 1724.86 -754.43 703.212 1031.34 
19414.5 1
15120402 13646.3 -6705.5 1745.83 -651.578 506.614 825.355 
19415 1
15120402 13342.3 -6369.29 1765.43 -640.1 707.82 954.325 
19415.5 1
15120402 13019 -6062.86 1779.43 -614.612 582.564 846.834 
19416 1
15120402 12696.3 -5713.29 1763.57 -631.535 684.093 931.031 
19416.5 1
15120402 12410.1 -5354.14 1720.57 -568.872 714.002 912.915 
19417 1
15120402 12079 -4836.33 1721.17 -695.678 1087.84 1291.26 
19417.5 1
15120402 11738.6 -4366.57 1744.57 -712.194 982.765 1213.69 
19418 1
15120402 11438.9 -3949.86 1732.43 -586.525 815.488 1004.51 
19418.5 1
15120402 11182.7 -3539.29 1719 -497.365 797.226 939.649 
19419 1
15120402 10950.5 -3235.17 1724.17 -487.845 638.906 803.861 
19419.5 1
15120402 10592.7 -2828.14 1728.71 -701.541 798.086 1062.59 
19420 1
15120402 10201.1 -2509.14 1734.14 -772.33 629.191 996.181 
19420.5 1
15120402 9887.43 -2197.14 1731 -635.049 631.579 895.645 
19421 1
15120402 9481 -1873.29 1733 -793.806 632.533 1015 
19421.5 1
15120402 9001.33 -1419.83 1725.33 -984.942 931.114 1355.39 
19422 1
15120402 8819.29 -961.143 1723 -384.067 967.701 1041.13 
19422.5 1
15120402 8461 -511.429 1722.86 -706.678 887.01 1134.1 
19423 1
15120402 8153.57 50.7143 1701.43 -600.446 1097.94 1251.4 
19423.5 1
15120402 7949.67 210.5 1679.67 -404.573 317.035 513.995 
19424 1
15120402 7642 433.857 1716.86 -639.64 464.36 790.423 
19424.5 1
15120402 7251.29 841.571 1765 -748.495 781.062 1081.81 
19425 1
15120402 6855.67 1106.67 1735.17 -788.086 528.078 948.655 
19425.5 1
15120402 6567.29 1330.71 1715.57 -608.399 472.674 770.435 
19426 1
15120402 6223.86 1509.57 1723.71 -666.852 347.295 751.868 
19426.5 1
15120402 5866.43 1436.14 1712 -678.233 -139.333 692.397 
19427 1
15120402 5548.5 1399 1726.5 -635.857 -74.2857 640.182 
19427.5 1
15120402 5109.86 1594.29 1743.86 -893.366 397.731 977.902 
19428 1
15120402 4766.14 1848.86 1723.29 -679.277 503.106 845.3 
19428.5 1
15120402 4576.33 2008 1704.17 -389.753 326.782 508.619 
19429 1
15120402 4323.57 2408.14 1683.29 -523.317 828.453 979.895 
19429.5 1
15120402 4135.86 2788.29 1656.43 -362.383 733.867 818.463 
19430 1
15120402 3740.67 3189.83 1707.83 -796.755 809.572 1135.88 
19430.5 1
15120402 3339.71 3539 1701 -790.833 688.692 1048.67 
19431 1
15120402 2877.43 3782 1680.86 -875.541 460.227 989.132 
19431.5 1
15120402 2345.83 4063.67 1736.33 -1102.89 584.371 1248.14 
19432 1
15120402 1910.86 4323.29 1765.14 -923.516 551.208 1075.51 
19432.5 1
15120402 1411.86 4617.86 1777.57 -967.054 570.875 1122.98 
19433 1
15120402 744.571 4897.71 1784 -1308.4 548.739 1418.81 
19433.5 1
15120402 36.7143 5119.86 1814.86 -1390.68 436.43 1457.56 
19434 1
15120402 -558.143 5362.86 1835.29 -1189.71 486 1285.15 
19434.5 1
15120402 -1150.17 5594.17 1810 -1233.38 481.895 1324.18 
19435 1
15120402 -1682.86 5804.43 1787.71 -1084.91 428.232 1166.37 
19435.5 1
15120402 -2400.86 6095.14 1751 -1394.17 564.494 1504.12 
19436 1
15120402 -3036.17 6224.33 1717.5 -1268.08 257.865 1294.04 
19436.5 1
15120402 -3467.57 6284.43 1688.71 -896.891 124.938 905.552 
19437 1
15120402 -4121.43 6483.43 1653.14 -1323.6 402.834 1383.54 
19437.5 1
15120402 -4426.86 6737.86 1633.14 -619.531 516.082 806.324 
19438 1
15120402 -4973 6870.57 1620.29 -1062.53 258.199 1093.46 
19438.5 1
15120402 -5545.86 7199.43 1616.57 -1125.46 646.085 1297.72 
19439 1
15120402 -6388.33 7604.17 1520.83 -1701.97 817.653 1888.19 
19439.5 1
15120402 -7242.86 8129.29 1465.57 -1688.78 1037.78 1982.17 
19440 1
15120402 -7846.83 8626 1510.83 -1235.13 1015.78 1599.17 
19440.5 1
15120402 -8212 9013.29 1530.86 -737.71 782.395 1075.34 
19441 1
15120402 -8449.86 9279.57 1576.57 -444.593 497.73 667.382 
19441.5 1
15120402 -8796.5 9752.17 1570.5 -689.151 939.553 1165.2 
19442 1
15120402 -9160.5 10241.8 1480.67 -747.433 1005.48 1252.85 
19442.5 1
15120402 -9531.14 10724.4 1524.14 -768.969 1001.23 1262.45 
19443 1
15120402 -9839.83 11274.7 1475 -617.381 1100.48 1261.83 
19443.5 1
15120402 -10163.9 11809.4 1506.14 -626.739 1034.36 1209.42 
19444 1
15120402 -10491.8 12403.3 1470.17 -638.086 1155.46 1319.94 
19444.5 1
15120402 -10839.3 12893.2 1479.5 -736.229 1037.78 1272.41 
19445 1
15120402 -11144 13335.5 1465 -629.477 913.912 1109.72 
19445.5 1
15120402 -11417.8 13768.7 1478.17 -548.764 868.069 1026.98 
19446 1
15120402 -11887.3 14132.5 1601.67 -944.668 732.059 1195.12 
19446.5 1
15120402 -12287.8 14478.2 1510.17 -819.018 706.885 1081.89 
19447 1
15120402 -12852.3 14759.1 1719 -1063 529.145 1187.42 
19447.5 1
15120402 -13485.8 15123 1684.33 -1186.42 681.38 1368.16 
19448 1
15120402 -14028.7 15463.5 1823 -1083.5 679.641 1279.02 
19448.5 1
15120402 -14391.2 15811.7 1847.5 -713.583 685.367 989.408 
19449 1
15120402 -14783.5 16311.7 1761.67 -789.403 1006.04 1278.78 
19449.5 1
15120402 -15191 16755.7 1772.33 -818.273 891.566 1210.15 
19450 1
15120402 -15700.2 17223.2 1703.17 -1043.37 957.992 1416.47 
19450.5 1
15120402 -16144.7 17719.8 1732.33 -878.458 981.555 1317.25 
19451 1
15120402 -16648.4 18167.2 1763.4 -1080.97 960.014 1445.73 
19451.5 1
15120402 -17121.6 18582 1709.86 -952.055 834.608 1266.09 
19452 1
15120402 -17737.8 19078 1803.67 -1189.69 957.529 1527.17 
19452.5 1
15120402 -18348.7 19492.5 1755.83 -1176.94 798.651 1422.34 
19453 1
15120402 -18645.5 20012.2 1695.83 -599.663 1049.83 1209.03 
19453.5 1
15120402 -17691 20832.8 1604.5 1924.4 1654.57 2537.89 
19454 1
15120402 -17010.2 20542.5 1554.17 1389.46 -592.517 1510.52 
19454.5 1
15120402 -16879 19798.7 1439.57 259.223 -1469.93 1492.61 
19455 1
15120402 -16772.3 19321.3 1536.33 206.319 -923.367 946.137 
19455.5 1
15120402 -16498.2 19030.3 1714 566.46 -601.24 826.055 
19456 1
15120402 -16099.8 18645.8 1594.83 824.707 -796.066 1146.24 
19456.5 1
15120402 -15772.8 18377.3 1607.33 654 -537 846.218 
19457 1
15120402 -15331.5 18048.5 1708.5 889.785 -662.97 1109.62 
19457.5 1
15120402 -15027.3 17701 1562.67 641.702 -733.122 974.294 
19458 1
15120402 -14806.9 17407.4 1689.43 423.993 -564.56 706.044 
19458.5 1
15120402 -14503.3 17005.3 1764 560.007 -741.873 929.507 
19459 1
15120402 -14146.3 16686.2 1631.83 728.571 -651.361 977.285 
19459.5 1
15120402 -13944.8 16256.3 1767.17 423.319 -903.011 997.311 
19460 1
15120402 -13593.1 15905.7 1671.29 692.304 -690.195 977.576 
19460.5 1
15120402 -13245.5 15471.5 1724.83 659.664 -823.936 1055.47 
19461 1
15120402 -13036.8 15037 1693.83 433.818 -903.326 1002.1 
19461.5 1
15120402 -12835.5 14732.8 1616.67 395.547 -597.577 716.628 
19462 1
15120402 -12681.3 14438.3 1579.86 309.047 -590.276 666.285 
19462.5 1
15120402 -12504.8 14091.5 1441.17 350.8 -689.435 773.551 
19463 1
15120402 -12337.2 13671.2 1300.17 366.885 -919.767 990.24 
19463.5 1
15120402 -12161.4 13197 1332 339.919 -917.15 978.115 
19464 1
15120402 -11962.8 12619.7 1442 382.65 -1112.4 1176.37 
19464.5 1
15120402 -11756.3 12182.4 1310.14 409.005 -865.818 957.563 
19465 1
15120402 -11579.2 11755.2 1488 343.254 -828.027 896.355 
19465.5 1
15120402 -11412.7 11390.3 1367 363.537 -796.579 875.613 
19466 1
15120402 -11157.9 10909.4 1416.43 504.573 -952.287 1077.7 
19466.5 1
15120402 -10903.7 10456.8 1440.67 495.498 -882.252 1011.87 
19467 1
15120402 -10677.4 10160 1462.43 466.47 -612.027 769.527 
19467.5 1
15120402 -10450.4 9850.14 1366.43 435.701 -594.735 737.255 
19468 1
15120402 -10124.5 9485.33 1429.5 637.825 -713.913 957.336 
19468.5 1
15120402 -9746.17 9148.83 1385.67 808.405 -719.017 1081.9 
19469 1
15120402 -9441.71 8843.14 1396.43 643.663 -646.28 912.129 
19469.5 1
15120402 -9120.83 8518 1449.5 626.721 -635.045 892.222 
19470 1
15120402 -8819.29 8157.29 1499.29 601.891 -719.989 938.433 
19470.5 1
15120402 -8508.33 7905.67 1423.5 613.318 -496.29 788.963 
19471 1
15120402 -8224.14 7660.86 1478.86 566.116 -487.668 747.2 
19471.5 1
15120402 -7875.5 7418.17 1410 695.894 -484.412 847.894 
19472 1
15120402 -7603.71 7172.86 1499.29 546.853 -493.581 736.661 
19472.5 1
15120402 -7253.17 6914.83 1355.33 701.095 -516.048 870.54 
19473 1
15120402 -6750 6565.29 1415.29 1010.37 -701.903 1230.25 
19473.5 1
15120402 -6151.86 6422.43 1422.57 1143.68 -273.149 1175.84 
19474 1
15120402 -5679.83 6168.33 1409.5 963.314 -518.562 1094.02 
19474.5 1
15120402 -5007.14 5997.14 1267.57 1326.81 -337.654 1369.1 
19475 1
15120402 -4462 5992.17 1181.67 1083.78 -9.89302 1083.83 
19475.5 1
15120402 -4050.43 5711.86 1417.43 808.588 -550.706 978.311 
19476 1
15120402 -3627.5 5593.67 1448.17 837.482 -234.041 869.57 
19476.5 1
15120402 -3099.83 5578.5 1504 1103.91 -31.7294 1104.36 
19477 1
15120402 -2629.67 5453.5 1538.5 1031.07 -274.123 1066.88 
19477.5 1
15120402 -2149.86 5240.43 1627.71 915.667 -406.625 1001.89 
19478 1
15120402 -1748.67 5040.17 1695.33 800.779 -399.724 895.001 
19478.5 1
15120402 -1324.71 4958.71 1716.43 849.604 -163.231 865.142 
19479 1
15120402 -836.714 4871.86 1704.43 917.293 -163.265 931.709 
19479.5 1
15120402 -405.833 4764.17 1706.17 853.23 -213.248 879.475 
19480 1
15120402 62.6667 4542.83 1743.67 980.126 -463.04 1084 
19480.5 1
15120402 474.571 4294.71 1703.86 856.351 -515.84 999.714 
19481 1
15120402 887.143 3960.43 1693.57 787.35 -637.95 1013.36 
19481.5 1
15120402 1319.67 3630.83 1682.83 872.024 -664.507 1096.36 
19482 1
15120402 1679.67 3312.33 1686.5 745.342 -659.42 995.173 
19482.5 1
15120402 2055.33 3091 1728 789.216 -464.986 916.009 
19483 1
15120402 2375.71 2857.43 1701.14 619.692 -451.782 766.894 
19483.5 1
15120402 2606 2476.33 1650 443.71 -734.288 857.938 
19484 1
15120402 2973.14 2142.14 1592.14 725.579 -660.455 981.155 
19484.5 1
15120402 3409.17 1914.5 1535 866.847 -452.57 977.877 
19485 1
15120402 3857.67 1666.33 1481.83 930.498 -514.869 1063.45 
19485.5 1
15120402 4363.86 1417.29 1484.14 990.588 -487.373 1103.99 
19486 1
15120402 4844.5 1253 1481 949.887 -324.675 1003.84 
19486.5 1
15120402 5311 1039.33 1492 953.988 -436.946 1049.29 
19487 1
15120402 5622.14 705.857 1553.43 606.516 -650.051 889.06 
19487.5 1
15120402 6027.33 335 1584.83 767.406 -702.381 1040.31 
19488 1
15120402 6513.17 -37.5 1572.5 1003.79 -769.628 1264.88 
19488.5 1
15120402 6948.17 -381.5 1582.67 878.788 -694.949 1120.37 
19489 1
15120402 7353.17 -757.667 1631 824.847 -766.124 1125.75 
19489.5 1
15120402 7761 -1221.67 1673.5 842.631 -958.678 1276.36 
19490 1
15120402 8295 -1753.86 1674.29 1045.01 -1041.47 1475.37 
19490.5 1
15120402 8638 -2146.5 1693 677.866 -775.974 1030.36 
19491 1
15120402 9053.57 -2565.57 1715.29 814.846 -821.709 1157.23 
19491.5 1
15120402 9512.33 -2957 1644.33 913.868 -779.738 1201.31 
19492 1
15120402 9869.67 -3349.83 1609.33 744.444 -818.403 1106.34 
19492.5 1
15120402 10282.4 -3751 1622.43 823.876 -800.732 1148.89 
19493 1
15120402 10807.6 -4062.14 1608.29 1029.69 -610.084 1196.86 
19493.5 1
15120402 11274 -4274.5 1639.5 957.759 -436.052 1052.35 
19494 1
15120402 11765.1 -4457.29 1615.71 1033.98 -384.812 1103.27 
19494.5 1
15120402 12327.3 -4831.29 1598.14 1126.54 -749.499 1353.08 
19495 1
15120402 12822.4 -5281.43 1580.43 961.442 -874.064 1299.37 
19495.5 1
15120402 13294.7 -5696.71 1583 935.219 -822.348 1245.35 
19496 1
15120402 13704.1 -6085.71 1632.14 812.358 -771.825 1120.55 
19496.5 1
15120402 14046.7 -6378.86 1615.71 704.879 -603.175 927.726 
19497 1
15120402 14348.4 -6594.75 1632.75 598.533 -428.359 736.025 
19497.5 1
15120402 14709.4 -6990.75 1615.75 681.132 -747.17 1011.04 
19498 1
15120402 15182.4 -7564 1612.29 938.598 -1137.4 1474.67 
19498.5 1
15120402 15694.1 -8046.86 1606.71 1061.65 -1001.78 1459.68 
19499 1
15120402 16006.6 -8353.14 1670.86 648.192 -635.448 907.715 
19499.5 1
15120402 16274.1 -8534.38 1670.75 513.539 -347.854 620.262 
19500 1
15120402 16524.9 -8899.71 1686.86 502.469 -732.143 887.98 
19500.5 1
15120402 16915.4 -9368.71 1693.57 792.234 -951.318 1238 
19501 1
15120402 17358.4 -9944.57 1699.86 894.949 -1163.35 1467.76 
19501.5 1
15120402 17844 -10537.3 1702.57 980.952 -1197.4 1547.91 
19502 1
15120402 18389.7 -10867.7 1676.43 1082.77 -655.612 1265.78 
19502.5 1
15120402 19033.1 -11257.1 1628.57 1274.12 -771.146 1489.31 
19503 1
15120402 19618.1 -11522 1649.43 1184.21 -536.148 1299.93 
19503.5 1
15120402 20034.6 -11874.6 1687.86 818.131 -692.675 1071.98 
19504 1
15120402 20508.1 -12143 1675.14 888.502 -503.618 1021.31 
19504.5 1
15120402 20910.6 -12393.3 1718.14 793.745 -493.66 934.736 
19505 1
15120402 21193.3 -12606.5 1739.33 587.863 -443.273 736.256 
19505.5 1
15120402 21531.9 -12964.1 1714 685.271 -723.973 996.862 
19506 1
15120402 21975.5 -13236.8 1714.5 907.245 -557.649 1064.93 
19506.5 1
15120402 22479.7 -13418.4 1665.43 1043.92 -375.974 1109.56 
19507 1
15120402 23011.9 -13630.4 1613.86 1039.34 -414.062 1118.78 
19507.5 1
15120402 23646.3 -13915 1578.57 1231.9 -552.566 1350.15 
19508 1
15120402 24247 -14161.7 1575.86 1225.95 -503.499 1325.31 
19508.5 1
15120402 24713 -14355.3 1572.14 930.14 -386.37 1007.19 
19509 1
15120402 25245.1 -14574.4 1617.86 1097.2 -451.841 1186.6 
19509.5 1
15120402 25707.1 -14803 1618.14 925.852 -458.059 1032.97 
19510 1
15120402 26222.7 -15038.7 1581.86 1037.37 -474.274 1140.64 
19510.5 1
15120402 26675 -15306 1526 904.571 -534.571 1050.72 
19511 1
15120402 27300.6 -15543.8 1477 1217.17 -462.549 1302.1 
19511.5 1
15120402 27915.1 -15718.4 1530.86 1188.62 -337.87 1235.71 
19512 1
15120402 28473 -15844.6 1617.57 1109.06 -250.781 1137.06 
19512.5 1
15120402 28994.1 -16009.9 1661.57 1072.31 -340.094 1124.95 
19513 1
15120402 29414.3 -16223.1 1707.14 848.773 -430.88 951.879 
19513.5 1
15120402 29840 -16408.4 1718.29 865.273 -376.597 943.675 
19514 1
15120402 30375.3 -16546.4 1656.57 1043.44 -269.006 1077.56 
19514.5 1
15120402 30928.9 -16705.3 1605.14 1109.36 -318.351 1154.14 
19515 1
15120402 31520.4 -16906.4 1552.29 1187.89 -403.901 1254.68 
19515.5 1
15120402 32139.7 -17118.9 1508 1228.74 -421.485 1299.02 
19516 1
15120402 32833.1 -17445 1591.29 1444.64 -679.464 1596.45 
19516.5 1
15120402 33261.8 -17442.8 1624.62 847.05 4.44664 847.061 
19517 1
15120402 33801.9 -17475.1 1669.57 1104.51 -66.2431 1106.5 
19517.5 1
15120402 34380 -17683 1686.88 1105.44 -397.432 1174.71 
19518 1
15120402 34970.5 -17859.8 1622 1176.29 -352.258 1227.91 
19518.5 1
15120402 35364.1 -18074.1 1633.86 826.981 -450.23 941.597 
19519 1
15120402 35817.4 -18192 1608.25 863.299 -224.49 892.01 
19519.5 1
15120402 36347.1 -18435.4 1603.86 1016.83 -467.233 1119.04 
19520 1
15120402 36963.1 -18686 1616.29 1278.01 -519.858 1379.69 
19520.5 1
15120402 37579.4 -18873.4 1631.43 1227.66 -373.364 1283.18 
19521 1
15120402 37986.4 -19058 1632 825.558 -374.384 906.482 
19521.5 1
15120402 38454.1 -19260.1 1622.43 931.702 -402.675 1015 
19522 1
15120402 39042.6 -19517.4 1634.57 1200.87 -525.073 1310.65 
19522.5 1
15120402 39565.5 -19762 1567.38 1007.57 -471.236 1112.32 
19523 1
15120402 40006.3 -19940.5 1501.17 908.935 -368.041 980.621 
19523.5 1
15120402 40727.4 -20141.6 1479.88 1419.37 -395.915 1473.56 
19524 1
15120402 41269.4 -20394 1495.57 1030.52 -479.8 1136.74 
19524.5 1
15120402 41940.7 -20809.6 1544.86 1389.83 -860.396 1634.59 
19525 1
15120402 42335.6 -20812.4 1465.86 771.205 -5.58036 771.226 
19525.5 1
15120402 42937.9 -21238.6 1514 1236.73 -875.037 1514.99 
19526 1
15120402 43693.3 -21685.4 1657 1538.55 -910.096 1787.57 
19526.5 1
15120402 44207.7 -21856 1617.29 1043.47 -345.987 1099.33 
19527 1
15120402 44754.3 -22084.3 1579.14 1097.53 -458.405 1189.42 
19527.5 1
15120402 45379.9 -22067.1 1627.29 1300.56 35.64 1301.05 
19528 1
15120402 45937.6 -22184 1714.75 1056.38 -221.32 1079.31 
19528.5 1
15120402 46409.3 -22306.7 1697.5 915.939 -238.188 946.402 
19529 1
15120402 46742.1 -22469.3 1697.29 714.184 -348.968 794.882 
19529.5 1
15120402 47187.5 -22725.9 1679.75 864.771 -498.232 998.03 
19530 1
15120402 47480.6 -22974.9 1677.86 562.517 -477.893 738.11 
19530.5 1
15120402 47424.9 -23655.6 1675.14 -112.101 -1369.65 1374.23 
19531 1
15120402 47401.1 -24290.9 1675 -47.3339 -1268.04 1268.92 
19531.5 1
15120402 47543.4 -24596.9 1675 280.642 -603.55 665.607 
19532 1
15120402 47371.3 -24830.2 1675 -351.933 -477.116 592.871 
19532.5 1
15120402 46473 -24071 1679.71 -1863.76 1575.03 2440.15 
19533 1
15120402 46016.9 -23557 1709.86 -854.2 962.547 1286.92 
19533.5 1
15120402 46137.2 -22854.7 1795 252.751 1475.49 1496.98 
19534 1
15120402 46116.6 -22393.3 1817.86 -43.634 977.502 978.475 
19534.5 1
15120402 46442 -21875.8 1807.5 618.685 983.908 1162.26 
19535 1
15120402 46696.3 -21404.1 1739.29 485.278 900.014 1022.51 
19535.5 1
15120402 46916.9 -21010.9 1693.71 442.915 789.73 905.454 
19536 1
15120402 47201.5 -20579.2 1682 604.337 916.54 1097.85 
19536.5 1
15120402 47418.8 -20136.2 1680.75 435.371 887.609 988.634 
