# Supplementary material for: Intrinsic group behaviour II: On the dependence of triad spatial dynamics on social and personal features; and on the effect of social interaction on small group dynamics
Source: PLoS One. 2019 Dec 3;14(12):e0225704. doi: 10.1371/journal.pone.0225704 (PMC6890182; doi:10.1371/journal.pone.0225704)
Supplement: S4 Data Set — (ZIP) [file pone.0225704.s004.zip › set_3_nint/group_traj_triad_noint/traj_3_0324_36.dat]

3 14594003 15000003 15002001 0 0 1 0 1 1 0 13.3333 0 20 1511.95 1680.68 1211.06 
18580 1
14594003 -2049 -2094 1413 0 0 0 
18580.5 1
14594003 -2067.83 -1993 1409 -62.9877 337.793 343.615 
18581 1
14594003 -2123.83 -1866.33 1395.17 -112 253.333 276.987 
18581.5 1
14594003 -2278.17 -1876.17 1395.83 -296.225 -18.874 296.826 
18582 1
14594003 -2296.67 -1892.33 1387.17 -37.2984 -32.5941 49.5333 
18582.5 1
14594003 -2158.83 -1754.33 1387.83 267.119 267.442 377.992 
18583 1
14594003 -1897.33 -1616.5 1438.83 525.1 276.774 593.577 
18583.5 1
14594003 -1684.67 -1588.67 1471.17 441.217 57.7455 444.98 
18584 1
14594003 -1521.67 -1677.33 1488.5 326 -177.333 371.111 
18584.5 1
14594003 -1448.67 -1724.17 1487.83 144.554 -92.7393 171.746 
18585 1
14594003 -1416.5 -1710.17 1486.17 66.1866 28.8066 72.1837 
18585.5 1
14594003 -1628.29 -1612.71 1482.43 -400.351 184.22 440.702 
18586 1
14594003 -1802.5 -1487.83 1495.67 -337.625 242.017 415.407 
18586.5 1
14594003 -1809.5 -1442.67 1493.17 -14.9573 96.51 97.6621 
18587 1
14594003 -1953.83 -1750.83 1487.33 -298.209 -636.708 703.083 
18587.5 1
14594003 -2212.83 -1996.83 1473 -526.423 -500 726.031 
18588 1
14594003 -2088 -2459.29 1583 230.32 -853.233 883.773 
18588.5 1
14594003 -1987.67 -2556.17 1670.33 190.386 -183.835 264.655 
18589 1
14594003 -1954.5 -2654.17 1682.83 68.668 -202.899 214.203 
18589.5 1
14594003 -1863.83 -2626.5 1694.17 193.732 59.1168 202.551 
18590 1
14594003 -1728 -2655.33 1693.33 277.211 -58.8435 283.387 
18590.5 1
14594003 -1703 -2573.83 1693.5 51.7598 168.737 176.497 
18591 1
14594003 -1704.71 -2427.29 1691 -3.18641 272.393 272.412 
18591.5 1
14594003 -1615.8 -2354.6 1692 175.028 143.082 226.069 
18592 1
14594003 -1678 -2057.71 1687.71 -124.649 594.961 607.879 
18592.5 1
14594003 -1877 -1673.5 1646.67 -379.048 731.837 824.174 
18593 1
14594003 -1874 -1622.33 1606.83 6.21118 105.935 106.117 
18593.5 1
14594003 -1977 -1914.33 1591.83 -203.96 -578.218 613.136 
18594 1
14594003 -2161.33 -2524.33 1661.17 -369.405 -1222.44 1277.04 
18594.5 1
14594003 -2147 -2572.17 1682.5 30.0489 -100.28 104.685 
18595 1
14594003 -2186.5 -2252.33 1677.5 -76.9981 623.457 628.193 
18595.5 1
14594003 -2090.43 -2033 1639.57 194.871 444.895 485.702 
18596 1
14594003 -2030.57 -1898.57 1586 113.581 255.083 279.227 
18596.5 1
14594003 -1667.14 -1748.86 1540.71 725.406 298.831 784.547 
18597 1
14594003 -1645 -1635.83 1523.5 45.5614 232.559 236.98 
18597.5 1
14594003 -1661.71 -1550.57 1517.57 -33.0322 168.502 171.709 
18598 1
14594003 -1524.43 -1542.43 1514.43 266.058 15.7807 266.525 
18598.5 1
14594003 -1681 -1943.33 1544.5 -322.828 -826.608 887.411 
18599 1
14594003 -1624.43 -2269.29 1648.71 116.642 -672.067 682.114 
18599.5 1
14594003 -1560.17 -2358.5 1684 131.955 -183.192 225.768 
18600 1
14594003 -1514.14 -2312.71 1680.43 93.5443 93.0604 131.95 
18600.5 2
15000003 -1649.4 -1309.4 1237.8 0 0 0 
14594003 -1532.33 -2198.17 1671.17 -35.6676 224.603 227.418 
18601 2
15000003 -1439 -1203 1251.83 481.465 243.478 539.527 
14594003 -1386 -1722 1597.33 308.07 1002.46 1048.73 
18601.5 2
15000003 -1058 -928.143 1452.86 727.099 524.537 896.556 
14594003 -997.429 -1526.14 1540.86 741.549 373.773 830.422 
18602 2
15000003 -869.5 -617.667 1564 380.04 625.96 732.295 
14594003 -555.5 -1327.5 1507.33 890.985 400.49 976.855 
18602.5 2
15000003 -613.857 -492.857 1587.71 513.339 250.622 571.251 
14594003 -176.571 -1090 1477 760.901 476.908 898.004 
18603 2
15000003 -306.286 -405 1567 581.42 166.082 604.676 
14594003 142 -860.143 1449 602.214 434.513 742.606 
18603.5 2
15000003 18 -226.667 1536.17 653.802 359.543 746.142 
14594003 427 -666.833 1451.67 574.597 389.737 694.303 
18604 2
15000003 199.714 -89 1497.43 364.888 276.439 457.779 
14594003 613.571 -378.143 1437.57 374.641 579.7 690.223 
18604.5 2
15000003 306.833 117.833 1467.17 210.037 405.556 456.718 
14594003 812 -128.667 1415.83 389.076 489.169 625.033 
18605 2
15000003 612 337.167 1452.33 673.657 484.18 829.605 
14594003 1152.33 -173.5 1397 751.288 -98.9698 757.778 
18605.5 2
15000003 955.143 497.143 1447 659.89 307.647 728.081 
14594003 1515.57 -14.1429 1385.43 698.535 306.456 762.802 
18606 2
15000003 1097.67 775.5 1441 267.399 522.246 586.723 
14594003 1719.33 400.833 1391.33 382.293 778.567 867.36 
18606.5 2
15000003 1284.5 1004 1447.67 373.667 457 590.318 
14594003 2081.33 917.167 1380.83 724 1032.67 1261.18 
18607 2
15000003 1549.83 1180.83 1434 529.607 352.961 636.447 
14594003 2397.83 1258.17 1427 631.737 680.639 928.633 
18607.5 2
15000003 1862.17 1319.17 1452.5 656.162 290.616 717.64 
14594003 2782.33 1353 1504.5 807.773 199.23 831.979 
18608 2
15000003 2224 1377.83 1510.33 764.975 124.031 774.965 
14594003 3176 1297 1603 832.276 -118.393 840.655 
18608.5 2
15000003 2670.14 1346.57 1569.57 843.37 -59.0962 845.438 
14594003 3683.57 1266.57 1662.71 959.492 -57.5209 961.215 
18609 2
15000003 3102.5 1221 1592.17 839.528 -243.828 874.22 
14594003 4087.17 1127.67 1660.83 783.68 -269.718 828.796 
18609.5 2
15000003 3476.33 962.5 1587 788.678 -545.359 958.869 
14594003 4455.5 1006.17 1660.5 777.075 -256.329 818.26 
18610 2
15000003 3861.5 719.167 1645.67 789.276 -498.634 933.591 
14594003 4854.33 895.667 1662 817.281 -226.434 848.069 
18610.5 2
15000003 4254.57 478.857 1640 754.456 -461.247 884.28 
14594003 5328.86 568.714 1643.57 910.794 -627.548 1106.06 
18611 2
15000003 4670.33 316.833 1615.83 818.429 -318.945 878.38 
14594003 5661.5 309.5 1662.67 654.809 -510.264 830.147 
18611.5 2
15000003 5107.86 343.286 1592 885.676 53.5473 887.293 
14594003 6006 67.2857 1664.14 697.368 -490.312 852.484 
18612 2
15000003 5492.5 56.5 1580.5 752.726 -561.224 938.919 
14594003 6296 -283.667 1684.17 567.515 -686.795 890.932 
18612.5 2
15000003 5865.83 -268 1571 790.96 -687.5 1047.99 
14594003 6594.67 -561.833 1676.83 632.768 -589.336 864.704 
18613 2
15000003 6235.29 -559.429 1580.57 717.383 -565.881 913.707 
14594003 6875 -802.286 1679.29 544.337 -466.898 717.144 
18613.5 2
15000003 6503 -876.167 1583.33 517.823 -612.646 802.169 
14594003 7248.17 -1181.83 1674 721.792 -734.135 1029.53 
18614 2
15000003 6765.17 -1141.67 1594.67 561.385 -568.522 798.981 
14594003 7638.33 -1543.5 1687.5 835.475 -774.447 1139.2 
18614.5 2
15000003 7113.71 -1497.43 1592.71 671.575 -685.476 959.63 
14594003 7946.29 -1905.14 1701.57 593.357 -696.807 915.212 
18615 2
15000003 7480.33 -1835.5 1600.5 727.419 -670.777 989.484 
14594003 8267.83 -2265.5 1684 637.991 -714.994 958.254 
18615.5 2
15000003 7862.14 -2199.29 1593.86 751.594 -716.114 1038.13 
14594003 8738.71 -2612.14 1740.43 926.931 -682.368 1151.01 
18616 2
15000003 8254 -2444.17 1592.33 763.854 -477.351 900.742 
14594003 9199.33 -2903.5 1729.67 897.893 -567.948 1062.44 
18616.5 2
15000003 8523.83 -2632.17 1618 575.338 -400.853 701.211 
14594003 9560.17 -3092 1710.5 769.367 -401.919 868.024 
18617 2
15000003 8894.14 -2818.71 1600 743.593 -374.594 832.617 
14594003 9951 -3213.71 1712.57 784.806 -244.406 821.982 
18617.5 2
15000003 9338.17 -3064.67 1611.83 888.048 -491.905 1015.18 
14594003 10297.5 -3368 1700.5 693 -308.571 758.594 
18618 2
15000003 9708.71 -3314.71 1619.57 742.58 -501.097 895.837 
14594003 10699.4 -3560.43 1678.57 805.468 -385.628 893.022 
18618.5 2
15000003 10090 -3576.33 1613.33 753.529 -517.034 913.854 
14594003 11071 -3731.5 1660.5 734.331 -338.086 808.421 
18619 2
15000003 10454.1 -3825.29 1599.71 735.642 -502.934 891.13 
14594003 11429.1 -4045.14 1606.29 723.521 -633.622 961.748 
18619.5 2
15000003 10875.8 -4039 1604 830.099 -420.697 930.619 
14594003 11811.5 -4230.67 1622.33 752.672 -365.204 836.593 
18620 3
15002001 11478.8 -5090.5 913.833 0 0 0 
15000003 11177.8 -4326.67 1571.33 642.553 -612.057 887.405 
14594003 12152.3 -4400.67 1643.5 725.177 -361.702 810.377 
18620.5 3
15002001 11738.7 -5574.57 897 514.616 -958.557 1087.96 
15000003 11498 -4695.43 1557.57 633.993 -730.222 967.043 
14594003 12444.4 -4786.71 1700.71 578.406 -764.451 958.613 
18621 3
15002001 12098 -5926.43 882.286 679.179 -665.136 950.626 
15000003 11901.1 -5050 1563.14 762.085 -670.267 1014.9 
14594003 12852.6 -5312.71 1658.71 771.537 -994.329 1258.55 
18621.5 3
15002001 12517.6 -6271.86 909.286 822.689 -677.311 1065.63 
15000003 12282.9 -5451.71 1572.71 748.459 -787.675 1086.56 
14594003 13073 -5693 1644.43 432.213 -745.658 861.867 
18622 3
15002001 12853.5 -6565.83 946.833 696.947 -609.909 926.134 
15000003 12673.7 -5861.67 1610.83 810.808 -850.524 1175.07 
14594003 13399.3 -6027.17 1698.33 677.04 -693.292 969.039 
18622.5 3
15002001 13141.4 -6893.29 964 601.103 -683.617 910.306 
15000003 12999.6 -6160.43 1651.14 680.386 -623.72 923.012 
14594003 13696.6 -6296.57 1682.57 620.539 -562.432 837.495 
18623 3
15002001 13457.3 -7238.29 1009.57 609.763 -666.023 902.994 
15000003 13261.1 -6447.57 1644.29 504.964 -554.33 749.847 
14594003 13974.7 -6523.71 1660.71 536.955 -438.5 693.255 
18623.5 3
15002001 13737.1 -7478.57 994.571 538.187 -462.088 709.345 
15000003 13576.4 -6757 1626.57 606.319 -595.055 849.537 
14594003 14322.6 -6791.57 1658.57 668.956 -515.11 844.299 
18624 3
15002001 14057.2 -7761 974.667 662.575 -584.738 883.699 
15000003 13863.8 -7018.5 1607.67 595.041 -541.408 804.485 
14594003 14656.5 -6999.33 1676.67 691.364 -430.149 814.255 
18624.5 3
15002001 14363.3 -8130.71 995.143 637.748 -770.238 999.995 
15000003 14161.7 -7257.14 1584.14 620.585 -497.173 795.177 
14594003 15033 -7437.43 1656.29 784.375 -912.698 1203.44 
18625 3
15002001 14817 -8409.67 993 889.636 -546.965 1044.33 
15000003 14593.2 -7556 1561.33 845.985 -585.994 1029.12 
14594003 15406.2 -7939.83 1627.83 731.699 -985.107 1227.12 
18625.5 3
15002001 14758.9 -9160.86 1259.71 -115.134 -1487.51 1491.95 
15000003 14952.7 -7995.86 1577.14 711.975 -871.004 1124.97 
14594003 15685.3 -8257.14 1616.29 552.711 -628.336 836.836 
18626 3
15002001 13956.1 -9315.57 1459.86 -1552.64 -299.254 1581.21 
15000003 15318.7 -8394.43 1632 707.93 -770.931 1046.66 
14594003 15926 -8512.86 1678.14 465.598 -494.612 679.281 
18626.5 3
15002001 13790.2 -8544.83 1481.5 -339.42 1576.15 1612.28 
15000003 15645.3 -8726.67 1692.67 667.933 -679.424 952.759 
14594003 16202.7 -8696 1672.33 565.781 -374.525 678.511 
18627 3
15002001 13476.4 -7923.43 1495.14 -644.226 1275.99 1429.39 
15000003 15890.6 -8957.43 1687.71 503.569 -473.844 691.455 
14594003 16453.3 -8926.86 1676 514.618 -474.039 699.675 
18627.5 3
15002001 12844.1 -7652.29 1510.43 -1252.05 536.917 1362.32 
15000003 16128.4 -9336.57 1714.71 471.004 -750.778 886.291 
14594003 16640.6 -9080.29 1671.86 370.863 -303.819 479.422 
18628 3
15002001 12554.4 -7491.43 1554.29 -592.463 328.951 677.658 
15000003 16440.6 -9771.14 1767.71 638.329 -888.694 1094.19 
14594003 16866.4 -9284.57 1684 461.876 -417.762 622.779 
18628.5 3
15002001 12293.9 -7292.71 1564.57 -527.473 402.256 663.353 
15000003 16622 -9979.43 1750.86 367.264 -421.631 559.156 
14594003 17023.3 -9494.43 1711.29 317.525 -424.812 530.365 
18629 3
15002001 11843.8 -6987 1565.5 -850.864 577.91 1028.57 
15000003 16912.1 -10130.8 1702.88 548.44 -286.052 618.557 
14594003 17457.1 -9900 1702.38 820.112 -766.676 1122.66 
18629.5 3
15002001 11556 -6736 1561.17 -574.351 500.998 762.154 
15000003 17147 -10330 1715 468.812 -397.705 614.78 
14594003 17703.8 -10250.2 1701.83 492.432 -698.935 854.985 
18630 3
15002001 11179.7 -6391 1543.43 -790.516 724.79 1072.49 
15000003 17327.1 -10504.9 1698.43 378.451 -367.347 527.418 
14594003 17932.4 -10494.9 1685.43 480.242 -514.056 703.481 
18630.5 3
15002001 10790.9 -6390.71 1531.71 -777.714 0.571429 777.714 
15000003 17528.9 -10710 1668.71 403.429 -410.286 575.403 
14594003 18198.3 -10753 1680.71 531.714 -516.286 741.128 
18631 3
15002001 10436.6 -6137 1518.86 -714.286 511.521 878.554 
15000003 17717.3 -10898.6 1639.14 379.896 -380.184 537.458 
14594003 18287.9 -10993.9 1689 180.588 -485.599 518.091 
18631.5 3
15002001 10205.4 -5756.75 1499.12 -442.058 727.055 850.897 
15000003 17956 -11160 1637.62 456.433 -499.863 676.9 
14594003 18521.2 -11242.8 1656.5 446.258 -475.895 652.397 
18632 3
15002001 9967.43 -5457 1491 -472.116 594.742 759.349 
15000003 18219.6 -11455.6 1640.43 522.959 -586.451 785.755 
14594003 18805.7 -11501.3 1670.57 564.413 -512.968 762.691 
18632.5 2
15002001 9745.14 -5084.86 1487.29 -470.944 788.438 918.381 
14594003 19177.6 -11647.9 1659.29 787.833 -310.533 846.824 
18633 2
15002001 9155.25 -4822.75 1494.88 -1125.75 500.204 1231.88 
14594003 19530.8 -11864.8 1650.38 674.005 -413.918 790.955 
18633.5 2
15002001 8759 -4302.29 1499.14 -753.327 989.476 1243.61 
14594003 19876 -12079.3 1649.14 656.369 -407.863 772.769 
18634 2
15002001 8669 -3537.43 1521.43 -183.299 1557.75 1568.5 
14594003 20141.3 -12237 1629.57 540.297 -321.21 628.567 
18634.5 2
15002001 8777.57 -3135.86 1527.43 215.42 796.769 825.376 
14594003 20338.3 -12384 1605.86 390.873 -291.667 487.7 
18635 2
15002001 8702.67 -2782.5 1507.33 -157.694 743.91 760.44 
14594003 20609 -12560.5 1592.33 569.925 -371.579 680.357 
18635.5 2
15002001 8589.14 -2177 1536.29 -240.008 1280.13 1302.43 
14594003 20885.9 -12739.3 1606.29 585.322 -377.982 696.758 
18636 2
15002001 8624.71 -1643.86 1576.43 69.8849 1047.43 1049.76 
14594003 21161.7 -12959.1 1589.86 541.959 -431.939 693.03 
18636.5 2
15002001 8438.29 -1313 1579.43 -371.372 659.078 756.506 
14594003 21459.3 -13102.9 1580.43 592.772 -286.283 658.283 
18637 2
15002001 8450 -847.143 1575.57 22.3983 890.74 891.022 
14594003 21794.9 -13250.7 1581.71 641.628 -282.71 701.15 
18637.5 2
15002001 8522.29 -270.286 1567.14 147.824 1179.67 1188.89 
14594003 22192 -13407.6 1582.57 812.153 -320.771 873.205 
18638 2
15002001 8658.71 51 1561.14 273.404 643.859 699.503 
14594003 22598.7 -13503.6 1578.43 815.059 -192.385 837.456 
18638.5 2
15002001 8876.43 175.429 1558.43 431.973 246.882 497.545 
14594003 22916.3 -13558.9 1571.29 630.102 -109.694 639.579 
18639 1
14594003 23300.9 -13693.6 1553.43 746.741 -261.581 791.231 
18639.5 1
14594003 23766.7 -13886.5 1549.83 956.488 -396.157 1035.28 
18640 1
14594003 24140.6 -14165.4 1546.57 758.428 -565.778 946.212 
18640.5 1
14594003 24508.3 -14374 1551 739.964 -419.661 850.683 
18641 1
14594003 24881.7 -14684 1560.71 725.012 -601.942 942.325 
18641.5 1
14594003 25112.2 -14895.5 1575 455.439 -417.984 618.171 
18642 1
14594003 25504 -15057.4 1606 839.044 -346.742 907.868 
18642.5 1
14594003 25846.7 -15227.6 1591.57 655.285 -325.321 731.596 
18643 1
14594003 26230.6 -15458 1605.43 739.609 -443.986 862.638 
18643.5 1
14594003 26643.7 -15699.7 1653.67 844.776 -494.206 978.716 
18644 1
14594003 27045 -15914.4 1658.14 822.404 -440.086 932.751 
18644.5 1
14594003 27481.9 -16085.6 1646.29 818.085 -320.492 878.623 
18645 1
14594003 27892.8 -16249.3 1677.5 856.2 -341.171 921.671 
18645.5 1
14594003 28329.4 -16413.6 1676 892.833 -335.865 953.916 
18646 1
14594003 28731.3 -16517.7 1633 784.877 -203.404 810.805 
18646.5 1
14594003 29123.6 -16661.6 1618.71 781.446 -286.568 832.333 
18647 1
14594003 29519.7 -16745 1605.83 816.691 -172.018 834.61 
18647.5 1
14594003 29903.1 -16859.9 1617.88 760.83 -227.927 794.237 
18648 1
14594003 30335 -17097.7 1594.14 813.324 -447.908 928.503 
18648.5 1
14594003 30757.1 -17272.9 1554 858.014 -355.981 928.93 
18649 1
14594003 31263.1 -17431.4 1508.57 1045.45 -327.627 1095.59 
18649.5 1
14594003 31649.4 -17506.3 1578.43 798.111 -154.664 812.959 
18650 1
14594003 32063.3 -17602 1543.43 832.711 -192.584 854.69 
18650.5 1
14594003 32687.4 -17632.2 1511.62 1216.55 -58.9669 1217.98 
18651 1
14594003 33260.7 -17609.3 1519.83 1139.74 45.56 1140.66 
18651.5 1
14594003 33826.9 -17559.3 1576 1212.4 107.168 1217.13 
18652 1
14594003 34427.7 -17478.9 1640.86 1192.18 159.58 1202.81 
18652.5 1
14594003 34716.2 -17410.8 1672.75 553.811 130.724 569.031 
18653 1
14594003 35040.9 -17334.3 1658 636.485 149.93 653.905 
18653.5 1
14594003 35324.6 -17359.4 1687 574.32 -50.8965 576.571 
18654 1
14594003 35726.3 -17410.7 1678.43 829.988 -105.962 836.725 
18654.5 1
14594003 36259.2 -17427 1690.25 1036.9 -31.6843 1037.38 
18655 1
14594003 36593.4 -17538.7 1674.29 628.155 -209.989 662.325 
18655.5 1
14594003 36907.4 -17716.6 1660.57 639.511 -362.235 734.975 
18656 1
14594003 37277.3 -17724.4 1645.29 764.168 -16.2338 764.34 
18656.5 1
14594003 37527.6 -17616.6 1629.12 483.28 208.115 526.186 
18657 1
14594003 37976 -17699.3 1628 930.239 -171.495 945.915 
18657.5 1
14594003 38251.4 -17807.8 1630.38 555.192 -218.678 596.706 
18658 1
14594003 38687.9 -17961.3 1626.71 831.395 -292.449 881.33 
18658.5 1
14594003 39186.1 -18038.9 1624.86 1097.55 -170.862 1110.77 
18659 1
14594003 39565.2 -17897.9 1626.5 740.444 275.356 789.986 
18659.5 1
14594003 39857.4 -17834.9 1628.43 574.025 123.807 587.224 
18660 1
14594003 40240.8 -17883.5 1640 760.558 -96.5136 766.658 
18660.5 1
14594003 40541.9 -17863.3 1666 575.731 38.6506 577.027 
18661 1
14594003 40915.9 -17885 1656 751.004 -43.603 752.269 
18661.5 1
14594003 41301.7 -17904.2 1648.17 795.484 -39.5189 796.465 
18662 1
14594003 41674.4 -17836 1643 766.89 140.261 779.611 
18662.5 1
14594003 42038.6 -17909.6 1627.71 711.321 -143.694 725.69 
18663 1
14594003 42415.1 -17933.3 1618 763.837 -48.102 765.35 
18663.5 1
14594003 42774.9 -17863 1595.43 712.306 139.18 725.776 
18664 1
14594003 43232.9 -17852.4 1567.14 905.138 20.8922 905.379 
18664.5 1
14594003 43751.3 -17856 1559.57 1058.02 -7.28863 1058.04 
18665 1
14594003 44095.3 -17890.9 1559.57 671.875 -68.0804 675.315 
18665.5 1
14594003 44337.7 -18046.7 1553.14 504.01 -324.027 599.182 
18666 1
14594003 44459.2 -18496.1 1547.5 233.723 -864.251 895.297 
18666.5 1
14594003 44752 -18749.6 1526.43 577.416 -499.894 763.743 
18667 1
14594003 45179.7 -18706.7 1496.71 874.671 87.6424 879.051 
18667.5 1
14594003 45519.3 -18850.9 1453.71 688.786 -292.379 748.272 
18668 1
14594003 45957.7 -18917.6 1424.57 836.696 -127.317 846.327 
18668.5 1
14594003 46347.1 -18562.3 1427.71 774.212 706.333 1048 
