# Supplementary material for: Intrinsic group behaviour II: On the dependence of triad spatial dynamics on social and personal features; and on the effect of social interaction on small group dynamics
Source: PLoS One. 2019 Dec 3;14(12):e0225704. doi: 10.1371/journal.pone.0225704 (PMC6890182; doi:10.1371/journal.pone.0225704)
Supplement: S4 Data Set — (ZIP) [file pone.0225704.s004.zip › set_3_nint/group_traj_triad_noint/traj_3_0324_35.dat]

3 12544100 12544201 12550301 0 0 1 0 1 1 0 30 10 40 1680.46 1818.13 1591.16 
11081 1
12544100 43116.3 -23354.8 1484 0 0 0 
11081.5 1
12544100 42668.5 -23091.9 1560.62 -1079.12 633.635 1251.39 
11082 2
12544201 43066 -22919 1205 0 0 0 
12544100 42029.8 -22709.3 1690.89 -1274.89 763.556 1486.06 
11082.5 2
12544201 42900.1 -22771.2 1335.25 -596.673 531.475 799.052 
12544100 41356.2 -22535.9 1760.38 -1341.69 345.535 1385.47 
11083 2
12544201 42452.4 -22141 1399.25 -928.942 1307.57 1603.96 
12544100 40884.4 -22394.9 1771.62 -978.994 292.531 1021.76 
11083.5 2
12544201 41777.3 -21633.6 1434.89 -1295.67 973.982 1620.92 
12544100 40364.8 -22064.7 1805.67 -997.308 633.797 1181.66 
11084 2
12544201 41377 -21350.8 1502.62 -797.477 563.358 976.392 
12544100 39875.8 -21754.6 1866.25 -974.159 617.613 1153.44 
11084.5 2
12544201 40637.4 -21291 1505.5 -1557.11 125.789 1562.18 
12544100 39338.6 -21453.6 1902.38 -1130.79 633.684 1296.24 
11085 2
12544201 40135.2 -21336.3 1542.22 -1022.71 -92.3286 1026.87 
12544100 38861.3 -21371.8 1901.67 -972.081 166.695 986.27 
11085.5 2
12544201 39615.4 -20911.8 1547.33 -995.743 813.325 1285.69 
12544100 38315.9 -21170.9 1918.33 -1044.91 384.845 1113.53 
11086 2
12544201 39073.5 -20686.2 1676.88 -1066.82 443.952 1155.51 
12544100 37836.6 -20998.5 1897.62 -943.433 339.348 1002.61 
11086.5 2
12544201 38605.3 -20468.3 1715.67 -938.21 436.707 1034.87 
12544100 37412.2 -20894.6 1869.11 -850.507 208.305 875.644 
11087 2
12544201 38135.4 -20300 1696.5 -963.029 344.945 1022.94 
12544100 36953.5 -20734.4 1862.5 -940.005 328.239 995.665 
11087.5 2
12544201 37609 -20218.7 1715.11 -1083.08 167.353 1095.93 
12544100 36475.1 -20539.9 1874.11 -984.339 400.177 1062.57 
11088 2
12544201 37026.7 -20010.3 1645.44 -1178.81 421.727 1251.98 
12544100 36160.9 -20335.8 1904.78 -636.077 413.18 758.494 
11088.5 2
12544201 36347 -19772.3 1568.09 -1317.18 461.358 1395.64 
12544100 35447.3 -20329.9 1840.09 -1382.98 11.3734 1383.02 
11089 2
12544201 35892.8 -19614.2 1544.78 -912.093 317.37 965.732 
12544100 34689.1 -20070 1830.44 -1522.41 521.906 1609.39 
11089.5 2
12544201 35362.1 -19472.7 1542.67 -1096.42 292.47 1134.76 
12544100 34187.9 -19842.7 1834.44 -1035.58 469.697 1137.12 
11090 2
12544201 34795.4 -19239.8 1582.67 -1081.42 444.444 1169.19 
12544100 33716 -19669 1839.44 -900.551 331.425 959.602 
11090.5 2
12544201 34260.6 -19148.4 1609.62 -1087.03 185.778 1102.79 
12544100 33230.1 -19572.6 1828.38 -987.551 195.884 1006.79 
11091 2
12544201 33845.2 -19013 1579.44 -812.921 264.922 855 
12544100 32637.9 -19395.8 1818.89 -1158.97 346.081 1209.54 
11091.5 2
12544201 33298.6 -18807.1 1564.5 -1099.79 414.235 1175.22 
12544100 32120.2 -19155.6 1798.12 -1041.53 483.205 1148.16 
11092 2
12544201 32862 -18573.9 1534.11 -892.894 476.965 1012.3 
12544100 31373.6 -18963 1704.11 -1526.98 393.916 1576.97 
11092.5 2
12544201 32297.8 -18412.7 1525.89 -1064.57 304.193 1107.18 
12544100 30779.9 -18746.9 1616.11 -1120.13 407.757 1192.03 
11093 2
12544201 31687.1 -18228.9 1467.88 -1264.29 380.521 1320.31 
12544100 30239.8 -18504.9 1550.38 -1118.3 501.064 1225.42 
11093.5 2
12544201 31102.6 -18006.6 1451.25 -1230.53 467.895 1316.48 
12544100 29649.4 -18287.4 1541.25 -1242.89 457.895 1324.56 
11094 2
12544201 30409.4 -17761.7 1457.56 -1320.34 466.587 1400.36 
12544100 29128 -18085.2 1639.56 -993.095 385.053 1065.13 
11094.5 2
12544201 29735.4 -17579.6 1506.25 -1350.84 364.813 1399.24 
12544100 28571.8 -17973 1761.38 -1114.73 224.894 1137.19 
11095 2
12544201 29234.8 -17452.2 1509.22 -995.223 253.286 1026.95 
12544100 28159.4 -17805.8 1766.78 -819.693 332.45 884.545 
11095.5 2
12544201 28688.1 -17330.6 1550.25 -1093.31 243.194 1120.03 
12544100 27834.4 -17656.8 1779.25 -650.139 298.056 715.205 
11096 2
12544201 28282.4 -17102.3 1579.33 -824.554 464.007 946.146 
12544100 27209.3 -17694.1 1775.11 -1270.41 -75.9372 1272.68 
11096.5 2
12544201 27771.6 -16909.4 1570.44 -990.095 373.816 1058.31 
12544100 26466.4 -17460.8 1761.67 -1439.71 452.196 1509.05 
11097 2
12544201 27222 -16738 1616.75 -1088.23 339.494 1139.96 
12544100 26017.2 -17274.1 1749.12 -889.494 369.609 963.229 
11097.5 2
12544201 26778.6 -16475.9 1563.75 -923.698 546.094 1073.05 
12544100 25502.6 -17004.2 1722.5 -1072.14 562.24 1210.61 
11098 2
12544201 26338.9 -16289.8 1500.25 -925.789 391.842 1005.3 
12544100 24976.2 -16708.1 1706 -1108.16 623.421 1271.48 
11098.5 2
12544201 25816.6 -16086.1 1515.78 -985.508 384.224 1057.76 
12544100 24503.3 -16375.9 1785.22 -892.296 626.861 1090.48 
11099 2
12544201 25234.1 -15864.1 1595 -1146.52 436.981 1226.97 
12544100 24072.6 -16093.6 1765.88 -847.851 555.638 1013.7 
11099.5 2
12544201 24785.6 -15656.4 1605.88 -936.326 433.716 1031.9 
12544100 23678 -15895.4 1774.25 -823.852 413.883 921.971 
11100 2
12544201 24267.6 -15414.1 1607.22 -1050.85 491.407 1160.07 
12544100 23134.4 -15689.3 1742 -1102.55 417.934 1179.1 
11100.5 2
12544201 24035.1 -15212.9 1588 -438.574 379.665 580.08 
12544100 22751.6 -15469.1 1754.78 -722.432 415.514 833.402 
11101 2
12544201 23952.9 -15155 1579.44 -162.495 114.405 198.728 
12544100 22289.4 -15265.7 1700.78 -913.263 402.064 997.85 
11101.5 2
12544201 23147.9 -14975.7 1571 -1619.72 360.832 1659.42 
12544100 21615.3 -14904.2 1616.11 -1356.36 727.252 1539.03 
11102 2
12544201 22296.3 -15100.4 1538.89 -1807.97 -264.921 1827.28 
12544100 21222.9 -14612.2 1655.11 -833.215 619.958 1038.55 
11102.5 2
12544201 21954.6 -14394.3 1483.2 -683.467 1412.29 1568.98 
12544100 20739.1 -14340.7 1724.8 -967.578 543.044 1109.55 
11103 3
12550301 20802 -15018 1563 0 0 0 
12544201 21552.9 -14143.7 1539.22 -784.592 489.518 924.777 
12544100 20286.8 -14079.7 1768.67 -883.442 509.831 1020 
11103.5 3
12550301 20592.3 -14866.7 1548.22 -725.49 523.645 894.729 
12544201 21069.8 -13899.9 1594.22 -949.138 478.935 1063.13 
12544100 19883.4 -13844.1 1768.22 -792.403 462.781 917.643 
11104 3
12550301 20185.6 -14648.1 1565.62 -823.296 442.392 934.627 
12544201 20637.1 -13719.5 1622.12 -875.815 365.16 948.891 
12544100 19493.1 -13551.2 1780 -790.12 592.836 987.798 
11104.5 3
12550301 19711.6 -14438.1 1612.22 -985.591 436.619 1077.97 
12544201 20246.8 -13568.7 1588.22 -811.533 313.583 870.011 
12544100 19064.8 -13118.7 1757.67 -890.535 899.342 1265.65 
11105 3
12550301 19265.3 -14142.9 1570.67 -871.528 576.606 1045 
12544201 19843.6 -13319.6 1601.44 -787.543 486.545 925.716 
12544100 18670.3 -12779.9 1772.33 -770.399 661.675 1015.54 
11105.5 3
12550301 18809.7 -13790.6 1557.22 -881.367 681.496 1114.11 
12544201 19457.6 -13105.2 1614 -746.615 414.571 853.993 
12544100 18173.9 -12440.7 1759.78 -960.241 656.136 1163 
11106 3
12550301 18491.1 -13521.5 1546.5 -643.519 543.547 842.353 
12544201 19092.9 -12915.5 1606.62 -736.728 383.277 830.464 
12544100 17712.8 -12178.5 1742.75 -931.594 529.63 1071.62 
11106.5 3
12550301 18123.4 -13262.6 1525 -770.819 542.86 942.793 
12544201 18594.7 -12607 1566.56 -1044.46 646.751 1228.49 
12544100 16984.6 -11890.9 1797.33 -1526.61 602.958 1641.37 
11107 3
12550301 17619.4 -12929.9 1499.25 -980.68 647.238 1175.01 
12544201 18144.5 -12315.9 1533.62 -875.811 566.391 1043 
12544100 16486.2 -11539.5 1797.62 -969.466 683.636 1186.26 
11107.5 3
12550301 17054.4 -12534 1469.56 -1157.64 811.219 1413.58 
12544201 17591.4 -12076.1 1470.44 -1133.31 491.319 1235.23 
12544100 16133.9 -11213.9 1784.11 -722.051 667.236 983.139 
11108 3
12550301 16622.5 -12180.4 1482.88 -857.033 701.637 1107.61 
12544201 17016.1 -11514 1477.25 -1141.51 1115.3 1595.91 
12544100 15787.6 -10705 1781.12 -687.032 1009.7 1221.27 
11108.5 3
12550301 16081.4 -11810.9 1592 -1090.84 744.932 1320.93 
12544201 16630.4 -11130.7 1515 -777.582 772.849 1096.33 
12544100 15387 -10121.4 1815 -807.712 1176.52 1427.1 
11109 3
12550301 15744.2 -11440.8 1612.78 -643.554 706.319 955.535 
12544201 16316.4 -10774.3 1517.89 -599.237 680.025 906.377 
12544100 15086.1 -9614.56 1841.22 -574.215 967.345 1124.94 
11109.5 3
12550301 15469.6 -11068.4 1631.12 -568.524 771.02 957.962 
12544201 16024 -10488.9 1590.12 -605.475 591.011 846.105 
12544100 14805.5 -9178 1834.5 -580.975 903.842 1074.46 
11110 3
12550301 15125.2 -10582.4 1663.11 -710.109 1001.92 1228.05 
12544201 15725.4 -9962 1565.11 -615.578 1086.34 1248.63 
12544100 14498.6 -8816.89 1797 -632.875 744.559 977.189 
11110.5 3
12550301 14771.7 -10073.1 1667.78 -689.192 992.853 1208.61 
12544201 15433.2 -9537 1570.67 -569.634 828.46 1005.4 
12544100 14199.1 -8326 1801.22 -583.712 956.898 1120.88 
11111 3
12550301 14385.5 -9680.25 1666.62 -778.562 792.059 1110.64 
12544201 15103 -9101 1569.62 -665.771 879.032 1102.7 
12544100 13837.1 -7919.75 1816 -729.811 819.052 1097.03 
11111.5 3
12550301 14040 -9308.89 1688 -684.158 735.369 1004.41 
12544201 14801.7 -8740.22 1591.11 -596.7 714.411 930.824 
12544100 13476.3 -7528 1836.67 -714.439 775.743 1054.61 
11112 3
12550301 13683.4 -8906.5 1646.75 -710.408 801.571 1071.07 
12544201 14452.2 -8390.75 1574.5 -696.049 696.16 984.44 
12544100 13093.8 -7225.38 1823.25 -762.118 602.839 971.719 
11112.5 3
12550301 13362 -8465.22 1634.78 -641.467 880.794 1089.62 
12544201 14058.9 -7976 1561.56 -785.152 827.844 1140.96 
12544100 12782 -6944.67 1841.11 -622.255 560.296 837.337 
11113 3
12550301 13042.9 -8088.5 1609.25 -640.813 756.47 991.408 
12544201 13676.6 -7639.75 1610.5 -767.598 675.201 1022.3 
12544100 12367 -6654.12 1832.75 -833.333 583.417 1017.26 
11113.5 3
12550301 12780 -7666.89 1625.44 -529.99 850.022 1001.71 
12544201 13329 -7312.67 1597 -700.857 659.442 962.322 
12544100 11908 -6350 1819.78 -925.403 613.155 1110.1 
11114 3
12550301 12332.4 -7305.75 1638.12 -926.76 747.7 1190.77 
12544201 13037.1 -7027.75 1618.62 -604.296 589.89 844.478 
12544100 11413.2 -5931.25 1772.88 -1024.33 866.977 1341.97 
11114.5 3
12550301 11966.9 -6989.56 1658.67 -719.461 622.43 951.337 
12544201 12666.6 -6639.78 1598.89 -729.467 763.725 1056.12 
12544100 11052 -5480.11 1749 -711.122 888.069 1137.7 
11115 3
12550301 11603.4 -6671.75 1647.25 -743.382 649.909 987.42 
12544201 12143 -6319.38 1556.75 -1070.67 655.22 1255.24 
12544100 10726.8 -5058.12 1721.5 -665.133 862.957 1089.54 
11115.5 3
12550301 11120.1 -6168.78 1604.56 -964.599 1003.94 1392.24 
12544201 11772.4 -6001.11 1520.11 -739.632 635.257 974.991 
12544100 10361.7 -4752.78 1723.89 -728.709 609.475 949.988 
11116 3
12550301 10708.3 -5794.11 1545.67 -801.124 728.923 1083.11 
12544201 11291.8 -5589.33 1459.11 -935.149 801.124 1231.38 
12544100 9974.56 -4535.67 1725.44 -753.134 422.395 863.498 
11116.5 3
12550301 10358.6 -5480.67 1526.11 -671.358 601.621 901.482 
12544201 10942.6 -5258 1465.11 -670.292 635.956 923.976 
12544100 9454.89 -4333.67 1739.33 -997.441 387.716 1070.15 
11117 3
12550301 10105.9 -5217.44 1534.89 -499.341 520.202 721.077 
12544201 10715.1 -4971.11 1505.44 -449.495 566.974 723.537 
12544100 9056.44 -4185.44 1771.22 -787.44 292.929 840.16 
11117.5 3
12550301 9777.38 -4964.75 1562.38 -684.404 526.447 863.455 
12544201 10351.6 -4799 1509.5 -757.263 358.565 837.864 
12544100 8684.25 -3991.62 1838.5 -775.405 403.791 874.242 
11118 3
12550301 9382.78 -4708.78 1587 -798.78 518.162 952.125 
12544201 9960.78 -4692.89 1464.44 -791.189 214.8 819.828 
12544100 8322 -3733.11 1857.89 -733.3 523.307 900.877 
11118.5 3
12550301 9080 -4269 1578.44 -585.644 850.634 1032.74 
12544201 9658.89 -4313.67 1487.78 -583.924 733.505 937.549 
12544100 7973.33 -3355.11 1811.22 -674.404 731.141 994.68 
11119 3
12550301 8957.33 -3742.89 1592.22 -238.188 1021.57 1048.98 
12544201 9465.78 -3801.56 1524.44 -374.973 994.391 1062.74 
12544100 7604.78 -3023 1747.67 -715.642 644.876 963.332 
11119.5 3
12550301 8835.25 -3321.88 1583.25 -249.15 859.212 894.607 
12544201 9322.5 -3287.62 1526.38 -292.404 1048.84 1088.83 
12544100 7166.12 -2652.25 1724.75 -895.21 756.633 1172.13 
11120 3
12550301 8605.75 -3021.38 1577.5 -467.413 612.016 770.09 
12544201 9127.88 -2806.12 1534.12 -396.385 980.652 1057.73 
12544100 6825.5 -2279.75 1718.25 -693.737 758.656 1028.02 
11120.5 2
12550301 8256.67 -2668.11 1556.78 -721.247 729.884 1026.12 
12544100 6411.56 -1990.44 1748.33 -855.257 597.739 1043.43 
11121 2
12550301 7767.33 -2274.22 1499.11 -959.477 772.331 1231.7 
12544100 5989.33 -1599.33 1801 -827.887 766.885 1128.5 
11121.5 2
12550301 7335.78 -1860.44 1427.89 -831.514 797.26 1151.97 
12544100 5595.11 -1186.56 1805.44 -759.58 795.333 1099.78 
11122 2
12550301 6931.11 -1498.78 1442.67 -791.911 707.763 1062.1 
12544100 5262.33 -780 1810.33 -651.229 795.608 1028.15 
11122.5 2
12550301 6580.62 -985.25 1510 -736.315 1078.84 1306.16 
12544100 4991 -403.375 1803.38 -570.028 791.229 975.18 
11123 2
12550301 6163.44 -658.889 1481 -861.943 674.3 1094.36 
12544100 4626.56 -70.5556 1775.22 -752.984 687.643 1019.72 
11123.5 2
12550301 5808.67 -221.222 1483.67 -679.651 838.442 1079.31 
12544100 4268.56 305.222 1797.56 -685.824 719.881 994.275 
11124 2
12550301 5475.62 207.25 1488.12 -668.758 860.386 1089.73 
12544100 3643.25 628.5 1854.38 -1255.63 649.152 1413.51 
11124.5 2
12550301 5072.22 509.111 1464.11 -794.1 594.215 991.809 
12544100 3217.89 977.333 1804.44 -837.325 686.68 1082.89 
11125 2
12550301 4691.22 775.222 1406.22 -741.245 517.726 904.148 
12544100 2735.89 1448.67 1710.33 -937.743 916.991 1311.58 
11125.5 2
12550301 4345.88 1117.25 1355 -739.502 732.394 1040.8 
12544100 2401.62 1784.25 1769.38 -715.768 718.594 1014.25 
11126 2
12550301 3896.67 1535.22 1310.44 -939.766 874.419 1283.65 
12544100 1973.67 2173.56 1809.56 -895.31 814.447 1210.33 
11126.5 2
12550301 3465.56 1922.33 1370 -821.164 737.354 1103.63 
12544100 1526.11 2408.67 1824.78 -852.487 447.831 962.957 
11127 2
12550301 3042.25 2314.62 1440.5 -838.229 776.815 1142.83 
12544100 1114 2634.12 1828 -816.062 446.452 930.202 
11127.5 2
12550301 2572.33 2560.22 1469.33 -939.833 491.194 1060.45 
12544100 692.889 2808.22 1817.56 -842.222 348.194 911.36 
11128 2
12550301 2060.88 2899.62 1559.25 -1014.8 673.418 1217.91 
12544100 182.75 2901.12 1800.88 -1012.18 184.331 1028.83 
11128.5 2
12550301 1650.56 3143.78 1615.89 -822.283 489.284 956.843 
12544100 -449.889 3002.56 1858.89 -1267.81 203.268 1284 
11129 2
12550301 1288.11 3322.22 1588.89 -710.675 349.891 792.138 
12544100 -945.333 3130.22 1862.22 -971.46 250.327 1003.19 
11129.5 2
12550301 760.125 3572.38 1607.38 -1102.27 522.24 1219.72 
12544100 -1402.88 3389.38 1825.5 -955.202 541.029 1097.78 
11130 2
12550301 8.33333 3537.44 1563 -1546.9 -71.8736 1548.57 
12544100 -1889 3546.78 1789.44 -1000.26 323.874 1051.38 
11130.5 2
12550301 -521 3649.44 1525.11 -1039.95 220.039 1062.97 
12544100 -2328.11 3800.78 1783.78 -862.694 499.018 996.624 
11131 2
12550301 -981 3805.56 1540.33 -903.733 306.702 954.358 
12544100 -2802 3966.11 1781.78 -931.019 324.82 986.055 
11131.5 2
12550301 -1520 4091.56 1607.67 -1067.33 566.337 1208.27 
12544100 -3216 4152.11 1838.11 -819.802 368.317 898.739 
11132 2
12550301 -1941.44 4160.11 1595.33 -829.615 134.952 840.52 
12544100 -3801.11 4309.11 1875.33 -1151.79 309.055 1192.54 
11132.5 2
12550301 -2444 4308.62 1617.75 -1042.65 308.12 1087.22 
12544100 -4296.25 4406.38 1823.75 -1027.26 201.792 1046.89 
11133 2
12550301 -3006.44 4368.44 1618.56 -1131.68 120.361 1138.06 
12544100 -4740.22 4657.44 1725.44 -893.304 505.17 1026.25 
11133.5 2
12550301 -3596.44 4428.89 1576.22 -1128.11 115.573 1134.01 
12544100 -5463.44 4867.33 1215.33 -1382.83 401.317 1439.89 
11134 2
12550301 -4116 4626 1505.38 -1064.66 403.916 1138.71 
12544100 -5949 4970.88 1296.75 -994.991 212.176 1017.36 
11134.5 2
12550301 -4611.78 4793.78 1421.33 -1026.46 347.366 1083.64 
12544100 -6276.78 5103.22 1480.67 -678.629 274.011 731.86 
11135 2
12550301 -5243.25 4971.25 1157.38 -1243.06 349.355 1291.21 
12544100 -6696.75 5200.75 1519.38 -826.717 191.984 848.716 
11135.5 2
12550301 -5929.56 5195.56 1221 -1400.62 457.766 1473.53 
12544100 -7291.33 5326.67 1571.89 -1213.44 256.973 1240.35 
11136 2
12550301 -6575.11 5304.89 1211.11 -1236.7 209.451 1254.31 
12544100 -7982.89 5501.78 1553 -1324.82 335.462 1366.63 
11136.5 2
12550301 -7084 5498.75 1344.12 -1005.71 383.125 1076.21 
12544100 -8537.25 5663.25 1612 -1095.58 319.115 1141.1 
11137 2
12550301 -7512.89 5454.78 1281.56 -866.442 -88.8328 870.984 
12544100 -9020.78 5649.67 1579.44 -976.824 -27.4411 977.209 
11137.5 2
12550301 -7997.11 5723.67 1255.56 -940.237 522.114 1075.48 
12544100 -9490.78 5811 1652 -912.621 313.269 964.891 
11138 2
12550301 -8493.5 5765.5 1317.12 -1056.15 89.0071 1059.89 
12544100 -9917.38 5967.25 1626.25 -907.654 332.447 966.621 
11138.5 2
12550301 -9076.67 5974.89 1367 -1192.57 428.198 1267.11 
12544100 -10537.1 6024.22 1630.44 -1267.35 116.508 1272.7 
11139 2
12550301 -9662.22 5846.67 1354.56 -1132.6 -248.012 1159.44 
12544100 -10983.9 6180.22 1614.44 -864.174 301.741 915.338 
11139.5 2
12550301 -10316.6 5989.67 1399.67 -1273.02 278.21 1303.07 
12544100 -11531.6 6287.89 1623.56 -1065.5 209.468 1085.89 
11140 2
12550301 -10845.9 6096.25 1373.75 -1082.45 217.962 1104.18 
12544100 -12078.4 6455.25 1621.12 -1118.24 342.252 1169.44 
11140.5 2
12550301 -11258.3 6325.89 1384.22 -853.951 475.443 977.383 
12544100 -12569 6598.11 1610.22 -1015.79 295.779 1057.97 
11141 2
12550301 -11667.8 6429.89 1383.44 -801.261 203.523 826.705 
12544100 -12998.3 6707.22 1580.78 -840.183 213.525 866.891 
11141.5 2
12550301 -12261.2 6609.44 1352.11 -1154.56 349.33 1206.25 
12544100 -13333.2 6854.33 1578.89 -651.535 286.208 711.627 
11142 2
12550301 -12739.7 6786.89 1377.44 -941.82 349.3 1004.51 
12544100 -13673.3 7081.78 1591.11 -669.51 447.725 805.42 
11142.5 2
12550301 -13132.6 6895.67 1321.44 -790.521 218.869 820.26 
12544100 -14095 7364.11 1587.44 -848.424 568.075 1021.04 
11143 2
12550301 -13601.6 7008.11 1345.89 -934.263 223.993 960.739 
12544100 -14490.9 7675 1562.67 -788.623 619.301 1002.73 
11143.5 2
12550301 -14091.2 7332.5 1357.62 -973.548 644.908 1167.78 
12544100 -14860.8 8079.5 1525.12 -735.31 804.175 1089.67 
11144 2
12550301 -14476.9 7669.56 1329.44 -793.496 693.53 1053.86 
12544100 -15202.9 8538.89 1564 -703.989 945.245 1178.6 
11144.5 2
12550301 -14850 8107.44 1326.56 -750.727 881.064 1157.53 
12544100 -15547.2 9015.67 1618.67 -692.824 959.311 1183.34 
11145 2
12550301 -15208.1 8555 1328 -741.431 926.616 1186.73 
12544100 -15947.1 9443.44 1642.89 -827.927 885.668 1212.38 
11145.5 2
12550301 -15612.8 8879.78 1373 -807.718 648.259 1035.69 
12544100 -16311.4 9944 1495.56 -727.212 999.113 1235.74 
11146 2
12550301 -15833.3 9184.11 1299.78 -424.145 585.256 722.789 
12544100 -16558.9 10239.7 1563.22 -475.855 568.59 741.439 
11146.5 2
12550301 -16030.2 9311.56 1261.89 -396.155 256.427 471.904 
12544100 -16722.2 10432 1559.44 -328.638 386.989 507.704 
11147 2
12550301 -16441.3 9674.44 1308 -833.897 736.083 1112.3 
12544100 -17017.4 10825.6 1514 -598.828 798.287 997.927 
11147.5 2
12550301 -16947.1 10230.9 1229.5 -1007.5 1108.48 1497.93 
12544100 -17541.9 11481.2 1522.8 -1044.73 1306.06 1672.5 
11148 2
12550301 -17349.3 10556.6 1274.18 -819.089 663.414 1054.05 
12544100 -17992.8 12082.6 1372.45 -918.367 1224.92 1530.96 
11148.5 2
12550301 -17527.3 10663.4 1145.55 -363.265 217.811 423.56 
12544100 -18348.3 12466.2 1437.18 -725.417 782.746 1067.2 
11149 2
12550301 -17884.1 11059.5 1262.45 -692.851 769.109 1035.17 
12544100 -18679.6 12984.2 1426.73 -643.425 1005.83 1194.02 
11149.5 2
12550301 -18562.1 11809.2 1189.11 -1329.45 1470.13 1982.1 
12544100 -19092.8 13490.9 1556 -810.081 993.543 1281.94 
11150 2
12550301 -19156 12563.5 1220.12 -1214.5 1542.49 1963.23 
12544100 -19554.5 13920.5 1518.38 -944.217 878.55 1289.73 
11150.5 2
12550301 -19627.8 12994.4 1327 -943.6 861.8 1277.92 
12544100 -20061.5 14312.2 1643.7 -1014 783.4 1281.37 
11151 2
12550301 -19987.1 13384 1266.78 -692.314 750.674 1021.18 
12544100 -20440.4 14636.2 1565.33 -730.143 624.32 960.669 
11151.5 2
12550301 -20299.7 13690.3 1251.89 -651.157 638.194 911.756 
12544100 -20819.8 15013.7 1625.67 -790.278 786.343 1114.84 
11152 2
12550301 -20629.3 14054.3 1367.56 -651.515 719.368 970.547 
12544100 -21343.3 15289.8 1576.33 -1034.69 545.674 1169.77 
11152.5 2
12550301 -20936.3 14465.9 1224.22 -618.952 829.749 1035.17 
12544100 -21838.7 15636.3 1699.44 -998.656 698.701 1218.81 
11153 2
12550301 -21241.4 14918.4 1219.22 -584.504 866.965 1045.6 
12544100 -22351.8 15978.3 1764.56 -982.971 655.172 1181.31 
11153.5 1
12550301 -21764.4 15258.5 1346.75 -1073.78 698.266 1280.85 
11154 1
12550301 -22307.4 15547.6 1292.12 -1126.56 599.844 1276.3 
