# Supplementary material for: Intrinsic group behaviour II: On the dependence of triad spatial dynamics on social and personal features; and on the effect of social interaction on small group dynamics
Source: PLoS One. 2019 Dec 3;14(12):e0225704. doi: 10.1371/journal.pone.0225704 (PMC6890182; doi:10.1371/journal.pone.0225704)
Supplement: S4 Data Set — (ZIP) [file pone.0225704.s004.zip › set_3_nint/group_traj_triad_noint/traj_3_0324_34.dat]

3 12540100 12540300 12540200 0 0 1 0 1 1 0 30 10 40 1635.91 1725.46 1557.49 
11040.5 1
12540100 46590 -23499 1711 0 0 0 
11041 1
12540100 46396.8 -23322.6 1768 -694.964 634.532 941.067 
11041.5 2
12540200 46490 -23590 1709 0 0 0 
12540100 46002.4 -23016.2 1778.7 -787.226 611.577 996.87 
11042 2
12540200 46304 -23424.3 1716.9 -626.263 557.912 838.732 
12540100 45701.4 -22731.8 1780.9 -577.735 545.873 794.831 
11042.5 2
12540200 45864 -23066.7 1702.22 -871.287 708.185 1122.79 
12540100 45337.4 -22474.7 1775.78 -720.704 509.175 882.425 
11043 3
12540300 45345.3 -23501.3 1479.17 0 0 0 
12540200 45408.3 -22849.9 1641.2 -907.769 431.806 1005.24 
12540100 45048.8 -22196.8 1747.3 -574.989 553.519 798.12 
11043.5 3
12540300 44901.8 -23185.8 1519.38 -1149.18 817.573 1410.33 
12540200 44974.6 -22772.4 1607.12 -879.665 157.252 893.61 
12540100 44602.6 -22203.1 1707 -905.02 -12.8296 905.111 
11044 3
12540300 44385.3 -22822.3 1588.11 -1087.19 765.088 1329.42 
12540200 44477 -22666.9 1572.33 -1047.63 222.076 1070.91 
12540100 44060 -21945.6 1740.78 -1142.37 542.251 1264.53 
11044.5 3
12540300 43886.8 -22568.3 1601.44 -975.647 497.065 1094.97 
12540200 43962.1 -22440.9 1569 -1007.61 442.27 1100.4 
12540100 43624.4 -21693.3 1652.56 -852.359 493.586 984.958 
11045 3
12540300 43390.8 -22216.8 1615.11 -988.048 700.31 1211.06 
12540200 43338.2 -22324.8 1587.89 -1242.81 231.297 1264.15 
12540100 43137 -21524.9 1626.22 -971.005 335.547 1027.35 
11045.5 3
12540300 42812 -22160.9 1574.11 -1148.37 110.891 1153.71 
12540200 42761.9 -22399.6 1590 -1143.52 -148.369 1153.1 
12540100 42499.8 -21255.2 1665 -1264.33 535.053 1372.88 
11046 3
12540300 42164.7 -21858.9 1601.11 -1252.1 584.139 1381.65 
12540200 42075.1 -21911.9 1614.11 -1328.39 943.262 1629.22 
12540100 41869.7 -20850.8 1682.44 -1218.78 782.291 1448.24 
11046.5 3
12540300 41640.1 -21631.1 1624.75 -1074.88 466.729 1171.84 
12540200 41437.2 -21639.5 1645.88 -1307.09 558.174 1421.28 
12540100 41194.6 -20982.1 1784.25 -1383.28 -269.154 1409.22 
11047 3
12540300 40856.8 -21475 1589.56 -1608.52 320.585 1640.15 
12540200 40892.1 -21584 1614.78 -1119.38 113.963 1125.17 
12540100 40656 -20744.4 1735.78 -1106.01 488.05 1208.9 
11047.5 3
12540300 40207.2 -21087.7 1586.78 -1263.73 753.567 1471.35 
12540200 40292 -21742.8 1593.89 -1167.53 -308.906 1207.71 
12540100 39896 -20304.3 1669.67 -1478.6 856.247 1708.63 
11048 3
12540300 39418.4 -20660 1654.44 -1540.58 835.286 1752.45 
12540200 39469.3 -21166.2 1579.22 -1606.77 1126.09 1962.09 
12540100 39248.1 -20055.2 1677.78 -1265.41 486.545 1355.72 
11048.5 3
12540300 38857.9 -20392.8 1684.78 -1132.44 539.843 1254.53 
12540200 38854.9 -20865.9 1615.11 -1241.3 606.734 1381.65 
12540100 38696.1 -19865.9 1708.67 -1115.15 382.492 1178.92 
11049 3
12540300 38311.4 -20214.2 1672.12 -1095.22 357.771 1152.17 
12540200 38275 -20758.1 1664.88 -1162.1 215.96 1182 
12540100 38105.8 -19657.8 1754.75 -1183.09 417.112 1254.46 
11049.5 3
12540300 37762.6 -20026.1 1673.33 -1099.84 377.032 1162.67 
12540200 37814.6 -20593.3 1649.22 -922.734 330.244 980.051 
12540100 37609.1 -19427 1728 -995.268 462.425 1097.45 
11050 3
12540300 37188.3 -19786.7 1664.22 -1108.54 462.248 1201.05 
12540200 37265.4 -20333.2 1629.56 -1060.06 502.145 1172.98 
12540100 36892.8 -19214.1 1713.33 -1382.88 410.982 1442.66 
11050.5 3
12540300 36744.4 -19582.4 1670.11 -909.608 418.488 1001.26 
12540200 36742 -20138.9 1582.33 -1072.63 398.224 1144.17 
12540100 36188 -19066.6 1653.56 -1444.22 302.368 1475.53 
11051 3
12540300 36155.2 -19404.6 1609.22 -1176.09 355.068 1228.52 
12540200 36022.1 -19934.2 1543.33 -1436.9 408.516 1493.85 
12540100 35667.2 -18943.2 1696 -1039.48 246.174 1068.23 
11051.5 3
12540300 35581.1 -19224.7 1641.44 -1157.48 362.679 1212.97 
12540200 35425.8 -19763 1493.78 -1202.28 345.206 1250.86 
12540100 35110 -18734 1724.33 -1123.43 421.819 1200.01 
11052 3
12540300 35180.3 -19096.4 1640.44 -788.933 252.406 828.326 
12540200 34999.3 -19615.3 1514.44 -839.458 290.682 888.361 
12540100 34587.3 -18581.6 1716.78 -1028.87 300.087 1071.74 
11052.5 3
12540300 34743.9 -18956.9 1629.25 -881.734 281.958 925.719 
12540200 34509.9 -19469.9 1543.38 -988.805 293.855 1031.55 
12540100 34107.9 -18393.6 1674.62 -968.603 379.658 1040.35 
11053 3
12540300 34252 -18753.3 1609.44 -1001.78 414.545 1084.17 
12540200 34074.3 -19346 1567.78 -887.05 252.291 922.23 
12540100 33470.1 -18264.8 1689.33 -1298.91 262.418 1325.15 
11053.5 3
12540300 33836.2 -18562.6 1581.38 -834.839 382.948 918.48 
12540200 33629.6 -19135.1 1522 -892.989 423.444 988.298 
12540100 32967.5 -17945.4 1666.38 -1009.26 641.371 1195.81 
11054 3
12540300 33359.8 -18283 1540 -984.447 577.738 1141.45 
12540200 33220.6 -19022.9 1530.67 -845.185 231.893 876.42 
12540100 32530.9 -17724.2 1629.22 -902.089 456.927 1011.21 
11054.5 3
12540300 32897.6 -17983.6 1513 -904.409 585.861 1077.58 
12540200 32732.9 -18798.5 1517.75 -954.365 439.117 1050.54 
12540100 31801.9 -17507.2 1572.88 -1426.64 424.603 1488.49 
11055 3
12540300 32378.3 -17761.6 1506.67 -1084.12 463.611 1179.09 
12540200 32120.6 -18642.9 1483.33 -1278.33 324.867 1318.96 
12540100 31194.8 -17271.2 1544.78 -1267.43 492.751 1359.84 
11055.5 3
12540300 31517.8 -17323.4 1457.5 -1626.72 828.271 1825.44 
12540200 31661.6 -18234.5 1408.9 -867.591 772.002 1161.34 
12540100 30625.1 -16970.2 1552.2 -1076.9 569.04 1217.99 
11056 3
12540300 30947.4 -17047.9 1448.22 -1094.73 528.812 1215.76 
12540200 31283.2 -17941.1 1364 -726.253 563.126 918.997 
12540100 30052.2 -16768.9 1656.44 -1099.57 386.394 1165.49 
11056.5 3
12540300 30490.9 -16909.9 1494.88 -971.424 293.647 1014.84 
12540200 30913.8 -17747 1345.12 -786.111 413.002 887.999 
12540100 29609.2 -16771 1679.38 -942.494 -4.49173 942.505 
11057 3
12540300 29975.2 -16850.9 1594.56 -1029.25 117.737 1035.96 
12540200 30310.2 -17425 1344.67 -1204.65 642.715 1365.38 
12540100 29117.7 -16564.9 1703.89 -981.204 411.399 1063.96 
11057.5 3
12540300 29508.8 -16842 1609.5 -944.276 17.9937 944.447 
12540200 29763.4 -17358.1 1473 -1106.98 135.374 1115.23 
12540100 28699.1 -16559.4 1734.25 -847.25 11.1617 847.324 
11058 3
12540300 29081.3 -16822.3 1619.22 -868.733 39.9729 869.652 
12540200 29163.8 -17424.1 1530.44 -1218.69 -134.118 1226.05 
12540100 28249.8 -16414.8 1717.11 -913.307 293.897 959.43 
11058.5 3
12540300 28668.1 -16677.1 1623.89 -794.658 279.274 842.304 
12540200 28645.6 -17342.7 1516 -996.581 156.624 1008.81 
12540100 27744.9 -16330 1719.22 -970.94 163.034 984.533 
11059 3
12540300 28234.2 -16536.6 1684 -871.207 282.101 915.741 
12540200 28206.8 -17142.1 1582.12 -881.136 402.694 968.794 
12540100 27388.5 -16294.2 1697 -715.64 71.7871 719.232 
11059.5 3
12540300 27757.4 -16440.6 1656.33 -959.367 193.299 978.647 
12540200 27752.7 -17055.2 1582.22 -913.649 174.855 930.23 
12540100 26971.9 -16231.9 1766.11 -838.252 125.475 847.591 
11060 3
12540300 27320.8 -16357.9 1616.62 -875.139 165.692 890.687 
12540200 27264.9 -16977.5 1559.38 -977.538 155.756 989.869 
12540100 26499.4 -15843.6 1689.5 -946.922 778.084 1225.59 
11060.5 3
12540300 26842.2 -16187.9 1560.12 -966.667 343.434 1025.86 
12540200 26778.8 -16789.2 1523.25 -982.071 380.303 1053.13 
12540100 26013.8 -15481.8 1686.62 -981.061 731.061 1223.49 
11061 3
12540300 26204.7 -15940.9 1586.33 -1230.86 476.807 1319.98 
12540200 26322 -16618.3 1454.44 -881.757 329.955 941.47 
12540100 25383.9 -15238.3 1713.22 -1215.95 469.916 1303.59 
11061.5 3
12540300 25573.2 -15779.5 1649.25 -1250.33 319.582 1290.53 
12540200 25782.6 -16394.5 1397.62 -1068.07 443.234 1156.39 
12540100 24933.2 -15039 1711.5 -892.354 394.719 975.756 
11062 3
12540300 25017.5 -15597.2 1668.12 -1131.87 371.181 1191.18 
12540200 25268.6 -16170.4 1384 -1046.84 456.466 1142.03 
12540100 24527.2 -14833.6 1674.5 -826.884 418.279 926.658 
11062.5 3
12540300 24621 -15430.8 1600 -783.597 328.996 849.86 
12540200 24670.9 -15991 1515.56 -1181.3 354.496 1233.34 
12540100 24042.8 -14631 1670.67 -957.455 400.445 1037.82 
11063 3
12540300 24096.5 -15244.8 1567.62 -1081.44 383.562 1147.45 
12540200 24252.6 -15824.5 1502.25 -862.4 343.299 928.217 
12540100 23545.9 -14507.9 1639.5 -1024.54 253.866 1055.53 
11063.5 3
12540300 23658.9 -15062 1564.44 -898.585 375.257 973.793 
12540200 23904.2 -15573.9 1551.67 -715.406 514.602 881.261 
12540100 22869.9 -14240.6 1606.67 -1388.06 548.911 1492.65 
11064 3
12540300 23136.7 -14771 1557.33 -1002.35 558.541 1147.46 
12540200 23533.4 -15302.4 1521.56 -711.666 521.007 881.995 
12540100 22289 -13974.6 1631.33 -1114.95 510.557 1226.29 
11064.5 3
12540300 22615.5 -14455.1 1522.25 -1048.63 635.563 1226.2 
12540200 23170.6 -15080.1 1543.25 -730.019 447.323 856.169 
12540100 21785 -13637 1657.12 -1014.08 679.186 1220.52 
11065 3
12540300 22187.2 -14109.4 1524.56 -853.143 688.607 1096.37 
12540200 22807.2 -14848.7 1470.33 -723.91 461.072 858.273 
12540100 21368.3 -13285.2 1667.44 -830.013 700.753 1086.27 
11065.5 3
12540300 21703.8 -13683.5 1584.88 -949.847 836.826 1265.89 
12540200 22237.9 -14392 1413.75 -1118.56 897.184 1433.92 
12540100 20924.6 -12874.2 1685.62 -871.726 807.411 1188.2 
11066 3
12540300 21286.1 -13293 1585.5 -871.868 815.24 1193.64 
12540200 21766.8 -13974.8 1412.75 -983.559 871.086 1313.84 
12540100 20517.4 -12515.6 1723.62 -850.209 748.695 1132.87 
11066.5 3
12540300 20858.9 -12877.8 1590.67 -846.012 822.222 1179.74 
12540200 21245.1 -13607 1450.78 -1032.95 728.218 1263.84 
12540100 20127.8 -12151.3 1739.78 -771.48 721.37 1056.2 
11067 3
12540300 20464.2 -12449.5 1591.12 -761.851 826.791 1124.28 
12540200 20754.5 -13213.9 1504.25 -947.126 758.929 1213.68 
12540100 19643.9 -11686 1711.75 -934.175 898.327 1296.02 
11067.5 3
12540300 20034.9 -12022 1568.78 -876.247 872.449 1236.52 
12540200 20273.7 -12763.3 1519.44 -981.293 919.473 1344.75 
12540100 19276.9 -11382.4 1701.44 -748.951 619.501 971.962 
11068 3
12540300 19677.6 -11684.2 1573 -730.601 690.695 1005.4 
12540200 19827.8 -12390.4 1568.88 -911.895 762.696 1188.81 
12540100 18791 -11004 1650.12 -993.638 773.915 1259.47 
11068.5 3
12540300 19229 -11296.1 1566.22 -884.862 765.56 1170.07 
12540200 19328.4 -12051.9 1545.11 -984.824 667.625 1189.79 
12540100 18174.2 -10606.6 1640.44 -1216.52 783.914 1447.22 
11069 3
12540300 18803.2 -10916.1 1585.5 -826.699 737.837 1108.08 
12540200 18696.1 -11676.2 1498.5 -1227.8 729.396 1428.12 
12540100 17556 -10145.9 1733.25 -1200.43 894.525 1497.07 
11069.5 3
12540300 17998.6 -10532 1621 -1683.32 803.609 1865.3 
12540200 18215 -11279.9 1458.25 -1006.54 829.236 1304.13 
12540100 17094.2 -9719.62 1768 -966.004 891.736 1314.67 
11070 3
12540300 17416.1 -10130.4 1643.89 -1131.09 779.72 1373.8 
12540200 17434.6 -10825.9 1484.33 -1515.43 881.526 1753.17 
12540100 16619.3 -9059.44 1743 -922.168 1281.9 1579.14 
11070.5 3
12540300 17074.1 -9640.75 1650.25 -699.358 1001.42 1221.45 
12540200 16981.9 -10335.4 1496.62 -925.727 1003.1 1364.98 
12540100 16155 -8558.25 1742.62 -949.557 1024.94 1397.2 
11071 3
12540300 16657.7 -9102.11 1637 -841.33 1088.16 1375.47 
12540200 16540.2 -9839.44 1525.44 -892.228 1001.88 1341.58 
12540100 15678.8 -8111.22 1718.11 -962.065 903.086 1319.52 
11071.5 3
12540300 16230.5 -8613.12 1628.5 -856.045 979.932 1301.18 
12540200 16014.1 -9338.25 1538.5 -1054.3 1004.4 1456.15 
12540100 15272.1 -7796.88 1659.75 -814.935 629.954 1030.03 
11072 3
12540300 15756.3 -8412.67 1643.33 -973.648 411.619 1057.08 
12540200 15574.3 -8981.44 1512.89 -903.063 732.66 1162.89 
12540100 14937.1 -7370.78 1658.22 -687.914 874.943 1112.99 
11072.5 3
12540300 15257.4 -8045 1623.89 -964.969 711.154 1198.71 
12540200 15198.7 -8661.33 1467.56 -726.628 619.17 954.652 
12540100 14385.7 -6805.44 1680.33 -1066.62 1093.49 1527.55 
11073 3
12540300 14787.2 -7489.75 1577.25 -931.078 1099.5 1440.77 
12540200 14826.6 -8248 1467.62 -736.716 818.482 1101.21 
12540100 13983.4 -6301.75 1678.5 -796.617 997.415 1276.49 
11073.5 3
12540300 14275.2 -6973.88 1551.12 -1062.24 1070.28 1507.93 
12540200 14397.2 -7779.88 1514.5 -890.82 971.214 1317.88 
12540100 13637.9 -5917.88 1693.75 -716.805 796.421 1071.49 
11074 3
12540300 13889.8 -6581.75 1537.38 -778.788 792.172 1110.88 
12540200 13934.9 -7368.38 1532.25 -934.091 831.313 1250.44 
12540100 13213.1 -5504.88 1694.5 -858.081 834.343 1196.84 
11074.5 3
12540300 13574.8 -6221 1576.22 -618.806 708.743 940.87 
12540200 13557.3 -7000 1585.33 -741.732 723.723 1036.31 
12540100 12709.3 -4913.33 1679.78 -989.768 1162.16 1526.52 
11075 3
12540300 13128 -5814.67 1601 -835.099 759.502 1128.82 
12540200 13066.4 -6537.22 1558.22 -917.549 865.005 1261 
12540100 12179 -4280.56 1647.89 -991.277 1182.76 1543.23 
11075.5 3
12540300 12670 -5390.62 1598.38 -899.804 833.088 1226.25 
12540200 12698 -6123.25 1500.12 -723.859 813.305 1088.78 
12540100 11730.5 -3881.88 1643 -881.139 783.262 1178.94 
11076 3
12540300 12232.2 -4861 1558.62 -906.315 1096.53 1422.6 
12540200 12201.6 -5761.38 1456.5 -1027.69 749.224 1271.8 
12540100 11343.9 -3422.62 1631.38 -800.466 950.828 1242.91 
11076.5 3
12540300 11694.5 -4271 1531.88 -1125 1234.31 1670.07 
12540200 11683.8 -5231.12 1425.5 -1083.42 1109.31 1550.6 
12540100 10892 -2990.88 1654 -945.345 903.243 1307.49 
11077 3
12540300 11297.2 -3764.22 1526.11 -780.506 995.634 1265.1 
12540200 11307.2 -4714.11 1422.22 -739.74 1015.74 1256.56 
12540100 10256.1 -2611.78 1704.33 -1249.29 744.788 1454.45 
11077.5 3
12540300 10965.8 -3279.25 1549.5 -644.888 943.526 1142.86 
12540200 10806 -4240.25 1404.75 -975.141 921.909 1341.94 
12540100 9885.25 -2264.5 1670.5 -721.52 675.638 988.472 
11078 3
12540300 10533.1 -2872.62 1584.5 -888.347 834.959 1219.15 
12540200 10464.2 -3828.12 1401.38 -701.745 846.253 1099.36 
12540100 9381.12 -1926.5 1629.12 -1035.16 694.045 1246.3 
11078.5 3
12540300 10043.5 -2436.62 1591 -977.295 870.259 1308.61 
12540200 10115.2 -3248.62 1495 -696.607 1156.69 1350.25 
12540100 8815 -1443.88 1661 -1129.99 963.323 1484.88 
11079 3
12540300 9604.38 -1981.5 1573.88 -903.549 936.471 1301.3 
12540200 9754.25 -2890.62 1488.12 -742.798 736.626 1046.12 
12540100 8234.88 -886 1641.25 -1193.67 1147.89 1656.05 
11079.5 3
12540300 9072 -1554.33 1609.11 -1039.79 834.31 1333.13 
12540200 9322.11 -2481.67 1487.89 -844.021 798.747 1162.05 
12540100 7808.11 -317 1608.44 -833.523 1111.33 1389.18 
11080 3
12540300 8547.5 -1062.75 1617.5 -995.256 932.796 1364.05 
12540200 8967 -2069.5 1490.38 -673.835 782.1 1032.34 
12540100 7349 187.5 1632.88 -871.179 957.306 1294.37 
11080.5 3
12540300 8179.75 -645 1596.75 -787.473 894.54 1191.77 
12540200 8542 -1638.12 1506.38 -910.064 923.715 1296.71 
12540100 6999.88 482.625 1646.38 -747.591 631.959 978.91 
11081 3
12540300 7706.78 -226.222 1609.89 -923.774 817.925 1233.84 
12540200 8063.67 -1111.67 1510.78 -934.245 1028.24 1389.28 
12540100 6633.44 752.556 1644.89 -715.685 527.208 888.905 
11081.5 3
12540300 7188.62 252.5 1589 -1024.02 946.091 1394.17 
12540200 7748.12 -680.625 1485.12 -623.6 851.861 1055.72 
12540100 6157.75 1113.38 1625.88 -940.108 713.082 1179.95 
11082 3
12540300 6691.89 663.333 1566 -991.489 820.027 1286.66 
12540200 7469.78 -311.222 1490.33 -555.583 737.331 923.217 
12540100 5779.78 1245.11 1592.78 -754.436 262.946 798.945 
11082.5 3
12540300 6246.38 927.875 1561.88 -887.478 526.975 1032.14 
12540200 7063.25 96.625 1483 -809.816 812.445 1147.11 
12540100 5408 1477.25 1526.75 -740.593 462.428 873.108 
11083 3
12540300 5825.75 1121.5 1558.5 -872.666 401.712 960.686 
12540200 6591.62 525.875 1433.75 -978.475 890.56 1323.07 
12540100 4826.25 1776 1489.38 -1206.95 619.813 1356.8 
11083.5 3
12540300 5282.56 1365.33 1543.56 -1042.6 468.01 1142.82 
12540200 5941.33 841.111 1381.56 -1248.16 605.06 1387.08 
12540100 4183.44 2102.44 1461.11 -1233.79 626.573 1383.78 
11084 3
12540300 4693.62 1657.25 1551 -1173.17 581.507 1309.38 
12540200 5553.12 1047.88 1360.88 -773.323 411.88 876.17 
12540100 3606.88 2484.62 1504 -1148.54 761.316 1377.95 
11084.5 3
12540300 4149.38 2082.5 1569.25 -1145.79 895.263 1454.07 
12540200 5093.5 1162.88 1361.38 -967.632 242.105 997.46 
12540100 2796 2736.25 1619.75 -1707.11 529.737 1787.41 
11085 3
12540300 3400.11 2356.33 1533.33 -1526 557.705 1624.71 
12540200 4341.78 1345.56 1359.67 -1531 372.058 1575.56 
12540100 2216.67 2964.78 1647.22 -1179.9 465.433 1268.39 
11085.5 3
12540300 2737.44 2619.22 1543.11 -1269.48 503.619 1365.72 
12540200 3697.11 1859.44 1339.67 -1234.99 984.461 1579.36 
12540100 1597.33 3272.44 1727.33 -1186.46 589.4 1324.8 
11086 3
12540300 2046.38 2898.88 1577.88 -1360.37 550.498 1467.54 
12540200 3093.75 2183 1426.25 -1187.72 636.92 1347.72 
12540100 1181.75 3533 1778.62 -818.077 512.905 965.568 
11086.5 3
12540300 1753.67 3105.78 1634.78 -586.59 414.635 718.338 
12540200 2567.78 2443 1478.56 -1054.05 521.042 1175.8 
12540100 958.333 3896.44 1723.44 -447.729 728.346 854.955 
11087 3
12540300 1327.88 3339.62 1646.25 -872.524 479.195 995.453 
12540200 2080.75 2620.5 1455.38 -998.008 363.73 1062.22 
12540100 817.25 4463.38 1717 -289.105 1161.74 1197.18 
11087.5 3
12540300 1038.11 3722.44 1613.11 -596.222 787.694 987.898 
12540200 1690 2871.22 1506.44 -804.012 515.889 955.289 
12540100 605 4998.89 1792.78 -436.728 1101.88 1185.27 
11088 3
12540300 815.111 4126 1592.89 -451.417 816.914 933.341 
12540200 1446.22 3153.89 1511.22 -493.477 572.2 755.601 
12540100 465.444 5580.22 1816.11 -282.501 1176.79 1210.22 
11088.5 3
12540300 568 4478.82 1579 -478.898 683.756 834.785 
12540200 1224 3422.36 1478.36 -430.663 520.3 675.413 
12540100 272.182 6185.45 1774.82 -374.54 1172.93 1231.28 
11089 3
12540300 294.778 4983.11 1562.56 -548.639 1012.64 1151.71 
12540200 1014.22 3808 1443.56 -421.241 774.37 881.529 
12540100 326.667 6687.67 1730.11 109.407 1008.46 1014.38 
11089.5 3
12540300 12.7778 5723.11 1583.44 -582.645 1528.93 1636.18 
12540200 785.444 4530.11 1428.33 -472.681 1491.97 1565.05 
12540100 319.556 7278.33 1702.11 -14.6924 1220.39 1220.47 
11090 3
12540300 -189.222 6656 1598 -385.496 1780.32 1821.58 
12540200 405.556 5666 1522.22 -724.979 2167.73 2285.75 
12540100 417.444 7799.11 1654.56 186.811 993.851 1011.26 
11090.5 3
12540300 -228.625 7173.38 1539.38 -80.0869 1051.58 1054.62 
12540200 362.125 6498.25 1546.62 -88.2735 1691.57 1693.87 
12540100 425.5 8278.25 1602.5 16.3731 973.86 973.997 
11091 3
12540300 -289.889 7605 1435.11 -119.89 844.667 853.133 
12540200 431.667 7251.67 1497.67 136.089 1474.4 1480.66 
12540100 582.556 8805.44 1596.11 307.349 1031.69 1076.5 
11091.5 3
12540300 -292.75 7926.5 1443.75 -5.75676 646.881 646.907 
12540200 325.75 7560.62 1458.75 -213.112 621.647 657.161 
12540100 934.875 9256.12 1595.62 708.892 906.802 1151.01 
11092 3
12540300 -150.333 8401 1434.56 291.241 970.348 1013.11 
12540200 464.111 8172.44 1418.22 282.947 1251.16 1282.76 
12540100 1225.33 9806.67 1648.67 593.984 1125.85 1272.93 
11092.5 3
12540300 77.8889 8886.78 1510.67 430.608 916.562 1012.67 
12540200 794.111 8747.22 1393 622.642 1084.49 1250.52 
12540100 1258.56 10450.6 1768 62.6834 1214.88 1216.5 
11093 3
12540300 472.375 9450.75 1659.62 816.741 1167.64 1424.94 
12540200 987.375 9143.12 1391.5 400.132 819.674 912.125 
12540100 1066.88 10983.9 1801.75 -396.854 1104.18 1173.33 
11093.5 2
12540300 822.625 9839.38 1732.12 737.368 818.158 1101.41 
12540200 1260.12 9595.25 1389 574.211 951.842 1111.63 
11094 1
12540300 661.222 10514.7 1781.78 -307.434 1286.27 1322.5 
11094.5 1
12540300 339.375 11193.6 1801 -644.984 1360.64 1505.77 
