# Supplementary material for: Intrinsic group behaviour II: On the dependence of triad spatial dynamics on social and personal features; and on the effect of social interaction on small group dynamics
Source: PLoS One. 2019 Dec 3;14(12):e0225704. doi: 10.1371/journal.pone.0225704 (PMC6890182; doi:10.1371/journal.pone.0225704)
Supplement: S4 Data Set — (ZIP) [file pone.0225704.s004.zip › set_3_nint/group_traj_triad_noint/traj_3_0324_33.dat]

3 12523900 12524001 12525501 0 0 0 1 1 1 0 23.3333 20 30 1692.33 1809.45 1568.37 
10959 1
12523900 -16351.6 12646.4 1331.75 0 0 0 
10959.5 1
12523900 -15953.3 12151 1351.11 819.53 -1019.29 1307.89 
10960 2
12524001 -16375 12787 1097 0 0 0 
12523900 -15361.1 11877.3 1332.33 1123.76 -519.292 1237.94 
10960.5 2
12524001 -16331 12560.1 1141.12 153.846 -793.269 808.05 
12523900 -14892.8 11598 1377.12 950.023 -566.599 1106.15 
10961 2
12524001 -15964.1 12194.9 1185.78 742.69 -739.344 1047.96 
12523900 -14405 11296.3 1330.78 987.348 -610.661 1160.93 
10961.5 2
12524001 -15540.6 11898.1 1127.89 819.256 -574.038 1000.35 
12523900 -13935.6 11048.9 1320.67 908.016 -478.616 1026.43 
10962 2
12524001 -15034.6 11716.8 1189.56 1005.96 -360.504 1068.61 
12523900 -13242.3 10668.2 1433.67 1378.18 -756.793 1572.29 
10962.5 2
12524001 -14426.2 11382.9 1204.75 1236.39 -678.664 1410.41 
12523900 -12697.9 10467.2 1355.62 1106.62 -408.48 1179.61 
10963 2
12524001 -13637.6 11150.9 1200.89 1555.61 -457.566 1621.51 
12523900 -12381 9947.33 1443.22 625 -1025.48 1200.93 
10963.5 2
12524001 -13034.2 10841.9 1220.56 1256.94 -643.75 1412.21 
12523900 -12095.9 9476.44 1414.89 593.981 -981.019 1146.83 
10964 2
12524001 -12491.3 10318.2 1199.33 1103.43 -1064.36 1533.11 
12523900 -11807.2 9077.56 1383.56 586.721 -810.75 1000.78 
10964.5 2
12524001 -12069.9 9879.11 1284.22 832.894 -867.809 1202.83 
12523900 -11506.7 8603.33 1449.89 593.983 -937.198 1109.57 
10965 2
12524001 -11649.9 9491.44 1188.44 826.772 -763.123 1125.13 
12523900 -11173.7 8128.22 1393.11 655.512 -935.258 1142.1 
10965.5 2
12524001 -11323.2 8927.33 1291.33 643.045 -1110.45 1283.21 
12523900 -10688.4 7697.33 1432.22 955.162 -848.206 1277.41 
10966 2
12524001 -10682.9 8431.11 1400.33 1298.85 -1006.54 1643.21 
12523900 -10147.7 7339 1557.11 1096.91 -726.842 1315.87 
10966.5 2
12524001 -10229.6 8064.88 1444.38 910.168 -735.414 1170.15 
12523900 -9754 7063.75 1502 790.495 -552.711 964.558 
10967 2
12524001 -9860.1 7706.4 1338.6 742.018 -719.829 1033.8 
12523900 -9454.6 6815.2 1336.8 601.205 -499.096 781.373 
10967.5 2
12524001 -9475.44 7380.89 1413.78 766.246 -648.429 1003.79 
12523900 -9320.22 6573.67 1444.11 267.685 -481.142 550.593 
10968 2
12524001 -9135.7 6956.5 1361.2 663.563 -828.885 1061.77 
12523900 -9066.1 6277.9 1514.3 496.332 -577.669 761.609 
10968.5 2
12524001 -8222.33 6612 1484.33 1826.73 -689 1952.35 
12523900 -8617.56 6132.78 1424.44 897.089 -290.244 942.873 
10969 2
12524001 -7245.78 6678.33 1487.11 2026.05 137.621 2030.72 
12523900 -7757.22 5530.11 1441.22 1784.92 -1250.35 2179.29 
10969.5 2
12524001 -6856.1 6355.1 1458.8 777.8 -645.176 1010.56 
12523900 -7148.9 4967 1470.1 1214.22 -1123.97 1654.58 
10970 2
12524001 -6397 6152.25 1527.88 909.109 -401.683 993.896 
12523900 -6625.62 4649.75 1458.5 1036.19 -628.218 1211.75 
10970.5 2
12524001 -5961.44 5880 1318.78 887.079 -554.481 1046.12 
12523900 -5958.67 4316.22 1364.11 1358.37 -679.283 1518.75 
10971 2
12524001 -5374.67 5578.11 1091.56 1121.95 -577.225 1261.73 
12523900 -5427.67 3972.22 1151.11 1015.3 -657.744 1209.73 
10971.5 2
12524001 -4463.5 5468.75 1236.38 1851.96 -222.279 1865.26 
12523900 -4737.12 3649.75 1407.5 1403.54 -655.431 1549.04 
10972 2
12524001 -3696 5188.44 1395.56 1582.47 -577.95 1684.71 
12523900 -4201.89 3307.67 1639.89 1103.58 -705.326 1309.72 
10972.5 2
12524001 -3201.33 5196.22 1702.11 971.84 15.2805 971.96 
12523900 -3690.22 3071.89 1766.22 1005.24 -463.218 1106.83 
10973 2
12524001 -2787.25 5161.5 1782.75 828.167 -69.4444 831.073 
12523900 -3191.75 2836.25 1813.38 996.944 -471.278 1102.72 
10973.5 2
12524001 -2225.33 4930.78 1779.56 1142.11 -468.948 1234.63 
12523900 -2621.56 2653.56 1759.11 1158.93 -371.33 1216.97 
10974 2
12524001 -1762.75 4653.12 1799 940.21 -564.335 1096.57 
12523900 -2120 2262.5 1740.75 1019.42 -794.828 1292.66 
10974.5 2
12524001 -1314 4356.22 1807.33 908.401 -601.018 1089.23 
12523900 -1433.33 1974 1693.11 1390.01 -584.008 1507.71 
10975 2
12524001 -878.222 4069.78 1786.89 817.594 -537.419 978.407 
12523900 -873.778 1745.67 1665.44 1049.82 -428.393 1133.86 
10975.5 3
12525501 -757.167 2780.83 1500.83 0 0 0 
12524001 -441.875 3699.62 1781.75 894.154 -758.51 1172.54 
12523900 -384.5 1638.5 1693.5 1002.62 -219.604 1026.39 
10976 3
12525501 -363.222 2469.56 1556.11 887.262 -701.076 1130.81 
12524001 188.556 3402.22 1780.11 1250.85 -590.085 1383.05 
12523900 171.889 1458.78 1642 1103.95 -356.592 1160.11 
10976.5 3
12525501 185 2237.5 1548.88 1048.23 -443.701 1138.27 
12524001 880.875 3127 1784.38 1323.75 -526.238 1424.51 
12523900 696.875 1429 1619.75 1003.8 -56.9365 1005.41 
10977 3
12525501 644 2076.22 1531.44 940.574 -330.487 996.946 
12524001 1460.33 2985.78 1809.33 1187.41 -289.39 1222.17 
12523900 1215.56 1365.56 1593.78 1062.87 -130.009 1070.79 
10977.5 3
12525501 1208.75 1989.75 1497 1166.84 -178.662 1180.44 
12524001 1911.12 2720.75 1798.62 931.388 -547.578 1080.43 
12523900 1793 1379.38 1540.12 1193.07 28.5526 1193.41 
10978 3
12525501 1722.44 1832.11 1471 1054.81 -323.694 1103.36 
12524001 2409.11 2494 1726.56 1022.56 -465.606 1123.57 
12523900 2471.44 1012.22 1570.67 1393.11 -753.907 1584.02 
10978.5 3
12525501 2240.89 1632.11 1408.22 987.513 -380.952 1058.45 
12524001 2838.33 2153 1728.67 817.566 -649.524 1044.17 
12523900 3282 490.111 1711 1543.92 -994.497 1836.49 
10979 3
12525501 2718.38 1327.25 1437.62 982.482 -627.286 1165.66 
12524001 3319.12 1835.75 1745.12 989.283 -652.778 1185.24 
12523900 3657.62 338.625 1713.38 772.891 -311.7 833.377 
10979.5 3
12525501 3317.78 941.667 1578.22 1194.03 -768.094 1419.74 
12524001 3775.33 1453.44 1748.11 908.782 -761.565 1185.69 
12523900 3989.11 144.333 1691.78 660.331 -387.035 765.397 
10980 3
12525501 3743.5 577 1560.5 841.348 -720.685 1107.81 
12524001 4237.12 1277.88 1737.5 912.632 -346.975 976.365 
12523900 4373.75 -256.75 1711.5 760.156 -792.655 1098.24 
10980.5 3
12525501 4145.89 283.667 1558 819.529 -597.42 1014.17 
12524001 4772.33 939.111 1742.67 1090.04 -689.947 1290.04 
12523900 4811 -674.556 1688.11 890.53 -850.928 1231.71 
10981 3
12525501 4616.67 -15.7778 1568.22 915.91 -582.577 1085.49 
12524001 5435.67 430.222 1750.89 1290.53 -990.056 1626.56 
12523900 5286.89 -1126 1664.44 925.854 -878.297 1276.17 
10981.5 3
12525501 5182.78 -449.333 1539.89 1155.33 -884.807 1455.22 
12524001 5820.89 62.6667 1732.89 786.168 -750.113 1086.61 
12523900 5686.33 -1543.44 1688 815.193 -851.927 1179.12 
10982 3
12525501 5592 -831.125 1511.62 833.446 -777.58 1139.85 
12524001 6289.25 -360 1734.12 953.892 -860.828 1284.89 
12523900 6095.62 -1910.12 1692.38 833.588 -746.804 1119.19 
10982.5 3
12525501 6047.67 -1147.89 1493 886.511 -616.272 1079.67 
12524001 6686.44 -682.333 1717.11 772.752 -627.108 995.193 
12523900 6834 -2357.44 1613.67 1436.53 -870.271 1679.58 
10983 3
12525501 6508.33 -1467.89 1502.89 899.74 -625 1095.52 
12524001 7078.11 -1004.78 1739.89 764.974 -629.774 990.859 
12523900 7330.56 -2664.56 1550.11 969.835 -599.826 1140.34 
10983.5 3
12525501 7064.89 -1964.11 1493.89 1093.43 -974.896 1464.93 
12524001 7526.89 -1342.56 1756 881.685 -663.611 1103.52 
12523900 7825.56 -3042.44 1514.33 972.495 -742.414 1223.49 
10984 3
12525501 7552.88 -2521 1491.62 970.151 -1107.13 1472.05 
12524001 8011.25 -1670.12 1747.38 962.945 -651.231 1162.48 
12523900 8250.75 -3365.75 1582.88 845.317 -642.755 1061.93 
10984.5 3
12525501 8021.25 -2815.5 1501.62 981.918 -617.4 1159.89 
12524001 8518.38 -1968.75 1773.5 1063.16 -626.048 1233.79 
12523900 8715.88 -3780 1670.38 975.105 -868.449 1305.77 
10985 3
12525501 8493.22 -3113.89 1498.56 945.836 -597.974 1119.01 
12524001 8970.67 -2420 1773.33 906.396 -904.309 1280.36 
12523900 9260.89 -4198.67 1674.56 1092.21 -839.011 1377.27 
10985.5 3
12525501 8943.12 -3393.62 1508.62 927.635 -576.775 1092.33 
12524001 9503 -2791.62 1771.38 1097.59 -766.237 1338.59 
12523900 9790.62 -4421.75 1656.5 1092.24 -459.966 1185.14 
10986 3
12525501 9457.67 -3815.56 1535.11 1043.7 -855.843 1349.73 
12524001 9951.11 -3228.89 1771.56 908.947 -886.945 1269.98 
12523900 10201.3 -4806 1607.56 833.08 -779.412 1140.84 
10986.5 3
12525501 9929.88 -4125.62 1557 909.843 -597.436 1088.46 
12524001 10400.9 -3515.62 1769.75 866.597 -552.478 1027.73 
12523900 10728.9 -5101.12 1576.38 1016.46 -568.642 1164.71 
10987 3
12525501 10466.7 -4523.11 1512.33 1067.18 -790.231 1327.91 
12524001 10768.6 -3954.78 1735.33 730.975 -873.067 1138.67 
12523900 11152.2 -5539.22 1574.33 841.645 -870.969 1211.18 
10987.5 3
12525501 10902.1 -5091.12 1516.88 862.294 -1124.78 1417.28 
12524001 11127.9 -4480.12 1732.75 711.524 -1040.29 1260.35 
12523900 11512.2 -6055.75 1571.25 712.926 -1022.83 1246.77 
10988 3
12525501 11208.1 -5475.33 1503.78 614.43 -771.503 986.276 
12524001 11506.1 -4911.56 1755 759.51 -866.326 1152.12 
12523900 11810 -6614.22 1620.56 597.892 -1121.43 1270.86 
10988.5 3
12525501 11539 -5900 1465.12 680.841 -873.8 1107.73 
12524001 11948.5 -5371.12 1786.75 910.265 -945.616 1312.54 
12523900 12229.6 -7026.12 1685.75 863.426 -847.537 1209.89 
10989 3
12525501 11862.9 -6539 1496.44 633.833 -1250.49 1401.95 
12524001 12440.7 -5964.33 1782.89 963.144 -1160.88 1508.4 
12523900 12673.6 -7430.89 1679.89 868.749 -792.102 1175.65 
10989.5 3
12525501 12231.6 -7036.5 1534.5 743.42 -1003.02 1248.49 
12524001 12989.1 -6410.12 1811.25 1105.76 -898.774 1424.96 
12523900 13109.8 -7822.38 1659 879.424 -789.287 1181.68 
10990 3
12525501 12633.8 -7437.78 1552.67 801.101 -799.358 1131.7 
12524001 13352.9 -6691.22 1797.89 724.629 -559.955 915.771 
12523900 13523.1 -8262.56 1676.44 823.429 -876.854 1202.87 
10990.5 3
12525501 13015 -7752.38 1555.38 763.972 -630.455 990.519 
12524001 13740.6 -7026.25 1773.12 777.026 -671.398 1026.91 
12523900 13903.5 -8661.5 1666.62 762.302 -799.488 1104.67 
10991 3
12525501 13457.2 -8169.11 1539.22 879.169 -828.501 1208.04 
12524001 14256.2 -7377.33 1747 1025.04 -697.979 1240.12 
12523900 14397.1 -9047.22 1678.33 981.334 -766.843 1245.42 
10991.5 3
12525501 13939.6 -8561.12 1541.38 940.356 -764.16 1211.7 
12524001 14731.6 -7815.75 1788.62 926.711 -854.613 1260.62 
12523900 14999.8 -9445 1711.5 1174.73 -775.395 1407.57 
10992 3
12525501 14391.8 -8969.88 1543.38 953.85 -862.342 1285.87 
12524001 15222.5 -8275.75 1765.75 1035.6 -970.464 1419.25 
12523900 15438.5 -9937.5 1733.62 925.633 -1039.03 1391.54 
10992.5 3
12525501 14921.7 -9366.44 1581.78 1024.98 -767.059 1280.22 
12524001 15652.8 -8740.44 1788 832.259 -898.829 1224.97 
12523900 15718.4 -10519.8 1753.89 541.479 -1126.26 1249.67 
10993 3
12525501 15383.8 -9666.62 1586.88 927.878 -602.772 1106.48 
12524001 16045.4 -9087.12 1841.5 788.348 -696.146 1051.72 
12523900 15899.9 -10889.4 1700 364.318 -742.163 826.761 
10993.5 3
12525501 15870 -10239.3 1618.56 972.5 -1145.42 1502.58 
12524001 16416.7 -9471.78 1836.11 742.583 -769.306 1069.23 
12523900 16330.9 -11381 1698.11 862.028 -983.25 1307.62 
10994 3
12525501 16345 -10820.2 1639.25 951.904 -1164.16 1503.79 
12524001 16900.9 -9945.75 1829.12 970.357 -949.844 1357.86 
12523900 16759.6 -11871.6 1657.25 859.191 -983.216 1305.73 
10994.5 3
12525501 16705 -11212.8 1584.12 772.532 -842.275 1142.91 
12524001 17309.1 -10411 1827.38 876.073 -998.391 1328.26 
12523900 17408.9 -12333.9 1588.25 1393.24 -991.953 1710.29 
10995 3
12525501 17188.1 -11680.7 1517.11 932.647 -903.314 1298.39 
12524001 17929.2 -10781.6 1769.78 1197.1 -715.358 1394.55 
12523900 17845.1 -12910.4 1563.33 842.155 -1113.07 1395.76 
10995.5 3
12525501 18000.2 -12277.8 1487 1624.28 -1194.17 2016.01 
12524001 18380.4 -11286.5 1776.5 902.306 -1009.89 1354.26 
12523900 18356.6 -13147.5 1587.75 1023.03 -474.111 1127.55 
10996 3
12525501 18499.4 -12636.3 1557.78 1000.39 -718.604 1231.73 
12524001 18876 -11619.3 1808.67 993.236 -667.001 1196.41 
12523900 18823.2 -13483.3 1619.33 935.065 -673.013 1152.08 
10996.5 3
12525501 18927.3 -13013.6 1584.78 811.933 -715.792 1082.4 
12524001 19627.4 -12081.1 1835.78 1425.89 -876.239 1673.61 
12523900 19254.7 -13808.2 1659.33 818.68 -616.487 1024.84 
10997 3
12525501 19313.2 -13351.2 1585.88 778.058 -680.836 1033.88 
12524001 19867.6 -12236.2 1822.38 484.235 -312.78 576.468 
12523900 19689.6 -14205 1622.5 876.932 -799.955 1186.99 
10997.5 3
12525501 19620.7 -13707.3 1555.22 606.345 -702.334 927.861 
12524001 20264 -12561.1 1790.56 781.805 -640.752 1010.83 
12523900 20090.6 -14413.3 1656.67 790.79 -410.914 891.178 
10998 3
12525501 20045.6 -13930.1 1517.38 855.047 -448.273 965.429 
12524001 20653.9 -12937 1754.5 784.457 -756.316 1089.67 
12523900 20638.8 -14628.9 1633.5 1103.01 -433.685 1185.2 
10998.5 3
12525501 20547.8 -14156.2 1503.5 1041.75 -469.139 1142.52 
12524001 21050.9 -13177.5 1753.88 823.651 -498.963 962.998 
12523900 21240.1 -14848 1604.75 1247.67 -454.616 1327.91 
10999 3
12525501 21000.1 -14372.1 1507.12 890.502 -424.951 986.7 
12524001 21432.8 -13436.8 1755.25 751.722 -510.335 908.586 
12523900 21842.8 -15061.1 1566 1186.27 -419.537 1258.27 
10999.5 3
12525501 21586.6 -14513.7 1475.33 1147.61 -276.99 1180.57 
12524001 21839.2 -13751.9 1745.67 795.445 -616.71 1006.51 
12523900 22447.8 -15320.7 1535.89 1184.01 -507.909 1288.35 
11000 3
12525501 22229.4 -14727.2 1432.5 1262.91 -419.614 1330.79 
12524001 22402.8 -14024.6 1732.5 1107.13 -535.827 1229.98 
12523900 23141.4 -15432.6 1591.12 1362.67 -219.957 1380.3 
11000.5 3
12525501 22790.9 -14949.4 1394.25 1164.94 -460.84 1252.78 
12524001 23003 -14242.8 1683.5 1245.33 -452.541 1325.01 
12523900 23674.2 -15539.5 1622.75 1105.55 -221.732 1127.57 
11001 3
12525501 23348.5 -15117.2 1452 1145.02 -344.713 1195.78 
12524001 23616 -14435.8 1673.75 1258.73 -396.304 1319.64 
12523900 24115.6 -15647.1 1642.62 906.314 -220.996 932.869 
11001.5 3
12525501 23873.9 -15281.2 1472 1106.05 -345.263 1158.69 
12524001 24157.5 -14575.2 1691.5 1140 -293.684 1177.22 
12523900 24650 -15701.6 1657.12 1125 -114.737 1130.84 
11002 3
12525501 24449.1 -15527.4 1480.67 1065.25 -455.916 1158.72 
12524001 24764.4 -14857.1 1694.56 1123.97 -521.965 1239.26 
12523900 25150.2 -15932.6 1672.89 926.337 -427.649 1020.29 
11002.5 3
12525501 24852.1 -15696.5 1479.62 798.047 -334.763 865.417 
12524001 25269.6 -14996 1710.25 1000.36 -275.028 1037.48 
12523900 25680.6 -16245.9 1614.75 1050.3 -620.435 1219.87 
11003 3
12525501 25294.6 -15908 1501 921.875 -440.625 1021.77 
12524001 25739.8 -15186.6 1753.62 979.427 -397.135 1056.88 
12523900 26181.6 -16659.5 1618.38 1043.75 -861.719 1353.5 
11003.5 3
12525501 25833.3 -16201.7 1492.44 1070.99 -583.83 1219.79 
12524001 26143.6 -15423.9 1778.22 802.794 -471.698 931.116 
12523900 26623.4 -16988.9 1676.56 878.369 -654.849 1095.61 
11004 3
12525501 26459.1 -16532.4 1531.12 1219.87 -644.656 1379.73 
12524001 26654.8 -15767.4 1765 996.48 -669.564 1200.54 
12523900 27041.6 -17298 1682.38 815.167 -602.556 1013.69 
11004.5 3
12525501 26916.4 -16733.1 1551.75 956.59 -419.979 1044.72 
12524001 27261.6 -15984.6 1810.88 1269.61 -454.498 1348.51 
12523900 27537.8 -17553.4 1714.75 1037.92 -534.257 1167.35 
11005 3
12525501 27437.6 -16963.8 1572 1013.97 -448.741 1108.83 
12524001 27785.6 -16295 1821.56 1019.32 -603.842 1184.75 
12523900 27969.4 -17702.2 1710.78 839.872 -289.586 888.395 
11005.5 3
12525501 27956.5 -17177.5 1578.12 1037.89 -427.444 1122.46 
12524001 28266.5 -16496.9 1814.25 961.889 -403.75 1043.19 
12523900 28394.8 -17845.4 1671.38 850.611 -286.306 897.502 
11006 3
12525501 28340.2 -17248.6 1610.38 791.237 -146.649 804.713 
12524001 28621.6 -16676.5 1771.88 732.216 -370.361 820.554 
12523900 28776.5 -18066.4 1691.12 787.113 -455.67 909.496 
11006.5 3
12525501 28798.7 -17424.4 1543.78 907.756 -348.157 972.231 
12524001 29098.2 -16809.6 1751.44 943.757 -263.476 979.845 
12523900 29231 -17986.8 1660.11 900 157.618 913.698 
11007 3
12525501 29173.6 -17662 1547.62 741.024 -469.477 877.226 
12524001 29514.8 -16958.8 1729.12 823.177 -294.851 874.39 
12523900 29775.6 -18169.2 1604.62 1076.33 -360.617 1135.14 
11007.5 3
12525501 29618.6 -17791.1 1464.67 919.278 -266.758 957.2 
12524001 29927.2 -17250.7 1734.22 852.215 -603.134 1044.05 
12523900 30206.3 -18289.3 1560.89 889.893 -248.106 923.833 
11008 3
12525501 30071.8 -17902.1 1408.33 899.25 -220.238 925.827 
12524001 30445 -17346 1702.22 1027.34 -189.153 1044.61 
12523900 30744.4 -18506.7 1509.56 1067.68 -431.217 1151.47 
11008.5 3
12525501 30578.4 -18038.8 1339 989.583 -266.927 1024.95 
12524001 31101 -17612.1 1665.22 1281.25 -519.748 1382.66 
12523900 31481.3 -18703.3 1444.22 1439.24 -384.115 1489.61 
11009 3
12525501 31166.9 -18244.8 1306 1156.08 -404.715 1224.87 
12524001 31761.2 -17841 1640 1297.1 -449.683 1372.83 
12523900 31779.1 -18862.3 1381.11 585.025 -312.377 663.2 
11009.5 3
12525501 31665.2 -18360.9 1265 990.722 -230.837 1017.26 
12524001 32371.3 -17905.9 1639.78 1212.94 -129.004 1219.79 
12523900 32400.3 -19060.3 1512.44 1235.03 -393.638 1296.25 
11010 3
12525501 32303.6 -18564.4 1321.78 1279.23 -407.927 1342.69 
12524001 33021.6 -18026.2 1692.78 1303.05 -241.149 1325.18 
12523900 33016.4 -19221 1629.11 1234.69 -321.977 1275.98 
11010.5 3
12525501 33024.6 -18707.6 1449.12 1419.43 -281.851 1447.14 
12524001 33601.6 -18240.4 1724.5 1141.87 -421.561 1217.2 
12523900 33448.1 -19248 1707.62 849.765 -53.1496 851.425 
11011 3
12525501 33515.9 -18810.3 1481.67 974.73 -203.786 995.805 
12524001 34110.9 -18356.6 1761.89 1010.44 -230.517 1036.41 
12523900 33982 -19333.2 1706.56 1059.28 -169.092 1072.69 
11011.5 3
12525501 33973.6 -18896.2 1510 949.66 -178.25 966.244 
12524001 34552.2 -18489.9 1780.62 915.687 -276.596 956.55 
12523900 34453.6 -19439.2 1709.75 978.475 -219.975 1002.9 
11012 3
12525501 34458.1 -19000.9 1527.33 1001 -216.196 1024.09 
12524001 34959.7 -18585.2 1800.44 841.77 -196.998 864.514 
12523900 34929.4 -19595.1 1711.22 983.098 -322.027 1034.5 
11012.5 3
12525501 34938 -19183.3 1544.22 935.456 -355.642 1000.78 
12524001 35423.3 -18731.6 1846.44 903.834 -285.25 947.778 
12523900 35335.7 -19778.4 1687.67 791.856 -357.375 868.765 
11013 3
12525501 35328.9 -19364.9 1553.56 769.466 -357.393 848.415 
12524001 35879 -18900.7 1828.67 896.982 -332.896 956.763 
12523900 35763.9 -19933.2 1637.67 842.957 -304.681 896.33 
11013.5 3
12525501 35768.6 -19423.3 1545.11 879.333 -116.889 887.068 
12524001 36338.4 -18980.3 1763.11 918.889 -159.333 932.601 
12523900 36221.9 -20144.3 1639.11 916 -422.222 1008.63 
11014 3
12525501 36288.4 -19614.1 1539.12 1054.4 -387.001 1123.18 
12524001 36856.1 -19173.8 1740.5 1050.06 -392.326 1120.96 
12523900 36677.2 -20340.6 1701.38 923.653 -398.158 1005.82 
11014.5 3
12525501 36709.8 -19779.7 1540.11 865.303 -339.921 929.675 
12524001 37241.2 -19301.1 1723 790.754 -261.522 832.878 
12523900 37059.4 -20571.3 1723.33 784.794 -473.734 916.692 
11015 3
12525501 37123 -19943.7 1568.78 833.109 -330.645 896.324 
12524001 37602.3 -19562.1 1736.67 728.047 -526.21 898.303 
12523900 37518.2 -20748.2 1733 924.955 -356.631 991.326 
11015.5 3
12525501 37583 -20036.9 1609.75 929.293 -188.3 948.178 
12524001 38146.4 -19761 1831.75 1099.07 -401.796 1170.22 
12523900 37882.1 -21069.8 1744.75 735.157 -649.551 981.006 
11016 3
12525501 38086.4 -20193.6 1631.67 996.92 -310.259 1044.08 
12524001 38588 -19950.6 1841.67 874.505 -375.358 951.658 
12523900 38266.1 -21180.7 1756.22 760.369 -219.637 791.455 
11016.5 3
12525501 38567.1 -20453.9 1653 915.556 -495.873 1041.22 
12524001 39075.2 -20197 1857.11 928.042 -469.418 1040.01 
12523900 38754.2 -21399 1761.56 929.735 -415.873 1018.51 
11017 3
12525501 39056.6 -20731.2 1672.89 969.197 -549.175 1113.97 
12524001 39506.4 -20415 1845.67 853.905 -431.683 956.82 
12523900 39178.8 -21554.8 1804 840.704 -308.471 895.51 
11017.5 3
12525501 39478.2 -21006.9 1657.5 862.361 -563.707 1030.26 
12524001 39965.2 -20625.8 1808 938.253 -430.982 1032.5 
12523900 39641.9 -21720.6 1811.38 947.029 -339.156 1005.93 
11018 3
12525501 39916.2 -21294.8 1623 901.177 -592.393 1078.45 
12524001 40564.6 -20800.4 1774.11 1233.14 -359.454 1284.46 
12523900 40126.8 -22193.2 1748.89 997.742 -972.422 1393.23 
11018.5 3
12525501 40339.9 -21695.4 1578.78 830.719 -785.621 1143.37 
12524001 41160.1 -21204.8 1764.78 1167.76 -792.81 1411.45 
12523900 40594.2 -22565.8 1669.22 916.558 -730.501 1172.05 
11019 3
12525501 40942.1 -21985.9 1531.5 1231.57 -593.928 1367.3 
12524001 41571.8 -21436.8 1773.62 841.797 -474.381 966.261 
12523900 40993.5 -22847.1 1643.5 816.519 -575.352 998.866 
11019.5 3
12525501 41375.9 -22180.6 1499.22 865.796 -388.584 949 
12524001 42035.7 -21593.2 1862 925.981 -312.32 977.233 
12523900 41347.8 -23129 1644 707.141 -562.625 903.657 
11020 3
12525501 41753.3 -22367.3 1488.89 750.387 -371.328 837.236 
12524001 42349.9 -21876.7 1841.67 624.696 -563.508 841.3 
12523900 41728.6 -23328.6 1643.78 757.013 -396.731 854.672 
11020.5 3
12525501 42104.1 -22650.2 1530.56 682.447 -550.367 876.72 
12524001 42763.1 -22110.4 1799 803.934 -454.821 923.673 
12523900 42144.8 -23472.8 1646.56 809.771 -280.588 857.006 
11021 3
12525501 42374.7 -22938.2 1516.44 545.475 -580.645 796.675 
12524001 43138.1 -22362.8 1777 756.048 -508.737 911.275 
12523900 42630.6 -23659.1 1635.11 979.391 -375.672 1048.97 
11021.5 3
12525501 42755.7 -23195 1492.11 742.69 -500.541 895.617 
12524001 43748 -22720.4 1853.22 1188.87 -697.206 1378.22 
12523900 43403.4 -23890.4 1604.89 1506.61 -450.942 1572.64 
11022 3
12525501 43248.4 -23358.2 1506.11 999.549 -331.08 1052.95 
12524001 44193.4 -22913.8 1820.67 903.538 -392.157 984.971 
12523900 43783.8 -23998.6 1590.78 771.467 -219.292 802.029 
11022.5 3
12525501 43651.3 -23481.9 1540.89 818.88 -251.355 856.588 
12524001 44678.2 -23021.8 1744.78 985.321 -219.512 1009.48 
12523900 44249.4 -23982.2 1629.89 946.477 33.1978 947.059 
11023 3
12525501 44125.1 -23535.2 1503.33 940.035 -105.82 945.973 
12524001 45122.1 -23160.6 1765.78 880.732 -275.353 922.772 
12523900 44766.9 -23904.6 1602 1026.68 154.101 1038.18 
11023.5 3
12525501 44654.8 -23475.6 1512.67 1061.46 119.572 1068.17 
12524001 45502.1 -23300.3 1785.67 761.523 -280.116 811.408 
12523900 45277.1 -23972.3 1617 1022.49 -135.827 1031.47 
11024 3
12525501 45054.1 -23359.1 1530.22 814.966 237.642 848.907 
12524001 45987.8 -23286.2 1823.67 991.156 28.7982 991.575 
12523900 45682.1 -24090.4 1647.44 826.531 -241.043 860.961 
11024.5 3
12525501 45466.4 -23310.6 1524.67 814.888 95.9596 820.519 
12524001 46452 -22911.4 1862.33 917.435 740.668 1179.1 
12523900 46119.3 -24138.6 1665.56 864.076 -95.0812 869.291 
11025 3
12525501 45817.6 -23411.7 1544.78 710.751 -204.678 739.635 
12524001 46643.1 -22906.8 1852.33 386.865 9.44669 386.98 
12523900 46395.8 -24157.8 1663.11 559.604 -38.9114 560.955 
11025.5 3
12525501 46123.2 -23239.1 1562.3 592.334 334.432 680.224 
12524001 46803.4 -22878.2 1850.3 310.637 55.3833 315.536 
12523900 46726.8 -23821.3 1641.7 641.516 652.089 914.747 
11026 2
12525501 46207.2 -22983.8 1622.38 169.798 515.859 543.085 
12524001 46934.2 -22920.1 1880.12 264.343 -84.697 277.581 
11026.5 2
12525501 46353.2 -23014.3 1627 304.744 -63.8483 311.36 
12524001 47171.1 -23088.9 1884.44 494.491 -352.325 607.169 
11027 2
12525501 46569.1 -23188.9 1624.4 412.768 -333.779 530.836 
12524001 47281.8 -23369.2 1887.3 211.642 -535.968 576.241 
11027.5 2
12525501 46796.6 -23402.9 1610.78 452.198 -425.425 620.862 
12524001 47012.8 -23862.2 1877.33 -534.835 -980.163 1116.59 
11028 2
12525501 47197.5 -23805.2 1600.4 833.564 -836.406 1180.85 
12524001 46321.7 -24566.5 1873.6 -1436.75 -1464.19 2051.37 
11028.5 2
12525501 47488.3 -24435 1598.3 559.231 -1211.15 1334.03 
12524001 46021.1 -24637.6 1923.5 -578.077 -136.731 594.027 
11029 2
12525501 47386.1 -24298.4 1608.67 -199.978 267.232 333.773 
12524001 45680.2 -24593.4 1889.22 -667.08 86.4101 672.653 
11029.5 2
12525501 47220 -24124.6 1609.11 -336.939 352.716 487.787 
12524001 45345 -24427.6 1865.11 -679.964 336.489 758.667 
11030 2
12525501 46947.6 -23543.4 1636.38 -554.735 1183.67 1307.21 
12524001 45136.2 -24165.2 1824.62 -425.153 534.227 682.754 
11030.5 2
12525501 46825.6 -22725.6 1772 -249.54 1672.34 1690.86 
12524001 44925.5 -23749.7 1799.8 -430.982 849.796 952.837 
11031 2
12525501 46767.9 -22240 1741.89 -111.411 937.452 944.049 
12524001 44777.6 -23412.9 1788.78 -285.607 650.215 710.176 
11031.5 2
12525501 46884.7 -21886.2 1692.11 239.299 724.954 763.428 
12524001 44476.6 -23264.6 1783.11 -616.803 303.962 687.633 
11032 2
12525501 47101 -21449.8 1661.89 439.702 887.082 990.077 
12524001 44069.7 -23615 1777.89 -827.01 -712.285 1091.47 
11032.5 2
12525501 47432.4 -21038.4 1666.78 680.584 844.627 1084.71 
12524001 43451.2 -23931.9 1716.22 -1269.91 -650.696 1426.91 
11033 2
12525501 47662.4 -20619 1667.1 438.011 798.942 911.132 
12524001 42940.5 -23853.7 1749.1 -972.804 148.931 984.138 
11033.5 1
12524001 42493.3 -23833.6 1815.22 -861.593 38.814 862.467 
11034 1
12524001 42222.9 -23634.3 1798 -554.189 408.242 688.322 
11034.5 1
12524001 41872.5 -23400.2 1878.8 -692.468 462.714 832.836 
11035 1
12524001 41602.4 -23342.7 1858.78 -541.193 115.297 553.339 
11035.5 1
12524001 41152.3 -23200 1865.11 -916.723 290.563 961.67 
11036 1
12524001 40990.2 -23007.8 1863.11 -329.494 390.696 511.087 
11036.5 1
12524001 40777 -22856.3 1823.56 -434.261 308.441 532.652 
11037 1
12524001 40522 -22711.4 1798.78 -522.541 296.903 601 
11037.5 1
12524001 40173.3 -22597.7 1824.44 -686.352 223.972 721.971 
11038 1
12524001 39811.4 -22551.8 1816.89 -712.38 90.3325 718.084 
11038.5 1
12524001 39499.9 -22599.9 1803.8 -612.072 -94.5427 619.33 
