# Supplementary material for: Intrinsic group behaviour II: On the dependence of triad spatial dynamics on social and personal features; and on the effect of social interaction on small group dynamics
Source: PLoS One. 2019 Dec 3;14(12):e0225704. doi: 10.1371/journal.pone.0225704 (PMC6890182; doi:10.1371/journal.pone.0225704)
Supplement: S4 Data Set — (ZIP) [file pone.0225704.s004.zip › set_3_nint/group_traj_triad_noint/traj_3_0324_32.dat]

3 12514000 12514700 12514401 0 0 1 0 1 1 0 20 0 30 1471.84 1714.48 1028.57 
10900 1
12514000 31963.6 -18254.4 1233.2 0 0 0 
10900.5 1
12514000 31714.4 -18161.8 1297.75 -643.992 239.406 687.052 
10901 1
12514000 31381.6 -18004.9 1314.33 -672.363 316.891 743.298 
10901.5 1
12514000 30877.8 -17847.5 1359.88 -993.699 310.432 1041.06 
10902 1
12514000 30384.8 -17503.4 1470.5 -1018.6 711.002 1242.2 
10902.5 1
12514000 30139.3 -16718 1557.56 -481.209 1539.95 1613.39 
10903 1
12514000 29917.6 -16583.4 1671.38 -452.466 274.745 529.349 
10903.5 1
12514000 29571.3 -16541 1695 -712.534 87.1914 717.849 
10904 1
12514000 29194.2 -16485.4 1701.67 -726.611 107.043 734.453 
10904.5 2
12514401 29971.3 -16740.8 956.5 0 0 0 
12514000 28836.5 -16404.5 1711.88 -708.361 160.286 726.269 
10905 2
12514401 29726.6 -16566.4 993.111 -581.42 414.225 713.885 
12514000 28492.8 -16300.4 1763.33 -714.599 216.332 746.627 
10905.5 2
12514401 29451.6 -16439.2 1039.89 -552.209 255.466 608.439 
12514000 28104.8 -16150.4 1743.33 -779.116 301.205 835.312 
10906 2
12514401 29196.9 -16334.4 1075.44 -500.327 205.85 541.019 
12514000 27694.8 -16063.2 1669.33 -805.501 171.36 823.527 
10906.5 2
12514401 28883.7 -16297.7 1117.78 -623.949 73.2625 628.235 
12514000 27294.6 -15876.3 1658.78 -797.255 372.289 879.895 
10907 3
12514700 27041 -16442 1628 0 0 0 
12514401 28591.8 -16153.3 1101.67 -583.778 288.667 651.249 
12514000 27000.9 -15710.4 1625.67 -587.333 331.778 674.564 
10907.5 3
12514700 26880.2 -16333.1 1828.56 -597.687 404.791 721.863 
12514401 28248.8 -15951.7 1063.44 -681.909 400.928 791.039 
12514000 26742.9 -15519.9 1615.56 -512.922 378.838 637.658 
10908 3
12514700 26497.5 -16051.3 1712.4 -760.879 560.261 944.896 
12514401 27845 -15688.5 1015.1 -802.739 523.194 958.187 
12514000 26404.9 -15348.6 1617.8 -671.946 340.535 753.31 
10908.5 3
12514700 26174.6 -15863 1615.89 -648.483 378.112 750.666 
12514401 27454.7 -15502.7 967.889 -783.802 373.159 868.097 
12514000 26088.1 -15253.4 1657.33 -636.122 191.075 664.2 
10909 3
12514700 25732.6 -15703.4 1638.44 -920.833 332.407 978.994 
12514401 26989.2 -15332.4 943.444 -969.676 354.63 1032.49 
12514000 25717.8 -15099.1 1634.89 -771.528 321.528 835.844 
10909.5 3
12514700 25356.4 -15574.1 1689.25 -756.903 260.2 800.378 
12514401 26674.5 -15133.4 921.375 -633.244 400.542 749.288 
12514000 25332.4 -14905.8 1683.5 -775.458 389.057 867.583 
10910 3
12514700 24908.3 -15392.8 1644 -885.458 358.394 955.239 
12514401 26282.1 -14940.9 929.333 -775.472 380.407 863.752 
12514000 25059.7 -14805.1 1655.22 -538.949 198.891 574.477 
10910.5 3
12514700 24570.1 -15227 1649.75 -675.067 330.894 751.802 
12514401 25882.4 -14754 952.75 -797.876 373.032 880.772 
12514000 24708.8 -14623 1653.25 -700.432 363.495 789.135 
10911 3
12514700 24194.3 -15085.9 1629 -759.175 285.073 810.934 
12514401 25547.4 -14596.7 1011 -676.627 317.845 747.563 
12514000 24345.3 -14414.7 1609.11 -734.175 420.875 846.256 
10911.5 3
12514700 23716.3 -14855.1 1602.33 -921.002 444.659 1022.72 
12514401 25181.6 -14497.7 1048.89 -704.988 190.751 730.339 
12514000 23957.3 -14246.7 1657 -747.592 323.699 814.662 
10912 3
12514700 23351.1 -14746.6 1583.88 -733.35 217.844 765.022 
12514401 24734.2 -14465.9 1109.62 -898.204 63.8387 900.47 
12514000 23546.4 -14130.9 1600 -825.218 232.513 857.349 
10912.5 3
12514700 22839.6 -14624.8 1544.44 -1044.02 248.668 1073.23 
12514401 24327 -14320.9 1144.33 -831.122 295.89 882.222 
12514000 23123.6 -14046 1534.44 -862.897 173.214 880.11 
10913 3
12514700 22483.1 -14537.1 1551.25 -720.062 177.076 741.515 
12514401 24061.2 -14205 1084.12 -536.869 234.119 585.696 
12514000 22626.4 -13831.8 1538 -1004.41 432.828 1093.7 
10913.5 3
12514700 22039.7 -14324.9 1578 -888.694 425.323 985.229 
12514401 23661.8 -14179.2 1037.44 -800.546 51.6589 802.211 
12514000 22263.2 -13630.6 1575 -727.761 403.195 831.987 
10914 3
12514700 21656.9 -14104.7 1580 -747.613 430.122 862.513 
12514401 23227.7 -14117.6 990.889 -847.873 120.443 856.385 
12514000 21846.2 -13481.9 1649.11 -814.453 290.365 864.665 
10914.5 3
12514700 21289.2 -13868.2 1611 -722.331 464.527 858.806 
12514401 22923.8 -14083.3 971.222 -597.031 67.2342 600.805 
12514000 21508.2 -13325 1650.56 -664.047 308.23 732.096 
10915 3
12514700 20913.3 -13679.4 1624.33 -754.797 379.072 844.638 
12514401 22510.7 -13868.4 944.222 -829.54 431.504 935.058 
12514000 21193.1 -13191.8 1679 -632.753 267.515 686.979 
10915.5 3
12514700 20602.2 -13475.6 1615.62 -640.089 419.382 765.242 
12514401 22004.1 -13610.4 894.375 -1042.27 531.007 1169.74 
12514000 20883.2 -12936.8 1691.38 -637.574 524.749 825.749 
10916 3
12514700 20309.9 -13263.4 1613.67 -590.629 428.648 729.781 
12514401 21593.2 -13435.7 952.444 -830.107 352.946 902.024 
12514000 20502 -12736 1682 -770.202 405.556 870.452 
10916.5 3
12514700 19914.7 -12996.6 1633.56 -764.453 516.226 922.43 
12514401 21232.9 -13272.1 992.111 -696.97 316.355 765.407 
12514000 20248.1 -12480.3 1685.44 -491.081 494.52 696.929 
10917 3
12514700 19571.8 -12700 1642.89 -683.046 590.748 903.07 
12514401 20903.6 -13104.1 978.889 -656.042 334.661 736.471 
12514000 20023 -12219.9 1678.11 -448.429 518.814 685.752 
10917.5 3
12514700 19312.1 -12477.6 1647 -536.501 459.596 706.443 
12514401 20605.7 -12903.7 1003.67 -615.473 414.141 741.836 
12514000 19756.2 -12021 1698 -551.194 410.927 687.514 
10918 3
12514700 19033.5 -12233.7 1619.9 -539.944 472.588 717.551 
12514401 20323 -12716.5 1029.8 -547.804 362.726 657.008 
12514000 19441.1 -11763.2 1725.1 -610.702 499.612 789.031 
10918.5 3
12514700 18692.9 -11925.3 1638.78 -663.959 601.105 895.639 
12514401 20077.7 -12414.8 1045.56 -478.233 588.152 758.043 
12514000 19146.4 -11552.7 1708.78 -574.377 410.396 705.928 
10919 3
12514700 18401.1 -11629.5 1633.75 -606.578 615.038 863.834 
12514401 19821 -12198.9 1030.12 -533.611 448.862 697.293 
12514000 18904.2 -11365.8 1677 -503.523 388.6 636.039 
10919.5 3
12514700 18097.6 -11391.3 1618.56 -622.069 488.046 790.67 
12514401 19602.9 -11971 988.444 -446.949 466.957 646.384 
12514000 18648.4 -11103 1687.11 -524.192 538.422 751.449 
10920 3
12514700 17584 -11158.1 1590.44 -1033.31 469.26 1134.87 
12514401 19382.7 -11711.6 962.444 -443.103 522.021 684.723 
12514000 18258 -10769.3 1696.56 -785.603 671.362 1033.39 
10920.5 3
12514700 17134.6 -10936.6 1601.33 -893.528 440.468 996.195 
12514401 19091.3 -11487.1 959.222 -579.192 446.212 731.141 
12514000 17687.9 -10416 1734.11 -1133.42 702.452 1333.45 
10921 3
12514700 16828.8 -10808.1 1638.67 -626.594 263.206 679.63 
12514401 18838 -11217.9 946.556 -519.126 551.685 757.527 
12514000 17532.8 -10157.9 1727 -317.851 528.916 617.075 
10921.5 3
12514700 16530.2 -10578.8 1664.67 -587.708 451.444 741.081 
12514401 18501.2 -10910.8 920 -662.948 604.549 897.207 
12514000 17332.1 -9930.78 1769.89 -395.013 447.069 596.579 
10922 3
12514700 16206.9 -10257.4 1687.33 -653.199 649.158 920.91 
12514401 18188.2 -10700.6 912.333 -632.323 424.691 761.706 
12514000 17111.3 -9674.11 1785.11 -446.016 518.519 683.953 
10922.5 3
12514700 15895.4 -9867.78 1714.78 -603.575 755.168 966.737 
12514401 17802.6 -10367.8 988.667 -747.416 644.918 987.193 
12514000 16804.9 -9233.67 1785.78 -593.885 853.575 1039.85 
10923 3
12514700 15702.8 -9538.22 1742.78 -394.001 673.938 780.659 
12514401 17605.9 -10070.4 1011.33 -402.181 608.044 729.018 
12514000 16559.4 -8987.22 1784.44 -501.931 503.976 711.286 
10923.5 3
12514700 15440.4 -9163.7 1724.8 -504.573 720.235 879.393 
12514401 17345.1 -9902.4 1021.9 -501.517 323.162 596.618 
12514000 16254.1 -8792.7 1751 -587.201 374.081 696.234 
10924 3
12514700 15220.4 -8892.25 1721.25 -428.064 528.113 679.81 
12514401 17084.2 -9696.5 1044.12 -507.49 400.584 646.54 
12514000 15894.6 -8559.25 1728.62 -699.368 454.183 833.905 
10924.5 3
12514700 15067.9 -8566.22 1689.33 -327.927 701.135 774.033 
12514401 16900.2 -9343.67 1054 -395.759 758.781 855.789 
12514000 15743.2 -8291.67 1708.89 -325.597 575.448 661.176 
10925 3
12514700 14886.9 -8223.2 1663 -350.754 664.772 751.631 
12514401 16547.4 -8920.5 1050.3 -683.764 820.09 1067.75 
12514000 15485.5 -8012 1708.7 -499.462 541.99 737.031 
10925.5 3
12514700 14605.6 -7863.5 1629.75 -558.085 713.69 905.987 
12514401 16225.2 -8571.88 1095.38 -639.187 691.716 941.823 
12514000 15231.8 -7805.62 1713.5 -503.472 409.474 648.963 
10926 3
12514700 14317.6 -7583.44 1619.56 -587.897 571.542 819.929 
12514401 15934.2 -8415.33 1113.78 -593.934 319.473 674.404 
12514000 14962.8 -7534.33 1677.11 -548.923 553.656 779.649 
10926.5 3
12514700 14101.9 -7288 1608.56 -429.615 588.535 728.658 
12514401 15667.2 -8133 1081.89 -531.873 562.417 774.081 
12514000 14610.9 -7066.33 1683.89 -700.974 932.271 1166.4 
10927 3
12514700 13747 -6980 1607.22 -712.628 618.474 943.583 
12514401 15417.4 -7824.33 1003.44 -501.562 619.813 797.328 
12514000 14269 -6705.67 1659.67 -686.524 724.23 997.91 
10927.5 3
12514700 13390.2 -6826.78 1636.22 -684.794 294.093 745.274 
12514401 15092 -7451 997.889 -624.653 716.571 950.613 
12514000 13940.3 -6553.56 1670.11 -630.838 291.96 695.124 
10928 3
12514700 13124.1 -6648.38 1646.62 -545.281 365.579 656.491 
12514401 14899.4 -7169.38 1017.75 -394.723 577.1 699.179 
12514000 13674.4 -6335.12 1676 -544.997 447.604 705.245 
10928.5 3
12514700 12812.8 -6429.22 1685.56 -641.953 451.861 785.037 
12514401 14683.7 -6937.78 1015.33 -444.759 477.52 652.561 
12514000 13478.1 -6181 1738.78 -404.668 317.784 514.531 
10929 3
12514700 12499.8 -6201.33 1700.78 -605.416 440.791 748.882 
12514401 14189.6 -6428.67 962.222 -955.727 984.741 1372.27 
12514000 13259.7 -5914.44 1697.78 -422.523 515.581 666.596 
10929.5 3
12514700 12037.8 -5873.44 1655 -880 624.55 1079.1 
12514401 14003 -6341.11 927.444 -355.344 166.772 392.533 
12514000 13054.1 -5581.67 1693.78 -391.534 633.862 745.037 
10930 3
12514700 11677.7 -5542.44 1610.33 -744.031 683.884 1010.58 
12514401 13697.3 -6152.89 935.222 -631.543 388.889 741.674 
12514000 12733 -5254.56 1671.33 -663.453 675.849 947.07 
10930.5 3
12514700 11409.7 -5213.56 1604.67 -543.611 667.117 860.557 
12514401 13378.1 -5971 975.556 -647.51 368.943 745.243 
12514000 12319.1 -4907.33 1656 -839.531 704.305 1095.84 
10931 3
12514700 11163.8 -4872.67 1608.67 -484.033 671.041 827.396 
12514401 13066.3 -5737.33 936.667 -613.736 459.974 766.973 
12514000 11967.8 -4443.89 1647.33 -691.601 912.292 1144.81 
10931.5 3
12514700 10864.8 -4617.88 1599.75 -616.552 525.344 810.014 
12514401 12764.4 -5526.88 910.375 -622.595 433.935 758.896 
12514000 11659.4 -4179.25 1658.25 -635.882 545.647 837.9 
10932 3
12514700 10530.6 -4416.89 1571 -687.643 413.552 802.42 
12514401 12520.3 -5240.78 874 -502.143 588.677 773.75 
12514000 11346.4 -3921.33 1695.44 -643.89 530.693 834.403 
10932.5 3
12514700 10198.1 -4036 1591.78 -644.272 738.157 979.777 
12514401 12198.3 -4877.22 869.444 -624.031 704.565 941.184 
12514000 11032 -3601.78 1659.11 -609.388 619.294 868.838 
10933 3
12514700 9998.78 -3664.89 1658.11 -403.509 751.237 852.746 
12514401 11870.3 -4468.89 907.222 -663.968 826.586 1060.23 
12514000 10707.2 -3389.67 1649.44 -657.445 429.375 785.237 
10933.5 3
12514700 9738.11 -3422.89 1672.78 -523.427 485.944 714.225 
12514401 11490.9 -4175.33 959.333 -761.937 589.469 963.339 
12514000 10400.2 -3203.89 1683.11 -616.466 373.048 720.552 
10934 3
12514700 9531.67 -3134.22 1682.44 -413.716 578.49 711.205 
12514401 11197.2 -3932.22 993.889 -588.51 487.197 764.006 
12514000 10056.7 -2973.11 1691.78 -688.488 462.481 829.4 
10934.5 3
12514700 9284.33 -2793.89 1665.78 -489.769 673.927 833.098 
12514401 10837 -3604 996.222 -713.311 649.945 965.009 
12514000 9804.89 -2777.78 1730 -498.57 386.799 631.019 
10935 3
12514700 8970.78 -2431.22 1670.56 -617.235 713.911 943.742 
12514401 10375.1 -3257.56 952.889 -909.23 681.977 1136.57 
12514000 9515.89 -2594.56 1709.56 -568.898 360.674 673.595 
10935.5 3
12514700 8708.22 -2288.11 1680.67 -524.063 285.651 596.857 
12514401 9917 -3046.78 952.667 -914.393 420.714 1006.54 
12514000 9240.56 -2322.78 1736.56 -549.568 542.471 772.204 
10936 3
12514700 8403.5 -2104.25 1705.75 -610.666 368.459 713.214 
12514401 9628.75 -2833 976.25 -577.655 428.412 719.182 
12514000 8974.25 -1992.62 1747 -533.678 661.629 850.038 
10936.5 3
12514700 8052.67 -1854.78 1685.33 -737.045 524.101 904.388 
12514401 9049.56 -2557.33 1008.56 -1216.8 579.132 1347.58 
12514000 8669.56 -1707.11 1766.33 -640.114 599.819 877.228 
10937 3
12514700 7842.78 -1577.22 1655.33 -422.312 558.462 700.162 
12514401 8521 -2244.56 1025.33 -1063.49 629.332 1235.75 
12514000 8499.44 -1335.22 1722.11 -342.276 748.267 822.835 
10937.5 3
12514700 7660.8 -1100.7 1632.4 -344.655 902.504 966.075 
12514401 8128.2 -1919.3 964.6 -743.939 616.014 965.878 
12514000 8372.9 -875.8 1688.1 -239.668 870.118 902.522 
10938 3
12514700 7557 -585.625 1620 -206.773 1026.05 1046.67 
12514401 7674.25 -1624 965.375 -904.283 588.247 1078.78 
12514000 8210.62 -341.875 1664.25 -323.257 1063.6 1111.63 
10938.5 3
12514700 7501 -229.889 1632.33 -115.226 731.967 740.981 
12514401 7016.22 -1185.44 951.333 -1353.97 902.378 1627.12 
12514000 8049.11 147 1656.56 -332.333 1005.92 1059.39 
10939 3
12514700 7483.11 70.1111 1651.67 -36.0663 604.839 605.913 
12514401 6713 -805.222 940.222 -611.335 766.577 980.495 
12514000 7997 534.667 1628.56 -105.063 781.586 788.616 
10939.5 3
12514700 7556.11 452 1631.67 147.773 773.054 787.052 
12514401 6418.67 -328.556 958.667 -595.816 964.912 1134.04 
12514000 8061.78 995.333 1607 131.129 932.524 941.698 
10940 3
12514700 7541.78 812.333 1597.22 -28.2709 710.717 711.279 
12514401 6258.22 192.889 950.889 -316.458 1028.49 1076.08 
12514000 7996 1401.89 1534 -129.739 801.885 812.312 
10940.5 3
12514700 7601.22 1137.89 1558.44 117.017 640.857 651.453 
12514401 6326.11 730.222 961.667 133.64 1057.74 1066.15 
12514000 8013.67 1914.44 1491.78 34.7769 1008.97 1009.57 
10941 3
12514700 7582.5 1522.88 1481.62 -38.1308 784.086 785.012 
12514401 6729.38 1064 948.75 821.311 679.792 1066.15 
12514000 7780.12 2612.5 1468.62 -475.645 1421.7 1499.16 
10941.5 3
12514700 7589.56 1926.44 1423.56 14.2249 813.648 813.772 
12514401 7169.67 1249.11 938.556 887.685 373.208 962.948 
12514000 7413.78 3408.78 1468.44 -738.603 1605.4 1767.16 
10942 3
12514700 7623.44 2395.11 1368.44 67.6425 935.462 937.905 
12514401 7564.78 1503.89 898.667 788.645 508.538 938.388 
12514000 7131.22 4056.78 1470.56 -563.983 1293.41 1411.03 
10942.5 3
12514700 7741.33 2902.44 1342.78 229.803 988.954 1015.3 
12514401 7815.56 1783.33 899.778 488.846 544.726 731.913 
12514000 7050 4553 1468.33 -158.328 967.295 980.167 
10943 3
12514700 7580.33 3254.56 1344.33 -322.645 705.633 775.899 
12514401 7958.67 2126.89 891.444 286.796 688.488 745.834 
12514000 7027.44 4793.78 1464.33 -45.2015 482.521 484.633 
10943.5 3
12514700 7268.11 3658.33 1345.89 -607.436 785.56 993.017 
12514401 8092.89 2546.22 890.222 261.133 815.824 856.597 
12514000 6978.22 5205.67 1464 -95.7631 801.34 807.042 
10944 3
12514700 7015.78 4175.67 1346 -490.921 1006.49 1119.83 
12514401 8184.78 2929.89 889 178.772 746.433 767.543 
12514000 6817.33 5595.56 1463.89 -313.013 758.539 820.584 
10944.5 1
12514700 6829 4529.67 1410.33 -377.329 715.152 808.591 
10945 1
12514700 6676.89 5018.67 1482.22 -303.615 976.048 1022.18 
10945.5 1
12514700 6533.78 5403 1503.78 -291.469 782.756 835.261 
