# Supplementary material for: Intrinsic group behaviour II: On the dependence of triad spatial dynamics on social and personal features; and on the effect of social interaction on small group dynamics
Source: PLoS One. 2019 Dec 3;14(12):e0225704. doi: 10.1371/journal.pone.0225704 (PMC6890182; doi:10.1371/journal.pone.0225704)
Supplement: S4 Data Set — (ZIP) [file pone.0225704.s004.zip › set_3_nint/group_traj_triad_noint/traj_3_0324_31.dat]

3 12483900 12491201 12484600 0 0 1 0 2 1 0 20 0 30 1604.56 1737.64 1392.77 
10719.5 1
12483900 46621.2 -21103.2 1377.5 0 0 0 
10720 1
12483900 46330.6 -20933.4 1660.62 -730.214 426.822 845.806 
10720.5 1
12483900 45923.5 -20877.6 1725.12 -789.002 108.043 796.365 
10721 1
12483900 45569.3 -20981 1696 -707.015 -206.337 736.508 
10721.5 1
12483900 45076.8 -20899.5 1662.88 -1011.37 167.351 1025.12 
10722 1
12483900 44592.8 -20932.4 1645.38 -956.522 -64.9704 958.726 
10722.5 1
12483900 44152.4 -20988 1639.88 -870.306 -109.931 877.222 
10723 1
12483900 43684.7 -20670.3 1669 -980.421 666.068 1185.27 
10723.5 1
12483900 43209.5 -20744.9 1688.62 -960.029 -150.685 971.783 
10724 1
12483900 42864.5 -20748.8 1771.38 -684.524 -7.68849 684.567 
10724.5 1
12483900 42436 -20759.1 1796.75 -850.198 -20.5853 850.448 
10725 1
12483900 42038.4 -20663.2 1849.12 -826.663 199.324 850.354 
10725.5 1
12483900 41581.9 -20618.4 1817.25 -881.274 86.6313 885.522 
10726 2
12484600 45720.2 -22113 1793.6 0 0 0 
12483900 41109.2 -20330.5 1762 -949.046 578.062 1111.24 
10726.5 2
12484600 45485.5 -21923.1 1821.62 -578.079 467.672 743.567 
12483900 40720.4 -20192.5 1724.88 -779.309 276.553 826.924 
10727 2
12484600 45056.9 -21674.4 1783.89 -814.85 472.777 942.071 
12483900 39966.7 -19963.4 1683.44 -1432.91 435.467 1497.61 
10727.5 2
12484600 44656.7 -21642.3 1715.33 -837.285 67.1781 839.976 
12483900 39518.7 -19597.9 1645.78 -937.238 764.761 1209.66 
10728 2
12484600 44351.7 -21822.1 1630 -619.851 -365.379 719.526 
12483900 39317.1 -19398.8 1600.8 -409.688 404.652 575.837 
10728.5 2
12484600 43991.9 -21998.2 1632.67 -706.898 -346.016 787.04 
12483900 38955.8 -19244.6 1583.56 -709.867 303.034 771.842 
10729 2
12484600 43573.2 -22058.1 1651 -861.454 -123.228 870.223 
12483900 38391.8 -19039.4 1593.22 -1160.49 422.039 1234.85 
10729.5 2
12484600 43100.3 -22068.4 1587.44 -911.154 -19.9101 911.371 
12483900 37942.4 -18794.4 1614 -865.768 472.062 986.101 
10730 2
12484600 42650.4 -22008 1622 -868.645 116.688 876.448 
12483900 37585.9 -18665.6 1623.5 -688.358 248.686 731.903 
10730.5 2
12484600 42227.6 -22117.1 1660.5 -850.604 -219.567 878.485 
12483900 37146.2 -18554.1 1641.25 -884.557 224.346 912.564 
10731 2
12484600 41892.1 -22015 1672 -701.845 213.651 733.644 
12483900 36667.6 -18501.7 1629.57 -1001.42 109.646 1007.4 
10731.5 2
12484600 41443.1 -21927.7 1748.33 -912.666 177.507 929.768 
12483900 36283.2 -18362.4 1629.78 -781.198 283.069 830.902 
10732 2
12484600 41061.9 -21664.4 1787 -724.783 500.554 880.833 
12483900 35788.2 -18253 1624.62 -941.012 208.069 963.741 
10732.5 2
12484600 40897.6 -21489.9 1835.38 -337.963 359.053 493.091 
12483900 35391 -18215.8 1609.38 -817.387 76.6461 820.973 
10733 2
12484600 40711.2 -21232.6 1799.12 -389.092 537.056 663.191 
12483900 34991.2 -18168.6 1629.38 -834.551 98.382 840.33 
10733.5 2
12484600 40530.8 -20879.8 1726.11 -346.396 677.25 760.695 
12483900 34550 -18138.1 1644.67 -846.929 58.5679 848.952 
10734 2
12484600 40131.4 -20556.8 1678 -763.676 617.644 982.184 
12483900 34114.9 -18054.9 1629.25 -831.979 159.151 847.064 
10734.5 2
12484600 39596.5 -20270.1 1661.75 -1069.75 573.25 1213.66 
12483900 33644.9 -17994.5 1609 -940 120.75 947.724 
10735 2
12484600 39327.1 -20006.6 1663.57 -578.02 565.566 808.685 
12483900 33171.9 -18118.4 1600.86 -1015.06 -265.941 1049.32 
10735.5 2
12484600 39087 -19760.9 1721.11 -462.703 473.377 661.951 
12483900 32707.7 -18194.9 1655.33 -894.394 -147.322 906.446 
10736 2
12484600 38909.1 -19627.8 1766.12 -342.067 256.036 427.276 
12483900 32121.5 -17974 1616.25 -1127.24 424.786 1204.63 
10736.5 2
12484600 38775 -19583.4 1806.86 -294.78 97.4097 310.458 
12483900 31729.1 -17690.6 1495.86 -862.323 622.92 1063.78 
10737 2
12484600 38478.1 -19516.7 1796.44 -574.253 129.133 588.593 
12483900 31303.3 -17440.8 1468.89 -823.616 483.16 954.875 
10737.5 2
12484600 38301.8 -19387.2 1800.5 -346.485 254.257 429.766 
12483900 30959.1 -17156.2 1476.62 -676.244 558.994 877.371 
10738 2
12484600 38195.9 -19332.8 1772.38 -216.071 111.224 243.018 
12483900 30564.8 -16906.8 1554.12 -804.847 509.184 952.39 
10738.5 2
12484600 38140.6 -19220.8 1748.25 -114.153 231.405 258.029 
12483900 30155.8 -16726.2 1589.62 -845.041 372.934 923.674 
10739 2
12484600 38032.1 -19057.2 1726.62 -220.528 332.317 398.833 
12483900 29779.8 -16585.5 1631.75 -764.228 286.077 816.017 
10739.5 2
12484600 37745.9 -18965 1718.25 -577.117 185.988 606.346 
12483900 29422.1 -16408.6 1669.12 -721.018 356.603 804.383 
10740 2
12484600 37349.4 -18796.2 1734.88 -786.706 334.821 854.993 
12483900 29036.9 -16252.8 1672.25 -764.385 309.276 824.582 
10740.5 2
12484600 36759.1 -18596.2 1732.12 -1182.87 400.802 1248.92 
12483900 28808.5 -16282.4 1697.25 -457.665 -59.3687 461.5 
10741 2
12484600 36332 -18545.4 1721.12 -808.949 96.3542 814.667 
12483900 28590.1 -16166.4 1727.88 -413.589 219.697 468.319 
10741.5 2
12484600 35898.2 -18484 1658.44 -881.662 124.746 890.444 
12483900 28373.4 -16019.2 1719.56 -440.408 299.091 532.367 
10742 2
12484600 35438.4 -18468.9 1620.75 -882.624 29.0307 883.102 
12483900 28335.6 -15910.4 1735 -72.5901 208.92 221.171 
10742.5 2
12484600 35081.4 -18275.9 1653.88 -739.13 399.586 840.228 
12483900 28339 -16001.9 1720.25 6.98758 -189.441 189.57 
10743 2
12484600 34807.1 -18222.8 1636.12 -567.805 109.99 578.36 
12483900 28422.5 -16048.6 1697.62 172.878 -96.7909 198.129 
10743.5 2
12484600 34470.7 -18063.8 1680.89 -650.79 307.49 719.776 
12483900 28588 -15964.2 1721.11 320.116 163.255 359.342 
10744 2
12484600 34137.5 -17910.2 1683.88 -653.268 301.035 719.292 
12483900 28852.5 -15982.8 1773.25 518.627 -36.329 519.898 
10744.5 2
12484600 33861.3 -17792.3 1687.43 -579.066 247.305 629.664 
12483900 28918.3 -15949.6 1776.29 137.916 69.5568 154.463 
10745 2
12484600 33446.6 -17670.8 1659.75 -846.246 248.032 881.846 
12483900 28966.1 -16018.4 1757 97.6312 -140.415 171.021 
10745.5 2
12484600 32834.2 -17788.2 1662.5 -1234.63 -236.895 1257.15 
12483900 28995.9 -16074.2 1751.38 59.9798 -112.651 127.624 
10746 2
12484600 32312.6 -17896.6 1714.78 -991.815 -205.904 1012.96 
12483900 28961.1 -16072.6 1758.56 -66.091 3.22138 66.1695 
10746.5 2
12484600 31791.4 -17610.8 1709.88 -988.957 542.326 1127.9 
12483900 28893.2 -16103.6 1765.12 -128.769 -58.9553 141.623 
10747 2
12484600 31165.9 -17346.3 1712 -1300.45 549.822 1411.91 
12483900 28915.1 -16125.3 1754.43 45.5153 -45.0327 64.028 
10747.5 2
12484600 30753 -17200.5 1620.75 -847.756 299.355 899.057 
12483900 29008.2 -16125.2 1760 191.185 0.073335 191.185 
10748 2
12484600 30404.6 -17001 1606.88 -693.974 397.41 799.709 
12483900 29022.6 -16150.4 1758.88 28.6355 -50.0498 57.6626 
10748.5 2
12484600 29912.8 -16856.5 1737.38 -983.75 289 1025.32 
12483900 28917 -16269.1 1748.25 -211.25 -237.5 317.857 
10749 2
12484600 29563 -16760.6 1779.44 -672.596 184.509 697.445 
12483900 28867.1 -16309.4 1753.78 -95.9402 -77.5374 123.355 
10749.5 2
12484600 29323.4 -16702.4 1742.57 -468.829 113.751 482.431 
12483900 28857 -16338.1 1734.71 -19.7869 -56.1613 59.545 
10750 2
12484600 29135.4 -16613.4 1790.25 -395.071 187.087 437.13 
12483900 28727.1 -16241.9 1736.5 -272.847 202.243 339.629 
10750.5 2
12484600 28768.4 -16496.8 1841.5 -745.935 237.043 782.693 
12483900 28453.9 -16019.4 1737.5 -555.386 452.236 716.22 
10751 2
12484600 28482.4 -16479.9 1826.5 -576.613 34.0222 577.616 
12483900 28246.9 -15932 1739.75 -417.339 176.159 452.994 
10751.5 2
12484600 28137.1 -16614.9 1787.62 -683.663 -267.327 734.07 
12483900 27954.9 -15996.1 1696.38 -578.218 -126.98 591.996 
10752 3
12491201 28383.5 -15471.8 1155.25 0 0 0 
12484600 27847.4 -16574.4 1760.62 -564.815 78.9474 570.306 
12483900 27680.2 -15986.5 1651.88 -535.331 18.7622 535.66 
10752.5 3
12491201 28288.4 -15515.6 1197.29 -266.307 -122.749 293.235 
12484600 27518.4 -16360.7 1721.86 -672.692 436.934 802.138 
12483900 27289.9 -15766 1613.57 -798.349 450.92 916.892 
10753 3
12491201 27872.6 -15468.4 1278.88 -846.85 96.1231 852.288 
12484600 27114.9 -16175.1 1673.38 -821.901 377.982 904.65 
12483900 26919.9 -15572.8 1584.38 -753.528 393.585 850.125 
10753.5 3
12491201 27437 -15438.2 1270.12 -847.519 58.6089 849.544 
12484600 26677.1 -16005.8 1631.75 -851.654 329.523 913.181 
12483900 26578.8 -15412.8 1607.88 -663.667 311.284 733.043 
10754 3
12491201 26957.4 -15215.5 1276.5 -965.04 448.189 1064.04 
12484600 26280.2 -15902.4 1624 -798.541 207.998 825.186 
12483900 26160.1 -15305.9 1627.5 -842.304 215.04 869.32 
10754.5 3
12491201 26581.5 -15074.6 1290.88 -735.568 275.685 785.533 
12484600 25916.1 -15820.8 1561.38 -712.573 159.736 730.258 
12483900 25711.6 -15134.2 1677.5 -877.691 335.861 939.757 
10755 3
12491201 26217.1 -14955.6 1326.38 -707.524 231.068 744.3 
12484600 25563.8 -15633.9 1576.62 -684.223 362.864 774.488 
12483900 25262.4 -14995.1 1666.38 -872.33 270.146 913.202 
10755.5 3
12491201 25742.5 -14860.5 1334 -964.685 193.343 983.869 
12484600 25150.9 -15465.2 1680.75 -839.177 342.734 906.468 
12483900 24876 -14924.1 1653.88 -785.315 144.309 798.464 
10756 3
12491201 25328.5 -14708.8 1395.5 -848.361 310.963 903.556 
12484600 24825.4 -15398.5 1700.88 -667.008 136.783 680.889 
12483900 24579 -14842.8 1636.88 -608.607 166.752 631.037 
10756.5 3
12491201 25010.2 -14600.6 1394.5 -626.476 212.844 661.646 
12484600 24376.5 -15267.1 1733.38 -883.612 258.612 920.68 
12483900 24094.4 -14689.2 1659.5 -953.986 302.165 1000.7 
10757 3
12491201 24723.8 -14481.5 1375.38 -568.452 236.359 615.633 
12484600 24008.1 -15196.2 1734.12 -730.903 140.625 744.308 
12483900 23709 -14514.5 1636.25 -764.633 346.726 839.573 
10757.5 3
12491201 24382.6 -14320.6 1346 -687.752 324.345 760.396 
12484600 23678.6 -15051.1 1731.62 -664.315 292.591 725.895 
12483900 23287.6 -14380.4 1661.12 -849.546 270.413 891.545 
10758 3
12491201 24005.5 -14302.2 1328.75 -749.751 36.5308 750.641 
12484600 23397.6 -14922.1 1739 -558.648 256.461 614.703 
12483900 22733.9 -14223.6 1601 -1100.89 311.63 1144.15 
10758.5 3
12491201 23523.9 -14300.9 1290.88 -937.014 2.6751 937.017 
12484600 22993.9 -14942 1722 -785.506 -38.6673 786.457 
12483900 22292.4 -14115.5 1610.12 -858.949 210.36 884.333 
10759 3
12491201 23117.8 -14342.2 1233.75 -844.335 -86.0187 848.705 
12484600 22652.2 -14809 1664.38 -710.239 276.507 762.165 
12483900 21928.2 -13873 1611 -757.017 504.158 909.533 
10759.5 3
12491201 22636.9 -14182.6 1204.5 -959.83 318.613 1011.33 
12484600 22218.9 -14708.2 1601.12 -865.02 201.098 888.088 
12483900 21541.4 -13866.2 1622.5 -772.206 13.4731 772.323 
10760 3
12491201 22381.1 -14021.4 1206.75 -519.817 327.744 614.513 
12484600 21835.9 -14545.2 1565 -778.455 331.301 846.022 
12483900 21166.2 -13823.1 1640.38 -762.449 87.6524 767.471 
10760.5 3
12491201 21981.5 -14061.6 1245.12 -800.852 -80.6613 804.904 
12484600 21484.9 -14315.4 1596.62 -703.407 460.671 840.832 
12483900 20793.6 -13616.1 1644.5 -746.743 414.83 854.23 
10761 3
12491201 21527.5 -13720 1329.75 -941.909 708.766 1178.79 
12484600 21113.1 -14109.2 1645.88 -771.266 427.645 881.891 
12483900 20456.4 -13436.5 1669.62 -699.689 372.666 792.745 
10761.5 3
12491201 21193.5 -13405 1358.12 -677.485 638.945 931.255 
12484600 20874.2 -13900.8 1665.25 -484.533 422.921 643.144 
12483900 20094.8 -13221.2 1664.75 -733.519 436.613 853.628 
10762 3
12491201 20795 -13180.2 1380.62 -759.048 428.095 871.446 
12484600 20507.5 -13702.8 1756.12 -698.571 377.143 793.876 
12483900 19754.8 -13066.2 1676.75 -647.619 295.238 711.742 
10762.5 3
12491201 20451.6 -13064.5 1403.75 -693.687 233.838 732.04 
12484600 20045.4 -13506.6 1760.88 -933.586 396.212 1014.18 
12483900 19467.8 -12901 1659 -579.798 333.838 669.039 
10763 3
12491201 20161.6 -12944.8 1424 -591.837 244.388 640.309 
12484600 19851.1 -13425.2 1696.25 -396.429 166.071 429.808 
12483900 19103.2 -12664.8 1655.75 -743.878 482.143 886.462 
10763.5 3
12491201 19812.2 -12798.2 1411.5 -702.968 294.769 762.268 
12484600 19590.1 -13331.1 1624.12 -525.151 189.386 558.257 
12483900 18856.2 -12453.2 1681.75 -496.982 425.553 654.283 
10764 3
12491201 19432.8 -12519.5 1376.12 -774.49 568.878 960.966 
12484600 19247.8 -13123.6 1605 -698.724 423.469 817.033 
12483900 18494.4 -12193.2 1681.12 -738.52 530.612 909.374 
10764.5 3
12491201 19111.7 -12190.4 1343.22 -612.754 627.969 877.39 
12484600 18964.3 -12896.3 1613.44 -540.872 433.763 693.32 
12483900 18084.8 -11928.9 1631.22 -781.674 504.506 930.344 
10765 3
12491201 18901.9 -11979 1348.29 -413.825 417.05 587.522 
12484600 18708.9 -12649.4 1626.86 -503.898 486.992 700.767 
12483900 17459.9 -11476.1 1600 -1232.59 892.99 1522.07 
10765.5 3
12491201 18526.4 -11811.4 1319.12 -775.79 346.333 849.586 
12484600 18408 -12407.8 1621.62 -621.606 499.336 797.327 
12483900 16928.8 -11207.4 1627 -1097.33 555.305 1229.84 
10766 3
12491201 17988.4 -11521.8 1266.12 -1022.81 550.618 1161.61 
12484600 18031.2 -12121.4 1590.62 -716.255 544.439 899.686 
12483900 16557.6 -11058.4 1647.62 -705.561 283.27 760.301 
10766.5 3
12491201 17544.7 -11398.7 1232.14 -928.16 257.397 963.19 
12484600 17632.9 -11946.3 1567.71 -833.458 366.296 910.398 
12483900 16232.4 -10910.3 1661.57 -680.327 309.81 747.548 
10767 3
12491201 17041 -11480.6 1365.88 -1058.22 -172.081 1072.12 
12484600 17479.1 -11766.6 1533.88 -322.967 377.438 496.757 
12483900 15933.1 -10737 1656.5 -628.789 364.046 726.571 
10767.5 3
12491201 16673.5 -11276.1 1629.88 -705.374 392.514 807.23 
12484600 17285.8 -11602.8 1525.88 -371.161 314.539 486.514 
12483900 15655.2 -10519.8 1648.25 -533.349 416.987 677.008 
10768 3
12491201 16399.1 -10939.8 1594.5 -533.804 654.426 844.523 
12484600 16868.4 -11439.8 1617.5 -812.014 317.121 871.741 
12483900 15285.6 -10329 1632 -719.115 371.109 809.227 
10768.5 3
12491201 15893.8 -10605.2 1539.88 -988.992 654.599 1186 
12484600 16359.8 -11262.1 1705.5 -995.352 347.603 1054.3 
12483900 14904.8 -10042.1 1686.75 -745.352 561.399 933.123 
10769 3
12491201 15502.9 -10377.2 1507.88 -781.75 456 905.024 
12484600 16002.1 -11089 1744.62 -715.25 346.25 794.652 
12483900 14565.2 -9743.88 1713.5 -679 596.5 903.799 
10769.5 3
12491201 15167.6 -10159.3 1429.29 -676.015 439.444 806.293 
12484600 15782.3 -10865.3 1725.86 -443.224 451.037 632.362 
12483900 14368.4 -9348.14 1736.29 -396.817 797.847 891.08 
10770 3
12491201 14891.9 -9788.88 1404.38 -582.868 783.109 976.215 
12484600 15484.9 -10622.9 1730 -628.775 512.496 811.179 
12483900 14142.1 -8908.62 1688.38 -478.443 929.213 1045.15 
10770.5 3
12491201 14617 -9344.75 1394.88 -532.703 860.707 1012.22 
12484600 15239.4 -10258 1731.62 -475.775 707.122 852.281 
12483900 13859.1 -8523 1640.38 -548.45 747.335 926.988 
10771 3
12491201 14403.4 -8882.25 1440.12 -416.423 901.559 993.085 
12484600 14902.5 -9725.38 1729.25 -656.676 1038.26 1228.49 
12483900 13663.4 -8206.12 1641.38 -381.579 617.69 726.046 
10771.5 3
12491201 14210.4 -8579.12 1418.5 -379.921 596.703 707.386 
12484600 14753.4 -9403.5 1761.88 -293.553 633.612 698.311 
12483900 13357.9 -7880.5 1642.5 -601.378 640.994 878.936 
10772 3
12491201 13954 -8257.88 1407 -506.67 634.881 812.274 
12484600 14568.4 -9081.88 1752.12 -365.613 635.623 733.273 
12483900 13108.1 -7509 1667.38 -493.577 734.19 884.677 
10772.5 3
12491201 13689.4 -7962 1370.43 -556.992 622.895 835.607 
12484600 14331.1 -8793.57 1752.86 -499.436 606.955 786.022 
12483900 12879.7 -7222.71 1698.29 -480.865 602.707 771.029 
10773 3
12491201 13309.8 -7709.62 1358.12 -802.703 533.562 963.857 
12484600 14028.6 -8524 1738.62 -639.573 569.918 856.656 
12483900 12659.2 -6860.12 1721.5 -466.098 766.574 897.152 
10773.5 3
12491201 13064.2 -7427.12 1428.38 -488.072 561.63 744.071 
12484600 13718.2 -8222.5 1730.38 -617.048 599.404 860.251 
12483900 12359.9 -6474.75 1701.5 -595.179 766.153 970.169 
10774 3
12491201 12791.9 -7110.75 1385.12 -512.947 595.81 786.196 
12484600 13409.2 -7911.88 1717.62 -581.921 584.981 825.127 
12483900 12150.5 -6105 1690.5 -394.303 696.328 800.217 
10774.5 3
12491201 12470.1 -6814.88 1355.5 -624.757 574.515 848.757 
12484600 13163 -7636.12 1751.62 -478.155 535.437 717.862 
12483900 11810 -5727.88 1677.25 -661.165 732.282 986.598 
10775 3
12491201 12125.6 -6517 1326.88 -698.783 604.209 923.778 
12484600 12905.6 -7323.5 1789.12 -522.059 634.128 821.379 
12483900 11433 -5159.88 1635.38 -764.706 1152.13 1382.82 
10775.5 3
12491201 11824 -6196.14 1312.29 -628.385 668.452 917.44 
12484600 12629.4 -7028.14 1773.14 -575.409 615.327 842.451 
12483900 11189.1 -4841.43 1625.86 -508.036 663.43 835.607 
10776 3
12491201 11517 -5752.75 1264.12 -643.606 929.545 1130.61 
12484600 12493.5 -6740.38 1736 -284.966 603.287 667.203 
12483900 10900.4 -4595.75 1620.5 -605.383 515.049 794.836 
10776.5 3
12491201 11259.9 -5321.38 1283 -519.444 871.465 1014.53 
12484600 12313.1 -6446 1741.62 -364.394 594.697 697.458 
12483900 10612.2 -4272.12 1612.5 -582.071 653.788 875.354 
10777 3
12491201 11004.2 -4853.88 1320.5 -494.439 904.255 1030.61 
12484600 12049.5 -6105.38 1721.25 -509.913 658.849 833.123 
12483900 10255.4 -3826.5 1604 -690.28 861.944 1104.28 
10777.5 3
12491201 10748.8 -4452.5 1308.25 -511 802.75 951.593 
12484600 11673.8 -5529.75 1671 -751.5 1151.25 1374.82 
12483900 9999.12 -3510 1651.38 -512.5 633 814.46 
10778 3
12491201 10447.8 -4032.62 1311 -604.418 843.122 1037.39 
12484600 11354.9 -5103.38 1685.88 -640.311 856.175 1069.13 
12483900 9758.75 -3200.38 1695.62 -482.681 621.737 787.107 
10778.5 3
12491201 10181.9 -3679.62 1356.88 -526.485 699.01 875.101 
12484600 11148.2 -4731 1694.38 -409.158 737.376 843.288 
12483900 9450.12 -2809.5 1697.88 -611.139 774.01 986.196 
10779 3
12491201 9822.11 -3255 1323.56 -706.805 834.234 1093.4 
12484600 10939.3 -4459.11 1652.44 -410.445 534.163 673.643 
12483900 9166.44 -2464.33 1696.44 -557.329 678.127 877.765 
10779.5 3
12491201 9339.75 -2841.38 1305.38 -908.401 778.955 1196.65 
12484600 10580 -4086.5 1669.12 -676.711 701.716 974.855 
12483900 8877.5 -2167.38 1711.88 -544.151 559.244 780.291 
10780 3
12491201 8924.25 -2541.5 1321 -867.432 626.044 1069.75 
12484600 10168 -3681.88 1698.25 -860.125 844.729 1205.56 
12483900 8634.25 -1771.88 1713.5 -507.829 825.678 969.348 
10780.5 3
12491201 8573.5 -2343.75 1327.88 -705.734 397.887 810.17 
12484600 9878.25 -3451 1740 -582.998 464.537 745.44 
12483900 8438.75 -1512.5 1711.62 -393.36 521.881 653.523 
10781 3
12491201 8228.62 -1947.25 1372.25 -695.312 799.395 1059.48 
12484600 9658.75 -3220.5 1723.25 -442.54 464.718 641.72 
12483900 8267.62 -1055.75 1701.38 -345.01 920.867 983.376 
10781.5 3
12491201 7867.75 -1560.75 1350.88 -729.04 780.808 1068.25 
12484600 9549.25 -3013 1697.25 -221.212 419.192 473.98 
12483900 7950 -841.75 1698.5 -641.667 432.323 773.718 
10782 3
12491201 7460.75 -1187.88 1337.25 -815.631 747.244 1106.18 
12484600 9279.12 -2703.38 1703.12 -541.333 620.491 823.438 
12483900 7672.38 -512 1695.5 -556.363 660.822 863.843 
10782.5 3
12491201 7133 -855.778 1314.89 -645.177 653.735 918.489 
12484600 9084.78 -2291.44 1744.22 -382.573 810.887 896.605 
12483900 7431.89 -122.222 1685.89 -473.398 767.279 901.567 
10783 3
12491201 6891.25 -586.75 1340.25 -481.574 535.912 720.496 
12484600 8827.5 -1977.62 1767 -512.506 625.138 808.369 
12483900 7101.12 184.625 1675.88 -658.892 611.249 898.757 
10783.5 3
12491201 6834.62 -328.375 1305.38 -121.513 554.453 567.612 
12484600 8417.12 -1672.38 1773 -880.633 655.043 1097.54 
12483900 6834.25 507.5 1661.38 -572.693 692.865 898.91 
10784 3
12491201 6590.67 50 1246.33 -474.627 736.138 875.883 
12484600 8227.56 -1360.11 1721.56 -368.812 607.517 710.704 
12483900 6374.56 919.667 1676.56 -894.347 801.881 1201.2 
10784.5 3
12491201 6371.5 483.125 1260.12 -417.46 825 924.607 
12484600 7835.25 -950.375 1723.75 -747.249 780.45 1080.5 
12483900 6126.75 1388.12 1667.62 -472.011 892.302 1009.45 
10785 3
12491201 6123.62 843.875 1276.88 -511.082 743.814 902.477 
12484600 7610.25 -783.375 1695 -463.918 344.33 577.739 
12483900 5964.5 1758.38 1639.38 -334.536 763.402 833.485 
10785.5 3
12491201 5975.12 1070.25 1216.75 -287.234 437.863 523.667 
12484600 7366 -525.875 1689.75 -472.437 498.066 686.488 
12483900 5720.88 2130.88 1615.38 -471.228 720.503 860.918 
10786 3
12491201 5843.5 1380.25 1131.62 -267.53 630.081 684.525 
12484600 6955 -98.875 1744.38 -835.366 867.886 1204.6 
12483900 5459.5 2449.88 1609 -531.25 648.374 838.222 
10786.5 3
12491201 5577.88 1651.62 1109.38 -516.78 527.967 738.79 
12484600 6668.38 349.375 1735.75 -557.636 872.082 1035.13 
12483900 5140.12 2867.5 1608 -621.352 812.5 1022.86 
10787 3
12491201 5377.5 1846.5 1091.5 -415.716 404.305 579.898 
12484600 6367.38 914.75 1660.62 -624.481 1172.98 1328.85 
12483900 4899.25 3187.88 1602 -499.741 664.678 831.588 
10787.5 3
12491201 5242.67 2135.44 1096.78 -279.737 599.47 661.526 
12484600 6079.78 1308.89 1605.56 -596.675 817.716 1012.26 
12483900 4761 3444.89 1561.78 -286.826 533.224 605.472 
10788 3
12491201 5027.11 2476.89 1089.22 -416.935 660.434 781.03 
12484600 5988.22 1542.33 1579 -177.09 451.537 485.022 
12483900 4741.44 3804.56 1546.56 -37.8251 695.68 696.708 
10788.5 3
12491201 4825.86 2752.71 1047.71 -397.735 545.109 674.787 
12484600 5806.86 1855.71 1504.57 -358.429 619.33 715.57 
12483900 4829.86 4200.29 1560 174.729 782.075 801.356 
10789 3
12491201 4660.25 3067.88 1092 -340.755 648.479 732.557 
12484600 5546.75 2189 1462.38 -535.2 685.773 869.899 
12483900 4926.5 4580.62 1566.5 198.854 782.591 807.46 
10789.5 3
12491201 4520.89 3475.44 1167.56 -282.108 825.039 871.937 
12484600 5276.22 2558.78 1443.89 -547.627 748.538 927.472 
12483900 4931.78 4918.78 1565 10.6838 684.52 684.603 
10790 3
12491201 4344.38 3976.25 1171.62 -350.922 995.637 1055.67 
12484600 5128.38 2870.75 1454.5 -293.931 620.223 686.347 
12483900 4898.12 5087.75 1564.88 -66.9041 335.929 342.526 
10790.5 2
12491201 4328.12 4525.88 1346.75 -32.3705 1094.87 1095.35 
12484600 5093.5 3178.25 1475.38 -69.4721 612.55 616.477 
10791 2
12491201 4239.88 4814.38 1379.12 -181.584 593.621 620.773 
12484600 5075.38 3550.75 1459.88 -37.2942 766.461 767.368 
10791.5 2
12491201 4211.11 5174.33 1408.22 -56.5106 707.187 709.442 
12484600 4970 3625.78 1420.56 -207.024 147.402 254.138 
