# Supplementary material for: Intrinsic group behaviour II: On the dependence of triad spatial dynamics on social and personal features; and on the effect of social interaction on small group dynamics
Source: PLoS One. 2019 Dec 3;14(12):e0225704. doi: 10.1371/journal.pone.0225704 (PMC6890182; doi:10.1371/journal.pone.0225704)
Supplement: S4 Data Set — (ZIP) [file pone.0225704.s004.zip › set_3_nint/group_traj_triad_noint/traj_3_0324_30.dat]

3 12490400 12481500 12481700 0 0 1 0 3 1 0 10 0 30 1350.25 1681.98 1064.71 
10695.5 1
12481500 -35684.9 -3226.88 1664.25 0 0 0 
10696 1
12481500 -35079 -3224 1585.43 1244.1 5.90349 1244.11 
10696.5 1
12481500 -34686.4 -3126.38 1522.12 791.583 196.825 815.686 
10697 2
12481700 -35020.5 -2849 1726 0 0 0 
12481500 -34244.7 -3011.57 1466.29 850.984 221.201 879.263 
10697.5 2
12481700 -34822.1 -2754.62 1699.5 610.385 290.385 675.938 
12481500 -33810.5 -2830.12 1448.25 875.432 365.819 948.791 
10698 2
12481700 -34392.6 -2481.75 1665 848.814 539.279 1005.64 
12481500 -33488.6 -2591.5 1443.88 636.117 471.591 791.86 
10698.5 2
12481700 -34012.1 -2299.86 1655.43 768.651 367.46 851.969 
12481500 -33035 -2085.43 1466.57 916.414 1022.37 1372.97 
10699 2
12481700 -33630.5 -2142.88 1663.88 769.441 316.496 831.991 
12481500 -32478.8 -1671.75 1435.62 1121.47 834.029 1397.61 
10699.5 2
12481700 -33294.4 -1944.14 1665.43 690.085 408.074 801.712 
12481500 -32213.4 -1517.71 1423.29 544.808 316.295 629.967 
10700 2
12481700 -32724.1 -1714.88 1668.88 1168.65 469.811 1259.55 
12481500 -31752.5 -1264.88 1413.75 944.526 518.113 1077.3 
10700.5 2
12481700 -32450 -1462.14 1671.57 542.822 500.46 738.319 
12481500 -31186.1 -907 1374.86 1121.5 708.663 1326.64 
10701 2
12481700 -32314.2 -1317.88 1712.75 264.105 280.677 385.397 
12481500 -30789.1 -721.75 1362 772.408 360.409 852.355 
10701.5 2
12481700 -31981.3 -1104.43 1706.86 679.519 435.605 807.154 
12481500 -30356.6 -539 1354.29 882.762 372.959 958.315 
10702 2
12481700 -31641.5 -884.25 1694.38 699.148 453.042 833.099 
12481500 -29904.1 -300.375 1332 930.96 490.998 1052.5 
10702.5 2
12481700 -31194.1 -758.875 1650.5 852.143 238.81 884.973 
12481500 -29505.8 -63.625 1267.25 758.81 450.952 882.695 
10703 2
12481700 -30774.6 -616.143 1606.29 859.741 292.484 908.131 
12481500 -29169.7 144.571 1209.71 688.598 426.632 810.05 
10703.5 2
12481700 -30307.8 -491 1576.75 931.779 249.786 964.679 
12481500 -28749.2 442.625 1204.25 839.25 594.917 1028.72 
10704 2
12481700 -29824.8 -352 1558.5 923.518 265.774 961 
12481500 -28272.2 705.75 1197.75 912.046 503.107 1041.61 
10704.5 2
12481700 -29331.4 -66 1563.57 1021.37 592.133 1180.6 
12481500 -27840.7 1017.57 1175.29 893.449 645.593 1102.29 
10705 2
12481700 -28934.6 15.4286 1581.29 842.584 172.884 860.138 
12481500 -27515.7 1321.14 1254.29 690.021 644.525 944.215 
10705.5 2
12481700 -28473.9 245.25 1594.75 894.556 446.255 999.687 
12481500 -27510.5 1492.62 1289.25 10.1248 332.975 333.129 
10706 2
12481700 -28160.3 426.143 1583.43 636.084 366.923 734.326 
12481500 -27097.6 1986.43 1301.14 837.583 1001.63 1305.68 
10706.5 2
12481700 -27935.2 862.625 1553.38 462.086 896.267 1008.37 
12481500 -26487.2 2392.25 1314.88 1253.23 833.309 1504.99 
10707 2
12481700 -27548.8 1101 1557.5 714.418 440.619 839.368 
12481500 -25975 2680.12 1274.25 946.858 532.116 1086.13 
10707.5 2
12481700 -27177.4 1278 1746.62 716.94 341.699 794.205 
12481500 -25736.8 2949.88 1227.38 459.942 520.753 694.788 
10708 2
12481700 -26801.1 1511 1755.14 775.736 480.412 912.449 
12481500 -25408.9 3153 1190.43 676.068 418.814 795.282 
10708.5 2
12481700 -26408.8 1801.5 1726.75 807.393 597.737 1004.58 
12481500 -25108.4 3513.5 1185.5 618.276 741.77 965.654 
10709 2
12481700 -26105.9 2095.38 1699.38 588.107 570.631 819.445 
12481500 -24756.2 3737.12 1145.62 683.738 434.223 809.967 
10709.5 2
12481700 -25745.4 2331.25 1649.62 693.269 453.606 828.481 
12481500 -24335 3980 1159.38 810.096 467.067 935.098 
10710 2
12481700 -25490.4 2563.29 1619.86 542.439 493.693 733.466 
12481500 -24142.3 4054.29 1135.57 410.03 158.055 439.439 
10710.5 2
12481700 -25204.2 2802.5 1606.25 588.845 492.21 767.469 
12481500 -23923.2 4399.12 1153.75 450.691 709.546 840.582 
10711 2
12481700 -24850.9 3036.88 1596.75 699.752 464.109 839.673 
12481500 -23708.1 4736.38 1129.88 425.99 667.822 792.12 
10711.5 2
12481700 -24516.2 3004.25 1649.62 638.597 -62.2615 641.625 
12481500 -23323.2 4986.5 1092.25 734.494 477.338 875.976 
10712 2
12481700 -24109.6 3037.71 1635.86 824.906 67.8789 827.694 
12481500 -22888.4 5223.14 1061.86 881.991 480.006 1004.15 
10712.5 2
12481700 -23747 3181.12 1649 735.439 290.894 790.879 
12481500 -22327.2 5572.25 1056 1138.29 708.128 1340.58 
10713 2
12481700 -23324.6 3291.62 1642.25 812.26 212.5 839.596 
12481500 -21716.4 5546 1158.25 1174.76 -50.4808 1175.84 
10713.5 2
12481700 -22864.7 3532.71 1519.71 944.375 495.05 1066.26 
12481500 -21329.7 5435.57 1167.29 793.965 -226.753 825.71 
10714 2
12481700 -22246.8 3701.75 1021.12 1271.53 347.81 1318.24 
12481500 -21049.9 5428 1202.25 575.801 -15.5791 576.012 
10714.5 2
12481700 -21792.2 3659.75 1161.75 874.038 -80.7692 877.762 
12481500 -20660 5563.5 1125.38 749.76 260.577 793.75 
10715 2
12481700 -21475.4 3775.14 1427.57 649.224 236.461 690.946 
12481500 -20286.3 5820.86 1031 765.808 527.371 929.829 
10715.5 2
12481700 -21218.8 3866.11 1477.56 515.363 182.667 546.778 
12481500 -19911.8 6056.67 1091 752.024 473.513 888.681 
10716 2
12481700 -20793.3 3905.71 1478.57 839.235 78.1128 842.862 
12481500 -19521.9 6346.57 1077.29 769.074 571.804 958.35 
10716.5 2
12481700 -20426.2 3986.5 1446.25 764.658 168.304 782.961 
12481500 -19010.8 6526 1020.12 1064.81 373.81 1128.52 
10717 2
12481700 -20055.4 3966.75 1395.62 714.595 -38.054 715.608 
12481500 -18651 6624.75 1029.5 693.16 190.27 718.8 
10717.5 2
12481700 -19541.1 3887.88 1329.25 992.761 -152.268 1004.37 
12481500 -18295.1 6498 1007.88 687.017 -244.691 729.292 
10718 2
12481700 -19011.3 3805.57 1447.86 1113.11 -172.907 1126.46 
12481500 -17906.1 6358.29 1033.57 817.189 -293.517 868.303 
10718.5 2
12481700 -18516.5 3902 1410 1005.66 195.993 1024.58 
12481500 -17504.6 6325.38 1083.88 816.093 -66.8917 818.83 
10719 2
12481700 -18141.4 4025.88 1355.88 714.524 235.952 752.474 
12481500 -17098.5 6407.88 1061.38 773.571 157.143 789.371 
10719.5 2
12481700 -17726.1 4078.43 1425.29 847.413 107.252 854.173 
12481500 -16739.9 6372.71 1069.71 731.924 -71.7566 735.433 
10720 2
12481700 -17339.6 4196.62 1487.62 777.702 237.82 813.252 
12481500 -16315.8 6282.25 1011.12 853.334 -182.021 872.531 
10720.5 2
12481700 -17021.4 4316.5 1501 616.764 232.316 659.066 
12481500 -15835.5 6254.62 1023.5 930.717 -53.5368 932.256 
10721 2
12481700 -16669.7 4472.29 1488.71 701.918 310.95 767.71 
12481500 -15300.3 6352.57 1054.43 1068.29 195.502 1086.03 
10721.5 2
12481700 -16300.6 4543.88 1481.5 757.884 147.001 772.008 
12481500 -14718.1 6278.75 1023.88 1195.4 -151.584 1204.97 
10722 2
12481700 -15870.9 4669.12 1478.88 849.308 247.53 884.644 
12481500 -14153.4 6084.12 1109.88 1116.11 -384.634 1180.52 
10722.5 2
12481700 -15591.8 4781.75 1488.88 551.63 222.579 594.842 
12481500 -13743.1 5820.38 1112.5 810.771 -521.245 963.87 
10723 2
12481700 -15335.1 4871.29 1456.14 537.96 187.706 569.767 
12481500 -13406.1 5589.71 1104.71 706.462 -483.565 856.109 
10723.5 2
12481700 -15108.1 5003.12 1494.5 458.622 266.342 530.351 
12481500 -13070.8 5379.38 1079 677.561 -424.928 799.783 
10724 2
12481700 -14906.4 5062.25 1480.75 400.298 117.312 417.133 
12481500 -12741.5 5141.5 1093.75 653.274 -471.974 805.932 
10724.5 2
12481700 -14671.2 5104.75 1479.38 466.518 84.3254 474.078 
12481500 -12409.1 4869.38 1105 659.474 -539.931 852.309 
10725 2
12481700 -14408 5209.12 1448.5 547.297 216.996 588.746 
12481500 -12201.4 4655.5 1113.88 431.913 -444.647 619.886 
10725.5 2
12481700 -14082.9 5236.12 1515 627.654 52.1236 629.815 
12481500 -12112.9 4516.75 1129.38 170.849 -267.857 317.706 
10726 2
12481700 -13672.2 5184 1439.62 824.548 -104.669 831.165 
12481500 -11945.5 4319.5 1191.5 336.094 -396.084 519.463 
10726.5 2
12481700 -13420.2 5082.38 1416.38 505.01 -203.657 544.529 
12481500 -11681.4 4063.62 1209 529.309 -512.776 736.958 
10727 2
12481700 -12842.2 4949.56 1420 1098.91 -252.508 1127.55 
12481500 -11236.4 3837.78 1167.22 845.876 -429.367 948.61 
10727.5 2
12481700 -12410.4 4847.67 1426 903.301 -213.157 928.11 
12481500 -10857.2 3852.89 1202.11 793.352 31.6132 793.982 
10728 2
12481700 -11870.4 4514.4 1144.8 1097.65 -677.371 1289.83 
12481500 -10449.7 3926.9 1116.3 828.297 150.429 841.846 
10728.5 2
12481700 -11735.4 4657.67 1312.44 265.139 281.467 386.681 
12481500 -10255.4 4004.67 1089.44 381.642 152.783 411.088 
10729 2
12481700 -11482.9 4551.44 1456.44 519.662 -218.564 563.754 
12481500 -9776.33 4079.89 1092.89 985.825 154.778 997.902 
10729.5 2
12481700 -11045 4256 1441.89 843.717 -569.257 1017.8 
12481500 -9150.78 4228.44 1098.44 1205.31 286.234 1238.83 
10730 2
12481700 -10570.2 4068.38 1503.25 916.506 -362.21 985.484 
12481500 -8634.25 4252.62 1146.25 997.158 46.6806 998.25 
10730.5 2
12481700 -10100.1 3958.12 1461.88 945.926 -221.831 971.588 
12481500 -8186.5 4188 1110.38 900.905 -130.03 910.241 
10731 2
12481700 -9684.57 3868.57 1455.71 869.359 -187.351 889.317 
12481500 -7836.29 4149 1009.29 732.666 -81.59 737.195 
10731.5 2
12481700 -9309.11 3790.33 1496 763.131 -159.021 779.523 
12481500 -7471.44 4107.67 1131.44 741.547 -84.0108 746.291 
10732 2
12481700 -8838.88 3710.88 1432.25 893.985 -151.061 906.658 
12481500 -6830 4098.25 982.875 1219.48 -17.9024 1219.61 
10732.5 2
12481700 -8429.5 3665.25 1401 842.335 -93.8786 847.551 
12481500 -6254.12 4116.62 1074.25 1184.93 37.8086 1185.53 
10733 2
12481700 -8049.5 3595 1472.12 793.319 -146.66 806.762 
12481500 -5827.5 4159.75 917.375 890.658 90.0313 895.196 
10733.5 2
12481700 -7554 3533.67 1515.78 951.056 -117.722 958.314 
12481500 -5477.56 4183.89 1006.56 671.678 46.3318 673.274 
10734 2
12481700 -7141.75 3540.88 1407.5 788.241 13.7827 788.361 
12481500 -4878 4283 1014.12 1146.38 189.505 1161.94 
10734.5 2
12481700 -6617.5 3538.5 1473.12 1048.5 -4.75 1048.51 
12481500 -4341.75 4243.5 1081.12 1072.5 -79 1075.41 
10735 2
12481700 -6154.57 3505.57 1362.29 993.409 -70.6622 995.919 
12481500 -4033 4274.86 1134.71 662.554 67.29 665.962 
10735.5 2
12481700 -5720.89 3380.33 1266.78 835.612 -241.307 869.756 
12481500 -3725 4221.11 1223.78 593.449 -103.557 602.417 
10736 2
12481700 -5224.62 3218.12 1174.12 954.354 -311.939 1004.04 
12481500 -3253.5 4152.38 1258.62 906.731 -132.185 916.315 
10736.5 2
12481700 -4825.29 3130.57 1406 877.669 -192.425 898.515 
12481500 -2991.57 4060.57 1315.14 575.667 -201.766 610.002 
10737 2
12481700 -4303.56 3095.22 1638.78 1009.15 -68.3737 1011.46 
12481500 -2774.67 4050.56 1316.33 419.545 -19.3731 419.992 
10737.5 2
12481700 -3975.88 3060.5 1714.75 643.773 -68.2165 647.377 
12481500 -2406 4173.62 1366 724.296 241.787 763.587 
10738 2
12481700 -3700.12 2932 1776.5 562.755 -262.245 620.859 
12481500 -2235 4275.38 1365 348.98 207.653 406.087 
10738.5 2
12481700 -3428.38 2929.88 1806.62 561.467 -4.3905 561.484 
12481500 -2103.62 4326 1363.38 271.436 104.597 290.892 
10739 2
12481700 -2873.25 2911.12 1771.5 1128.3 -38.1098 1128.95 
12481500 -2352.88 4258.25 1352 -506.606 -137.703 524.987 
10739.5 2
12481700 -1977.75 2845.88 1735 1805.44 -131.552 1810.23 
12481500 -2411.25 3853.5 1332 -117.692 -816.028 824.472 
10740 1
12481700 -1714.75 2679.75 1798.62 521.825 -329.613 617.209 
10740 1
12481500 -2389.17 3426.33 1329 50.0756 -968.632 969.925 
10740.5 2
12481700 -1436.38 2454.5 1756.75 557.866 -451.403 717.62 
12481500 -778.833 4340.5 1276.33 2572.42 1460.33 2958.02 
10741 2
12481700 -1068 2272.25 1677.88 697.68 -345.17 778.396 
12481500 -508.375 4265.12 1312.88 582.884 -162.446 605.097 
10741.5 2
12481700 -796.889 2140.33 1634 551.039 -268.123 612.808 
12481500 -301.222 4023.33 1268.78 421.042 -491.446 647.145 
10742 2
12481700 -525 2145.62 1707.25 521.86 10.1568 521.959 
12481500 62.375 3696.25 1219.25 697.883 -627.799 938.708 
10742.5 2
12481700 104.375 2020.62 1713.88 1303.05 -258.799 1328.51 
12481500 636.5 3459.88 1237.12 1188.66 -489.389 1285.47 
10743 2
12481700 585.5 1966.88 1680.5 996.118 -111.284 1002.31 
12481500 1042.5 3087.62 1232.62 840.58 -770.704 1140.42 
10743.5 2
12481700 932.889 1940.44 1664.56 671.932 -51.1229 673.874 
12481500 1386.33 2706.33 1247.56 665.055 -737.508 993.084 
10744 2
12481700 1330.88 1982.25 1630.38 780.365 81.9717 784.658 
12481500 1686.12 2491.75 1336.88 587.827 -420.752 722.892 
10744.5 3
12490400 1267.33 2938.67 971 0 0 0 
12481700 1799.86 1920.29 1639 983.191 -129.904 991.736 
12481500 2026.43 2423.29 1284.29 713.425 -143.531 727.72 
10745 3
12490400 1717.12 2851.88 1008.62 1225.59 -236.49 1248.2 
12481700 2211.38 1796.75 1584 839.832 -252.114 876.858 
12481500 2312.25 2297.5 1282.25 583.309 -256.706 637.297 
10745.5 3
12490400 2311.88 2664.5 1019.75 1199.09 -377.772 1257.19 
12481700 2588.5 1709.5 1601.75 760.333 -175.907 780.416 
12481500 2757.25 2190.5 1262.25 897.177 -215.726 922.749 
10746 3
12490400 2906.89 2415.67 989.444 1131.21 -473.067 1226.14 
12481700 3049.22 1565.22 1617.89 875.898 -274.292 917.842 
12481500 3177.67 2097.78 1254.44 799.271 -176.278 818.479 
10746.5 3
12490400 3485.5 2322.12 991.125 1097.93 -177.498 1112.19 
12481700 3601.25 1254.62 1628.12 1047.49 -589.369 1201.91 
12481500 3556 1922.25 1202.88 717.9 -333.07 791.401 
10747 3
12490400 3955.14 2438.71 967.714 976.388 242.389 1006.03 
12481700 3783.57 1189 1586.14 379.047 -136.435 402.853 
12481500 3989.71 1754.86 1175.86 901.693 -348.01 966.52 
10747.5 3
12490400 4548.62 2093.38 954.875 1218.65 -709.116 1409.95 
12481700 4032.62 1014.62 1599.88 511.404 -358.06 624.292 
12481500 4359 1492.75 1132.12 758.287 -538.208 929.874 
10748 3
12490400 5058.62 1718 944.5 1015.94 -747.759 1261.46 
12481700 4403.38 764.25 1598 738.546 -498.755 891.183 
12481500 4742.12 1191 1129.25 763.197 -601.096 971.486 
10748.5 3
12490400 5456.12 1597.25 921.75 795 -241.5 830.871 
12481700 4875.12 537.875 1598.5 943.5 -452.75 1046.51 
12481500 5254.5 996 1124.88 1024.75 -390 1096.45 
10749 3
12490400 5847.67 1435.67 929.333 752.965 -310.737 814.563 
12481700 5165.78 393.889 1588 558.948 -276.896 623.774 
12481500 5755.33 859 1142.22 963.141 -263.462 998.525 
10749.5 3
12490400 6178.86 1223 954.429 648.122 -416.177 770.238 
12481700 5538.57 200.429 1591.29 729.537 -378.592 821.922 
12481500 6326.57 666.571 1263.86 1117.88 -376.573 1179.61 
10750 3
12490400 6384.5 989.875 974.625 432.023 -489.758 653.075 
12481700 5848.88 -75.875 1622.12 651.898 -580.47 872.878 
12481500 6765.5 535.875 1252.62 922.119 -274.572 962.129 
10750.5 3
12490400 6845.75 986.25 929.125 937.5 -7.36789 937.529 
12481700 6134.75 -342.625 1644.38 581.047 -542.175 794.713 
12481500 7163.62 436.75 1239.12 809.197 -201.474 833.901 
10751 3
12490400 7330.88 889.125 1028.12 978.075 -195.817 997.484 
12481700 6443.62 -551.125 1637.25 622.732 -420.363 751.332 
12481500 7652 141.5 1303.25 984.627 -595.262 1150.58 
10751.5 3
12490400 7814.75 640.625 1049.25 958.168 -492.079 1077.14 
12481700 6738.88 -743.375 1635 584.653 -380.693 697.672 
12481500 8156.5 -177 1283.62 999.01 -630.693 1181.44 
10752 3
12490400 8207.25 356.125 1000.5 765.107 -554.581 944.96 
12481700 7093.38 -939.5 1649.88 691.033 -382.31 789.739 
12481500 8622.5 -588.125 1300.5 908.382 -801.413 1211.37 
10752.5 3
12490400 8633.29 -3.71429 971.857 871.239 -735.868 1140.42 
12481700 7398.29 -1311.29 1655.43 623.539 -760.298 983.287 
12481500 8958.43 -999.571 1359.29 686.97 -841.404 1086.23 
10753 3
12490400 9060.75 -288.625 956.875 870.599 -580.266 1046.26 
12481700 7671 -1545 1677 555.426 -475.997 731.485 
12481500 9204.75 -1264 1392.75 501.673 -538.551 736.012 
10753.5 3
12490400 9342.5 -581.5 917.875 548.152 -569.796 790.656 
12481700 7938.62 -1769.88 1709.25 520.671 -437.5 680.077 
12481500 9706.38 -1618.5 1360.88 975.924 -689.689 1195.03 
10754 3
12490400 9587.12 -975.25 924.625 492.203 -792.254 932.7 
12481700 8131.75 -1955.12 1701.5 388.581 -372.736 538.45 
12481500 10115.2 -2040.88 1316.75 822.686 -849.849 1182.82 
10754.5 3
12490400 9894.12 -1336.62 975.75 600.783 -707.192 927.933 
12481700 8318.12 -2082.5 1696.88 364.726 -249.266 441.768 
12481500 10441.4 -2430.88 1261.12 638.209 -763.209 994.887 
10755 3
12490400 10199.8 -1761 1006.25 593.447 -824.029 1015.48 
12481700 8593.38 -2137.88 1699.75 534.466 -107.524 545.175 
12481500 10744.2 -2883.88 1258.12 588.107 -879.612 1058.11 
10755.5 3
12490400 10636.1 -2216.38 1022.88 886.941 -925.559 1281.92 
12481700 8990.88 -2204.5 1717.62 807.927 -135.417 819.197 
12481500 10947.9 -3281.75 1294 413.872 -808.689 908.443 
10756 3
12490400 10807.1 -2755.5 1103.88 350.41 -1104.76 1159 
12481700 9302.5 -2276.62 1724.12 638.576 -147.797 655.456 
12481500 11208.8 -3552.38 1299.12 534.58 -554.559 770.267 
10756.5 3
12490400 11000.1 -3153.38 1131 379.921 -783.219 870.501 
12481700 9629.88 -2323.62 1714.25 644.439 -92.5197 651.046 
12481500 11557.5 -3809 1281.5 686.516 -505.167 852.348 
10757 3
12490400 11148.5 -3533 1126.88 294.395 -753.224 808.712 
12481700 9939.75 -2532.5 1705.12 614.831 -414.435 741.467 
12481500 11801.1 -4085 1251.88 483.383 -547.619 730.442 
10757.5 3
12490400 11289.9 -3826.88 1126.88 285.03 -592.49 657.485 
12481700 10313.2 -2822 1697 753.024 -583.669 952.741 
12481500 12177.8 -4567.38 1219 759.325 -972.53 1233.85 
10758 3
12490400 11275 -3993.88 1117.62 -29.5726 -332.008 333.322 
12481700 10653.8 -3046.38 1672.25 676.938 -446.074 810.695 
12481500 12613 -5192.62 1176.38 865.308 -1243.04 1514.57 
10758.5 3
12490400 11334.5 -4128 1095.5 115.759 -260.944 285.467 
12481700 10930.4 -3190.25 1664.75 538.181 -279.912 606.622 
12481500 12956.4 -5643.12 1167.88 668.045 -876.459 1102.03 
10759 3
12490400 11429.2 -4234.88 1072.75 196.985 -222.193 296.94 
12481700 11215.5 -3369.38 1638.5 592.775 -372.401 700.047 
12481500 13340.4 -6021.12 1240.25 798.337 -785.863 1120.23 
10759.5 3
12490400 11537.8 -4388.75 1089.38 216.567 -307.136 375.811 
12481700 11562 -3559 1610.75 691.617 -378.493 788.41 
12481500 13747 -6287.62 1266.75 811.627 -531.936 970.409 
10760 3
12490400 11689.1 -4454.62 1035.75 307.673 -133.892 335.544 
12481700 11881.9 -3825.75 1623.75 650.152 -542.175 846.553 
12481500 14061.9 -6510.88 1321.62 639.99 -453.76 784.529 
10760.5 3
12490400 11839.1 -4644.88 1056.88 300.601 -381.263 485.512 
12481700 12094.8 -4145.88 1657.5 426.603 -641.533 770.425 
12481500 14403.9 -6749.5 1318.38 685.371 -478.206 835.712 
10761 3
12490400 11895.4 -4940.25 1072.88 116.701 -612.811 623.824 
12481700 12376.1 -4410.38 1650 583.766 -548.755 801.196 
12481500 14770 -6996 1282 759.595 -511.411 915.711 
10761.5 2
12481700 12581.5 -4674.25 1616.62 416.582 -535.243 678.252 
12481500 15308.9 -7394.12 1276.75 1093.05 -807.556 1359.01 
10762 2
12481700 12771 -5048.62 1623.88 360.952 -713.095 799.244 
12481500 15595.6 -7707 1299.88 546.19 -595.952 808.383 
10762.5 2
12481700 13052.4 -5406 1685.38 568.434 -721.97 918.889 
12481500 15837.5 -8075.88 1269 488.636 -745.202 891.118 
10763 2
12481700 13272.6 -5677.62 1696.62 449.49 -554.337 713.674 
12481500 16071 -8605.62 1291 476.531 -1081.12 1181.49 
10763.5 2
12481700 13477.5 -5880.38 1679.62 412.223 -407.948 579.956 
12481500 16282.1 -8898.75 1301.5 424.799 -589.789 726.846 
10764 2
12481700 13711.6 -5969.12 1659.12 477.806 -181.122 510.983 
12481500 16554.2 -9359.62 1283.12 555.357 -940.561 1092.28 
10764.5 2
12481700 13924.8 -6176.56 1668.78 406.78 -395.86 567.605 
12481500 16973.2 -9707.11 1324.22 799.565 -663.141 1038.78 
10765 2
12481700 14124.9 -6417.43 1689.43 394.634 -475.095 617.617 
12481500 17339 -9866.86 1325.29 721.455 -315.081 787.257 
10765.5 2
12481700 14303.2 -6662.38 1678.12 368.58 -506.088 626.08 
12481500 17528.9 -10540.6 1347.62 392.304 -1392.08 1446.3 
10766 2
12481700 14519.6 -6964.88 1647.5 411.359 -575.095 707.072 
12481500 17742.8 -10717.9 1349.38 406.606 -336.977 528.093 
10766.5 2
12481700 14804 -7233 1638.86 594.927 -560.931 817.668 
12481500 18066.6 -10999.3 1347 677.451 -588.725 897.517 
10767 2
12481700 15085 -7520 1631.62 590.336 -602.941 843.822 
12481500 18383 -11347.6 1390.62 664.766 -731.805 988.662 
10767.5 2
12481700 15335.5 -7776 1622.5 480.806 -491.363 687.468 
12481500 18581.9 -11741.8 1432.75 381.718 -756.478 847.33 
10768 2
12481700 15596.1 -8074.12 1637.38 507.053 -580.01 770.398 
12481500 18898.2 -12081.8 1444.75 615.516 -661.479 903.556 
10768.5 2
12481700 15777.4 -8322 1656.5 354.697 -485.078 600.925 
12481500 19255.5 -12388.6 1476 699.119 -600.538 921.637 
10769 2
12481700 15979.6 -8511 1679.62 404.5 -378 553.628 
12481500 19640.9 -12486.6 1465.5 770.75 -196 795.281 
10769.5 2
12481700 16204 -8772.86 1718.43 452.369 -527.938 695.238 
12481500 19937.9 -12652.7 1483.29 598.754 -334.857 686.029 
10770 2
12481700 16443.2 -8988 1720.12 505.814 -454.847 680.246 
12481500 20284.8 -12877.4 1476.88 733.389 -474.97 873.759 
10770.5 2
12481700 16697 -9238.25 1718 491.764 -484.981 690.679 
12481500 20620 -13099.9 1475.5 649.709 -431.202 779.78 
10771 2
12481700 16964.4 -9474.38 1714.25 521.199 -460.283 695.348 
12481500 20990.8 -13294 1446.38 722.71 -378.411 815.784 
10771.5 2
12481700 17335.6 -9895.75 1720.38 730.807 -829.478 1105.49 
12481500 21328.8 -13432 1430.75 665.354 -271.654 718.674 
10772 2
12481700 17583.5 -10341.2 1745.38 489.872 -880.435 1007.54 
12481500 21720.2 -13605.9 1414 773.715 -343.626 846.59 
10772.5 2
12481700 17855.1 -10726.4 1746 571.88 -810.902 992.275 
12481500 22119.9 -13687 1420.29 841.278 -170.789 858.439 
10773 2
12481700 18206.4 -11028.8 1744.38 742.563 -639.157 979.756 
12481500 22592.5 -13790.2 1401.12 999.245 -218.288 1022.81 
10773.5 2
12481700 18910.2 -11301.2 1740.88 1399.35 -541.75 1500.56 
12481500 23056 -13916.9 1364.12 921.471 -251.74 955.239 
10774 2
12481700 19282.5 -11613.2 1740.38 701.036 -587.571 914.708 
12481500 23670.8 -14110.1 1338.75 1157.72 -363.936 1213.58 
10774.5 2
12481700 19547.5 -11853.8 1721.5 514.563 -466.99 694.878 
12481500 24162 -14304.1 1382.75 953.883 -376.699 1025.57 
10775 2
12481700 19781.8 -12207 1744 475.152 -716.531 859.76 
12481500 24709.1 -14505.9 1368.5 1109.79 -409.229 1182.83 
10775.5 2
12481700 19993.7 -12502.3 1712.57 441.592 -615.179 757.264 
12481500 25039.1 -14577.3 1393.86 687.537 -148.772 703.449 
10776 2
12481700 20225.2 -12797.1 1691.62 485.4 -618.112 785.923 
12481500 25316.4 -14645.2 1409.75 581.199 -142.483 598.41 
10776.5 2
12481700 20539.6 -13100.2 1683.62 635.101 -612.374 882.244 
12481500 25698.8 -14767.5 1466.12 772.475 -246.97 810.994 
10777 2
12481700 20863.6 -13284.6 1689.38 626.692 -356.625 721.058 
12481500 26167.6 -14920.1 1416.5 906.915 -295.213 953.753 
10777.5 2
12481700 21214.6 -13463.5 1661.5 702 -357.75 787.902 
12481500 26618 -15150 1363.12 900.75 -459.75 1011.3 
10778 2
12481700 21514.2 -13570 1659.12 601.657 -213.855 638.533 
12481500 27081.4 -15424.4 1415.88 930.472 -550.954 1081.35 
10778.5 2
12481700 21904.5 -13737.8 1657.62 772.772 -332.178 841.142 
12481500 27516.6 -15663.9 1412.38 861.881 -474.257 983.748 
10779 2
12481700 22309.6 -13815.2 1643.89 795.787 -152.205 810.212 
12481500 27907.1 -15862.4 1431.56 767.163 -390.117 860.657 
10779.5 2
12481700 22740.5 -13973.4 1614.75 811.571 -297.84 864.498 
12481500 28375.5 -16014.1 1422.88 882.088 -285.651 927.187 
10780 2
12481700 23212 -14123.2 1566.88 984.342 -312.891 1032.88 
12481500 28812.6 -16136.2 1555.12 912.578 -254.958 947.525 
10780.5 2
12481700 23713.8 -14242.5 1614 1009.56 -239.94 1037.68 
12481500 29293 -16270.9 1566.88 966.549 -270.875 1003.79 
10781 2
12481700 24089.2 -14459 1617 757.056 -436.492 873.876 
12481500 29715.4 -16299.8 1516 851.562 -58.2157 853.55 
10781.5 2
12481700 24512.9 -14586 1622.12 855.808 -256.566 893.439 
12481500 30108.9 -16333.1 1513.25 794.949 -67.4242 797.804 
10782 2
12481700 24666.8 -14817.6 1669.5 308.367 -464.178 557.272 
12481500 30522.1 -16478.9 1492.38 828.156 -292.084 878.155 
10782.5 2
12481700 25014.9 -15177.4 1662.11 685.313 -708.306 985.571 
12481500 31000.1 -16686.7 1441 940.918 -409.039 1025.98 
10783 2
12481700 25583.5 -15383.5 1651.62 1132.69 -410.469 1204.77 
12481500 31422.9 -16842.8 1389.62 842.159 -310.923 897.722 
10783.5 2
12481700 26055.4 -15424.8 1617.88 1012.61 -88.5193 1016.47 
12481500 31851.2 -16975.4 1346.25 919.26 -284.603 962.308 
10784 2
12481700 26437.6 -15531.6 1593.56 743.542 -207.793 772.031 
12481500 32293.7 -17194.2 1334.33 860.733 -425.773 960.283 
10784.5 2
12481700 26906.9 -15690 1596.5 893.942 -301.799 943.512 
12481500 32939.6 -17500.5 1399.12 1230.4 -583.386 1361.7 
10785 2
12481700 27250.8 -15787.9 1580.75 709.021 -201.804 737.181 
12481500 33397.5 -17574.9 1416 944.072 -153.351 956.446 
10785.5 2
12481700 27811.6 -16014 1681.38 1084.86 -437.379 1169.71 
12481500 33875.9 -17597 1381.12 925.29 -42.795 926.279 
10786 2
12481700 28222.5 -16213.4 1718.75 835.112 -405.234 928.238 
12481500 34274.5 -17624.9 1408.5 810.213 -56.6565 812.192 
10786.5 2
12481700 28540.6 -16299.9 1718.75 618.92 -168.288 641.392 
12481500 34739.8 -17822.8 1419.38 905.156 -384.971 983.62 
10787 2
12481700 28882 -16389 1693.25 708.247 -184.907 731.986 
12481500 35051.5 -17960.5 1423.12 646.784 -285.788 707.11 
10787.5 2
12481700 29388.6 -16320.6 1707.89 1050.95 142.001 1060.5 
12481500 35498.7 -18114.3 1415.22 927.732 -319.156 981.095 
10788 2
12481700 29833.6 -16385 1703.78 860.735 -124.651 869.714 
12481500 35866 -18308.7 1403 710.509 -375.887 803.812 
10788.5 2
12481700 30206.3 -16527.4 1694.71 736.621 -281.479 788.569 
12481500 36340.9 -18432 1449.71 938.453 -243.742 969.59 
10789 2
12481700 30598.1 -16620.9 1668.25 806.254 -192.277 828.864 
12481500 36719.5 -18640.5 1410.5 779.101 -429.012 889.409 
10789.5 2
12481700 31014 -16833.1 1620.67 841.852 -429.628 945.143 
12481500 37162.2 -18793.9 1370.67 896.199 -310.504 948.465 
10790 2
12481700 31431 -16999.9 1570.62 829.026 -331.539 892.862 
12481500 37619.1 -19027.4 1428.25 908.355 -464.187 1020.09 
10790.5 2
12481700 31849.8 -17047.5 1536.38 834.163 -94.8705 839.541 
12481500 38098.2 -19094.1 1420.88 954.432 -132.968 963.65 
10791 2
12481700 32251.6 -17168.2 1528.12 826.903 -248.457 863.423 
12481500 38501.8 -19171.1 1398.5 830.247 -158.436 845.229 
10791.5 2
12481700 32825.8 -17488.8 1599 1128 -629.721 1291.87 
12481500 38938.3 -19212.1 1369.78 857.728 -80.5228 861.499 
10792 2
12481700 33317.8 -17619.9 1595.44 935.361 -249.261 968.004 
12481500 39198.6 -19306.1 1352.89 494.719 -178.707 526.007 
10792.5 2
12481700 33736.5 -17651.4 1595.38 845.903 -63.6083 848.292 
12481500 39409 -19380.8 1364.88 425.14 -150.786 451.088 
10793 2
12481700 34171 -17590.3 1594.33 855.315 120.161 863.714 
12481500 39596.2 -19399 1370.67 368.548 -35.9252 370.294 
10793.5 2
12481700 34525.1 -17556 1605.57 727.193 70.4997 730.602 
12481500 39696.7 -19436.4 1351.57 206.349 -76.8554 220.197 
10794 2
12481700 34938.5 -17560.1 1645.38 885.133 -8.83298 885.177 
12481500 39785.6 -19501.9 1355.38 190.387 -140.142 236.404 
10794.5 2
12481700 35345.6 -17627.4 1645.88 787.476 -130.077 798.147 
12481500 39851.4 -19548 1349.25 127.176 -89.2166 155.349 
10795 2
12481700 35628.2 -17739 1653.33 548.732 -216.748 589.989 
12481500 39823.4 -19536.9 1355 -54.2341 21.575 58.3679 
10795.5 2
12481700 35986.8 -17849.8 1644.5 698.885 -215.887 731.469 
12481500 39832.1 -19603 1322.25 16.9212 -128.872 129.978 
10796 2
12481700 36418.2 -17798.1 1630.62 863 103.25 869.155 
12481500 40036.5 -19571.4 1267.5 408.75 63.25 413.615 
10796.5 2
12481700 36763.1 -17842.9 1598.38 695.312 -90.2218 701.142 
12481500 40215.2 -19719 1275 360.383 -297.631 467.397 
10797 2
12481700 37037.1 -18105.5 1574.25 549.098 -526.303 760.594 
12481500 40360.4 -19906.1 1245.75 290.832 -375 474.561 
10797.5 2
12481700 37454.2 -18277 1566.5 824.358 -338.933 891.314 
12481500 40728.6 -20111.4 1230.12 727.767 -405.632 833.176 
10798 2
12481700 37803.9 -18381.4 1609.62 704.889 -210.433 735.63 
12481500 41114.1 -20320.5 1389.88 777.218 -421.623 884.213 
10798.5 2
12481700 38104.2 -18553.5 1613.5 609.28 -349.138 702.225 
12481500 41354.6 -20397.6 1452.62 487.83 -156.44 512.3 
10799 2
12481700 38513.4 -18740.9 1602 818.25 -374.75 899.984 
12481500 41557.6 -20247.5 1438.75 406 300.25 504.961 
10799.5 2
12481700 38891.6 -18896.2 1589.88 761.066 -312.626 822.774 
12481500 41714.2 -20123.1 1382.88 315.141 250.252 402.417 
10800 2
12481700 39198.2 -19023.8 1576.5 588.532 -244.722 637.384 
12481500 42103.8 -20180.4 1369.75 747.601 -109.885 755.633 
10800.5 2
12481700 39499.8 -19127 1575.25 598.214 -204.861 632.32 
12481500 42652.2 -20414 1523 1088.29 -463.542 1182.9 
10801 2
12481700 39911.5 -19121.8 1571.75 840.306 10.7143 840.374 
12481500 43100.9 -20654 1595.38 915.561 -489.796 1038.34 
10801.5 2
12481700 40323 -18975.2 1574.5 834.686 297.16 886.005 
12481500 43431.8 -20945.5 1585.25 671.146 -591.278 894.453 
10802 2
12481700 40660.9 -18872.5 1566.38 670.387 203.869 700.701 
12481500 43732.8 -21124.4 1544.12 597.222 -354.911 694.72 
10802.5 2
12481700 40985.5 -18809 1555.88 676.302 132.292 689.119 
12481500 44161.2 -21272.2 1496 892.708 -308.073 944.371 
10803 2
12481700 41300.8 -18695 1572 607.472 219.653 645.964 
12481500 44376.2 -21133.1 1432.89 414.205 268.09 493.394 
10803.5 2
12481700 41542 -18602 1581 483.411 186.373 518.094 
12481500 44693.6 -21200.1 1411.71 635.97 -134.332 650.003 
10804 2
12481700 41806.4 -18525.3 1595.89 541.894 157.104 564.208 
12481500 45078.9 -21514.8 1446.11 789.585 -644.744 1019.38 
10804.5 2
12481700 42117.5 -18511.6 1618.25 615.952 27.1452 616.549 
12481500 45392.2 -21694.2 1460.25 620.517 -355.391 715.083 
10805 2
12481700 42421.9 -18605 1600.88 591.019 -181.311 618.205 
12481500 45554.6 -21861.1 1438.5 315.291 -324.029 452.11 
10805.5 2
12481700 42746.6 -18702.3 1585.29 683.571 -204.812 713.595 
12481500 45751 -21952.1 1457.14 413.421 -191.617 455.669 
10806 2
12481700 43144.5 -18933.5 1581.5 807.157 -468.994 933.52 
12481500 46011.2 -22210.9 1487.62 527.89 -524.812 744.376 
10806.5 2
12481700 43372 -18967.8 1566.38 458.669 -69.0524 463.838 
12481500 46184.4 -22402.1 1481.25 349.042 -385.585 520.102 
10807 2
12481700 43633.3 -19340.9 1541.78 512.418 -731.645 893.239 
12481500 46305.7 -22405 1459.56 237.827 -5.63725 237.894 
10807.5 2
12481700 43864 -19740.5 1529.5 460.413 -797.627 920.971 
12481500 46434.8 -22809 1452.62 257.651 -806.387 846.549 
10808 2
12481700 44088.6 -19992.1 1536.62 457.485 -512.475 686.966 
12481500 46799.9 -23451.1 1446.5 743.635 -1307.79 1504.43 
10808.5 2
12481700 44374.4 -20222.1 1527.44 559.334 -450.071 717.926 
12481500 47232.1 -23833.3 1446.67 845.863 -747.962 1129.13 
10809 1
12481700 44750 -20632.5 1569 749.612 -819.139 1110.36 
10809.5 1
12481700 45143.6 -21129.6 1628.78 783.975 -990.151 1262.94 
10810 1
12481700 45459.8 -21483.2 1641.88 621.207 -694.881 932.072 
10810.5 1
12481700 45600.9 -21678.2 1666.22 288.039 -397.902 491.215 
10811 1
12481700 45848.6 -21858 1700.88 508.698 -369.154 628.529 
10811.5 1
12481700 46091.9 -22093.9 1712.67 481.711 -467.107 670.995 
10812 1
12481700 46296 -22305.6 1739.88 406.596 -421.785 585.852 
10812.5 1
12481700 46521.8 -22606.4 1709.12 468.361 -623.963 780.187 
10813 1
12481700 46750.1 -22862.4 1670.11 449.53 -504.074 675.402 
10813.5 1
12481700 46965.7 -23062 1676.33 409.024 -378.663 557.392 
10814 1
12481700 47106.8 -23309.9 1675.25 285.594 -501.771 577.354 
10814.5 1
12481700 47335.4 -23535 1675 477.441 -469.99 669.956 
10816.5 1
12481700 46458.2 -23569.2 1760.38 -431.903 -16.8636 432.232 
10817 1
12481700 46198.8 -23386 1695.62 -538.382 380.187 659.088 
10817.5 1
12481700 45942.4 -23258.8 1626.33 -528.465 262.314 589.986 
10818 1
12481700 45703 -23083.8 1631.44 -464.941 339.806 575.88 
10818.5 1
12481700 45418.7 -22957.6 1587.33 -554.256 246.047 606.415 
10819 1
12481700 45213.2 -22809.9 1556.12 -414.983 298.345 511.097 
10819.5 1
12481700 44816.9 -22570.9 1549 -783.322 472.305 914.694 
10820 1
12481700 44336.5 -22304.5 1492.5 -982.39 544.763 1123.32 
10820.5 1
12481700 44069.6 -22091.9 1440.44 -558.461 444.793 713.947 
10821 1
12481700 43667.9 -21759.4 1461.33 -786.04 650.576 1020.35 
10821.5 1
12481700 43220.4 -21392 1542.56 -893.103 733.422 1155.66 
10822 1
12481700 42734.4 -21080.7 1527.56 -927.481 594.148 1101.47 
10822.5 1
12481700 42348.5 -20738.5 1652 -784.44 695.461 1048.34 
10823 1
12481700 42185.8 -20525.3 1665.44 -341.853 447.829 563.396 
10823.5 1
12481700 41554.8 -20465.9 1565.33 -1262 118.889 1267.59 
10824 1
12481700 41060 -20279.6 1583.33 -999.551 376.431 1068.08 
10824.5 1
12481700 40727.6 -20246.3 1608.11 -650.576 65.0141 653.817 
10825 1
12481700 40159.9 -19757.1 1427 -1137.61 980.405 1501.78 
10825.5 1
12481700 39609.4 -19587.2 1448.44 -1105.31 341.142 1156.76 
10826 1
12481700 39126.3 -19368.6 1451 -927.277 419.706 1017.84 
10826.5 1
12481700 38637.7 -19310 1470 -987.205 118.294 994.268 
10827 1
12481700 38156 -19181 1500.11 -980.991 262.729 1015.56 
10827.5 1
12481700 37614.9 -19086 1526.78 -1077.91 189.243 1094.4 
10828 1
12481700 36913.4 -19160 1514.33 -1400.09 -147.705 1407.86 
10828.5 1
12481700 36444.6 -19277 1475.89 -928.493 -231.683 956.962 
10829 1
12481700 36016.7 -19203 1504.11 -852.368 147.41 865.021 
10829.5 1
12481700 35464.1 -19108.2 1539.78 -1139.29 195.418 1155.93 
10830 1
12481700 34906.9 -18857.8 1562.44 -1110 498.893 1216.97 
10830.5 1
12481700 34519.1 -18647.7 1569 -778.67 421.91 885.627 
10831 1
12481700 34093.4 -18455.9 1537.3 -820.253 369.493 899.633 
10831.5 1
12481700 33472.1 -18324.4 1542 -1187.93 251.349 1214.23 
10832 1
12481700 32984.2 -18187.1 1546.11 -987.629 278.003 1026.01 
10832.5 1
12481700 32525.5 -17954.1 1564 -934.261 474.513 1047.86 
10833 1
12481700 32025.1 -17721.8 1514.44 -1064.66 494.356 1173.83 
10833.5 1
12481700 31446.6 -17427.1 1460.78 -1159.43 590.514 1301.15 
10834 1
12481700 30903.3 -17154.6 1405.89 -1090.81 547.3 1220.41 
10834.5 1
12481700 30359.5 -16802.7 1460.1 -1037.85 671.48 1236.13 
10835 1
12481700 29888.1 -16602.2 1509.67 -899.597 382.591 977.574 
10835.5 1
12481700 29494.3 -16431.4 1569.33 -800.361 347.109 872.389 
10836 1
12481700 29071.9 -16258.3 1626.78 -867.442 355.464 937.449 
10836.5 1
12481700 28608.5 -16091.2 1640.1 -921.25 332.273 979.34 
10837 1
12481700 28079.8 -15948.8 1619.33 -1036.71 279.259 1073.66 
10837.5 1
12481700 27776.2 -15749.3 1670.78 -620.768 407.862 742.768 
10838 1
12481700 27357.7 -15432.7 1577.11 -833.776 630.81 1045.52 
10838.5 1
12481700 26761.7 -15164.9 1466.56 -1170.92 526.086 1283.68 
10839 1
12481700 26245.1 -14920.6 1479.56 -1022.88 483.828 1131.54 
10839.5 1
12481700 25859.2 -14754 1473.12 -808.933 349.173 881.076 
10840 1
12481700 25359.4 -14660 1485.56 -1017.93 191.446 1035.78 
10840.5 1
12481700 24779.2 -14564 1518 -1142.17 188.976 1157.7 
10841 1
12481700 24350.1 -14465.4 1524.44 -854.803 196.326 877.059 
10841.5 1
12481700 23829.8 -14274.9 1510.22 -1012.32 370.731 1078.07 
10842 1
12481700 23151.6 -14131 1438.33 -1372.92 291.273 1403.48 
10842.5 1
12481700 22657.9 -13993.9 1435.12 -1003.42 278.709 1041.4 
10843 1
12481700 22233.1 -13819.1 1436 -883.085 363.334 954.909 
10843.5 1
12481700 21670.9 -13791.2 1545.89 -1126.7 55.8896 1128.08 
10844 1
12481700 21369.2 -13689 1507.89 -610.661 206.928 644.768 
10844.5 1
12481700 20967.1 -13481.7 1532.22 -779.285 401.809 876.776 
10845 1
12481700 20580.9 -13273.4 1547.78 -747.045 402.751 848.696 
10845.5 1
12481700 20245.2 -13085.6 1573.56 -674.029 377.287 772.438 
10846 1
12481700 19888.4 -12868.6 1552.62 -731.244 444.53 855.76 
10846.5 1
12481700 19544.9 -12586.2 1534.5 -685.579 563.723 887.582 
10847 1
12481700 19174.3 -12379.7 1544.44 -754.718 420.638 864.023 
10847.5 1
12481700 18830.6 -12100.1 1530.2 -688.844 560.254 887.914 
10848 1
12481700 18361.5 -11786.4 1502.7 -891.825 596.388 1072.86 
10848.5 1
12481700 17711.2 -11378.3 1445.67 -1287.68 808.053 1520.22 
10849 1
12481700 17134.1 -11060.8 1463.56 -1189.92 654.754 1358.16 
10849.5 1
12481700 16755 -10768.4 1527.44 -761.267 587.015 961.309 
10850 1
12481700 16421.5 -10414.6 1531 -646.318 685.697 942.288 
10850.5 1
12481700 15985.9 -9993.78 1503 -892.646 862.392 1241.18 
10851 1
12481700 15680 -9496.56 1501.22 -619.208 1006.52 1181.74 
10851.5 1
12481700 15356.3 -9072.33 1509.56 -657.859 862.24 1084.54 
10852 1
12481700 15141.6 -8748.67 1498.89 -440.118 663.251 795.994 
10852.5 1
12481700 14740.8 -8278.89 1540.44 -770.726 903.419 1187.51 
10853 1
12481700 14243.6 -7719.78 1541.33 -976.861 1098.45 1469.98 
10853.5 1
12481700 13902.2 -7303.89 1550.56 -674.572 821.915 1063.29 
10854 1
12481700 13630.8 -6931.89 1521.89 -540.726 741.036 917.343 
10854.5 1
12481700 13276.5 -6570.12 1544.25 -727.47 742.842 1039.72 
10855 1
12481700 12933.1 -6202 1484.33 -693.715 743.687 1017.01 
10855.5 1
12481700 12550 -5812.11 1435.44 -752.674 765.99 1073.9 
10856 1
12481700 12186.3 -5335.67 1413.33 -713.072 934.205 1175.25 
10856.5 1
12481700 11667.7 -4902.89 1456.33 -1035.26 863.828 1348.32 
10857 1
12481700 11373.4 -4501.22 1433.78 -614.243 838.553 1039.45 
10857.5 1
12481700 11068.9 -4130.89 1451.89 -611.557 743.641 962.811 
10858 1
12481700 10830.8 -3615.78 1458.56 -471.507 1020.02 1123.73 
10858.5 1
12481700 10556.6 -3170.11 1505.33 -551.755 896.714 1052.87 
10859 1
12481700 10274.4 -2847 1512.67 -568.772 651.434 864.794 
10859.5 1
12481700 9926 -2355.56 1524.11 -677.907 956.118 1172.06 
10860 1
12481700 9601.67 -1958.22 1490 -630.999 773.022 997.859 
10860.5 1
12481700 9231.38 -1529.38 1500.25 -777.924 900.94 1190.32 
10861 1
12481700 9078 -1196.4 1529.9 -300.735 652.892 718.825 
10861.5 1
12481700 8761.22 -679.556 1500.78 -611.54 997.769 1170.27 
10862 1
12481700 8382.25 -191.25 1452.12 -784.622 1010.98 1279.73 
10862.5 1
12481700 8073.67 179.111 1421 -640.214 768.384 1000.14 
10863 1
12481700 7747.78 497.333 1442.33 -630.346 615.517 881.02 
10863.5 1
12481700 7341.11 974.444 1435.56 -806.878 946.649 1243.86 
10864 1
12481700 7025.88 1324.62 1394 -639.424 710.305 955.718 
10864.5 1
12481700 6695.78 1788.22 1366.11 -670.929 942.271 1156.73 
10865 1
12481700 6134.44 2356.44 1286.22 -1075.35 1088.55 1530.14 
10865.5 1
12481700 5785.62 2712.88 1262.75 -696.246 711.438 995.441 
10866 1
12481700 5390.11 2912.11 1274.44 -827.435 416.812 926.488 
10866.5 1
12481700 4943.33 3330.33 1314.67 -906.243 848.321 1241.34 
10867 1
12481700 4560.11 3519.67 1377.44 -766.444 378.667 854.883 
10867.5 1
12481700 4150.11 3912.11 1468.11 -799.22 764.999 1106.33 
10868 1
12481700 3794.25 4180.12 1534.75 -741.377 558.362 928.121 
10868.5 1
12481700 3602.3 4656.1 1579 -370.56 918.871 990.776 
10869 1
12481700 3416.11 5055.89 1662.78 -365.793 785.44 866.441 
10869.5 1
12481700 3136 5472.89 1683.44 -565.881 842.424 1014.84 
10870 1
12481700 3080.89 5805 1668.89 -109.131 657.646 666.639 
10870.5 1
12481700 2780.22 6182.33 1668 -617.385 774.812 990.706 
10871 1
12481700 2254 6717.22 1693.67 -1073.92 1091.61 1531.31 
10871.5 1
12481700 1823 7015 1786.56 -840.156 580.464 1021.18 
10872 1
12481700 1120.22 6988.67 1804.78 -1402.75 -52.5615 1403.73 
10872.5 1
12481700 603.778 7254.11 1824 -1043.32 536.251 1173.07 
10873 1
12481700 640.667 7604.67 1799.11 72.7592 691.431 695.249 
10873.5 1
12481700 330.222 7984.44 1792.44 -606.337 741.753 958.041 
10874 1
12481700 327.444 8567 1798 -5.61167 1176.88 1176.89 
10874.5 1
12481700 527.889 8942.67 1797.78 411.59 771.389 874.327 
10875 1
12481700 796.556 9363.78 1795.33 553.952 868.27 1029.93 
10875.5 1
12481700 696.333 9924 1826.33 -203.704 1138.66 1156.74 
10876 1
12481700 387.667 10548 1881.89 -594.733 1202.31 1341.37 
10876.5 1
12481700 191 11060.3 1896.67 -397.306 1035.02 1108.65 
