# Supplementary material for: Intrinsic group behaviour II: On the dependence of triad spatial dynamics on social and personal features; and on the effect of social interaction on small group dynamics
Source: PLoS One. 2019 Dec 3;14(12):e0225704. doi: 10.1371/journal.pone.0225704 (PMC6890182; doi:10.1371/journal.pone.0225704)
Supplement: S4 Data Set — (ZIP) [file pone.0225704.s004.zip › set_3_nint/group_traj_triad_noint/traj_3_0324_29.dat]

3 12474301 12474601 12462102 0 0 1 0 2 1 0 30 10 40 1624 1774.8 1464.05 
10581.5 1
12462102 -13259.5 -947 1557.5 0 0 0 
10582 1
12462102 -13266.7 -969.5 1601.83 -20.9552 -65.7895 69.0462 
10582.5 1
12462102 -13402.3 -975.833 1591.17 -265.492 -12.394 265.782 
10583 1
12462102 -13759.8 -617.5 1611 -675.803 677.379 956.845 
10583.5 1
12462102 -14016.5 -383.5 1636.5 -502.283 457.926 679.694 
10584 1
12462102 -14161 -397.8 1688.2 -283.333 -28.0392 284.717 
10584.5 1
12462102 -14194.4 -601 1664 -74.0576 -450.554 456.6 
10585 1
12462102 -14312 -901.5 1606.83 -242.975 -620.868 666.719 
10585.5 1
12462102 -14137.2 -1773.17 1467.17 320.795 -1599.39 1631.24 
10586 1
12462102 -14274.4 -2253 1489 -278.364 -973.293 1012.32 
10586.5 1
12462102 -14386.8 -2354 1514.33 -229.925 -206.544 309.073 
10587 1
12462102 -14480 -2495.4 1504.2 -190.525 -289.162 346.286 
10587.5 1
12462102 -14621 -2724.67 1467.5 -292.531 -475.657 558.412 
10588 1
12462102 -14455.2 -3105.5 1536.33 314.674 -722.644 788.184 
10588.5 1
12462102 -14299.2 -3791.17 1590.5 296.015 -1301.08 1334.32 
10589 1
12462102 -14408.4 -4284.4 1593 -230.45 -1040.58 1065.79 
10589.5 1
12462102 -13897.5 -5169.5 1619 1068.83 -1851.67 2138.01 
10590 1
12462102 -13921.5 -5340.67 1629 -47.619 -339.616 342.939 
10590.5 1
12462102 -13884 -5244.5 1597 72.8155 186.731 200.426 
10591 1
12462102 -13843.6 -5313.2 1548 82.1138 -139.634 161.989 
10591.5 1
12462102 -13890.2 -5298.17 1573.5 -94.0741 30.3704 98.8549 
10592 1
12462102 -14028.2 -5041.83 1619.5 -262.857 488.254 554.514 
10592.5 1
12462102 -14154.4 -4928.2 1593.6 -270.307 243.326 363.694 
10593 1
12462102 -14126.2 -4878.83 1681.83 56.6934 99.1299 114.197 
10593.5 1
12462102 -14153.2 -4804.83 1840.83 -52.5292 143.969 153.253 
10594 1
12462102 -14173.8 -4789.33 1651.67 -40.3646 30.2734 50.4557 
10594.5 1
12462102 -14228 -4785.6 1544.6 -111.684 7.69759 111.949 
10595 1
12462102 -14235 -4763.67 1692.17 -14.2857 44.7619 46.9863 
10595.5 1
12462102 -14237 -4986.67 1580.33 -3.71057 -413.729 413.746 
10596 1
12462102 -14304.7 -5326.67 1686.17 -131.137 -658.915 671.837 
10596.5 1
12462102 -14393.6 -5374.4 1665.8 -181.868 -97.6142 206.408 
10597 1
12462102 -14441.3 -5434.33 1650.17 -95.8501 -120.348 153.853 
10597.5 1
12462102 -14453.8 -5471 1676.4 -26.2456 -77.193 81.5327 
10598 1
12462102 -14426.3 -5532.33 1676.5 55.4882 -123.906 135.763 
10598.5 1
12462102 -14438 -5504 1642.8 -22.3499 54.2784 58.6998 
10599 1
12462102 -14604.7 -5310.17 1696.33 -336.7 391.582 516.434 
10599.5 1
12462102 -14698 -5079 1724.4 -187.041 463.26 499.594 
10600 1
12462102 -14714.8 -5014.83 1728.67 -34.0756 129.892 134.287 
10600.5 1
12462102 -14712.4 -5175.2 1727.8 4.77124 -314.444 314.481 
10601 1
12462102 -14685.3 -5313.33 1728.83 53.2808 -271.916 277.087 
10601.5 1
12462102 -14617.2 -5376.2 1730 134.917 -124.488 183.576 
10602 1
12462102 -14557.3 -5335.67 1626.5 119.973 81.2291 144.885 
10602.5 1
12462102 -14432.8 -5424.4 1572 248.074 -176.76 304.606 
10603 1
12462102 -14086.6 -5661.2 1604.6 730.38 -499.578 884.891 
10603.5 1
12462102 -13798.5 -5708.5 1612.33 550.86 -90.4398 558.235 
10604 1
12462102 -13313 -5564.6 1173 933.654 276.731 973.802 
10604.5 1
12462102 -13579.8 -5500.6 1450.2 -581.264 139.434 597.753 
10605 1
12462102 -13994.5 -5296.33 1680.67 -832.731 410.174 928.269 
10605.5 1
12462102 -14270.3 -5260.17 1695.33 -528.416 69.2848 532.939 
10606 1
12462102 -14568 -5326.6 1715.2 -589.439 -131.551 603.94 
10606.5 1
12462102 -14834.5 -5404.67 1740.5 -550.62 -161.295 573.758 
10607 1
12462102 -14995.2 -5471 1695.6 -327.959 -135.374 354.8 
10607.5 1
12462102 -15070 -5585.67 1714.67 -153.909 -235.94 281.701 
10608 1
12462102 -14993.3 -5647.5 1749.17 144.11 -116.228 185.14 
10608.5 1
12462102 -14787.2 -5795 1688 415.591 -297.379 511.029 
10609 1
12462102 -14564.6 -5903.4 1604.6 483.913 -235.652 538.241 
10609.5 1
12462102 -14547.5 -5877.83 1595.67 32.6336 48.7913 58.6988 
10610 1
12462102 -14538.2 -5856.33 1621.83 17.9143 41.2668 44.9874 
10610.5 1
12462102 -14432.6 -5813.8 1632.2 210.292 84.7278 226.719 
10611 1
12462102 -14368.8 -5789 1621.67 128.303 49.8994 137.665 
10611.5 1
12462102 -14265.6 -5778.8 1607 209.824 20.7317 210.846 
10612 1
12462102 -14256.3 -5788.67 1652 18.1344 -19.3085 26.4892 
10612.5 1
12462102 -14198.2 -5722.4 1498.8 117.679 134.143 178.445 
10613 1
12462102 -14108.8 -5761.83 1505.67 180.175 -79.5027 196.936 
10613.5 1
12462102 -13905.2 -5829.8 1485.2 413.889 -138.144 436.334 
10614 1
12462102 -13725.2 -5853.33 1579.33 380.62 -49.7533 383.858 
10614.5 1
12462102 -13534.2 -5846 1542 361.742 13.8889 362.009 
10615 1
12462102 -13245.2 -5870.67 1593.17 536.178 -45.7638 538.128 
10615.5 1
12462102 -13108.2 -5760.2 1531.4 290.8 234.536 373.593 
10616 1
12462102 -12924 -5655.83 1549.67 375.918 212.993 432.066 
10616.5 1
12462102 -12786.2 -5466.4 1514.2 268.093 368.547 455.742 
10617 1
12462102 -12645.5 -5217.17 1553 284.818 504.521 579.364 
10617.5 1
12462102 -12441 -5027.5 1553.5 397.86 369.001 542.637 
10618 1
12462102 -12260.2 -4785.17 1540.5 358.086 479.868 598.748 
10618.5 1
12462102 -12095.8 -4534.6 1566.4 341.719 520.929 623.007 
10619 1
12462102 -11913.2 -4393 1577.83 390.242 302.564 493.795 
10619.5 1
12462102 -11595 -4228.33 1537.17 633.798 328.021 713.651 
10620 1
12462102 -11339.7 -4133.67 1521.5 511.69 189.713 545.727 
10620.5 1
12462102 -11153 -3834.33 1494.83 364.583 584.635 688.999 
10621 1
12462102 -10798 -3636.83 1544.33 712.851 396.586 815.744 
10621.5 1
12462102 -10407 -3470 1534.67 794.715 339.092 864.035 
10622 1
12462102 -10061.1 -3317.43 1541.43 658.776 290.612 720.028 
10622.5 1
12462102 -9755.5 -3119.67 1550.33 578.869 374.549 689.475 
10623 1
12462102 -9421.67 -2990.83 1520.17 699.86 270.091 750.169 
10623.5 1
12462102 -9041.67 -2927.67 1471.5 772.358 128.388 782.956 
10624 1
12462102 -8748.5 -2836.5 1501.5 619.803 192.741 649.08 
10624.5 1
12462102 -8161 -2687.14 1432.71 1143 290.578 1179.35 
10625 1
12462102 -7699 -2580 1417.33 902.344 209.263 926.291 
10625.5 1
12462102 -7422.43 -2479.14 1347.71 538.077 196.22 572.738 
10626 1
12462102 -7114.17 -2340.5 1390 586.049 263.58 642.595 
10626.5 1
12462102 -6626.83 -2176.17 1541.5 1004.81 338.832 1060.4 
10627 1
12462102 -6251.17 -2118.5 1573 797.594 122.435 806.936 
10627.5 1
12462102 -5804.71 -2044.29 1496.57 855.273 142.173 867.009 
10628 1
12462102 -5490.33 -1961 1411.17 626.257 165.908 647.86 
10628.5 1
12462102 -5258 -1890 1508.43 465.598 142.285 486.853 
10629 1
12462102 -4742 -1724.17 1656 1036.14 332.999 1088.34 
10629.5 1
12462102 -4285 -1475.43 1701.57 934.56 508.667 1064.02 
10630 1
12462102 -3900 -1496.83 1717.33 787.321 -43.7725 788.537 
10630.5 1
12462102 -3512.43 -1545.29 1684.57 794.204 -99.2877 800.386 
10631 1
12462102 -3069.5 -1421.33 1676.17 885.857 247.905 919.891 
10631.5 1
12462102 -2666 -1369.57 1698 799.01 102.499 805.557 
10632 1
12462102 -2329.14 -1373.71 1686.29 636.781 -7.83149 636.829 
10632.5 1
12462102 -2192.17 -1332.33 1661.83 278.407 84.1076 290.834 
10633 1
12462102 -1761.43 -1188 1617.57 873.708 292.765 921.454 
10633.5 1
12462102 -1391.57 -1004.29 1593.71 720.969 358.118 805.012 
10634 1
12462102 -1093.5 -973.167 1570 602.165 62.8668 605.437 
10634.5 1
12462102 -770.429 -916.571 1541.29 660.678 115.737 670.738 
10635 1
12462102 -455.286 -908.286 1503.14 606.044 15.9341 606.253 
10635.5 1
12462102 -134 -943 1465.67 655.685 -70.8455 659.501 
10636 1
12462102 197.429 -898.286 1427.29 675.007 91.0678 681.123 
10636.5 1
12462102 475.286 -883.714 1397 552.4 28.969 553.159 
10637 1
12462102 663.5 -910.833 1379.5 377.94 -54.4559 381.843 
10637.5 1
12462102 871 -863.714 1414.43 434.1 98.5754 445.152 
10638 1
12462102 868 -940.571 1401 -5.88235 -150.7 150.815 
10638.5 1
12462102 696.857 -1085.57 1351.14 -341.603 -289.421 447.724 
10639 1
12462102 930 -1190.86 1361.57 445.78 -201.311 489.128 
10639.5 1
12462102 1545.83 -1616.33 1323 1217.06 -840.862 1479.29 
10640 1
12462102 1593.86 -1681 1305.43 97.6094 -131.436 163.717 
10640.5 1
12462102 1732.67 -1568.5 1289.67 292.847 237.342 376.949 
10641 1
12462102 2036.14 -1448.86 1260.14 613.083 241.703 659.008 
10641.5 1
12462102 2291.57 -1319.86 1224.43 487.459 246.183 546.098 
10642 1
12462102 2290.57 -1380.71 1215 -1.97629 -120.271 120.287 
10642.5 1
12462102 2247.29 -1365.29 1210 -84.7079 30.1929 89.9279 
10643 1
12462102 2154.83 -1330.83 1203.17 -190.623 71.0358 203.429 
10643.5 1
12462102 1905.29 -1517.43 1182.14 -517.734 -387.127 646.464 
10644 1
12462102 1474.86 -1884.14 1138.29 -800.053 -681.625 1051.05 
10644.5 1
12462102 1327.57 -1940.29 1114.57 -291.655 -111.174 312.125 
10645 1
12462102 1263.29 -1904 1081.43 -131.195 74.0525 150.652 
10645.5 1
12462102 719.333 -2075.67 1074 -1157.35 -365.248 1213.61 
10646 1
12462102 494 -2113.14 1105 -462.697 -76.9532 469.052 
10646.5 1
12462102 462.571 -1978.29 1095.43 -60.0929 257.853 264.763 
10647 1
12462102 458.5 -1812.83 1082.17 -8.34309 339.042 339.144 
10647.5 1
12462102 584.125 -1592.88 1054.5 242.988 425.451 489.951 
10648 1
12462102 756.167 -1594.5 1012.83 343.397 -3.24351 343.412 
10648.5 1
12462102 887.571 -1581.14 1012.57 274.905 27.9438 276.322 
10649 1
12462102 940.429 -1570.71 1000.29 104.049 20.5287 106.055 
10649.5 1
12462102 1013 -1658.43 971.571 142.576 -172.327 223.662 
10650 1
12462102 1048.14 -1637.71 960.286 69.4523 40.9373 80.6194 
10650.5 1
12462102 1162 -1647.14 967.857 225.907 -18.7075 226.68 
10651 1
12462102 1121.43 -1711.57 950.571 -82.295 -130.687 154.439 
10651.5 1
12462102 1093.5 -1718 978.167 -56.1943 -12.9348 57.6638 
10652 1
12462102 1084.43 -1731.57 1092.86 -18.3261 -27.417 32.9779 
10652.5 1
12462102 1127.14 -1737.86 1046.57 81.8281 -12.0416 82.7094 
10653 1
12462102 1179.67 -1739.33 1026.17 106.109 -2.9822 106.151 
10653.5 1
12462102 1286 -1671.71 1080.86 211.819 134.699 251.021 
10654 1
12462102 1408.83 -1606.67 1095.33 255.371 135.234 288.968 
10654.5 1
12462102 1600.71 -1362.71 1102 397.269 505.077 642.593 
10655 1
12462102 1290.43 -1001.86 1139.14 -584.342 679.58 896.262 
10655.5 1
12462102 989.333 -789.333 1165.33 -610.741 431.083 747.554 
10656 1
12462102 887 -631.571 1195.57 -208.844 321.963 383.765 
10656.5 1
12462102 809.286 -572.571 1232.57 -148.878 113.027 186.922 
10657 1
12462102 588.5 -451.5 1352.5 -448.751 246.08 511.794 
10657.5 1
12462102 522.286 -386.429 1374 -137.374 135.003 192.607 
10658 1
12462102 353.833 -395.833 1383.5 -332.91 -18.5865 333.428 
10658.5 1
12462102 226.143 -546.429 1352.43 -260.593 -307.337 402.945 
10659 1
12462102 -203.429 -666 1374.86 -802.937 -223.498 833.462 
10659.5 1
12462102 -532.667 -773.333 1390.5 -684.487 -223.146 719.942 
10660 1
12462102 -772.286 -830.571 1375.57 -495.081 -118.261 509.009 
10660.5 1
12462102 -892.429 -963.571 1395.14 -232.385 -257.253 346.673 
10661 1
12462102 -965.714 -1088.29 1372.14 -143.416 -244.059 283.078 
10661.5 1
12462102 -1035.67 -1195.33 1365.17 -142.76 -218.465 260.973 
10662 1
12462102 -1003.43 -1050.57 1350.86 64.8654 291.271 298.407 
10662.5 1
12462102 -1016.86 -984.571 1337.43 -25.5296 125.475 128.046 
10663 2
12474301 -18601 10922 1307 0 0 0 
12462102 -1062.29 -1059.86 1326 -90.1361 -149.376 174.464 
10663.5 2
12474301 -18466.8 10723 1318.83 520.026 -771.318 930.246 
12462102 -1060.17 -1136.33 1324.83 4.50861 -162.715 162.778 
10664 2
12474301 -18200 10223.3 1354.71 540.148 -1011.57 1146.75 
12462102 -984.143 -1466.29 1313 153.894 -667.92 685.42 
10664.5 2
12474301 -17879.4 9923.57 1166.57 631.046 -589.989 863.89 
12462102 -1037.71 -1374.57 1310.43 -105.456 180.54 209.083 
10665 2
12474301 -17588.1 9581.14 1351.86 582.571 -684.857 899.121 
12462102 -1037.86 -1100.43 1290.57 -0.285714 548.286 548.286 
10665.5 2
12474301 -17339.9 9104.29 1339.43 492.63 -946.145 1066.71 
12462102 -1032.29 -878.286 1319.14 11.0544 440.76 440.898 
10666 2
12474301 -17045.6 8604.29 1402.43 585.061 -994.036 1153.43 
12462102 -1039.43 -816.143 1351 -14.2005 123.544 124.358 
10666.5 3
12474601 -17504.3 10007 989.667 0 0 0 
12474301 -16865 8250.57 1461.14 346.586 -678.914 762.264 
12462102 -1068.57 -597.429 1435.14 -55.9364 419.797 423.507 
10667 3
12474601 -17329.2 9800.17 1039.5 522.886 -617.413 809.079 
12474301 -16507.2 7857.17 1423.17 737.801 -811.144 1096.5 
12462102 -1098.67 -404.333 1488.67 -62.052 398.135 402.941 
10667.5 3
12474601 -16747.6 9314.38 1088.75 1186.82 -991.412 1546.43 
12474301 -16092.8 7368.5 1412.75 845.748 -997.279 1307.61 
12462102 -1118.88 -308.625 1538.75 -41.2415 195.323 199.63 
10668 3
12474601 -16370.6 8807.29 1211.57 732.143 -984.639 1227.01 
12474301 -15710.1 6931 1415.71 742.926 -849.515 1128.55 
12462102 -981.286 -113.286 1511.14 267.164 379.3 463.945 
10668.5 3
12474601 -16051.3 8411.57 1199.71 648.955 -804.297 1033.46 
12474301 -15380.9 6553.43 1472.57 669.28 -767.422 1018.27 
12462102 -919.714 15.4286 1491.14 125.145 261.614 290.006 
10669 3
12474601 -15712 7953.71 1158.29 702.455 -947.944 1179.85 
12474301 -15087.3 6105.71 1508.86 607.808 -926.945 1108.45 
12462102 -1205 144.714 1480.14 -590.654 267.672 648.475 
10669.5 3
12474601 -15284.7 7712.29 1222.71 890.179 -502.976 1022.45 
12474301 -14779 5665 1427.14 642.262 -918.155 1120.49 
12462102 -1439.29 271.857 1474.43 -488.095 264.881 555.337 
10670 3
12474601 -14902.6 7379.25 1205.5 731.972 -637.999 970.992 
12474301 -14513.4 5130.62 1486 508.86 -1023.71 1143.2 
12462102 -1454.75 233.125 1487.12 -29.6251 -74.1995 79.895 
10670.5 3
12474601 -14549.6 7025.43 1227.29 652.594 -654.014 923.912 
12474301 -14303.6 4508 1473.71 387.807 -1150.88 1214.46 
12462102 -1394.57 303.143 1483 111.236 129.423 170.657 
10671 3
12474601 -14365 6495.86 1206.57 375.145 -1076.36 1139.87 
12474301 -14042.9 4018.57 1510.29 529.907 -994.774 1127.11 
12462102 -1398.57 536.143 1473 -8.13008 473.577 473.647 
10671.5 3
12474601 -14034.1 6094.71 1186 672.474 -815.331 1056.88 
12474301 -13834.1 3540.14 1559.71 424.216 -972.416 1060.92 
12462102 -1274.57 844 1472.71 252.033 625.726 674.576 
10672 3
12474601 -13771.9 5554 1244.57 518.351 -1068.61 1187.69 
12474301 -13609.4 3055.71 1575.86 444.099 -957.369 1055.36 
12462102 -1297.71 1063.43 1471 -45.7369 433.653 436.059 
10672.5 3
12474601 -13600.3 5122.83 1165.17 352.205 -885.352 952.836 
12474301 -13383.3 2556.67 1544 464.261 -1024.74 1125 
12462102 -2140.75 814.25 1624.25 -1738.22 -513.77 1812.56 
10673 3
12474601 -13430.1 4701.43 1237.71 351.633 -870.671 938.996 
12474301 -13253.1 2059.71 1569.14 268.989 -1026.76 1061.41 
12462102 -2700.86 399.714 1774.14 -1152.48 -852.954 1433.79 
10673.5 3
12474601 -13220.6 4351.71 1198.29 403.022 -672.527 784.041 
12474301 -13225.3 1434 1581.14 53.5714 -1203.3 1204.49 
12462102 -2183.43 394.143 1788.57 995.055 -10.7143 995.113 
10674 3
12474601 -12961.6 3980 1282 513.889 -737.528 898.905 
12474301 -13162.7 895 1562.57 124.15 -1069.44 1076.63 
12462102 -1645.43 402.286 1764.86 1067.46 16.1565 1067.58 
10674.5 3
12474601 -12783.3 3663.14 1186.57 357.286 -634.984 728.6 
12474301 -13164.1 330.286 1569.29 -2.86287 -1131.69 1131.7 
12462102 -1246.14 292 1716 800.172 -221.013 830.134 
10675 3
12474601 -12686 3388 1191.43 198.948 -562.664 596.801 
12474301 -13192.1 -189.857 1553.57 -57.2597 -1063.69 1065.23 
12462102 -947.714 109.857 1659.57 610.283 -372.48 714.974 
10675.5 3
12474601 -12634.6 2893.43 1201.14 99.475 -956.618 961.776 
12474301 -13218.4 -774.429 1619.29 -50.8428 -1130.7 1131.84 
12462102 -659.571 -127.857 1622.86 557.336 -459.796 722.52 
10676 3
12474601 -12629.7 2354.83 1199.33 10.5252 -1155.78 1155.83 
12474301 -13320.3 -1319.17 1658.5 -218.68 -1168.97 1189.24 
12462102 -317.5 -524.333 1590.67 734.059 -850.807 1123.71 
10676.5 3
12474601 -12750.3 1959.29 1205.43 -250.247 -820.638 857.946 
12474301 -13350.9 -1889.86 1643.57 -63.3274 -1184.01 1185.7 
12462102 -125.571 -931 1560.71 398.192 -843.707 932.951 
10677 3
12474601 -12797.7 1429.43 1215.57 -96.204 -1074.76 1079.06 
12474301 -13313.9 -2395.71 1642.29 75.0507 -1026.08 1028.82 
12462102 -235.714 -1164.29 1541.57 -223.414 -473.196 523.286 
10677.5 3
12474601 -12746.7 853.714 1202.29 99.4152 -1122.25 1126.64 
12474301 -13114.1 -2984.43 1647.71 389.307 -1147.59 1211.83 
12462102 -748.857 -1560.43 1510.71 -1000.28 -772.208 1263.67 
10678 3
12474601 -12707.7 321.571 1238.71 76.6208 -1045.47 1048.27 
12474301 -12953.3 -3481 1607.71 316.026 -975.582 1025.49 
12462102 -886.429 -1844.57 1443.29 -270.278 -558.237 620.225 
10678.5 3
12474601 -12674.6 -198.857 1341.86 64.3551 -1010.54 1012.59 
12474301 -12881.3 -3976.43 1682 139.806 -961.997 972.103 
12462102 -1016.57 -2098 1406.43 -252.705 -492.094 553.188 
10679 3
12474601 -12633 -671.571 1348.86 81.1942 -923.27 926.833 
12474301 -12673 -4467.86 1701.71 406.808 -959.821 1042.47 
12462102 -1184.43 -2234.57 1360 -327.846 -266.741 422.651 
10679.5 3
12474601 -12634.6 -1113 1330.86 -3.18103 -893.58 893.586 
12474301 -12597.7 -5024.43 1609.57 152.4 -1126.66 1136.92 
12462102 -1254.43 -2269.57 1324.29 -141.7 -70.8502 158.426 
10680 3
12474601 -12547.3 -1620.29 1300 174.921 -1016.6 1031.54 
12474301 -12572.7 -5533.29 1609.86 50.1002 -1019.75 1020.98 
12462102 -1197.71 -2279.14 1305.14 113.656 -19.1812 115.263 
10680.5 3
12474601 -12383 -2043.14 1337.43 326.612 -840.67 901.888 
12474301 -12536.6 -6044 1738.86 71.8546 -1015.34 1017.88 
12462102 -1136.29 -2318.86 1277.14 122.124 -78.9548 145.424 
10681 3
12474601 -12228.9 -2488.57 1317.86 309.524 -894.435 946.477 
12474301 -12451 -6510.14 1714.43 171.83 -936.03 951.671 
12462102 -1130.86 -2320 1253.57 10.9007 -2.29489 11.1397 
10681.5 3
12474601 -12056.3 -2930 1340 359.524 -919.643 987.421 
12474301 -12342.6 -6998.14 1658.43 225.893 -1016.67 1041.46 
12462102 -1118.29 -2272.57 1206.57 26.1905 98.8095 102.222 
10682 3
12474601 -11837.9 -3317.5 1328.25 420.83 -746.628 857.06 
12474301 -12187.8 -7441.25 1706.38 298.307 -853.771 904.385 
12462102 -1081.88 -2295.5 1164.62 70.1555 -44.1784 82.9067 
10682.5 3
12474601 -11760.1 -3786.57 1278.29 151.525 -914.369 926.839 
12474301 -12111.1 -7906.57 1777.57 149.332 -907.059 919.27 
12462102 -1136.43 -2306.14 1138.86 -106.342 -20.7463 108.347 
10683 3
12474601 -11747.4 -4308.14 1334.71 25.3273 -1038.99 1039.3 
12474301 -11963 -8312.86 1678.57 295.105 -809.334 861.457 
12462102 -1189.71 -2245.71 1112.86 -106.147 120.376 160.491 
10683.5 3
12474601 -11717.6 -4761.86 1410.71 61.6883 -937.426 939.454 
12474301 -11792.6 -8675 1619.86 352.125 -748.229 826.945 
12462102 -1198.71 -2188.29 1094.57 -18.595 118.654 120.102 
10684 3
12474601 -11688.5 -5251.75 1444.62 58.849 -991.686 993.431 
12474301 -11689.1 -9081.12 1811.12 209.406 -822.115 848.366 
12462102 -1238 -2185.38 1086.88 -79.5257 5.89213 79.7437 
10684.5 3
12474601 -11702.7 -5718.86 1377 -28.2029 -926.8 927.229 
12474301 -11524 -9356 1711.14 327.629 -545.387 636.229 
12462102 -1252 -2251.29 1076.29 -27.7778 -130.775 133.693 
10685 3
12474601 -11608 -5996.12 1441.38 188.674 -552.326 583.663 
12474301 -11372.8 -9508.38 1670.88 301.295 -303.536 427.683 
12462102 -1208.75 -2348.25 1090.12 86.1554 -193.156 211.499 
10685.5 3
12474601 -11460.3 -6195.57 1465.43 286.824 -387.275 481.923 
12474301 -11235 -9623.14 1599.43 267.476 -222.85 348.146 
12462102 -1298.57 -2078.57 1079.71 -174.411 523.648 551.929 
10686 3
12474601 -11327 -6427.43 1423 271.458 -472.214 544.679 
12474301 -11135 -9664 1709.86 203.666 -83.2121 220.009 
12462102 -1290 -1950.57 1074.29 17.4571 260.692 261.276 
10686.5 3
12474601 -11210.6 -6604.43 1395.86 233.324 -354.709 424.569 
12474301 -10880.9 -9374 1702.71 509.304 581.162 772.749 
12462102 -1153.71 -1940 1075.86 273.118 21.1852 273.938 
10687 3
12474601 -10886.8 -6676.25 1414.75 639.963 -141.94 655.515 
12474301 -10803.6 -8773.12 1747.75 152.633 1187.5 1197.27 
12462102 -1012.62 -1886.25 1124 278.833 106.225 298.381 
10687.5 3
12474601 -10618.3 -6738.71 1473 544.552 -126.702 559.098 
12474301 -10591 -8123.29 1728.14 431.288 1318.13 1386.9 
12462102 -860 -1737.86 1384.71 309.584 301 431.791 
10688 3
12474601 -10514.6 -6692.86 1467.86 221.139 97.7764 241.791 
12474301 -10449.1 -7758.14 1743.86 302.467 778.556 835.246 
12462102 -831.286 -1634 1462.29 61.2245 221.444 229.752 
10688.5 3
12474601 -10435.6 -6683.25 1466.88 150.374 18.2993 151.483 
12474301 -10216.8 -7321.75 1548 442.653 831.224 941.741 
12462102 -958.25 -1979.12 1480.5 -241.837 -657.381 700.453 
10689 3
12474601 -10371 -6739.17 1465.5 129.509 -112.057 171.258 
12474301 -9894.33 -7021 1633.5 646.126 602.705 883.59 
12462102 -1091 -2205.33 1445.67 -266.032 -453.323 525.619 
10689.5 3
12474601 -10328 -6777.86 1468.43 89.5833 -80.6052 120.509 
12474301 -9567.71 -6748.86 1602.57 680.456 566.964 885.703 
12462102 -1189.14 -2213.86 1394.71 -204.464 -17.7579 205.234 
10690 3
12474601 -10308.8 -6705.25 1421 37.5244 141.534 146.424 
12474301 -9270.88 -6376.25 1692.12 578.634 726.33 928.64 
12462102 -1126 -2251.5 1336.62 123.085 -73.3779 143.298 
10690.5 3
12474601 -10074 -6542.14 1431.71 445.446 309.501 542.414 
12474301 -8894 -5939.29 1666.43 715.133 829.154 1094.95 
12462102 -1041.86 -2304.57 1276.29 159.664 -100.705 188.77 
10691 3
12474601 -9759.43 -6361.29 1334.29 648.601 372.901 748.157 
12474301 -8513.71 -5621.29 1653.29 784.094 655.67 1022.11 
12462102 -1059.57 -2271.86 1239.71 -36.5243 67.4521 76.706 
10691.5 3
12474601 -9434.71 -6145.86 1371.29 679.319 450.687 815.226 
12474301 -8136.86 -5180.57 1693.29 788.404 921.996 1213.12 
12462102 -1164.29 -2282.29 1203.57 -219.068 -21.8171 220.151 
10692 3
12474601 -9061 -5910 1374.88 742.971 468.901 878.563 
12474301 -7808.38 -4884.12 1571.12 653.046 589.357 879.665 
12462102 -1200 -2169.25 1169.25 -71.0026 224.723 235.673 
10692.5 3
12474601 -8628.29 -5708.86 1288.14 841.857 391.329 928.364 
12474301 -7409.86 -4420 1662.86 775.327 902.967 1190.16 
12462102 -1201 -2039 1147.14 -1.94552 253.405 253.412 
10693 3
12474601 -8232 -5537.71 1404.71 803.825 347.146 875.583 
12474301 -6981.29 -4140.86 1527.86 869.313 566.213 1037.45 
12462102 -1156.57 -2027.29 1107.43 90.1188 23.7612 93.1987 
10693.5 3
12474601 -7927.86 -5332.29 1228.71 638.956 431.573 771.051 
12474301 -6535.29 -3873 1662.86 936.975 562.725 1092.97 
12462102 -1160.43 -1916.57 1084.43 -8.10324 232.593 232.734 
10694 3
12474601 -7583.88 -5122.62 1360.38 658.97 401.649 771.727 
12474301 -6191.38 -3453.88 1442.5 658.833 802.921 1038.63 
12462102 -1188.88 -1867.38 1090.38 -54.4951 94.246 108.867 
10694.5 3
12474601 -7090 -4834 1226.57 951.59 556.118 1102.17 
12474301 -5832.29 -3135.86 1326.71 691.887 612.751 924.214 
12462102 -1168.71 -1851.57 1068 38.8453 30.45 49.3575 
10695 3
12474601 -6593 -4443.14 1301.71 1039.75 817.693 1322.76 
12474301 -5436.86 -2827.14 1212.86 827.256 645.846 1049.51 
12462102 -1093.43 -1855.14 1144.43 157.501 -7.47161 157.679 
10695.5 3
12474601 -6395.88 -4291.88 1234.75 379.087 290.9 477.838 
12474301 -5057.12 -2483.75 1144 730.254 660.371 984.561 
12462102 -1150.75 -1871.5 1081.88 -110.234 -31.456 114.634 
10696 3
12474601 -6038.71 -3896.86 1430.14 733.39 811.125 1093.52 
12474301 -4850.43 -2310 1486 424.428 356.776 554.462 
12462102 -1145.43 -1784.29 1075.14 10.927 179.085 179.418 
10696.5 3
12474601 -5722.12 -3438.25 1386.62 638.285 924.611 1123.53 
12474301 -4464.25 -1976.25 1719 778.586 672.883 1029.06 
12462102 -1107.25 -1814.88 1093.75 76.9729 -61.6719 98.6319 
10697 3
12474601 -5542.14 -2987 1368.14 346.786 869.461 936.068 
12474301 -4088.57 -1700.29 1726.29 723.851 531.723 898.159 
12462102 -1151.86 -1745.43 1066.43 -85.9483 133.808 159.034 
10697.5 3
12474601 -5314.25 -2822.62 1250.75 459.461 331.401 566.508 
12474301 -3646.75 -1471.38 1720.25 890.769 461.514 1003.23 
12462102 -1132.88 -1688.88 1035.25 38.2704 114.019 120.271 
10698 3
12474601 -5061.62 -2554.75 1496.62 499.259 529.397 727.682 
12474301 -3152.25 -1243.25 1718.12 977.273 450.84 1076.25 
12462102 -1014.62 -1640 1050.88 233.696 96.5909 252.87 
10698.5 3
12474601 -4793.57 -2247.14 1564.29 541.522 621.429 824.269 
12474301 -2738.14 -717.857 1712.29 836.58 1061.4 1351.46 
12462102 -820.429 -1505 1203.29 392.316 272.727 477.799 
10699 3
12474601 -4359.62 -2242.5 1522.12 874.892 9.3606 874.942 
12474301 -2234.38 -173.625 1693.62 1015.66 1097.24 1495.16 
12462102 -744.875 -1604.25 1171 152.326 -200.101 251.483 
10699.5 3
12474601 -4049.14 -1916.57 1504 637.54 669.258 924.318 
12474301 -1789.71 94.8571 1695.71 913.061 551.298 1066.59 
12462102 -539 -1387 1221 422.741 446.099 614.585 
10700 3
12474601 -3679.62 -1605 1456.88 757.209 638.466 990.456 
12474301 -1447.38 242 1729.75 701.515 301.522 763.57 
12462102 -564.125 -1266 1203.38 -51.4857 247.951 253.24 
10700.5 3
12474601 -3132.29 -1401.43 1415.43 1083.84 403.112 1156.38 
12474301 -1068.86 457.286 1717.29 749.54 426.308 862.293 
12462102 -532.286 -1217.86 1153.14 63.0481 95.3324 114.295 
10701 3
12474601 -2721.75 -1270.88 1404.5 798.708 253.995 838.121 
12474301 -360.75 486.25 1671 1377.64 56.3507 1378.79 
12462102 -282.25 -1105.88 1169.62 486.451 217.864 533.01 
10701.5 3
12474601 -2437.57 -960.571 1404 579.956 633.273 858.71 
12474301 161.857 654 1620.57 1066.55 342.347 1120.14 
12462102 -59.7143 -1095.86 1055.29 454.155 20.4446 454.614 
10702 3
12474601 -1976.5 -175.75 1408.38 948.707 1614.86 1872.92 
12474301 574.125 821.625 1592.38 848.288 344.907 915.726 
12462102 261.625 -849.75 1018 661.192 506.393 832.832 
10702.5 3
12474601 -1370.5 229.125 1400 1154.29 771.19 1388.2 
12474301 984.375 998.625 1568.12 781.429 337.143 851.056 
12462102 536.875 -513.875 1117.88 524.286 639.762 827.146 
10703 3
12474601 -1060.29 412.714 1389.43 635.685 376.208 738.666 
12474301 1447.29 1151.43 1576.71 948.588 313.122 998.931 
12462102 880 -372.286 1169.71 703.125 290.142 760.636 
10703.5 3
12474601 -553.5 403.625 1370.5 1011.55 -18.1423 1011.71 
12474301 1892 1360 1566.12 887.653 416.31 980.43 
12462102 1355 -332 1083.62 948.104 80.4106 951.508 
10704 3
12474601 3.625 428.625 1330.62 1065.25 47.8011 1066.32 
12474301 2394.75 1351.38 1543.88 961.281 -16.4914 961.423 
12462102 1757.5 -161.75 1199 769.598 325.526 835.613 
10704.5 3
12474601 597.714 349.286 1291.14 1230 -164.264 1240.92 
12474301 2962 1127.14 1613 1174.43 -464.249 1262.86 
12462102 1920.29 123.429 1282 337.03 590.432 679.852 
10705 3
12474601 1160.57 452 1263.57 1195.03 218.077 1214.76 
12474301 3491.43 938.143 1774.14 1124.05 -401.274 1193.53 
12462102 1992.29 356 1358.86 152.866 493.782 516.903 
10705.5 3
12474601 1609.25 738.25 1232.38 871.221 555.825 1033.42 
12474301 3983.62 832.25 1758.25 955.721 -205.617 977.59 
12462102 2170.38 471.5 1364 345.804 224.272 412.163 
10706 3
12474601 1908.57 1085 1249.43 607.143 703.347 929.15 
12474301 4364.86 777.714 1725.43 773.29 -110.62 781.162 
12462102 2273.57 578.286 1340.71 209.323 216.604 301.22 
10706.5 3
12474601 2573.75 1283.88 1309.88 1365.87 408.368 1425.61 
12474301 4938.88 633.375 1686.38 1178.68 -296.385 1215.37 
12462102 2463.25 759.75 1332.75 389.484 372.617 539.018 
10707 3
12474601 3613.75 1079.38 1351.38 1922.37 -378.004 1959.18 
12474301 5367.75 478 1654.38 792.745 -287.2 843.166 
12462102 2985.75 953.75 1341.88 965.804 358.595 1030.23 
10707.5 3
12474601 4469.62 1356.75 1380.38 1652.27 535.473 1736.87 
12474301 5807.62 236.5 1663.88 849.18 -466.216 968.743 
12462102 3599.5 821.125 1418.75 1184.85 -256.033 1212.19 
10708 3
12474601 5110.86 1247.14 1431.29 1322.13 -225.994 1341.3 
12474301 6167.86 -84.7143 1658.14 742.747 -662.297 995.144 
12462102 4328.71 380.429 1429.29 1503.53 -908.652 1756.78 
10708.5 3
12474601 5495.5 817 1486.5 791.446 -885.068 1187.32 
12474301 6580 -372.625 1678.25 848.031 -592.409 1034.46 
12462102 4973.88 206 1442.25 1327.49 -358.907 1375.15 
10709 3
12474601 5900 466.5 1590.62 785.437 -680.583 1039.28 
12474301 7036.12 -726.75 1700 885.68 -687.621 1121.27 
12462102 5452.5 -160 1410.75 929.369 -710.68 1169.95 
10709.5 3
12474601 6307.75 150.875 1570.62 784.135 -606.971 991.605 
12474301 7514.62 -1012.38 1709.25 920.192 -549.279 1071.66 
12462102 5954.38 -386 1403.38 965.144 -434.615 1058.49 
10710 3
12474601 6708.14 -112 1599.71 851.9 -559.309 1019.1 
12474301 7821.43 -1435.29 1728.57 652.774 -899.81 1111.65 
12462102 6400.71 -641.571 1409.57 949.658 -543.769 1094.32 
10710.5 3
12474601 7124.5 -357.5 1598.38 856.702 -505.144 994.539 
12474301 8104.88 -1792.38 1747.5 583.223 -734.752 938.088 
12462102 6886.25 -896.375 1409.88 999.045 -524.287 1128.26 
10711 3
12474601 7533.12 -645 1598.5 809.158 -569.307 989.367 
12474301 8536.38 -2135.88 1788 854.455 -680.198 1092.14 
12462102 7369.38 -1333.38 1395.5 956.683 -865.347 1289.99 
10711.5 3
12474601 7898 -1016.12 1593.12 696.326 -708.254 993.224 
12474301 8976.12 -2397.75 1794.5 839.218 -499.761 976.754 
12462102 7804.25 -1828.62 1418.5 829.914 -945.134 1257.79 
10712 3
12474601 8231.14 -1514.57 1632.43 675.746 -1011.05 1216.08 
12474301 9340 -2633.86 1782 738.083 -478.919 879.847 
12462102 8180 -2241.71 1461.43 762.17 -837.909 1132.69 
10712.5 3
12474601 8443.75 -1710.25 1602.62 431.252 -396.914 586.105 
12474301 9645.12 -2998 1750.38 618.915 -738.626 963.652 
12462102 8520.5 -2449.25 1459.75 690.669 -420.965 808.848 
10713 3
12474601 8834.25 -2161.5 1595.12 750.962 -867.788 1147.61 
12474301 10002 -3242.25 1722.62 686.298 -469.712 831.645 
12462102 8754.38 -2737 1431.38 449.76 -553.365 713.09 
10713.5 3
12474601 9140.86 -2566.43 1622.71 629.583 -831.476 1042.94 
12474301 10263.1 -3592.14 1766.86 536.228 -718.466 896.512 
12462102 9020 -3147.29 1449.43 545.431 -842.476 1003.62 
10714 3
12474601 9404.62 -2937.25 1642.38 542.732 -763.007 936.343 
12474301 10638.5 -3917.5 1737.25 772.34 -669.459 1022.1 
12462102 9378.25 -3529.12 1437.38 737.14 -785.678 1077.34 
10714.5 3
12474601 9861.38 -3327.12 1653.25 878.365 -749.76 1154.84 
12474301 10915 -4293.25 1722.12 531.731 -722.596 897.153 
12462102 9769.5 -3894.12 1426.25 752.404 -701.923 1028.98 
10715 3
12474601 10192.6 -3691.29 1646.29 678.681 -746.231 1008.7 
12474301 11255.1 -4648.14 1688.14 697.014 -727.239 1007.33 
12462102 9984.43 -4215.29 1420.86 440.427 -658.116 791.892 
10715.5 3
12474601 10530.7 -4089.11 1630.67 678.906 -798.846 1048.36 
12474301 11645.9 -4971.44 1685.44 784.631 -649.2 1018.38 
12462102 10194.6 -4642.33 1392.44 421.942 -857.525 955.712 
10716 3
12474601 10843.1 -4514.29 1600.71 616.324 -838.609 1040.73 
12474301 12045.9 -5392.71 1686.43 788.892 -830.907 1145.76 
12462102 10472.6 -5115.43 1374 548.355 -933.127 1082.32 
10716.5 3
12474601 11222.2 -4902.5 1629.5 789.807 -808.78 1130.45 
12474301 12475.8 -5787.12 1659.25 895.61 -821.689 1215.44 
12462102 10829 -5457.75 1348.88 742.56 -713.17 1029.57 
10717 3
12474601 11604.4 -5271.62 1600.88 736.272 -711.224 1023.69 
12474301 12921.8 -6192.62 1646.88 859.345 -781.31 1161.43 
12462102 11256.4 -5734.12 1333.62 823.459 -532.514 980.64 
10717.5 3
12474601 12090.5 -5653.12 1579.88 938.465 -736.486 1192.95 
12474301 13208.4 -6476.62 1673 553.33 -548.263 778.952 
12462102 11702.6 -6192.5 1378.62 861.486 -884.894 1234.99 
10718 3
12474601 12495.6 -6082.57 1587.57 850.99 -902.198 1240.22 
12474301 13512 -6743.14 1696.57 637.868 -559.911 848.75 
12462102 12180.9 -6668.14 1465.71 1004.69 -999.25 1417 
10718.5 3
12474601 12912.9 -6400.25 1636.5 848.178 -645.688 1065.98 
12474301 13850.8 -7014.38 1698.38 688.516 -551.285 882.026 
12462102 12685.2 -6948.12 1500.62 1025.19 -569.069 1172.54 
10719 3
12474601 13296.5 -6708.62 1638.88 730.714 -587.381 937.529 
12474301 14276.5 -7337.12 1721.75 810.952 -614.762 1017.63 
12462102 13056.2 -7264.12 1488.12 706.667 -601.905 928.26 
10719.5 3
12474601 13604.6 -7008 1618.86 628.717 -610.969 876.681 
12474301 14747.1 -7637.71 1734.86 960.496 -613.448 1139.68 
12462102 13414 -7518.29 1470 730.102 -518.695 895.597 
10720 3
12474601 13968.2 -7333.12 1632.75 731.748 -654.175 981.529 
12474301 15078.5 -8027.12 1741.38 666.715 -783.523 1028.79 
12462102 13813.5 -7890.88 1422 803.823 -749.677 1099.16 
10720.5 3
12474601 14416.2 -7692.5 1624.12 868.217 -696.463 1113.04 
12474301 15435.1 -8384.75 1734.75 691.134 -693.072 978.782 
12462102 14260.8 -8264.88 1378.75 866.764 -724.806 1129.88 
10721 3
12474601 14913.3 -7917.86 1609.86 992.087 -449.815 1089.3 
12474301 15805.7 -8710 1745.43 739.699 -649.202 984.184 
12462102 14593.6 -8609.29 1389.43 664.314 -687.447 955.979 
10721.5 3
12474601 15411 -8263.62 1597.88 1022 -709.996 1244.42 
12474301 16183.8 -9094.75 1748.12 776.254 -790.041 1107.58 
12462102 15022 -8892.5 1451.75 879.73 -581.549 1054.57 
10722 3
12474601 15834.4 -8472 1591.75 836.709 -411.808 932.56 
12474301 16537.6 -9704.62 1862.5 699.358 -1205.29 1393.49 
12462102 15459.8 -9068.25 1436.5 865.119 -347.332 932.239 
10722.5 3
12474601 16215.5 -8575.62 1623.75 753.211 -204.792 780.556 
12474301 16898.5 -10072.5 1861 713.192 -727.026 1018.43 
12462102 15918.1 -9273.5 1487 905.879 -405.632 992.55 
10723 3
12474601 16593.4 -8783.14 1625.86 792.303 -435.048 903.887 
12474301 17231.1 -10337.3 1845.71 697.364 -555.106 891.325 
12462102 16323.7 -9532.14 1518.71 850.292 -542.228 1008.47 
10723.5 3
12474601 17051.9 -9378.38 1655.5 926.154 -1202.49 1517.81 
12474301 17493.2 -10677.9 1821.25 529.509 -688.059 868.22 
12462102 16708.6 -9943.62 1531.38 777.597 -831.277 1138.28 
10724 3
12474601 17446 -9953.62 1693.38 781.994 -1141.37 1383.56 
12474301 17777.9 -10993.4 1795.5 564.732 -625.992 843.083 
12462102 17079.1 -10280.1 1576 735.119 -667.659 993.06 
10724.5 3
12474601 17799.9 -10295.9 1670.12 702.133 -679.067 976.792 
12474301 18313 -11316 1794.38 1061.76 -640.129 1239.79 
12462102 17345.9 -10537 1548.75 529.266 -509.673 734.771 
10725 3
12474601 18080.2 -10629.4 1635 582.9 -693.347 905.816 
12474301 18918.8 -11731.5 1790.88 1259.36 -863.825 1527.14 
12462102 17578.9 -10809.2 1502.62 484.407 -566.008 744.994 
10725.5 3
12474601 18365.1 -11112.4 1647 549.952 -932.432 1082.53 
12474301 19507.9 -12226.5 1830.25 1137.31 -955.598 1485.47 
12462102 17776.5 -11083 1478.25 381.515 -528.475 651.797 
10726 3
12474601 18938 -11608 1636.5 1150.35 -995.231 1521.12 
12474301 19747.8 -12394 1799.25 481.677 -336.345 587.487 
12462102 18017 -11396.2 1444.88 482.932 -629.016 793.022 
10726.5 3
12474601 19287.4 -11982.5 1657.12 700.15 -750.501 1026.38 
12474301 20039.9 -12686.4 1776.62 585.421 -585.922 828.264 
12462102 18233.8 -11798 1436.12 434.369 -805.11 914.811 
10727 3
12474601 19564.6 -12275.1 1643.11 526.959 -556.295 766.257 
12474301 20359.1 -13050.4 1775.56 606.913 -692.147 920.549 
12462102 18900.9 -12225.8 1450.11 1268.32 -813.266 1506.67 
10727.5 3
12474601 19698.4 -12377.8 1643 280.102 -214.784 352.972 
12474301 20617 -13291.1 1739.44 539.517 -503.487 737.955 
12462102 19103.7 -12308.3 1458.67 424.221 -172.71 458.031 
10728 3
12474601 19720.5 -12440 1643.3 44.8284 -126.468 134.178 
12474301 20981.9 -13615.7 1764.6 741.667 -659.734 992.632 
12462102 19176 -12210.1 1459 147.019 199.661 247.95 
10728.5 2
12474601 20231.8 -12894.9 1642.22 1004.48 -893.691 1344.49 
12474301 21473.3 -13878.4 1745.78 965.488 -516.197 1094.82 
10729 2
12474601 20957.3 -13349.7 1641 1492.91 -935.757 1761.94 
12474301 21778.7 -14039.6 1731.22 628.258 -331.504 710.354 
10729.5 2
12474601 21425.4 -13548.6 1633.78 901.948 -383.216 979.982 
12474301 22247.1 -14394.9 1684.89 902.59 -684.65 1132.88 
10730 2
12474601 21843.2 -13713.9 1607.25 806.574 -319.15 867.421 
12474301 22849.5 -14766.8 1663 1162.91 -717.879 1366.64 
10728.5 1
12462102 19303.6 -12017.5 1459 264.782 399.585 479.351 
10730.5 3
12474601 22267 -13937.6 1580.62 852.616 -450.201 964.176 
12474301 23224.9 -15040.2 1715.12 755.282 -550.302 934.496 
12462102 19816 -12127.2 1678.5 235.792 -50.5062 241.14 
10731 3
12474601 22649.1 -14103.7 1576.86 799.462 -347.467 871.707 
12474301 23667.7 -15263.4 1739 926.442 -466.901 1037.44 
12462102 19973.1 -12132.7 1672.43 446.429 -15.5235 446.698 
10731.5 3
12474601 23164.8 -14420.4 1550.56 1048.04 -643.76 1229.96 
12474301 24008 -15577.3 1734.22 691.638 -638.018 940.973 
12462102 20005 -12127.1 1680.33 64.7503 11.3886 65.7442 
10732 3
12474601 23733.2 -14706.2 1584.38 1080.75 -543.357 1209.65 
12474301 24451.6 -15773.4 1742.75 843.394 -372.703 922.074 
12462102 19972.9 -12218.8 1695.88 -61.0741 -174.218 184.613 
10732.5 3
12474601 24120.9 -15004.9 1574.62 797.582 -614.455 1006.82 
12474301 24791.9 -15968 1743 700.103 -400.463 806.545 
12462102 20064.9 -12261.5 1664.62 189.3 -87.963 208.739 
10733 3
12474601 24449 -15286.4 1589 685.021 -587.683 902.566 
12474301 25258.6 -16147.2 1722.75 974.426 -374.217 1043.81 
12462102 20098.8 -12305.4 1688.38 70.7203 -91.5971 115.721 
10733.5 3
12474601 24769.1 -15610.3 1610.11 614.417 -621.801 874.154 
12474301 25976.9 -16402.9 1695.11 1378.63 -490.67 1463.34 
12462102 20203.8 -12291.2 1701 201.589 27.1646 203.411 
10734 3
12474601 25035.8 -15912 1616 509.826 -576.801 769.819 
12474301 26502.8 -16561 1673.75 1005.47 -302.316 1049.94 
12462102 20255 -11897.5 1713.88 97.9392 752.815 759.159 
10734.5 2
12474601 25408.4 -16150.8 1620 745.25 -477.5 885.101 
12474301 26946.1 -16874 1694.5 886.75 -626 1085.45 
10735 2
12474601 25814.9 -16534.6 1606 872.279 -823.651 1199.7 
12474301 27361.4 -17130.7 1785.71 891.209 -550.889 1047.73 
10735.5 2
12474601 26390.2 -16794.1 1586.78 1108.6 -500.076 1216.17 
12474301 27786 -17337.8 1814.56 818.057 -398.966 910.16 
10736 2
12474601 26863.9 -17063.9 1652.25 910.871 -518.777 1048.24 
12474301 28146.2 -17571.2 1794.25 692.788 -448.985 825.556 
10736.5 2
12474601 27203 -17138.4 1671.71 745.33 -163.854 763.128 
12474301 28500.3 -17734 1773.43 778.1 -357.692 856.378 
10737 2
12474601 27681.8 -17319.8 1669 926.069 -350.772 990.275 
12474301 28884.9 -18040.8 1737.78 743.913 -593.381 951.582 
10737.5 2
12474601 28127.5 -17543.8 1662.75 875.682 -440.024 980.021 
12474301 29272 -18114.5 1689.75 760.533 -144.837 774.201 
10738 2
12474601 28467.6 -17696.6 1655.12 694.133 -311.99 761.024 
12474301 29508.1 -18278.4 1647.88 481.888 -334.439 586.571 
10738.5 2
12474601 28909.1 -17913.4 1639.5 912.19 -447.831 1016.19 
12474301 29723.5 -18689.4 1594.75 444.99 -849.174 958.703 
10739 2
12474601 29207.6 -18131.8 1589.5 606.707 -443.852 751.73 
12474301 29934.9 -18874.9 1544.62 429.624 -377.033 571.603 
10739.5 2
12474601 29490.5 -18308.8 1538.12 570.312 -356.855 672.757 
12474301 30331.5 -19240.1 1528.5 799.647 -736.391 1087.06 
10740 2
12474601 29860.4 -18592.5 1493.62 733.879 -562.996 924.956 
12474301 31500.1 -19577.1 1506 2318.7 -668.651 2413.19 
10740.5 2
12474601 30371.1 -18945.1 1448.38 1023.55 -706.663 1243.79 
12474301 31934.5 -19538.9 1495.5 870.491 76.6533 873.859 
10741 2
12474601 30823.4 -19157.2 1385.12 856.534 -401.752 946.074 
12474301 32253.6 -19512.9 1481.88 604.403 49.2424 606.406 
10741.5 2
12474601 31250.2 -19330.6 1348.22 867.576 -352.247 936.358 
12474301 32522.1 -19678.3 1505.56 545.703 -336.297 641.006 
10742 2
12474601 31590.6 -19394.1 1356 653.364 -122.014 664.66 
12474301 32784.4 -19962.1 1676.88 503.386 -544.706 741.688 
10742.5 2
12474601 32181.8 -19625.1 1503.25 1223.86 -478.261 1313.99 
12474301 33178 -20163.8 1723.25 814.959 -417.443 915.651 
10743 2
12474601 32655 -19794.6 1594 979.814 -350.932 1040.76 
12474301 33428.5 -20338.4 1728.12 518.634 -361.542 632.213 
10743.5 2
12474601 33148 -20015.1 1627.78 953.578 -426.472 1044.6 
12474301 33830.7 -20466.6 1806.89 777.885 -247.931 816.441 
10744 2
12474601 33483.6 -20237.8 1669.75 658.088 -436.547 789.717 
12474301 34246.5 -20695.1 1771.38 815.359 -448.175 930.415 
10744.5 2
12474601 33914.1 -20418 1679.14 902.553 -377.883 978.467 
12474301 34721.6 -20830.4 1745.86 995.957 -283.655 1035.56 
10745 2
12474601 34332.6 -20561.9 1673 854.045 -293.622 903.11 
12474301 35428.4 -20951.9 1704.88 1442.46 -247.85 1463.59 
10745.5 2
12474601 34738.4 -20621.9 1599 818.044 -120.968 826.94 
12474301 36302.5 -20965.8 1662.38 1762.35 -27.9738 1762.57 
10746 2
12474601 35165.4 -20698.1 1603.78 811.919 -144.936 824.754 
12474301 36617.7 -21038.1 1710 599.176 -137.569 614.766 
10746.5 2
12474601 35730.9 -20871.5 1612.25 1072.92 -329.011 1122.24 
12474301 36830.5 -21259.1 1744.38 403.858 -419.381 582.222 
10747 2
12474601 36229.6 -21051.3 1615.86 1036.79 -373.775 1102.11 
12474301 37224.9 -21433.4 1757.14 819.869 -362.377 896.383 
10747.5 2
12474601 36696.5 -21171.6 1674.75 958.786 -247.103 990.116 
12474301 37714.1 -21555 1765 1004.66 -249.633 1035.21 
10748 2
12474601 37152.2 -21315.9 1682.38 907.869 -287.351 952.258 
12474301 38192.5 -21592.5 1829.88 952.938 -74.7012 955.862 
10748.5 2
12474601 37566 -21488.6 1702.38 827.5 -345.5 896.731 
12474301 38612 -21772.1 1828.5 839 -359.25 912.678 
10749 2
12474601 37993.3 -21642.6 1737.44 821.795 -296.02 873.484 
12474301 39041.1 -21950.9 1827.78 825.214 -343.777 893.958 
10749.5 2
12474601 38469.9 -21906.1 1748.43 932.532 -515.826 1065.69 
12474301 39473.9 -22198.6 1826.29 846.861 -484.702 975.761 
10750 2
12474601 38818.6 -22114.1 1734.38 732.706 -436.937 853.095 
12474301 39906.5 -22510.6 1798.5 908.914 -655.575 1120.67 
10750.5 2
12474601 39244.5 -22338.9 1711.12 865.6 -456.809 978.743 
12474301 40279 -22926.6 1735.88 757.114 -845.528 1134.96 
10751 2
12474601 39639.4 -22610.4 1690.12 796.119 -547.379 966.141 
12474301 40736.1 -23115 1692.62 921.623 -379.788 996.809 
10751.5 2
12474601 40034.2 -22845.8 1628.62 781.931 -466.089 910.305 
12474301 41130.6 -23276.9 1687.5 781.188 -320.545 844.395 
10752 2
12474601 40544.6 -23051.2 1564.38 994.883 -400.585 1072.5 
12474301 41440.6 -23407.4 1672.88 604.288 -254.386 655.65 
10752.5 2
12474601 40956.7 -23227.6 1555.29 842.718 -360.576 916.618 
12474301 41785.7 -23602.7 1696.43 705.704 -399.467 810.92 
10753 2
12474601 41298.1 -23398.8 1555.88 695.338 -348.633 777.842 
12474301 42107.2 -23875.5 1739.62 654.859 -555.572 858.778 
10753.5 2
12474601 41688.8 -23702.5 1523.12 759.971 -590.953 962.695 
12474301 42536.8 -24136.6 1726.5 835.603 -508.025 977.917 
10754 2
12474601 41988.6 -23952.1 1541.25 603.37 -502.264 785.063 
12474301 43054.8 -24476.4 1718.75 1042.25 -683.602 1246.44 
10754.5 2
12474601 42442.6 -24253.9 1562.75 888.454 -590.509 1066.79 
12474301 43572.4 -24602.9 1811.38 1012.96 -247.554 1042.78 
10755 2
12474601 42708.4 -24464.9 1598.12 516.019 -409.709 658.891 
12474301 44196.5 -24873.1 1810.5 1211.89 -524.757 1320.63 
10755.5 2
12474601 43274.8 -24640.2 1581.75 1151.17 -356.453 1205.09 
12474301 44632.5 -24957.2 1773.62 886.179 -170.986 902.524 
10756 2
12474601 44045.4 -24915.2 1565.38 1579.15 -563.525 1676.69 
12474301 44950.4 -24962.1 1736.62 651.383 -9.98975 651.46 
10756.5 2
12474601 44345 -24962.2 1594 589.813 -92.5197 597.025 
12474301 45454.4 -25049.9 1789.88 992.126 -172.736 1007.05 
10757 2
12474601 44779 -25043.4 1660.5 861.111 -160.962 876.026 
12474301 45846.2 -25066.4 1789.38 777.53 -32.7381 778.219 
10757.5 2
12474601 45265.2 -25130.6 1671.88 980.343 -175.907 996 
12474301 46307.9 -24863.2 1782.88 930.696 409.526 1016.81 
10758 2
12474601 45733.1 -25041.9 1660.38 930.169 176.441 946.755 
12474301 46709.1 -24475.9 1750.5 797.714 770.129 1108.8 
10758.5 2
12474601 46241.5 -24845.6 1687.62 989.056 381.809 1060.19 
12474301 46918.1 -24258.4 1731.62 406.615 423.152 586.85 
10759 1
12474601 46543.1 -24394.2 1681 627.079 938.41 1128.65 
10759.5 1
12474601 46822.8 -24217.5 1653.5 558.134 352.794 660.286 
10760 1
12474601 47223.6 -24212.5 1641 814.787 10.1626 814.85 
