# Supplementary material for: Intrinsic group behaviour II: On the dependence of triad spatial dynamics on social and personal features; and on the effect of social interaction on small group dynamics
Source: PLoS One. 2019 Dec 3;14(12):e0225704. doi: 10.1371/journal.pone.0225704 (PMC6890182; doi:10.1371/journal.pone.0225704)
Supplement: S4 Data Set — (ZIP) [file pone.0225704.s004.zip › set_3_nint/group_traj_triad_noint/traj_3_0324_28.dat]

3 12470502 12465003 12470200 0 0 0 1 3 1 0 10 10 10 1664.35 1732.89 1609.07 
10610.5 1
12465003 -8394.2 8398.6 1448.6 0 0 0 
10611 1
12465003 -8089.17 8070.5 1408.83 613.749 -660.161 901.388 
10611.5 1
12465003 -7670.8 7700.2 1556.2 850.339 -752.642 1135.58 
10612 1
12465003 -7623.5 7535.33 1531.5 92.5636 -322.635 335.651 
10612.5 1
12465003 -7724.2 7247.6 1546.4 -203.846 -582.456 617.097 
10613 1
12465003 -7401.33 6940.17 1526 650.941 -619.825 898.837 
10613.5 1
12465003 -6833.4 6608.4 1483.6 1154.34 -674.322 1336.86 
10614 1
12465003 -6099.83 6297.33 1402.83 1550.88 -657.646 1684.56 
10614.5 1
12465003 -5448.83 6328.67 1436.67 1232.95 59.3434 1234.38 
10615 1
12465003 -5105 6291.33 1276.67 637.91 -69.2641 641.659 
10615.5 1
12465003 -4523.8 6131.4 1375 1233.97 -339.561 1279.84 
10616 1
12465003 -3996.83 5933.67 1403.17 1075.44 -403.537 1148.66 
10616.5 1
12465003 -3516.4 5679.2 1531.2 934.695 -495.071 1057.71 
10617 1
12465003 -3005.5 5503 1624 1034.21 -356.68 1093.99 
10617.5 1
12465003 -2504.17 5444.67 1688.67 975.357 -113.489 981.937 
10618 1
12465003 -1972.67 5629.17 1738.67 1052.48 365.347 1114.08 
10618.5 1
12465003 -926.6 5635.4 1731.8 2174.77 12.9591 2174.81 
10619 1
12465003 -245.167 5515.67 1696 1456.05 -255.84 1478.36 
10619.5 1
12465003 237.667 5358.33 1666.17 961.819 -313.413 1011.59 
10620 1
12465003 729.333 5153 1674.33 985.304 -411.49 1067.78 
10620.5 1
12465003 1224 4891.17 1681.67 966.146 -511.393 1093.14 
10621 1
12465003 1860.67 4576.33 1636.5 1278.45 -632.195 1426.22 
10621.5 1
12465003 2266.83 4299.83 1608 825.542 -561.992 998.676 
10622 2
12470200 1346 1526.5 1463.5 0 0 0 
12465003 2696 3959 1590.43 817.46 -649.206 1043.89 
10622.5 2
12470200 1615.67 1587 1440 819.656 183.891 840.03 
12465003 3102.83 3609.83 1595.33 770.518 -661.301 1015.39 
10623 2
12470200 1986.5 1523.67 1424.33 777.428 -132.774 788.685 
12465003 3339.67 3446.83 1589.33 496.506 -341.719 602.735 
10623.5 2
12470200 2283 1452.33 1437 602.642 -144.986 619.838 
12465003 3443.33 3359.83 1574.83 210.705 -176.829 275.073 
10624 2
12470200 2291.33 1269 1412 17.618 -387.597 387.997 
12465003 3555 3166.83 1571.5 236.082 -408.034 471.409 
10624.5 2
12470200 2940.86 675.857 1410.29 1263.66 -1153.97 1711.29 
12465003 3892.57 2538.57 1570 656.754 -1222.3 1387.57 
10625 2
12470200 3356.83 236.667 1402.5 812.453 -857.794 1181.48 
12465003 4381.33 2009.83 1545.83 954.613 -1032.69 1406.32 
10625.5 3
12470502 5741 2099.6 1419.2 0 0 0 
12470200 3778.57 2.28571 1402 820.502 -455.994 938.698 
12465003 4773 1612.14 1518.43 761.997 -773.717 1085.95 
10626 3
12470502 6129.83 1838.67 1424 869.873 -583.743 1047.59 
12470200 3999.5 17.8333 1402.67 420.016 29.5582 421.055 
12465003 5204.67 1377 1592.83 820.659 -447.04 934.519 
10626.5 3
12470502 6539.33 1525 1481.67 844.33 -646.735 1063.56 
12470200 4363.17 287.5 1404.83 749.828 556.014 933.485 
12465003 5709.33 1161.5 1637.83 1040.55 -444.33 1131.45 
10627 3
12470502 6900.33 1149.67 1581.67 766.454 -796.886 1105.66 
12470200 4789.67 373.167 1408.67 905.52 181.883 923.606 
12465003 6136.33 930.167 1654.5 906.582 -491.154 1031.08 
10627.5 3
12470502 7489.71 615.429 1606.86 1129.08 -1023.44 1523.9 
12470200 5629.14 315.714 1454 1608.19 -110.062 1611.95 
12465003 6541.57 770.571 1671.86 776.318 -305.738 834.353 
10628 3
12470502 7909.5 331.833 1567 836.227 -564.931 1009.17 
12470200 6306 -97.3333 1537.33 1348.32 -822.804 1579.55 
12465003 6988.83 513.167 1684.5 890.96 -512.758 1027.97 
10628.5 3
12470502 8358.57 40 1572.57 899.943 -584.836 1073.28 
12470200 6651.29 -626.286 1571.57 691.955 -1060.02 1265.88 
12465003 7497 158.143 1744.43 1018.37 -711.471 1242.28 
10629 3
12470502 8764.5 -269.5 1572.83 815.118 -621.486 1025.02 
12470200 7017.67 -1089.67 1570.67 735.705 -930.484 1186.2 
12465003 7936.67 -140.167 1728.67 882.865 -599.015 1066.9 
10629.5 3
12470502 9197.43 -615.714 1600.14 885.335 -708.005 1133.62 
12470200 7491.43 -1400.71 1570 968.838 -636.089 1158.99 
12465003 8305.14 -393.571 1680.86 753.53 -518.21 914.521 
10630 3
12470502 9530.83 -924.333 1600 681.809 -631.123 929.075 
12470200 7992 -1698.17 1588.17 1023.66 -608.287 1190.76 
12465003 8731.83 -737.833 1711.83 872.578 -704.012 1121.17 
10630.5 3
12470502 9748 -1244 1576.14 445.014 -655.055 791.918 
12470200 8448.57 -1871.43 1594 935.597 -355.045 1000.7 
12465003 9039.57 -1200.86 1748.14 630.611 -948.819 1139.27 
10631 3
12470502 10143 -1642 1556.83 790 -796 1121.48 
12470200 8931.83 -2103.17 1603.5 966.524 -463.476 1071.9 
12465003 9345 -1462.67 1756.5 610.857 -523.619 804.564 
10631.5 3
12470502 10438.6 -2016 1598 585.29 -740.594 943.951 
12470200 9418.29 -2439.86 1603.71 963.272 -666.714 1171.49 
12465003 9774.29 -1801.86 1755 850.071 -671.664 1083.4 
10632 3
12470502 10767.9 -2453.14 1621.86 622.468 -826.357 1034.57 
12470200 9792.14 -2878.14 1593.29 706.724 -828.517 1088.99 
12465003 10066.1 -2214.86 1743.29 551.715 -780.718 955.987 
10632.5 3
12470502 11012.2 -2784.33 1640 496.564 -673.151 836.486 
12470200 10079.2 -3212.5 1577.83 583.382 -679.588 895.641 
12465003 10293.2 -2568.33 1756.83 461.431 -718.448 853.865 
10633 3
12470502 11261.4 -3097.29 1619.14 505.602 -634.792 811.538 
12470200 10141.7 -3671.86 1566.29 126.871 -931.759 940.357 
12465003 10613.4 -2923.43 1777.71 649.618 -720.274 969.948 
10633.5 3
12470502 11528.1 -3459.29 1604 519.911 -705.653 876.501 
12470200 10365.1 -4120.14 1513 435.533 -873.851 976.374 
12465003 10963 -3067.14 1736.14 681.426 -280.145 736.765 
10634 3
12470502 11872 -3792.67 1583 694.661 -673.497 967.549 
12470200 10589.7 -4587.17 1494 453.583 -943.482 1046.85 
12465003 11243.5 -3327.33 1702 566.667 -525.637 772.92 
10634.5 3
12470502 12232.4 -4168.14 1563.43 737.073 -767.845 1064.36 
12470200 10849.7 -5023.57 1505.29 531.795 -892.443 1038.87 
12465003 11544.3 -3632.14 1690.29 615.104 -623.332 875.726 
10635 3
12470502 12557.4 -4666.14 1547.86 625 -957.692 1143.59 
12470200 11191.7 -5482.29 1500.43 657.692 -882.143 1100.33 
12465003 11783.3 -4151 1659.86 459.615 -997.802 1098.57 
10635.5 3
12470502 12874 -5112.5 1535.33 646.064 -910.933 1116.78 
12470200 11505.3 -5907.83 1490.67 640.039 -868.465 1078.83 
12465003 12060.2 -4470.17 1659.67 565.063 -651.361 862.303 
10636 3
12470502 13352.3 -5578.29 1568 974.105 -948.647 1359.71 
12470200 11800.9 -6406.43 1501.14 601.881 -1015.47 1180.44 
12465003 12504.3 -4861.57 1664.71 904.519 -797.158 1205.66 
10636.5 3
12470502 13762.7 -5942 1571.14 815.961 -723.09 1090.25 
12470200 12298 -6885.57 1556.14 988.356 -952.57 1372.68 
12465003 13007.1 -5415.86 1667.86 999.716 -1101.96 1487.87 
10637 3
12470502 14016.5 -6242.17 1573.17 509.61 -602.744 789.305 
12470200 12741.7 -7191 1583.83 890.897 -613.31 1081.59 
12465003 13396.5 -5740 1722.67 781.842 -650.889 1017.32 
10637.5 3
12470502 14342.7 -6569.43 1564.71 682.457 -684.648 966.69 
12470200 13140.4 -7424.29 1577.57 834.23 -488.045 966.503 
12465003 13704.6 -6118.86 1744 644.501 -792.588 1021.56 
10638 3
12470502 14683.3 -6952.71 1567.57 667.787 -751.541 1005.36 
12470200 13611.3 -7705.57 1561.29 923.249 -551.541 1075.45 
12465003 14013.1 -6472.57 1739.14 605.042 -693.557 920.379 
10638.5 3
12470502 15181.4 -7425.71 1609.14 994.297 -944.112 1371.12 
12470200 14053.1 -8083.86 1547.86 881.95 -755.061 1161.01 
12465003 14281.7 -6874.86 1703.86 536.071 -802.965 965.466 
10639 3
12470502 15586 -7879.71 1628.57 773.559 -868.069 1162.73 
12470200 14514.4 -8510.86 1556.57 881.999 -816.444 1201.87 
12465003 14676.9 -7280.71 1668.29 755.531 -776.017 1083.07 
10639.5 3
12470502 15860.5 -8268.83 1635.83 542.49 -769.01 941.101 
12470200 15023.5 -8934 1623.33 1006.07 -836.251 1308.24 
12465003 15127.7 -7831.5 1679.83 890.928 -1088.51 1406.63 
10640 3
12470502 16146 -8715.14 1709.14 580.285 -907.133 1076.86 
12470200 15360.4 -9321.14 1651.71 684.814 -786.876 1043.14 
12465003 15491.9 -8256.71 1712.57 740.225 -864.257 1137.92 
10640.5 3
12470502 16490 -9002.5 1715.83 725.738 -606.239 945.633 
12470200 15618.2 -9716 1645.17 543.751 -833.032 994.79 
12465003 15774.7 -8618.33 1710 596.645 -762.909 968.512 
10641 3
12470502 16771.9 -9193.29 1708.71 569.408 -385.426 687.589 
12470200 15833.9 -10144.3 1648.86 435.738 -865.224 968.752 
12465003 16140.1 -8952.29 1742.14 738.336 -674.651 1000.15 
10641.5 3
12470502 17259.9 -9907 1717.29 931.298 -1362.05 1650 
12470200 16189.9 -10622.4 1629.14 679.389 -912.486 1137.63 
12465003 16549.3 -9227.29 1738.71 780.807 -524.809 940.789 
10642 3
12470502 17603.4 -10383.1 1699.57 678.995 -940.994 1160.39 
12470200 16682.3 -11035.9 1602.86 973.179 -817.053 1270.69 
12465003 16841.9 -9741.71 1737 578.204 -1016.66 1169.58 
10642.5 3
12470502 17985.7 -10758.9 1666.43 748.113 -735.253 1048.94 
12470200 17054.6 -11421.9 1573 728.543 -755.382 1049.47 
12465003 17198.7 -10291.1 1726.29 698.351 -1075.2 1282.09 
10643 3
12470502 18300.2 -11097.2 1660.5 648.355 -697.545 952.331 
12470200 17458.8 -11807 1581.5 833.53 -794.109 1151.25 
12465003 17531.8 -10773.2 1724.83 686.843 -993.864 1208.11 
10643.5 3
12470502 18794.4 -11450.9 1634.86 1025.44 -733.798 1260.95 
12470200 18110.1 -12078.6 1561.43 1351.26 -563.426 1464.02 
12465003 17827.6 -11165.9 1727.29 613.565 -814.711 1019.91 
10644 3
12470502 19540.3 -11902.9 1633.57 1386.35 -840.149 1621.06 
12470200 18769.1 -12604.3 1581.29 1224.91 -977.164 1566.92 
12465003 18506.9 -11673.4 1733.43 1262.61 -943.441 1576.16 
10644.5 3
12470502 19816.3 -12186.7 1624.43 546.535 -562.093 783.996 
12470200 19197 -12988 1616 847.242 -759.83 1138.05 
12465003 19149.6 -11964.4 1708.29 1272.7 -576.238 1397.08 
10645 3
12470502 20046.1 -12489.9 1600 469.096 -618.659 776.396 
12470200 19463 -13244.6 1623.14 542.857 -523.615 754.233 
12465003 19446.1 -12232 1676.29 605.248 -546.064 815.175 
10645.5 3
12470502 20501 -12767 1594 967.781 -589.666 1133.27 
12470200 19775 -13692 1590.17 663.83 -951.976 1160.57 
12465003 19773.7 -12539.3 1669.83 696.859 -653.901 955.614 
10646 3
12470502 20841.1 -13098.6 1600.71 698.445 -680.845 975.385 
12470200 20198.6 -14003.6 1570.29 869.757 -639.777 1079.72 
12465003 20161.1 -12916.7 1671.57 795.639 -774.91 1110.64 
10646.5 3
12470502 21202.4 -13480.4 1596.29 690.795 -730.128 1005.13 
12470200 20636.1 -14307.7 1543.14 836.657 -581.535 1018.91 
12465003 20509.6 -13366.6 1677.29 666.211 -860.148 1087.98 
10647 3
12470502 21535.7 -13706.8 1613.67 682.865 -463.944 825.56 
12470200 21087.5 -14605.3 1525.5 924.912 -609.875 1107.89 
12465003 20872.3 -13688 1685.5 743.365 -658.665 993.192 
10647.5 3
12470502 21945.8 -13989.9 1610.38 793.198 -547.469 963.787 
12470200 21459.6 -14837.2 1498.5 719.778 -448.582 848.119 
12465003 21244.1 -13934.8 1687.62 719.133 -477.273 863.1 
10648 3
12470502 22362.3 -14170 1586 831.504 -359.531 905.903 
12470200 21836.2 -15085.3 1477 751.58 -495.176 900.04 
12465003 21595 -14158.8 1680 700.349 -447.272 830.988 
10648.5 3
12470502 22813.7 -14330.6 1560.57 944.312 -335.923 1002.28 
12470200 22241.6 -15396.3 1449 848.127 -650.528 1068.88 
12465003 21968 -14326.9 1674.43 780.335 -351.514 855.853 
10649 3
12470502 23417.6 -14409.4 1555.71 1188.7 -155.231 1198.79 
12470200 22807.4 -15629.6 1488 1113.89 -459.224 1204.84 
12465003 22460.3 -14624.7 1649.43 969.066 -586.333 1132.64 
10649.5 3
12470502 23965.4 -14655.3 1553.43 1076.34 -483.02 1179.75 
12470200 23293.1 -15844.1 1510.14 954.252 -421.555 1043.22 
12465003 22957 -14895.7 1649.71 975.863 -532.417 1111.65 
10650 3
12470502 24383.4 -14888.1 1573.57 826.087 -460.192 945.62 
12470200 23727.1 -16093.7 1539.29 857.708 -493.224 989.41 
12465003 23508.3 -15163.7 1649.86 1089.5 -529.644 1211.42 
10650.5 3
12470502 24847.1 -15158.9 1577.71 920.068 -537.132 1065.38 
12470200 24159.4 -16196.7 1559.14 857.71 -204.365 881.721 
12465003 23986.3 -15398.7 1650.86 948.413 -466.27 1056.83 
10651 3
12470502 25250.4 -15355.6 1594.43 818.024 -399.015 910.151 
12470200 24508.9 -16385.6 1579.57 708.78 -383.077 805.678 
12465003 24398.6 -15520.6 1649.14 836.279 -247.175 872.043 
10651.5 3
12470502 25522.2 -15578.3 1579.83 546.757 -448.213 706.992 
12470200 24905.5 -16593.2 1539.67 798.074 -417.697 900.773 
12465003 24847.8 -15661.7 1649.67 903.947 -283.894 947.479 
10652 3
12470502 25873.1 -15935.7 1569.71 709.043 -721.982 1011.93 
12470200 25296.1 -16756.3 1503.86 789.177 -329.533 855.215 
12465003 25254.1 -15851.9 1701.71 820.827 -384.223 906.303 
10652.5 3
12470502 26238.1 -16272.3 1550.86 699.234 -644.773 951.136 
12470200 25785.9 -16933 1482 938.15 -338.533 997.362 
12465003 25614.7 -16125.6 1688.57 690.75 -524.357 867.229 
10653 3
12470502 26733 -16587.8 1522.17 999.711 -637.47 1185.66 
12470200 26336.7 -17232.2 1540.67 1112.75 -604.377 1266.28 
12465003 26013.3 -16404.2 1677.33 805.291 -562.819 982.476 
10653.5 3
12470502 27237.7 -16917 1508.71 1005.41 -655.71 1200.33 
12470200 26821.9 -17588.6 1566.86 966.515 -709.97 1199.25 
12465003 26497.3 -16796.7 1663.29 964.049 -781.967 1241.31 
10654 3
12470502 27537.2 -17144.7 1551.33 622.562 -473.319 782.058 
12470200 27224.2 -17879.8 1597 836.402 -605.534 1032.59 
12465003 26923.7 -17050.5 1689.17 886.447 -527.621 1031.59 
10654.5 3
12470502 27849.4 -17274.7 1570 646.505 -269.25 700.331 
12470200 27495.6 -18086.7 1585 561.915 -428.325 706.548 
12465003 27239.6 -17271.6 1665.57 654.047 -457.705 798.293 
10655 3
12470502 28342.4 -17483.9 1598.71 928.437 -393.866 1008.53 
12470200 27953.6 -18295.9 1565 862.524 -393.866 948.197 
12465003 27678.3 -17531.7 1688.29 826.204 -489.911 960.534 
10655.5 3
12470502 28731.7 -17667.2 1602 789.53 -371.825 872.703 
12470200 28434.7 -18448 1547.17 975.852 -308.606 1023.49 
12465003 28107.3 -17751.8 1684.17 870.279 -446.489 978.13 
10656 3
12470502 29196.6 -17823.6 1583.29 948.785 -319.193 1001.04 
12470200 28979.3 -18494.1 1524.86 1111.47 -94.1691 1115.45 
12465003 28484.7 -17934.9 1659.14 770.165 -373.518 855.962 
10656.5 3
12470502 29732.7 -17960.7 1553.29 1027.09 -262.726 1060.16 
12470200 29612.6 -18608.6 1473.86 1213.19 -219.212 1232.84 
12465003 28933.9 -18151.6 1654.43 860.427 -415.161 955.35 
10657 3
12470502 30189 -18141.2 1493 927.41 -366.773 997.302 
12470200 30223.2 -19081.8 1436.83 1241.05 -961.914 1570.18 
12465003 29426.5 -18265 1619.5 1001.31 -230.546 1027.5 
10657.5 3
12470502 30839.9 -18359 1413.43 1350.33 -451.936 1423.95 
12470200 30817.9 -19302 1411 1233.8 -456.777 1315.64 
12465003 29985 -18459.4 1592.43 1158.71 -403.379 1226.92 
10658 3
12470502 31316.3 -18493.5 1378 941.653 -265.81 978.45 
12470200 31296.5 -19387.3 1382.33 945.934 -168.643 960.85 
12465003 30524.7 -18690.5 1541.17 1066.53 -456.663 1160.19 
10658.5 3
12470502 31894.7 -18590.6 1396.57 1180.37 -198.105 1196.88 
12470200 31725.9 -19641.4 1363.43 876.239 -518.562 1018.19 
12465003 31139.3 -18930.3 1472.29 1254.32 -489.359 1346.4 
10659 3
12470502 32724.4 -18907 1526.29 1550.87 -591.455 1659.82 
12470200 32219.4 -19933.6 1347.57 922.563 -546.061 1072.06 
12465003 31857.6 -19206.4 1438 1342.59 -516.155 1438.39 
10659.5 3
12470502 33207.2 -19120.3 1560.83 1003.61 -443.52 1097.25 
12470200 32819.5 -20227.7 1396.17 1247.55 -611.425 1389.32 
12465003 32515.7 -19360 1621.83 1368.18 -319.275 1404.94 
10660 3
12470502 33695.6 -19195.7 1582.86 1009.1 -155.746 1021.05 
12470200 33324.3 -20307.7 1568.43 1042.95 -165.388 1055.98 
12465003 32976.6 -19534.6 1675.29 952.283 -360.685 1018.3 
10660.5 3
12470502 34223.6 -19235.4 1597.86 1021.28 -76.8168 1024.16 
12470200 33807.4 -20432.9 1614.71 934.512 -242.056 965.352 
12465003 33413.6 -19621.9 1696.29 845.261 -168.831 861.957 
10661 3
12470502 34673.4 -19432.6 1640.71 880.347 -385.798 961.171 
12470200 34200.4 -20509.1 1633.29 769.08 -149.287 783.435 
12465003 33982.9 -19815.4 1715.29 1114.06 -378.809 1176.7 
10661.5 3
12470502 35057.2 -19645.7 1665.67 783.139 -434.888 895.787 
12470200 34569.7 -20763.2 1627.83 753.547 -518.416 914.652 
12465003 34405.7 -19922.8 1736.83 862.877 -219.193 890.282 
10662 3
12470502 35541.4 -19759.1 1655.14 974.37 -228.322 1000.76 
12470200 35071.6 -21022.1 1599.71 1009.87 -521.079 1136.38 
12465003 34868.9 -20082.7 1739.86 931.973 -321.692 985.931 
10662.5 3
12470502 36049.7 -19846.4 1620.29 966.323 -165.942 980.467 
12470200 35752.3 -21208.1 1584.57 1294.13 -353.612 1341.57 
12465003 35432.7 -20261.3 1726.14 1071.97 -339.489 1124.44 
10663 3
12470502 36702.9 -19929.4 1673.57 1295.92 -164.683 1306.34 
12470200 36392.9 -21199.7 1652.71 1270.98 16.7234 1271.09 
12465003 36065.6 -20355 1689.43 1255.67 -185.941 1269.36 
10663.5 3
12470502 37345.7 -20071.3 1722.5 1367.68 -301.925 1400.61 
12470200 36795 -21408 1644.17 855.623 -443.161 963.578 
12465003 36507 -20450.2 1732.67 939.21 -202.482 960.788 
10664 3
12470502 37751.6 -20228.9 1743.14 821.67 -318.874 881.375 
12470200 37251.4 -21448.7 1637.57 923.944 -82.4176 927.613 
12465003 36916.1 -20565 1761.86 828.224 -232.456 860.228 
10664.5 3
12470502 38232.1 -20383.3 1756.57 946.007 -303.993 993.65 
12470200 37726.3 -21405.6 1675.43 934.758 84.9269 938.608 
12465003 37372.9 -20655.6 1776.71 899.044 -178.29 916.552 
10665 3
12470502 38745.1 -20503.1 1735.71 1026 -239.714 1053.63 
12470200 38231.6 -21322.7 1692.86 1010.57 165.714 1024.07 
12465003 37896.4 -20695.7 1793.71 1047.14 -80.2857 1050.22 
10665.5 3
12470502 39283.9 -20694 1715.43 1068.88 -378.685 1133.98 
12470200 38677.1 -21352.3 1685.43 884.07 -58.6735 886.015 
12465003 38410.7 -20744.3 1796.71 1020.41 -96.3719 1024.95 
10666 3
12470502 39748.4 -20844.6 1719.71 923.601 -299.347 970.9 
12470200 39304.6 -21485.6 1681.43 1247.37 -264.982 1275.21 
12465003 38888.9 -20810 1810.43 950.582 -130.645 959.518 
10666.5 3
12470502 40222.1 -21194.4 1679.14 909.24 -671.511 1130.33 
12470200 39705.7 -21574.9 1679 769.948 -171.374 788.789 
12465003 39362.3 -20938.4 1783.43 908.692 -246.504 941.534 
10667 3
12470502 41012.7 -21460 1626.67 1629.95 -547.57 1719.46 
12470200 40122.7 -21672.8 1666.83 859.696 -202.013 883.111 
12465003 39771.8 -21082.7 1758.5 844.428 -297.398 895.268 
10667.5 3
12470502 41615.4 -21583 1608.62 1230.02 -251.02 1255.37 
12470200 40608.5 -21930.9 1634.62 991.497 -526.616 1122.67 
12465003 40175.5 -21376.2 1742.5 823.81 -599.15 1018.65 
10668 3
12470502 41935.6 -21771.1 1611.86 621.741 -365.326 721.127 
12470200 41183.1 -22201.6 1597.29 1115.81 -525.624 1233.42 
12465003 40837.4 -21678.3 1702.71 1285.3 -586.477 1412.78 
10668.5 3
12470502 42266.9 -21872.3 1580.29 673.345 -205.575 704.027 
12470200 41569.9 -22581.6 1580.43 786.005 -772.358 1101.97 
12465003 41282.7 -21911.9 1692.86 905.052 -474.739 1022.01 
10669 3
12470502 42732.6 -22100.6 1586.57 964.212 -472.641 1073.82 
12470200 41879.3 -22850.9 1570.71 640.639 -557.527 849.267 
12465003 41690.7 -21985.9 1689 844.72 -153.209 858.502 
10669.5 3
12470502 43144.3 -22269.4 1524.43 857.738 -351.786 927.075 
12470200 42194.6 -23052.7 1579.43 656.845 -420.536 779.933 
12465003 42266.3 -22211.6 1660.71 1199.11 -470.238 1288.01 
10670 3
12470502 43709.4 -22479.8 1509.62 1082.55 -402.915 1155.1 
12470200 42647.9 -23298.9 1576.38 868.398 -471.572 988.178 
12465003 42677.9 -22488.6 1634.62 788.485 -530.754 950.478 
10670.5 3
12470502 44316.6 -22675.7 1557.14 1122.36 -362.226 1179.36 
12470200 43255.6 -23556.4 1538 1123.28 -476.069 1220 
12465003 43252 -22722.6 1603.57 1061.23 -432.433 1145.95 
10671 3
12470502 44780 -22949 1598.14 941.928 -555.459 1093.51 
12470200 43780.1 -23813.9 1497 1066.2 -523.229 1187.67 
12465003 43813 -22935 1630.57 1140.24 -431.765 1219.25 
10671.5 3
12470502 45278.1 -23209.4 1631.86 1012.49 -529.326 1142.5 
12470200 44250.1 -23930.6 1502.71 955.285 -237.224 984.299 
12465003 44317.3 -23010.6 1687.43 1024.97 -153.6 1036.42 
10672 3
12470502 45740.7 -23349.4 1621.86 914.173 -276.68 955.125 
12470200 44853.9 -23983.6 1512.29 1193.11 -104.743 1197.7 
12465003 44848.1 -23215.3 1727.43 1049.12 -404.574 1124.43 
10672.5 3
12470502 46192.3 -23427.2 1650.17 927.349 -159.626 940.987 
12470200 45339.5 -24165.7 1518.33 997.213 -373.912 1065.01 
12465003 45244.2 -23369.3 1719.5 813.191 -316.32 872.546 
10673 3
12470502 46549.7 -23542.7 1728.57 738.39 -238.735 776.025 
12470200 45731.7 -24317.3 1541.14 810.36 -313.262 868.802 
12465003 45654.6 -23532 1704.29 847.944 -336.088 912.12 
10673.5 3
12470502 46813.3 -23703 1709 506.868 -308.242 593.235 
12470200 46148.1 -24673.9 1569.43 800.824 -685.714 1054.29 
12465003 46138.9 -23612.6 1713.43 931.319 -154.945 944.12 
10674 3
12470502 47174 -24114.6 1683.29 715.703 -816.61 1085.86 
12470200 46577 -24527.1 1568.86 850.907 291.1 899.323 
12465003 46518.4 -23642.3 1712.14 753.118 -58.9569 755.422 
10674.5 2
12470200 47066.1 -24178 1568.71 980.246 699.685 1204.34 
12465003 46778.6 -23763.7 1726.57 521.328 -243.344 575.326 
10675 1
12465003 46850.9 -23965.1 1725 147.824 -411.919 437.641 
