# Supplementary material for: Intrinsic group behaviour II: On the dependence of triad spatial dynamics on social and personal features; and on the effect of social interaction on small group dynamics
Source: PLoS One. 2019 Dec 3;14(12):e0225704. doi: 10.1371/journal.pone.0225704 (PMC6890182; doi:10.1371/journal.pone.0225704)
Supplement: S4 Data Set — (ZIP) [file pone.0225704.s004.zip › set_3_nint/group_traj_triad_noint/traj_3_0324_27.dat]

3 12454001 12454100 12454002 0 0 0 1 0 1 0 10 10 10 1559.32 1580.97 1529.8 
10540 1
12454001 44528 -22876 1266 0 0 0 
10540.5 2
12454002 45046.7 -23263.5 1400 0 0 0 
12454001 44347 -22762.5 1418.33 -683.019 428.302 806.199 
10541 2
12454002 44527 -23063.6 1446 -1060.54 408.017 1136.32 
12454001 43744 -22504.1 1452.43 -1230.61 527.259 1338.81 
10541.5 3
12454100 42415 -22909.3 1276.67 0 0 0 
12454002 43814.3 -23008.2 1431.5 -1445.57 112.383 1449.93 
12454001 43148.2 -22226.3 1425.67 -1208.59 563.508 1333.5 
10542 3
12454100 41980.6 -22717.1 1432.86 -1152.33 509.789 1260.06 
12454002 43230 -22892.4 1406.57 -1207.3 239.128 1230.75 
12454001 42552 -22153 1516.86 -1231.75 151.515 1241.03 
10542.5 3
12454100 41402.5 -22504 1479.17 -1120.29 413.068 1194.02 
12454002 42482.3 -22631.3 1463.17 -1448.97 505.999 1534.78 
12454001 42101.5 -21902.7 1541.17 -873.062 485.142 998.799 
10543 3
12454100 40891.4 -22326.3 1483.86 -986.624 343.078 1044.57 
12454002 41826.6 -22598 1541.14 -1265.95 64.3501 1267.58 
12454001 41567.3 -21745.4 1532.71 -1031.3 303.548 1075.05 
10543.5 3
12454100 40406.8 -22144.7 1486.33 -950.187 356.116 1014.73 
12454002 41211 -22429 1591.67 -1207 331.373 1251.66 
12454001 40818 -21706.8 1560.5 -1469.19 75.6769 1471.14 
10544 3
12454100 39906.8 -21929.7 1584.5 -1063.83 457.447 1158.01 
12454002 40770.3 -22252.5 1571 -937.589 375.532 1010 
12454001 40315.2 -21386.2 1538.67 -1069.86 682.27 1268.89 
10544.5 3
12454100 39366.6 -21490.9 1635.86 -1076.22 874.123 1386.48 
12454002 40275.6 -22017.9 1586.43 -985.581 467.416 1090.8 
12454001 39762.9 -21016 1552 -1100.22 737.384 1324.47 
10545 3
12454100 38831.7 -21287 1646.5 -1082.8 412.666 1158.77 
12454002 39718.7 -21727.2 1585.67 -1127.34 588.442 1271.67 
12454001 39270.3 -20743.3 1666.83 -997.012 551.957 1139.6 
10545.5 3
12454100 38411.9 -21158.7 1639.14 -839.619 256.571 877.946 
12454002 39204.7 -21440.1 1577.43 -1027.9 574.048 1177.34 
12454001 38750.7 -20544.9 1681.29 -1039.24 396.952 1112.47 
10546 3
12454100 37908.7 -20957.8 1624.17 -986.648 393.884 1062.36 
12454002 38719.5 -21185.5 1613.83 -951.401 499.3 1074.46 
12454001 38292 -20366.8 1694.17 -899.44 349.066 964.8 
10546.5 3
12454100 37378.9 -20810.6 1608.14 -1094.65 304.26 1136.15 
12454002 38165.9 -20918.6 1639.43 -1143.89 551.505 1269.9 
12454001 37735.6 -20231 1708.57 -1149.65 280.647 1183.41 
10547 3
12454100 36893.7 -20728.3 1574.43 -906.809 153.805 919.76 
12454002 37703.7 -20686 1668.43 -863.818 434.713 967.035 
12454001 37194.4 -20098.7 1676.86 -1011.48 247.263 1041.27 
10547.5 3
12454100 36476.6 -20518.4 1570.14 -821.147 413.105 919.205 
12454002 37151.9 -20595.7 1651.43 -1086.33 177.728 1100.78 
12454001 36742.3 -19941.1 1670.57 -890.045 310.18 942.545 
10548 3
12454100 36072.6 -20389.9 1566.43 -804.781 256.118 844.552 
12454002 36753.3 -20484.9 1608.43 -793.967 220.831 824.106 
12454001 36282.1 -19845.4 1654.29 -916.619 190.666 936.239 
10548.5 3
12454100 35344 -20551.9 1555.14 -1530.61 -340.336 1567.99 
12454002 36360.6 -20267.1 1559.86 -825.03 457.383 943.331 
12454001 35261.4 -19945.4 1575.71 -2144.36 -210.084 2154.62 
10549 3
12454100 34521.4 -20262.3 1534.71 -1632.09 574.546 1730.26 
12454002 35767 -20188.9 1496.29 -1177.72 155.329 1187.92 
12454001 34786.1 -19589 1583.14 -943.027 707.2 1178.74 
10549.5 3
12454100 33896.8 -20132.7 1521.17 -1249.19 259.238 1275.81 
12454002 35046.2 -20034.3 1475.67 -1441.67 309.048 1474.42 
12454001 34330.3 -19435.8 1562.5 -911.619 306.333 961.712 
10550 3
12454100 33539 -19984 1540.5 -762.971 316.986 826.199 
12454002 34529.5 -19927.3 1512.33 -1101.63 228.145 1125.01 
12454001 33789.7 -19310.2 1522.5 -1152.81 267.946 1183.54 
10550.5 3
12454100 33124.6 -19862.4 1529.29 -811.015 237.909 845.19 
12454002 34015.1 -19747.3 1519.29 -1006.57 352.344 1066.46 
12454001 33230.1 -19237.1 1538.43 -1094.96 142.904 1104.24 
10551 3
12454100 32562.2 -19815.8 1510.17 -1133.88 93.942 1137.77 
12454002 33430.8 -19589.5 1549.83 -1178.04 318.116 1220.24 
12454001 32761.8 -19155.2 1530.5 -944.172 165.275 958.529 
10551.5 3
12454100 32070.4 -19630.4 1477.14 -981.513 370.069 1048.96 
12454002 32950.9 -19503.7 1553.14 -958.036 171.229 973.218 
12454001 32213 -18957.9 1486.71 -1095.48 393.831 1164.12 
10552 3
12454100 31378.6 -19285.6 1421 -1327.94 661.914 1483.76 
12454002 32382.1 -19285.7 1505.29 -1091.58 418.426 1169.03 
12454001 31487.4 -18687.7 1442.86 -1392.65 518.508 1486.04 
10552.5 3
12454100 30856.8 -18983.3 1381.17 -1045.57 605.688 1208.33 
12454002 31944 -19046.8 1494 -878.042 478.719 1000.06 
12454001 31008.8 -18368 1390 -959.109 640.71 1153.43 
10553 3
12454100 30335.4 -18684.3 1330.43 -1064.09 610.301 1226.69 
12454002 31546 -18852.9 1422.86 -812.245 395.87 903.579 
12454001 30462.4 -18004.4 1345.43 -1115.11 741.983 1339.41 
10553.5 3
12454100 29758 -18429.3 1282.43 -1091.55 482.042 1193.25 
12454002 30798.1 -18537.3 1388.57 -1413.72 596.543 1534.43 
12454001 29916 -17659.7 1418.57 -1032.95 651.634 1221.31 
10554 3
12454100 29334.2 -18163.3 1312.5 -877.502 550.626 1035.95 
12454002 29984.3 -18211.7 1372.17 -1684.91 674.16 1814.77 
12454001 29492.8 -17450.2 1513 -876.121 433.846 977.656 
10554.5 3
12454100 28870.3 -17948.3 1380.43 -935.244 433.564 1030.85 
12454002 29597 -17769.9 1386.57 -780.914 890.745 1184.59 
12454001 29036 -17297.1 1570.43 -921.035 308.516 971.333 
10555 3
12454100 28368.2 -17727.5 1422.67 -1018.5 447.841 1112.61 
12454002 29219.3 -17547.7 1489.17 -766.058 450.691 888.801 
12454001 28617.5 -17209 1576.5 -848.884 178.789 867.508 
10555.5 3
12454100 27859.6 -17511.1 1437.86 -1021.28 434.452 1109.84 
12454002 28744.3 -17413.1 1603.86 -953.911 270.128 991.421 
12454001 28149.1 -16996 1588.14 -940.476 427.711 1033.17 
10556 3
12454100 27375.2 -17273.2 1507 -961.121 472.175 1070.84 
12454002 28242.7 -17240.8 1660.83 -995.276 341.884 1052.36 
12454001 27660.3 -16749.8 1632.33 -969.86 488.426 1085.9 
10556.5 3
12454100 26800.1 -17050.4 1531.29 -1127.5 436.741 1209.13 
12454002 27717.6 -17109.4 1617 -1029.6 257.656 1061.35 
12454001 27098.4 -16564.3 1593.86 -1101.77 363.819 1160.29 
10557 3
12454100 26301.5 -16825.8 1522.17 -983.516 442.989 1078.68 
12454002 27207.3 -16989 1545.17 -1006.39 237.532 1034.04 
12454001 26589.5 -16344 1573.33 -1003.8 434.489 1093.8 
10557.5 3
12454100 25773.8 -16612.8 1498.17 -1108.54 447.479 1195.45 
12454002 26845 -16838.8 1511.5 -761.204 315.476 823.989 
12454001 26120.5 -16153.5 1536.17 -985.294 400.21 1063.47 
10558 3
12454100 25301.8 -16421.8 1532.5 -1015.05 410.753 1095.01 
12454002 26392.8 -16631.2 1472.83 -972.401 446.595 1070.05 
12454001 25581 -15978 1525.5 -1160.22 377.419 1220.06 
10558.5 3
12454100 24781.6 -16314.3 1527.14 -989.091 204.463 1010 
12454002 25712.6 -16391 1417.57 -1293.27 456.591 1371.51 
12454001 25106.7 -15674.7 1577.43 -901.684 576.589 1070.27 
10559 3
12454100 24338.7 -16180.5 1501.33 -858.343 259.275 896.647 
12454002 25199.8 -16275.8 1417.67 -993.678 223.191 1018.44 
12454001 24573.8 -15471.3 1566.17 -1032.72 394.149 1105.37 
10559.5 3
12454100 23836.3 -15933.5 1511 -1042.19 512.448 1161.36 
12454002 24683 -16054.3 1489.17 -1072.27 459.544 1166.59 
12454001 24148.8 -15315.5 1548.83 -881.743 323.306 939.147 
10560 3
12454100 23408.1 -15723.4 1473.71 -847.902 415.983 944.447 
12454002 24253 -15768.3 1511.57 -851.485 566.431 1022.68 
12454001 23653.1 -15188 1564.29 -981.565 252.475 1013.52 
10560.5 3
12454100 22923.2 -15528 1428.67 -956.561 385.461 1031.3 
12454002 23806.8 -15546.3 1592 -880.013 437.776 982.889 
12454001 23146.2 -14970.5 1559.33 -999.953 428.994 1088.09 
10561 3
12454100 22352.6 -15268.6 1384.71 -1138.91 517.822 1251.1 
12454002 23329.6 -15322 1582.86 -952.619 447.771 1052.61 
12454001 22734.1 -14859 1509 -822.403 222.555 851.984 
10561.5 3
12454100 21879.7 -15099.7 1351 -934.594 333.804 992.417 
12454002 22814.2 -15168 1578 -1018.59 304.348 1063.08 
12454001 22251.7 -14551.5 1471.33 -953.51 607.708 1130.7 
10562 3
12454100 21457.7 -14904.4 1342 -832.253 385.085 917.026 
12454002 22313.6 -14934.1 1484.29 -987.367 461.257 1089.79 
12454001 21656.6 -14102.3 1457 -1173.76 886.024 1470.63 
10562.5 3
12454100 20931.7 -14663.7 1371 -985.108 450.865 1083.38 
12454002 21766 -14656.7 1442.5 -1025.41 519.618 1149.56 
12454001 21119.5 -13674.5 1551.83 -1005.75 801.097 1285.8 
10563 3
12454100 20538.5 -14417.2 1402.17 -827.719 518.947 976.947 
12454002 21255.5 -14341.2 1482.17 -1074.74 664.211 1263.42 
12454001 20724.3 -13451.5 1583.5 -831.93 469.474 955.255 
10563.5 3
12454100 20100.5 -14165.5 1426.83 -895.706 514.656 1033.03 
12454002 20908.3 -14030 1556.67 -709.952 636.333 953.389 
12454001 20374.8 -13265.2 1596.5 -714.724 381.05 809.956 
10564 3
12454100 19670.1 -13870.4 1442 -837.271 574.069 1015.17 
12454002 20458.1 -13742.7 1584.71 -875.857 558.922 1039 
12454001 20034.3 -12975.7 1575 -662.544 563.137 869.533 
10564.5 3
12454100 19341 -13558.6 1439 -663.594 628.687 914.114 
12454002 20032.6 -13472 1554.8 -857.949 545.795 1016.84 
12454001 19705.2 -12660.4 1560.2 -663.479 635.714 918.878 
10565 3
12454100 18975.1 -13143.4 1464.43 -751.247 852.508 1136.28 
12454002 19518.4 -13048 1545.29 -1055.79 870.637 1368.47 
12454001 19266.4 -12422.3 1538.57 -900.968 488.941 1025.09 
10565.5 3
12454100 18573.7 -12627 1465.5 -758.934 976.235 1236.53 
12454002 19344.7 -12822.3 1529.33 -328.472 426.591 538.4 
12454001 18824 -12166.8 1519.33 -836.349 482.897 965.748 
10566 3
12454100 18106.7 -12276.3 1477.83 -951.12 714.189 1189.41 
12454002 19065.7 -12564.5 1541 -568.228 525.119 773.714 
12454001 18503 -11909.8 1506.17 -653.768 523.422 837.486 
10566.5 3
12454100 17506.3 -11826.5 1482.5 -1248.09 935.204 1559.6 
12454002 18689.3 -12212 1511.5 -782.398 732.848 1072.01 
12454001 17937.5 -11519.8 1490.33 -1175.68 810.811 1428.16 
10567 3
12454100 16961.7 -11491 1454.83 -1111.56 684.694 1305.52 
12454002 18251 -11875.8 1474.17 -894.558 686.054 1127.34 
12454001 17398.5 -11130.8 1493.83 -1100 793.878 1356.56 
10567.5 3
12454100 16594 -11212.3 1474.17 -722.331 547.479 906.364 
12454002 17636.2 -11499.8 1446.33 -1207.92 738.703 1415.9 
12454001 16914.2 -10749 1504.5 -951.539 750.164 1211.68 
10568 3
12454100 16265.2 -10870 1512.17 -656.354 683.3 947.47 
12454002 17085.8 -11044.7 1464.83 -1098.47 908.516 1425.5 
12454001 16510.8 -10379 1528.83 -805.057 738.523 1092.49 
10568.5 3
12454100 15881 -10496 1557.83 -766.8 746.507 1070.17 
12454002 16590.7 -10664.2 1517 -988.357 759.481 1246.46 
12454001 16168.2 -9959.5 1520.17 -683.965 837.325 1081.17 
10569 3
12454100 15490.2 -10122.8 1544.17 -775.463 740.41 1072.17 
12454002 16277 -10379.7 1502.83 -622.354 564.484 840.219 
12454001 15867.8 -9577.17 1506.67 -595.899 758.598 964.659 
10569.5 3
12454100 15103.3 -9766.5 1547.83 -778.337 716.968 1058.23 
12454002 15855.5 -9924.83 1552.17 -848.089 915.158 1247.7 
12454001 15534.5 -9206.33 1515.83 -670.691 746.144 1003.27 
10570 3
12454100 14765.7 -9447.33 1545 -672.643 635.79 925.569 
12454002 15474.7 -9510.83 1566.5 -758.632 824.701 1120.56 
12454001 15192 -8901.5 1525.5 -682.271 607.238 913.363 
10570.5 3
12454100 14362 -9077.5 1522.67 -779.279 713.964 1056.89 
12454002 15121.8 -9223.5 1533.17 -681.145 554.698 878.435 
12454001 14812.5 -8545.83 1545.33 -732.625 686.615 1004.08 
10571 3
12454100 14002.2 -8623.17 1484.17 -708.333 894.357 1140.88 
12454002 14788.5 -8945 1518.33 -656.168 548.228 855.05 
12454001 14408.2 -8116.67 1526.83 -795.932 844.816 1160.7 
10571.5 3
12454100 13718.2 -8214 1452.6 -614.646 885.642 1078.03 
12454002 14440.4 -8652.8 1552 -753.463 632.468 983.729 
12454001 14080.8 -7773.8 1535.6 -708.586 742.136 1026.09 
10572 3
12454100 13361.7 -7820.33 1460.17 -763.455 842.969 1137.3 
12454002 14073.7 -8248.33 1546.67 -785.296 866.096 1169.11 
12454001 13728.5 -7418.5 1527.17 -754.39 760.814 1071.42 
10572.5 3
12454100 12996.5 -7421.67 1479.83 -711.826 777.128 1053.86 
12454002 13666 -7842.67 1544.17 -794.672 790.773 1121.08 
12454001 13355.3 -7034.5 1517.67 -727.42 748.538 1043.77 
10573 3
12454100 12601.3 -7026.33 1487.67 -740.012 740.325 1046.76 
12454002 13320.5 -7425.83 1541 -647.004 780.587 1013.87 
12454001 13014 -6625 1558.33 -639.201 766.854 998.32 
10573.5 3
12454100 12283.2 -6725.17 1503.83 -617.799 584.79 850.679 
12454002 13005.2 -7106.83 1549 -612.298 619.417 870.969 
12454001 12707.7 -6264.83 1563.17 -594.822 699.353 918.1 
10574 3
12454100 11895 -6425.8 1491.2 -800.344 617.251 1010.72 
12454002 12732.4 -6777 1541.4 -562.405 680.069 882.493 
12454001 12327.8 -5915.4 1530.6 -783.23 720.481 1064.21 
10574.5 3
12454100 11502.7 -5973.33 1475.5 -815.662 940.679 1245.06 
12454002 12371.8 -6353 1514.17 -749.619 881.497 1157.14 
12454001 11945 -5552 1526.83 -795.842 755.509 1097.34 
10575 3
12454100 11129.2 -5361.83 1440.17 -706.049 1155.95 1354.52 
12454002 11910.7 -5914.83 1475.83 -871.771 828.292 1202.52 
12454001 11442 -4882 1502.17 -950.851 1266.54 1583.74 
10575.5 3
12454100 10819.8 -4951 1411.8 -630.075 836.728 1047.43 
12454002 11394.8 -5455.6 1461.2 -1050.64 935.302 1406.64 
12454001 11038.6 -4353.2 1490.4 -821.589 1076.99 1354.59 
10576 3
12454100 10507.5 -4653.33 1407.17 -628.37 598.927 868.08 
12454002 11108 -5066.67 1464.33 -577.062 782.562 972.319 
12454001 10741 -4002 1490.33 -598.793 706.64 926.225 
10576.5 3
12454100 10195.2 -4332.4 1429 -639.959 657.65 917.634 
12454002 10823.8 -4642.2 1455.8 -582.377 869.809 1046.77 
12454001 10475 -3712.6 1478.2 -545.082 593.033 805.483 
10577 3
12454100 9880 -3964.5 1459.5 -663.579 774.526 1019.92 
12454002 10567.8 -4238.33 1488.5 -538.877 850.246 1006.63 
12454001 10156 -3280.67 1503.67 -671.579 909.333 1130.44 
10577.5 3
12454100 9565.67 -3504.5 1508 -587.539 859.813 1041.38 
12454002 10202.7 -3754.67 1513.33 -682.555 904.05 1132.78 
12454001 9809.67 -2837.17 1589.33 -647.352 828.972 1051.79 
10578 3
12454100 9243.17 -3087.17 1491.5 -613.118 793.409 1002.7 
12454002 9886.17 -3339.83 1538.17 -601.711 788.657 991.986 
12454001 9490.5 -2468.5 1563.67 -606.781 700.887 927.052 
10578.5 3
12454100 8931 -2665.2 1494 -658.579 890.225 1107.35 
12454002 9659.8 -3035.6 1565.6 -477.567 641.842 800.02 
12454001 9189.4 -2072.6 1541.8 -635.232 835.232 1049.35 
10579 3
12454100 8549.17 -2281 1499 -815.883 820.94 1157.41 
12454002 9350.33 -2623.17 1529 -661.254 881.268 1101.77 
12454001 8909.17 -1755.5 1547.83 -598.789 677.564 904.235 
10579.5 3
12454100 8145.83 -1738.67 1506.17 -765.338 1029.1 1282.49 
12454002 8959.5 -2224.33 1545.17 -741.619 756.799 1059.6 
12454001 8580.67 -1348.83 1582.67 -623.34 771.664 991.976 
10580 3
12454100 7723.8 -1243.6 1485.4 -842.382 988.157 1298.48 
12454002 8594.2 -1858 1550.6 -729.142 731.204 1032.62 
12454001 8248 -916.2 1547 -664.005 863.54 1089.31 
10580.5 3
12454100 7410 -843.5 1472.33 -647.01 824.948 1048.41 
12454002 8133.17 -1393.17 1525.5 -950.584 958.419 1349.88 
12454001 7869.83 -482.333 1539.17 -779.725 894.57 1186.69 
10581 3
12454100 7071.5 -337.333 1453.83 -637.476 953.233 1146.75 
12454002 7732.17 -907.167 1488.17 -755.179 915.254 1186.59 
12454001 7536.33 60.8333 1529.33 -628.06 1022.91 1200.34 
10581.5 3
12454100 6748.4 83.2 1443.8 -664.815 865.295 1091.2 
12454002 7479.6 -573.2 1489.8 -519.684 687.174 861.557 
12454001 7202.2 435.2 1519.6 -687.517 770.302 1032.49 
10582 3
12454100 6443.5 399.833 1460 -645.975 670.833 931.29 
12454002 7215 -267.833 1494.67 -560.593 646.963 856.053 
12454001 6810.83 927.5 1508.17 -829.167 1043.01 1332.44 
10582.5 3
12454100 6044 794.5 1447.83 -781.8 772.342 1098.96 
12454002 6784.5 277.167 1465.17 -842.466 1066.54 1359.14 
12454001 6548.17 1242.67 1488.67 -514.025 616.765 802.882 
10583 3
12454100 5625.33 1183 1433.5 -791.43 734.405 1079.68 
12454002 6414.83 709.333 1466.33 -698.803 816.95 1075.05 
12454001 6325.5 1713.33 1438 -420.92 889.729 984.272 
10583.5 3
12454100 5278.5 1632.5 1436 -678.735 879.648 1111.06 
12454002 6046 1075 1460 -721.787 715.59 1016.39 
12454001 6030.33 2219.17 1395.33 -577.626 989.889 1146.09 
10584 3
12454100 5019.4 2056.2 1433.6 -508.039 830.784 973.81 
12454002 5793 1401.2 1419 -496.078 639.608 809.439 
12454001 5784.8 2758 1375.8 -481.438 1056.54 1161.06 
10584.5 3
12454100 4827 2515.6 1423 -426.608 1018.63 1104.35 
12454002 5446.6 1823.2 1382.4 -768.071 935.698 1210.56 
12454001 5552.2 3107.8 1358.8 -515.743 775.61 931.43 
10585 3
12454100 4637.5 3129.83 1398.67 -391.529 1269.08 1328.1 
12454002 5160.83 2128.33 1369 -590.427 630.441 863.747 
12454001 5467.33 3588.67 1358.33 -175.344 993.526 1008.88 
10585.5 3
12454100 4515.17 3786.83 1401.33 -224.465 1205.5 1226.22 
12454002 5038.5 2754 1311 -224.465 1148.01 1169.75 
12454001 5314.33 4013.67 1370 -280.734 779.817 828.81 
10586 2
12454100 4326 4307.8 1475.2 -383.705 1056.73 1124.23 
12454002 4918.4 3256.4 1324.2 -243.611 1019.07 1047.78 
10586.5 2
12454100 4303 4748 1543.5 -47.0348 900.204 901.432 
12454002 4791.83 3776.5 1388.83 -258.828 1063.6 1094.64 
10587 2
12454100 4261.4 5149.4 1559 -85.0716 820.859 825.255 
12454002 4798.2 4166.8 1369.4 13.0198 798.16 798.266 
10587.5 2
12454100 4161.17 5393.83 1559 -207.953 507.123 548.104 
12454002 4824.83 4495.67 1447.5 55.2559 682.296 684.53 
10588 1
12454002 4797 4936.17 1481.33 -52.8147 835.863 837.53 
10588.5 1
12454002 4731.5 5373.17 1481.17 -124.288 829.222 838.485 
