# Supplementary material for: Intrinsic group behaviour II: On the dependence of triad spatial dynamics on social and personal features; and on the effect of social interaction on small group dynamics
Source: PLoS One. 2019 Dec 3;14(12):e0225704. doi: 10.1371/journal.pone.0225704 (PMC6890182; doi:10.1371/journal.pone.0225704)
Supplement: S4 Data Set — (ZIP) [file pone.0225704.s004.zip › set_3_nint/group_traj_triad_noint/traj_3_0324_26.dat]

3 12452201 12453702 12454003 0 0 1 0 1 1 0 40 10 70 1662.89 1684.34 1639.61 
10522 1
12452201 40649.7 -24640.7 1032.43 0 0 0 
10522.5 1
12452201 40582 -24662.3 1063.71 -137.073 -43.6669 143.861 
10523 1
12452201 40537.1 -24736.7 1069.29 -92.8719 -154.096 179.919 
10523.5 1
12452201 40523 -24527.7 1094.86 -29.342 433.61 434.602 
10524 1
12452201 40487.6 -24545.6 1147.14 -71.2849 -35.9299 79.8278 
10524.5 1
12452201 40436.8 -24780 1196.75 -96.8027 -446.531 456.903 
10525 1
12452201 40681.7 -24934.7 1148.57 470.181 -296.956 556.105 
10525.5 1
12452201 40766.4 -24992.7 1173.71 166.106 -113.725 201.308 
10526 1
12452201 40824.1 -25011.6 1224.29 115.892 -37.8657 121.921 
10526.5 1
12452201 40750.4 -24836.9 1222.43 -145.68 345.285 374.759 
10527 1
12452201 40646.7 -24671.5 1195.83 -225.08 358.692 423.463 
10527.5 1
12452201 40552.1 -24687.1 1169.5 -186.106 -30.7579 188.63 
10528 1
12452201 40493.5 -24701.7 1153.5 -114.951 -28.5131 118.434 
10528.5 1
12452201 40547.1 -24734.4 1136.14 111.524 -68.1121 130.678 
10529 1
12452201 40884.9 -24790.7 1139.43 674.08 -112.347 683.379 
10529.5 1
12452201 40919.3 -24720.3 1195.71 69.6935 142.568 158.691 
10530 1
12452201 40647.4 -25135.3 1279 -536.207 -818.54 978.533 
10530.5 1
12452201 40467.9 -25453.1 1369 -356.293 -630.669 724.353 
10531 1
12452201 40502.1 -25460.3 1357 70.4019 -14.6671 71.9135 
10531.5 1
12452201 40592.6 -25423.3 1352.57 178.713 73.1225 193.093 
10532 1
12452201 40635.4 -25419.7 1348.71 83.2178 6.93481 83.5062 
10532.5 1
12452201 40704.1 -25343.6 1355.29 136.068 150.778 203.097 
10533 1
12452201 40885 -25296.4 1351.14 358.844 93.5374 370.834 
10533.5 1
12452201 41042 -25226.4 1344.57 305.447 136.187 334.432 
10534 1
12452201 41174.7 -25073.8 1344 281.67 323.981 429.304 
10534.5 1
12452201 41003.3 -24389.9 1339.57 -343.449 1370.69 1413.07 
10535 1
12452201 40987.3 -23924 1340 -30.8285 897.605 898.135 
10535.5 1
12452201 40882.2 -23954.3 1336.17 -215.408 -62.1585 224.197 
10536 1
12452201 40748.3 -24222.9 1315.71 -272.116 -545.78 609.855 
10536.5 1
12452201 40762.7 -24396.2 1302 28.6473 -345.238 346.425 
10537 2
12453702 45899.8 -23445.7 1614.33 0 0 0 
12452201 40747.7 -24385.6 1310 -29.9647 21.2329 36.7249 
10537.5 2
12453702 45532.2 -23266.8 1641.5 -762.794 371.024 848.241 
12452201 40698.7 -24300.8 1308.67 -94.3223 162.958 188.287 
10538 2
12453702 45093.3 -23078.2 1624.5 -925.809 398.031 1007.75 
12452201 40677 -24129.8 1302.83 -45.7103 360.759 363.644 
10538.5 2
12453702 44627.3 -22916 1558.17 -952.965 331.629 1009.02 
12452201 40578.3 -23923.7 1292.83 -201.772 421.609 467.403 
10539 2
12453702 43955.7 -22765.7 1576.71 -1281.72 286.805 1313.41 
12452201 40547.4 -23714.1 1294.14 -58.9786 399.855 404.181 
10539.5 2
12453702 43280.5 -22712.5 1629.17 -1353.13 106.642 1357.33 
12452201 40589.5 -23533.8 1297.33 84.3115 361.342 371.048 
10540 2
12453702 42819.6 -22556 1619 -918.184 311.753 969.666 
12452201 40816.6 -23142.6 1326.43 452.334 779.406 901.155 
10540.5 3
12454003 40615.3 -22209.3 1455 0 0 0 
12453702 42327.3 -22292.3 1592.33 -976.663 523.148 1107.95 
12452201 40856.7 -22824 1340.33 79.554 632.086 637.073 
10541 3
12454003 40277.6 -22077.4 1571.57 -895.92 349.88 961.815 
12453702 41711.4 -22012.1 1653.43 -1256.95 571.817 1380.9 
12452201 40691.7 -22093.9 1491.14 -336.638 1490.09 1527.64 
10541.5 3
12454003 39566.8 -22148.2 1655.83 -1441.66 -143.485 1448.78 
12453702 41226.7 -21958 1691.33 -983.29 109.823 989.404 
12452201 40166.5 -21516 1581.67 -1065.34 1172.12 1583.93 
10542 3
12454003 38721.4 -22148.6 1774.71 -1746.7 -0.836285 1746.7 
12453702 40667.6 -21784.1 1688 -1155.16 359.209 1209.72 
12452201 39680.7 -21164.6 1641.29 -1003.69 726.092 1238.79 
10542.5 3
12454003 38202.8 -22035.5 1767.67 -1005.03 219.131 1028.64 
12453702 39988.2 -21558.2 1696 -1316.68 437.938 1387.6 
12452201 39242.3 -20974 1644.67 -849.575 369.324 926.38 
10543 3
12454003 37665 -21865.4 1781.57 -1038.29 328.323 1088.96 
12453702 39582.7 -21393.4 1709.86 -782.727 318.027 844.868 
12452201 38511.3 -21204 1686 -1411.29 -444.015 1479.49 
10543.5 3
12454003 37204.2 -21697.5 1756.17 -903.595 329.272 961.719 
12453702 39024.7 -21105.2 1787.33 -1094.21 565.219 1231.57 
12452201 37810.5 -20949.2 1715.83 -1374.09 499.673 1462.12 
10544 3
12454003 36766.3 -21578.3 1743.83 -931.56 253.546 965.448 
12453702 38530.7 -20877.5 1762.83 -1051.06 484.397 1157.31 
12452201 37347 -20435.2 1718.33 -986.17 1093.62 1472.59 
10544.5 3
12454003 36368.6 -21463 1740 -792.354 229.748 824.991 
12453702 37997.7 -20688 1780.71 -1061.66 377.49 1126.77 
12452201 37094.7 -20261.3 1714.29 -502.561 346.376 610.364 
10545 3
12454003 36032.3 -21206.5 1708.17 -680.644 519.231 856.082 
12453702 37513.2 -20611.5 1777.67 -980.866 154.858 993.015 
12452201 36755 -20117.2 1694 -687.681 291.739 747.005 
10545.5 3
12454003 35460.1 -21050.1 1668.14 -1144.38 312.714 1186.34 
12453702 36986.4 -20522.9 1763.43 -1053.48 177.286 1068.29 
12452201 36511.4 -20047.7 1691.57 -487.143 138.905 506.56 
10546 3
12454003 34798.5 -20861.2 1686.5 -1297.34 370.542 1349.22 
12453702 36484.2 -20532.7 1763.83 -984.827 -19.2344 985.015 
12452201 36248.5 -19968.3 1680.83 -515.546 155.649 538.53 
10546.5 3
12454003 34208.3 -20642.1 1730.43 -1219.45 452.529 1300.71 
12453702 35985.6 -20486.9 1703.86 -1030.16 94.6478 1034.49 
12452201 35896.6 -19788.1 1676.86 -727.125 372.294 816.893 
10547 3
12454003 33662.3 -20475.1 1703 -1020.56 312.15 1067.23 
12453702 35046.4 -20400.4 1700 -1755.41 161.549 1762.83 
12452201 35202.4 -19638.4 1679.43 -1297.46 279.84 1327.3 
10547.5 3
12454003 33295.4 -20330.6 1696 -722.16 284.589 776.212 
12453702 34558.7 -20364.3 1716.14 -960.067 71.1474 962.7 
12452201 34694.6 -19546.6 1661.86 -999.719 180.821 1015.94 
10548 3
12454003 32883.6 -20301.9 1684.43 -820.433 57.1998 822.424 
12453702 34052.7 -20098.3 1680.43 -1007.97 529.88 1138.76 
12452201 34299.3 -19526.6 1636.86 -787.422 39.8406 788.429 
10548.5 3
12454003 32476.1 -20106.6 1680.57 -855.942 410.264 949.186 
12453702 33531.1 -19977.7 1687.86 -1095.74 253.301 1124.64 
12452201 33717.9 -19403.1 1623.14 -1221.49 259.304 1248.71 
10549 3
12454003 31970.7 -19981.7 1677.43 -1002.83 247.732 1032.98 
12453702 32902.4 -19848.6 1683 -1247.45 256.236 1273.49 
12452201 33155.3 -19278.9 1616.29 -1116.21 246.599 1143.13 
10549.5 3
12454003 31384.5 -19714.7 1673.67 -1172.43 534.095 1288.35 
12453702 32306.7 -19697.3 1733.67 -1191.52 302.476 1229.32 
12452201 32810.7 -19325 1620.17 -689.238 -92.2857 695.389 
10550 3
12454003 30550.3 -19333.8 1644.67 -1778.61 812.011 1955.2 
12453702 31868 -19543.5 1682 -935.323 328.003 991.169 
12452201 32308.2 -19172.7 1603.83 -1071.43 324.805 1119.58 
10550.5 3
12454003 30098.4 -19091.4 1582.57 -884.354 474.373 1003.55 
12453702 31479.4 -19339.6 1631.57 -760.414 399.077 858.773 
12452201 31570.6 -18751.6 1564.14 -1443.43 824.061 1662.1 
10551 3
12454003 29652.5 -18809.2 1524.17 -899.05 569.076 1064.02 
12453702 30805 -19071.3 1553.5 -1359.74 540.803 1463.33 
12452201 30957.7 -18548.5 1486.67 -1235.7 409.418 1301.75 
10551.5 3
12454003 29205.1 -18590.4 1482.29 -892.928 436.603 993.953 
12453702 30182.9 -18798.9 1452.86 -1241.8 543.865 1355.68 
12452201 30363.3 -18231 1441.71 -1186.39 633.733 1345.04 
10552 3
12454003 28625.1 -18409.6 1549.71 -1113.24 347.135 1166.11 
12453702 29655.9 -18539.4 1403 -1011.52 497.944 1127.44 
12452201 29817.4 -17919 1440.14 -1047.71 598.848 1206.78 
10552.5 3
12454003 28131.5 -18142 1651.83 -989.264 536.215 1125.24 
12453702 29284.2 -18308.7 1426.67 -744.871 462.449 876.75 
12452201 29324.2 -17660.2 1517 -988.501 518.704 1116.33 
10553 3
12454003 27745.7 -17872 1661.57 -787.318 551.02 960.985 
12453702 28740.3 -18055.4 1598.57 -1109.96 516.812 1224.38 
12452201 28757.1 -17436.6 1563.71 -1157.19 456.317 1243.91 
10553.5 3
12454003 27297 -17702 1682.57 -848.231 321.361 907.066 
12453702 28175 -17833.1 1694 -1068.59 420.2 1148.24 
12452201 28249.9 -17203.3 1589.71 -958.952 440.994 1055.49 
10554 3
12454003 26791.8 -17613.7 1711.33 -1045.89 182.885 1061.76 
12453702 27730.3 -17634.5 1704.17 -920.635 411.269 1008.32 
12452201 27888 -17049.7 1585.67 -749.187 318.052 813.903 
10554.5 3
12454003 26371.6 -17393.9 1717.14 -847.302 443.164 956.199 
12453702 27308.1 -17422.3 1661 -851.19 427.851 952.671 
12452201 27426.7 -16835.6 1619.57 -930.012 431.644 1025.3 
10555 3
12454003 25799.2 -17136.2 1665 -1161.06 522.699 1273.3 
12453702 26916 -17211.3 1689.17 -795.422 427.895 903.211 
12452201 26885.5 -16633.3 1570 -1097.8 410.219 1171.94 
10555.5 3
12454003 25292.3 -17035.9 1612.71 -1017.83 201.425 1037.57 
12453702 26274.3 -16963.9 1618.29 -1288.58 496.94 1381.08 
12452201 26474.9 -16446.4 1538.57 -824.584 375.311 905.978 
10556 3
12454003 24848.7 -16856.8 1597.67 -880.197 355.206 949.167 
12453702 25717.2 -16719.7 1546.5 -1105.39 484.505 1206.91 
12452201 25890.7 -16219.2 1563 -1159.11 450.916 1243.73 
10556.5 3
12454003 24344 -16694.6 1617.86 -989.542 318.161 1039.43 
12453702 25126 -16524.9 1551.71 -1159.15 381.979 1220.47 
12452201 25381 -16055.3 1598.43 -999.346 321.335 1049.74 
10557 3
12454003 23846.8 -16457.8 1652 -980.605 466.939 1086.1 
12453702 24620.8 -16337.2 1642.83 -996.384 370.198 1062.93 
12452201 24858.3 -15865 1672.33 -1030.9 375.317 1097.1 
10557.5 3
12454003 23394 -16186 1654 -951.331 571.078 1109.58 
12453702 24158.3 -16141.3 1662.5 -971.639 411.415 1055.15 
12452201 24436.7 -15695.7 1666.83 -885.854 355.742 954.615 
10558 3
12454003 22990.3 -15905.8 1683.33 -868.1 602.509 1056.7 
12453702 23750.7 -15992.5 1665.33 -876.703 320.072 933.302 
12452201 24002.3 -15539.8 1634.33 -934.05 335.125 992.35 
10558.5 3
12454003 22587.4 -15688.1 1681 -765.979 413.86 870.634 
12453702 23298.7 -15806.9 1723.43 -859.225 352.933 928.886 
12452201 23585.4 -15406.6 1615.14 -792.595 253.35 832.101 
10559 3
12454003 22146 -15520 1646.5 -855.482 325.858 915.441 
12453702 22827.8 -15587.3 1740.5 -912.56 425.434 1006.86 
12452201 23134.3 -15220.5 1585.83 -874.216 360.604 945.668 
10559.5 3
12454003 21708.2 -15280.2 1585.5 -908.368 497.58 1035.72 
12453702 22485.3 -15413.8 1768.5 -710.581 359.959 796.552 
12452201 22583.2 -14968.7 1560.67 -1143.5 522.476 1257.21 
10560 3
12454003 21178.6 -14918.9 1573.14 -1048.7 715.464 1269.51 
12453702 22147.7 -15486 1699.43 -668.553 -142.904 683.655 
12452201 21973.7 -14862.4 1524.86 -1206.84 210.372 1225.03 
10560.5 3
12454003 20669 -14567.5 1604.67 -1005.07 693.012 1220.83 
12453702 21653.8 -15436.7 1674.83 -974.124 97.3044 978.972 
12452201 21514.3 -14660.2 1523.67 -906.077 398.939 990.014 
10561 3
12454003 20200.3 -14321.9 1666.71 -935.557 490.305 1056.25 
12453702 21046.4 -15088.7 1630.14 -1212.38 694.516 1397.22 
12452201 21105.3 -14445.1 1554.43 -816.462 429.189 922.396 
10561.5 3
12454003 19739.2 -14146.3 1649 -911.302 346.885 975.09 
12453702 20577.5 -14790.5 1589.67 -926.736 589.356 1098.26 
12452201 20678.2 -14207 1574 -844.109 470.638 966.447 
10562 3
12454003 19381.3 -13945.3 1689.43 -705.88 396.544 809.637 
12453702 20188.4 -14511.1 1600 -767.399 551 944.724 
12452201 20246.4 -13912.1 1578.71 -851.554 581.572 1031.2 
10562.5 3
12454003 18999.7 -13617 1696.5 -714.642 614.767 942.684 
12453702 19644.3 -14236.7 1649.83 -1018.9 514 1141.21 
12452201 19790.3 -13698.7 1579.67 -854.111 399.768 943.038 
10563 3
12454003 18608.7 -13414.2 1671 -823.158 427.018 927.326 
12453702 19296 -14055.5 1623.33 -733.333 381.404 826.587 
12452201 19338.3 -13416.3 1616 -951.579 594.386 1121.96 
10563.5 3
12454003 18220.8 -13124 1636.5 -793.115 593.388 990.526 
12453702 18976.2 -13799.5 1583.17 -654.056 523.517 837.771 
12452201 18954.7 -13069.2 1575.5 -784.594 709.952 1058.12 
10564 3
12454003 17817.4 -12754.6 1593.43 -784.834 718.733 1064.21 
12453702 18647.3 -13422.4 1569.29 -639.846 733.602 973.435 
12452201 18667.3 -12794.1 1553.43 -559.107 535.066 773.884 
10564.5 3
12454003 17506.6 -12428 1589.2 -626.671 658.41 908.966 
12453702 18268.4 -13136.6 1545.8 -763.882 576.267 956.87 
12452201 18301.6 -12493.6 1555.4 -737.27 605.933 954.317 
10565 3
12454003 16827.3 -12057.1 1580.29 -1394.9 761.514 1589.23 
12453702 17782.9 -12804.3 1525.14 -997.008 682.37 1208.16 
12452201 17826.1 -12107.7 1569.43 -976.298 792.373 1257.38 
10565.5 3
12454003 16190.8 -11708.5 1643.17 -1203.12 659.06 1371.81 
12453702 17174.3 -12481.7 1512.33 -1150.33 609.866 1302 
12452201 17310.7 -11718.8 1560.17 -974.435 735.125 1220.63 
10566 3
12454003 15840.2 -11484.2 1662.83 -714.189 456.891 847.829 
12453702 16623.2 -12110 1513.5 -1122.54 756.959 1353.91 
12452201 16766.8 -11252.2 1584.67 -1107.6 950.441 1459.49 
10566.5 3
12454003 15566 -11125.8 1674.17 -569.993 744.976 938.02 
12453702 16183.5 -11859.8 1625.17 -914.068 520.097 1051.68 
12452201 16429.3 -11015.8 1603.17 -701.663 491.337 856.588 
10567 3
12454003 15250.8 -10666 1683.5 -643.197 938.435 1137.7 
12453702 15801 -11483.5 1625 -780.612 768.027 1095.09 
12452201 16057.2 -10680.2 1648.5 -759.524 685.034 1022.81 
10567.5 3
12454003 14920.2 -10287.5 1707 -649.64 743.615 987.418 
12453702 15511.5 -11251 1590.67 -568.762 456.778 729.477 
12452201 15794.5 -10290.5 1655.33 -516.045 765.553 923.241 
10568 3
12454003 14494 -9824.33 1699 -850.632 924.484 1256.28 
12453702 15114.5 -10865.2 1589.83 -792.415 770.126 1105 
12452201 15490 -9887 1686.83 -607.784 805.389 1008.99 
10568.5 3
12454003 14092.7 -9420.17 1740.33 -801.065 806.72 1136.88 
12453702 14752 -10460.5 1581.67 -723.553 807.718 1084.41 
12452201 15158.8 -9522.33 1694.83 -661.011 727.878 983.23 
10569 3
12454003 13758.5 -9178.5 1673.17 -663.029 479.497 818.245 
12453702 14434.7 -10067.2 1598.17 -629.63 780.423 1002.74 
12452201 14869.2 -9173.83 1668.5 -574.735 691.468 899.138 
10569.5 3
12454003 13346 -8814.5 1708.67 -829.98 732.394 1106.92 
12453702 14141.2 -9626 1652 -590.543 887.659 1066.15 
12452201 14492 -8769.5 1660.5 -758.887 813.548 1112.55 
10570 3
12454003 12959 -8468.17 1658.33 -770.916 689.907 1034.55 
12453702 13856.3 -9201.5 1645.83 -567.397 845.618 1018.34 
12452201 14054.8 -8352.33 1618.33 -870.85 831.009 1203.73 
10570.5 3
12454003 12555.2 -8144.17 1653.33 -779.601 625.483 999.503 
12453702 13516.2 -8763.17 1583.5 -656.692 846.203 1071.12 
12452201 13643.3 -8045.17 1586.17 -794.402 592.986 991.315 
10571 3
12454003 12194.5 -7859 1644.83 -709.974 561.352 905.085 
12453702 13216.7 -8394.33 1642 -589.567 726.05 935.274 
12452201 13297.7 -7650.33 1586.17 -680.446 777.231 1033 
10571.5 3
12454003 11989.2 -7396.4 1608.2 -444.372 1001.3 1095.48 
12453702 12943.8 -8163 1610.8 -590.62 500.722 774.309 
12452201 12936.2 -7345.4 1609.2 -782.395 660.029 1023.61 
10572 3
12454003 11594.8 -7127.83 1617 -844.468 575.089 1021.69 
12453702 12452.7 -7890.17 1607.67 -1051.68 584.226 1203.06 
12452201 12600.2 -7069.5 1654.83 -719.557 590.792 931.02 
10572.5 3
12454003 11150.7 -6762 1628.33 -865.822 713.125 1121.69 
12453702 12006.7 -7628.5 1571.67 -869.396 510.071 1007.98 
12452201 12272.8 -6720.17 1662.17 -638.077 680.962 933.194 
10573 3
12454003 10809.8 -6374.67 1604.67 -638.265 725.343 966.18 
12453702 11568.8 -7136 1551.17 -819.913 922.285 1234.04 
12452201 11991.8 -6319 1653.5 -526.217 751.248 917.213 
10573.5 3
12454003 10349.7 -6044 1579.33 -893.528 642.071 1100.29 
12453702 11102.7 -6723.33 1512.17 -905.178 801.294 1208.89 
12452201 11555.5 -5810.83 1611.33 -847.249 986.731 1300.57 
10574 3
12454003 9911.8 -5762.6 1574.8 -902.818 580.206 1073.18 
12453702 10749.2 -6311.8 1472.6 -728.797 848.522 1118.54 
12452201 11200 -5358.6 1566.4 -732.99 932.44 1186.05 
10574.5 3
12454003 9620.83 -5506.83 1588.33 -604.92 531.739 805.404 
12453702 10442 -5962.67 1541.33 -638.669 725.849 966.827 
12452201 10857 -5039.33 1552.17 -713.098 663.756 974.208 
10575 3
12454003 9306.67 -5198.17 1589.33 -593.888 583.491 832.565 
12453702 10076 -5591 1527.33 -691.871 702.583 986.058 
12452201 10460.8 -4612.5 1550.67 -748.897 806.868 1100.86 
10575.5 3
12454003 8891 -4902.8 1582.4 -846.572 601.561 1038.54 
12453702 9809.4 -5205.4 1547.4 -542.974 785.336 954.763 
12452201 10084.4 -4270.6 1573.4 -766.667 696.334 1035.69 
10576 3
12454003 8498.67 -4664.33 1545 -789.403 479.812 923.784 
12453702 9515.5 -4888.83 1517.67 -591.348 636.955 869.14 
12452201 9804 -3923 1646 -564.185 699.396 898.588 
10576.5 3
12454003 8104 -4431.2 1495.2 -808.743 477.732 939.305 
12453702 9246 -4455.6 1491.2 -552.254 887.773 1045.53 
12452201 9523.4 -3603 1658.8 -575 655.738 872.134 
10577 3
12454003 7671.83 -4154.33 1489 -909.825 582.877 1080.52 
12453702 8789.83 -3979.33 1582.83 -960.351 1002.67 1388.39 
12452201 9164.67 -3295.67 1645.83 -755.228 647.018 994.485 
10577.5 3
12454003 7335.17 -3802.5 1481.5 -629.283 657.632 910.208 
12453702 8433.83 -3678.5 1625.17 -665.421 562.305 871.19 
12452201 8723.5 -2893 1607.83 -824.611 752.648 1116.45 
10578 3
12454003 7055.33 -3311 1556.83 -532.003 934.411 1075.24 
12453702 8038.33 -3361.5 1623 -751.901 602.662 963.616 
12452201 8323.33 -2673 1606.5 -760.773 418.251 868.165 
10578.5 3
12454003 6737.2 -2774.6 1584.4 -671.167 1131.65 1315.71 
12453702 7647.8 -2987.4 1609.8 -823.91 789.241 1140.93 
12452201 7959 -2342 1621.8 -768.636 698.312 1038.48 
10579 3
12454003 6366.5 -2333.83 1625.33 -792.094 941.809 1230.62 
12453702 7418.67 -2693.5 1575.67 -489.601 627.991 796.293 
12452201 7526.67 -1995.17 1619.17 -923.789 741.097 1184.32 
10579.5 3
12454003 6004.17 -2085.17 1627.33 -687.54 471.853 833.88 
12453702 7028.17 -2331.5 1541 -740.987 686.907 1010.4 
12452201 7107.5 -1532.17 1623.33 -795.383 878.558 1185.11 
10580 3
12454003 5624.6 -1779.6 1684.8 -757.618 609.914 972.615 
12453702 6538.4 -2001.8 1528.4 -977.578 658.084 1178.45 
12452201 6698.2 -1083.8 1613.8 -816.966 894.943 1211.76 
10580.5 3
12454003 5241.33 -1384.83 1697.33 -790.241 813.952 1134.46 
12453702 6079.17 -1727.33 1545.83 -946.873 565.911 1103.1 
12452201 6319.33 -799.833 1608.5 -781.168 585.498 976.234 
10581 3
12454003 4851.67 -935.667 1686.33 -733.836 845.888 1119.84 
12453702 5682.83 -1403.83 1676.17 -746.39 609.228 963.461 
12452201 5895.67 -491 1609.5 -797.866 581.607 987.348 
10581.5 3
12454003 4563.8 -511.4 1700 -592.318 872.977 1054.95 
12453702 5400.8 -1020.4 1628.4 -580.316 788.957 979.398 
12452201 5483.4 -156.6 1610.8 -848.285 688.066 1092.26 
10582 3
12454003 4329.5 -214 1693.5 -496.398 630.085 802.133 
12453702 5163 -684.167 1623.83 -503.814 712.359 872.515 
12452201 5179.5 182 1618.67 -643.856 717.373 963.937 
10582.5 3
12454003 4091.83 266.833 1664.33 -465.101 940.965 1049.64 
12453702 4894.83 -325.167 1636.5 -524.788 702.544 876.91 
12452201 4846.67 568 1601.33 -651.337 755.382 997.417 
10583 3
12454003 3807.67 683.167 1639.33 -537.177 787.02 952.869 
12453702 4604.83 12.1667 1610.5 -548.204 637.681 840.931 
12452201 4538.17 1111.83 1614.17 -583.176 1028.04 1181.93 
10583.5 3
12454003 3568.5 1135.83 1638 -468.037 885.845 1001.89 
12453702 4357.83 369.333 1578.5 -483.366 698.956 849.813 
12452201 4192.5 1418.17 1625.5 -676.451 599.478 903.859 
10584 3
12454003 3309.2 1620.6 1605.8 -508.431 950.523 1077.96 
12453702 4048.2 787 1552.6 -607.124 818.954 1019.45 
12452201 3888.4 1741.8 1618.4 -596.275 634.575 870.763 
10584.5 3
12454003 2978.6 1885.4 1560.6 -733.038 587.14 939.19 
12453702 3757.4 1084.8 1535.8 -644.789 660.31 922.91 
12452201 3475 2197 1589.2 -916.63 1009.31 1363.42 
10585 3
12454003 2379 1982.17 1570.17 -1238.84 199.931 1254.87 
12453702 3464 1411 1504.83 -606.198 673.967 906.481 
12452201 2977 2499 1560.5 -1028.93 623.967 1203.34 
10585.5 3
12454003 1713.17 2196.17 1594 -1221.71 392.661 1283.26 
12453702 2907.83 1688 1493.5 -1020.49 508.257 1140.05 
12452201 2394.67 2694.17 1568.67 -1068.5 358.104 1126.91 
10586 3
12454003 1264 2224 1682.8 -911.089 56.4571 912.836 
12453702 2454.4 1811.4 1518 -919.743 250.304 953.194 
12452201 1891.6 2694.2 1649.2 -1020.42 0.067613 1020.42 
10586.5 3
12454003 823.5 2259.17 1692.17 -900.818 71.9155 903.684 
12453702 1861.17 1978 1516 -1213.16 340.695 1260.09 
12452201 1449.17 2866.33 1688.5 -904.772 352.011 970.836 
10587 3
12454003 308.8 2300.6 1707.6 -1052.56 84.7307 1055.96 
12453702 1392.6 2138 1566.6 -958.214 327.198 1012.54 
12452201 1118.6 3068.8 1670.2 -676.005 414.042 792.726 
10587.5 3
12454003 -190.167 2270.83 1719.17 -1035.2 -61.7566 1037.04 
12453702 953.333 2310 1576.17 -911.342 356.846 978.715 
12452201 657 3251.5 1658.33 -957.676 379.046 1029.96 
10588 3
12454003 -824.333 2607.17 1755.67 -1203.35 638.204 1362.12 
12453702 442.5 2348 1670.67 -969.323 72.1063 972.001 
12452201 -9.83333 3431.33 1652.83 -1265.34 341.24 1310.54 
10588.5 3
12454003 -1369.33 2861.5 1727.83 -1034.16 482.606 1141.22 
12453702 -43 2383.17 1705.17 -921.252 66.7299 923.666 
12452201 -654 3594.83 1648.33 -1222.33 310.247 1261.09 
10589 3
12454003 -1840 3084.2 1689.8 -992.968 469.831 1098.51 
12453702 -544.4 2367.6 1645.8 -1057.81 -32.8411 1058.32 
12452201 -1087 3860.4 1633.8 -913.502 560.267 1071.63 
10589.5 3
12454003 -2235 3253.83 1689 -826.36 354.881 899.339 
12453702 -1022.33 2533 1654.17 -999.861 346.025 1058.04 
12452201 -1512 4043.67 1616.83 -889.121 383.403 968.264 
10590 3
12454003 -2697.67 3434.5 1697.5 -917.989 358.466 985.496 
12453702 -1632 2727 1677.83 -1209.66 384.921 1269.42 
12452201 -2020 4227.83 1626.83 -1007.94 365.41 1072.13 
10590.5 3
12454003 -3191 3686.83 1687 -957.929 489.968 1075.96 
12453702 -1984.5 3047.33 1665.83 -684.466 622.006 924.871 
12452201 -2509 4384.83 1635 -949.515 304.854 997.253 
10591 3
12454003 -3608 3968.2 1669.4 -847.561 571.883 1022.45 
12453702 -2323.4 3315 1657.2 -688.821 544.038 877.754 
12452201 -2927.4 4529.2 1627.2 -850.407 293.428 899.606 
10591.5 3
12454003 -4098 4211 1631 -989.899 490.505 1104.76 
12453702 -2610.67 3699.33 1679.67 -580.337 776.431 969.348 
12452201 -3380.17 4654.17 1631.83 -914.68 252.458 948.881 
10592 3
12454003 -4691.5 4558.83 1550.83 -1130.48 662.54 1310.32 
12453702 -3096.33 4008.83 1667.67 -925.079 589.524 1096.95 
12452201 -3853.67 4824.17 1617 -901.905 323.81 958.272 
10592.5 3
12454003 -5109.6 4832.4 1309.4 -895.289 585.796 1069.91 
12453702 -3646.2 4216.8 1648.2 -1177.44 445.325 1258.84 
12452201 -4331.2 5118 1567.2 -1022.56 629.193 1200.63 
10593 3
12454003 -5584.67 5153.83 1259.83 -953.949 645.448 1151.79 
12453702 -4038.83 4505 1612 -788.42 578.715 978.017 
12452201 -4666.33 5441.33 1522.5 -672.959 649.264 935.102 
10593.5 3
12454003 -6274.17 5557.5 1365.83 -1341.44 785.344 1554.42 
12453702 -4476.67 4682.33 1587.33 -851.816 345.006 919.032 
12452201 -4997.5 5788.67 1508.5 -644.293 675.746 933.673 
10594 3
12454003 -6589.33 5902.67 1378.5 -615.56 674.154 912.906 
12453702 -5081.33 4975.33 1336.67 -1180.99 572.266 1312.34 
12452201 -5380 6184.5 1484.17 -747.07 773.112 1075.09 
10594.5 3
12454003 -6818.6 6148.6 1380.8 -472.715 507.079 693.245 
12453702 -5589.6 5261.4 1259.2 -1047.97 589.828 1202.56 
12452201 -5668 6529.8 1468.2 -593.814 711.959 927.093 
10595 3
12454003 -7731 6542.33 1385.67 -1862.04 803.537 2028.02 
12453702 -6050.33 5565.83 1342 -940.272 621.293 1126.99 
12452201 -5962.17 6784.67 1456.33 -600.34 520.136 794.323 
10595.5 3
12454003 -7960.83 6932.17 1429.83 -426.407 723.253 839.594 
12453702 -6479.83 5903.17 1273.67 -796.846 625.85 1013.24 
12452201 -6583 7141.17 1430 -1151.82 661.41 1328.22 
10596 3
12454003 -8253.33 7265.67 1486.83 -566.86 646.318 859.685 
12453702 -6802.83 6232.67 1381.17 -625.969 638.566 894.206 
12452201 -7340 7484.83 1290.67 -1467.05 666.021 1611.16 
10596.5 3
12454003 -8590.6 7509 1456.4 -689.707 497.614 850.48 
12453702 -7407 6630.8 1327.6 -1235.51 814.179 1479.66 
12452201 -7703.6 7760.4 1441 -743.558 563.531 932.977 
10597 3
12454003 -8960.33 7787.33 1453.83 -742.436 558.902 929.292 
12453702 -7926.33 7024.5 1369 -1042.84 790.562 1308.63 
12452201 -7874 8194.83 1474.5 -342.169 872.356 937.062 
10597.5 3
12454003 -9342 8010.8 1480.8 -803.509 470.456 931.104 
12453702 -8459.2 7236.2 1442 -1121.82 445.684 1207.11 
12452201 -8225 8568.2 1432.4 -738.947 786.035 1078.84 
10598 3
12454003 -9849.33 8421.67 1418 -1024.92 830.034 1318.87 
12453702 -8793.83 7499 1441.5 -676.027 530.909 859.579 
12452201 -8514.17 8958.83 1432.83 -584.175 789.158 981.851 
10598.5 3
12454003 -10292 8851.8 1425.4 -848.02 824.01 1182.43 
12453702 -9127 7895.4 1471.2 -638.25 759.387 991.984 
12452201 -9027.6 9369 1408.4 -983.589 785.76 1258.91 
10599 3
12454003 -10686.7 9053.33 1466 -797.306 407.138 895.242 
12453702 -9462.67 8329.17 1405.83 -678.114 876.296 1108.03 
12452201 -9420.67 9673.5 1436.17 -794.074 615.152 1004.47 
10599.5 3
12454003 -11122.8 9312.2 1490.4 -874.015 518.771 1016.38 
12453702 -9837.8 8748.8 1429.2 -751.77 840.949 1127.99 
12452201 -9744 9987.6 1430.8 -647.963 629.459 903.368 
10600 3
12454003 -11542.5 9612.83 1382 -849.595 608.57 1045.07 
12453702 -10235.7 9051.83 1447.33 -805.398 613.428 1012.4 
12452201 -10127.8 10323.8 1399.33 -776.991 680.634 1032.95 
10600.5 3
12454003 -11968.4 9820.6 1460.8 -835.098 407.386 929.167 
12453702 -10583.2 9384 1414.8 -681.438 651.307 942.634 
12452201 -10544 10597.4 1402.8 -816.013 536.405 976.528 
10601 3
12454003 -12416.8 10008.3 1432.67 -882.743 369.554 956.977 
12453702 -10989.8 9673 1431 -800.459 568.898 982.028 
12452201 -10943 10997.3 1335.33 -785.433 787.27 1112.07 
10601.5 3
12454003 -12910.6 10216 1470.4 -977.756 411.221 1060.71 
12453702 -11508 9988.2 1416 -1026.07 624.158 1201 
12452201 -11304 11445.4 1326.2 -714.851 887.261 1139.41 
10602 3
12454003 -13557 10406.7 1465 -1295.39 382.098 1350.57 
12453702 -11979.7 10182.7 1389.17 -945.224 389.713 1022.41 
12452201 -11697.7 11660.8 1312.83 -788.911 431.73 899.317 
10602.5 3
12454003 -14187.2 10473.4 1439.6 -1255.38 132.935 1262.4 
12453702 -12482.6 10337.2 1451.2 -1001.86 307.835 1048.09 
12452201 -12229.4 11809.4 1330.8 -1059.23 295.95 1099.8 
10603 3
12454003 -14666 10591.2 1408.8 -1010.13 248.523 1040.25 
12453702 -12958 10500.4 1449.4 -1002.95 344.304 1060.41 
12452201 -12938.6 11837.6 1314 -1496.2 59.4937 1497.38 
10603.5 3
12454003 -15117.2 10670.8 1364.83 -862.651 152.263 875.986 
12453702 -13506.2 10588.7 1415.33 -1048.12 168.77 1061.62 
12452201 -13634 11812.2 1323 -1329.64 -48.6297 1330.53 
10604 3
12454003 -15547.6 10741.2 1375.4 -827.756 135.321 838.744 
12453702 -14088.8 10704.8 1354.6 -1120.45 223.333 1142.49 
12452201 -14100.4 11789.4 1301.8 -896.923 -43.7821 897.991 
10604.5 3
12454003 -16127.8 10885.2 1390 -1264.05 313.725 1302.4 
12453702 -14560 10615.8 1359.8 -1026.58 -193.9 1044.73 
12452201 -14439.2 11758.8 1246.8 -738.126 -66.6667 741.131 
10605 3
12454003 -16527.2 11098.5 1320.67 -801.941 428.313 909.154 
12453702 -15084.7 10582 1388.83 -1053.55 -67.8715 1055.73 
12452201 -15044.2 11574.2 1288.67 -1214.79 -370.75 1270.11 
10605.5 3
12454003 -16651.2 11095.5 1247 -237.548 -5.74713 237.617 
12453702 -15581.3 10668.2 1329.5 -951.469 165.07 965.682 
12452201 -15627.8 11466.3 1239.5 -1118.14 -206.577 1137.06 
10606 3
12454003 -17100.2 11267.6 1376 -889.175 340.792 952.245 
12453702 -15980 10592 1321 -789.439 -150.825 803.718 
12452201 -16181.2 11359.8 1271.8 -1095.78 -210.957 1115.9 
10606.5 3
12454003 -17642.8 11511 1319.17 -1121.14 502.893 1228.76 
12453702 -16496.8 10623.3 1341 -1067.84 64.7383 1069.8 
12452201 -16725 11420.7 1266 -1123.55 125.758 1130.57 
10607 3
12454003 -18430.6 11949.6 1339.6 -1607.69 895.102 1840.07 
12453702 -17063.8 10585 1305.4 -1157.07 -78.2313 1159.72 
12452201 -17153.6 11462.6 1287.2 -874.694 85.5782 878.87 
10607.5 3
12454003 -19223 12391.8 1344.5 -1630.45 909.945 1867.18 
12453702 -17423 10628.7 1322.33 -739.095 89.8491 744.536 
12452201 -17620.3 11647.3 1252.33 -960.357 380.11 1032.84 
10608 3
12454003 -19695.7 12786.5 1439.33 -888.471 741.855 1157.47 
12453702 -17840.2 10746 1318.67 -784.148 220.551 814.574 
12452201 -18208.8 11928.7 1217.33 -1106.2 528.822 1226.11 
10608.5 3
12454003 -20073.6 13130.6 1334.6 -761.962 693.75 1030.47 
12453702 -18278.2 10830.4 1299.8 -883.132 170.161 899.376 
12452201 -18691.8 12201.2 1260 -973.723 549.462 1118.05 
10609 3
12454003 -20408.2 13475 1428.2 -727.391 748.696 1043.86 
12453702 -18732.6 11190.2 1368.4 -987.826 782.174 1260 
12452201 -19108.8 12397 1250.8 -906.522 425.652 1001.48 
10609.5 3
12454003 -20826.5 13831.7 1379.33 -798.282 680.662 1049.07 
12453702 -19240.8 11478.3 1335 -969.911 549.873 1114.94 
12452201 -19584.7 12605.2 1292.67 -908.142 397.265 991.233 
10610 3
12454003 -21311 14189 1503.83 -929.942 685.861 1155.51 
12453702 -19681.3 11821 1446.17 -845.489 657.71 1071.18 
12452201 -20119.2 12883.5 1433.17 -1025.91 534.229 1156.67 
10610.5 3
12454003 -21810 14432.6 1453.8 -994.024 485.259 1106.15 
12453702 -19982.8 12208.2 1370.8 -600.531 771.315 977.53 
12452201 -20487.4 13158.2 1451 -733.533 547.211 915.156 
10611 2
12454003 -22335.8 14669 1569.33 -1058.01 475.654 1160.02 
12453702 -20224.2 12637.7 1454.17 -485.647 864.118 991.238 
10611.5 2
12454003 -22890.6 15060.4 1617.4 -1127.57 795.528 1379.96 
12453702 -20511.6 13096.2 1632.8 -584.214 931.978 1099.95 
10612 2
12454003 -23289 15406.2 1435.5 -779.648 676.647 1032.33 
12453702 -20730.8 13557.5 1326.5 -429.028 902.74 999.502 
10612.5 2
12454003 -23720.4 15665.8 1408.8 -873.279 525.574 1019.24 
12453702 -20942.4 13994 1284 -428.273 883.603 981.923 
10613 2
12454003 -24257.2 15833 1417 -1082.19 337.097 1133.48 
12453702 -21169.3 14381 1403.17 -457.527 780.242 904.493 
10613.5 1
12453702 -21458.6 14714.4 1392 -587.94 677.642 897.147 
10614 1
12453702 -21855.5 15133.5 1363 -839.112 886.047 1220.32 
10614.5 1
12453702 -22413 15467.5 1373.83 -1055.87 632.576 1230.86 
10615 1
12453702 -23081.5 15617.3 1445 -1240.26 277.984 1271.03 
10615.5 1
12453702 -23392.4 15931 1431.6 -660.085 665.959 937.664 
10616 1
12453702 -23805.7 15898.8 1443.83 -843.401 -65.6463 845.952 
10616.5 1
12453702 -24226.8 15869.4 1453 -819.326 -57.2633 821.324 
