# Supplementary material for: Intrinsic group behaviour II: On the dependence of triad spatial dynamics on social and personal features; and on the effect of social interaction on small group dynamics
Source: PLoS One. 2019 Dec 3;14(12):e0225704. doi: 10.1371/journal.pone.0225704 (PMC6890182; doi:10.1371/journal.pone.0225704)
Supplement: S4 Data Set — (ZIP) [file pone.0225704.s004.zip › set_3_nint/group_traj_triad_noint/traj_3_0324_25.dat]

3 12273001 12301402 12295901 0 1 0 0 3 0 1 46.6667 40 50 1681.45 1742.9 1619.82 
9450.5 1
12273001 6198.5 164.5 1623 0 0 0 
9451 1
12273001 6354 33.875 1604.12 504.87 -424.107 659.364 
9451.5 1
12273001 6837.62 -345.5 1638.12 950.147 -745.334 1207.6 
9452 1
12273001 7067.25 -686.5 1660.88 439.054 -652.008 786.055 
9452.5 1
12273001 7002.5 -785.625 1653.38 -126.218 -193.226 230.797 
9453 1
12273001 6881.5 -501.125 1643.5 -246.939 580.612 630.943 
9453.5 1
12273001 6850.75 -229.125 1639.12 -65.7051 581.197 584.899 
9454 1
12273001 6961 -208.556 1632.22 214.494 40.0184 218.195 
9454.5 1
12273001 7090.38 -256.375 1635.38 253.18 -93.5801 269.921 
9455 1
12273001 6917.38 -513.125 1639.5 -361.925 -537.134 647.69 
9455.5 1
12273001 6894.38 -637 1655.88 -46.5587 -250.759 255.045 
9456 1
12273001 6793.44 -776.889 1664.56 -198.292 -274.831 338.898 
9456.5 1
12273001 6490.75 -915.5 1661.62 -599.395 -274.477 659.251 
9457 1
12273001 6204.33 -1028.67 1676.22 -580.967 -229.547 624.671 
9457.5 1
12273001 5866.5 -1439.75 1680.5 -626.778 -762.678 987.182 
9458 1
12273001 5663.43 -1401.57 1678.14 -437.654 82.2814 445.321 
9458.5 1
12273001 5024.22 -1230.44 1676 -1263.25 338.196 1307.74 
9459 1
12273001 4371 -727 1674.62 -1261.05 971.9 1592.11 
9459.5 1
12273001 4128.75 -258.5 1676.5 -502.593 971.992 1094.24 
9460 1
12273001 3979.5 -122.125 1683.12 -312.893 285.901 423.842 
9460.5 1
12273001 3799.78 194.556 1682.67 -346.954 611.352 702.943 
9461 1
12273001 3544.88 389.125 1709.38 -481.858 367.806 606.192 
9461.5 1
12273001 3230 532.857 1682.86 -665.698 303.873 731.774 
9462 1
12273001 2982.11 773.778 1681.67 -498.77 484.75 695.524 
9462.5 1
12273001 2582.12 945.125 1617.88 -799.972 342.694 870.284 
9463 1
12273001 2179 922.333 1559.11 -799.851 -45.2216 801.129 
9463.5 1
12273001 1870 911.125 1519.25 -618 -22.4167 618.406 
9464 1
12273001 1663.38 712.875 1467.12 -428.683 -411.307 594.089 
9464.5 1
12273001 1523.12 431.5 1419.5 -274.462 -550.636 615.247 
9465 1
12273001 1426.5 236.75 1398.25 -194.808 -392.641 438.312 
9465.5 1
12273001 1414.22 -3.33333 1340.89 -23.98 -468.913 469.526 
9466 1
12273001 1468.44 -230.889 1298.22 103.28 -433.439 445.574 
9466.5 1
12273001 1464.33 -379.556 1253.44 -8.07684 -292.076 292.188 
9467 1
12273001 1273 -551.5 1221.12 -394.502 -354.525 530.395 
9467.5 1
12273001 1211.89 -727.556 1197.67 -126.787 -365.26 386.639 
9468 1
12273001 1256.25 -904.75 1189.25 89.2578 -356.528 367.531 
9468.5 1
12273001 1194.44 -1175 1171.78 -122.63 -536.21 550.054 
9469 1
12273001 1133.57 -1350.29 1150.43 -121.503 -349.872 370.369 
9469.5 1
12273001 994.375 -1426.12 1129.25 -288.191 -157.017 328.19 
9470 1
12273001 897.625 -1442.88 1089.12 -183.935 -31.8441 186.672 
9470.5 1
12273001 885.625 -1267.88 1131.88 -23.7624 346.535 347.348 
9471 1
12273001 769.75 -975.625 1341 -236.48 596.429 641.599 
9471.5 1
12273001 731.75 -811.125 1404.5 -77.3931 335.031 343.853 
9472 1
12273001 705.5 -737.875 1418.75 -54.4606 151.971 161.435 
9472.5 1
12273001 702.125 -736.25 1416.62 -6.75 3.25 7.49166 
9473 1
12273001 593 -763.222 1410.56 -211.483 -52.2717 217.847 
9473.5 1
12273001 599.125 -756.875 1411.5 12.0334 12.47 17.3293 
9474 1
12273001 640.222 -737.333 1416.56 79.8004 37.945 88.3625 
9474.5 1
12273001 690.857 -792 1423.43 104.618 -112.948 153.955 
9475 1
12273001 494.333 -1083.11 1458.33 -392.263 -581.06 701.071 
9475.5 1
12273001 531.625 -1299.25 1426.88 70.6282 -409.354 415.402 
9476 1
12273001 630.286 -1278 1385.29 208.585 44.926 213.368 
9476.5 1
12273001 780.125 -1288.5 1365.62 314.788 -22.0588 315.56 
9477 1
12273001 1037.5 -1389.62 1319.25 521.002 -204.706 559.775 
9477.5 1
12273001 1144.75 -1363.5 1281.25 211.957 51.6304 218.154 
9478 1
12273001 1227.5 -1355.88 1245 158.525 14.6073 159.196 
9478.5 1
12273001 1177.38 -1509 1222.88 -100.25 -306.25 322.241 
9479 1
12273001 1093.75 -1667.25 1195.5 -169.97 -321.646 363.794 
9479.5 1
12273001 1019.38 -1764.38 1145.25 -145.264 -189.697 238.928 
9480 1
12273001 999.5 -1784.25 1113.38 -38.8943 -38.8943 55.0049 
9480.5 1
12273001 1001.57 -1766 1094.43 4.10184 36.1386 36.3707 
9481 1
12273001 975.75 -1810.5 1045.12 -56.0118 -96.5293 111.603 
9481.5 1
12273001 967.667 -1855.11 998.111 -15.4262 -85.1357 86.522 
9482 1
12273001 1083.71 -1803 963.143 227.991 102.379 249.923 
9482.5 1
12273001 1064.5 -1815.5 939.25 -40.9686 -26.6525 48.8752 
9483 1
12273001 1085.33 -1784.78 905.444 40.3747 59.5392 71.9377 
9483.5 1
12273001 1104.5 -1753.5 938.25 38.1047 62.1825 72.9289 
9484 1
12273001 1155.44 -1750 1024.11 102.711 7.05645 102.953 
9484.5 1
12273001 1200.62 -1651.88 1030.88 85.5692 185.843 204.596 
9485 1
12273001 1252.12 -1490.25 1090.5 105.102 329.847 346.187 
9485.5 1
12273001 1259.5 -1404.75 1126.62 14.899 172.727 173.369 
9486 1
12273001 1301 -1481.88 1155.75 84.0081 -156.123 177.29 
9486.5 1
12273001 1295.5 -1407.12 1174.88 -11.3636 154.442 154.86 
9487 1
12273001 1279 -1384.5 1200.88 -32.4165 44.4499 55.0148 
9487.5 1
12273001 1252.88 -1387.12 1191.75 -51.7327 -5.19802 51.9932 
9488 1
12273001 1187.62 -1426.25 1187.38 -125.481 -75.2404 146.31 
9488.5 1
12273001 1203.29 -1208.14 1187 31.7662 442.408 443.547 
9489 1
12273001 1285.62 -1161.38 1188.88 162.405 92.2443 186.774 
9489.5 1
12273001 1694.43 -1334 1150 851.674 -359.635 924.493 
9490 1
12273001 1745.62 -1388 1116.5 109.864 -115.88 159.681 
9490.5 1
12273001 1795.56 -1365.78 1060.89 94.925 42.2476 103.902 
9491 1
12273001 1754.88 -1273.5 1004.12 -80.8759 183.455 200.491 
9491.5 1
12273001 1780.38 -1317.25 952.375 52.6859 -90.3926 104.626 
9492 1
12273001 1846.89 -1330.44 923.889 127.421 -25.2767 129.904 
9492.5 1
12273001 1938.12 -1277.38 942.875 180.666 105.088 209.006 
9493 1
12273001 1976 -1300.25 924.5 80.414 -48.5669 93.9423 
9493.5 1
12273001 1988.5 -1310.88 948.25 25.5624 -21.728 33.5491 
9494 1
12273001 1905.89 -1325.89 948 -157.354 -28.5979 159.932 
9494.5 1
12273001 1760.29 -1393 932.857 -291.79 -134.491 321.293 
9495 1
12273001 1555 -1517 937.5 -422.399 -255.144 493.476 
9495.5 1
12273001 1580.25 -1399.75 968.875 50.5 234.5 239.876 
9496 1
12273001 1416.33 -1209 954.556 -316.441 368.243 485.529 
9496.5 1
12273001 1361.38 -892.875 943.5 -102.343 588.687 597.517 
9497 1
12273001 1277.38 -841.25 968.75 -175.365 107.777 205.837 
9497.5 1
12273001 1189.88 -997.25 1009 -182.292 -325 372.633 
9498 1
12273001 1138.33 -1008.22 1022.22 -102.878 -21.9006 105.183 
9498.5 1
12273001 1244.5 -1237.88 1020.12 205.749 -445.064 490.321 
9499 1
12273001 1288.62 -1207.5 1002.25 87.3762 60.1485 106.078 
9499.5 1
12273001 1364.25 -1258.88 987.375 157.881 -107.255 190.866 
9500 1
12273001 1469.5 -1234.88 981 208.829 47.619 214.19 
9500.5 1
12273001 1478.12 -1215 995 17.2156 39.6707 43.2451 
9501 1
12273001 1448.88 -914.5 1017.12 -58.2669 598.606 601.435 
9501.5 1
12273001 1174.88 -885.5 1041 -544.732 57.6541 547.774 
9502 1
12273001 576.75 -866.5 1165.25 -1168.21 37.1094 1168.8 
9502.5 1
12273001 223.5 -1512.12 1165 -716.531 -1309.58 1492.79 
9503 1
12273001 290.125 -1653.25 1134.75 139.092 -294.624 325.807 
9503.5 1
12273001 381.375 -1804 1102.62 188.533 -311.467 364.083 
9504 1
12273001 434.25 -1870 1097.25 103.07 -128.655 164.85 
9504.5 1
12273001 597.25 -1764.38 1083.88 317.739 205.897 378.618 
9505 1
12273001 875.5 -1232 1104 549.901 1052.12 1187.16 
9505.5 1
12273001 1175.5 -1154.38 1048.75 602.41 155.873 622.249 
9506 1
12273001 1542.25 -993.375 987 748.469 328.571 817.414 
9506.5 1
12273001 1887.22 -1071.67 917.778 688.567 -156.271 706.078 
9507 1
12273001 2109.12 -1127 907.875 417.11 -104.01 429.883 
9507.5 1
12273001 2376.25 -1117.25 875.375 536.396 19.5783 536.753 
9508 1
12273001 2629.62 -1248.12 832.125 530.073 -273.797 596.609 
9508.5 1
12273001 2870.38 -1352.25 800.25 493.34 -213.371 537.505 
9509 1
12273001 3057.33 -1302.44 781.333 360.923 96.1497 373.511 
9509.5 1
12273001 3537.25 -1147.38 777.375 944.718 305.255 992.81 
9510 1
12273001 3944.38 -1064.75 872.875 841.167 170.713 858.315 
9510.5 1
12273001 4282.62 -1107.88 1592.75 681.956 -86.9456 687.476 
9511 1
12273001 4536.75 -1110.5 1788.5 506.225 -5.22908 506.252 
9511.5 1
12273001 4843.25 -1274.75 1762.88 600.98 -322.059 681.835 
9512 1
12273001 5144.78 -1508.44 1748.78 606.696 -470.21 767.579 
9512.5 1
12273001 5499.25 -1770.62 1758 676.474 -500.345 841.404 
9513 1
12273001 5825.25 -1899.38 1743 682.008 -269.351 733.27 
9513.5 1
12273001 6126.88 -2105.5 1676.12 621.907 -425 753.255 
9514 1
12273001 6551.62 -2215.12 1596.62 856.351 -221.018 884.413 
9514.5 1
12273001 6822 -2336.88 1534.38 549.543 -247.459 602.688 
9515 1
12273001 7034.88 -2688.38 1464.25 427.46 -705.823 825.172 
9515.5 1
12273001 7264.12 -2968.12 1444.38 458.5 -559.5 723.369 
9516 1
12273001 7539.12 -3171.38 1456.38 539.216 -398.529 670.507 
9516.5 1
12273001 7775.62 -3440.5 1463.25 474.9 -540.412 719.426 
9517 1
12273001 7979.88 -3696.25 1459.88 407.685 -510.479 653.296 
9517.5 1
12273001 8354.5 -3907.12 1527.38 728.842 -410.263 836.377 
9518 1
12273001 8686.75 -4158.12 1611 668.511 -505.03 837.832 
9518.5 1
12273001 8924.88 -4367.12 1659.75 493.012 -432.712 655.973 
9519 1
12273001 9252.75 -4696.62 1616.88 663.715 -667.004 940.963 
9519.5 1
12273001 9541.67 -4957.67 1676.33 556.68 -502.97 750.248 
9520 1
12273001 9802.75 -5152 1634.75 527.441 -392.593 657.513 
9520.5 1
12273001 10115.4 -5519.38 1611.62 652.662 -766.962 1007.07 
9521 1
12273001 10627.2 -5738.22 1620.22 942.628 -403.034 1025.18 
9521.5 1
12273001 11020.6 -5835.29 1637.71 812.705 -200.544 837.083 
9522 1
12273001 11374.2 -6028.62 1659.62 735.298 -401.953 837.992 
9522.5 1
12273001 11769.5 -6279.12 1668.75 795.272 -504.024 941.54 
9523 1
12273001 12268.3 -6577 1708.33 946.553 -565.228 1102.47 
9523.5 1
12273001 12653.3 -6788.43 1687.43 759.275 -417.019 866.258 
9524 1
12273001 12960.1 -7008.12 1739 683.384 -489.302 840.494 
9524.5 1
12273001 13278.6 -7215 1725.44 587.51 -381.688 700.61 
9525 1
12273001 13717.2 -7457.12 1729.25 838.804 -462.954 958.081 
9525.5 1
12273001 14045.4 -7658.43 1733.29 695.294 -426.491 815.676 
9526 1
12273001 14351.8 -7886.67 1697.89 616.397 -459.232 768.66 
9526.5 1
12273001 14657.3 -8040 1710 593.312 -297.735 663.826 
9527 1
12273001 14882.2 -8411.8 1666.9 442.651 -731.89 855.338 
9527.5 1
12273001 15214.6 -9025.78 1700.33 674.149 -1245.39 1416.15 
9528 1
12273001 15527.3 -9492.86 1757.43 638.225 -953.223 1147.16 
9528.5 1
12273001 15734.4 -9691.12 1674.5 427.87 -409.644 592.353 
9529 1
12273001 16088.9 -10183.2 1743.75 693.738 -963.063 1186.91 
9529.5 1
12273001 16364.2 -10534 1760 550.75 -701.5 891.868 
9530 1
12273001 16680.4 -10840 1802 636.066 -615.694 885.246 
9530.5 1
12273001 16957.5 -11248.5 1817.88 549.851 -810.516 979.424 
9531 1
12273001 17194.5 -11626.9 1796 465.619 -743.369 877.154 
9531.5 1
12273001 17660.6 -11866 1787.62 934.118 -479.208 1049.87 
9532 1
12273001 18239.1 -12223.6 1743.75 1132.09 -699.853 1330.95 
9532.5 1
12273001 18740 -12480.5 1726.25 972.573 -498.786 1093.02 
9533 1
12273001 19170 -12767.5 1744.62 899.582 -600.418 1081.55 
9533.5 1
12273001 19461.6 -13001.8 1735.5 577.475 -463.861 740.706 
9534 1
12273001 19724.6 -13303.5 1733.62 506.744 -581.407 771.248 
9534.5 1
12273001 19946.5 -13694.2 1725.88 440.228 -775.298 891.564 
9535 1
12273001 20328.4 -13929.4 1744 797.234 -490.866 936.233 
9535.5 1
12273001 20692 -14207.6 1722 745.133 -570.184 938.261 
9536 1
12273001 21064.5 -14394.9 1673.62 761.759 -382.924 852.589 
9536.5 1
12273001 21426.9 -14565 1639.38 716.156 -336.215 791.151 
9537 1
12273001 21943 -14736 1605.12 1032.25 -342 1087.43 
9537.5 1
12273001 22411.4 -14974.9 1564 934.88 -476.796 1049.45 
9538 1
12273001 22899.9 -15105.1 1591.62 998.978 -266.36 1033.88 
9538.5 1
12273001 23352.6 -15178 1706.25 918.357 -147.819 930.177 
9539 1
12273001 23816.9 -15296.4 1715.25 910.294 -232.108 939.42 
9539.5 1
12273001 24278.2 -15467.1 1700.11 888.916 -328.971 947.836 
9540 1
12273001 24697.9 -15634.3 1648 837.595 -333.682 901.614 
9540.5 1
12273001 25020.2 -15679.8 1628 657.888 -92.8409 664.406 
9541 1
12273001 25447 -15816.9 1643.43 851.852 -273.612 894.715 
9541.5 1
12273001 25731.2 -15998.7 1642.33 569.584 -364.348 676.147 
9542 1
12273001 26355.6 -16280.5 1554 1217.16 -549.383 1335.4 
9542.5 1
12273001 26807 -16360.8 1545.89 915.568 -162.835 929.935 
9543 1
12273001 27230.2 -16507 1626.38 849.9 -293.619 899.189 
9543.5 1
12273001 27608.8 -16625.4 1670.25 795.168 -248.687 833.149 
9544 1
12273001 28014.6 -16717.7 1772.56 783.408 -178.169 803.413 
9544.5 1
12273001 28437.4 -16844.5 1776.25 857.646 -257.268 895.401 
9545 1
12273001 28842.4 -16956 1725.75 810 -223 840.136 
9545.5 1
12273001 29165.6 -17110.5 1728.88 650.402 -310.865 720.875 
9546 1
12273001 29527.8 -17223.9 1708.38 699.083 -218.871 732.544 
9546.5 1
12273001 29955.9 -17294.1 1667.25 870.173 -142.785 881.81 
9547 1
12273001 30421.8 -17372.2 1606.38 937.374 -157.193 950.463 
9547.5 1
12273001 30912.2 -17453.4 1558.62 975.149 -161.282 988.397 
9548 1
12273001 31365.4 -17492.8 1552.88 897.277 -77.9703 900.659 
9548.5 1
12273001 31925.9 -17593.5 1501.88 1125.5 -202.309 1143.54 
9549 1
12273001 32514.2 -17678.9 1543.62 1151.42 -167.074 1163.48 
9549.5 1
12273001 33079.1 -17834.5 1660.12 1123.01 -309.394 1164.85 
9550 1
12273001 33486.1 -17829.2 1656.88 799.607 10.3143 799.674 
9550.5 1
12273001 33869.9 -17876.4 1652.29 807.857 -99.3233 813.94 
9551 1
12273001 34281.5 -17975.8 1680 834.975 -201.463 858.936 
9551.5 1
12273001 34744 -18083 1684 919.483 -213.221 943.881 
9552 1
12273001 35166.8 -18273.1 1677.5 868.07 -390.4 951.818 
9552.5 1
12273001 35550.1 -18365.9 1699.38 738.68 -178.709 759.99 
9553 1
12273001 36036.8 -18515 1674.5 967.445 -296.471 1011.85 
9553.5 1
12273001 36539.2 -18683.9 1643 968.208 -325.385 1021.42 
9554 1
12273001 36970.9 -18768.4 1654.38 861.527 -168.663 877.881 
9554.5 1
12273001 37394.4 -18846.1 1712.71 887.953 -163.035 902.796 
9555 1
12273001 37835.8 -18971.5 1758.12 908.069 -257.937 943.992 
9555.5 1
12273001 38188.9 -19047.9 1718.5 731.108 -158.126 748.012 
9556 1
12273001 38722.9 -19199.9 1676 1042.97 -296.875 1084.4 
9556.5 1
12273001 39234.6 -19356.4 1640.12 989.845 -302.708 1035.1 
9557 1
12273001 39596.4 -19509.2 1606.88 717.758 -303.323 779.219 
9557.5 1
12273001 40043.6 -19618.2 1525.88 887.401 -216.27 913.374 
9558 1
12273001 40364 -19750.5 1462.62 657.854 -271.561 711.7 
9558.5 1
12273001 40723.4 -20030.9 1439.62 708.826 -553.008 899.029 
9559 1
12273001 41109.6 -20239.5 1445.12 745.656 -402.751 847.474 
9559.5 1
12273001 41537 -20510 1455.14 853.044 -539.92 1009.55 
9560 1
12273001 42187.9 -20754.5 1526.5 1353.17 -508.316 1445.49 
9560.5 1
12273001 42619.2 -20921.1 1605 831.166 -321.05 891.016 
9561 1
12273001 42960.1 -21138.3 1695.43 701.426 -446.833 831.659 
9561.5 1
12273001 43327.2 -21347.9 1675 735.686 -420.019 847.142 
9562 1
12273001 43683.9 -21459 1623.43 699.23 -217.892 732.393 
9562.5 1
12273001 44163 -21561.4 1563.75 979.842 -209.356 1001.96 
9563 1
12273001 44604.6 -21763.5 1584.12 855.862 -391.715 941.244 
9563.5 1
12273001 44970.4 -21965.9 1642.57 740.493 -409.63 846.243 
9564 1
12273001 45349.6 -22042 1662.29 808.407 -162.352 824.548 
9564.5 1
12273001 45766.5 -22186.4 1768.12 850.875 -294.643 900.445 
9565 1
12273001 46155 -22313.4 1727.5 757.31 -247.563 796.747 
9565.5 1
12273001 46475.9 -22336.9 1690.25 630.403 -46.169 632.091 
9566 1
12273001 46695 -22471.9 1694.12 424.661 -261.628 498.785 
9566.5 1
12273001 47006.1 -22723.3 1669.14 626.042 -505.857 804.872 
9567 1
12273001 47311.2 -23186.2 1664.38 625.22 -948.697 1136.19 
9567.5 1
12273001 46922 -23932.3 1664.71 -778.5 -1492.07 1682.96 
9568 1
12273001 46030.9 -24166.2 1663.5 -1818.62 -477.478 1880.26 
9568.5 1
12273001 45433 -23526.9 1638.12 -1147.55 1227.21 1680.15 
9569 1
12273001 45123.9 -23270.8 1611.88 -621.982 515.342 807.737 
9569.5 1
12273001 44663.1 -23158.6 1601.62 -917.829 223.357 944.615 
9570 1
12273001 44073.8 -23187.6 1565.62 -1144.42 -56.3107 1145.8 
9570.5 1
12273001 43521.9 -23151.3 1564.43 -1157.01 76.183 1159.51 
9571 1
12273001 43118.5 -22955.2 1529.75 -787.807 382.882 875.922 
9571.5 1
12273001 42607.7 -22765.6 1528.86 -1019.53 378.6 1087.56 
9572 1
12273001 42339 -22618.6 1532.88 -545.059 298.066 621.235 
9572.5 1
12273001 42110 -22448.7 1565.86 -463.563 343.949 577.227 
9573 1
12273001 41880.8 -22176.2 1571 -459.419 546.021 713.585 
9573.5 1
12273001 41636.7 -21899.3 1562.14 -457.853 519.633 692.566 
9574 1
12273001 41394.3 -21787.7 1527.14 -509.304 234.394 560.652 
9574.5 1
12273001 41100.3 -21780.1 1480.71 -608.696 15.6758 608.897 
9575 1
12273001 40817 -21730.7 1479 -571.141 99.6544 579.769 
9575.5 1
12273001 40540.1 -21507.7 1521.29 -547.149 440.711 702.565 
9576 1
12273001 40162.8 -21303.6 1542.75 -739.986 400.175 841.261 
9576.5 1
12273001 39706.6 -20884 1570 -877.266 806.971 1191.97 
9577 1
12273001 39465.1 -20686.6 1684 -494.767 404.457 639.046 
9577.5 1
12273001 39169.6 -20490.7 1696.29 -601.942 399.003 722.176 
9578 1
12273001 38832.9 -20311.9 1687.14 -711.87 378.133 806.066 
9578.5 1
12273001 38492.9 -20136 1673.25 -661.444 342.135 744.691 
9579 1
12273001 38045.2 -20082.5 1674.38 -860.817 102.885 866.944 
9579.5 1
12273001 37636.9 -20011.3 1669.14 -808.699 141.018 820.902 
9580 1
12273001 37267.6 -19842 1642.14 -747.542 342.684 822.345 
9580.5 1
12273001 36997.7 -19632.6 1634.57 -531.215 412.261 672.42 
9581 1
12273001 36785.9 -19512.3 1665.14 -448.85 254.843 516.15 
9581.5 1
12273001 36201.2 -19395 1607.25 -1146.29 229.972 1169.13 
9582 1
12273001 35774.1 -19110.7 1608.14 -835.826 556.332 1004.05 
9582.5 1
12273001 35449 -18879.3 1681.71 -673.174 479.148 826.284 
9583 1
12273001 35038.2 -18708.8 1636.12 -783.874 325.45 848.75 
9583.5 1
12273001 34719.9 -18551.9 1604.43 -631.732 311.295 704.266 
9584 1
12273001 34375.9 -18414.3 1598.57 -710.744 284.238 765.473 
9584.5 1
12273001 34180.4 -18283.1 1568.71 -400.468 268.735 482.28 
9585 1
12273001 33842.4 -18112.8 1568.75 -650.103 327.679 728.016 
9585.5 1
12273001 33572.1 -17969.9 1554 -523.706 276.924 592.414 
9586 1
12273001 33272.6 -17888.5 1542.88 -606.311 164.691 628.281 
9586.5 1
12273001 32978.8 -17866.2 1538.78 -590.055 44.7345 591.748 
9587 1
12273001 32839.6 -17822.2 1559.78 -275.688 87.1287 289.128 
9587.5 1
12273001 32673.6 -17748.9 1565.38 -335.213 148.176 366.503 
9588 1
12273001 32654.4 -17597.1 1557.5 -39.0467 307.809 310.276 
9588.5 1
12273001 32798.2 -17572.4 1559.62 287.176 49.4012 291.394 
9589 1
12273001 32678 -17546 1552.86 -245.91 53.9366 251.756 
9589.5 1
12273001 32858.5 -17702.5 1527.88 363.911 -315.524 481.65 
9590 1
12273001 33141.8 -17494.2 1516 558.679 410.75 693.424 
9590.5 1
12273001 33616.9 -17285.4 1478.86 983.659 432.343 1074.48 
9591 1
12273001 34483.6 -17340.8 1476.88 1706.24 -108.9 1709.71 
9591.5 1
12273001 34987.2 -17543.4 1492 1007.25 -405.25 1085.72 
9592 1
12273001 35439 -17706.4 1480 891.026 -321.499 947.253 
9592.5 1
12273001 35965.8 -17864.2 1486.12 1038.95 -311.391 1084.62 
9593 1
12273001 36598 -18068.7 1460.29 1309.01 -423.322 1375.75 
9593.5 1
12273001 37155.8 -18309.4 1420.38 1115.5 -481.321 1214.91 
9594 1
12273001 37793.8 -18561.6 1443.88 1231.66 -486.969 1324.43 
9594.5 1
12273001 38354.3 -18750.7 1448.43 1101.25 -371.492 1162.22 
9595 1
12273001 38878.8 -18996.6 1438.62 1094.92 -513.384 1209.3 
9595.5 1
12273001 39461.2 -19298 1416.12 1133.27 -586.333 1275.96 
9596 1
12273001 40028.5 -19588.8 1414.12 1103.6 -565.661 1240.12 
9596.5 1
12273001 40506.9 -19801.9 1382.14 994.505 -443.05 1088.73 
9597 1
12273001 41018.6 -20179.5 1411.75 1066.18 -786.756 1325.04 
9597.5 1
12273001 41326.8 -20284.6 1419.62 627.546 -214.104 663.064 
9598 1
12273001 41972.2 -20646.2 1461.12 1270.67 -711.86 1456.48 
9598.5 1
12273001 42465.6 -20965.1 1501.75 982.819 -635.209 1170.22 
9599 2
12295901 46218.8 -22333.2 1790.17 0 0 0 
12273001 42930.6 -21243.9 1504.38 917.16 -549.803 1069.33 
9599.5 2
12295901 45976.5 -22210.8 1735.5 -562.258 284.029 629.926 
12273001 43364 -21650.9 1496.25 875.505 -822.222 1201.07 
9600 2
12295901 45698.4 -22080.2 1709.62 -556.25 261 614.439 
12273001 43880.1 -21830 1509.62 1032.25 -358.25 1092.65 
9600.5 2
12295901 45489.5 -21812.4 1703.12 -414.435 531.498 673.978 
12273001 44223 -21970.2 1448.12 680.308 -278.274 735.02 
9601 2
12295901 45144.6 -21609.2 1711.12 -687.002 404.631 797.307 
12273001 44616.9 -22198.2 1420.25 784.612 -454.183 906.586 
9601.5 2
12295901 44818.1 -21511.6 1770.75 -663.618 198.425 692.648 
12273001 44823.5 -22404.8 1424.12 419.97 -419.715 593.747 
9602 2
12295901 44452.6 -21546.9 1706.89 -726.778 -70.1071 730.152 
12273001 45007.1 -22658.4 1428.89 365.032 -504.363 622.599 
9602.5 2
12295901 43974.9 -21589.2 1643.75 -940.316 -83.388 944.006 
12273001 45209.8 -23013.8 1450 398.895 -699.42 805.175 
9603 2
12295901 43675.8 -21423.6 1631.56 -586.465 324.891 670.444 
12273001 45517.3 -23395.4 1440.89 603.105 -748.42 961.181 
9603.5 2
12295901 43322 -21238 1718.12 -699.166 366.711 789.499 
12273001 45875.5 -23750.5 1441.38 707.839 -701.691 996.698 
9604 2
12295901 43056.5 -21124.2 1779.38 -555.439 237.971 604.271 
12273001 46279.2 -23727 1501.5 844.665 49.1632 846.095 
9604.5 2
12295901 42778.8 -21057.6 1717.5 -567.996 136.247 584.108 
12273001 46214.8 -24416.5 1615.5 -131.902 -1410.02 1416.18 
9605 2
12295901 42323.6 -21066 1684 -894.155 -16.4538 894.307 
12273001 45585.2 -24760.2 1716.62 -1236.74 -675.344 1409.12 
9605.5 2
12295901 41922.5 -21000.4 1658.5 -777.374 127.18 787.709 
12273001 45065.6 -24587.9 1705.62 -1007.03 334.06 1060.99 
9606 2
12295901 41491.6 -21155.2 1646.38 -843.2 -303.082 896.016 
12273001 44643.9 -24304.9 1686.38 -825.342 553.816 993.933 
9606.5 2
12295901 41147.6 -21125 1641.25 -692.153 60.8652 694.824 
12273001 44233.8 -24081.5 1702.5 -825.201 449.447 939.659 
9607 2
12295901 40626 -21106.9 1633.62 -1041.17 36.1776 1041.8 
12273001 43645.5 -23863.8 1692.5 -1174.15 434.631 1252.01 
9607.5 2
12295901 40219.1 -21102.7 1624.29 -858.348 8.77788 858.393 
12273001 42908.3 -23568.9 1603.14 -1555.3 622.137 1675.12 
9608 2
12295901 39735.1 -20951 1651 -985.78 308.99 1033.07 
12273001 42432.6 -23322.9 1599.25 -968.759 500.982 1090.63 
9608.5 2
12295901 39233.7 -21017.9 1733.86 -1017.06 -135.613 1026.06 
12273001 41981.9 -23158.4 1595.71 -914.336 333.563 973.281 
9609 2
12295901 38997.2 -21072.9 1756.5 -471.044 -109.597 483.626 
12273001 41528.6 -22961.6 1607.75 -902.853 392.039 984.296 
9609.5 2
12295901 38662.8 -20941.1 1762.62 -673.038 265.091 723.363 
12273001 40974.6 -22699.1 1630.12 -1114.69 528.169 1233.49 
9610 2
12295901 38209 -21147 1756.5 -862.643 -391.397 947.282 
12273001 40398.6 -22447.9 1673.12 -1095.06 477.662 1194.7 
9610.5 2
12295901 37899.9 -21189.5 1750.25 -603.76 -83.0078 609.439 
12273001 39933.8 -22131.8 1712.5 -907.959 617.432 1098 
9611 2
12295901 37605.4 -21200.6 1741.88 -579.724 -21.8996 580.138 
12273001 39340 -21861.6 1718.38 -1168.8 531.742 1284.07 
9611.5 2
12295901 37355.9 -21268.5 1732.62 -499 -135.75 517.135 
12273001 38811.5 -21575.5 1749.62 -1057 572.25 1201.96 
9612 2
12295901 37066.9 -21148.3 1721 -620.21 257.971 671.721 
12273001 38387.6 -21366.4 1753.71 -909.718 448.651 1014.33 
9612.5 2
12295901 36756.1 -21118.9 1703 -632.856 59.8996 635.684 
12273001 37876.8 -21077.4 1742.25 -1040.37 588.704 1195.38 
9613 2
12295901 36562.4 -21186.9 1671.38 -391.414 -137.374 414.821 
12273001 37353.2 -20849.4 1741.38 -1057.58 460.606 1153.53 
9613.5 2
12295901 36339.1 -21139.6 1687.38 -422.023 89.3195 431.371 
12273001 36761.9 -20436.9 1709 -1117.91 779.773 1363 
9614 2
12295901 36146.2 -21028.8 1680.62 -378.929 217.829 437.078 
12273001 36316.2 -20156.5 1681.75 -875.491 550.835 1034.36 
9614.5 3
12301402 36619.3 -20833.3 1518.33 0 0 0 
12295901 36051.1 -20944.8 1706.75 -187.254 165.354 249.812 
12273001 35646.2 -19972.8 1623.5 -1318.9 361.713 1367.6 
9615 3
12301402 36333.8 -20428 1637.62 -823.007 1168.11 1428.92 
12295901 36035.6 -20810 1725.12 -30.5118 265.256 267.005 
12273001 34910.1 -19845.5 1616.5 -1449.06 250.492 1470.56 
9615.5 3
12301402 35743.4 -19977.9 1644.71 -1212.16 924.318 1524.37 
12295901 35553.6 -20481.7 1758.29 -989.843 674.098 1197.58 
12273001 34296.4 -19748.6 1664.71 -1260.16 199.032 1275.78 
9616 3
12301402 34903.5 -19545.1 1698 -1742.59 897.785 1960.26 
12295901 34904.5 -20130.1 1855.25 -1346.62 729.438 1531.49 
12273001 33770.1 -19706.5 1688.75 -1091.92 87.2851 1095.4 
9616.5 3
12301402 34235.9 -19383.9 1780.12 -1316.81 318.047 1354.68 
12295901 34347.4 -20063.5 1820.12 -1098.87 131.41 1106.7 
12273001 33197.2 -19627.2 1680.38 -1129.93 156.312 1140.69 
9617 3
12301402 33810.1 -19347.4 1772.88 -844.742 72.4206 847.841 
12295901 33728.9 -19881.6 1808 -1227.18 360.863 1279.14 
12273001 32673.2 -19491.4 1681.62 -1039.68 269.593 1074.07 
9617.5 3
12301402 33573.7 -19295.7 1696.14 -483.457 105.646 494.866 
12295901 33239.9 -19754.6 1804 -1000.04 259.823 1033.24 
12273001 32078 -19360.7 1651.57 -1217.28 267.2 1246.26 
9618 3
12301402 33120.9 -19168.4 1659.38 -935.618 263.098 971.906 
12295901 32679.6 -19612.5 1786 -1157.5 293.536 1194.14 
12273001 31535.9 -19151.9 1583 -1120.09 431.486 1200.33 
9618.5 3
12301402 32515.1 -18963 1605.12 -1160.44 393.439 1225.32 
12295901 32060.9 -19419.2 1822.75 -1185.34 370.211 1241.81 
12273001 30844 -18966.8 1499.75 -1325.43 354.646 1372.06 
9619 3
12301402 31866.7 -18722.4 1537 -1296.82 481.143 1383.2 
12295901 31394 -19166.3 1757 -1333.75 505.929 1426.48 
12273001 30079.7 -18623.1 1447.43 -1528.57 687.214 1675.95 
9619.5 3
12301402 31165.6 -18402.8 1454.38 -1439.61 656.424 1582.2 
12295901 30670.6 -18885.1 1655.88 -1485.37 577.332 1593.62 
12273001 29435.5 -18357.2 1426.88 -1322.82 545.981 1431.07 
9620 3
12301402 30684.4 -18235.1 1420.5 -943.627 328.676 999.23 
12295901 30014.6 -18730.4 1557.75 -1286.27 303.431 1321.58 
12273001 28845.4 -18136.2 1484.62 -1157.11 433.333 1235.59 
9620.5 3
12301402 29883.8 -17990.6 1525 -1569.85 479.412 1641.42 
12295901 29377.2 -18483.2 1570.5 -1249.75 484.559 1340.4 
12273001 28328.1 -18351.8 1584 -1014.22 -422.549 1098.72 
9621 3
12301402 29333.6 -17827.1 1536.14 -1102.56 327.62 1150.21 
12295901 28864.3 -18385.7 1564.43 -1027.98 195.462 1046.4 
12273001 27775 -17856.1 1583.71 -1108.47 993.201 1488.34 
9621.5 3
12301402 28701.1 -17617.8 1630.75 -1282.85 424.732 1351.34 
12295901 28284.1 -18134 1757.5 -1176.8 510.577 1282.79 
12273001 27219.5 -17595.1 1620 -1126.77 529.448 1244.96 
9622 3
12301402 28176.2 -17337.9 1675.75 -1019.17 543.447 1155.01 
12295901 27906.8 -17955.5 1795.62 -732.767 346.602 810.605 
12273001 26648.4 -17506 1539.5 -1108.98 173.058 1122.4 
9622.5 3
12301402 27703.6 -17195.6 1691.86 -954.906 287.482 997.242 
12295901 27191.6 -17785.3 1731.43 -1444.81 343.867 1485.16 
12273001 26105.3 -17189.9 1535.14 -1097.15 638.672 1269.5 
9623 3
12301402 27165.8 -16913.4 1691 -1093.13 573.57 1234.47 
12295901 26552.2 -17644.5 1673 -1299.43 286.15 1330.57 
12273001 25604.8 -16919.5 1528.88 -1017.35 549.506 1156.27 
9623.5 3
12301402 26606 -16747.7 1744.57 -1133.1 335.346 1181.68 
12295901 26014.1 -17487.1 1659.14 -1089.29 318.537 1134.9 
12273001 24981.4 -16658.3 1539.57 -1261.78 528.774 1368.1 
9624 3
12301402 26040.9 -16600.4 1665 -1148.63 299.47 1187.03 
12295901 25451.4 -17312.2 1649.88 -1143.84 355.473 1197.8 
12273001 24417.8 -16414.2 1618.38 -1145.69 496.008 1248.45 
9624.5 3
12301402 25361.2 -16350 1636 -1317.1 485.223 1403.64 
12295901 24785 -17079.9 1618.38 -1291.42 450.339 1367.69 
12273001 23862.6 -16104.4 1677 -1075.82 600.533 1232.09 
9625 3
12301402 24819.3 -16163.1 1810.29 -1090.47 375.97 1153.46 
12295901 24256.3 -16838.9 1675.86 -1063.81 484.945 1169.13 
12273001 23368.7 -15960 1667.43 -993.784 290.493 1035.37 
9625.5 3
12301402 24238.2 -15965.4 1730.25 -1139.29 387.78 1203.47 
12295901 23844.2 -16559.5 1714.75 -807.913 547.759 976.096 
12273001 22815.4 -15710.9 1618.12 -1084.98 488.48 1189.87 
9626 3
12301402 23764.9 -15771.6 1605.29 -941.139 385.295 1016.95 
12295901 23424.7 -16263.1 1688.43 -834.067 589.179 1021.18 
12273001 22225.4 -15613 1593.71 -1172.86 194.583 1188.89 
9626.5 3
12301402 23365.9 -15636.7 1575 -843.552 285.11 890.431 
12295901 22847 -16019.6 1721.43 -1221.38 514.95 1325.5 
12273001 21855.6 -15417.7 1549.29 -781.939 412.866 884.244 
9627 3
12301402 22781 -15308.5 1566 -1153.56 647.365 1322.8 
12295901 22370 -15752.1 1712.38 -940.828 527.508 1078.62 
12273001 21322.9 -15150.1 1509.12 -1050.68 527.79 1175.8 
9627.5 3
12301402 22192.1 -14992.4 1538.62 -1119.53 600.998 1270.65 
12295901 21869 -15715 1709 -952.471 70.5798 955.083 
12273001 20772.5 -14903.5 1507.38 -1046.34 468.869 1146.59 
9628 3
12301402 21648.3 -14728.3 1535 -1079.05 523.987 1199.54 
12295901 21311.9 -15384.9 1652.57 -1105.44 655.045 1284.95 
12273001 20283 -14613.1 1547.57 -971.23 576.105 1129.24 
9628.5 3
12301402 21139 -14423.7 1555.71 -1065.45 637.179 1241.44 
12295901 20726.4 -14967.6 1654.86 -1224.75 872.983 1504.03 
12273001 19743.9 -14372.7 1554.43 -1127.91 502.989 1234.98 
9629 3
12301402 20677.4 -14116.1 1572.75 -915.923 610.296 1100.63 
12295901 20249.8 -14591.4 1690.62 -945.791 746.421 1204.85 
12273001 19285.2 -14040.4 1546.62 -909.935 659.403 1123.74 
9629.5 3
12301402 20246.6 -13859.1 1599.14 -825.294 492.303 960.975 
12295901 19878.6 -14324.3 1752.29 -711.07 511.665 876.026 
12273001 18885.7 -13765.3 1554.29 -765.394 526.991 929.273 
9630 3
12301402 19852.4 -13593.4 1612.14 -819.424 552.421 988.243 
12295901 19487.3 -14120.1 1721.71 -813.484 424.413 917.542 
12273001 18491.6 -13422.9 1537.86 -819.424 711.91 1085.48 
9630.5 3
12301402 19467.1 -13248.9 1656 -801.01 716.365 1074.61 
12295901 19080.1 -13805.9 1690.29 -846.451 653.401 1069.3 
12273001 17967.6 -13061.3 1504.14 -1089.4 751.708 1323.57 
9631 3
12301402 19122.1 -12787.1 1633.88 -690.036 923.464 1152.79 
12295901 18729 -13495.5 1687.25 -702.286 620.714 937.279 
12273001 17454.5 -12686.2 1453.25 -1026.14 750.071 1271.05 
9631.5 3
12301402 18792.9 -12331 1662.88 -633.173 877.163 1081.82 
12295901 18249.4 -13099 1669.5 -922.356 762.5 1196.72 
12273001 17009.5 -12237.6 1406.75 -855.769 862.74 1215.18 
9632 3
12301402 18381.3 -11983.6 1652 -793.043 669.419 1037.8 
12295901 17737.6 -12638.3 1630.43 -986.134 887.696 1326.83 
12273001 16388.1 -11840.4 1537.71 -1197.22 765.311 1420.93 
9632.5 3
12301402 17950.3 -11526.9 1611.43 -846.758 897.278 1233.74 
12295901 17285.9 -12277.3 1587.71 -887.454 709.234 1136.04 
12273001 15866.6 -11365 1595.14 -1024.7 934.044 1386.52 
9633 3
12301402 17248.4 -11063.3 1619.71 -1441.19 951.892 1727.17 
12295901 16753.1 -11880.3 1612.57 -1093.87 815.195 1364.22 
12273001 15531 -10980.3 1580.14 -689.058 789.968 1048.26 
9633.5 3
12301402 16730.3 -10820.9 1656.86 -1072.76 501.923 1184.37 
12295901 16123.9 -11437.3 1702.71 -1302.87 917.184 1593.33 
12273001 15177.1 -10535.7 1624.29 -732.623 920.438 1176.41 
9634 3
12301402 16332.9 -10476.6 1658.43 -831.441 720.263 1100.03 
12295901 15761.9 -10965.6 1748.57 -757.322 986.85 1243.95 
12273001 14785.1 -10128.4 1640.71 -820.084 852.062 1182.6 
9634.5 3
12301402 15981.4 -10182.3 1636.43 -720.141 603.044 939.29 
12295901 15348 -10605.3 1730 -848.068 738.29 1124.41 
12273001 14388.4 -9557.71 1619.57 -812.939 1169.5 1424.29 
9635 3
12301402 15617.8 -9701.75 1628.25 -699.382 924.107 1158.93 
12295901 14980 -10027.4 1729.88 -707.692 1111.37 1317.56 
12273001 13932.5 -9077.88 1614.38 -876.786 922.768 1272.89 
9635.5 3
12301402 15144.9 -9145.57 1631.71 -927.241 1090.55 1431.46 
12295901 14528.6 -9485.43 1739.14 -885.154 1062.64 1383 
12273001 13606.6 -8716.29 1588.43 -639.076 708.999 954.514 
9636 3
12301402 14781.7 -8678.43 1635.14 -753.408 969.176 1227.57 
12295901 14147.3 -9079.57 1743.43 -791.049 842.027 1155.32 
12273001 13247.1 -8295 1594.29 -745.702 874.037 1148.92 
9636.5 3
12301402 14336.4 -8257.43 1622 -914.344 864.476 1258.31 
12295901 13740 -8731.29 1715 -836.316 715.166 1100.4 
12273001 12874 -7928.57 1620.14 -766.207 752.42 1073.88 
9637 3
12301402 13845.6 -7934.38 1628.38 -926.044 609.535 1108.64 
12295901 13277.5 -8339.25 1717.5 -872.642 739.69 1143.96 
12273001 12450.2 -7471.12 1616.75 -799.528 863.106 1176.52 
9637.5 3
12301402 13394.8 -7508.33 1645 -901.583 852.083 1240.52 
12295901 12918.7 -7960.5 1700.5 -717.667 757.5 1043.48 
12273001 11876.5 -7072.17 1554.67 -1147.5 797.917 1397.65 
9638 3
12301402 13006 -7232.25 1657.75 -790.312 561.145 969.266 
12295901 12483.1 -7633.62 1693.62 -885.247 664.38 1106.83 
12273001 11445.6 -6726.38 1529.38 -875.762 702.829 1122.91 
9638.5 3
12301402 12598.7 -6881.43 1681.86 -774.307 666.961 1021.95 
12295901 12020.4 -7216.71 1649.57 -879.651 792.606 1184.07 
12273001 10848.7 -6148.29 1530.43 -1134.81 1099.03 1579.77 
9639 3
12301402 12190.3 -6537 1662.43 -833.528 702.915 1090.35 
12295901 11426.4 -6876.57 1627.71 -1212.24 694.169 1396.93 
12273001 10493.3 -5818.43 1501.71 -725.364 673.178 989.607 
9639.5 3
12301402 11833.3 -6147.71 1665 -764.454 833.588 1131.04 
12295901 10938.1 -6434 1612.29 -1045.58 947.69 1411.15 
12273001 10233.7 -5442.43 1511.43 -555.827 805.139 978.363 
9640 3
12301402 11374.8 -5559.38 1629.88 -880.107 1129.25 1431.71 
12295901 10589 -6003.75 1594.62 -670.14 825.816 1063.51 
12273001 9849.12 -4968.38 1574.38 -738.175 909.892 1171.67 
9640.5 3
12301402 10907.6 -5022.71 1617.86 -928.784 1066.92 1414.55 
12295901 10181.6 -5634.86 1606.71 -809.997 733.385 1092.68 
12273001 9495.14 -4505.14 1564.86 -703.742 920.939 1159.04 
9641 3
12301402 10451.9 -4544.5 1594.38 -893.522 937.675 1295.23 
12295901 9875.12 -5157.25 1647.5 -600.875 936.485 1112.68 
12273001 9039.25 -4048.12 1579.75 -893.908 896.113 1265.74 
9641.5 3
12301402 10118.6 -4054.71 1619 -653.536 960.364 1161.64 
12295901 9502.29 -4572.71 1667.43 -731.057 1146.15 1359.45 
12273001 8560.86 -3696.29 1606.57 -938.025 689.881 1164.4 
9642 3
12301402 9800.33 -3574 1692.83 -679.996 1027.17 1231.86 
12295901 9209.5 -4077.5 1671.83 -625.611 1058.15 1229.26 
12273001 8186 -3295.17 1570.67 -800.977 857.092 1173.1 
9642.5 3
12301402 9398.57 -3241.57 1684.86 -816.589 675.668 1059.88 
12295901 8824.29 -3702.14 1728 -782.956 762.921 1093.19 
12273001 7791.71 -2830.43 1600.86 -801.394 944.59 1238.74 
9643 3
12301402 8942.12 -2811.5 1673.5 -872.747 822.316 1199.12 
12295901 8462.25 -3136.88 1723.25 -692.229 1080.82 1283.49 
12273001 7542.5 -2270.25 1641 -476.509 1071.09 1172.3 
9643.5 3
12301402 8598.14 -2405.71 1702.14 -674.475 795.658 1043.07 
12295901 8067.14 -2764.29 1711.86 -774.72 730.567 1064.86 
12273001 6996 -1629.14 1604.57 -1071.57 1257.07 1651.81 
9644 3
12301402 8236.43 -1978.57 1693.86 -738.192 871.72 1142.29 
12295901 7706.43 -2293.57 1708.29 -736.152 960.641 1210.27 
12273001 6570.57 -1143.43 1604 -868.222 991.254 1317.72 
9644.5 3
12301402 7790.43 -1522.71 1697 -883.168 902.687 1262.87 
12295901 7177.86 -1731.43 1723.57 -1046.68 1113.15 1527.95 
12273001 6266.43 -789.571 1609.57 -602.263 700.707 923.965 
9645 3
12301402 7355.29 -1076.57 1682 -882.643 904.955 1264.12 
12295901 6848.86 -1360.14 1715.43 -667.343 753.115 1006.24 
12273001 5803 -350 1601.71 -940.017 891.626 1295.62 
9645.5 3
12301402 6912.57 -541.143 1671.43 -901.658 1090.49 1414.97 
12295901 6464.86 -1015 1749.43 -782.077 702.939 1051.55 
12273001 5206.43 14.7143 1605.86 -1215.01 742.799 1424.08 
9646 3
12301402 6509.12 -80.375 1630.62 -811.763 927.098 1232.26 
12295901 5976.25 -592.375 1698.38 -983.113 850.352 1299.85 
12273001 4753.12 218.75 1566.38 -912.08 410.535 1000.21 
9646.5 3
12301402 6049.88 257.75 1635.38 -900.49 662.99 1118.23 
12295901 5526.25 -141.25 1672.38 -882.353 884.559 1249.4 
12273001 4285.5 601.375 1516 -916.912 750.245 1184.73 
9647 3
12301402 5638.38 538 1627.12 -836.382 569.614 1011.93 
12295901 5044.25 189.875 1695.5 -979.675 673.018 1188.58 
12273001 3744.12 774.75 1450.25 -1100.36 352.388 1155.4 
9647.5 3
12301402 5509.88 557 1623.38 -265.496 39.2562 268.382 
12295901 4805.38 272.25 1626.38 -493.543 170.196 522.065 
12273001 3455.88 878.375 1430.88 -595.558 214.101 632.873 
9648 3
12301402 5079.38 860.625 1631.62 -839.181 591.862 1026.9 
12295901 4024.75 705.5 1606.5 -1521.69 844.542 1740.34 
12273001 2589.62 1404.62 1497.25 -1688.6 1025.83 1975.77 
9648.5 3
12301402 4696 1405.29 1630 -744.417 1057.59 1293.31 
12295901 3432.29 1024.14 1565 -1150.42 618.724 1306.25 
12273001 1780.14 1887.86 1528.57 -1571.81 938.315 1830.58 
9649 3
12301402 4258.14 1690.14 1630.43 -867.044 564.074 1034.38 
12295901 2983.43 1506.14 1581.86 -888.826 954.455 1304.22 
12273001 1178.29 2142.71 1568.43 -1191.8 504.668 1294.24 
9649.5 3
12301402 4299.14 1813.57 1637 85.595 257.68 271.524 
12295901 2594.86 1954.14 1606.57 -811.214 935.282 1238.07 
12273001 661.571 2298 1613.43 -1078.74 324.187 1126.4 
9650 2
12295901 2068.25 2259.25 1648.62 -1044.86 605.371 1207.56 
12273001 71 2456.12 1647.75 -1171.77 313.74 1213.04 
9650.5 2
12295901 1441.75 2475.75 1715.88 -1228.43 424.51 1299.71 
12273001 -519.75 2655.75 1635.25 -1158.33 391.422 1222.68 
9651 2
12295901 951.714 2765.57 1719.14 -970.368 573.904 1127.38 
12273001 -1080.57 2868.71 1688.57 -1110.54 421.711 1187.91 
9651.5 2
12295901 315.5 2781.62 1709 -1298.4 32.7624 1298.81 
12273001 -1628.62 3185.5 1653.75 -1118.48 646.501 1291.88 
9652 2
12295901 -534.571 2715.14 1739.29 -1731.31 -135.402 1736.59 
12273001 -2139 3375.86 1638.71 -1039.46 387.693 1109.41 
9652.5 2
12295901 -1252.88 2773.5 1767.25 -1419.57 115.33 1424.25 
12273001 -2676 3505 1662.25 -1061.26 255.223 1091.52 
9653 2
12295901 -1798.57 3181 1743.29 -1084.88 810.139 1353.99 
12273001 -3373.14 3629.14 1690.14 -1385.97 246.805 1407.77 
9653.5 2
12295901 -2150.43 3835.57 1724 -731.512 1360.86 1545 
12273001 -3881.43 3785.86 1664.29 -1056.73 325.809 1105.81 
9654 2
12295901 -2500.25 3873.75 1687.75 -666.327 72.7211 670.283 
12273001 -4340.75 4110.62 1569.88 -874.898 618.605 1071.5 
9654.5 2
12295901 -2933.29 4025.71 1690.14 -844.124 296.227 894.593 
12273001 -4867.43 4537.57 1342.71 -1026.66 832.254 1321.62 
9655 2
12295901 -3419.57 4225.29 1755.43 -1043.53 428.265 1127.99 
12273001 -5376.57 4889.43 1199.71 -1092.58 755.058 1328.1 
9655.5 2
12295901 -4096.25 4533.75 1681.5 -1326.82 604.832 1458.18 
12273001 -5902.75 5278.5 1310.75 -1031.72 762.885 1283.14 
9656 2
12295901 -4712.25 4900.5 1587.62 -1155.72 688.086 1345.05 
12273001 -6631.5 5700.5 1288.62 -1367.26 791.745 1579.96 
9656.5 2
12295901 -5065 5289.14 1514.43 -704.092 775.734 1047.62 
12273001 -7252.86 6046 1433 -1240.23 689.621 1419.07 
9657 2
12295901 -5527.71 5682.57 1411.71 -944.315 802.915 1239.52 
12273001 -7703.14 6437.43 1357.86 -918.95 798.834 1217.62 
9657.5 2
12295901 -6026 5875 1389.75 -1004.61 387.961 1076.92 
12273001 -8024.62 6908 1324.62 -648.149 948.733 1149 
9658 2
12295901 -6375.14 6285.86 1385 -702.501 826.674 1084.85 
12273001 -8230.57 7443.57 1497.57 -414.379 1077.61 1154.53 
9658.5 2
12295901 -6423.5 6865 1384.5 -97.4942 1167.63 1171.69 
12273001 -8530.38 7890.5 1396.75 -604.443 901.066 1085.02 
9659 2
12295901 -6436.57 7119.57 1375.71 -25.7819 502.113 502.775 
12273001 -8878.86 8466.43 1450.86 -687.342 1135.95 1327.72 
9659.5 2
12295901 -6404.29 7207.29 1351.71 67.6849 183.887 195.949 
12273001 -8875 9013.43 1454.14 8.08625 1146.75 1146.78 
9660 2
12295901 -6742.62 7165.12 1300.38 -664.714 -82.8305 669.855 
12273001 -8933.62 9579.25 1232.5 -115.177 1111.63 1117.58 
9660.5 2
12295901 -7309 7240.86 1204.57 -1123.76 150.262 1133.76 
12273001 -8888.86 10149.9 1379.86 88.8251 1132.16 1135.64 
9661 2
12295901 -7518.14 7307.71 1283 -422.511 135.065 443.574 
12273001 -8768.71 10692.4 1267.57 242.713 1096.1 1122.65 
9661.5 2
12295901 -7665.29 7274.71 1453.43 -310.428 -69.6203 318.139 
12273001 -8580.57 11234 1341.57 396.926 1142.56 1209.54 
9662 2
12295901 -7949 7132.75 1392.25 -535.31 -267.857 598.585 
12273001 -8219.62 11647.4 1356.62 681.031 779.953 1035.44 
9662.5 2
12295901 -8242.86 7008.43 1475.43 -570.596 -241.401 619.56 
12273001 -7878.29 11843 1290 662.795 379.854 763.928 
9663 2
12295901 -8528.88 6886.25 1485.25 -558.629 -238.63 607.462 
12273001 -7685.88 12063.4 1137.5 375.802 430.42 571.392 
9663.5 2
12295901 -8758.57 6884.86 1436.29 -480.536 -2.91393 480.545 
12273001 -7497.14 12376.4 1205.57 394.837 654.924 764.736 
9664 2
12295901 -9015.12 6965 1501.62 -537.848 168.014 563.48 
12273001 -7168.75 12368.2 1256.88 688.455 -17.1459 688.668 
9664.5 2
12295901 -9273.12 6974.62 1446.5 -491.429 18.3333 491.77 
12273001 -6972.5 12472.4 1135.38 373.81 198.333 423.166 
9665 2
12295901 -9685.57 6999.71 1510.14 -805.559 49.0025 807.048 
12273001 -6814.14 12681.4 1127.29 309.291 408.308 512.227 
9665.5 2
12295901 -9943.43 7102.43 1419.43 -523.037 208.345 563.006 
12273001 -6644.43 12868.3 1036.14 344.248 379.021 512.019 
9666 2
12295901 -10192.6 7124.71 1506.29 -512.64 45.8554 514.686 
12273001 -6613.71 12917.9 842.286 63.1981 101.999 119.991 
9666.5 2
12295901 -10450.3 7133.14 1452.43 -522.747 17.0965 523.027 
12273001 -6757.29 13183.6 881.571 -291.22 538.974 612.619 
9667 1
12295901 -10642.1 7192.14 1487.43 -392.346 120.654 410.479 
9667.5 1
12295901 -10903.4 7202 1441.38 -510.219 19.2522 510.582 
9668 1
12295901 -11146.3 7121.71 1455.57 -480.061 -158.667 505.602 
9668.5 1
12295901 -11377.5 7105.38 1429.38 -472.831 -33.4137 474.01 
9669 1
12295901 -11544.6 7143.25 1452 -315.926 71.5974 323.938 
9669.5 1
12295901 -11775.4 7022.29 1505.71 -463.461 -242.9 523.256 
9670 1
12295901 -11988.5 6970.62 1425.75 -433.954 -105.215 446.527 
9670.5 1
12295901 -12231.7 7079.71 1477.14 -475.958 213.482 521.642 
9671 1
12295901 -12469.1 7147.14 1424.29 -481.6 136.772 500.644 
9671.5 1
12295901 -12741.6 7034.86 1495.57 -540.533 -222.789 584.646 
9672 1
12295901 -12909 6900.86 1363 -340.302 -272.358 435.872 
9672.5 1
12295901 -13136.2 7157.12 1418.5 -444.716 501.503 670.282 
9673 1
12295901 -13162.1 7337.71 1420.43 -52.4147 365.565 369.304 
9673.5 1
12295901 -13244.1 7440.75 1441.75 -162.986 204.842 261.773 
9674 1
12295901 -13355.7 7515.86 1393.43 -220.969 148.727 266.359 
9674.5 1
12295901 -13423.9 7490.14 1300.71 -145.294 -54.8279 155.295 
9675 1
12295901 -13491.2 7417.5 1402.5 -130.86 -141.054 192.407 
9675.5 1
12295901 -13554 7486.43 1439.57 -122.082 134.102 181.349 
9676 1
12295901 -13534.4 7548.5 1465.25 39.8882 126.161 132.317 
9676.5 1
12295901 -13439.7 7507 1455.57 187.447 -82.1782 204.67 
9677 1
12295901 -13470.7 7602.57 1443 -64.5833 199.107 209.32 
9677.5 1
12295901 -13544.1 7563.75 1412.75 -145.08 -76.7222 164.118 
9678 1
12295901 -13652.4 7231.14 1313.57 -213.196 -654.738 688.575 
9678.5 1
12295901 -13637.1 7117.88 1291.5 30.7301 -227.445 229.512 
9679 1
12295901 -13593.1 7256.71 1289.14 90.3124 285.091 299.054 
9679.5 1
12295901 -13249.9 7113.71 1282 702.016 -292.434 760.489 
9680 1
12295901 -12996.8 7130.25 1286.88 492.426 32.1707 493.476 
9680.5 1
12295901 -12889.7 7140.86 1289.57 211.952 21.0042 212.99 
9681 1
12295901 -12906.5 7218.25 1321.38 -33.239 153.253 156.816 
9681.5 1
12295901 -12891.3 7276 1326.29 29.8319 113.235 117.099 
9682 1
12295901 -13097.1 7457.5 1413 -410.857 362.275 547.765 
9682.5 1
12295901 -13449.4 7734.14 1488.43 -723.416 568.055 919.792 
9683 1
12295901 -13301.6 7621 1426.12 293.844 -224.936 370.055 
9683.5 1
12295901 -13292.1 7263.86 1367.57 18.4477 -694.83 695.075 
9684 1
12295901 -13321.4 7109.14 1337.71 -60.0117 -317.037 322.667 
9684.5 1
12295901 -13330.3 7078.57 1288.86 -18.4524 -63.6905 66.3096 
9685 1
12295901 -13391.6 7068.5 1293.62 -118.416 -19.4429 120.001 
9685.5 1
12295901 -13456.9 7187.86 1326.71 -127.656 233.576 266.183 
9686 1
12295901 -13535.3 7340.14 1431.43 -163.734 317.924 357.61 
9686.5 1
12295901 -13538 7391 1475.88 -5.35362 100.31 100.453 
9687 1
12295901 -13536.7 7435 1487.71 2.51116 85.9375 85.9742 
9687.5 1
12295901 -13565.4 7443.5 1434.38 -58.8516 17.4538 61.3852 
9688 1
12295901 -13725.4 7462.57 1461.57 -323.995 38.6061 326.287 
9688.5 1
12295901 -13999.4 7167.38 1496.38 -544.625 -586.872 800.646 
9689 1
12295901 -14204.6 6939.29 1430.14 -404.727 -449.88 605.141 
9689.5 1
12295901 -14276.7 6866.29 1447.71 -151.88 -153.684 216.07 
9690 1
12295901 -14432.5 6835 1483.88 -312.823 -62.8227 319.069 
9690.5 1
12295901 -14479 6987.62 1409.75 -89.5954 294.075 307.421 
9691 1
12295901 -14632.3 7267.57 1480.29 -305.35 557.662 635.788 
9691.5 1
12295901 -14782.2 7403.25 1438.5 -294.625 266.559 397.313 
9692 1
12295901 -14942.4 7323 1384.71 -324.906 -162.779 363.402 
9692.5 1
12295901 -15035.4 7090.62 1380.5 -187.771 -469.444 505.604 
9693 1
12295901 -15083.9 6967.43 1288.86 -97.1586 -246.887 265.316 
9693.5 1
12295901 -15112.2 6927.62 1428.12 -58.0631 -81.3979 99.9847 
9694 1
12295901 -15217.6 6646.12 1407.25 -202.644 -541.346 578.031 
9694.5 1
12295901 -15249.3 6437.14 1400.71 -63.961 -422.186 427.004 
9695 1
12295901 -14918.4 6082.75 1480.12 660.5 -707.371 967.799 
9695.5 1
12295901 -14825.8 5793.88 1405.38 181.262 -565.313 593.662 
9696 1
12295901 -14854.4 5581.14 1457.57 -58.0538 -430.632 434.527 
9696.5 1
12295901 -14709.5 5392.25 1419.62 293.973 -383.15 482.932 
9697 1
12295901 -14428.5 5192.75 1474.38 531.191 -377.127 651.451 
9697.5 1
12295901 -14216.4 4943.86 1517.86 431.039 -505.88 664.612 
9698 1
12295901 -14130.3 4769.86 1460 187.267 -378.261 422.078 
9698.5 1
12295901 -13954.8 4635.62 1544.88 336.275 -257.15 423.329 
9699 1
12295901 -13921.3 4463.14 1540.86 66.3974 -342.226 348.608 
9699.5 1
12295901 -13896 4257.5 1552.38 50.1701 -408.022 411.094 
9700 1
12295901 -13921.9 4113.29 1522.43 -52.3424 -291.932 296.587 
9700.5 1
12295901 -13799.1 3942.62 1484.62 242.554 -337.274 415.435 
9701 1
12295901 -13608.6 3777 1476.86 381.107 -331.25 504.945 
9701.5 1
12295901 -13615.5 3572.5 1500.62 -13.9971 -413.131 413.368 
9702 1
12295901 -13493.7 3306.57 1521.86 241.638 -527.636 580.335 
9702.5 1
12295901 -13312.7 3139.57 1518 386.752 -356.838 526.223 
9703 1
12295901 -13132.1 2968.12 1542.88 345.956 -328.441 477.032 
9703.5 1
12295901 -13043.9 2780.29 1512 180.507 -384.129 424.427 
9704 1
12295901 -12851.8 2608.62 1535 388.095 -346.789 520.462 
9704.5 1
12295901 -12664 2407.29 1495 371.047 -397.904 544.062 
9705 1
12295901 -12582.1 2131.88 1471.5 159.912 -537.912 561.178 
9705.5 1
12295901 -12530.6 1908 1557.43 104.784 -455.03 466.939 
9706 1
12295901 -12282.6 1825.25 1506.62 502.934 -167.85 530.204 
9706.5 1
12295901 -12092.9 1735.75 1555.38 360.741 -170.152 398.856 
9707 1
12295901 -12054.8 1503.25 1586.62 75.4951 -460.396 466.545 
9707.5 1
12295901 -11997.1 1348.62 1544 115.481 -309.87 330.689 
9708 1
12295901 -11768 1196.25 1575.25 456.424 -303.536 548.14 
9708.5 1
12295901 -11553.7 1032.43 1545 429.43 -328.299 540.547 
9709 1
12295901 -11404.7 858 1545 321.121 -375.924 494.406 
9709.5 1
12295901 -11228.2 729.75 1552.75 343.985 -250 425.236 
9710 1
12295901 -11105.9 549.429 1544.71 242.843 -357.781 432.411 
9710.5 1
12295901 -11178 276.286 1585.43 -147.834 -559.719 578.913 
9711 1
12295901 -11249.5 -84.75 1575.88 -139.105 -702.404 716.046 
9711.5 1
12295901 -11336 -529.167 1586.17 -171.627 -881.779 898.326 
9712 1
12295901 -11535.9 -764.75 1543.12 -399.75 -471.167 617.898 
9712.5 1
12295901 -11749.7 -1020.33 1568.5 -428.44 -512.191 667.758 
9713 1
12295901 -11826.6 -1268.71 1586.29 -163.28 -527.348 552.047 
9713.5 1
12295901 -12022 -1617 1560.12 -372.245 -663.401 760.702 
9714 1
12295901 -12141.9 -1927 1557.57 -226.573 -586.011 628.287 
9714.5 1
12295901 -12116 -2224 1525.86 51.1011 -586.957 589.177 
9715 1
12295901 -12209.7 -2554.33 1602.33 -203.181 -716.558 744.808 
9715.5 1
12295901 -12265 -2830.75 1628.62 -109.354 -546.278 557.116 
9716 1
12295901 -12325.7 -3153.29 1583.14 -113.062 -600.625 611.174 
9716.5 1
12295901 -12262.4 -3454.29 1637.71 128.109 -609.312 622.634 
9717 1
12295901 -12325.4 -3847.86 1659.86 -129.63 -809.818 820.127 
9717.5 1
12295901 -12317.1 -4112.43 1609 17.0138 -543.268 543.534 
9718 1
12295901 -12238.7 -4388.57 1605.86 163.393 -575.298 598.051 
9718.5 1
12295901 -12202.4 -4672.43 1596.71 72.8629 -569.994 574.632 
9719 1
12295901 -12170.1 -4983 1631 66.024 -635.115 638.538 
9719.5 1
12295901 -12018.6 -5310.88 1705.12 283.741 -613.998 676.39 
9720 1
12295901 -11961 -5649.71 1701.71 108.522 -638.115 647.278 
9720.5 1
12295901 -11993.6 -5945.86 1627.43 -65.8009 -598.268 601.876 
9721 1
12295901 -11877.1 -6209.43 1638.71 241.053 -545.697 596.566 
9721.5 1
12295901 -11838.7 -6442.43 1610.57 79.8931 -484.407 490.952 
9722 1
12295901 -11838.9 -6782.14 1677.14 -0.288018 -684.908 684.908 
9722.5 1
12295901 -11880 -7090.71 1667.29 -82.1215 -615.911 621.362 
9723 1
12295901 -11937.8 -7388.62 1681.62 -110.845 -571.806 582.45 
9723.5 1
12295901 -12026.3 -7622.86 1697.57 -175.666 -464.746 496.838 
9724 1
12295901 -11987.2 -7890.88 1655.38 81.4942 -559.536 565.44 
9724.5 1
12295901 -11929.7 -8115.43 1676 111.937 -436.875 450.987 
9725 1
12295901 -12019.7 -8379.57 1687.57 -193.548 -568.049 600.117 
9725.5 1
12295901 -12095.4 -8577.71 1689.29 -150.227 -393.141 420.865 
9726 1
12295901 -11988.8 -8769.38 1664.25 206.342 -370.717 424.273 
9726.5 1
12295901 -11964 -8943.29 1711 48.2456 -339.007 342.423 
9727 1
12295901 -12079.7 -9133.57 1662.14 -233.766 -384.416 449.913 
9727.5 1
12295901 -12052.7 -9184 1682.29 56.6038 -105.72 119.92 
9728 1
12295901 -11974.9 -9158.88 1674.38 148.265 47.8571 155.798 
9728.5 1
12295901 -11915.3 -9146.71 1701.43 115.483 23.5673 117.863 
9729 1
12295901 -11898.3 -9204.57 1691.57 34.8361 -118.56 123.572 
9729.5 1
12295901 -12018.4 -9247.86 1669.43 -243.204 -87.6229 258.507 
9730 1
12295901 -12028.6 -8978.14 1643.71 -19.6187 521.691 522.06 
9730.5 1
12295901 -12094.1 -8755.29 1674.14 -131.406 446.608 465.538 
9731 1
12295901 -12014.9 -8613.86 1646.43 165.179 294.643 337.785 
9731.5 1
12295901 -12013.4 -8571.14 1673.71 2.92141 87.3503 87.3991 
9732 1
12295901 -12030.9 -8520.57 1634.71 -35.9352 104.271 110.29 
9732.5 1
12295901 -12096.9 -8470.86 1627.71 -133.333 100.433 166.927 
9733 1
12295901 -11995.9 -8472.62 1580 195.323 -3.41945 195.353 
9733.5 1
12295901 -11871.6 -8517.57 1653.57 246.634 -89.1794 262.262 
9734 1
12295901 -11791.6 -8755.86 1702.29 167.364 -498.506 525.85 
9734.5 1
12295901 -11839.4 -9038 1707.38 -94.4735 -557.595 565.541 
9735 1
12295901 -11849.9 -9104.71 1703.29 -20.3933 -129.794 131.387 
9735.5 1
12295901 -11830.6 -9134.86 1697 40.1786 -62.7976 74.551 
9736 1
12295901 -11849.3 -9169 1674.43 -36.8391 -67.2103 76.6443 
9736.5 1
12295901 -11899 -9093 1654.25 -97.479 149.02 178.07 
9737 1
12295901 -11860.1 -8785.86 1682.29 75.7449 598.719 603.491 
9737.5 1
12295901 -11772.3 -8582.71 1626.29 183.036 423.214 461.099 
9738 1
12295901 -11670.1 -8311.29 1655.86 205.106 545.037 582.352 
9738.5 1
12295901 -11400.3 -8033.29 1680.14 540.796 557.114 776.425 
9739 1
12295901 -11270.8 -7755 1604.25 250.553 538.27 593.727 
9739.5 1
12295901 -11044.4 -7433.29 1613 435.234 618.681 756.436 
9740 1
12295901 -10817.3 -7152.71 1600.57 470.275 580.893 747.393 
9740.5 1
12295901 -10615.3 -6771.57 1644.57 393.762 742.969 840.863 
9741 1
12295901 -10338.3 -6444.86 1581.29 566.462 668.127 875.942 
9741.5 1
12295901 -10088.7 -6130.71 1585.86 505.205 635.917 812.171 
9742 1
12295901 -9958.12 -5688.12 1654.62 260.138 881.652 919.229 
9742.5 1
12295901 -9691.57 -5383.57 1549.14 500.101 571.395 759.337 
9743 1
12295901 -9557.71 -5063.29 1588.14 278.869 667.262 723.192 
9743.5 1
12295901 -9293.29 -4714.57 1585.71 537.456 708.769 889.501 
9744 1
12295901 -9181.29 -4397 1472.29 233.333 661.607 701.547 
9744.5 1
12295901 -8855.71 -3878.29 1600.86 665.79 1060.77 1252.4 
9745 1
12295901 -8491.12 -3572.12 1463.88 703.84 591.044 919.089 
9745.5 1
12295901 -8236 -3423.86 1575.43 488.745 284.038 565.287 
9746 1
12295901 -7896.86 -3179.57 1550.71 676.932 487.596 834.258 
9746.5 1
12295901 -7510.29 -2910.43 1632.43 755.022 525.67 919.993 
9747 1
12295901 -7166.86 -2671.86 1586.71 702.308 487.876 855.137 
9747.5 1
12295901 -6930.29 -2465.71 1516.71 476.959 415.611 632.631 
9748 1
12295901 -6578.29 -2313 1562.57 730.29 316.835 796.058 
9748.5 1
12295901 -6279.5 -2161 1417 587.005 298.625 658.599 
9749 1
12295901 -6038.86 -2005.29 1291.71 470.925 304.725 560.917 
9749.5 1
12295901 -5750.71 -1818.57 1147.29 578.6 374.928 689.456 
9750 1
12295901 -5319 -1706.86 1001 870.392 225.23 899.061 
9750.5 1
12295901 -4868.86 -1667 977.286 903.901 80.0344 907.438 
9751 1
12295901 -4460.71 -1678.14 1582 845.016 -23.0701 845.331 
9751.5 1
12295901 -4120.57 -1635.86 1650.71 705.691 87.7297 711.123 
9752 1
12295901 -3753.88 -1633.75 1644.5 706.544 4.06001 706.556 
9752.5 1
12295901 -3429 -1679.57 1654.71 632.053 -89.1467 638.308 
9753 1
12295901 -3028.29 -1544.71 1656.71 804.647 270.797 848.993 
9753.5 1
12295901 -2655.12 -1469 1660.88 741.87 150.525 756.987 
9754 1
12295901 -2264.14 -1543.57 1662.29 747.576 -142.584 761.052 
9754.5 1
12295901 -1642.86 -1389.43 1661.57 1283.65 318.477 1322.57 
9755 1
12295901 -1520 -758 1652.57 244.735 1257.83 1281.41 
9755.5 1
12295901 -1137.86 -447.571 1653 776.713 630.952 1000.69 
9756 1
12295901 -773.375 -436.625 1633.12 721.747 21.6761 722.072 
9756.5 1
12295901 -258.714 -473.286 1596.86 999.341 -71.1859 1001.87 
9757 1
12295901 138.571 -494.571 1561.71 814.11 -43.6183 815.278 
9757.5 1
12295901 591.714 -477.143 1536 892.013 34.3082 892.673 
9758 1
12295901 1081.71 -567.143 1511.29 972.222 -178.571 988.486 
9758.5 1
12295901 1365 -603.714 1505.29 580.504 -74.9415 585.321 
9759 1
12295901 1792.43 -653.857 1507.14 894.202 -104.901 900.334 
9759.5 1
12295901 2334.88 -912.625 1497.5 1069.91 -510.39 1185.42 
9760 1
12295901 2946.86 -1051.43 1486.71 1150.34 -260.909 1179.56 
9760.5 1
12295901 3071.14 -1200 1469.86 254.684 -304.45 396.93 
9761 1
12295901 3511.86 -1123.43 1461 904.957 157.231 918.515 
9761.5 1
12295901 4151.12 -1120.38 1693.88 1253.47 5.9874 1253.48 
9762 1
12295901 4537.29 -1211.43 1748 760.159 -179.239 781.005 
9762.5 1
12295901 4868.29 -1192.57 1722.14 663.327 37.7899 664.402 
9763 1
12295901 5313.86 -1155.29 1700.86 938.045 78.4962 941.324 
9763.5 1
12295901 5634.25 -1191.25 1722.75 644.654 -72.3627 648.702 
9764 1
12295901 6014.43 -1202.29 1717.43 771.153 -22.3848 771.478 
9764.5 1
12295901 6406.12 -1252.38 1646.25 760.576 -97.2607 766.769 
9765 1
12295901 6787.86 -1409.29 1626.14 752.923 -309.489 814.05 
9765.5 1
12295901 7255.38 -1579.5 1647.38 911.341 -331.802 969.863 
9766 1
12295901 7684.29 -1856.71 1682.71 882.532 -570.4 1050.82 
9766.5 1
12295901 7947.9 -2036 1664.1 523.044 -355.726 632.547 
9767 1
12295901 8246 -2214.89 1687.44 592.644 -355.644 691.165 
9767.5 1
12295901 8567.38 -2464.62 1684.38 678.006 -526.869 858.652 
9768 1
12295901 8797.44 -2653.22 1706.33 457.395 -374.945 591.433 
9768.5 1
12295901 9091.88 -2893 1702 565.126 -460.226 728.818 
9769 1
12295901 9323.86 -3125.29 1683.71 484.305 -484.939 685.359 
9769.5 1
12295901 9503.88 -3337 1658.38 368.889 -433.841 569.471 
9770 1
12295901 9839.62 -3549.5 1680.12 663.538 -419.96 785.27 
9770.5 1
12295901 10067.5 -3849.12 1673.62 438.221 -576.202 723.911 
9771 1
12295901 10293.4 -4016.62 1607.62 451.75 -335 562.408 
9771.5 1
12295901 10604.1 -4148.75 1587 615.347 -261.634 668.658 
9772 1
12295901 10852 -4398.14 1603.71 511.082 -514.212 724.996 
9772.5 1
12295901 11260.6 -4499.62 1608.12 815.619 -202.559 840.395 
9773 1
12295901 11652.4 -4550.86 1614.71 778.934 -101.853 785.564 
9773.5 1
12295901 11942.7 -4581.86 1626.14 593.631 -63.3947 597.007 
9774 1
12295901 12300.5 -4522.75 1616.62 688.049 113.668 697.375 
9774.5 1
12295901 12594.7 -4595.43 1608.29 571.29 -141.123 588.462 
9775 1
12295901 12786.4 -4783.43 1615.43 383.429 -376 537.023 
9775.5 1
12295901 13054.3 -4951.57 1620.14 565.099 -354.732 667.212 
9776 1
12295901 13190.1 -5222.5 1608.25 269.522 -537.557 601.34 
9776.5 1
12295901 13220.3 -5439.29 1594.86 59.2548 -425.905 430.007 
9777 1
12295901 13397.6 -5738 1661.25 348.407 -586.865 682.494 
9777.5 1
12295901 13639.1 -5940.71 1657.29 487.915 -409.524 637.001 
9778 1
12295901 13795.4 -6045.14 1659.57 323.573 -216.208 389.16 
9778.5 1
12295901 14067.5 -6125.75 1656.25 520.213 -154.125 542.564 
9779 1
12295901 14362.6 -6111.71 1632.29 588.965 28.0154 589.631 
9779.5 1
12295901 14590.9 -6186.14 1632.71 474.606 -154.737 499.194 
9780 1
12295901 14788.5 -6452.25 1613 391.372 -526.945 656.386 
9780.5 1
12295901 14892.6 -6502.86 1564 211.527 -102.86 235.211 
9781 1
12295901 15053.6 -6647.5 1511.75 322.753 -289.865 433.81 
9781.5 1
12295901 15270 -6994.62 1505.38 421.784 -676.657 797.349 
9782 1
12295901 15533.4 -7264.29 1544.14 532.179 -544.769 761.569 
9782.5 1
12295901 15688 -7327 1530.62 320.024 -129.843 345.361 
9783 1
12295901 15733.6 -7398.12 1535.5 88.9376 -138.645 164.719 
9783.5 1
12295901 15734.5 -7366.62 1540 1.72584 62.1302 62.1541 
9784 1
12295901 15767 -7369.75 1553.62 63.6008 -6.11546 63.8941 
9784.5 1
12295901 15777.7 -7324.57 1548.71 21.6888 91.4546 93.9912 
9785 1
12295901 15573.2 -7417.12 1551.62 -404.08 -182.912 443.551 
9785.5 1
12295901 15358.9 -7446.86 1558.86 -425.383 -58.9923 429.454 
9786 1
12295901 15240.3 -7225.71 1548 -256.648 478.664 543.128 
9786.5 1
12295901 15272.2 -7130.12 1544.62 61.8265 184.892 194.956 
9787 1
12295901 15385.3 -7271.57 1554.29 223.391 -279.538 357.834 
9787.5 1
12295901 15589.1 -7386.43 1569 421.192 -237.308 483.444 
9788 1
12295901 15653 -7343.88 1575 123.754 82.4682 148.715 
9788.5 1
12295901 15531.6 -7067.14 1553.29 -248.829 567.074 619.265 
9789 1
12295901 15387 -7017.62 1538.38 -284.03 97.2846 300.229 
9789.5 1
12295901 15407.3 -7024.57 1547.57 40.0113 -13.701 42.2921 
9790 1
12295901 15450.4 -7009.71 1540.43 89.6941 30.888 94.8636 
9790.5 1
12295901 15488.8 -7014.25 1546 74.8465 -8.85882 75.369 
9791 1
12295901 15501.6 -7252.43 1541 25.5407 -474.459 475.146 
9791.5 1
12295901 15463 -7041.43 1526.71 -81.8926 447.983 455.407 
9792 1
12295901 15428.8 -6971.38 1512.38 -64.8674 132.677 147.686 
9792.5 1
12295901 15254.7 -7114.57 1529 -329.613 -271.205 426.846 
9793 1
12295901 15109.4 -7212.43 1537.29 -303.31 -204.295 365.696 
9793.5 1
12295901 15133.6 -7446 1546.14 51.042 -493.809 496.439 
9794 1
12295901 15199.9 -7721 1547 129.753 -538.16 553.581 
9794.5 1
12295901 15412 -7996.43 1588.14 413.499 -536.898 677.673 
9795 1
12295901 15636.4 -8284.75 1649 442.554 -568.681 720.592 
9795.5 1
12295901 15735 -8409.71 1739.71 192.627 -244.071 310.927 
9796 1
12295901 15829 -8532.43 1734.29 190.669 -248.913 313.549 
9796.5 1
12295901 15781.4 -8694.86 1704.29 -96.2984 -328.803 342.614 
9797 1
12295901 15693 -8969.86 1704.71 -181.578 -564.682 593.158 
9797.5 1
12295901 15550.6 -9159.29 1688.14 -301.117 -400.483 501.057 
9798 1
12295901 15287.1 -9253 1695.62 -512.542 -182.324 544.004 
9798.5 1
12295901 14994 -9364.43 1667.29 -569.175 -216.366 608.912 
9799 1
12295901 14698.4 -9411 1658.86 -615.774 -97.0238 623.371 
9799.5 1
12295901 14390.6 -9467.43 1665.71 -629.565 -115.396 640.053 
9800 1
12295901 14126 -9459.75 1655 -509.772 14.7949 509.986 
9800.5 1
12295901 13947.4 -9500.29 1647.14 -357.859 -81.2339 366.963 
9801 1
12295901 13868.7 -9519.86 1703.14 -157.114 -39.0647 161.898 
9801.5 1
12295901 13810.6 -9467.71 1686.14 -118.902 106.632 159.712 
9802 1
12295901 13774.5 -9525.88 1671.38 -68.3171 -110.153 129.618 
9802.5 1
12295901 13760.3 -9557.71 1676 -27.3352 -61.2294 67.0541 
9803 1
12295901 13756.3 -9482.57 1674.43 -8.31601 156.222 156.443 
9803.5 1
12295901 13820.9 -9478.86 1668.86 128.373 7.38427 128.585 
9804 1
12295901 13910.9 -9654.86 1672.14 184.426 -360.656 405.075 
9804.5 1
12295901 13942 -9557.86 1649.29 63.4274 197.556 207.488 
9805 1
12295901 13965 -9215.43 1650.86 48.218 717.88 719.497 
9805.5 1
12295901 14043 -9281.71 1648.29 157.258 -133.641 206.373 
9806 1
12295901 14186.1 -9645.38 1677.38 271.584 -690.058 741.578 
9806.5 1
12295901 14216.4 -9732.43 1705.14 60.973 -175.158 185.467 
9807 1
12295901 14240.8 -9766.5 1744.12 47.7828 -66.938 82.2428 
9807.5 1
12295901 14226.1 -9791.14 1735.14 -27.8231 -46.9388 54.5653 
9808 1
12295901 14049.4 -9421.29 1721 -362.119 757.904 839.97 
9808.5 1
12295901 13950.9 -9325.12 1681.25 -196.714 191.938 274.839 
9809 1
12295901 13861.7 -9516.57 1656.86 -173.803 -373.19 411.677 
9809.5 1
12295901 13849.4 -9559.86 1656 -25.7562 -90.7457 94.3301 
9810 1
12295901 13872.4 -9649.62 1661.25 46.263 -180.984 186.803 
9810.5 1
12295901 13958.4 -9721.86 1669 171.081 -143.603 223.361 
9811 1
12295901 14038.3 -9674.43 1750.29 167.065 99.223 194.309 
9811.5 1
12295901 13853.5 -9637.12 1849.88 -358.112 72.2937 365.336 
9812 1
12295901 13654.4 -9296.43 1857.86 -386.546 661.546 766.2 
9812.5 1
12295901 13532.4 -9141.88 1807 -244.596 309.727 394.662 
9813 1
12295901 13394 -9058.43 1723.86 -282.975 170.647 330.447 
9813.5 1
12295901 13227.6 -9130.86 1684.29 -346.726 -150.893 378.137 
9814 1
12295901 12950 -9367.75 1655.75 -545.327 -465.408 716.928 
9814.5 1
12295901 13002 -9341 1638.86 102.97 52.9703 115.796 
9815 1
12295901 12923.6 -9332.62 1617.12 -155.198 16.5842 156.082 
9815.5 1
12295901 12662.9 -9320.86 1663.71 -523.63 23.6302 524.163 
9816 1
12295901 12591 -9271.86 1692 -148.773 101.449 180.07 
9816.5 1
12295901 12510.5 -9253.62 1760.75 -155.106 35.1294 159.034 
9817 1
12295901 12491.9 -9357 1813.43 -34.9772 -193.949 197.078 
9817.5 1
12295901 12435 -9540.57 1836 -120.716 -389.748 408.015 
9818 1
12295901 12340.1 -9666.43 1826 -199.699 -264.962 331.79 
9818.5 1
12295901 12203.3 -9759 1811.29 -265.742 -179.75 320.826 
9819 1
12295901 12118.8 -9746 1789.88 -163.512 25.1451 165.434 
9819.5 1
12295901 12161.3 -9832.86 1779.71 84.0627 -171.654 191.133 
9820 1
12295901 12215 -9725.71 1777.86 111.672 222.75 249.175 
9820.5 1
12295901 12264.7 -9636 1773.29 101.045 182.346 208.471 
9821 1
12295901 12303.4 -9324.29 1774 78.6876 633.566 638.433 
9821.5 1
12295901 12449.6 -9044.62 1772.75 276.887 529.66 597.668 
9822 1
12295901 12560.1 -8933.71 1833.43 211.72 212.473 299.95 
9822.5 1
12295901 12722.3 -8978 1826.43 326.243 -89.1061 338.193 
9823 1
12295901 12788.3 -9011.71 1834.14 133.874 -68.386 150.329 
9823.5 1
12295901 12886.3 -9068.57 1830 202.899 -117.717 234.574 
9824 1
12295901 12970.6 -9174.29 1827 172.012 -215.743 275.923 
9824.5 1
12295901 12959.7 -9277.86 1826 -21.4993 -205.092 206.216 
9825 1
12295901 12920.9 -9311.14 1824 -81.8045 -70.0752 107.715 
9825.5 1
12295901 12586.1 -9441.62 1846.5 -646.201 -251.896 693.561 
9826 1
12295901 12343.6 -9361.62 1855.75 -467.245 154.143 492.014 
9826.5 1
12295901 12318.7 -9316.44 1846.44 -52.9901 95.9247 109.588 
9827 1
12295901 12210.1 -9171.56 1880.78 -204.436 272.86 340.95 
9827.5 1
12295901 12237.2 -9021.62 1880.75 53.7404 296.892 301.717 
9828 1
12295901 12387.6 -8957 1956.5 311.981 134.077 339.572 
9828.5 1
12295901 12490.6 -8906.38 2041.25 204.365 100.446 227.716 
9829 1
12295901 12626.3 -8967.14 2032.71 272.959 -122.269 299.093 
9829.5 1
12295901 12712.2 -9051.5 2023.12 176.881 -173.574 247.821 
9830 1
12295901 12684.1 -9386.71 1995.43 -56.1021 -669.09 671.438 
9830.5 1
12295901 12464.5 -9579.75 1978.75 -425.664 -374.1 566.693 
9831 1
12295901 12316.6 -9639.86 1968.14 -289.488 -117.627 312.473 
9831.5 1
12295901 12296.7 -9708.43 1928.29 -41.5421 -143.455 149.349 
9832 1
12295901 12284.9 -9625.75 1910.25 -23.4906 164.045 165.718 
9832.5 1
12295901 12308.4 -9683.43 1885.29 44.1078 -108.012 116.671 
9833 1
12295901 12312.1 -9782.57 1850.14 8.09213 -215.998 216.149 
9833.5 1
12295901 12312 -9871.57 1819.14 -0.29036 -180.894 180.895 
9834 1
12295901 12319.4 -9859 1823.88 14.1827 24.1758 28.0289 
9834.5 1
12295901 12205.4 -9597.86 1804.57 -220.399 505.112 551.102 
9835 1
12295901 12067.4 -9433 1820.71 -288.1 344.169 448.837 
9835.5 1
12295901 12072.1 -9379.86 1871.86 9.90396 111.645 112.083 
9836 1
12295901 12162.5 -9380.5 1879.75 174.099 -1.23865 174.103 
9836.5 1
12295901 12179.7 -9357.14 1875.57 34.7763 47.1861 58.6168 
9837 1
12295901 12239.5 -9374.5 1945.12 120.536 -34.9942 125.513 
9837.5 1
12295901 12281.4 -9177.29 1939.71 82.5366 388.217 396.894 
9838 1
12295901 12230.4 -9131.14 1991.86 -103.87 93.9773 140.074 
9838.5 1
12295901 12113.7 -9127.14 2053.71 -235.311 8.06452 235.449 
9839 1
12295901 12203.6 -9144.43 2051.29 181.897 -34.9913 185.232 
9839.5 1
12295901 12250.8 -9266.25 2048.12 89.8639 -232.041 248.834 
9840 1
12295901 12245.7 -9316.71 2044.86 -10.1526 -101.743 102.248 
9840.5 1
12295901 12268.6 -9350.62 2042.12 46.378 -68.6452 82.8437 
9841 1
12295901 12257 -9256.38 2083.5 -21.8927 177.495 178.84 
9841.5 1
12295901 12137 -9194.57 2123.29 -247.934 127.693 278.885 
9842 1
12295901 12149 -9127.86 2144.43 24.8963 138.411 140.633 
9842.5 1
12295901 12212 -9016.12 2145.38 120.69 214.046 245.727 
9843 1
12295901 12241.4 -8900.43 2144 58.5061 230.013 237.337 
9843.5 1
12295901 12202.9 -9005.75 2143 -79.6561 -217.606 231.727 
9844 1
12295901 12198.1 -8957 2138.86 -9.48325 97.6954 98.1546 
9844.5 1
12295901 12228.6 -9066.62 2153.25 61.7047 -221.913 230.332 
9845 1
12295901 12401 -9192.14 2147.29 342.014 -249.043 423.079 
9845.5 1
12295901 12504.2 -9341.88 2134.12 200.097 -290.179 352.48 
9846 1
12295901 12486.9 -9512.57 2113.14 -32.941 -323.289 324.963 
9846.5 1
12295901 12440.3 -9634 2098.14 -95.6292 -249.34 267.049 
9847 1
12295901 12378.1 -9638 2096.57 -131.103 -8.43882 131.374 
9847.5 1
12295901 12289 -9646.57 2098.14 -176.871 -17.0068 177.687 
9848 1
12295901 12308.4 -9607.71 2096.14 39.0132 78.0264 87.2362 
9848.5 1
12295901 12355.4 -9507.12 2089.25 91.8717 196.848 217.231 
9849 1
12295901 12452.6 -9119.86 2081.14 186.557 743.316 766.37 
9849.5 1
12295901 12495.4 -9129.29 2100.43 86.2317 -18.971 88.2938 
9850 1
12295901 12392 -9036.29 2116.57 -219.594 197.452 295.311 
9850.5 1
12295901 12367.8 -8927 2110.88 -48.5972 219.009 224.336 
9851 1
12295901 12554.9 -8982.43 2090.86 365.444 -108.259 381.142 
9851.5 1
12295901 12574.6 -8886.43 2095 40.732 198.347 202.486 
9852 1
12295901 12569.6 -8875.86 2095.29 -10 21.1429 23.3885 
9852.5 1
12295901 12594.4 -9146.29 2087.57 48.6441 -529.214 531.445 
9853 1
12295901 12600.6 -9389.43 2058.14 12.3848 -490.207 490.364 
9853.5 1
12295901 12630.9 -9510.57 2069.14 61.5563 -246.225 253.803 
9854 1
12295901 12728.6 -9568.62 2061.25 189.84 -112.725 220.786 
9854.5 1
12295901 12828.4 -9637.43 2056.86 196.464 -135.44 238.625 
9855 1
12295901 12927.9 -9747.43 2057.57 197.671 -218.688 294.785 
9855.5 1
12295901 13031.6 -9868.71 2058 202.567 -236.886 311.686 
