# Supplementary material for: Intrinsic group behaviour II: On the dependence of triad spatial dynamics on social and personal features; and on the effect of social interaction on small group dynamics
Source: PLoS One. 2019 Dec 3;14(12):e0225704. doi: 10.1371/journal.pone.0225704 (PMC6890182; doi:10.1371/journal.pone.0225704)
Supplement: S4 Data Set — (ZIP) [file pone.0225704.s004.zip › set_3_nint/group_traj_triad_noint/traj_3_0324_24.dat]

3 12302905 12303701 12303500 0 0 1 0 2 1 0 13.3333 0 30 1375.49 1747.89 1045.02 
9629.5 1
12302905 18518 -12026.8 1531.8 0 0 0 
9630 1
12302905 17898.3 -11789.9 1559.57 -1511.5 577.909 1618.21 
9630.5 1
12302905 17044 -11451.7 1743.71 -1776.06 703 1910.13 
9631 1
12302905 16459.2 -10937.2 1816.88 -1169.5 1028.93 1557.7 
9631.5 1
12302905 15878.1 -10402.6 1775.38 -1117.55 1028.12 1518.54 
9632 1
12302905 15302.6 -9812.14 1750.86 -1108.97 1137.73 1588.78 
9632.5 1
12302905 14740.1 -9277.57 1732.57 -1104.97 1050.24 1524.45 
9633 1
12302905 14286.1 -8862.14 1802.43 -932.238 853.036 1263.62 
9633.5 1
12302905 13794.1 -8396.86 1808.29 -1018.63 963.324 1402 
9634 1
12302905 13353.4 -7995.71 1775 -921.996 839.211 1246.74 
9634.5 1
12302905 12860.3 -7565.29 1774.71 -1010.54 882.026 1341.33 
9635 1
12302905 12408.1 -7139.25 1782 -869.54 819.299 1194.72 
9635.5 2
12303500 12978.2 -7132.8 1013.2 0 0 0 
12302905 11836.7 -6697.14 1761.29 -1120.41 866.877 1416.62 
9636 2
12303500 12236.4 -6599.86 1046.71 -1813.62 1303.04 2233.19 
12302905 11107.3 -6109.29 1737.14 -1513.34 1219.62 1943.62 
9636.5 2
12303500 11528.7 -6190.29 999.857 -1453.21 841.009 1679.02 
12302905 10484 -5685.86 1704.14 -1279.85 869.463 1547.25 
9637 3
12303701 10238 -4496.75 1291.25 0 0 0 
12303500 11001.4 -5614.75 1018.62 -994.98 1085.92 1472.82 
12302905 9982.88 -5295.5 1666.75 -945.519 736.523 1198.53 
9637.5 3
12303701 9834.5 -4150.67 1341.67 -1120.83 961.343 1476.63 
12303500 10508.3 -5196.17 1036.33 -986.083 837.167 1293.53 
12302905 9505 -4781.33 1647.17 -955.75 1028.33 1403.9 
9638 3
12303701 9346.38 -3608.5 1357.38 -992.124 1101.96 1482.78 
12303500 10161.9 -4856.88 1079.62 -704.184 689.617 985.62 
12302905 9040.88 -4268.5 1660.38 -943.343 1042.34 1405.84 
9638.5 3
12303701 8813.29 -3036.29 1339.57 -1013.48 1087.86 1486.8 
12303500 9737.43 -4505.71 1087.71 -806.932 667.606 1047.3 
12302905 8567.29 -3724.57 1760.14 -900.36 1034.08 1371.12 
9639 3
12303701 8231.43 -2558.14 1358.86 -1187.46 975.802 1536.96 
12303500 9347 -4087 1075.43 -796.793 854.519 1168.37 
12302905 8114.57 -3381.14 1705.57 -923.907 700.875 1159.67 
9639.5 3
12303701 7694.14 -2207.43 1310.71 -1150.5 750.994 1373.92 
12303500 9008 -3735.14 1080 -725.91 753.441 1046.24 
12302905 7410.57 -2831 1679.57 -1507.49 1178.04 1913.19 
9640 3
12303701 7129.12 -1886.38 1261 -1084.49 616.226 1247.34 
12303500 8518.38 -3430.12 1100.5 -939.779 585.447 1107.22 
12302905 6693.75 -2365.5 1687.5 -1375.86 893.474 1640.51 
9640.5 3
12303701 6603.57 -1698.43 1236.57 -1044.84 373.651 1109.64 
12303500 7954.86 -2911 1044 -1120.31 1032.06 1523.24 
12302905 6074.29 -1961.29 1724 -1231.54 803.607 1470.54 
9641 3
12303701 6129.38 -1709.88 1238.75 -929.797 -22.444 930.068 
12303500 7457.88 -2490.75 980.875 -974.475 824.02 1276.17 
12302905 5375.5 -1725.5 1781.25 -1370.17 462.325 1446.07 
9641.5 3
12303701 5570.43 -1829.86 1287.43 -1095.97 -235.259 1120.94 
12303500 7054 -2240.86 930 -791.912 489.986 931.241 
12302905 4742.86 -1199.86 1828.86 -1240.48 1030.67 1612.78 
9642 3
12303701 4796.67 -1524 1315.5 -1653.34 653.541 1777.82 
12303500 6677 -2062 921 -805.556 382.173 891.614 
12302905 4352 -546.167 1838 -835.165 1396.77 1627.41 
9642.5 3
12303701 4400.43 -878.571 1337.14 -805.362 1311.85 1539.33 
12303500 6223.29 -1857.86 944 -922.184 414.925 1011.23 
12302905 4082.14 -182.714 1777.14 -548.49 738.724 920.084 
9643 3
12303701 4180.62 -290.625 1325.75 -420.275 1124.18 1200.17 
12303500 5874.25 -1547.5 993.25 -667.372 593.417 893.045 
12302905 3663.5 360.75 1716.62 -800.464 1039.13 1311.69 
9643.5 3
12303701 3695.29 414.143 1297.57 -951.646 1381.9 1677.88 
12303500 5534.43 -1108.14 1042.29 -666.317 861.485 1089.1 
12302905 3057.86 811 1674.57 -1187.54 882.843 1479.75 
9644 3
12303701 3118.14 769.286 1317.14 -1177.84 724.781 1382.98 
12303500 5238.14 -605.571 1001.57 -604.665 1025.66 1190.63 
12302905 2515 1022.29 1689.14 -1107.87 431.195 1188.83 
9644.5 3
12303701 2479.71 1145.29 1306.86 -1264.21 744.554 1467.17 
12303500 4821.14 65 941.143 -825.743 1327.86 1563.67 
12302905 1618.29 1422.14 1678.14 -1775.67 791.796 1944.21 
9645 3
12303701 1792.14 1478.57 1256.71 -1394.67 676.036 1549.88 
12303500 4104.57 700.143 918 -1453.49 1288.32 1942.27 
12302905 931.857 1477.71 1641.71 -1392.35 112.721 1396.91 
9645.5 3
12303701 1199 1646.43 1242.57 -1208.03 341.868 1255.47 
12303500 3237.29 1117 920 -1766.37 848.996 1959.81 
12302905 267.286 1392.14 1631.71 -1353.51 -174.28 1364.68 
9646 3
12303701 555.5 1592.38 1228 -1294.77 -108.76 1299.33 
12303500 2413.62 1151 887.25 -1657.27 68.4105 1658.68 
12302905 -217.375 1441.38 1611.62 -975.172 99.0586 980.191 
9646.5 3
12303701 -244.125 1757.38 1258.88 -1567.89 323.529 1600.92 
12303500 1918 1395.88 896.25 -971.814 480.147 1083.96 
12302905 -799.25 1419 1612.25 -1140.93 -43.8725 1141.77 
9647 3
12303701 -1032.88 1955.5 1352.5 -1603.15 402.693 1652.95 
12303500 1502.75 1507.5 901.875 -844.004 226.88 873.966 
12302905 -1504.25 1386.25 1708.62 -1432.93 -66.565 1434.47 
9647.5 3
12303701 -1506.25 2150.12 1339.62 -978.048 402.118 1057.49 
12303500 1192.62 1709.62 903.125 -640.754 417.614 764.831 
12302905 -2254.75 1657.75 1757.88 -1550.62 560.95 1648.97 
9648 2
12303701 -2299.88 2508.38 1335.25 -1547.03 698.343 1697.34 
12302905 -3236.88 2008.62 1765.38 -1914.47 683.967 2032.98 
9648.5 2
12303701 -3652.71 2684.71 1381.57 -2626.87 342.406 2649.09 
12302905 -4128.14 2121.14 1897.14 -1730.62 218.481 1744.35 
9649 2
12303701 -4603.14 2929.14 1379.14 -1882.04 484.017 1943.28 
12302905 -4760 2257.43 1871.29 -1251.2 269.873 1279.98 
9649.5 2
12303701 -5259.14 3090.29 1277.71 -1369.52 336.415 1410.23 
12302905 -5483.71 2434.71 1579.71 -1510.89 370.116 1555.56 
9650 2
12303701 -5894.25 2994.25 1068 -1260.13 -190.547 1274.46 
12302905 -6338 2433.38 1372.62 -1695.01 -2.65731 1695.01 
9650.5 2
12303701 -6653 3326.88 1095.62 -1487.75 652.206 1624.43 
12302905 -6746.88 2550.88 1608.62 -801.716 230.392 834.163 
9651 2
12303701 -7465.43 3446.43 1127.57 -1608.77 236.74 1626.09 
12302905 -7385.43 2592.86 1624.71 -1264.46 83.133 1267.19 
9651.5 2
12303701 -8597.12 2892.88 1438 -2309.58 -1129.7 2571.07 
12302905 -8125.25 2898 1458.62 -1509.84 622.741 1633.22 
9652 2
12303701 -9196.14 2527.71 1630 -1220 -743.708 1428.81 
12302905 -8818.29 3383.71 1103.29 -1411.48 989.235 1723.62 
9652.5 2
12303701 -9754.75 2464.38 1660.62 -1103.97 -125.176 1111.04 
12302905 -9543.62 3204.12 1129.75 -1433.48 -354.92 1476.76 
9653 2
12303701 -10373.3 2266.86 1645.86 -1229.69 -392.68 1290.87 
12302905 -10243.7 3081.71 1161 -1391.83 -243.361 1412.94 
9653.5 2
12303701 -11064.3 2269.71 1645.57 -1436.59 5.94001 1436.6 
12302905 -10867.7 2942.29 1169.29 -1297.3 -289.872 1329.29 
9654 2
12303701 -11763.8 2261.88 1669.5 -1332.31 -14.932 1332.4 
12302905 -11494 2837.62 1184.25 -1192.93 -199.354 1209.47 
9654.5 2
12303701 -12493 2246.43 1682.57 -1421.54 -30.11 1421.86 
12302905 -12102.6 2699.43 1185.57 -1186.3 -269.389 1216.5 
9655 2
12303701 -13231.1 2406.71 1646.71 -1584 343.961 1620.91 
12302905 -12611.9 2801 1177.29 -1092.89 217.964 1114.41 
9655.5 2
12303701 -13956.6 2428.75 1622.62 -1422.51 43.2073 1423.17 
12302905 -13320.6 2932 1192.12 -1389.74 256.863 1413.28 
9656 2
12303701 -14659.1 2618.12 1602.75 -1318.01 355.3 1365.06 
12302905 -14136.5 3032.75 1184.5 -1530.72 189.024 1542.35 
9656.5 2
12303701 -15365.3 2805.86 1629.14 -1409.5 374.715 1458.46 
12302905 -14934.3 3263.86 1159.43 -1592.39 461.292 1657.86 
9657 2
12303701 -16081.4 3039 1651.29 -1461.52 475.802 1537.02 
12302905 -15643.7 3511.29 1147.14 -1447.81 504.956 1533.34 
9657.5 2
12303701 -16854.8 3112.5 1547.38 -1559.12 148.185 1566.14 
12302905 -16450.8 3649.88 1144.75 -1627.09 279.414 1650.91 
9658 2
12303701 -17644.1 3322.86 1546.71 -1588.32 423.254 1643.74 
12302905 -17243.4 3793 1088.71 -1594.93 287.978 1620.72 
9658.5 2
12303701 -18206.6 3545 1517.12 -1134.04 447.869 1219.27 
12302905 -17882.5 4037.25 1043.38 -1288.45 492.44 1379.35 
9659 2
12303701 -18963.7 3692.43 1535.57 -1493.27 290.786 1521.32 
12302905 -18689.7 4306.71 1076 -1592.14 531.488 1678.51 
9659.5 2
12303701 -19708 3652.43 1557.29 -1560.35 -83.8574 1562.6 
12302905 -19476.1 4415.86 1065.86 -1648.7 228.811 1664.5 
9660 2
12303701 -20473.6 3491.25 1501.12 -1504.17 -316.657 1537.14 
12302905 -20227.8 4355.25 1002.12 -1476.63 -119.071 1481.43 
9660.5 2
12303701 -21141.9 3332.14 1510.86 -1325.86 -315.689 1362.92 
12302905 -21156.9 4108.43 979.286 -1843.47 -489.725 1907.41 
9661 2
12303701 -21845 3072.57 1195.71 -1420.49 -524.387 1514.19 
12302905 -22023.1 3744.71 1215.86 -1750.07 -734.776 1898.06 
9661.5 2
12303701 -22754.6 3006.86 1213.14 -1918.93 -138.638 1923.93 
12302905 -22682.7 3571.57 1082.71 -1391.5 -365.28 1438.65 
9662 2
12303701 -23637.9 2813 1552.12 -1666.61 -365.768 1706.28 
12302905 -23442.2 3538.12 1300.25 -1433.09 -63.1065 1434.48 
9662.5 2
12303701 -24389 2164.43 1589.14 -1458.5 -1259.36 1926.97 
12302905 -24278.7 3135 1289.43 -1624.2 -782.767 1802.99 
9663 2
12303701 -25038 1741.5 1622.5 -1267.58 -826.032 1512.97 
12302905 -25058.2 2669.12 1236.38 -1522.53 -909.912 1773.71 
9663.5 2
12303701 -25608.9 1518.71 1650.14 -1194.26 -466.079 1281.99 
12302905 -25725.4 2477.43 1235.57 -1395.77 -401.039 1452.24 
9664 2
12303701 -26362 1438 1727 -1578.92 -169.212 1587.96 
12302905 -26276.6 2271.75 1290 -1155.55 -431.192 1233.38 
9664.5 2
12303701 -27120.9 1094.88 1836.88 -1445.48 -653.571 1586.37 
12302905 -26870.2 1855.5 1328.12 -1130.71 -792.857 1380.99 
9665 2
12303701 -27663.9 836 1827.14 -1060.51 -505.615 1174.88 
12302905 -27472.1 1488.57 1376.43 -1175.57 -716.657 1376.8 
9665.5 2
12303701 -27944.4 435.571 1821.43 -569.11 -812.228 991.767 
12302905 -27820.1 1184.86 1354.14 -705.882 -616.053 936.905 
9666 2
12303701 -28440.9 -76 1818.14 -1021.46 -1052.62 1466.76 
12302905 -28243.4 853.429 1325.86 -870.958 -681.952 1106.18 
9666.5 2
12303701 -28938 -790.286 1780 -1008.4 -1448.86 1765.24 
12302905 -28737.7 318.714 1303.86 -1002.61 -1084.61 1477.03 
9667 2
12303701 -29410.1 -1373 1727.29 -965.527 -1191.64 1533.71 
12302905 -29009.3 -353.571 1255.14 -555.361 -1374.82 1482.75 
9667.5 2
12303701 -29855.9 -1582.75 1664.88 -870.571 -409.668 962.144 
12302905 -29474.4 -1066.25 1224.38 -908.378 -1391.95 1662.13 
9668 1
12302905 -29775.1 -1694.71 1207.57 -594.403 -1242.02 1376.93 
9668.5 1
12302905 -30159.6 -2362 1198.25 -786.262 -1364.59 1574.9 
9669 1
12302905 -30743.4 -2794.38 1236.12 -1103.5 -817.344 1373.23 
9669.5 1
12302905 -31254.6 -3289.14 1239.29 -1026.5 -993.51 1428.55 
9670 1
12302905 -31720.4 -3791.25 1226 -948.683 -1022.62 1394.9 
9670.5 1
12302905 -32230.6 -4176.43 1212.29 -998.427 -753.774 1251.01 
9671 1
12302905 -32654.1 -4657.57 1199.57 -859.171 -975.949 1300.25 
9671.5 1
12302905 -33170.9 -4927.71 1194.71 -1025.23 -535.998 1156.89 
9672 1
12302905 -33409 -5088 1194 -835.589 -562.406 1007.23 
9673 1
12302905 -32880 -4474 1341 375.977 436.389 576.016 
9673.5 1
12302905 -33034.9 -4524.75 1343.62 -502.841 -164.773 529.149 
9674 1
12302905 -33306.1 -4675.86 1345 -537.164 -299.222 614.881 
