# Supplementary material for: Intrinsic group behaviour II: On the dependence of triad spatial dynamics on social and personal features; and on the effect of social interaction on small group dynamics
Source: PLoS One. 2019 Dec 3;14(12):e0225704. doi: 10.1371/journal.pone.0225704 (PMC6890182; doi:10.1371/journal.pone.0225704)
Supplement: S4 Data Set — (ZIP) [file pone.0225704.s004.zip › set_3_nint/group_traj_triad_noint/traj_3_0324_23.dat]

3 12274300 12274200 12274303 0 0 0 1 3 1 0 30 30 30 1740.18 1813.56 1668.56 
9461.5 1
12274200 -10823 12892 1460 0 0 0 
9462 1
12274200 -10824.9 12630.8 1521.78 -6.33855 -876.585 876.608 
9462.5 1
12274200 -10735.9 12012.8 1438.88 178.028 -1236.06 1248.81 
9463 2
12274300 -10107.8 12295.1 1436 0 0 0 
12274200 -10583.9 11418.8 1461.33 301.56 -1178.52 1216.49 
9463.5 3
12274303 -10913.6 12532.7 1405.57 0 0 0 
12274300 -10061 11759.9 1496.25 99.4681 -1138.83 1143.17 
12274200 -10526.8 10817.9 1507.12 114.278 -1201.81 1207.23 
9464 3
12274303 -10875.1 11978.6 1331.75 84.8707 -1223.16 1226.1 
12274300 -9828 11218.8 1430.12 483.402 -1122.67 1222.32 
12274200 -10427.1 10409.5 1419.75 206.691 -847.251 872.098 
9464.5 3
12274303 -10737.9 11283.2 1356.38 268.591 -1360.81 1387.07 
12274300 -9625.12 10660.5 1380.25 397.016 -1092.47 1162.37 
12274200 -10340.8 9868.25 1550.25 169.031 -1059.2 1072.6 
9465 3
12274303 -10496.1 10659.2 1413.88 487.399 -1258.06 1349.18 
12274300 -9411.12 10081 1484.5 431.452 -1168.35 1245.47 
12274200 -10084.9 9323 1433 515.877 -1099.29 1214.32 
9465.5 3
12274303 -10298 10182.3 1369.11 386.963 -931.478 1008.66 
12274300 -9168.56 9570.33 1495.33 473.768 -997.396 1104.2 
12274200 -9610.44 8731.22 1521.44 926.622 -1155.82 1481.4 
9466 3
12274303 -10040.8 9747.11 1386.22 489.947 -828.995 962.954 
12274300 -8876.67 9108.78 1535.11 555.979 -879.153 1040.2 
12274200 -9291.33 8329.89 1500.11 607.831 -764.444 976.644 
9466.5 3
12274303 -9774.22 9261.56 1375.33 523.685 -953.94 1088.23 
12274300 -8708.67 8721.89 1430.44 330.059 -760.096 828.665 
12274200 -9085.56 7977.89 1609.67 404.279 -691.552 801.053 
9467 3
12274303 -9404 8715.25 1409.88 763.345 -1126.4 1360.69 
12274300 -8414.5 8252 1501 606.529 -968.843 1143.04 
12274200 -8763 7530 1562.12 665.063 -923.482 1138.04 
9467.5 3
12274303 -8926.67 8238.33 1450.78 990.318 -989.454 1399.91 
12274300 -7951.56 7862.89 1495.78 960.466 -807.284 1254.67 
12274200 -8368.33 7129.11 1588.22 818.811 -831.72 1167.14 
9468 3
12274303 -8547.25 7759.12 1426.38 763.414 -964.202 1229.83 
12274300 -7497.25 7470.12 1400.75 914.096 -790.269 1208.34 
12274200 -7925.5 6798 1543.25 891.013 -666.22 1112.54 
9468.5 3
12274303 -8138 7312 1455.67 812.004 -887.153 1202.66 
12274300 -7110.78 7194.56 1459.44 766.81 -546.765 941.78 
12274200 -7688.89 6313 1454.78 469.466 -962.302 1070.71 
9469 3
12274303 -7776.86 6961.57 1382.14 720.844 -699.458 1004.42 
12274300 -6697.71 6869.14 1415.57 824.478 -649.526 1049.59 
12274200 -7319.71 5895 1560.86 736.875 -834.331 1113.15 
9469.5 3
12274303 -7367.62 6576.25 1302.5 847.272 -797.767 1163.74 
12274300 -6201.62 6564.25 1470.62 1027.1 -631.248 1205.57 
12274200 -6812.75 5576.62 1494.5 1049.62 -659.161 1239.43 
9470 3
12274303 -6857.5 6091.62 1379.88 969.819 -921.34 1337.69 
12274300 -5698.12 6062.88 1335.88 957.224 -953.184 1350.87 
12274200 -6290.12 5186 1489 993.584 -742.633 1240.45 
9470.5 3
12274303 -6248 5744 1394.62 1206.93 -688.366 1389.44 
12274300 -4950.62 5718.88 1400.38 1480.2 -681.188 1629.42 
12274200 -6009.88 4882 1323.88 554.95 -601.98 818.749 
9471 3
12274303 -6024.38 5533.12 1357.75 456.378 -430.357 627.286 
12274300 -4481.25 5457.38 1471.25 957.908 -533.673 1096.54 
12274200 -5585.5 4589.12 1103.25 866.071 -597.704 1052.3 
9471.5 3
12274303 -5712.75 5250.5 1218.12 634.674 -575.611 856.819 
12274300 -4018.75 5188.75 1616 941.955 -547.098 1089.31 
12274200 -4903.5 4291.25 959.5 1389 -606.67 1515.71 
9472 3
12274303 -5116 4941 1187.25 1238.07 -642.116 1394.68 
12274300 -3607.75 4820.75 1664.25 852.697 -763.485 1144.55 
12274200 -4139 3905.12 1642.5 1586.1 -801.089 1776.92 
9472.5 3
12274303 -4329.62 4703.12 1437.25 1572.75 -475.75 1643.13 
12274300 -3227.38 4448.12 1651.12 760.75 -745.25 1064.96 
12274200 -3668.25 3638.25 1829.62 941.5 -533.75 1082.27 
9473 3
12274303 -3869.44 4308.11 1577.67 891.823 -765.531 1175.32 
12274300 -2784 4092.33 1696.67 859.254 -689.519 1101.7 
12274200 -3212.67 3349.22 1842.33 882.913 -560.131 1045.6 
9473.5 3
12274303 -3460.25 3977.88 1622.25 803.918 -648.794 1033.06 
12274300 -2409.12 3792.88 1678.62 736.493 -588.327 942.63 
12274200 -2871.12 3138.25 1821.88 671.005 -414.484 788.698 
9474 3
12274303 -3144.78 3630.22 1730.11 612.567 -675.054 911.557 
12274300 -1959.89 3670.89 1703.67 872.303 -236.866 903.891 
12274200 -2243.22 2875.11 1759.11 1219.23 -510.949 1321.96 
9474.5 3
12274303 -2972.57 3390.57 1794.29 355.798 -495.146 609.723 
12274300 -1495 3459.86 1721.14 960.514 -436.016 1054.84 
12274200 -1797 2611.86 1768.71 921.947 -543.913 1070.43 
9475 3
12274303 -2203.67 3204.67 1680.67 1534.74 -371.067 1578.96 
12274300 -980 3416 1749.89 1027.94 -87.5392 1031.66 
12274200 -1197.11 2383.89 1813.22 1197.38 -455.026 1280.93 
9475.5 3
12274303 -1666.5 2877 1644.38 1017.36 -620.581 1191.7 
12274300 -435.25 3263.38 1768.62 1031.72 -289.062 1071.45 
12274200 -464.875 2161.38 1806.12 1386.81 -421.428 1449.43 
9476 3
12274303 -1316.29 2644.71 1653.43 740.411 -491.09 888.469 
12274300 49.2857 3089.43 1801.71 1024.39 -367.751 1088.4 
12274200 70 2126.86 1799.14 1130.81 -72.9764 1133.17 
9476.5 3
12274303 -770.875 2415.88 1642.12 1145.82 -480.755 1242.59 
12274300 554.25 2943.62 1784.25 1060.85 -306.31 1104.19 
12274200 478 2119.5 1790 857.143 -15.4562 857.282 
9477 3
12274303 -216.875 2157 1642.12 1121.46 -524.038 1237.85 
12274300 1275 2864.88 1764.5 1459.01 -159.413 1467.69 
12274200 1088.75 2136.38 1762.12 1236.34 34.1599 1236.81 
9477.5 3
12274303 219.375 2017 1643.12 862.154 -276.68 905.462 
12274300 1864.62 2837.38 1778.88 1165.27 -54.3478 1166.53 
12274200 1569.5 2027.88 1751.12 950.099 -214.427 973.995 
9478 3
12274303 777 1911.5 1601.88 1068.25 -202.107 1087.2 
12274300 2271.38 2603 1762.88 779.215 -448.994 899.317 
12274200 2154.38 1813.75 1731 1120.45 -410.201 1193.18 
9478.5 3
12274303 1349 1898.25 1589.5 1144 -26.5 1144.31 
12274300 2824.25 2373.12 1696.12 1105.75 -459.75 1197.52 
12274200 2754.62 1596.12 1684.5 1200.5 -435.25 1276.97 
9479 3
12274303 1885.5 1873.5 1595.25 1090.45 -50.3049 1091.61 
12274300 3302.25 2112 1640.62 971.545 -530.742 1107.06 
12274200 3224.5 1407.62 1658.12 955.03 -383.13 1029.02 
9479.5 3
12274303 2516.88 1818.38 1585.12 1233.15 -107.666 1237.85 
12274300 3988.25 1857.62 1630.38 1339.84 -496.826 1428.99 
12274200 3696.88 1162.88 1677.75 922.607 -478.027 1039.09 
9480 3
12274303 3049.75 1700.12 1589.62 1042.81 -231.409 1068.18 
12274300 4568.25 1593.75 1635.62 1135.03 -516.389 1246.98 
12274200 4107.75 980.25 1720.75 804.061 -357.387 879.909 
9480.5 3
12274303 3549 1654.14 1527 988.614 -91.0537 992.798 
12274300 5261 1456.71 1610.43 1371.78 -271.358 1398.36 
12274200 4566.29 964.429 1686.86 907.992 -31.3296 908.532 
9481 3
12274303 4059.5 1578 1510.5 1107.38 -165.169 1119.63 
12274300 5783.88 1308.75 1598.12 1134.22 -320.964 1178.76 
12274200 5171.5 767.125 1697.62 1312.83 -427.99 1380.83 
9481.5 3
12274303 4650.44 1415 1581.78 1127.76 -311.069 1169.87 
12274300 6328.56 1226.33 1602.67 1039.47 -157.284 1051.3 
12274200 5893.89 583.222 1750.44 1378.6 -350.959 1422.58 
9482 3
12274303 5200.86 1360.14 1633.14 1081.36 -107.774 1086.72 
12274300 6827.57 977.714 1702.29 980.385 -488.446 1095.32 
12274200 6231.86 716.714 1726 663.985 262.263 713.903 
9482.5 3
12274303 5685.75 1284.75 1607.5 1033.89 -160.752 1046.31 
12274300 7323 655.625 1702.25 1056.35 -686.758 1259.97 
12274200 6655.5 534.375 1748.75 903.29 -388.783 983.405 
9483 3
12274303 6227.22 1148.22 1603.78 1049.36 -264.589 1082.21 
12274300 7847.22 210.333 1717.11 1015.93 -862.968 1332.98 
12274200 7062.22 185.333 1750.33 788.221 -676.437 1038.68 
9483.5 3
12274303 6750.88 738.75 1603.12 1041.06 -814.06 1321.55 
12274300 8061 -84.625 1644.75 425.006 -586.398 724.219 
12274200 7461.25 -293.75 1774.25 793.296 -952.452 1239.55 
9484 3
12274303 7159.44 340.333 1612.67 823.729 -803.259 1150.55 
12274300 8424.78 -450.889 1619.67 733.423 -738.435 1040.77 
12274200 7943 -879.556 1805.22 971.27 -1181.06 1529.14 
9484.5 3
12274303 7538.38 -91.375 1639.5 717.672 -817.629 1087.92 
12274300 9045.38 -1233.5 1673.12 1175.37 -1482.22 1891.69 
12274200 8476.25 -1533.62 1804 1009.94 -1238.77 1598.29 
9485 3
12274303 8117.62 -583.875 1642 1182.14 -1005.1 1551.67 
12274300 9359.25 -1585.25 1696.88 640.561 -717.857 962.101 
12274200 8756.5 -2044.5 1800.12 571.939 -1042.6 1189.17 
9485.5 3
12274303 8644.88 -1042.38 1649.88 1065.15 -926.263 1411.56 
12274300 9719.25 -2008 1670 727.273 -854.04 1121.74 
12274200 9114 -2455 1803.12 722.222 -829.293 1099.7 
9486 3
12274303 9029.25 -1458.38 1642.88 778.087 -842.105 1146.54 
12274300 10177.4 -2407.25 1689 927.379 -808.198 1230.13 
12274200 9428.75 -2895.12 1782.25 637.146 -890.941 1095.32 
9486.5 3
12274303 9427.38 -1882.88 1654.38 822.572 -877.066 1202.44 
12274300 10502.6 -2813.75 1658.75 672.004 -839.876 1075.63 
12274200 9856.12 -3389.25 1791.5 883.006 -1020.92 1349.81 
9487 3
12274303 9975 -2331.12 1655.75 1075.88 -880.648 1390.35 
12274300 10881.9 -3225.88 1611.5 745.088 -809.676 1100.33 
12274200 10215.5 -3814.38 1778.25 706.041 -835.216 1093.65 
9487.5 3
12274303 10385 -2707.25 1641.88 811.881 -744.802 1101.76 
12274300 11296.4 -3643.25 1615.38 820.792 -826.485 1164.81 
12274200 10687 -4174.38 1730.12 933.663 -712.871 1174.7 
9488 3
12274303 10706.6 -3183.12 1616.25 618.51 -915.144 1104.56 
12274300 11796 -4121.75 1686.12 960.817 -920.192 1330.38 
12274200 11074.6 -4644.38 1734.25 745.433 -903.846 1171.58 
9488.5 3
12274303 11055.4 -3610.71 1623.14 707.512 -867.321 1119.29 
12274300 12137.4 -4604.57 1691.29 692.553 -979.354 1199.48 
12274200 11499.6 -5055.71 1790.71 861.96 -834.36 1199.64 
9489 3
12274303 11414.5 -4199.62 1605.38 708.228 -1161.56 1360.44 
12274300 12493.1 -5058.12 1641.88 701.571 -894.583 1136.87 
12274200 11921.9 -5480.38 1772.75 832.946 -837.595 1181.26 
9489.5 3
12274303 11814 -4648.86 1610.71 832.292 -935.9 1252.45 
12274300 12985 -5500.14 1636.71 1024.74 -920.871 1377.71 
12274200 12461.9 -6071.29 1768.29 1124.96 -1231.06 1667.65 
9490 3
12274303 12124.8 -5141.38 1589.38 666.845 -1056.91 1249.69 
12274300 13500.5 -5960.5 1706 1106.22 -987.891 1483.12 
12274200 12848 -6496.25 1813.88 828.633 -911.941 1232.18 
9490.5 3
12274303 12674.9 -5736.11 1632 1045.89 -1130.68 1540.23 
12274300 13947.8 -6228.67 1688.89 850.338 -509.823 991.46 
12274200 13201.7 -6846.78 1811.78 672.37 -666.403 946.665 
9491 3
12274303 13173.8 -6213.25 1670.25 991.772 -948.586 1372.38 
12274300 14282 -6613.38 1710 664.458 -764.828 1013.15 
12274200 13619.5 -7270.62 1777.75 830.683 -842.639 1183.25 
9491.5 3
12274303 13558.4 -6568.38 1648.75 794.68 -733.729 1081.61 
12274300 14707.4 -6998.75 1680.88 878.874 -796.229 1185.92 
12274200 14106.9 -7647.88 1766.5 1006.97 -779.442 1273.39 
9492 3
12274303 14042.9 -6900.44 1625 928.188 -636.148 1125.26 
12274300 15107 -7536.56 1716.44 765.565 -1030.28 1283.57 
12274200 14502.9 -8093.22 1758.22 758.647 -853.156 1141.67 
9492.5 3
12274303 14474.1 -7238.5 1593.88 853.933 -669.417 1085.04 
12274300 15589.1 -8089.88 1773.38 954.703 -1095.68 1453.26 
12274200 14995.2 -8622.38 1749.88 974.972 -1047.83 1431.26 
9493 3
12274303 14973.4 -7708.75 1586.25 1059.98 -998.408 1456.15 
12274300 16008.9 -8505.75 1747.62 891.189 -882.962 1254.53 
12274200 15458.1 -9057.5 1756.12 982.749 -923.832 1348.8 
9493.5 3
12274303 15421.5 -8215 1604.38 916.411 -1035.28 1382.61 
12274300 16369 -8860.5 1723.25 736.452 -725.46 1033.76 
12274200 15857 -9490 1826.38 815.695 -884.458 1203.17 
9494 3
12274303 15886.4 -8652.67 1662.56 885.608 -833.651 1216.25 
12274300 16719.4 -9212.22 1722.22 667.513 -669.947 945.729 
12274200 16322.7 -9879.78 1839.78 886.984 -742.434 1156.7 
9494.5 3
12274303 16270.6 -9041.57 1684.86 769.794 -779.368 1095.44 
12274300 17085.3 -9844.43 1739.57 733.149 -1266.95 1463.78 
12274200 16677.7 -10330 1821 711.518 -902.249 1149.05 
9495 3
12274303 16688.2 -9312.25 1685.5 859.421 -556.952 1024.11 
12274300 17630.2 -10420.1 1781.88 1121.33 -1184.56 1631.12 
12274200 17106.4 -10786.8 1810 882.018 -939.815 1288.88 
9495.5 3
12274303 17092 -9876.25 1757.12 807.5 -1128 1387.24 
12274300 18247.5 -10655.6 1737.88 1234.5 -471 1321.3 
12274200 17623.2 -11172.5 1787.12 1033.75 -771.5 1289.9 
9496 3
12274303 17516.7 -10384.3 1768.78 819.82 -980.856 1278.35 
12274300 18993.7 -11082 1668.22 1440.48 -823.118 1659.06 
12274200 18132.4 -11511.7 1797.78 983.001 -654.762 1181.1 
9496.5 3
12274303 17981.6 -10897.8 1693.75 865.844 -956.083 1289.88 
12274300 19519.5 -11486.1 1752.88 979.205 -752.561 1234.99 
12274200 18876.1 -11974.4 1779.5 1384.88 -861.654 1631.06 
9497 3
12274303 18198.5 -11249 1671.25 452.766 -733.299 861.814 
12274300 19981.4 -11736.8 1766.12 964.248 -523.225 1097.06 
12274200 19429.4 -12323.8 1765.62 1155.01 -729.384 1366.03 
9497.5 3
12274303 18801.2 -11789 1669.62 1255.73 -1125 1685.97 
12274300 20338.1 -12102.8 1776 743.229 -762.5 1064.8 
12274200 19729.2 -12699.9 1771.62 624.74 -783.594 1002.16 
9498 3
12274303 19567.7 -12161.4 1686.67 1529.77 -743.402 1700.84 
12274300 20876.7 -12409.1 1771.78 1074.93 -611.499 1236.69 
12274200 20118 -13135.7 1777.56 775.948 -869.844 1165.64 
9498.5 3
12274303 19973.8 -12373.1 1686.75 786.983 -410.234 887.488 
12274300 21175.1 -12829.5 1769.25 578.408 -814.707 999.151 
12274200 20485.2 -13526.6 1755.62 711.725 -757.671 1039.53 
9499 3
12274303 20335 -12842 1654.25 715.347 -928.465 1172.08 
12274300 21456.5 -13176.5 1756.12 557.178 -687.129 884.643 
12274200 20986.5 -13785.5 1763.62 992.574 -512.624 1117.13 
9499.5 3
12274303 20736.8 -13176.4 1634.5 838.727 -698.069 1091.22 
12274300 21834.5 -13501.5 1728.12 789.144 -678.497 1040.72 
12274200 21426 -14105 1757.88 917.537 -667.015 1134.36 
9500 3
12274303 21120.6 -13504.6 1611 761.657 -651.29 1002.15 
12274300 22257.9 -13778.8 1694.12 840.03 -550.099 1004.12 
12274200 21868.5 -14355.4 1755.12 877.976 -496.776 1008.78 
9500.5 3
12274303 21548.5 -13929.9 1587.12 854.042 -848.802 1204.1 
12274300 22854.1 -14116.8 1650.88 1190.12 -674.651 1368.04 
12274200 22471.4 -14643.4 1706.25 1203.34 -574.85 1333.6 
9501 3
12274303 21953.2 -14140 1557.38 806.275 -418.576 908.452 
12274300 23558.8 -14354.1 1649.12 1403.64 -472.859 1481.14 
12274200 23038.5 -14844.1 1729.38 1129.73 -399.9 1198.42 
9501.5 3
12274303 22465.5 -14442.9 1530.88 1018.39 -602.137 1183.08 
12274300 24201.4 -14525.2 1690.38 1277.58 -340.209 1322.11 
12274200 23600.6 -15180.8 1741.38 1117.54 -669.235 1302.61 
9502 3
12274303 23057.8 -14679.1 1517.38 1156.74 -461.426 1245.37 
12274300 24705.5 -14743.6 1715.38 984.619 -426.514 1073.03 
12274200 24117.2 -15457.1 1755 1009.03 -539.795 1144.35 
9502.5 3
12274303 23704 -14913 1543.12 1310.85 -474.391 1394.05 
12274300 25209.9 -14853.4 1665.75 1023.07 -222.617 1047.01 
12274200 24582.4 -15700.9 1776.38 943.458 -494.422 1065.16 
9503 3
12274303 24215 -15147 1589.25 1066.81 -488.518 1173.34 
12274300 25692 -15085.9 1632.25 1006.52 -485.386 1117.45 
12274200 25089.9 -15782.5 1816.38 1059.5 -170.407 1073.12 
9503.5 3
12274303 24696.8 -15438.1 1577 995.351 -601.498 1162.98 
12274300 26147.1 -15161.5 1658.5 940.341 -156.25 953.234 
12274200 25674.6 -15996 1855.88 1208.16 -441.116 1286.17 
9504 3
12274303 25244.5 -15617.9 1601.38 1067.74 -350.39 1123.76 
12274300 26703.6 -15388.8 1625.5 1084.8 -442.982 1171.76 
12274200 26250.5 -16173.4 1839.88 1122.56 -345.76 1174.61 
9504.5 3
12274303 25674.2 -15866.4 1640.38 837.719 -484.405 967.689 
12274300 27179.1 -15744.2 1590.25 926.901 -692.982 1157.31 
12274200 26992.4 -16447.2 1781.75 1446.15 -533.869 1541.55 
9505 3
12274303 26336.8 -16098.6 1593.5 1309.29 -458.992 1387.41 
12274300 27750.5 -15990.1 1673.38 1129.2 -485.919 1229.31 
12274200 27528.2 -16681.5 1842.75 1059.04 -462.945 1155.81 
9505.5 3
12274303 26838 -16382 1636.38 1006.53 -569.026 1156.24 
12274300 28322.9 -16137.5 1737.38 1149.35 -295.934 1186.83 
12274200 28110.1 -16934.4 1810.62 1168.42 -507.781 1273.99 
9506 3
12274303 27449.8 -16645.1 1712.12 1248.47 -536.99 1359.06 
12274300 28957.5 -16367.8 1800.25 1295.15 -469.898 1377.76 
12274200 28610.5 -17236.5 1767.88 1021.17 -616.582 1192.88 
9506.5 3
12274303 27999.3 -16896.3 1706.22 1096.97 -501.414 1206.14 
12274300 29480.8 -16508 1790.89 1044.47 -279.94 1081.33 
12274200 29099.2 -17472.4 1775.33 975.493 -470.947 1083.23 
9507 3
12274303 28564.9 -17147.2 1648.12 1063.05 -471.648 1162.98 
12274300 29955.4 -16661.6 1773.12 892.1 -288.769 937.673 
12274200 29611 -17794.9 1746.88 961.988 -606.072 1136.99 
9507.5 3
12274303 29113.5 -17241 1603.5 1101.66 -188.253 1117.63 
12274300 30364.2 -16923.6 1736.75 821.034 -526.104 975.132 
12274200 30172.9 -17957 1700.5 1128.26 -325.552 1174.29 
9508 3
12274303 29706.6 -17385 1576.62 1240.85 -301.255 1276.89 
12274300 30911.6 -17156.4 1683.5 1145.14 -486.925 1244.36 
12274200 30643.6 -18197.4 1663.88 984.833 -502.877 1105.79 
9508.5 3
12274303 30287.1 -17456.8 1538.5 1189.55 -147.029 1198.6 
12274300 31440.5 -17487.6 1636.5 1083.76 -678.791 1278.79 
12274200 31392.2 -18428.8 1610 1534.07 -474.129 1605.67 
9509 3
12274303 30832.4 -17709.8 1462.33 1052.74 -488.471 1160.55 
12274300 32084.9 -17808.3 1593.78 1243.99 -619.128 1389.55 
12274200 31954.2 -18919.3 1579 1084.89 -947.072 1440.11 
9509.5 3
12274303 31529.8 -17811 1424.12 1372.65 -199.256 1387.04 
12274300 32864.5 -18033.6 1719.62 1534.67 -443.488 1597.46 
12274200 32816.6 -19195.8 1740.25 1697.64 -544.127 1782.71 
9510 3
12274303 32120.9 -18159.2 1492.75 1221.33 -719.525 1417.52 
12274300 33393.1 -18278.4 1725.38 1092.2 -505.682 1203.58 
12274200 33323.6 -19440.1 1761.38 1047.52 -504.907 1162.85 
9510.5 3
12274303 32787.1 -18542.2 1553.75 1343.25 -772.177 1549.38 
12274300 33985 -18498.9 1711.38 1193.3 -444.556 1273.42 
12274200 33748.5 -19558.8 1798.88 856.603 -239.163 889.364 
9511 3
12274303 33311.5 -18741.8 1581 1044.57 -397.41 1117.62 
12274300 34570.1 -18688.4 1738.88 1165.59 -377.49 1225.19 
12274200 34264.4 -19741.4 1831.62 1027.64 -363.795 1090.13 
9511.5 3
12274303 33756.9 -18814.5 1602.75 873.284 -142.647 884.858 
12274300 35148 -18839.9 1706.75 1133.09 -297.059 1171.38 
12274200 34775.1 -19798 1847.75 1001.47 -111.029 1007.61 
9512 3
12274303 34281.2 -18943.8 1633.78 1055.02 -260.116 1086.62 
12274300 35621 -18988.2 1685 951.71 -298.485 997.42 
12274200 35338.4 -19947.7 1872.44 1133.44 -301.14 1172.76 
9512.5 3
12274303 34870.5 -19145.4 1618 1124.58 -384.728 1188.56 
12274300 36222.4 -19172.4 1738.62 1147.66 -351.437 1200.27 
12274200 35980 -20083 1818.62 1224.34 -258.27 1251.29 
9513 3
12274303 35391.5 -19285.2 1653.12 1089.96 -292.626 1128.56 
12274300 36787.6 -19344.8 1690.5 1182.53 -360.617 1236.29 
12274200 36711.9 -20312.8 1831 1531.12 -480.649 1604.79 
9513.5 3
12274303 35862.4 -19514.2 1662.25 970.876 -472.165 1079.6 
12274300 37325.2 -19440.6 1701 1108.51 -197.68 1125.99 
12274200 37259.8 -20523.9 1858.25 1129.64 -435.309 1210.61 
9514 3
12274303 36551.5 -19716.8 1663.38 1389.36 -408.266 1448.11 
12274300 37845.2 -19687 1769.5 1048.39 -496.724 1160.11 
12274200 37718.1 -20747.4 1861.5 924.143 -450.605 1028.15 
9514.5 3
12274303 37206.8 -19941.2 1693.5 1331.81 -456.301 1407.81 
12274300 38532.6 -19901.1 1808.88 1397.1 -435.213 1463.32 
12274200 38390 -20873.5 1880.12 1365.6 -256.352 1389.45 
9515 3
12274303 37796.5 -20091.6 1717.75 1184.24 -301.958 1222.13 
12274300 39169.8 -20057.8 1812.75 1279.37 -314.508 1317.46 
12274200 38876.8 -20935.1 1893.88 977.41 -123.745 985.212 
9515.5 3
12274303 38346 -20266.1 1726 1099 -349 1153.08 
12274300 39684.8 -20185.6 1799 1030 -255.75 1061.28 
12274200 39359.6 -21088.2 1878 965.75 -306.25 1013.14 
9516 3
12274303 38949.8 -20356.4 1725.88 1183.82 -176.961 1196.98 
12274300 40354 -20364.6 1718.38 1312.25 -350.98 1358.38 
12274200 39907.9 -21214.2 1846.62 1075 -247.059 1103.02 
9516.5 3
12274303 39553.6 -20533.2 1730.88 1212.6 -355.171 1263.54 
12274300 41108.9 -20660.2 1679 1515.81 -593.624 1627.91 
12274200 40472.5 -21492.8 1807.12 1133.79 -559.237 1264.21 
9517 3
12274303 40037.5 -20738.2 1691.12 965.818 -409.182 1048.92 
12274300 41639.6 -21126.4 1740.12 1059.38 -930.389 1409.93 
12274200 41271.4 -21810.2 1794.75 1594.56 -633.733 1715.88 
9517.5 3
12274303 40831.1 -21070.8 1635.5 1544.02 -646.887 1674.05 
12274300 42034.2 -21388.9 1726 767.753 -510.7 922.095 
12274200 41730.5 -22151 1791.5 893.239 -662.938 1112.37 
9518 3
12274303 41355.8 -21280.5 1604.88 1055.58 -422.032 1136.82 
12274300 42426.1 -21643 1655.38 788.481 -511.318 939.76 
12274200 42173.5 -22390 1833.5 891.348 -480.885 1012.79 
9518.5 3
12274303 41689.2 -21462.8 1604.62 690.476 -377.329 786.851 
12274300 42845.4 -21915.9 1660.62 868.012 -564.959 1035.68 
12274200 42640.5 -22563.1 1845.75 966.874 -358.437 1031.17 
9519 3
12274303 42085.8 -21621.6 1676 802.632 -321.609 864.668 
12274300 43448.6 -22126.8 1706.62 1221.15 -426.872 1293.61 
12274200 43059 -22830.4 1830.62 847.166 -540.992 1005.17 
9519.5 3
12274303 42556.3 -21860.8 1623.33 906.712 -460.795 1017.08 
12274300 44050.1 -22123.4 1682.44 1158.93 6.36909 1158.95 
12274200 43690.9 -23077 1831.22 1217.51 -475.193 1306.96 
9520 3
12274303 43066.2 -22060.4 1683.75 1030.13 -403.227 1106.24 
12274300 44684.9 -22126.6 1644.75 1282.35 -6.42537 1282.37 
12274200 44378.6 -23162.4 1813.88 1389.37 -172.475 1400.03 
9520.5 3
12274303 43652.9 -22311.9 1693.75 1224.69 -525.052 1332.49 
12274300 45078.1 -22450.1 1682.5 820.981 -675.365 1063.08 
12274200 44839.1 -23213.8 1766.38 961.378 -107.255 967.342 
9521 3
12274303 44242.7 -22492 1628.22 1086.17 -331.722 1135.7 
12274300 45613.4 -22701.1 1707 985.855 -462.221 1088.83 
12274200 45318.8 -23388.9 1754.22 883.338 -322.539 940.382 
9521.5 3
12274303 44798.7 -22652.4 1620 1148.86 -331.464 1195.72 
12274300 46040.7 -22833.4 1742.29 882.789 -273.383 924.151 
12274200 45809.1 -23520.4 1746.29 1013.15 -271.776 1048.97 
9522 3
12274303 45246 -22788.6 1648.38 929.908 -283.153 972.062 
12274300 46393.6 -22975.6 1724.75 733.702 -295.627 791.021 
12274200 46240.6 -23601.9 1803.88 897.052 -169.327 912.893 
9522.5 3
12274303 45702.8 -23016.8 1672.12 919.014 -459.004 1027.26 
12274300 46663.2 -23174.5 1700.5 542.505 -400.151 674.116 
12274200 46480.2 -23895.4 1799.5 482.143 -590.543 762.367 
9523 3
12274303 46239.9 -23204.2 1759.22 1019.24 -355.735 1079.53 
12274300 47096.9 -23534 1681.11 822.844 -682.163 1068.84 
12274200 46752.7 -24160 1770.67 516.92 -502.135 720.656 
9523.5 1
12274303 46479.3 -23719 1755.71 472.183 -1015.34 1119.77 
9524 1
12274303 46981.5 -23833.5 1729 1118.52 -255.011 1147.22 
9524.5 1
12274303 47264.4 -23872.4 1717.67 522.038 -71.8532 526.959 
