# Supplementary material for: Intrinsic group behaviour II: On the dependence of triad spatial dynamics on social and personal features; and on the effect of social interaction on small group dynamics
Source: PLoS One. 2019 Dec 3;14(12):e0225704. doi: 10.1371/journal.pone.0225704 (PMC6890182; doi:10.1371/journal.pone.0225704)
Supplement: S4 Data Set — (ZIP) [file pone.0225704.s004.zip › set_3_nint/group_traj_triad_noint/traj_3_0324_22.dat]

3 12252800 12244000 12244700 0 0 1 0 1 1 0 26.6667 0 40 1570.46 1887.91 1158.79 
9280.5 1
12244000 41853.6 -24631 1432 0 0 0 
9281 1
12244000 41833.6 -24627.2 1446.78 -49.1285 9.25926 49.9935 
9281.5 1
12244000 41984.8 -24679.1 1444.5 297.042 -101.97 314.057 
9282 1
12244000 41989 -24627.8 1477.12 8.7269 105.493 105.853 
9282.5 1
12244000 41997.9 -24521 1483.25 18.4129 221.473 222.237 
9283 1
12244000 42018.8 -24433.2 1481.67 40.7462 171.107 175.891 
9283.5 1
12244000 41958.6 -24399 1484.5 -118.178 67.2342 135.965 
9284 1
12244000 41967.7 -24364.3 1486.56 18.0472 69.1949 71.5097 
9284.5 1
12244000 41961.2 -24559.4 1477.88 -12.7315 -386.987 387.197 
9285 1
12244000 41873 -24843.4 1526.89 -174.407 -561.402 587.869 
9285.5 1
12244000 41881 -24879.4 1543.12 15.8416 -71.1496 72.8919 
9286 1
12244000 41770.4 -24829.4 1539.2 -228.986 103.468 251.277 
9286.5 2
12244700 40071 -24366 784 0 0 0 
12244000 41991.4 -24825.1 1505.64 436.687 8.51599 436.77 
9287 2
12244700 40109.6 -24282.8 814.4 145.66 313.962 346.106 
12244000 42256.9 -24589.4 1452.2 545.249 483.965 729.053 
9287.5 2
12244700 40336.7 -24393.8 918.1 460.649 -225.152 512.729 
12244000 42034.5 -24681.4 1446.6 -451.116 -186.613 488.19 
9288 2
12244700 40533.4 -24376 1094 371.216 33.5849 372.732 
12244000 41850.7 -25064.9 1466.56 -346.855 -723.564 802.405 
9288.5 2
12244700 40670.2 -24352.6 1156.25 285.012 48.6979 289.142 
12244000 41492.4 -25210 1469 -746.441 -302.315 805.337 
9289 2
12244700 40315.3 -24175.3 1137.78 -721.375 360.349 806.371 
12244000 41443.1 -25241.2 1453 -100.13 -63.4598 118.546 
9289.5 2
12244700 39943.4 -23830.1 1170.33 -711.069 660.081 970.219 
12244000 41212.7 -25476.2 1429.33 -440.62 -449.331 629.321 
9290 2
12244700 39633.8 -23584.9 1376.62 -616.921 488.518 786.919 
12244000 40950.6 -25325.2 1427.12 -521.995 300.741 602.432 
9290.5 2
12244700 39705.9 -23732.2 1705.62 151.842 -310.263 345.426 
12244000 40730.6 -25151.9 1487.25 -463.158 365 589.695 
9291 2
12244700 39676.9 -23782.8 1709 -57.9722 -101.056 116.503 
12244000 40692 -25077 1454.67 -77.25 149.75 168.501 
9291.5 2
12244700 39756.5 -23561.2 1709 153.393 426.836 453.562 
12244000 40764 -25032.9 1435.12 138.728 85.0193 162.708 
9292 2
12244700 39873.9 -23345.6 1708.38 240.523 441.855 503.077 
12244000 40922.4 -24947.5 1430.12 324.539 174.949 368.69 
9292.5 2
12244700 40106.9 -23158.7 1708 447.244 358.845 573.408 
12244000 41416.7 -24916.9 1407.44 948.736 58.7545 950.554 
9293 2
12244700 39985.9 -23108.5 1708 -238.686 98.9481 258.383 
12244000 41472.9 -25003 1374.12 110.865 -169.844 202.825 
9293.5 2
12244700 39924.5 -22959.4 1708 -125.511 304.959 329.777 
12244000 41518.2 -25073.8 1359.5 92.7914 -144.683 171.882 
9294 2
12244700 39961.9 -22980.9 1708 75.0781 -43.2006 86.6199 
12244000 41410.6 -25015.2 1397.89 -216.254 117.526 246.126 
9294.5 2
12244700 39802.6 -22986.4 1708.38 -317.259 -10.9285 317.447 
12244000 41400 -24950.1 1404.88 -21.027 129.676 131.369 
9295 2
12244700 39693.7 -23030.4 1710.11 -220.563 -89.2094 237.921 
12244000 41325.6 -24857.8 1362.89 -150.697 186.938 240.115 
9295.5 2
12244700 39470.6 -23102.9 1714.5 -453.337 -147.217 476.641 
12244000 41200.5 -24763.2 1298.25 -254.178 192.13 318.622 
9296 2
12244700 39442.9 -22791.6 1715 -54.923 616.474 618.916 
12244000 41134.9 -24616.9 1243.78 -129.923 289.824 317.613 
9296.5 2
12244700 39368.1 -22857.2 1717.78 -142.163 -124.842 189.198 
12244000 41107.3 -24508.7 1215.67 -52.387 205.746 212.31 
9297 2
12244700 39280.2 -22725.1 1736.38 -176.074 264.724 317.932 
12244000 40898.4 -24410.5 1216.88 -418.754 196.727 462.662 
9297.5 2
12244700 39242.9 -22399.2 1850.5 -80.7235 703.834 708.448 
12244000 40605.1 -24206.4 1217 -633.369 440.875 771.704 
9298 2
12244700 39091.1 -22256.6 1866.88 -314.182 295.29 431.169 
12244000 40197.6 -23810.9 1224.62 -843.685 818.841 1175.71 
9298.5 2
12244700 38973 -22075.7 1907.33 -229.369 351.375 419.613 
12244000 39809.1 -23433.4 1328.33 -754.396 732.875 1051.77 
9299 2
12244700 38933.4 -21904.4 1914.88 -78.1558 337.853 346.775 
12244000 39663.9 -23308 1418.5 -286.462 247.425 378.523 
9299.5 2
12244700 38847.3 -21848.4 1910.67 -171.398 111.415 204.427 
12244000 39427.6 -23213.7 1571.56 -470.756 187.915 506.876 
9300 2
12244700 38837.2 -21871.5 1920.12 -20.2884 -46.3894 50.632 
12244000 39088.8 -22916.5 1581.38 -681.701 597.921 906.767 
9300.5 2
12244700 38746 -21735.9 1946.89 -183.602 272.859 328.88 
12244000 38622.3 -22642.7 1647.56 -938.464 550.973 1088.25 
9301 2
12244700 38595.8 -21615.4 1969.44 -288.334 231.179 369.568 
12244000 38175.8 -22376.8 1703.44 -857.112 510.343 997.543 
9301.5 2
12244700 38310.9 -21584.9 1936.56 -561.911 60.2674 565.134 
12244000 37680.9 -21953.8 1716.56 -976.112 834.32 1284.09 
9302 2
12244700 38096.3 -21482.1 1924.67 -424.023 203.118 470.162 
12244000 37335.4 -21765.2 1678 -682.697 372.639 777.775 
9302.5 2
12244700 37985 -21440.1 1919 -227.211 85.6859 242.831 
12244000 36864.1 -21463.1 1632.62 -961.876 616.525 1142.5 
9303 2
12244700 37541.3 -21179.6 1909.89 -887.333 521.139 1029.05 
12244000 36521.1 -21211.8 1637.11 -686.028 502.694 850.492 
9303.5 2
12244700 37148.4 -20969.1 1889.88 -793.855 425.112 900.515 
12244000 36227.2 -20935.1 1649.62 -593.659 558.895 815.349 
9304 2
12244700 36739.1 -20695.3 1852.22 -833.531 557.621 1002.85 
12244000 35963.7 -20801.2 1642.56 -536.83 272.714 602.129 
9304.5 2
12244700 36443.6 -20419 1856.5 -599.363 560.514 820.617 
12244000 35289 -20440 1609.12 -1368.49 732.702 1552.3 
9305 2
12244700 36087 -20125.2 1811.11 -714.679 588.733 925.944 
12244000 34814.1 -20284.1 1664.22 -951.681 312.403 1001.64 
9305.5 2
12244700 35358.8 -19794.2 1828.5 -1416.83 643.915 1556.29 
12244000 34371 -20105.9 1674.25 -862.084 346.763 929.211 
9306 2
12244700 34936.6 -19511.2 1900.62 -877.599 588.358 1056.57 
12244000 33901 -19995.2 1695.38 -977.131 229.99 1003.83 
9306.5 2
12244700 34435.3 -19280.7 1904.33 -996.604 458.416 1096.98 
12244000 33434.3 -19868.2 1707.22 -927.767 252.54 961.524 
9307 2
12244700 33921.4 -19126.5 1879.12 -1003.82 301.107 1048.01 
12244000 32678.1 -19575.2 1728.38 -1476.97 572.211 1583.94 
9307.5 2
12244700 33467 -18880.6 1828.11 -912.4 493.864 1037.48 
12244000 32273.2 -19496.1 1744.67 -813.058 158.913 828.442 
9308 2
12244700 33028.6 -18763.4 1815 -862.943 230.67 893.241 
12244000 31711 -19392.5 1708.75 -1106.74 203.959 1125.37 
9308.5 2
12244700 32586.1 -18619.4 1800.5 -931.579 303.158 979.665 
12244000 31386 -19134.5 1664.38 -684.211 543.158 873.593 
9309 2
12244700 31880.2 -18320.3 1721.78 -1362.75 577.301 1479.98 
12244000 30677.3 -18804 1622.89 -1368.08 638.031 1509.55 
9309.5 2
12244700 31226.1 -17982.1 1645.88 -1300.39 672.382 1463.94 
12244000 30239.2 -18632.2 1538.75 -870.941 341.451 935.482 
9310 2
12244700 30855.9 -17866.1 1600.5 -744.97 233.4 780.676 
12244000 29863.1 -18346.2 1458.75 -756.791 575.453 950.725 
9310.5 2
12244700 30253.9 -17699.5 1702 -1228.57 340.051 1274.76 
12244000 29510.5 -18118.5 1468.12 -719.643 464.796 856.692 
9311 2
12244700 29812 -17575 1774.75 -905.482 255.123 940.736 
12244000 29110.9 -17960 1552.75 -818.904 324.795 880.963 
9311.5 2
12244700 29365.6 -17531.2 1770.12 -850.238 83.3333 854.312 
12244000 28576.9 -17854.1 1619.5 -1017.14 201.667 1036.94 
9312 2
12244700 28867 -17540.8 1762.75 -999.248 -19.0381 999.43 
12244000 28128.9 -17725.9 1711 -897.796 257.014 933.859 
9312.5 2
12244700 28457.8 -17324 1781.75 -847.308 448.758 958.809 
12244000 27691.1 -17616.8 1680 -906.315 225.932 934.051 
9313 2
12244700 28056.7 -17296.2 1762.44 -794.224 55.0055 796.127 
12244000 27274.3 -17555.9 1672.44 -825.33 120.517 834.083 
9313.5 2
12244700 27654.8 -17364.8 1803.88 -784.993 -133.843 796.322 
12244000 26806 -17440.6 1722.25 -914.714 225.125 942.01 
9314 2
12244700 27295.9 -17368.1 1864.11 -723.51 -6.77643 723.542 
12244000 26278.9 -17244.6 1649.56 -1062.72 395.301 1133.86 
9314.5 2
12244700 26923.5 -17258.2 1844.75 -714.758 210.866 745.214 
12244000 25716.1 -17026.9 1579.25 -1080.16 417.813 1158.15 
9315 2
12244700 26522 -17110.9 1809.5 -812.753 298.33 865.776 
12244000 25285.9 -16741.2 1575 -870.951 578.188 1045.4 
9315.5 2
12244700 26129 -16912 1816.88 -810.309 410.052 908.154 
12244000 24839.5 -16494.5 1646.25 -920.361 508.763 1051.62 
9316 2
12244700 25722.3 -16745.7 1751.56 -802.104 328.074 866.604 
12244000 24424.3 -16331.4 1661.67 -818.869 321.609 879.761 
9316.5 2
12244700 25417.8 -16586.2 1762.5 -589.136 308.349 664.952 
12244000 23936.5 -16232.8 1704.5 -943.585 190.898 962.702 
9317 2
12244700 24925.4 -16392.2 1844.88 -1019.41 401.656 1095.68 
12244000 23531 -16094.8 1722.25 -839.545 285.714 886.83 
9317.5 2
12244700 24558.5 -16183.4 1883.25 -733.75 417.75 844.337 
12244000 23162.5 -15928.6 1675.75 -737 332.25 808.43 
9318 2
12244700 24243.8 -16041.5 1863.62 -658.473 296.81 722.276 
12244000 22783.9 -15795.8 1613.75 -792.103 277.981 839.464 
9318.5 2
12244700 23875 -15977.7 1862.67 -711.873 123.23 722.46 
12244000 22354 -15687 1605.78 -829.875 209.942 856.018 
9319 2
12244700 23450.5 -15957.6 1810.25 -819.498 38.6905 820.411 
12244000 21854.5 -15525.5 1558.75 -964.286 311.776 1013.44 
9319.5 2
12244700 23014.1 -15735.1 1737.12 -881.566 449.495 989.547 
12244000 21427.2 -15194.1 1473.38 -863.131 669.444 1092.31 
9320 2
12244700 22674.6 -15495.4 1707.5 -691.446 488.289 846.477 
12244000 21005.1 -14843.5 1489 -859.725 714.104 1117.62 
9320.5 2
12244700 22288.8 -15139.9 1728.25 -789.11 726.994 1072.95 
12244000 20613.8 -14535.4 1498.62 -800.358 630.112 1018.63 
9321 2
12244700 21802 -14955.4 1684.12 -1003.61 380.412 1073.29 
12244000 20266.9 -14331.4 1600.88 -715.206 420.619 829.723 
9321.5 2
12244700 21357.4 -14567.9 1705.5 -905.55 789.206 1201.19 
12244000 19909.5 -14075.9 1714.62 -727.851 520.367 894.734 
9322 2
12244700 20892.9 -14300.2 1740.44 -886.424 510.788 1023.06 
12244000 19608.9 -13829.2 1662.78 -573.685 470.711 742.081 
9322.5 2
12244700 20495.6 -14009 1754.62 -789.789 578.971 979.272 
12244000 19301.5 -13582.8 1646.75 -611.111 490.004 783.301 
9323 2
12244700 20192.9 -13740 1753.56 -590.129 524.366 789.438 
12244000 19004.2 -13339.2 1649.33 -579.489 474.713 749.106 
9323.5 2
12244700 19819.6 -13494.6 1744.5 -743.554 488.795 889.827 
12244000 18780.1 -13081.9 1632.38 -446.409 512.644 679.768 
9324 2
12244700 19427.6 -13296.9 1778.62 -821.803 414.57 920.45 
12244000 18535.2 -12880.4 1633.38 -513.365 422.432 664.825 
9324.5 2
12244700 19074.9 -12974.4 1811.78 -691.639 632.217 937.05 
12244000 18115.1 -12547.8 1622.56 -823.802 652.151 1050.69 
9325 2
12244700 18714.8 -12611.2 1804 -704.773 710.752 1000.94 
12244000 17723.9 -12302 1605.62 -765.628 480.974 904.17 
9325.5 2
12244700 18371.9 -12318.5 1780.75 -699.745 597.449 920.102 
12244000 17047.4 -11972.2 1574.25 -1380.61 672.959 1535.89 
9326 2
12244700 17958.5 -12107 1746 -847.08 433.402 951.515 
12244000 16631.6 -11723 1642.75 -851.947 510.758 993.321 
9326.5 2
12244700 17515.6 -11815.8 1786 -892.893 587.198 1068.67 
12244000 16469.2 -11347.2 1669.88 -327.369 757.56 825.269 
9327 2
12244700 17091.6 -11397.9 1797.67 -820.25 808.242 1151.55 
12244000 16237.6 -10941.3 1672.11 -448.152 785.139 904.037 
9327.5 2
12244700 16798.9 -11047.4 1782.62 -557.487 667.646 869.794 
12244000 15878.5 -10528 1656.38 -683.915 787.302 1042.87 
9328 2
12244700 16580.1 -10743.8 1785.5 -443.712 615.872 759.064 
12244000 15528.8 -10128.8 1646.75 -709.432 809.838 1076.63 
9328.5 3
12252800 15004.7 -10401 1012.67 0 0 0 
12244700 16371.2 -10335.8 1845.38 -430.67 841.237 945.07 
12244000 15211.8 -9742.38 1676.75 -653.608 796.649 1030.46 
9329 3
12252800 14772.2 -10180.4 1034.62 -681.574 646.994 939.758 
12244700 16060.8 -9980.12 1867.25 -616.071 705.605 936.708 
12244000 14869.8 -9485.88 1660.75 -678.571 508.929 848.214 
9329.5 3
12252800 14294.4 -9689.88 1100.38 -989.389 1015.53 1417.81 
12244700 15775.2 -9713.12 1886.12 -591.097 552.795 809.307 
12244000 14589.1 -9215.25 1672.12 -581.004 560.3 807.157 
9330 3
12252800 13817.6 -9194.89 1134.44 -938.621 974.382 1352.93 
12244700 15431 -9439 1906.89 -677.657 539.616 866.259 
12244000 14301.7 -8949.89 1649.11 -565.863 522.364 770.107 
9330.5 3
12252800 13444 -8818.12 1139.38 -736.796 743.124 1046.47 
12244700 15118.9 -9041 1891.38 -615.631 785.01 997.618 
12244000 13960.4 -8589 1621.38 -673.159 711.812 979.704 
9331 3
12252800 13126.4 -8392 1153.33 -610.684 819.471 1021.99 
12244700 14830.9 -8546.22 1824.78 -553.819 951.496 1100.94 
12244000 13660.8 -8170.44 1639.67 -576.149 804.915 989.866 
9331.5 3
12252800 12936.6 -8243.5 1208 -380.4 297.595 482.977 
12244700 14458 -8232.38 1775.38 -747.272 628.952 976.728 
12244000 13429.2 -7856.25 1634.5 -463.984 629.648 782.137 
9332 2
12244700 14059.7 -7833.29 1782.71 -842.042 843.741 1192.03 
12244000 13123.6 -7621 1666.57 -646.255 497.357 815.481 
9332.5 2
12244700 13567.8 -7506.56 1784.78 -960.813 638.145 1153.43 
12244000 12755 -7321.11 1721.78 -719.866 585.72 928.049 
9333 2
12244700 13230.9 -7199.5 1799.88 -660.594 602.07 893.796 
12244000 12396.6 -7019.75 1700 -702.696 590.904 918.123 
9333.5 2
12244700 12896.8 -6983.5 1829 -693.205 448.133 825.443 
12244000 12105.8 -6823.62 1696.25 -603.475 406.898 727.838 
9334 2
12244700 12540 -6789.5 1828.62 -709.245 385.686 807.33 
12244000 11675.9 -6592.75 1662.62 -854.622 458.996 970.081 
9334.5 2
12244700 12184.5 -6528.88 1829.62 -728.484 534.068 903.281 
12244000 11262.1 -6309.38 1646.88 -847.848 580.686 1027.64 
9335 2
12244700 11733.1 -6284.11 1813.33 -908.227 492.483 1033.16 
12244000 10795 -5951 1655 -939.889 721.076 1184.63 
9335.5 2
12244700 11285.1 -6061.38 1760.25 -880.13 437.596 982.913 
12244000 10331 -5661.75 1629.62 -911.591 568.271 1074.21 
9336 2
12244700 10900.5 -5773.75 1731.62 -804.655 601.726 1004.76 
12244000 10017.5 -5391.5 1608.75 -655.858 565.377 865.91 
9336.5 2
12244700 10519.8 -5474.88 1721.38 -766.097 601.358 973.928 
12244000 9714.75 -5048.12 1610 -609.155 690.895 921.09 
9337 2
12244700 10203.9 -5150.62 1712.5 -633.016 649.8 907.165 
12244000 9453 -4734.38 1669 -524.549 628.758 818.833 
9337.5 2
12244700 9893 -4815.78 1710.89 -601.306 647.674 883.77 
12244000 9094.67 -4280.33 1645.44 -693.101 878.224 1118.78 
9338 2
12244700 9507.75 -4543.38 1735.5 -765.905 541.556 938.026 
12244000 8734.38 -3907.25 1638.75 -716.286 741.716 1031.12 
9338.5 2
12244700 9273.75 -4181.75 1764.62 -472.727 730.556 870.162 
12244000 8551.5 -3581.62 1610.25 -369.444 657.828 754.472 
9339 2
12244700 9097.75 -3858.12 1775.38 -357.724 657.774 748.755 
12244000 8369.75 -3223.38 1618.38 -369.411 728.15 816.497 
9339.5 2
12244700 8936.88 -3481.25 1755.62 -322.395 755.261 821.192 
12244000 8184.25 -2707.62 1628.5 -371.743 1033.57 1098.39 
9340 2
12244700 8810.11 -3089.22 1788.11 -244.246 755.352 793.86 
12244000 8049.56 -2507 1684 -259.527 386.561 465.6 
9340.5 2
12244700 8691.25 -2697.75 1774.12 -224.69 740.023 773.382 
12244000 7794.75 -2286.12 1688 -481.674 417.533 637.451 
9341 2
12244700 8457.62 -2365.62 1776.12 -497.074 706.649 863.965 
12244000 7551.75 -2051 1663.5 -517.021 500.266 719.428 
9341.5 2
12244700 8102.22 -1939.67 1797.44 -706.566 846.836 1102.89 
12244000 7314.44 -1821.56 1666.33 -471.78 456.152 656.24 
9342 2
12244700 7788.62 -1788.25 1787.38 -620.985 299.835 689.582 
12244000 7141.62 -1621.12 1642.25 -342.217 396.892 524.057 
9342.5 2
12244700 7545.89 -1474 1784.33 -474.094 613.77 775.55 
12244000 6715.22 -1208 1653.67 -832.818 806.885 1159.59 
9343 2
12244700 7252.12 -1253.38 1777.75 -595.87 447.515 745.205 
12244000 6369.88 -713.375 1639.75 -700.501 1003.3 1223.64 
9343.5 2
12244700 6917.38 -960.75 1777.38 -669.5 585.25 889.24 
12244000 6203.12 -256 1613 -333.5 914.75 973.648 
9344 2
12244700 6622.62 -688.375 1777 -593.058 548.038 807.505 
12244000 6043.25 209.875 1617.75 -321.68 937.374 991.034 
9344.5 2
12244700 6400.62 -328.875 1775.5 -447.581 724.798 851.857 
12244000 5768.88 674.125 1587.75 -553.175 935.988 1087.23 
9345 2
12244700 6105.5 94.375 1770.38 -590.25 846.5 1031.97 
12244000 5627.38 1021.25 1543.5 -283 694.25 749.715 
9345.5 2
12244700 5952.22 403 1768.11 -304.727 613.569 685.073 
12244000 5431.22 1282.78 1473.44 -389.966 519.936 649.928 
9346 2
12244700 5735.9 760.3 1770.3 -424.995 701.965 820.594 
12244000 5394.9 1424.8 1444 -71.36 279.022 288.003 
9346.5 2
12244700 5652 1028.4 1794.6 -171.224 547.143 573.309 
12244000 5423.3 1541.3 1436.1 57.9592 237.755 244.718 
9347 2
12244700 5485 1437.78 1816.11 -332.669 815.494 880.738 
12244000 5002.67 1830.56 1435 -837.915 576.206 1016.91 
9347.5 2
12244700 5220 1773.67 1804.56 -536.437 679.937 866.071 
12244000 4617 1950.11 1435 -780.702 242.015 817.353 
9348 2
12244700 4882.11 2193.67 1759.78 -688.165 855.397 1097.85 
12244000 4307.22 2013.89 1436.67 -630.912 129.894 644.145 
9348.5 2
12244700 4524.89 2404.44 1769.22 -713.018 420.714 827.886 
12244000 4006.22 2737.44 1563.67 -600.798 1444.22 1564.21 
9349 2
12244700 4312.78 2534.11 1763.11 -401.726 245.581 470.843 
12244000 3826.44 3186.11 1608.78 -340.488 849.747 915.425 
9349.5 2
12244700 4123 2574.88 1780.88 -393.73 84.5724 402.71 
12244000 3670.25 3406.62 1661.5 -324.055 457.498 560.639 
9350 2
12244700 3915.56 2790.67 1766.22 -441.371 459.131 636.875 
12244000 3566.33 3661.78 1644.22 -221.099 542.878 586.175 
9350.5 2
12244700 3848 2921.22 1751.78 -131.944 254.991 287.106 
12244000 3351.56 3928.67 1617.44 -419.488 521.267 669.096 
9351 2
12244700 3607.22 3167.56 1758.67 -459.5 470.102 657.37 
12244000 3159.11 4007.33 1607.33 -367.26 150.127 396.76 
9351.5 2
12244700 3251.25 3675.12 1782.5 -695.258 991.347 1210.85 
12244000 2610 4666.25 1638.75 -1072.48 1286.95 1675.25 
9352 2
12244700 3136.5 4240.38 1771 -230.885 1137.32 1160.52 
12244000 2302 5075.5 1674.75 -619.718 823.441 1030.58 
9352.5 2
12244700 2983.62 4552.88 1788.75 -313.912 641.684 714.352 
12244000 2067.25 5321.25 1730.62 -482.033 504.62 697.852 
9353 2
12244700 2704.62 4870.12 1797.5 -562.5 639.617 851.772 
12244000 1975.75 5659.38 1672.12 -184.476 681.704 706.223 
9353.5 2
12244700 2441.75 5231.25 1804.5 -547.656 752.344 930.564 
12244000 1653.38 6039.88 1640.25 -671.615 792.708 1038.97 
9354 2
12244700 2217.11 5514.22 1788.11 -449.278 565.944 722.595 
12244000 1313.22 6341.78 1630.11 -680.306 603.806 909.614 
9354.5 2
12244700 1862.12 5940 1784.62 -693.332 831.597 1082.71 
12244000 992 6711.12 1627.12 -627.387 721.381 956.036 
9355 2
12244700 1486.11 6283.56 1846.44 -731.545 668.396 990.914 
12244000 781.333 7114 1625.78 -409.857 783.804 884.495 
9355.5 2
12244700 1157.75 6580.75 1861.5 -638.835 578.199 861.641 
12244000 663.125 7368.75 1607.5 -229.977 495.623 546.38 
9356 2
12244700 995.875 6850 1885.5 -341.508 568.038 662.793 
12244000 469 7583.25 1634.12 -409.546 452.532 610.339 
9356.5 2
12244700 967.333 7098 1927.33 -55.9641 486.275 489.484 
12244000 483.667 8006.89 1615.56 28.7582 830.664 831.162 
9357 2
12244700 780.125 7401.75 1906.25 -361.406 586.39 688.816 
12244000 565.5 8461.25 1603 157.979 877.145 891.258 
9357.5 2
12244700 577.625 7775.75 1876.25 -405 748 850.605 
12244000 801.25 8911.38 1593.62 471.5 900.25 1016.25 
9358 2
12244700 497.125 8091.88 1860.75 -160.359 629.731 649.828 
12244000 887.125 9296.62 1610.38 171.066 767.43 786.265 
9358.5 2
12244700 506.25 8371.62 1860.38 18.7372 574.435 574.741 
12244000 875.875 9806.88 1660.75 -23.1006 1047.74 1048 
9359 2
12244700 558 8715.5 1860.5 109.408 727.008 735.195 
12244000 798.25 10307.1 1791.5 -164.112 1057.61 1070.27 
9359.5 2
12244700 554.889 9201.78 1856.33 -6.07639 949.761 949.781 
12244000 762.778 10873.1 1818.67 -69.2817 1105.44 1107.61 
9360 1
12244700 544.444 9728.56 1889.33 -19.8564 1001.48 1001.68 
9360.5 1
12244700 408.125 10197.5 2036.88 -276.51 951.206 990.581 
9361 1
12244700 140.5 10709.9 2092.88 -543.953 1041.41 1174.92 
9361.5 1
12244700 -209.5 11060.1 2090.88 -726.141 726.66 1027.29 
