# Supplementary material for: Intrinsic group behaviour II: On the dependence of triad spatial dynamics on social and personal features; and on the effect of social interaction on small group dynamics
Source: PLoS One. 2019 Dec 3;14(12):e0225704. doi: 10.1371/journal.pone.0225704 (PMC6890182; doi:10.1371/journal.pone.0225704)
Supplement: S4 Data Set — (ZIP) [file pone.0225704.s004.zip › set_3_nint/group_traj_triad_noint/traj_3_0324_21.dat]

3 12202803 12192300 12203203 0 0 1 0 0 1 0 46.6667 20 70 1699.81 1777.38 1575.34 
8963.5 1
12192300 -33503.5 -3860.5 1634.25 0 0 0 
8964 1
12192300 -33485.9 -3894.88 1605.25 47.7642 -93.1572 104.688 
8964.5 1
12192300 -33615.2 -3668.62 1616.25 -251.214 439.32 506.074 
8965 1
12192300 -33679.8 -3409.5 1640.88 -129.779 521.378 537.287 
8965.5 1
12192300 -33662 -3446.22 1694.67 36.0772 -74.6387 82.9005 
8966 1
12192300 -33551.5 -3687.88 1694.5 222.334 -486.223 534.645 
8966.5 1
12192300 -33398.8 -3849 1662.25 317.568 -334.979 461.584 
8967 1
12192300 -33414.1 -3763.33 1656.44 -29.8274 166.343 168.996 
8967.5 1
12192300 -33467.2 -3744.88 1656 -107.787 37.4408 114.104 
8968 1
12192300 -33531.6 -3758.62 1656 -132.459 -28.2922 135.447 
8968.5 1
12192300 -33511 -3849 1656 51.1787 -224.256 230.021 
8970 1
12192300 -34104 -3208.25 1661.5 -340.413 367.824 501.175 
8970.5 1
12192300 -34121.6 -2951.25 1664.12 -47.6351 694.595 696.226 
8971 1
12192300 -34119.1 -2695.12 1688.62 5.0813 520.579 520.604 
8971.5 1
12192300 -34044.1 -2471 1699.25 149.701 447.355 471.738 
8972 1
12192300 -34055.6 -2295.56 1697.78 -22.7248 348.796 349.536 
8972.5 1
12192300 -34033 -2226.75 1668.75 43.9679 134.124 141.147 
8973 1
12192300 -33939.6 -2122.62 1632.5 189.402 211.207 283.692 
8973.5 1
12192300 -33786 -1878.75 1628.5 293.738 466.3 551.106 
8974 1
12192300 -33821.1 -1624.88 1658.38 -69.1437 499.754 504.514 
8974.5 1
12192300 -33864.4 -1366.43 1695.14 -92.1353 549.886 557.551 
8975 1
12192300 -33757.2 -1040.78 1680.89 210.209 638.531 672.242 
8975.5 1
12192300 -33604.8 -908.625 1641.88 293.781 254.63 388.772 
8976 1
12192300 -33484.4 -839.714 1637.57 253.308 145.075 291.911 
8976.5 1
12192300 -33701.2 -514.75 1661.75 -440.694 660.497 794.019 
8977 1
12192300 -33756 -327 1669.5 -106.934 366.699 381.973 
8977.5 1
12192300 -33756.1 -88 1668.88 -0.252016 481.855 481.855 
8978 1
12192300 -33805.8 72.125 1674.5 -100.253 323.485 338.664 
8978.5 1
12192300 -33873.5 162.75 1666.62 -136.593 182.712 228.125 
8979 1
12192300 -33848.9 243.875 1653.25 50.2551 165.561 173.021 
8979.5 1
12192300 -33882.8 272.333 1652.22 -64.3316 54.0006 83.9918 
8980 1
12192300 -33803.5 155.625 1651.38 153.937 -226.618 273.957 
8980.5 1
12192300 -33581.2 109.25 1631.12 467.895 -97.6316 477.972 
8981 1
12192300 -33754.2 159.625 1646.5 -352.342 102.597 366.976 
8981.5 1
12192300 -33931.9 220.125 1648.75 -346.248 117.934 365.781 
8982 1
12192300 -33944.1 161.625 1648.25 -23.9258 -114.258 116.736 
8982.5 1
12192300 -33933.8 157.5 1680 20.8333 -8.28313 22.4196 
8983 1
12192300 -33841.5 112 1666.75 187.882 -92.668 209.492 
8983.5 1
12192300 -33932.2 78.875 1673.88 -187.5 -68.4401 199.6 
8984 1
12192300 -33915.4 139.875 1665.88 34.2988 123.984 128.64 
8984.5 1
12192300 -33903.2 141 1663.75 23.8212 2.21022 23.9235 
8985 1
12192300 -33943.4 121.444 1659.89 -80.0686 -38.9553 89.0421 
8985.5 1
12192300 -33871.9 55.4545 1662.36 139.174 -128.385 189.346 
8986 1
12192300 -33938.7 36.5556 1650.22 -131.413 -37.2027 136.577 
8986.5 1
12192300 -33927.9 147.333 1637.33 22.9314 235.697 236.81 
8987 1
12192300 -33836.7 185.222 1654 185.035 76.8537 200.361 
8987.5 1
12192300 -33768 219.667 1664.11 130.051 65.2357 145.495 
8988 1
12192300 -33699 70.125 1697 134.766 -292.074 321.666 
8988.5 1
12192300 -33443 -86.125 1650.38 526.749 -321.502 617.113 
8989 1
12192300 -33668.7 -41.8889 1639.56 -457.742 89.7284 466.453 
8989.5 1
12192300 -33786.6 -9.25 1597.12 -229.491 63.4998 238.114 
8990 1
12192300 -33875.1 -92.75 1534.38 -176.647 -166.667 242.862 
8990.5 1
12192300 -33918.4 -84.75 1461.5 -83.9806 15.534 85.4052 
8991 1
12192300 -33794.9 136.714 1410.71 249.028 446.501 511.251 
8991.5 1
12192300 -33792.1 176.75 1374.25 5.61015 82.2089 82.4001 
8992 1
12192300 -33876.4 -93.125 1332.75 -167.495 -536.531 562.068 
8992.5 1
12192300 -33896.8 -208.125 1310.38 -39.8728 -225.049 228.554 
8993 1
12192300 -33718.8 -138.875 1287 353.175 137.401 378.961 
8993.5 1
12192300 -33673.5 -75 1293.12 92.9158 131.16 160.737 
8994 1
12192300 -33600.3 267.857 1300.29 155.444 727.934 744.346 
8994.5 1
12192300 -33515.9 351.667 1300.89 162.928 161.794 229.615 
8995 1
12192300 -33477.3 448.857 1283.14 74.6676 187.989 202.275 
8995.5 1
12192300 -33366.2 431.375 1275.62 236.246 -37.196 239.156 
8996 1
12192300 -33330.9 419 1298 69.3627 -24.2647 73.4845 
8996.5 1
12192300 -33349.5 444.5 1348.75 -37.0278 50.6958 62.7784 
8997 1
12192300 -33482.6 491.375 1378 -264.662 93.1909 280.59 
8997.5 1
12192300 -33432.4 325.875 1364.88 101.721 -335.02 350.122 
8998 1
12192300 -33464.2 110 1367.88 -61.5347 -416.747 421.266 
8998.5 1
12192300 -33509.8 34.5 1334.38 -91.3655 -151.606 177.009 
8999 1
12192300 -33597.4 4.875 1354.38 -175.954 -59.488 185.738 
8999.5 1
12192300 -33646.7 155.857 1360.43 -101.73 311.303 327.504 
9000 1
12192300 -33489.2 379.75 1357.62 325.339 462.589 565.539 
9000.5 1
12192300 -33453.9 399 1341 70.0495 38.1188 79.7495 
9001 1
12192300 -33540.8 383.25 1324.5 -171.351 -31.0651 174.144 
9001.5 1
12192300 -33597.4 463.5 1351.5 -113.705 161.145 197.222 
9002 1
12192300 -33593.4 269.25 1357.25 8.09717 -393.219 393.302 
9002.5 1
12192300 -33676.9 93.625 1378.38 -166.667 -350.549 388.152 
9003 1
12192300 -33673.3 287.889 1334.22 6.79782 372.867 372.929 
9003.5 1
12192300 -33748 307 1317.43 -151.147 38.6865 156.02 
9004 1
12192300 -33774.6 181.75 1307.5 -55.2386 -259.855 265.661 
9004.5 1
12192300 -33826.4 116 1289.75 -97.6415 -124.057 157.873 
9005 1
12192300 -33890.4 211.571 1271.86 -130.722 195.044 234.798 
9005.5 1
12192300 -33844.4 123 1269.25 91.9233 -176.789 199.259 
9006 1
12192300 -33795.6 -8.71429 1260.71 96.8325 -261.338 278.701 
9006.5 1
12192300 -33615.6 320.125 1271.5 367.238 671.101 765.009 
9007 1
12192300 -33697.4 439.429 1269.86 -163.281 238.131 288.733 
9007.5 1
12192300 -33786.4 282.75 1249.75 -183.774 -323.716 372.243 
9008 1
12192300 -33831.4 203 1266.75 -86.5385 -153.365 176.096 
9008.5 1
12192300 -33443.6 143 1290 789.824 -122.2 799.221 
9009 1
12192300 -33318.2 166.25 1347.12 256.806 47.6434 261.188 
9009.5 1
12192300 -33468.1 267.125 1337.25 -288.776 194.364 348.094 
9010 1
12192300 -33616 317.857 1320.57 -295.16 101.262 312.047 
9010.5 1
12192300 -33676.5 273.5 1297.5 -123.975 -90.8958 153.727 
9011 1
12192300 -33748.6 196.286 1279.57 -145.013 -155.361 212.522 
9011.5 1
12192300 -33614.4 309.375 1277 267.857 225.727 350.286 
9012 1
12192300 -33407.6 436.75 1301.25 393.81 242.619 462.547 
9012.5 1
12192300 -33488.6 431.143 1305.57 -168.638 -11.6815 169.042 
9013 1
12192300 -33436.8 432 1286 105.758 1.74927 105.772 
9013.5 1
12192300 -33708.9 270.375 1258.88 -524.326 -311.416 609.834 
9014 1
12192300 -33807.4 270.143 1264.43 -201.954 -0.475703 201.955 
9014.5 1
12192300 -33716.2 401.25 1289.12 180.552 259.618 316.228 
9015 1
12192300 -33769.2 334.875 1320 -102.317 -128.137 163.975 
9015.5 1
12192300 -33861.7 404.143 1295.86 -189.089 141.652 236.262 
9016 1
12192300 -33912.4 409.375 1306.25 -98.7538 10.1991 99.2791 
9016.5 1
12192300 -33918.6 296.857 1309 -12.3189 -223.694 224.033 
9017 1
12192300 -33934.9 178.286 1307.29 -34.5769 -251.744 254.107 
9017.5 1
12192300 -33738.6 101.25 1303.38 394.833 -155.001 424.168 
9018 1
12192300 -33632.2 126 1370 206.553 48.0583 212.071 
9018.5 1
12192300 -33658.4 373.429 1362.71 -53.8654 509.112 511.954 
9019 1
12192300 -33676.2 297.375 1359.5 -36.3703 -155.211 159.416 
9019.5 1
12192300 -33718.5 -24.75 1338.25 -83.3333 -635.355 640.797 
9020 1
12192300 -33610.4 94.625 1340.38 206.345 227.815 307.373 
9020.5 1
12192300 -33547 426.143 1384 127.515 667.038 679.117 
9021 1
12192300 -33679 356.143 1377.43 -276.73 -146.751 313.233 
9021.5 1
12192300 -33727.2 336.25 1366.12 -94.2383 -38.8532 101.933 
9022 1
12192300 -33803.3 240.714 1383.86 -151.164 -189.932 242.744 
9022.5 1
12192300 -33670.5 130.125 1347.62 270.439 -225.233 351.948 
9023 1
12192300 -33697.6 54.875 1335.25 -52.9785 -146.973 156.23 
9023.5 1
12192300 -33668.6 111.857 1309.86 57.9912 113.737 127.668 
9024 1
12192300 -33554.5 85.375 1288.75 228.143 -52.9643 234.21 
9024.5 1
12192300 -33521.9 67.8571 1358.43 65.9452 -35.3896 74.8411 
9025 1
12192300 -33567.9 -25.625 1335.75 -93.7227 -190.391 212.209 
9025.5 1
12192300 -33617.4 -50.75 1316.5 -94.8276 -48.1322 106.344 
9026 1
12192300 -33725.2 153.875 1312.25 -211.106 400.44 452.679 
9026.5 1
12192300 -33818.5 272.5 1311.75 -185.02 235.367 299.383 
9027 1
12192300 -33825.3 315.143 1316.14 -14.407 90.5369 91.676 
9027.5 1
12192300 -33826.6 174.875 1288 -2.73883 -286.846 286.859 
9028 2
12202803 -35344.3 -1472 1910.67 0 0 0 
12192300 -33801.6 168.5 1292.25 48.7329 -12.4269 50.2924 
9028.5 2
12202803 -35048.6 -1310.75 1895.25 852.185 464.697 970.651 
12192300 -33853 170.75 1332.75 -100.735 4.41176 100.832 
9029 2
12202803 -34641.1 -1074 1869.75 785.164 456.166 908.058 
12192300 -33837.5 148.75 1320.88 29.8651 -42.3892 51.8534 
9029.5 2
12202803 -34161 -865.714 1807.71 977.851 424.207 1065.9 
12192300 -33529.4 323.714 1306.29 627.437 356.343 721.566 
9030 2
12202803 -33783.4 -676.75 1796.12 772.239 386.43 863.529 
12192300 -33464 304.5 1391.75 133.801 -39.293 139.451 
9030.5 2
12202803 -33398 -510.25 1774.5 705.815 304.945 768.873 
12192300 -33431.5 83.25 1411.5 59.5238 -405.22 409.568 
9031 2
12202803 -33535.4 -574.25 1777.25 -300.602 -140.044 331.623 
12192300 -33201.6 -130.75 1491.12 503.009 -468.271 687.238 
9031.5 2
12202803 -33229.4 -631 1755.71 624.38 -115.816 635.031 
12192300 -32903 11 1680.29 609.439 289.286 674.612 
9032 2
12202803 -32857.3 -460.286 1733 773.686 354.915 851.208 
12192300 -32563.6 275 1718.14 705.673 548.857 893.99 
9032.5 3
12203203 -33633.5 320.5 1445.75 0 0 0 
12202803 -32495.2 -152.125 1720.25 718.325 611.43 943.312 
12192300 -32132.4 843.75 1709.12 855.548 1128.47 1416.13 
9033 3
12203203 -33527.2 169.875 1425 291.096 -412.671 505.009 
12202803 -32104 261 1706 795.224 839.685 1156.48 
12192300 -31670.8 1438.75 1730.12 938.262 1209.35 1530.64 
9033.5 3
12203203 -32871.9 -166.25 1511.88 1265.2 -648.89 1421.9 
12202803 -31795.9 822.5 1692.25 594.836 1083.98 1236.46 
12192300 -31295.8 1763.5 1755.88 723.938 626.931 957.668 
9034 3
12203203 -32455.8 109.5 1542.62 814.335 539.628 976.903 
12202803 -31264.2 1322.25 1687 1040.36 977.984 1427.87 
12192300 -30953 1987.38 1795.5 670.744 438.112 801.148 
9034.5 3
12203203 -32236.6 705.625 1538 424.661 1155.28 1230.86 
12202803 -30956.1 1634.38 1756.62 597.141 604.893 849.985 
12192300 -30562.1 2210.88 1810.75 757.51 433.14 872.6 
9035 3
12203203 -31636 1138.57 1565.57 1233.32 889.007 1520.33 
12202803 -30594.7 1867.29 1759.86 742.116 478.256 882.874 
12192300 -30122.9 2425 1792 901.987 439.682 1003.44 
9035.5 3
12203203 -30895.1 1509.38 1611 1518.19 759.843 1697.72 
12202803 -30203.4 2060.75 1758 801.925 396.443 894.567 
12192300 -29664.2 2755 1775.62 939.769 676.23 1157.78 
9036 3
12203203 -30467.8 1768.75 1615.25 820.298 497.841 959.549 
12202803 -29677.8 2211.75 1727.12 1008.88 289.827 1049.68 
12192300 -29224.8 3000.38 1780.25 843.57 470.969 966.138 
9036.5 3
12203203 -30202.9 1867.12 1626.88 521.407 193.652 556.207 
12202803 -29175.6 2519.88 1738.25 988.435 606.545 1159.7 
12192300 -28848.4 3281.12 1781.62 740.896 552.657 924.314 
9037 3
12203203 -29741 2041 1612.88 927.46 349.147 991.002 
12202803 -28696.8 2818.25 1745.88 961.596 599.147 1132.98 
12192300 -28465.9 3607.62 1785.88 768.072 655.622 1009.84 
9037.5 3
12203203 -29150.2 2334.25 1583.12 1142.65 567.215 1275.69 
12202803 -28304.4 3163.25 1743.75 758.946 667.311 1010.6 
12192300 -28028.1 3854 1777.38 846.712 476.547 971.606 
9038 3
12203203 -28712.3 2614.57 1540.71 937.825 600.26 1113.48 
12202803 -27922.3 3363.14 1736.14 818.178 428.036 923.38 
12192300 -27589.1 4078.57 1795.71 940.005 480.881 1055.87 
9038.5 3
12203203 -28252 2878.88 1602.5 939.359 539.395 1083.21 
12202803 -27473.4 3610.12 1722.12 916.144 504.045 1045.65 
12192300 -27150.8 4359.38 1772.38 894.679 573.069 1062.48 
9039 3
12203203 -27809.4 3127.62 1548.88 879.97 494.533 1009.41 
12202803 -26936.1 3833.75 1690.25 1068.09 444.583 1156.92 
12192300 -26719.6 4674.12 1752.88 857.107 625.746 1061.22 
9039.5 3
12203203 -27376.9 3383.38 1509.38 863.273 510.479 1002.91 
12202803 -26434.8 4147.25 1704.25 1000.75 625.749 1180.28 
12192300 -26278.1 5040.5 1720.25 881.238 731.287 1145.15 
9040 3
12203203 -26860.4 3685 1547.25 1010.76 590.264 1170.49 
12202803 -26009.9 4451.62 1677.62 831.458 595.646 1022.8 
12192300 -25878.1 5427.5 1719.88 782.779 757.339 1089.18 
9040.5 3
12203203 -26465.9 4021 1527.12 805.102 685.714 1057.54 
12202803 -25622 4721.75 1676 791.582 551.276 964.627 
12192300 -25577.1 5718.5 1731.5 614.286 593.878 854.422 
9041 3
12203203 -26134.5 4329.5 1534.75 661.427 615.768 903.691 
12202803 -25267 5172.25 1725.5 708.583 899.202 1144.84 
12192300 -25187.8 5998.12 1743.75 777.196 558.134 956.842 
9041.5 3
12203203 -25820.8 4587 1514 628.758 516.032 813.403 
12202803 -24880.6 5429.5 1712.5 774.299 515.531 930.221 
12192300 -24831.5 6271.88 1740 713.928 548.597 900.362 
9042 3
12203203 -25416.9 4923.88 1548.5 822.556 686.1 1071.14 
12202803 -24536.1 5584.75 1728.5 701.629 316.191 769.585 
12192300 -24366.9 6405.38 1760.62 946.283 271.894 984.57 
9042.5 3
12203203 -24928.4 5223.75 1581 965.415 592.638 1132.8 
12202803 -24107.5 5756.62 1749.12 847.085 339.674 912.651 
12192300 -23948.1 6629.5 1789 827.569 442.935 938.649 
9043 3
12203203 -24580.6 5432.75 1571 718.492 431.818 838.27 
12202803 -23596.1 5790.75 1775.12 1056.56 70.5062 1058.91 
12192300 -23417.4 6745.12 1767.25 1096.59 238.895 1122.31 
9043.5 3
12203203 -24161.9 5604.88 1596.25 806.84 331.647 872.342 
12202803 -22793.5 5907.5 1744.75 1546.48 224.952 1562.76 
12192300 -22844 6852.62 1413.62 1104.77 207.129 1124.02 
9044 3
12203203 -23727.1 5751.75 1539.88 845.817 285.749 892.782 
12202803 -22359.6 6007.88 1395.62 844.115 195.282 866.409 
12192300 -22376.8 6997.38 1209.75 909.047 281.615 951.668 
9044.5 3
12203203 -23240.5 5883.5 1456 985.071 266.7 1020.54 
12202803 -22042.1 6147.75 1283.25 642.713 283.148 702.319 
12192300 -21893.8 7041.75 1369 977.733 89.8279 981.851 
9045 3
12203203 -22831.1 5996 1219.11 802.723 220.588 832.481 
12202803 -21475.4 6458.78 1445.67 1111.14 609.858 1267.5 
12192300 -21634.4 7090.11 1423.22 508.442 94.8257 517.209 
9045.5 3
12203203 -22588.4 6228.11 1200.33 490.236 468.911 678.387 
12202803 -20953.7 6682.56 1451.33 1054.1 452.076 1146.95 
12192300 -21406.8 7023.44 1383.22 459.933 -134.68 479.246 
9046 3
12203203 -21913.4 6601.7 1148.7 1360.98 753.203 1555.5 
12202803 -20322.9 7148.7 1468.5 1271.71 939.807 1581.29 
12192300 -20930.7 6925.3 1377.6 959.834 -197.872 980.018 
9046.5 3
12203203 -21292.8 6962 1336.3 1274.33 739.836 1473.53 
12202803 -19886.5 7504 1379.8 896.099 729.569 1155.54 
12192300 -20177.3 6856.8 1452.5 1547.02 -140.657 1553.4 
9047 3
12203203 -20836.3 7093.2 1108.7 925.963 266.126 963.448 
12202803 -19539.2 7714 1486.7 704.462 425.963 823.233 
12192300 -19707.3 6969.7 1339.6 953.347 229.006 980.466 
9047.5 3
12203203 -20555.5 7255.5 1336.62 569.574 329.209 657.87 
12202803 -19096 8046.75 1484.38 898.986 674.949 1124.16 
12192300 -19229.6 7111 1386.62 968.915 286.613 1010.42 
9048 3
12203203 -20075 7385.56 1197.56 936.647 253.52 970.351 
12202803 -18588.2 8147.78 1519.33 989.82 196.935 1009.22 
12192300 -18766.3 7225.78 1405.89 903.103 223.738 930.405 
9048.5 3
12203203 -19613.9 7583.5 1259.75 886.779 380.662 965.029 
12202803 -18151.5 8275.38 1506.75 839.85 245.379 874.963 
12192300 -18385 7381.38 1494.12 733.333 299.225 792.031 
9049 3
12203203 -19178.6 7661.75 1244.88 888.265 159.694 902.506 
12202803 -17807.9 8303.88 1506.25 701.276 58.1633 703.683 
12192300 -18033.1 7493.5 1501.12 718.112 228.827 753.689 
9049.5 3
12203203 -18819.8 7781.22 1279.22 724.944 241.358 764.066 
12202803 -17361.1 8407.89 1484 902.553 210.129 926.691 
12192300 -17583 7536.67 1496.89 909.343 87.2054 913.515 
9050 3
12203203 -18370.2 7864.38 1323.5 908.137 167.985 923.543 
12202803 -16959 8469.88 1503.25 812.346 125.224 821.941 
12192300 -17230.6 7501 1468 711.869 -72.0539 715.506 
9050.5 3
12203203 -17893.4 7905.12 1347.25 979.209 83.6756 982.778 
12202803 -16532.2 8435.75 1526.75 876.283 -70.0719 879.081 
12192300 -16854.1 7442.25 1504.25 773.101 -120.637 782.456 
9051 3
12203203 -17401.8 7937.88 1296.75 1003.32 66.8367 1005.54 
12202803 -16157.1 8413.88 1538.12 765.561 -44.6429 766.862 
12192300 -16436.8 7413.62 1474.62 851.786 -58.4184 853.787 
9051.5 3
12203203 -17044.1 7921.75 1342 703.986 -31.7421 704.701 
12202803 -15842.2 8338 1535.25 619.833 -149.36 637.574 
12192300 -16099.2 7368.38 1484.38 664.37 -89.0748 670.315 
9052 3
12203203 -16723.2 8005 1339.88 636.657 165.179 657.735 
12202803 -15528.5 8191.12 1479.12 622.52 -291.419 687.354 
12192300 -15777.9 7361.5 1484.12 637.649 -13.6409 637.795 
9052.5 3
12203203 -16350.1 7968.62 1374.25 740.327 -72.1726 743.837 
12202803 -15170.5 8006.38 1517.62 710.317 -366.567 799.326 
12192300 -15462.4 7341 1474.88 625.992 -40.6746 627.312 
9053 3
12203203 -15947.4 7968.88 1320.62 810.362 0.503018 810.362 
12202803 -14832.8 7891.62 1514.38 679.577 -230.885 717.728 
12192300 -15090.2 7191 1500.62 748.742 -301.811 807.283 
9053.5 3
12203203 -15475.2 7953.88 1347.38 946.142 -30.0601 946.62 
12202803 -14504.1 7831.88 1514 658.567 -119.739 669.364 
12192300 -14779.2 7061.75 1507 623.246 -259.018 674.927 
9054 3
12203203 -15140.5 7976.12 1307.88 672.189 44.6787 673.672 
12202803 -14249.6 7794.38 1571.25 511.044 -75.3012 516.562 
12192300 -14462.1 6908.5 1463.88 636.797 -307.731 707.255 
9054.5 3
12203203 -14911.9 7929.75 1379.38 454.523 -92.1968 463.779 
12202803 -13961.9 7583.5 1532.12 572.068 -419.235 709.238 
12192300 -14134.8 6786.62 1499.62 650.845 -242.296 694.483 
9055 3
12203203 -14661.6 7903.38 1335.12 480.326 -50.6238 482.987 
12202803 -13611.4 7618 1554.88 672.745 66.2188 675.996 
12192300 -13785.4 6754 1468.88 670.585 -62.62 673.503 
9055.5 3
12203203 -14289.6 7683.75 1338.5 744 -439.25 863.989 
12202803 -13275.5 7707.75 1531.62 671.75 179.5 695.319 
12192300 -13419.6 6748.62 1536.88 731.5 -10.75 731.579 
9056 3
12203203 -13941 7486.75 1357.75 680.908 -384.766 782.1 
12202803 -12869.1 7856.38 1511.62 793.701 290.283 845.119 
12192300 -13026.6 6770.88 1477.62 767.578 43.457 768.807 
9056.5 3
12203203 -13551 7466 1322 824.524 -43.8689 825.691 
12202803 -12575 7976.29 1510.71 621.829 253.511 671.52 
12192300 -12700.4 6886.71 1523.29 689.633 244.903 731.827 
9057 3
12203203 -13121.3 7501.11 1336.33 842.484 68.8453 845.292 
12202803 -12333.8 8070.67 1570.56 472.985 185.061 507.9 
12192300 -12311.1 7042.78 1478.22 763.368 306.007 822.417 
9057.5 3
12203203 -12743 7536.62 1243.38 744.751 69.9092 748.025 
12202803 -12069.5 8215 1444.25 520.232 284.121 592.761 
12192300 -11939.6 7203 1473.12 731.272 315.398 796.388 
9058 3
12203203 -12469.2 7675.75 1287.12 560.963 285.092 629.251 
12202803 -11747.5 8278.88 1601.88 659.836 130.891 672.693 
12192300 -11606.1 7280.38 1474.62 683.402 158.555 701.554 
9058.5 3
12203203 -12229 7785.25 1256.25 487.323 222.11 535.552 
12202803 -11522.9 8326.12 1499 455.629 95.8418 465.6 
12192300 -11384.1 7429.12 1514.88 450.304 301.724 542.044 
9059 3
12203203 -12025.6 7850.62 1380.75 415.051 133.418 435.968 
12202803 -11334.1 8454.12 1521.25 385.204 261.224 465.425 
12192300 -11189.2 7510.25 1513.12 397.704 165.561 430.789 
9059.5 3
12203203 -11844.4 7940 1272.75 365.423 180.192 407.435 
12202803 -11139.4 8474.25 1575.5 392.641 40.5746 394.732 
12192300 -11078.1 7508.5 1486.62 224.042 -3.52823 224.07 
9060 3
12203203 -11664.9 8042.89 1325 347.168 199.011 400.164 
12202803 -10915.3 8470.56 1560.56 433.349 -7.14593 433.408 
12192300 -10848.4 7386.89 1491.89 444.256 -235.225 502.687 
9060.5 3
12203203 -11388.1 8098.5 1282.88 537.406 107.983 548.147 
12202803 -10568 8360.38 1489.75 674.434 -213.943 707.554 
12192300 -10550.1 7231.25 1481.75 579.261 -302.211 653.357 
9061 3
12203203 -11093.6 8014 1351.5 627.932 -180.171 653.269 
12202803 -10182.1 8102.75 1516.5 822.761 -549.307 989.28 
12192300 -10224.1 6985.5 1521.75 695.096 -523.987 870.472 
9061.5 3
12203203 -10688.6 7840.33 1373.78 798.954 -342.538 869.286 
12202803 -9633.56 7829.33 1554.56 1081.99 -539.283 1208.94 
12192300 -9807.22 6742.11 1488 822.293 -480.057 952.167 
9062 3
12203203 -10342.2 7729.62 1354.38 681.704 -217.93 715.691 
12202803 -9035.62 7598.88 1522.5 1177.03 -453.658 1261.43 
12192300 -9341.75 6566.88 1474.88 916.284 -344.953 979.065 
9062.5 3
12203203 -9734 7541.33 1327.33 1178.78 -364.906 1233.97 
12202803 -8449.22 7424 1560.56 1136.44 -338.905 1185.9 
12192300 -8759.56 6500.78 1507.89 1128.28 -128.095 1135.53 
9063 3
12203203 -9341.12 7262.62 1315.62 764.348 -542.234 937.148 
12202803 -7976.5 7253.62 1524.25 919.693 -331.469 977.603 
12192300 -8241.12 6411.5 1435.25 1008.62 -173.692 1023.47 
9063.5 3
12203203 -8859.25 7136.12 1387.25 1012.34 -265.756 1046.64 
12202803 -7532 6957.62 1452.25 933.824 -621.849 1121.93 
12192300 -7845 6147 1488.88 832.195 -555.672 1000.66 
9064 3
12203203 -8391.12 6942 1391.38 967.2 -401.085 1047.07 
12202803 -7179.38 6664.12 1545.75 728.564 -606.405 947.91 
12192300 -7379.25 5896.25 1511.62 962.293 -518.079 1092.89 
9064.5 3
12203203 -7881.88 6884.62 1243.62 1047.84 -118.056 1054.47 
12202803 -6750.25 6445.75 1501.25 882.973 -449.331 990.727 
12192300 -6890.12 5630.75 1407.75 1006.43 -546.296 1145.14 
9065 3
12203203 -7461.5 6723.62 1328.75 835.736 -320.08 894.933 
12202803 -6289.12 6184.38 1502.88 916.75 -519.632 1053.78 
12192300 -6442.75 5395 1490 889.414 -468.688 1005.35 
9065.5 3
12203203 -7059.22 6470.33 1304.67 776.598 -488.98 917.718 
12202803 -5883 6026.44 1280.56 784.025 -304.885 841.22 
12192300 -5982.89 5201.11 1339.78 887.763 -374.303 963.445 
9066 3
12203203 -6532.62 6224.5 1242.88 1018.56 -475.5 1124.09 
12202803 -5389 5750 1051 955.513 -534.709 1094.95 
12192300 -5495 4852.5 1195.5 943.692 -674.296 1159.84 
9066.5 3
12203203 -6077.38 6019.38 1370 923.428 -416.075 1012.84 
12202803 -4444.62 5599 1397.25 1915.57 -306.288 1939.9 
12192300 -4875.62 4604.5 1259.5 1256.34 -503.043 1353.31 
9067 3
12203203 -5347.75 5808.12 1208.75 1439.1 -416.667 1498.21 
12202803 -3809 5418.75 1700.5 1253.7 -355.523 1303.13 
12192300 -4266.38 4381.75 1495.62 1201.68 -439.349 1279.47 
9067.5 3
12203203 -4875.25 5640.12 1214.25 945 -336 1002.96 
12202803 -3390.88 5381.62 1696.12 836.25 -74.25 839.54 
12192300 -3875.38 4243.88 1704 782 -275.75 829.194 
9068 3
12203203 -4353.12 5335.88 1382.88 1081 -629.917 1251.15 
12202803 -3093.38 5172.38 1705.62 615.942 -433.23 753.042 
12192300 -3353.75 4269.12 1787.88 1079.97 52.2774 1081.23 
9068.5 3
12203203 -3730.38 5074.5 1479.38 1225.89 -514.518 1329.48 
12202803 -2688.12 4954.25 1735.75 797.736 -429.38 905.953 
12192300 -2773.62 4199.5 1759.75 1141.98 -137.057 1150.17 
9069 3
12203203 -3208.5 4975.88 1519.12 1060.72 -200.457 1079.5 
12202803 -2327.88 4956.62 1747.75 732.215 4.82724 732.231 
12192300 -2451.75 4169.25 1731.38 654.217 -61.4837 657.1 
9069.5 3
12203203 -2864.38 4867.25 1505.62 680.089 -214.674 713.166 
12202803 -1917.88 4849.25 1766.12 810.277 -212.204 837.603 
12192300 -2057.25 4085.38 1727.12 779.644 -165.761 797.071 
9070 3
12203203 -2303.38 4736.88 1562.75 1076.78 -250.24 1105.47 
12202803 -1481.88 4729.88 1786 836.852 -229.127 867.652 
12192300 -1658.75 3898 1712.5 764.875 -359.645 845.209 
9070.5 3
12203203 -1826.5 4616.62 1620.5 925.971 -233.495 954.957 
12202803 -913.625 4562.12 1794.5 1103.4 -325.728 1150.47 
12192300 -1231.75 3699.5 1715.12 829.126 -385.437 914.337 
9071 3
12203203 -1485.86 4494.14 1589.86 723.233 -260.047 768.564 
12202803 -416.571 4404.71 1844.29 1055.32 -334.205 1106.97 
12192300 -869 3512.57 1706 770.17 -396.876 866.413 
9071.5 3
12203203 -1059.25 4294.38 1585.62 903.829 -423.237 998.016 
12202803 52.5 4152.12 1885.12 993.795 -535.147 1128.72 
12192300 -377.75 3246.62 1706.25 1040.78 -563.446 1183.51 
9072 3
12203203 -594.375 4078.25 1571 909.736 -422.945 1003.25 
12202803 578.375 3879.75 1826.75 1029.11 -533.023 1158.96 
12192300 220.625 3131.25 1755.12 1170.99 -225.783 1192.56 
9072.5 3
12203203 -123.25 3889.25 1536.38 904.271 -362.764 974.322 
12202803 1128.5 3556.75 1787.38 1055.9 -619.962 1224.45 
12192300 734.625 2983.75 1791 986.564 -283.109 1026.38 
9073 3
12203203 425.571 3678.86 1519.29 1122.33 -430.251 1201.98 
12202803 1611.43 3343 1794 987.584 -437.117 1080 
12192300 1190.71 2873.43 1775.71 932.698 -225.606 959.596 
9073.5 3
12203203 938.375 3547.12 1559.88 1061.71 -272.737 1096.18 
12202803 2051.88 3296 1766.5 911.897 -97.3085 917.075 
12192300 1696.62 2626.25 1751.5 1047.43 -511.757 1165.77 
9074 3
12203203 1461.62 3440 1554 1044.41 -213.822 1066.07 
12202803 2472.88 3147.12 1735.88 840.319 -297.156 891.313 
12192300 2020.25 2435.62 1735.75 645.958 -380.489 749.689 
9074.5 3
12203203 1931.12 3227.12 1612.75 935.259 -424.054 1026.9 
12202803 2919.75 2997.12 1746 890.189 -298.805 939 
12192300 2472.75 2194.5 1732.62 901.394 -480.329 1021.39 
9075 3
12203203 2341.75 3005 1606.38 802.002 -433.838 911.824 
12202803 3296.38 2774.38 1769.5 735.596 -435.059 854.621 
12192300 2917.62 1971.5 1681.5 868.896 -435.547 971.948 
9075.5 3
12203203 2703.88 2610.88 1585.38 695.058 -756.478 1027.31 
12202803 3685.5 2505.75 1749.88 746.881 -515.595 907.562 
12192300 3338.75 1682.62 1653.5 808.301 -554.463 980.194 
9076 3
12203203 3141.38 2411.12 1532.5 869.781 -397.117 956.149 
12202803 4168.25 2098.75 1724.5 959.742 -809.145 1255.32 
12192300 3804.38 1379.12 1593 925.696 -603.38 1104.98 
9076.5 3
12203203 3628.25 2106.62 1454.75 987.576 -617.647 1164.82 
12202803 4583.12 1765 1688.38 841.531 -676.978 1080.03 
12192300 4254 1142.75 1631.75 912.018 -479.462 1030.37 
9077 3
12203203 4109 1863.88 1384.38 971.212 -490.404 1088 
12202803 4925.12 1477.62 1692.38 690.909 -580.556 902.441 
12192300 4744.5 860.5 1643.12 990.909 -570.202 1143.25 
9077.5 3
12203203 4574.75 1423.25 1451.12 935.241 -884.789 1287.45 
12202803 5331 1161.12 1735.25 815.01 -635.542 1033.52 
12192300 5151.12 450.5 1596.88 816.516 -823.293 1159.53 
9078 3
12203203 5101.12 1067.25 1510.38 1042.33 -704.95 1258.33 
12202803 5752.38 735.625 1709.25 834.406 -842.574 1185.82 
12192300 5436.88 37.375 1649 565.842 -818.069 994.693 
9078.5 3
12203203 5422.14 647.429 1505 661.892 -865.611 1089.67 
12202803 6055.57 428 1746.57 625.147 -634.278 890.572 
12192300 5741.86 -356.429 1660.86 628.829 -811.966 1026.99 
9079 3
12203203 5734 264.75 1535.88 641.681 -787.404 1015.76 
12202803 6396.75 36.875 1733.25 702.014 -804.784 1067.94 
12192300 6039.38 -668.625 1678 612.177 -642.379 887.362 
9079.5 3
12203203 6049.38 -204 1540.75 612.379 -910.194 1097.02 
12202803 6784.5 -427.375 1743 752.913 -901.456 1174.52 
12192300 6369.88 -1038.75 1696.88 641.748 -718.689 963.511 
9080 3
12203203 6403.12 -661.625 1547 700.495 -906.188 1145.37 
12202803 7193.25 -818.75 1764.5 809.406 -775 1120.61 
12192300 6719.88 -1449.75 1711.38 693.069 -813.861 1068.98 
9080.5 3
12203203 6705.43 -998.143 1546.86 624.594 -695.285 934.633 
12202803 7606.43 -1201.86 1767.71 853.675 -791.544 1164.17 
12192300 7091.14 -1865.14 1724.57 767.082 -858.25 1151.09 
9081 3
12203203 7123.88 -1191.25 1524.5 864.559 -398.982 952.181 
12202803 8105.62 -1671 1788.62 1031.4 -969.303 1415.39 
12192300 7577.5 -2325.25 1710.38 1004.87 -950.635 1383.28 
9081.5 3
12203203 7678.89 -1740.89 1590.11 1053.16 -1042.96 1482.19 
12202803 8507.33 -2055.11 1799 762.255 -728.864 1054.64 
12192300 7968.33 -2749.78 1714.33 741.619 -805.556 1094.95 
9082 3
12203203 8155.12 -2123.25 1622.25 924.73 -742.449 1185.9 
12202803 8810 -2452.25 1793.25 587.702 -771.143 969.565 
12192300 8351.25 -3172.5 1721.88 743.528 -820.82 1107.51 
9082.5 3
12203203 8463.5 -2477.12 1602.75 620.473 -712.022 944.437 
12202803 9191.88 -2794 1801.12 768.36 -687.626 1031.12 
12192300 8758.88 -3536.5 1704 820.171 -732.394 1099.58 
9083 3
12203203 8794.88 -2789.38 1620.75 676.276 -637.245 929.209 
12202803 9572.75 -3186.38 1780.62 777.296 -800.765 1115.98 
12192300 9114 -3901.12 1694 724.745 -744.133 1038.74 
9083.5 3
12203203 9077.38 -3163.12 1618.62 547.481 -724.322 907.952 
12202803 10058.8 -3587.12 1772.88 941.86 -776.647 1220.77 
12192300 9477.88 -4309 1691.38 705.184 -790.455 1059.29 
9084 3
12203203 9400.62 -3474.12 1607.5 676.255 -650.628 938.423 
12202803 10390.8 -3885.62 1738.62 694.561 -624.477 934.016 
12192300 9749.75 -4752.12 1661.38 568.776 -927.04 1087.62 
9084.5 3
12203203 9739.44 -3907.89 1605.44 659.182 -843.899 1070.83 
12202803 10751.7 -4239.89 1705.67 702.173 -689.229 983.912 
12192300 10169.2 -5084.89 1656.44 816.094 -647.401 1041.7 
9085 3
12203203 10068.2 -4225.75 1556.25 664.254 -642.144 923.895 
12202803 11046.5 -4640.62 1700.5 595.623 -809.568 1005.07 
12192300 10543.4 -5469.75 1633.5 755.864 -777.497 1084.36 
9085.5 3
12203203 10443.1 -4713.5 1528.88 784.257 -1020.4 1286.96 
12202803 11421 -5106.62 1719 783.473 -974.895 1250.7 
12192300 10906 -5845.62 1637.25 758.63 -786.349 1092.64 
9086 3
12203203 10825.4 -5060.56 1520.44 745.262 -676.522 1006.53 
12202803 11759.2 -5509.67 1738.44 659.303 -785.656 1025.64 
12192300 11291.1 -6260.89 1651.67 750.704 -809.481 1104 
9086.5 3
12203203 11216.1 -5489.62 1556 764.541 -839.666 1135.59 
12202803 12083.4 -5987.75 1703.25 634.35 -935.584 1130.36 
12192300 11703.9 -6727.62 1695.62 807.757 -913.378 1219.32 
9087 3
12203203 11546.3 -5897.33 1531.67 660.417 -815.417 1049.31 
12202803 12604.7 -6395.89 1741.67 1042.58 -816.278 1324.12 
12192300 12175.1 -7161.56 1735.22 942.472 -867.861 1281.19 
9087.5 3
12203203 11922.1 -6381.75 1505.38 760.712 -980.601 1241.07 
12202803 12977.1 -6784.12 1751.25 753.964 -785.903 1089.08 
12192300 12560.4 -7518.25 1730.38 779.886 -722.054 1062.82 
9088 3
12203203 12413.6 -6803.22 1552.67 990.787 -849.742 1305.27 
12202803 13337.7 -7054.11 1746.56 726.899 -544.327 908.115 
12192300 12907.9 -7848.89 1714.56 700.633 -666.611 967.086 
9088.5 3
12203203 12790.9 -7194.88 1574.62 759.194 -788.034 1094.25 
12202803 13702.5 -7347.12 1741 734.071 -589.565 941.513 
12192300 13313.2 -8224.88 1686.88 815.616 -756.511 1112.45 
9089 3
12203203 13148.4 -7493.89 1569.56 737.257 -616.523 961.066 
12202803 14071.2 -7650.67 1736.56 760.252 -625.859 984.725 
12192300 13736.4 -8556.89 1670.44 872.566 -684.565 1109.05 
9089.5 3
12203203 13608.4 -7803.78 1572 879.541 -592.522 1060.51 
12202803 14479.2 -8038.11 1743.78 780.115 -740.812 1075.82 
12192300 14109.1 -8881.56 1664.67 712.556 -620.778 945.04 
9090 3
12203203 14011.8 -8107.5 1561 814.759 -613.58 1019.96 
12202803 14880.2 -8526.12 1734.62 810.157 -985.887 1276.06 
12192300 14492.1 -9161.12 1688.25 773.765 -564.787 957.965 
9090.5 3
12203203 14387.9 -8459.67 1592.33 759.877 -711.448 1040.95 
12202803 15254.9 -9029.44 1747.78 756.846 -1016.81 1267.56 
12192300 14876.1 -9620.44 1696 775.73 -927.918 1209.46 
9091 3
12203203 14732 -8857.5 1599.38 684.118 -790.921 1045.74 
12202803 15552.8 -9417.38 1792.75 592.169 -771.234 972.351 
12192300 15255.6 -10089.9 1771.25 754.501 -933.262 1200.1 
9091.5 3
12203203 15077.6 -9286.89 1598.11 699.505 -869.208 1115.72 
12202803 15872.2 -9807.67 1818.89 646.705 -790.064 1020.99 
12192300 15586.2 -10462.2 1783.78 669.225 -753.739 1007.96 
9092 3
12203203 15428.1 -9720.44 1581.22 674.145 -833.761 1072.21 
12202803 16200.9 -10221.7 1833.11 632.051 -796.154 1016.54 
12192300 15888.1 -10750.1 1749.44 580.556 -553.632 802.218 
9092.5 3
12203203 15786.9 -10105.9 1589.5 714.669 -767.79 1048.93 
12202803 16523.1 -10563.4 1782.88 641.905 -680.694 935.62 
12192300 16189.9 -11040.6 1739.5 601.123 -578.713 834.421 
9093 3
12203203 16205.4 -10588.5 1641.88 848.884 -978.955 1295.75 
12202803 16868.4 -10892.2 1756.88 700.304 -667.089 967.178 
12192300 16544.8 -11414.4 1719.25 719.828 -758.114 1045.41 
9093.5 3
12203203 16489.9 -10967.2 1670.12 578.252 -769.817 962.805 
12202803 17211.2 -11257.9 1776 696.9 -743.14 1018.79 
12192300 16905.2 -11762.6 1719.12 732.724 -707.825 1018.77 
9094 3
12203203 16777.9 -11259.4 1656.33 568.075 -576.32 809.231 
12202803 17706.4 -11567.2 1766.67 976.715 -610.152 1151.63 
12192300 17331.3 -12027.4 1716.22 840.401 -522.326 989.494 
9094.5 3
12203203 17106.8 -11518 1621.38 628.798 -494.37 799.868 
12202803 18549.9 -11954.2 1715.5 1612.68 -740.015 1774.36 
12192300 17982.2 -12309.1 1675.62 1244.58 -538.586 1356.12 
9095 3
12203203 17438 -11778.8 1649.38 695.903 -547.794 885.641 
12202803 18972.1 -12074 1711.12 887.08 -251.576 922.063 
12192300 18364.8 -12462 1672.5 803.571 -321.166 865.375 
9095.5 3
12203203 17682 -11753.6 1636.75 500 51.4857 502.644 
12202803 19319.1 -12194.9 1759.62 711.066 -247.695 752.972 
12192300 18760.2 -12608.6 1685.88 810.451 -300.461 864.354 
9096 3
12203203 17876.5 -11828.6 1639.38 401.86 -154.959 430.701 
12202803 19738.5 -12371.8 1765 866.477 -365.444 940.389 
12192300 19054.2 -12738.8 1677.25 607.438 -268.853 664.276 
9096.5 3
12203203 18581.6 -11971.9 1623.56 1340.41 -272.365 1367.8 
12202803 20212.8 -12531.3 1746.67 901.669 -303.39 951.342 
12192300 19335.9 -12966.7 1676.33 535.435 -433.302 688.797 
9097 3
12203203 19273.6 -12067.9 1594 1386.91 -192.357 1400.19 
12202803 20493.9 -12828.1 1739.75 563.321 -594.773 819.198 
12192300 19642.9 -13249.2 1682.5 615.203 -566.299 836.163 
9097.5 3
12203203 19723.5 -12284.9 1595.75 901.553 -434.87 1000.95 
12202803 20930.4 -13095.8 1785.12 874.749 -536.323 1026.07 
12192300 20039.2 -13552 1683.62 794.339 -606.713 999.537 
9098 3
12203203 20227.6 -12553.4 1598.12 1012.3 -539.157 1146.93 
12202803 21231 -13343.2 1760.12 603.665 -496.988 781.926 
12192300 20367.9 -13827.5 1676.75 659.89 -553.213 861.103 
9098.5 3
12203203 20681.6 -12777.4 1547 878.009 -433.403 979.152 
12202803 21632.7 -13550.3 1718.33 776.918 -400.548 874.094 
12192300 20736.1 -14172.3 1673.33 712.256 -666.989 975.798 
9099 3
12203203 21023.4 -13042.9 1548.5 670.234 -520.452 848.578 
12202803 22087.5 -13797.9 1702.38 891.83 -485.376 1015.36 
12192300 21164.2 -14513.2 1642.62 839.488 -668.464 1073.12 
9099.5 3
12203203 21391.3 -13298.3 1562 763.3 -529.898 929.203 
12202803 22484.7 -14072.7 1679.71 824.096 -570.206 1002.13 
12192300 21596.6 -14675 1633.71 896.932 -335.581 957.655 
9100 3
12203203 21737.8 -13489.9 1527 727.866 -402.498 831.742 
12202803 22962.2 -14324.1 1658.38 1003.23 -528.174 1133.77 
12192300 22278.2 -14938.9 1610.38 1432.1 -554.359 1535.65 
9100.5 3
12203203 22276.7 -13789.9 1493.11 1036.38 -576.95 1186.15 
12202803 23503.1 -14543.9 1691.44 1040.12 -422.623 1122.7 
12192300 22878.8 -15188.8 1653.89 1154.86 -480.582 1250.87 
9101 3
12203203 22820.1 -13949 1455.71 1053.25 -308.355 1097.46 
12202803 23984.4 -14735.6 1700.14 932.786 -371.478 1004.03 
12192300 23389.4 -15418.7 1670.29 989.633 -445.613 1085.33 
9101.5 3
12203203 23404.8 -14175.4 1422.5 1251.84 -484.743 1342.41 
12202803 24403.4 -14956.5 1688.88 897.102 -473.08 1014.2 
12192300 23988.5 -15689.6 1675.88 1282.81 -580.109 1407.88 
9102 3
12203203 24038.9 -14411.6 1452.12 1273.34 -474.398 1358.84 
12202803 24853 -15102.2 1698.12 902.861 -292.671 949.113 
12192300 24312.6 -15797.1 1680.88 650.853 -215.863 685.717 
9102.5 3
12203203 24531.6 -14666 1455.5 977.679 -504.712 1100.27 
12202803 25274.1 -15217.1 1730.38 835.565 -227.927 866.095 
12192300 24729.8 -15906.6 1686.62 827.629 -217.262 855.671 
9103 3
12203203 24900.2 -14921.1 1456.67 712.954 -493.445 867.059 
12202803 25716.9 -15300.6 1737.56 856.41 -161.374 871.481 
12192300 25224.6 -15958 1723.78 957.071 -99.3714 962.216 
9103.5 3
12203203 25336.4 -15162 1471.75 832.353 -459.712 950.866 
12202803 26196.1 -15417.4 1685 914.573 -222.938 941.353 
12192300 25726.8 -16114.8 1712.25 958.386 -299.141 1003.99 
9104 3
12203203 25721.2 -15373.2 1538 801.823 -440.104 914.665 
12202803 26695.1 -15578.9 1659.75 1039.58 -336.458 1092.67 
12192300 26278.5 -16174.9 1702.75 1149.48 -125.26 1156.28 
9104.5 3
12203203 26202.5 -15545 1517 1008.91 -360.063 1071.23 
12202803 27182.2 -15639.2 1647.75 1021.23 -126.572 1029.04 
12192300 26788.2 -16295 1778 1068.66 -251.834 1097.93 
9105 3
12203203 26649.8 -15687.1 1512.89 882.205 -280.298 925.663 
12202803 27670 -15779.7 1729.44 962.032 -276.956 1001.1 
12192300 27359.6 -16385.6 1732.33 1126.84 -178.611 1140.9 
9105.5 3
12203203 27098.4 -16014.5 1522.2 884.856 -645.737 1095.42 
12202803 28159.3 -15961.1 1756.1 965.089 -357.857 1029.3 
12192300 27905.6 -16545.9 1758 1077.01 -316.261 1122.49 
9106 3
12203203 27764.5 -16132.9 1551.09 1326.8 -235.875 1347.61 
12202803 28638.2 -16170.2 1781.09 953.948 -416.498 1040.91 
12192300 28366 -16690.5 1766.45 917.131 -288.138 961.329 
9106.5 3
12203203 28243.4 -16183.4 1606.4 952.178 -100.38 957.454 
12202803 29093.6 -16328.1 1762.3 905.404 -313.953 958.291 
12192300 28873 -16939.5 1740.9 1007.95 -494.939 1122.91 
9107 3
12203203 28690.6 -16363.1 1536.78 907.009 -364.526 977.52 
12202803 29520.1 -16441.9 1748 865.134 -230.809 895.394 
12192300 29309.6 -17141.6 1724.22 885.508 -409.849 975.757 
9107.5 3
12203203 29156.7 -16418.3 1514.78 939.74 -111.335 946.312 
12202803 30082.1 -16565.3 1759.78 1133.06 -248.88 1160.08 
12192300 29768.9 -17327.8 1700.44 926.075 -375.448 999.288 
9108 3
12203203 29755.7 -16610 1476.33 1149.71 -367.882 1207.14 
12202803 30591.3 -16590.9 1753.44 977.394 -49.051 978.624 
12192300 30333 -17533.6 1657.22 1082.75 -394.967 1152.54 
9108.5 3
12203203 30262.9 -16768.4 1469.25 1022.6 -319.304 1071.29 
12202803 31083.2 -16843.4 1731.75 991.767 -509.045 1114.78 
12192300 30845.8 -17677.9 1605.88 1033.77 -290.967 1073.94 
9109 3
12203203 30795.7 -16946.4 1434.78 1059.23 -354.015 1116.82 
12202803 31573.4 -17030.1 1705.89 974.542 -371.245 1042.86 
12192300 31473 -17915.6 1556.56 1247.02 -472.526 1333.54 
9109.5 3
12203203 31343.6 -17168.6 1396 1059.88 -429.75 1143.69 
12202803 31982.1 -17305 1713.5 790.485 -531.7 952.665 
12192300 31823.6 -18122.9 1463 678.191 -401.005 787.876 
9110 3
12203203 31855.2 -17502.6 1375.5 1052.73 -687.243 1257.19 
12202803 32591.2 -17635.1 1750.62 1253.34 -679.27 1425.58 
12192300 32159.9 -18264.9 1478.88 691.872 -292.181 751.037 
9110.5 3
12203203 32342.1 -17667.8 1354 983.586 -333.586 1038.61 
12202803 33080.2 -17769.8 1720.5 987.879 -271.97 1024.63 
12192300 32737.4 -18494.2 1682.25 1166.67 -463.384 1255.32 
9111 3
12203203 32855.6 -17752.6 1455.25 1035.28 -171.119 1049.33 
12202803 33515.1 -17726 1712.88 876.764 88.2056 881.19 
12192300 33144.9 -18621.6 1702.5 821.573 -256.804 860.773 
9111.5 3
12203203 33239.2 -17937 1452 768.788 -369.489 852.969 
12202803 33988.6 -17774.1 1699.12 948.898 -96.4429 953.786 
12192300 33382 -18611.2 1697.62 475.2 20.7916 475.655 
9112 3
12203203 33536.1 -18070.4 1456.88 612.113 -275 671.05 
12202803 34408 -17939.4 1709.12 864.691 -340.722 929.398 
12192300 33722.4 -18672.6 1698.5 701.804 -126.546 713.122 
9112.5 3
12203203 33985.4 -18167.1 1482.89 886.232 -190.801 906.538 
12202803 34835.8 -18128.4 1725 843.743 -372.918 922.481 
12192300 34303.4 -18681.8 1697 1146.09 -18.0528 1146.24 
9113 3
12203203 34469.4 -18281.4 1546.5 930.636 -219.738 956.226 
12202803 35312.4 -18275.4 1755.62 916.533 -282.559 959.1 
12192300 34920.4 -18839.4 1704.38 1186.4 -303.072 1224.5 
9113.5 3
12203203 34887 -18471.4 1546.38 847.11 -385.396 930.658 
12202803 35736.4 -18492.5 1760.88 860.041 -440.416 966.248 
12192300 35383.9 -19052.6 1726.88 940.162 -432.556 1034.9 
9114 3
12203203 35331.2 -18672.8 1547.5 854.327 -387.26 938 
12202803 36300.9 -18667.4 1766.25 1085.58 -336.298 1136.47 
12192300 35933.9 -19293.9 1731.25 1057.69 -463.942 1154.97 
9114.5 3
12203203 35762.4 -18842.2 1567.12 857.107 -336.978 920.971 
12202803 36771 -18869.1 1733.88 934.642 -401.093 1017.07 
12192300 36525 -19600 1724.38 1175.2 -608.598 1323.44 
9115 3
12203203 36255 -19038.6 1547.25 999.239 -398.327 1075.71 
12202803 37351.5 -19154.5 1737.75 1177.48 -578.854 1312.08 
12192300 37035 -19871 1759.38 1034.48 -549.696 1171.46 
9115.5 3
12203203 36775 -19238.6 1508.38 1042.08 -400.802 1116.5 
12202803 37921.9 -19435.6 1778.75 1143.04 -563.377 1274.33 
12192300 37640.6 -20045.5 1809 1213.68 -349.699 1263.05 
9116 3
12203203 37315.9 -19471.8 1494 1094.89 -471.913 1192.26 
12202803 38493.5 -19586.4 1811.88 1157.14 -305.162 1196.7 
12192300 38287 -20197.4 1846.38 1308.45 -307.439 1344.08 
9116.5 3
12203203 37802.4 -19667 1546.88 978.873 -392.857 1054.77 
12202803 38941.8 -19808.5 1831.5 901.911 -446.932 1006.57 
12192300 38715.2 -20423.5 1848.12 861.67 -454.98 974.414 
9117 3
12203203 38362.2 -19915.5 1600 1135.65 -504.057 1242.49 
12202803 39389.4 -20009.8 1815.25 907.961 -408.215 995.507 
12192300 39201.2 -20695 1828 985.801 -550.71 1129.2 
9117.5 3
12203203 38770.5 -20138 1606.25 823.085 -448.589 937.39 
12202803 39821.2 -20266.5 1796.88 870.716 -517.641 1012.97 
12192300 39692 -20916.6 1786.62 989.415 -446.825 1085.63 
9118 3
12203203 39208.4 -20446.6 1611.62 882.812 -622.228 1080.06 
12202803 40459.6 -20535 1773.88 1287.05 -541.331 1396.25 
12192300 40179.8 -21064 1745.88 983.367 -297.127 1027.28 
9118.5 3
12203203 39667.2 -20688.1 1605.5 872.386 -459.125 985.826 
12202803 40938.4 -20621.1 1771.38 910.171 -163.736 924.782 
12192300 40834.6 -21418.5 1719.12 1245.01 -673.954 1415.72 
9119 3
12203203 40061.6 -20916.4 1567.14 842.567 -487.828 973.599 
12202803 41329.7 -20781.1 1790 836.195 -341.918 903.399 
12192300 41222.1 -21629.7 1756 828.03 -451.313 943.036 
9119.5 3
12203203 40600.2 -21316.5 1546.38 1126.94 -836.97 1403.75 
12202803 41695.6 -20851.5 1799.75 765.504 -147.191 779.526 
12192300 41766.1 -21635.9 1758.88 1138.04 -12.8885 1138.11 
9120 3
12203203 41269 -21709.4 1530 1353.74 -795.402 1570.12 
12202803 42092.9 -20916.9 1819.71 804.114 -132.302 814.925 
12192300 42261.6 -21632.3 1756.57 1002.93 7.26576 1002.95 
9120.5 3
12203203 41712.4 -22119.9 1522.33 830.42 -768.652 1131.56 
12202803 42570.4 -20910.9 1839.33 894.358 11.1765 894.428 
12192300 42728.8 -21577.7 1756.22 874.918 102.283 880.877 
9121 3
12203203 42194.8 -22408.1 1555.25 916.931 -547.977 1068.2 
12202803 43036.6 -20899.2 1898.38 886.275 22.1272 886.551 
12192300 43085.4 -21583.9 1780.38 677.941 -11.8029 678.044 
9121.5 3
12203203 42553.4 -22591 1549.62 740.961 -377.841 831.737 
12202803 43442.9 -21140.4 1942.5 839.36 -498.192 976.074 
12192300 43311.8 -21759.5 1766.25 467.717 -362.862 591.969 
9122 3
12203203 43136.8 -22913.6 1532.5 1185.72 -655.742 1354.97 
12202803 44035.9 -21485.9 1871.38 1205.28 -702.236 1394.94 
12192300 43662.8 -21900.6 1757.88 713.415 -286.839 768.92 
9122.5 3
12203203 43847.1 -23187.4 1483.88 1426.46 -549.699 1528.71 
12202803 44394.1 -21649.4 1791.88 719.378 -328.313 790.755 
12192300 43954.1 -21939.6 1734.88 585.09 -78.3133 590.308 
9123 3
12203203 44462 -23249.3 1505.67 1215.17 -122.447 1221.32 
12202803 44836 -21734.3 1776.78 873.271 -167.902 889.265 
12192300 44326 -22080.1 1731.89 734.931 -277.641 785.626 
9123.5 3
12203203 45019.8 -23548 1519.25 1097.93 -587.927 1245.44 
12202803 45273 -21970 1809.75 860.236 -463.911 977.353 
12192300 44685.2 -22269.8 1716.88 707.185 -373.305 799.667 
9124 3
12203203 45513.2 -23631 1534.25 987 -166 1000.86 
12202803 45584.5 -22177 1807 623 -414 748.014 
12192300 45111.2 -22476.9 1743.5 852 -414.25 947.368 
9124.5 3
12203203 46108.9 -23717.4 1503.75 1205.72 -174.848 1218.33 
12202803 45946.2 -22361 1838.62 732.287 -372.47 821.571 
12192300 45482.9 -22691.5 1750.5 752.277 -434.464 868.723 
9125 3
12203203 46656.1 -23838.9 1498.75 1092.32 -242.515 1118.91 
12202803 46318.8 -22567.2 1873.5 743.513 -411.677 849.876 
12192300 45816.9 -22882.8 1752.88 666.667 -381.737 768.223 
9125.5 3
12203203 47312.6 -23701 1500 1323.59 277.974 1352.46 
12202803 46735.1 -22836.9 1860.25 839.466 -543.599 1000.1 
12192300 46195.1 -23082.9 1823.5 762.601 -403.478 862.76 
9126 2
12202803 47045.2 -23147 1857.75 621.493 -621.493 878.924 
12192300 46519.8 -23347 1841.38 650.551 -529.309 838.68 
9126.5 2
12202803 47287.4 -23367.1 1858.75 483.283 -439.371 653.154 
12192300 46800 -23675.8 1802.88 559.381 -656.188 862.258 
9127 2
12202803 47311.9 -23948.4 1857.25 50.8299 -1205.91 1206.98 
12192300 46729.6 -24080 1803.25 -146.006 -838.693 851.307 
9127.5 2
12202803 47036.1 -24505.8 1848.56 -539.655 -1090.81 1217 
12192300 46758.3 -24041.8 1786 56.1807 74.7989 93.5475 
9128 2
12202803 47038.8 -24803.8 1844 5.14403 -580.843 580.865 
12192300 46943.9 -23966.5 1773 361.68 146.74 390.314 
