# Supplementary material for: Intrinsic group behaviour II: On the dependence of triad spatial dynamics on social and personal features; and on the effect of social interaction on small group dynamics
Source: PLoS One. 2019 Dec 3;14(12):e0225704. doi: 10.1371/journal.pone.0225704 (PMC6890182; doi:10.1371/journal.pone.0225704)
Supplement: S4 Data Set — (ZIP) [file pone.0225704.s004.zip › set_3_nint/group_traj_triad_noint/traj_3_0324_20.dat]

3 12105002 12111200 12105700 0 0 1 0 1 1 0 30 10 40 1642.16 1720.73 1561.17 
8450.5 1
12105002 45187.5 -23092.3 1531.17 0 0 0 
8451 1
12105002 44868.8 -22957 1671.38 -777.439 330.081 844.609 
8451.5 1
12105002 44424.8 -22789.8 1717.89 -915.407 344.788 978.186 
8452 1
12105002 43633.9 -22849.3 1639.11 -1538.69 -115.867 1543.05 
8452.5 1
12105002 43099.2 -22767.7 1511.78 -1073.63 163.989 1086.08 
8453 1
12105002 42565.2 -22594.1 1488.11 -1055.34 342.995 1109.68 
8453.5 1
12105002 42015.9 -22617.4 1549.44 -1089.95 -46.2963 1090.93 
8454 1
12105002 41506.4 -22508.7 1610.89 -1010.8 215.829 1033.59 
8454.5 1
12105002 41007.9 -22314.6 1618.38 -1025.86 399.263 1100.82 
8455 1
12105002 40561.2 -22132.7 1691.89 -920.934 375.172 994.421 
8455.5 1
12105002 40227.1 -21942.4 1681.25 -660.271 376.07 759.86 
8456 1
12105002 39824.8 -21717.9 1678.78 -807.926 450.775 925.172 
8456.5 1
12105002 39363.3 -21307 1705 -878.942 782.646 1176.89 
8457 2
12105700 43986.8 -22762.2 1456.75 0 0 0 
12105002 39013 -21027.8 1764.78 -697.875 556.22 892.418 
8457.5 2
12105700 43231.2 -22584.8 1512.11 -2128.25 499.922 2186.17 
12105002 38655 -20814.1 1793.89 -724.696 432.524 843.956 
8458 2
12105700 42023 -22315.7 1508.89 -2416.44 538.222 2475.66 
12105002 38086.7 -20652.2 1778.89 -1136.67 323.778 1181.88 
8458.5 2
12105700 41040 -22071.7 1565.22 -1969.94 488.978 2029.72 
12105002 37617.2 -20550.1 1755.11 -940.77 204.631 962.768 
8459 2
12105700 40157 -21799.5 1616.38 -1816.87 560.014 1901.22 
12105002 37205.5 -20318.2 1726.25 -847.165 477.08 972.263 
8459.5 2
12105700 39288.4 -21349.8 1641 -1813.27 938.877 2041.92 
12105002 36735.6 -20085.7 1697.44 -981.095 485.56 1094.68 
8460 2
12105700 38738 -21161.6 1723 -1068.82 365.48 1129.58 
12105002 36095.2 -19833.3 1638.67 -1243.37 489.968 1336.42 
8460.5 2
12105700 38061.5 -21210.1 1802 -1355.71 -97.3336 1359.2 
12105002 35473.1 -19624.2 1594.38 -1246.69 419.005 1315.22 
8461 2
12105700 37507.4 -21074.6 1802 -1105.9 270.598 1138.52 
12105002 34987 -19428.7 1661.67 -970.309 390.386 1045.9 
8461.5 2
12105700 37024.3 -20910.6 1768.89 -956.656 324.752 1010.27 
12105002 34437.6 -19260.4 1656.89 -1088.01 333.113 1137.86 
8462 2
12105700 36455 -20705.9 1745 -1103.36 396.641 1172.49 
12105002 33882.7 -19007.9 1707 -1075.37 489.449 1181.51 
8462.5 2
12105700 35858 -20418.7 1705.56 -1208.5 581.422 1341.09 
12105002 33578.4 -18894.3 1675.89 -615.834 229.87 657.337 
8463 2
12105700 35060.1 -20133.9 1705.5 -1586.28 566.137 1684.28 
12105002 33016.2 -18701.1 1633.4 -1117.78 384.162 1181.95 
8463.5 2
12105700 34501 -19859.4 1734.67 -1102.76 541.332 1228.46 
12105002 32416.7 -18600.3 1656.56 -1182.51 198.751 1199.1 
8464 2
12105700 33971 -19576.7 1762.67 -1113.45 594.071 1262.01 
12105002 31730.8 -18247.2 1690.67 -1440.94 741.83 1620.69 
8464.5 2
12105700 33421 -19247 1718.89 -1091.27 654.101 1272.29 
12105002 31106.2 -18052.6 1654.78 -1239.2 386.243 1298 
8465 2
12105700 32916.5 -19002.4 1682.75 -1000.99 485.367 1112.46 
12105002 30538.4 -17734.9 1595.12 -1126.68 630.319 1291.01 
8465.5 2
12105700 32313.7 -18768.6 1677.33 -1217.85 472.363 1306.24 
12105002 30027.6 -17477.4 1579 -1031.96 520.062 1155.6 
8466 2
12105700 31610.7 -18543.2 1612.89 -1375.73 440.965 1444.68 
12105002 29444.7 -17305.1 1641.11 -1140.68 337.247 1189.49 
8466.5 2
12105700 30767.8 -18216.8 1515 -1716.68 664.856 1840.93 
12105002 28971.2 -17195.8 1670 -964.245 222.675 989.623 
8467 2
12105700 30080.1 -18015.4 1506.33 -1361.72 398.68 1418.88 
12105002 28441.2 -17102.1 1692.22 -1049.5 185.479 1065.77 
8467.5 2
12105700 29442.1 -17784.8 1602.33 -1281.12 463.186 1362.29 
12105002 27987.1 -16980.6 1665.44 -911.87 244.087 943.973 
8468 2
12105700 28881 -17726.1 1656.22 -1156.93 120.962 1163.24 
12105002 27444.1 -16732.1 1677.44 -1119.59 512.257 1231.21 
8468.5 2
12105700 28249.1 -17593.4 1675.78 -1236.57 259.622 1263.53 
12105002 27013.7 -16506.3 1669 -842.357 441.835 951.201 
8469 2
12105700 27780.4 -17355.8 1721.11 -948.718 481.107 1063.73 
12105002 26487.3 -16002.9 1639.56 -1065.45 1019.12 1474.38 
8469.5 2
12105700 27300.2 -17120.9 1729.33 -966.242 472.613 1075.63 
12105002 25939.7 -15367 1597.89 -1101.95 1279.45 1688.58 
8470 2
12105700 26758.6 -16870.6 1686.11 -1076.87 497.681 1186.31 
12105002 25360.6 -14878.2 1608.44 -1151.31 971.725 1506.58 
8470.5 2
12105700 26049 -16498.9 1642.78 -1433.45 750.842 1618.19 
12105002 24849.4 -14577.8 1673 -1032.55 606.958 1197.73 
8471 2
12105700 25402.3 -16185.1 1678.44 -1265.49 614.047 1406.6 
12105002 24303 -14232.6 1649 -1069.36 675.582 1264.89 
8471.5 2
12105700 24863.4 -15886 1658.11 -1102.02 611.679 1260.4 
12105002 23681.3 -13989.6 1625.11 -1271.3 496.933 1364.97 
8472 3
12111200 24578.4 -14596.2 1456.67 0 0 0 
12105700 24372.9 -15580.7 1688 -981.111 610.667 1155.64 
12105002 22958.6 -13724.2 1579.78 -1445.56 530.667 1539.88 
8472.5 3
12111200 23990.1 -14355.4 1545.89 -1127.08 461.26 1217.81 
12105700 23883.1 -15261.7 1668.56 -938.272 611.111 1119.74 
12105002 22451.3 -13361.8 1552 -971.69 694.338 1194.27 
8473 3
12111200 23480.3 -14027.4 1522.44 -995.66 640.625 1183.95 
12105700 23440.1 -14929.4 1652.67 -865.234 648.872 1081.51 
12105002 21756.3 -12964.7 1584.11 -1357.42 775.608 1563.38 
8473.5 3
12111200 22847.2 -13741 1461.44 -1289.43 583.39 1415.27 
12105700 22860.6 -14505 1647.11 -1180.36 864.449 1463.05 
12105002 21171.2 -12691.2 1652.33 -1191.67 556.913 1315.38 
8474 3
12111200 22255.8 -13412.4 1466.33 -1182.89 657.111 1353.15 
12105700 22209.9 -14068 1636.78 -1301.33 874 1567.59 
12105002 20682.4 -12376.1 1652.78 -977.556 630.222 1163.1 
8474.5 3
12111200 21579.1 -13033.2 1548.56 -1339.93 750.935 1536.01 
12105700 21626.9 -13610.6 1717.44 -1154.46 905.831 1467.41 
12105002 20432.9 -12176.1 1643 -494.169 396.04 633.286 
8475 3
12111200 20963.8 -12661.2 1567.89 -1216.07 735.178 1421.03 
12105700 21271.2 -13234 1743 -702.899 744.181 1023.66 
12105002 20037.7 -11910.2 1678.33 -781.072 525.472 941.379 
8475.5 3
12111200 20566.8 -12373.2 1560.75 -848.35 615.325 1048.01 
12105700 20915.6 -12923.6 1745 -759.823 663.194 1008.54 
12105002 19681.9 -11714.5 1695.75 -760.239 418.21 867.676 
8476 3
12111200 20269.9 -12034.1 1585.33 -590.181 674.232 896.049 
12105700 20555.9 -12593.8 1719.33 -715.181 655.76 970.312 
12105002 19095 -11429.6 1667.44 -1166.75 566.49 1297 
8476.5 3
12111200 19635 -11629.8 1593.67 -1249.78 795.932 1481.71 
12105700 20139.1 -12228.9 1687.89 -820.429 718.285 1090.43 
12105002 18346.7 -11030.7 1652.22 -1473.1 785.214 1669.3 
8477 3
12111200 19159.2 -11208 1564.33 -947.764 840.195 1266.56 
12105700 19782.3 -11876.9 1669.11 -710.713 701.195 998.392 
12105002 17622.4 -10599.8 1666.44 -1442.67 858.344 1678.71 
8477.5 3
12111200 18652.8 -10837.4 1537.25 -1035.73 757.924 1283.43 
12105700 19447.2 -11498.1 1672.25 -685.242 774.568 1034.17 
12105002 17234.2 -10116.4 1657.88 -793.854 988.554 1267.85 
8478 3
12111200 17953.8 -10430 1511.22 -1447.15 843.427 1674.99 
12105700 19068.3 -11112.3 1661 -784.507 798.741 1119.57 
12105002 16835.6 -9671.67 1631.44 -825.454 920.721 1236.57 
8478.5 3
12111200 17218.2 -9946.9 1609.2 -1428.31 938.058 1708.8 
12105700 18556.6 -10664.1 1629.8 -993.657 870.356 1320.94 
12105002 16393.8 -9121.6 1640.3 -857.778 1068.09 1369.89 
8479 3
12111200 16576.7 -9405.56 1558.67 -1196.89 1009.97 1566.07 
12105700 17930.6 -10204.2 1633.56 -1167.99 857.981 1449.25 
12105002 15777 -8477.89 1618.11 -1150.75 1200.95 1663.28 
8479.5 3
12111200 16005.1 -9002.78 1522.67 -1143.11 805.556 1398.44 
12105700 17189.6 -9773.56 1749.11 -1482 861.333 1714.12 
12105002 15405.9 -8186.78 1596.11 -742.222 582.222 943.333 
8480 3
12111200 15442.8 -8677.62 1531.5 -1166.72 674.591 1347.71 
12105700 16636.2 -9416.62 1761.5 -1147.94 740.52 1366.06 
12105002 14996.6 -7838 1631.88 -849.095 723.605 1115.6 
8480.5 3
12111200 14940.9 -8266.11 1514.67 -1041.21 853.763 1346.48 
12105700 16131.7 -8893 1772 -1046.85 1086.36 1508.67 
12105002 14500.4 -7147.11 1617.22 -1029.42 1433.38 1764.73 
8481 3
12111200 14332.9 -7798.89 1497.22 -1155.89 888.255 1457.77 
12105700 15592 -8310.33 1732.78 -1025.98 1107.73 1509.87 
12105002 14013.7 -6628.44 1617 -925.433 986.058 1352.31 
8481.5 3
12111200 13690 -7206.11 1523.56 -1268.03 1169.19 1724.79 
12105700 15088.6 -7825.44 1685 -992.987 956.388 1378.66 
12105002 13661.6 -6273.67 1620.56 -694.499 699.759 985.896 
8482 3
12111200 13265.7 -6753.67 1537.22 -845.286 901.284 1235.65 
12105700 14510.1 -7418.44 1662.33 -1152.28 810.757 1408.93 
12105002 13257.9 -5927.89 1597.22 -804.117 688.8 1058.8 
8482.5 3
12111200 12940.2 -6316.67 1551.67 -660.131 886.41 1105.21 
12105700 13959.6 -6895.33 1639.78 -1116.75 1061.08 1540.46 
12105002 12858.6 -5554.67 1593.78 -810.007 757.043 1108.7 
8483 3
12111200 12507.3 -5765.22 1517.67 -864.05 1100.69 1399.32 
12105700 13610.9 -6510.78 1628.89 -695.941 767.576 1036.1 
12105002 12276.2 -5135.33 1601.33 -1162.34 836.993 1432.34 
8483.5 3
12111200 11889.8 -5215.38 1468.12 -1265.54 1126.74 1694.44 
12105700 13197.2 -6090.38 1619.5 -847.621 861.481 1208.56 
12105002 11863.4 -4477.62 1628.75 -845.998 1347.76 1591.28 
8484 3
12111200 11427 -4748.33 1470.11 -970.126 979.123 1378.34 
12105700 12705 -5663.78 1600.44 -1031.97 894.334 1365.58 
12105002 11419.4 -4000.44 1602.56 -930.672 1000.38 1366.35 
8484.5 3
12111200 10845 -4274.67 1476.22 -1152.48 937.954 1485.92 
12105700 12128.7 -5169 1601.56 -1141.25 979.758 1504.12 
12105002 11057.8 -3599.78 1584 -716.172 793.399 1068.82 
8485 3
12111200 10373.3 -3746.78 1520.33 -935.847 1047.4 1404.58 
12105700 11525.8 -4536.44 1642.33 -1196.21 1255.07 1733.82 
12105002 10680.1 -3167.89 1595.33 -749.339 856.922 1138.34 
8485.5 3
12111200 10020.6 -3326.33 1532.33 -691.721 824.401 1076.16 
12105700 11117.2 -4123.11 1641.44 -801.089 810.458 1139.55 
12105002 10347 -2731.67 1643.11 -653.159 855.338 1076.21 
8486 3
12111200 9660.12 -2848 1556.25 -738.587 980.191 1227.31 
12105700 10598.9 -3542.38 1670.88 -1062.19 1190.03 1595.12 
12105002 9915.75 -2232 1620.62 -883.709 1023.91 1352.53 
8486.5 3
12111200 9282.33 -2464.11 1528.56 -785.43 798.106 1119.76 
12105700 10134.4 -3237.67 1715.67 -965.552 633.489 1154.82 
12105002 9594.44 -1912.78 1605.33 -667.995 663.664 941.63 
8487 3
12111200 8823.22 -1983.44 1584 -879.523 920.817 1273.37 
12105700 9742.89 -2875.11 1698.56 -750.106 694.551 1022.28 
12105002 9086 -1423.33 1639 -974.032 937.633 1352 
8487.5 3
12111200 8373 -1411.44 1589.78 -875.919 1112.84 1416.21 
12105700 9320.11 -2511.11 1719.22 -822.525 708.171 1085.38 
12105002 8673.11 -924.889 1675.78 -803.286 969.736 1259.23 
8488 3
12111200 7932.75 -868.875 1617 -891.194 1098.32 1414.4 
12105700 8968.62 -1928 1746.62 -711.51 1180.39 1378.25 
12105002 8228.25 -365.375 1643.5 -900.529 1132.62 1446.99 
8488.5 3
12111200 7484.11 -403.111 1551.89 -915.59 950.539 1319.78 
12105700 8626.44 -1403.22 1745.33 -698.328 1070.98 1278.53 
12105002 7747.89 102.111 1593.56 -980.329 954.053 1367.94 
8489 3
12111200 7094.44 90 1498.44 -770.092 974.528 1242.07 
12105700 8309.67 -767.778 1681.33 -626.043 1255.82 1403.21 
12105002 7258.22 711.222 1587.56 -967.721 1203.78 1544.53 
8489.5 3
12111200 6634 599.333 1483.33 -904.606 1000.65 1348.93 
12105700 7978.56 -198.222 1681.22 -650.513 1118.97 1294.32 
12105002 7027.44 1032 1533.67 -453.394 630.212 776.359 
8490 3
12111200 6145.5 942.125 1431 -980.924 688.337 1198.34 
12105700 7537.5 383.375 1714.5 -885.654 1167.87 1465.71 
12105002 6523.25 1406.88 1493.88 -1012.44 752.761 1261.62 
8490.5 3
12111200 5744.78 1311.78 1376.78 -836.581 771.718 1138.16 
12105700 7131.22 868.889 1704.67 -848.179 1013.6 1321.66 
12105002 6060.44 1885.89 1440.33 -966.191 1000.03 1390.53 
8491 3
12111200 5301.78 1710.22 1335.67 -847.036 761.844 1139.24 
12105700 6692.11 1308.11 1706.89 -839.601 839.813 1187.52 
12105002 5523.33 2330 1378 -1026.98 849.161 1332.58 
8491.5 3
12111200 4840.67 1978.78 1323.67 -904.139 526.58 1046.3 
12105700 6240.11 1628.67 1661.33 -886.275 628.54 1086.53 
12105002 5039.22 2748.56 1363.56 -949.237 820.697 1254.83 
8492 3
12111200 4411.25 2517.25 1291 -881.759 1105.69 1414.23 
12105700 5880.75 2039.38 1661.25 -737.908 843.344 1120.6 
12105002 4626.38 3127 1349.38 -847.736 777.093 1150.01 
8492.5 3
12111200 3818.22 2946 1383 -1198.04 866.162 1478.35 
12105700 5472.44 2595 1636.78 -824.86 1122.47 1392.96 
12105002 4163.56 3332 1501 -934.989 414.141 1022.6 
8493 3
12111200 3411.78 3253.11 1468.89 -783.13 591.736 981.552 
12105700 4922.78 3013.44 1615.44 -1059.09 806.251 1331.06 
12105002 3685.78 3674.44 1575.33 -920.574 659.816 1132.61 
8493.5 3
12111200 3048.5 3571.38 1510.38 -749.026 656.214 995.82 
12105700 4307 3234.38 1613.38 -1269.64 455.527 1348.89 
12105002 3314.88 4033.38 1611.75 -764.748 740.063 1064.21 
8494 3
12111200 2716.11 3876.44 1514.67 -691.037 634.24 937.973 
12105700 3742.67 3435.33 1653.33 -1173.25 417.793 1245.42 
12105002 2856.56 4428.78 1597.67 -952.847 822.043 1258.44 
8494.5 3
12111200 2369.67 4218.56 1566.33 -692.889 684.222 973.784 
12105700 3322.89 3718.11 1661.22 -839.556 565.556 1012.28 
12105002 2475.33 4833 1621 -762.444 808.444 1111.26 
8495 3
12111200 1898.11 4506.11 1549.67 -930.09 567.171 1089.38 
12105700 2750.89 3927.78 1668.33 -1128.21 413.544 1201.61 
12105002 1878.89 5091.33 1666.78 -1176.42 509.533 1282.02 
8495.5 3
12111200 1321.44 4819 1558.22 -1098.41 595.979 1249.68 
12105700 2199.22 4173.56 1711.67 -1050.79 468.148 1150.36 
12105002 1317.44 5464.11 1700 -1069.42 710.053 1283.68 
8496 3
12111200 562.333 5029.33 1535.33 -1494.31 414.042 1550.61 
12105700 1614.78 4357.22 1727.89 -1150.48 361.549 1205.95 
12105002 605.444 5753.78 1656.89 -1401.57 570.21 1513.13 
8496.5 3
12111200 -80.75 5123.62 1566.88 -1339.76 196.441 1354.08 
12105700 1002 4561.25 1720.88 -1276.62 425.058 1345.52 
12105002 50.625 5980.38 1662.75 -1155.87 472.078 1248.56 
8497 3
12111200 -691.3 5256.8 1585.7 -1216.24 265.289 1244.83 
12105700 169.6 4706 1780.8 -1658.17 288.347 1683.05 
12105002 -543.9 6067 1655.8 -1184.31 172.56 1196.82 
8497.5 3
12111200 -1214 5344.5 1602.25 -1033 173.32 1047.44 
12105700 -503.5 4830.12 1762.25 -1330.24 245.306 1352.67 
12105002 -1263.75 6174.38 1632.62 -1422.63 212.204 1438.37 
8498 3
12111200 -1784.22 5414.44 1599.67 -1187.96 145.718 1196.87 
12105700 -1066.11 4954.67 1726.11 -1172.11 259.462 1200.48 
12105002 -1927.78 6199.67 1620.22 -1383.39 52.691 1384.39 
8498.5 3
12111200 -2435.78 5427 1573.11 -1272.57 24.5226 1272.81 
12105700 -1606.89 5106.56 1734.11 -1056.21 296.658 1097.08 
12105002 -2432.33 6178.78 1596.56 -985.46 -40.7986 986.304 
8499 3
12111200 -3166.89 5475.22 1436.44 -1459.3 96.2519 1462.47 
12105700 -2215.11 5191 1727.67 -1214.02 168.552 1225.66 
12105002 -3090.44 6415.11 1588.22 -1313.6 471.723 1395.73 
8499.5 3
12111200 -3851.44 5488.33 1360.56 -1350.21 25.8602 1350.46 
12105700 -2849 5248.22 1713.78 -1250.27 112.864 1255.36 
12105002 -3687.56 6465.22 1565.89 -1177.73 98.8385 1181.87 
8500 3
12111200 -4460.25 5676 1292.12 -1250.11 385.352 1308.16 
12105700 -3312.5 5411 1656.25 -951.745 334.246 1008.73 
12105002 -4362.62 6647.88 1534.62 -1386.18 375.057 1436.02 
8500.5 3
12111200 -4933.33 5892.33 1262.67 -977.445 446.97 1074.79 
12105700 -3813.33 5686.78 1590.89 -1034.78 569.789 1181.28 
12105002 -5118.11 6779 1224.89 -1560.92 270.919 1584.26 
8501 3
12111200 -5488.56 6163.56 1258.56 -1076.01 525.624 1197.53 
12105700 -4415.89 5982.56 1537.78 -1167.74 573.213 1300.84 
12105002 -5473.78 6928.67 1219.56 -689.276 290.052 747.818 
8501.5 3
12111200 -6093.67 6539.67 1275.11 -1234.92 767.574 1454.03 
12105700 -4981 6284.67 1392.56 -1153.29 616.553 1307.75 
12105002 -5708.89 7213.44 1197.22 -479.819 581.179 753.654 
8502 3
12111200 -6907.56 7555.33 1360.22 -1608.48 2007.25 2572.2 
12105700 -5359.44 6573.78 1345.89 -747.914 571.366 941.188 
12105002 -6061.78 7272 1225.67 -697.409 115.722 706.945 
8502.5 3
12111200 -7698.11 7675 1334.22 -1517.38 229.686 1534.67 
12105700 -5947.56 6937.44 1353.78 -1128.81 698.017 1327.19 
12105002 -6481.44 6921.44 1330.56 -805.502 -672.851 1049.55 
8503 3
12111200 -8291.75 7963.62 1255.88 -1204.14 585.446 1338.91 
12105700 -6653 7454.25 1415.88 -1430.92 1048.29 1773.82 
12105002 -6664.5 6820.5 1246.25 -371.309 -204.755 424.023 
8503.5 2
12111200 -8488.44 8360.56 1282.67 -407.235 821.802 917.169 
12105700 -7242.11 7837.44 1532.56 -1219.69 793.363 1455.02 
8504 2
12111200 -8542.22 8581.89 1278 -108.205 445.339 458.296 
12105700 -7496.78 8046.11 1553.33 -512.408 419.852 662.448 
8504.5 2
12111200 -8533.56 9073.56 1344.11 17.23 977.469 977.62 
12105700 -7760.44 8256.11 1523.22 -524.188 417.495 670.131 
8505 2
12111200 -8574 9441 1335.73 -78.5329 713.484 717.793 
12105700 -7972.27 8423 1483 -411.317 324.056 523.635 
8505.5 2
12111200 -8664.27 9653.09 1259.82 -186.129 437.301 475.264 
12105700 -8132.91 8623.73 1456.73 -331.209 413.871 530.083 
8506 2
12111200 -8855.73 9922.09 1300.18 -385.997 542.339 665.676 
12105700 -8327.82 9104.91 1509.91 -392.962 970.125 1046.69 
8506.5 2
12111200 -9103.4 10336.4 1225.2 -484.682 810.781 944.607 
12105700 -8517.5 9553.3 1486.6 -371.197 877.477 952.761 
8507 2
12111200 -9165.7 11173.8 1072 -123.611 1661.51 1666.1 
12105700 -8798.1 10162.1 1491.5 -556.746 1207.94 1330.07 
8507.5 2
12111200 -8841 11654.2 1220.56 646.813 957.016 1155.1 
12105700 -8851.44 10505.6 1443.56 -106.264 684.174 692.378 
8508 2
12111200 -8463.78 11930.9 1074.11 754.444 553.333 935.609 
12105700 -8735.89 10968.7 1508.33 231.111 926.222 954.62 
8508.5 2
12111200 -8089 12249.1 1205.22 743.607 631.393 975.504 
12105700 -8598.78 11326.8 1366.78 272.046 710.538 760.837 
8509 2
12111200 -7851.56 12617.1 1113 483.594 749.491 891.964 
12105700 -8426.33 11590.3 1269.56 351.211 536.773 641.463 
8509.5 2
12111200 -7656.11 12925.6 1036.56 402.149 634.659 751.343 
12105700 -8172.44 11733.4 1233.33 522.405 294.467 599.682 
8510 1
12105700 -7843.56 11931.8 1318.11 647.419 390.42 756.029 
8510.5 1
12105700 -7643.67 12170.9 1316 400.579 479.181 624.562 
8511 1
12105700 -7504.33 12330.1 1292.78 282.623 322.966 429.165 
8511.5 1
12105700 -7330.67 12458.4 1299.56 345.95 255.644 430.157 
8512 1
12105700 -7213 12649.5 1236.4 230.267 373.886 439.105 
8512.5 1
12105700 -7066.56 12768.2 1100.89 277.883 225.279 357.729 
8513 1
12105700 -6803.67 12892 1029.11 545.413 256.8 602.844 
8513.5 1
12105700 -6650 12992.7 988 318.811 208.852 381.129 
