# Supplementary material for: Intrinsic group behaviour II: On the dependence of triad spatial dynamics on social and personal features; and on the effect of social interaction on small group dynamics
Source: PLoS One. 2019 Dec 3;14(12):e0225704. doi: 10.1371/journal.pone.0225704 (PMC6890182; doi:10.1371/journal.pone.0225704)
Supplement: S4 Data Set — (ZIP) [file pone.0225704.s004.zip › set_3_nint/group_traj_triad_noint/traj_3_0324_19.dat]

3 12091700 12103400 12085201 0 0 1 0 1 1 0 26.6667 0 40 1452.63 1768.31 1065.74 
8332 1
12085201 -31667 -4515 1570 0 0 0 
8332.5 1
12085201 -31730.2 -4463.67 1568.89 -220.286 178.862 283.756 
8333 1
12085201 -31859.6 -4300.38 1557 -252.247 318.307 406.138 
8333.5 1
12085201 -31925.7 -4221.89 1545.33 -133.149 158.238 206.804 
8334 1
12085201 -32009.6 -4237.88 1539.5 -168.93 -32.1652 171.965 
8334.5 1
12085201 -32127 -4281.67 1536.33 -230.599 -86.0347 246.126 
8335 1
12085201 -31866.9 -4492.38 1533.5 518.177 -419.738 666.849 
8335.5 1
12085201 -31763.1 -4710.78 1527.56 211.332 -444.812 492.462 
8336 1
12085201 -31692.8 -4666.88 1523.88 136.889 85.414 161.351 
8336.5 1
12085201 -31648.2 -4612.11 1524.11 89.234 109.747 141.447 
8337 1
12085201 -31897.2 -4262.38 1519.75 -493.124 692.547 850.172 
8337.5 1
12085201 -31794.4 -4092.88 1521.5 213.877 352.391 412.217 
8338 1
12085201 -31855.9 -3974.56 1524.67 -120.144 231.093 260.458 
8338.5 1
12085201 -31793.2 -3988.62 1521.38 124.531 -27.9711 127.633 
8339 1
12085201 -31788.7 -3922.56 1520.33 9.222 132.937 133.256 
8339.5 1
12085201 -31777.1 -3821.5 1521 23.1296 202.516 203.833 
8340 1
12085201 -31928.4 -3876.78 1521 -300.237 -109.678 319.643 
8340.5 1
12085201 -32014 -3953.12 1521 -171.798 -153.308 230.256 
8341 1
12085201 -32047.4 -4131.56 1521 -67.4283 -359.739 366.004 
8341.5 1
12085201 -32114 -4302.67 1521 -130.246 -334.855 359.294 
8342 1
12085201 -32036.2 -4477.89 1516.33 152.505 -343.573 375.899 
8342.5 1
12085201 -32018 -4621.62 1515.25 35.3144 -278.558 280.788 
8343 1
12085201 -31880.1 -4665.25 1515.38 301.037 -95.2511 315.747 
8343.5 1
12085201 -31759.8 -4636.56 1519.33 243.126 57.9686 249.941 
8344 1
12085201 -31895.3 -4461.56 1522.89 -258.201 333.333 421.638 
8344.5 1
12085201 -31934.1 -4112.88 1528.12 -77.5833 697.361 701.664 
8345 1
12085201 -31920.2 -4056.67 1539.67 27.8056 112.417 115.804 
8345.5 1
12085201 -31972.1 -4008.5 1539.5 -105.708 98.0991 144.214 
8346 1
12085201 -32006.4 -4132.12 1536.25 -71.6527 -258.63 268.372 
8346.5 1
12085201 -31979 -4365.25 1549.88 54.9699 -468.122 471.339 
8347 1
12085201 -31951.4 -4495.33 1553.78 54.8915 -259.13 264.88 
8347.5 1
12085201 -31931.1 -4191.22 1552.89 40.264 602.2 603.545 
8348 1
12085201 -31820.6 -3911.75 1551.75 220.531 557.829 599.839 
8348.5 1
12085201 -31834.6 -3910.56 1550.56 -27.8055 2.38412 27.9075 
8349 1
12085201 -31923.8 -4314.88 1546.75 -169.249 -767.21 785.656 
8349.5 1
12085201 -31886.4 -4513.56 1541.22 76.1338 -405.471 412.556 
8350 1
12085201 -31876 -4494.44 1536.33 20.4392 37.3994 42.6202 
8350.5 1
12085201 -31745.6 -4565.88 1531.12 268.814 -147.279 306.517 
8351 1
12085201 -31694.8 -4548.89 1532.67 102.103 34.1087 107.649 
8351.5 1
12085201 -31783.8 -4329 1530 -180.838 446.929 482.128 
8352 1
12085201 -31873.2 -4047.67 1524.67 -180.025 566.063 594 
8352.5 1
12085201 -31896.1 -3960.56 1524.89 -44.187 168.168 173.876 
8353 1
12085201 -31998.6 -3920.5 1524.25 -214.016 83.6233 229.774 
8353.5 1
12085201 -32135.2 -4064.78 1522.22 -279.912 -295.651 407.137 
8354 1
12085201 -32164 -4068.89 1523 -56.6492 -8.09274 57.2243 
8354.5 1
12085201 -32196.4 -4013.38 1523 -63.4804 108.851 126.009 
8355 1
12085201 -32036.6 -4120.11 1523.56 322.868 -215.629 388.251 
8355.5 1
12085201 -31818.5 -4478.62 1524.75 437.863 -719.907 842.609 
8356 1
12085201 -31803.4 -4541.78 1537.56 30.2929 -127.068 130.629 
8356.5 1
12085201 -32023.7 -4311.78 1547 -435.222 454.545 629.309 
8357 2
12091700 -36906.2 -3043.17 1698.83 0 0 0 
12085201 -32335.6 -3870.22 1577.33 -607.971 860.732 1053.8 
8357.5 2
12091700 -36462.1 -3085.88 1712.25 1069.98 -102.912 1074.92 
12085201 -32682 -3637.38 1623.25 -695.672 467.565 838.198 
8358 2
12091700 -35970.1 -3033.22 1693.44 989.968 105.941 995.62 
12085201 -32883.1 -3437.44 1706.89 -404.65 402.275 570.585 
8358.5 2
12091700 -35339.1 -3057.5 1696.12 1242.1 -47.7909 1243.02 
12085201 -32958.2 -3185 1778.38 -147.911 496.938 518.483 
8359 2
12091700 -34909.3 -2921.33 1687.11 882.529 279.603 925.762 
12085201 -33043.1 -2995 1760.56 -174.253 390.144 427.289 
8359.5 2
12091700 -34364.9 -2715.88 1689.75 1095.49 413.397 1170.89 
12085201 -33200.6 -2812.5 1779 -316.929 367.203 485.059 
8360 2
12091700 -33837.7 -2471.33 1626.56 1021.72 473.918 1126.28 
12085201 -33066.1 -2633.11 1755.11 260.686 347.653 434.534 
8360.5 2
12091700 -33489 -2189.75 1655.5 691.799 558.697 889.229 
12085201 -32643 -2342 1728.5 839.506 577.601 1019.02 
8361 2
12091700 -32909.5 -1817.88 1690.12 1222.57 784.546 1452.65 
12085201 -32469.5 -2110.12 1740.62 366.034 489.188 610.971 
8361.5 2
12091700 -32551 -1538.33 1682.22 698.83 544.916 886.17 
12085201 -32111.8 -1898.33 1769.67 697.314 412.849 810.365 
8362 2
12091700 -32117.1 -1331.75 1660 844.115 401.913 934.914 
12085201 -31633.4 -1671.88 1775 930.745 440.58 1029.76 
8362.5 2
12091700 -31758.1 -1169.38 1689.5 738.683 334.105 810.727 
12085201 -31237.6 -1525.88 1722.5 814.3 300.412 867.947 
8363 2
12091700 -31231 -1004.78 1660.33 1062.75 331.849 1113.36 
12085201 -30751.4 -1378.33 1675.67 980.203 297.463 1024.34 
8363.5 2
12091700 -30690.8 -716.25 1624.75 1069.8 571.342 1212.81 
12085201 -30248.6 -1157.75 1603.88 995.682 436.799 1087.28 
8364 2
12091700 -30224.8 -441.667 1589.89 950.964 560.374 1103.79 
12085201 -29639.9 -851.778 1570.22 1242.32 624.433 1390.42 
8364.5 2
12091700 -29780.7 -125.444 1572 859.016 611.648 1054.52 
12085201 -29256.1 -587.667 1552.22 742.317 510.853 901.113 
8365 2
12091700 -29280.1 235.75 1612.25 1017.36 734.135 1254.58 
12085201 -28783.6 -224.5 1573 960.338 738.144 1211.24 
8365.5 2
12091700 -28829.9 685.625 1652.38 932.195 931.418 1317.77 
12085201 -28409.5 141 1578.75 774.586 756.729 1082.88 
8366 2
12091700 -28448.1 1142.22 1648.11 728.557 871.369 1135.82 
12085201 -28252.6 502.333 1581.56 299.512 689.567 751.805 
8366.5 2
12091700 -28109.9 1501.38 1690.38 698.835 742.051 1019.32 
12085201 -27897.6 911.375 1579.12 733.328 845.127 1118.93 
8367 2
12091700 -27607.8 1950.33 1663.11 980.659 876.872 1315.52 
12085201 -27263.9 1340.22 1679 1237.77 837.592 1494.53 
8367.5 2
12091700 -27217.2 2303.88 1624.12 787.354 712.786 1062.07 
12085201 -26743.4 1809.25 1673.25 1049.42 945.621 1412.62 
8368 2
12091700 -26769.1 2592.88 1607 923.969 595.876 1099.45 
12085201 -26390.6 2155 1658.62 727.32 712.887 1018.43 
8368.5 2
12091700 -26254.7 3040.56 1529.44 995.084 865.92 1319.09 
12085201 -26012.4 2460.78 1648 731.49 591.446 940.684 
8369 2
12091700 -25879 3506.75 1547.25 729.45 905.232 1162.56 
12085201 -25649.6 2848.88 1641 704.504 753.587 1031.61 
8369.5 2
12091700 -25469.8 3833.78 1580.44 825.045 659.33 1056.13 
12085201 -25128.1 3101.44 1636.67 1051.44 509.213 1168.26 
8370 2
12091700 -25117.4 4140.88 1587.75 704.806 614.194 934.872 
12085201 -24682.5 3320.38 1642.12 891.222 437.861 992.975 
8370.5 2
12091700 -24526.4 4366.25 1544.25 1201.22 458.079 1285.6 
12085201 -24141.2 3608.88 1633.75 1100.1 586.382 1246.62 
8371 2
12091700 -23670.4 4726.11 1570.33 1732.65 728.464 1879.56 
12085201 -23545.9 3841.44 1674 1205.18 470.788 1293.87 
8371.5 2
12091700 -23103.8 4833.75 1569.38 1102.52 209.414 1122.23 
12085201 -22982.8 4153.38 1710.62 1095.6 606.869 1252.45 
8372 2
12091700 -22727.9 4878.33 1254.33 751.722 89.1667 756.992 
12085201 -22452.8 4370.11 1429.22 1059.94 433.472 1145.16 
8372.5 2
12091700 -22150 5172.12 1118.75 1179.37 599.575 1323.02 
12085201 -22001.8 4515 1255.12 920.465 295.692 966.793 
8373 2
12091700 -21716.6 5323.11 1349.11 838.384 292.043 887.793 
12085201 -21573.1 4772 1468.89 829.089 497.099 966.693 
8373.5 2
12091700 -21276.9 5492.75 1418.88 891.847 344.095 955.925 
12085201 -21126.5 4955.75 1488.12 905.905 372.718 979.583 
8374 2
12091700 -20709.1 5695.25 1372.12 1195.26 426.316 1269.02 
12085201 -20625.5 5066.12 1489 1054.74 232.368 1080.03 
8374.5 2
12091700 -20370.3 5941.89 1358.44 660.413 480.778 816.879 
12085201 -20128.1 5130.67 1395.22 969.569 125.812 977.698 
8375 2
12091700 -19901.8 6109.33 1264.78 897.616 320.775 953.211 
12085201 -19649.3 5321.33 1437.11 917.199 365.262 987.254 
8375.5 2
12091700 -19307.6 6324.75 1370.38 1207.63 437.839 1284.55 
12085201 -19128.1 5705.12 1439 1059.37 780.064 1315.58 
8376 2
12091700 -18825.9 6489.5 1329.75 1016.35 347.574 1074.14 
12085201 -18766.4 5936 1416.5 763.186 487.078 905.371 
8376.5 2
12091700 -18481.6 6582.89 1344 680.473 184.563 705.058 
12085201 -18156.3 5979.33 1472.56 1205.62 85.639 1208.65 
8377 2
12091700 -17935.1 6658.11 1420.44 1031.03 141.929 1040.75 
12085201 -17645.4 6049.56 1499.67 963.941 132.495 973.004 
8377.5 2
12091700 -17462.2 6829.75 1452.12 976.986 354.626 1039.36 
12085201 -17257.2 6178.5 1515.75 802.055 266.414 845.144 
8378 2
12091700 -17034.6 6920.11 1444.11 871.068 184.035 890.297 
12085201 -16738.6 6304.67 1467.33 1056.4 256.959 1087.21 
8378.5 2
12091700 -16568.1 7099.78 1419.78 907.479 349.546 972.472 
12085201 -16173.1 6504.67 1453.89 1100.09 389.105 1166.87 
8379 2
12091700 -16123.1 7216.62 1431.62 884.664 232.301 914.655 
12085201 -15707.6 6724.62 1447.38 925.42 437.293 1023.54 
8379.5 2
12091700 -15626.1 7388.33 1411 1026.89 354.769 1086.44 
12085201 -15185.9 6814.33 1432 1077.97 185.348 1093.79 
8380 2
12091700 -15009.8 7567 1441.88 1252.77 363.144 1304.34 
12085201 -14701.4 7006.75 1487.25 984.784 391.091 1059.6 
8380.5 2
12091700 -14446.1 7617.56 1403.33 1113.91 99.9122 1118.38 
12085201 -14252.3 7075.56 1500.11 887.434 135.979 897.792 
8381 2
12091700 -13912.1 7695.11 1432.56 1070.14 155.422 1081.37 
12085201 -13802 7117.78 1534.67 902.472 84.6137 906.43 
8381.5 2
12091700 -13467.6 7742.88 1382 885.431 95.1472 890.528 
12085201 -13322.9 7173.25 1512.88 954.432 110.502 960.808 
8382 2
12091700 -12960.8 7816.89 1397.22 1047.21 152.921 1058.31 
12085201 -12896.6 7229 1478.22 880.825 115.186 888.325 
8382.5 2
12091700 -12381.6 7748.78 1383.33 1140.2 -134.077 1148.06 
12085201 -12590.3 7261.22 1488.78 602.8 63.4296 606.128 
8383 2
12091700 -11897.1 7729.44 1409.78 942.499 -37.6135 943.249 
12085201 -12361.2 7434.78 1450 445.741 337.657 559.194 
8383.5 2
12091700 -11496.8 7800.12 1466.88 808.81 142.789 821.318 
12085201 -11978.5 7505.75 1452 773.176 143.378 786.358 
8384 2
12091700 -11258.6 7869.1 1436.9 476.3 137.95 495.875 
12085201 -11778.6 7653.8 1557.4 399.8 296.1 497.509 
8384.5 2
12091700 -11120.8 7998.22 1426.33 264.534 247.835 362.492 
12085201 -11516.1 7678.22 1462.56 503.817 46.8757 505.993 
8385 2
12091700 -10999.7 7964.7 1449.1 249.645 -69.118 259.036 
12085201 -11217.8 7419.5 1483.9 615.074 -533.448 814.176 
8385.5 2
12091700 -10727.1 7817.4 1417.2 550.707 -297.576 625.963 
12085201 -11068.3 7279.2 1509 302.02 -283.434 414.187 
8386 2
12091700 -10404.6 7811.73 1418 652.76 -11.4833 652.861 
12085201 -10835.3 7093.91 1545.27 471.715 -375.083 602.663 
8386.5 2
12091700 -9866 7695.36 1410.91 1045.9 -225.949 1070.02 
12085201 -10419.1 6897.73 1510.27 808.12 -380.936 893.404 
8387 2
12091700 -9385.67 7455.22 1388.22 986.311 -493.104 1102.71 
12085201 -9701.22 6832.22 1501.11 1474.06 -134.507 1480.19 
8387.5 2
12091700 -8848.7 7192.4 1453.4 1065.41 -521.473 1186.18 
12085201 -9213.6 6720.8 1508.1 967.504 -221.076 992.441 
8388 2
12091700 -8316.44 7046.67 1420.44 1039.56 -284.635 1077.82 
12085201 -8720.22 6545.33 1540.44 963.628 -342.708 1022.76 
8388.5 2
12091700 -7787.9 6949.7 1374.9 1072.1 -196.687 1089.99 
12085201 -8162.4 6264.2 1460.4 1131.49 -570.25 1267.06 
8389 2
12091700 -7277.89 6633.56 1353.56 1003.96 -622.332 1181.2 
12085201 -7476.11 6088.78 1468.56 1350.96 -345.319 1394.4 
8389.5 2
12091700 -6770 6361.62 1324.25 1053.71 -564.171 1195.24 
12085201 -6972.12 5891.62 1423 1045.61 -409.031 1122.77 
8390 2
12091700 -6161.9 6144.7 1413.1 1243.56 -443.609 1320.31 
12085201 -6435.5 5686.7 1413.3 1097.39 -419.07 1174.69 
8390.5 2
12091700 -5459.67 5776.89 1372.22 1345.27 -704.619 1518.63 
12085201 -5693.44 5365.78 1380 1421.56 -614.794 1548.81 
8391 2
12091700 -4792.11 5383.89 1469.89 1367.94 -805.328 1587.39 
12085201 -5276.44 5188.56 1374.78 854.508 -363.16 928.477 
8391.5 2
12091700 -4315.9 5071.2 1489.9 935.582 -614.32 1119.24 
12085201 -4765.5 4807.6 1529.8 1003.82 -748.439 1252.12 
8392 2
12091700 -3783.22 4668 1517.22 1032.32 -781.395 1294.71 
12085201 -4388.44 4451.33 1578.56 730.728 -690.439 1005.32 
8392.5 2
12091700 -3400 4293.67 1602.22 777.327 -759.297 1086.63 
12085201 -3943.33 4039.89 1641.44 902.862 -834.573 1229.5 
8393 2
12091700 -2967.67 3934.67 1656.11 828.225 -687.739 1076.54 
12085201 -3641.89 3595.78 1749.33 577.48 -850.788 1028.26 
8393.5 2
12091700 -2723.22 3485.44 1694.22 513.539 -943.744 1074.42 
12085201 -3537.44 3289.22 1770.89 219.421 -644.024 680.377 
8394 2
12091700 -2345.22 3207.44 1690 776.181 -570.842 963.492 
12085201 -3285.67 2774.11 1770.78 516.997 -1057.72 1177.31 
8394.5 2
12091700 -2016.89 2880.11 1696.33 651.455 -649.471 919.895 
12085201 -2814.67 2268.11 1763.33 934.524 -1003.97 1371.6 
8395 2
12091700 -1597.78 2424.11 1682 855.329 -930.612 1263.97 
12085201 -2119.33 1800.89 1732.44 1419.05 -953.515 1709.65 
8395.5 2
12091700 -1146 2126 1703.2 896.384 -591.49 1073.95 
12085201 -1590 1242.7 1729.1 1050.26 -1107.52 1526.32 
8396 2
12091700 -709.111 1808.44 1741.89 889.794 -646.753 1100.01 
12085201 -1543.33 793 1695.44 95.0441 -915.886 920.804 
8396.5 2
12091700 -383.4 1460.1 1615.6 642.428 -687.07 940.627 
12085201 -1426.7 289.9 1693.5 230.046 -992.308 1018.62 
8397 2
12091700 28.8889 1170.78 1577.33 811.592 -569.532 991.488 
12085201 -1132.67 -125.667 1678.89 578.806 -818.045 1002.1 
8397.5 2
12091700 355.222 726.778 1527.89 647.487 -880.952 1093.31 
12085201 -794.111 -490 1659.56 671.737 -722.884 986.809 
8398 2
12091700 471 210.111 1451.67 228.81 -1021.08 1046.4 
12085201 -424.556 -618.778 1605.22 730.347 -254.502 773.419 
8398.5 2
12091700 635.222 -310.667 1391.44 329.103 -1043.64 1094.3 
12085201 -81.6667 -800.222 1528.11 687.152 -363.616 777.428 
8399 2
12091700 654.556 -573.667 1355.78 38.9785 -530.242 531.673 
12085201 81.2222 -1001 1471 328.405 -404.794 521.256 
8399.5 2
12091700 613.333 -775.222 1376.33 -81.6282 -399.12 407.382 
12085201 264.444 -1235.78 1418.89 362.816 -464.906 589.723 
8400 2
12091700 739.444 -1016.89 1346.67 251.719 -482.369 544.097 
12085201 430.667 -1493.44 1370.89 331.781 -514.305 612.036 
8400.5 2
12091700 789 -1169.22 1311.78 97.3587 -299.28 314.717 
12085201 541.111 -1708.33 1355.78 216.983 -422.179 474.675 
8401 2
12091700 855.778 -1419.89 1263.89 135.178 -507.422 525.12 
12085201 525 -1815 1337 -32.6136 -215.924 218.374 
8401.5 2
12091700 882.222 -1496.67 1255.11 52.9949 -153.863 162.734 
12085201 382.889 -1479.56 1349.89 -284.792 672.233 730.071 
8402 2
12091700 919.556 -1605.67 1208.89 77.455 -226.141 239.038 
12085201 294 -1632.56 1394.22 -184.417 -317.427 367.11 
8402.5 2
12091700 738.778 -1687.78 1214.56 -367.435 -166.893 403.561 
12085201 118.889 -1947.44 1369.89 -355.917 -640.018 732.325 
8403 2
12091700 670.556 -1723.22 1193.78 -138.382 -71.8954 155.944 
12085201 192.111 -1776.78 1312.33 148.524 346.18 376.696 
8403.5 2
12091700 732.222 -1664 1148 122.112 117.272 169.305 
12085201 146.778 -1723 1262 -89.769 106.491 139.279 
8404 2
12091700 758 -1349 1121.11 50.9442 622.53 624.611 
12085201 242.556 -1693.56 1306.22 189.284 58.1906 198.027 
8404.5 2
12091700 669.333 -1217.11 1231 -175.231 260.65 314.077 
12085201 338 -1651.11 1359.78 188.625 83.8823 206.436 
8405 2
12091700 489.444 -1176.22 1256.67 -354.112 80.4899 363.145 
12085201 597 -1647 1354.56 509.843 8.09274 509.907 
8405.5 2
12091700 373.25 -1187.62 1282.75 -227.386 -22.3146 228.479 
12085201 687.875 -1586.38 1326.75 177.838 118.64 213.779 
8406 2
12091700 232.444 -1246 1302 -285.031 -118.168 308.556 
12085201 753 -1487.89 1339.67 131.832 199.365 239.01 
8406.5 2
12091700 232.889 -1476.67 1306.33 0.876616 -454.964 454.965 
12085201 822.444 -1468.22 1348.22 136.971 38.7903 142.358 
8407 2
12091700 99.6667 -1975.22 1266.22 -266.978 -999.109 1034.16 
12085201 1240.11 -1322.78 1349.78 837.007 291.472 886.305 
8407.5 2
12091700 26.3333 -1965.56 1221.11 -148.448 19.5682 149.732 
12085201 1756.22 -907.333 1350 1044.76 840.981 1341.18 
8408 2
12091700 18.7778 -1913.89 1184.56 -14.8439 101.506 102.586 
12085201 1877.89 -664.222 1350 239.031 477.625 534.099 
8408.5 2
12091700 65.8889 -1737 1134.89 94.2222 353.778 366.11 
12085201 2336.67 -888.778 1347.44 917.556 -449.111 1021.57 
8409 2
12091700 219.889 -1678.22 1110.78 301.961 115.251 323.207 
12085201 2578.67 -1069.56 1330.11 474.51 -354.466 592.289 
8409.5 2
12091700 310.125 -1504 1178.25 187.601 362.208 407.908 
12085201 2914.5 -1032.38 1312.38 698.198 77.2985 702.464 
8410 2
12091700 482.556 -1303.44 1271.67 354.795 412.666 544.218 
12085201 3356.89 -968.111 1289.67 910.265 132.23 919.819 
8410.5 2
12091700 359.111 -1018.22 1315.56 -236.031 545.358 594.244 
12085201 3890.11 -1006.89 1496.11 1019.55 -74.1449 1022.24 
8411 2
12091700 159.875 -1105.88 1294 -409.951 -180.356 447.87 
12085201 4357.88 -1113.62 1805.75 962.477 -219.622 987.216 
8411.5 2
12091700 263.111 -868.667 1310 209.829 482.131 525.812 
12085201 4719.33 -1118.89 1775.11 734.671 -10.699 734.749 
8412 2
12091700 367.778 -811.333 1318.56 206.037 112.861 234.923 
12085201 5156.33 -1231.11 1742.33 860.236 -220.91 888.148 
8412.5 2
12091700 600 -716.625 1318.12 474.892 193.678 512.868 
12085201 5526.25 -1391.5 1663.5 756.476 -327.994 824.521 
8413 2
12091700 829.222 -606.778 1280.56 458.444 219.694 508.367 
12085201 5681.11 -1434.11 1686.11 309.722 -85.2222 321.233 
8413.5 2
12091700 891 -468 1259.67 120.66 271.05 296.694 
12085201 5698.78 -1368.67 1713.89 34.5052 127.821 132.397 
8414 2
12091700 919.889 -251.556 1258.22 57.0927 427.756 431.549 
12085201 5635.67 -1101.78 1702.44 -124.726 527.448 541.995 
8414.5 2
12091700 925.444 -66.8889 1276.11 11.0668 367.862 368.028 
12085201 5681.44 -1008.44 1693.67 91.1908 185.923 207.082 
8415 2
12091700 834.333 -249.778 1301.33 -177.605 -356.509 398.299 
12085201 5787.89 -1114 1677.44 207.494 -205.761 292.218 
8415.5 2
12091700 832.667 -521.111 1296.67 -3.367 -548.148 548.158 
12085201 6011 -1363.89 1680.33 450.73 -504.826 676.762 
8416 2
12091700 947.75 -633.75 1282.12 235.344 -230.345 329.311 
12085201 6282.12 -1877.25 1681 554.448 -1049.82 1187.24 
8416.5 2
12091700 1196.44 -869.667 1280.33 521.372 -494.584 718.639 
12085201 6219.44 -2280 1646.78 -131.406 -844.34 854.504 
8417 2
12091700 1319.78 -903.222 1273.11 246.667 -67.1111 255.633 
12085201 5919.44 -2481 1651.11 -600 -402 722.222 
8417.5 2
12091700 1475.3 -1003.2 1258 300.236 -193.007 356.922 
12085201 5556.4 -2602 1721.8 -700.858 -233.591 738.76 
8418 2
12091700 1722.33 -1064.67 1212.56 477.821 -118.891 492.39 
12085201 5267.67 -2582.56 1744.22 -558.478 37.6101 559.743 
8418.5 2
12091700 1713.78 -1077.56 1205.33 -17.5319 -26.4117 31.7008 
12085201 4978.78 -2579.22 1796.22 -591.985 6.8306 592.025 
8419 2
12091700 1838.78 -1071.33 1142.89 263.713 13.1271 264.04 
12085201 4801.56 -2643.33 1801.44 -373.887 -135.256 397.599 
8419.5 2
12091700 1971.4 -1081.9 1096.4 256.027 -20.399 256.839 
12085201 4723.5 -2643.7 1747.3 -150.686 -0.707851 150.688 
8420 2
12091700 1960 -991 1052.75 -22.093 176.163 177.543 
12085201 4645.62 -2668.38 1758.88 -150.921 -47.8198 158.315 
8420.5 2
12091700 1901.78 -819.889 1026.89 -118.821 349.206 368.868 
12085201 4680.11 -2677.89 1758.56 70.3798 -19.4161 73.0089 
8421 2
12091700 1603.44 -601.222 1023.89 -582.682 427.083 722.439 
12085201 4701.78 -2675.22 1779.22 42.3177 5.20833 42.637 
8421.5 2
12091700 1089.75 -224 1084.25 -1054.81 774.584 1308.67 
12085201 4712.5 -2673.75 1832.25 22.0169 3.02304 22.2235 
8422 2
12091700 496.889 41 1257.78 -1176.31 525.794 1288.48 
12085201 4850.44 -2709.56 1830.22 273.699 -71.0428 282.769 
8422.5 2
12091700 30 -51.3333 1348.56 -906.58 -179.288 924.139 
12085201 5022.33 -2673.11 1820.33 333.765 70.7659 341.184 
8423 2
12091700 -181.333 -68.8889 1418.78 -422.667 -35.1111 424.123 
12085201 4976.44 -2703.22 1797.56 -91.7778 -60.2222 109.772 
8423.5 2
12091700 -118.125 -112.5 1369.12 130.058 -89.7348 158.011 
12085201 4945.88 -2792.38 1752.5 -62.9001 -183.442 193.926 
8424 2
12091700 -52.5556 -285.889 1335.78 138.041 -365.029 390.258 
12085201 5024.67 -2815 1747.33 165.877 -47.6316 172.58 
8424.5 2
12091700 166 -313.75 1343.12 443.318 -56.5134 446.905 
12085201 4970.12 -2810.25 1750.12 -110.632 9.63489 111.051 
8425 2
12091700 355.111 -305.333 1348.33 364.376 16.2171 364.737 
12085201 4987.78 -2768.33 1741.44 34.0131 80.7643 87.6342 
8425.5 2
12091700 429.444 -313.111 1272.78 145.466 -15.2207 146.261 
12085201 4967.67 -2839.22 1757.44 -39.3564 -138.726 144.2 
8426 2
12091700 502.444 -413.667 1216.11 148.374 -204.381 252.56 
12085201 4958.11 -2816.44 1729.67 -19.4219 46.2963 50.2051 
8426.5 2
12091700 440.667 -473.111 1167 -123.309 -118.652 171.124 
12085201 4954.67 -2875.56 1718.44 -6.87514 -117.986 118.186 
8427 2
12091700 549.778 -492 1141.22 218.222 -37.7778 221.468 
12085201 5053.78 -2838.78 1745.67 198.222 73.5556 211.43 
8427.5 2
12091700 769.556 -244.556 1227.44 441.321 496.876 664.568 
12085201 5210.33 -2807.11 1786 314.369 63.5877 320.735 
8428 2
12091700 1023.38 -176.375 1255.62 514.847 138.297 533.098 
12085201 5216.12 -2909.88 1726.38 11.7478 -208.446 208.777 
8428.5 2
12091700 1370.33 -196.444 1261.78 713.906 -41.2952 715.099 
12085201 5311.56 -2948.22 1628.44 196.359 -78.9037 211.619 
8429 2
12091700 2089 -440.2 1256.4 1392.76 -472.394 1470.7 
12085201 5384.2 -3030.8 1540.2 140.784 -160.034 213.146 
8429.5 2
12091700 2614.25 -779.125 1257.25 1025.88 -661.963 1220.91 
12085201 5366.38 -3003.38 1502 -34.8145 53.5645 63.8842 
8430 2
12091700 3014 -1016.44 1256.44 841.579 -499.62 978.711 
12085201 5337.33 -2971.22 1483.78 -61.1404 67.6901 91.2145 
8430.5 2
12091700 3660.67 -1069.22 1256.11 1265.49 -103.283 1269.7 
12085201 5288.33 -2906.78 1457.78 -95.8904 126.114 158.429 
8431 2
12091700 4052 -1087 1438.88 800.273 -36.3554 801.098 
12085201 5220 -2642.75 1414.25 -139.741 539.934 557.724 
8431.5 2
12091700 4446.11 -1051.33 1608.22 797.796 72.1997 801.056 
12085201 5206.44 -2622.89 1426.44 -27.4404 40.2047 48.6764 
8432 2
12091700 4757.44 -1107.56 1595.33 620.186 -111.996 630.217 
12085201 5082.11 -2595.56 1450.67 -247.676 54.4489 253.59 
8432.5 2
12091700 5081.89 -1253 1578.22 621.541 -278.629 681.137 
12085201 4877.78 -2934.33 1491 -391.443 -649 757.91 
8433 2
12091700 5416.75 -1350.88 1544.25 667.054 -194.97 694.964 
12085201 4810.62 -2972.12 1497.38 -133.77 -75.2822 153.499 
8433.5 2
12091700 5665.11 -1541.56 1551.22 506.859 -389.144 639.014 
12085201 4810.89 -2922 1513 0.538549 102.296 102.297 
8434 3
12103400 5183.11 -1829 1014 0 0 0 
12091700 5906.78 -1651.78 1560.67 476.66 -217.401 523.897 
12085201 4871.11 -2917.11 1641.44 118.782 9.64278 119.172 
8434.5 3
12103400 5677.11 -2059.44 1037.67 966.732 -450.968 1066.74 
12091700 6169.89 -1688.67 1545.11 514.895 -72.1896 519.931 
12085201 5022.44 -2860.56 1754.11 296.151 110.676 316.156 
8435 3
12103400 6190.78 -2230.78 980.667 1023.24 -341.301 1078.66 
12091700 6418.44 -1704.44 1498.67 495.131 -31.4298 496.127 
12085201 5256.11 -2691.67 1839.33 465.471 336.432 574.326 
8435.5 3
12103400 6584.44 -2375.33 952.556 779.538 -286.249 830.432 
12091700 6660 -1742.33 1512.33 478.328 -75.0275 484.176 
12085201 5566.44 -2512.67 1882.89 614.521 354.455 709.419 
8436 3
12103400 6943.12 -2654.88 920 748.811 -583.594 949.368 
12091700 6916.88 -1795.5 1488.38 536.273 -110.995 547.64 
12085201 5628.88 -2342.62 1854.38 130.335 354.993 378.163 
8436.5 3
12103400 7190.89 -2791.78 897.111 518.334 -286.407 592.199 
12091700 7249.89 -1909 1438.11 696.682 -237.448 736.035 
12085201 5730.89 -2263.56 1824.44 213.418 165.417 270.019 
8437 3
12103400 7358.2 -3088.4 883.2 319.907 -567.155 651.157 
12091700 7431.2 -2433 1368.5 346.675 -1001.91 1060.19 
12085201 5933.7 -2234.5 1798.2 387.784 55.5556 391.743 
8437.5 3
12103400 7568.33 -3446.67 851.222 401.018 -683.715 792.642 
12091700 7725 -2706.56 1358 560.687 -522.053 766.1 
12085201 6213.67 -2039.56 1766.44 534.288 372.031 651.053 
8438 3
12103400 7810.44 -3805.33 852.778 476.597 -706.037 851.841 
12091700 7961.44 -3109.89 1394.89 465.442 -793.963 920.333 
12085201 6591.56 -2023.33 1729.67 743.876 31.9335 744.561 
8438.5 3
12103400 8093.22 -4194.89 860.778 579.463 -798.27 986.413 
12091700 8343.89 -3384.67 1480.11 783.698 -563.069 965.002 
12085201 6953.78 -2279.78 1681.22 742.259 -525.501 909.45 
8439 3
12103400 8476.56 -4405.67 861.889 793.651 -436.393 905.715 
12091700 8749.89 -3747.33 1499.56 840.58 -750.863 1127.11 
12085201 7202.56 -2595.11 1632.33 515.068 -652.864 831.581 
8439.5 3
12103400 8862.11 -4654.78 949 778.9 -503.255 927.335 
12091700 9201.56 -4086.67 1541.33 912.458 -685.522 1141.28 
12085201 7749.44 -2793.44 1598.33 1104.83 -400.673 1175.24 
8440 3
12103400 9185.44 -4909.89 961.222 668.044 -527.089 850.944 
12091700 9538.44 -4361.67 1497.89 696.051 -568.182 898.509 
12085201 8139.67 -3013.78 1558.89 806.244 -455.234 925.888 
8440.5 3
12103400 9578.78 -5108.56 1062.67 771.242 -389.542 864.035 
12091700 9988.44 -4636.33 1510.78 882.353 -538.562 1033.73 
12085201 8472.56 -3416.56 1502.11 652.723 -789.76 1024.58 
8441 3
12103400 9926.33 -5320.44 1192 702.132 -428.058 822.328 
12091700 10437 -5102.44 1509.78 906.173 -941.639 1306.84 
12085201 8663.22 -3842.33 1615 385.185 -860.157 942.464 
8441.5 3
12103400 10380.9 -5895.56 1206.78 925.775 -1171.31 1492.99 
12091700 10768 -5381.11 1503.22 674.134 -567.549 881.232 
12085201 8987.33 -4239.33 1674.78 660.104 -808.554 1043.79 
8442 3
12103400 10698.8 -6403.5 1134.9 604.394 -965.674 1139.22 
12091700 11119.6 -5919.1 1463.3 668.441 -1022.79 1221.85 
12085201 9470.5 -4758.2 1645.9 918.568 -986.439 1347.9 
8442.5 3
12103400 11021.7 -6674.56 1075.22 640.608 -537.809 836.431 
12091700 11578.8 -6485.67 1426.78 911.067 -1124.14 1446.97 
12085201 9914 -5104.78 1623.33 879.96 -687.654 1116.78 
8443 3
12103400 11446.1 -6976.6 1038.4 859.177 -611.426 1054.53 
12091700 12112.4 -6861.6 1526.6 1080.21 -760.999 1321.35 
12085201 10453.5 -5579.4 1582.3 1092.11 -960.774 1454.57 
8443.5 3
12103400 11939.6 -7295.44 1019.56 963.78 -622.743 1147.47 
12091700 12607.1 -7214.33 1554.44 966.233 -688.932 1186.69 
12085201 10982.4 -5978.22 1599.56 1033.09 -778.95 1293.85 
8444 2
12091700 13051.1 -7585.44 1591.44 913.58 -763.603 1190.68 
12085201 11419.1 -6413.11 1642.33 898.491 -894.833 1268.07 
8444.5 2
12091700 13363.4 -7913.7 1569.2 611.133 -642.379 886.642 
12085201 11879 -6928.8 1658.4 899.978 -1009.18 1352.18 
8445 2
12091700 13604.6 -8220.69 1557.85 499.411 -635.595 808.327 
12085201 12095.5 -7180.54 1695.23 448.161 -521.198 687.383 
8445.5 2
12091700 13898.2 -8702.62 1556.54 586.059 -961.922 1126.39 
12085201 12490.6 -7589.62 1744.62 788.73 -816.521 1135.25 
8446 2
12091700 14213.5 -9198.09 1527.18 618.086 -971.521 1151.47 
12085201 13010.5 -8100.91 1694.55 1019.29 -1002.54 1429.7 
8446.5 2
12091700 14562.7 -9812 1600.56 711.226 -1250.32 1438.46 
12085201 13351 -8522.44 1676.78 693.575 -858.524 1103.68 
8447 2
12091700 14889.6 -10476.7 1578.6 636.057 -1293.19 1441.15 
12085201 13759.1 -9016.5 1705.7 793.969 -961.198 1246.71 
8447.5 2
12091700 15124.7 -10861.3 1547.22 460.013 -752.707 882.145 
12085201 14110.6 -9465.44 1691 687.78 -878.561 1115.76 
8448 2
12091700 15279.6 -11045.8 1547.22 324.035 -385.867 503.877 
12085201 14446.4 -9852.67 1696.44 702.696 -810.088 1072.39 
8448.5 2
12091700 15504.1 -11414.4 1535 457.343 -750.849 879.168 
12085201 14708.9 -10310.2 1699.56 534.51 -931.885 1074.3 
8449 2
12091700 15935.7 -11684.7 1521.8 841.304 -526.814 992.635 
12085201 15150.2 -10762.8 1689.6 860.256 -882.218 1232.21 
8449.5 2
12091700 16385.6 -11818.3 1501.78 882.07 -262.026 920.166 
12085201 15654.4 -11067 1712.56 988.715 -596.471 1154.7 
8450 2
12091700 17046.7 -12066 1463.56 1374.45 -514.9 1467.73 
12085201 16127 -11377.4 1754.67 982.444 -645.415 1175.48 
8450.5 2
12091700 17716.6 -12356.7 1362.67 1298.23 -563.307 1415.18 
12085201 16575.8 -11630.2 1763.11 869.724 -489.879 998.2 
8451 2
12091700 18227.5 -12603.1 1382 1030.13 -496.892 1143.71 
12085201 16976.1 -11938.9 1700.38 807.152 -622.284 1019.18 
8451.5 2
12091700 18751.1 -12770.2 1472.11 1079.61 -344.53 1133.25 
12085201 17618.7 -12381.4 1653.44 1324.83 -912.514 1608.68 
8452 2
12091700 19153.4 -12975.3 1546.56 782.75 -399.049 878.599 
12085201 18188.8 -12713.6 1648 1109.17 -646.131 1283.64 
8452.5 2
12091700 19509.7 -13114.7 1553.67 715.306 -279.786 768.077 
12085201 18642.3 -12862.4 1701.11 910.754 -298.974 958.571 
8453 2
12091700 19878.2 -13269.6 1568.67 728.371 -306.105 790.078 
12085201 18965.4 -13049.6 1720 638.56 -369.785 737.902 
8453.5 2
12091700 20261.2 -13547.8 1586.89 759.921 -552.028 939.263 
12085201 19310.7 -13192.9 1762.44 684.965 -284.392 741.657 
8454 2
12091700 20572.4 -13759.2 1577.56 617.504 -419.533 746.538 
12085201 19667.4 -13393.4 1757.67 707.892 -397.928 812.07 
8454.5 2
12091700 20905.6 -13852.6 1545.12 685.557 -192.187 711.986 
12085201 19986.4 -13601.1 1710.75 656.236 -427.326 783.105 
8455 2
12091700 21089.9 -13904 1536.56 379.926 -105.928 394.416 
12085201 20371.4 -13778.9 1722 793.958 -366.523 874.476 
8455.5 2
12091700 21481.9 -14042.4 1530.62 774.676 -273.468 821.528 
12085201 20790.1 -13920.8 1750.12 827.432 -280.358 873.638 
8456 2
12091700 21906.2 -14129.2 1497 852.103 -174.392 869.765 
12085201 21125.3 -13913.3 1798.56 673.109 14.8929 673.274 
8456.5 2
12091700 22422.8 -14090.6 1455.22 983.915 73.6508 986.668 
12085201 21392.9 -13942 1750.56 509.63 -54.6032 512.546 
8457 2
12091700 22816.4 -14239.2 1466.78 784.197 -296.149 838.253 
12085201 21715.7 -13931 1702.33 642.984 21.9124 643.357 
8457.5 2
12091700 23250.9 -14358.9 1416.89 879.442 -242.24 912.195 
12085201 22142.4 -14110.1 1663.89 863.923 -362.573 936.921 
8458 2
12091700 23716 -14571.1 1506.22 930.222 -424.444 1022.48 
12085201 22588.7 -14241.6 1631.33 892.444 -262.889 930.359 
8458.5 2
12091700 24118.7 -14687 1502 806.947 -232.242 839.703 
12085201 23007.8 -14453.3 1603.89 839.902 -424.404 941.039 
8459 2
12091700 24500.5 -14788.6 1456.88 785.665 -209.105 813.016 
12085201 23538.2 -14657 1635.38 1091.51 -419.067 1169.19 
8459.5 2
12091700 24839.3 -14932.8 1502.78 707.376 -300.945 768.732 
12085201 23890.9 -14864 1682 736.198 -432.15 853.664 
8460 2
12091700 25265.4 -15046.3 1499.56 827.4 -220.496 856.277 
12085201 24344.2 -14995.4 1637 880.259 -255.232 916.515 
8460.5 2
12091700 25621.8 -15171.8 1524.75 714.039 -251.336 756.982 
12085201 24748.4 -15081.4 1592.12 809.925 -172.206 828.03 
8461 2
12091700 25966.3 -15202 1506 687.791 -60.3792 690.436 
12085201 25071.8 -15096.8 1585.89 645.515 -30.7441 646.246 
8461.5 2
12091700 26496.1 -15357.2 1499.11 1049.06 -307.371 1093.17 
12085201 25449.3 -15181.9 1602.11 747.635 -168.537 766.396 
8462 2
12091700 26971.8 -15513.4 1440.33 921.835 -302.756 970.279 
12085201 25923 -15265.4 1572.89 917.959 -161.929 932.132 
8462.5 2
12091700 27372.8 -15601.9 1424.89 811.741 -179.037 831.251 
12085201 26414.9 -15370.1 1556.11 995.726 -211.876 1018.02 
8463 2
12091700 27902.1 -15711.9 1532.1 1052.33 -218.71 1074.82 
12085201 26871.2 -15669.4 1577.8 907.179 -595.008 1084.9 
8463.5 2
12091700 28443.6 -15864.9 1566.44 1067.96 -301.753 1109.77 
12085201 27461.9 -15938 1653.33 1165.07 -529.783 1279.86 
8464 2
12091700 28795.1 -15908.7 1558.11 738.562 -91.9701 744.266 
12085201 27916.1 -16130.9 1762.22 954.248 -405.229 1036.73 
8464.5 2
12091700 29292.4 -15977.8 1618.33 986.772 -137.125 996.255 
12085201 28305.3 -16119.1 1726.22 772.266 23.3686 772.62 
8465 2
12091700 29689.6 -16073.4 1577.62 788.057 -189.677 810.562 
12085201 28876.4 -16289.2 1756.88 1133.02 -337.577 1182.24 
8465.5 2
12091700 30138.9 -16160.7 1599.56 907.604 -176.347 924.577 
12085201 29236.9 -16576.2 1740.22 728.311 -579.742 930.88 
8466 2
12091700 30602.9 -16186 1581.78 908.023 -49.576 909.376 
12085201 29680.1 -16788.8 1722.11 867.362 -415.96 961.946 
8466.5 2
12091700 31083 -16443.1 1560.33 977.823 -523.648 1109.21 
12085201 30107.7 -17062.2 1665.11 870.785 -556.913 1033.64 
8467 2
12091700 31684.6 -16714 1472.11 1191.2 -536.414 1306.41 
12085201 30624.9 -17278.4 1631.22 1024.2 -428.163 1110.1 
8467.5 2
12091700 32212 -16837.8 1448.22 1059.13 -248.55 1087.9 
12085201 31293.7 -17486.3 1569.89 1342.93 -417.448 1406.31 
8468 2
12091700 32768 -16985.6 1484.22 1146.39 -304.696 1186.19 
12085201 32023.2 -17811.4 1552.22 1504.24 -670.332 1646.84 
8468.5 2
12091700 33453.3 -17280.9 1487.11 1341.16 -577.952 1460.39 
12085201 32625.8 -18012.2 1574.11 1179.17 -392.912 1242.91 
8469 2
12091700 33991.4 -17420.3 1476.89 1089.29 -282.276 1125.27 
12085201 33121.2 -18128.7 1579.78 1002.92 -235.717 1030.25 
8469.5 2
12091700 34541.7 -17507.8 1478.56 1107.09 -175.945 1120.98 
12085201 33612.4 -18284.9 1681.56 988.375 -314.33 1037.15 
8470 2
12091700 34986.8 -17588.4 1476.11 884.913 -160.371 899.327 
12085201 34143.2 -18499.2 1688.22 1055.22 -426.11 1138.01 
8470.5 2
12091700 35387.3 -17736.6 1505.56 809.203 -299.214 862.751 
12085201 34660.3 -18649.2 1690.11 1044.67 -303.03 1087.73 
8471 2
12091700 36012.7 -17941.9 1523.44 1223.74 -401.826 1288.03 
12085201 35214 -18766.8 1683.11 1083.5 -230.05 1107.65 
8471.5 2
12091700 36491.3 -18120 1489.67 978.868 -364.235 1044.44 
12085201 35626.2 -18906.1 1722.78 842.99 -284.935 889.843 
8472 2
12091700 36994.1 -18297.2 1481.33 1005.56 -354.444 1066.2 
12085201 36165.2 -19094.2 1701.11 1078 -376.222 1141.76 
8472.5 2
12091700 37537.6 -18495.8 1466 1041.08 -380.375 1108.39 
12085201 36751.7 -19239.1 1669.44 1123.46 -277.565 1157.24 
8473 2
12091700 37980 -18762.7 1498.67 864.149 -521.267 1009.19 
12085201 37343.3 -19406.7 1663.67 1155.6 -327.257 1201.04 
8473.5 2
12091700 38444 -19001.7 1497.89 945.01 -486.762 1063.01 
12085201 37819.3 -19550.3 1683.78 969.45 -292.6 1012.64 
8474 2
12091700 39081.3 -19185.8 1396.89 1274.67 -368.222 1326.79 
12085201 38136.2 -19721.7 1751.78 633.778 -342.667 720.482 
8474.5 2
12091700 39680.7 -19419.6 1301.22 1186.8 -462.926 1273.89 
12085201 38537.9 -19938.4 1772.89 795.38 -429.263 903.823 
8475 2
12091700 40184.6 -19670.7 1252 995.828 -496.267 1112.63 
12085201 38944.9 -20091.8 1788.44 804.348 -303.03 859.536 
8475.5 2
12091700 40577.1 -19855 1245.62 838.824 -393.875 926.694 
12085201 39316.6 -20133.4 1791.12 794.308 -88.883 799.265 
8476 2
12091700 41010.6 -20048.7 1279.44 861.691 -385.023 943.798 
12085201 39652.1 -20209.1 1755.89 666.97 -150.569 683.755 
8476.5 2
12091700 41412.6 -20317.3 1281.89 791.339 -528.871 951.799 
12085201 40198.9 -20249.2 1732.11 1076.33 -78.9589 1079.23 
8477 2
12091700 42128 -20585 1431.11 1425.19 -533.201 1521.66 
12085201 40883.3 -20324.9 1717 1363.44 -150.73 1371.74 
8477.5 2
12091700 42401.9 -20559.8 1434.38 560.072 51.636 562.447 
12085201 41271.5 -20384.4 1714.38 793.797 -121.648 803.064 
8478 2
12091700 42853.3 -20859.6 1446.89 934.696 -620.715 1122.03 
12085201 41942 -20658.7 1730.11 1388.2 -567.892 1499.87 
8478.5 2
12091700 43595.2 -21292 1494.1 1440.52 -839.698 1667.39 
12085201 42469.6 -20694.3 1828 1024.47 -69.1909 1026.8 
8479 2
12091700 44006.4 -21268.7 1502.44 767.247 43.5323 768.481 
12085201 42877.7 -20703.7 1872.22 761.318 -17.4751 761.519 
8479.5 2
12091700 43976 -21538.4 1514.11 -60.8889 -539.556 542.98 
12085201 43358.2 -20715.2 1804.44 961.111 -23.1111 961.389 
8480 2
12091700 43721.2 -21702.8 1615.75 -528.527 -340.883 628.921 
12085201 43619.2 -20709.5 1753.25 541.551 11.8718 541.682 
8480.5 2
12091700 43538 -21526.6 1639.78 -380.187 365.549 527.416 
12085201 43853.6 -20645.9 1722.89 486.111 131.973 503.707 
8481 2
12091700 43498.1 -21147 1635.33 -75.8344 721.589 725.562 
12085201 44011.4 -20771.2 1703.67 300.169 -238.276 383.245 
8481.5 2
12091700 43484.3 -20784.7 1680.11 -27.1751 714.661 715.178 
12085201 44028.3 -20865 1689.33 33.3114 -184.966 187.942 
8482 2
12091700 43686.9 -20492.8 1702.89 403.497 581.452 707.74 
12085201 43842.3 -21207 1674.78 -370.518 -681.275 775.512 
8482.5 2
12091700 44067 -20437.8 1644.78 771.016 111.562 779.046 
12085201 43937.3 -21465.2 1612.22 192.698 -523.777 558.1 
8483 2
12091700 44626.6 -20549.7 1630.33 1116.88 -223.331 1138.99 
12085201 44282.1 -21632.6 1511.78 688.179 -333.999 764.948 
8483.5 2
12091700 44912.8 -20557.4 1639.5 586.464 -15.7958 586.677 
12085201 44495.1 -21386.1 1440.75 436.504 504.981 667.489 
8484 2
12091700 44911.6 -20601 1638.56 -2.50408 -91.457 91.4913 
12085201 44376.7 -20899.8 1406.22 -248.34 1019.6 1049.4 
8484.5 2
12091700 44932.2 -20705 1658.56 40.9241 -205.941 209.967 
12085201 44323 -20839.1 1504.78 -106.271 120.132 160.391 
8485 2
12091700 44938.8 -20861.1 1648.78 13.0071 -309.744 310.017 
12085201 44351.3 -20843 1594.44 56.2169 -7.71605 56.744 
8485.5 2
12091700 45055.2 -21074.2 1630.11 228.322 -417.865 476.175 
12085201 44576.3 -20745.2 1614.33 441.176 191.721 481.034 
8486 2
12091700 45354.1 -21193.2 1587.75 612.506 -243.909 659.284 
12085201 44869.8 -20723.8 1655.75 601.264 44.0005 602.871 
8486.5 2
12091700 45489.2 -21218.3 1543.22 280.867 -52.1483 285.668 
12085201 44971.9 -20709.8 1700.11 212.347 29.0483 214.325 
8487 2
12091700 45477.7 -21234.8 1502.44 -22.1371 -31.5028 38.5029 
12085201 45064.4 -20649.9 1679.56 177.309 114.73 211.191 
8487.5 2
12091700 45594 -21172.4 1468 226.329 121.271 256.772 
12085201 44934.6 -20788.6 1662.89 -252.702 -269.78 369.648 
8488 2
12091700 45691.2 -21147.6 1521.38 196.862 50.2418 203.172 
12085201 44928.9 -21027.1 1628.62 -11.4991 -482.934 483.071 
8488.5 2
12091700 45915.6 -21124.2 1539.78 457.766 47.7608 460.251 
12085201 44969.7 -21238.2 1632.11 83.2483 -430.811 438.78 
8489 2
12091700 45857.7 -21240.4 1576.56 -114.405 -229.688 256.603 
12085201 45087 -21489 1590.56 231.884 -495.608 547.173 
8489.5 2
12091700 45960.8 -21176.4 1583.67 202.576 125.737 238.425 
12085201 45417.2 -21913.4 1660.89 648.767 -833.879 1056.53 
8490 2
12091700 45845.2 -20894.9 1589.75 -231.983 565.4 611.142 
12085201 45817.5 -22203.9 1677 803.771 -583.194 993.057 
8490.5 2
12091700 45896.6 -20566.2 1576.78 107.11 686.123 694.433 
12085201 46219.8 -22446.9 1692.22 839.828 -507.336 981.173 
8491 2
12091700 46077 -20507.8 1567.78 345.018 111.748 362.664 
12085201 46762 -22737.3 1671.67 1036.75 -555.343 1176.12 
8491.5 2
12091700 46266.8 -20525.1 1534.78 372.113 -33.9869 373.662 
12085201 47106.2 -23180.7 1653.89 674.946 -869.281 1100.55 
8492 2
12091700 46511.5 -20576.9 1564.88 502.51 -106.291 513.628 
12085201 47487.1 -23663.9 1653 782.141 -992.214 1263.42 
8492.5 1
12091700 46755.4 -20480.4 1584 492.817 194.809 529.924 
8493 1
12091700 46825.8 -20538.3 1591 135.517 -111.539 175.516 
8493.5 1
12091700 46953.5 -20744.9 1591 263.345 -425.859 500.706 
8494 1
12091700 47070.2 -21082.3 1591 242.666 -701.577 742.359 
8494.5 1
12091700 46899.8 -21731.1 1590.56 -340.889 -1297.56 1341.59 
8495 1
12091700 46524.9 -22226.9 1579.67 -739.426 -977.865 1225.96 
8495.5 1
12091700 46621.2 -22624.2 1578.11 183.492 -756.825 778.752 
