# Supplementary material for: Intrinsic group behaviour II: On the dependence of triad spatial dynamics on social and personal features; and on the effect of social interaction on small group dynamics
Source: PLoS One. 2019 Dec 3;14(12):e0225704. doi: 10.1371/journal.pone.0225704 (PMC6890182; doi:10.1371/journal.pone.0225704)
Supplement: S4 Data Set — (ZIP) [file pone.0225704.s004.zip › set_3_nint/group_traj_triad_noint/traj_3_0324_18.dat]

3 12100100 12100001 12100300 0 1 0 0 3 0 1 40 40 40 1722.3 1751.32 1682.8 
8400 1
12100001 918.5 8655 1479 0 0 0 
8400.5 1
12100001 870.667 8513.78 1479 -155.303 -458.514 484.101 
8401 1
12100001 805.667 8226.56 1479 -131.579 -581.422 596.124 
8401.5 2
12100100 1568.29 7898.29 1932 0 0 0 
12100001 826.667 8046.44 1479 42.0842 -360.944 363.389 
8402 2
12100100 1543.33 7707 1915 -58.5737 -449.027 452.832 
12100001 826.556 7863.22 1491.11 -0.230521 -380.129 380.129 
8402.5 2
12100100 1800.56 6969 1945.56 522.809 -1500 1588.5 
12100001 1001 7187.67 1694.67 354.562 -1373.08 1418.12 
8403 2
12100100 2059 6613.22 1969 524.228 -721.659 891.968 
12100001 1225.33 6805.56 1767 455.037 -775.073 898.775 
8403.5 3
12100300 982 8818.83 1571 0 0 0 
12100100 2105.22 6324.89 1955 91.5292 -570.957 578.247 
12100001 1309.44 6548.78 1823.33 166.557 -508.471 535.055 
8404 3
12100300 1011.22 8580.44 1571 69.0833 -563.567 567.786 
12100100 2234 6147.44 1945.11 254.502 -350.681 433.299 
12100001 1458.11 6220.56 1777.33 293.808 -648.661 712.098 
8404.5 3
12100300 1040.22 8172 1597.56 57.3123 -807.202 809.235 
12100100 2304.44 5863.11 1934.44 139.218 -561.924 578.913 
12100001 1645.56 5980.67 1769.33 370.444 -474.089 601.655 
8405 3
12100300 1060.56 7734.22 1802.44 40.0262 -861.767 862.696 
12100100 2651.11 5375.33 1920.22 682.415 -960.192 1177.99 
12100001 1858.78 5699.89 1759.78 419.729 -552.712 694.019 
8405.5 3
12100300 1098.75 7236.88 1814.75 74.7445 -973.282 976.148 
12100100 3337.75 5045.38 1899.5 1343.72 -645.711 1490.81 
12100001 2189.25 5278.75 1724.25 646.717 -824.147 1047.6 
8406 3
12100300 1163 6927.67 1810.67 130.061 -625.928 639.298 
12100100 3493 4850.78 1822.78 314.271 -393.922 503.925 
12100001 2553.56 4956 1666.78 737.461 -653.34 985.242 
8406.5 3
12100300 1235.89 6687.22 1798.89 143.765 -474.249 495.561 
12100100 3500.56 4490 1743.78 14.9025 -711.593 711.749 
12100001 2814 4592.78 1611.11 513.697 -716.415 881.552 
8407 3
12100300 1259.33 6479.89 1772.11 46.9829 -415.498 418.146 
12100100 3681.44 4163.11 1691.33 362.503 -655.088 748.698 
12100001 2945 4252.89 1577.11 262.525 -681.14 729.98 
8407.5 3
12100300 1370.22 6192.44 1785 224.471 -581.871 623.668 
12100100 3885.22 3903.67 1679.56 412.506 -525.191 667.822 
12100001 3139.33 3854.33 1621.78 393.387 -806.793 897.59 
8408 3
12100300 1489.56 5838.89 1783.44 234.447 -694.608 733.107 
12100100 4071.22 3558 1642.33 365.422 -679.109 771.183 
12100001 3262.67 3530.89 1633.44 242.305 -635.451 680.08 
8408.5 3
12100300 1643.67 5455.44 1769.67 308.222 -766.889 826.51 
12100100 4322.33 3219.22 1623.33 502.222 -677.556 843.391 
12100001 3537.89 3224.89 1602.89 550.444 -612 823.124 
8409 3
12100300 1982.22 5039.78 1781.67 663.834 -815.033 1051.17 
12100100 4553.22 2886.78 1592.11 452.723 -651.852 793.643 
12100001 3734.78 2864 1580.33 386.057 -707.625 806.085 
8409.5 3
12100300 2629.25 4624.75 1742.5 1345.17 -862.844 1598.12 
12100100 4788.38 2633.38 1574.75 488.883 -526.825 718.715 
12100001 4054.75 2467.75 1515.38 665.223 -823.805 1058.86 
8410 3
12100300 2944.89 4207.89 1699.22 649.463 -857.739 1075.88 
12100100 5104.33 2352.33 1568.56 650.12 -578.275 870.091 
12100001 4382.56 2168.44 1515.67 674.497 -615.855 913.358 
8410.5 3
12100300 3011.22 3897.22 1669.44 126.832 -594.009 607.399 
12100100 5388 2135.78 1576.22 542.384 -414.064 682.37 
12100001 4651.78 1912.44 1514.22 514.765 -489.484 710.336 
8411 3
12100300 3137.62 3557.88 1649.75 260.088 -698.245 745.112 
12100100 5713.88 2030.62 1612.62 670.525 -216.364 704.568 
12100001 4886 1703.38 1570.75 481.939 -430.184 646.006 
8411.5 3
12100300 3333.44 3211.56 1659 398.007 -703.901 808.633 
12100100 5935.44 1775.78 1642.56 450.344 -517.982 686.379 
12100001 5232.67 1374.44 1551.56 704.607 -668.558 971.309 
8412 3
12100300 3505.33 2809.78 1661.33 338.364 -790.901 860.241 
12100100 6254.22 1341 1633.67 627.515 -855.862 1061.26 
12100001 5686.56 974.556 1558.44 893.482 -787.183 1190.78 
8412.5 3
12100300 3745.38 2533 1634.25 490.883 -566.008 749.22 
12100100 6496.75 1000.38 1669.75 495.967 -696.575 855.102 
12100001 5944.62 676.875 1581.5 527.749 -608.754 805.668 
8413 3
12100300 3974.89 2180 1580.22 459.028 -706 842.106 
12100100 6741.56 753.444 1677 489.611 -493.861 695.426 
12100001 6252 413.444 1597.56 614.75 -526.861 809.63 
8413.5 3
12100300 4228.33 1853 1580.89 495.009 -638.672 808.044 
12100100 6995.56 542.556 1672.33 496.094 -411.892 644.798 
12100001 6612.11 118.444 1581.56 703.342 -576.172 909.211 
8414 3
12100300 4527.67 1683.33 1649.22 591.568 -335.31 679.989 
12100100 7304.33 245.111 1671.44 610.233 -587.835 847.31 
12100001 6936.11 -249.111 1593.78 640.316 -726.394 968.325 
8414.5 3
12100300 4753.44 1389.11 1659 449.757 -586.1 738.779 
12100100 7619.22 -118.111 1696.78 627.269 -723.55 957.596 
12100001 7287.67 -554.667 1621.56 700.31 -608.676 927.858 
8415 3
12100300 5112.89 980.333 1680.78 700.671 -796.838 1061.08 
12100100 7931.11 -483.222 1688.67 607.971 -711.718 936.04 
12100001 7573.56 -935.778 1637.56 557.288 -742.907 928.698 
8415.5 3
12100300 5506.67 718.222 1734.11 795.511 -529.517 955.629 
12100100 8238.67 -731.222 1684.33 621.324 -501.01 798.157 
12100001 7909.56 -1176.89 1643 678.788 -487.093 835.472 
8416 3
12100300 5876.75 541.875 1680 756.817 -360.628 838.346 
12100100 8613.75 -994.25 1684.62 767.042 -537.889 936.844 
12100001 8187.62 -1417.62 1637.38 568.649 -492.303 752.146 
8416.5 3
12100300 6225.78 382.444 1690.22 731.714 -334.236 804.437 
12100100 8949.22 -1289.22 1699.22 703.296 -618.39 936.5 
12100001 8412 -1722.89 1661.33 470.388 -639.966 794.243 
8417 3
12100300 6597.11 181.556 1668 742.667 -401.778 844.381 
12100100 9176.44 -1505.22 1713.44 454.444 -432 627.012 
12100001 8669.78 -1950.44 1673.56 515.556 -455.111 687.694 
8417.5 3
12100300 6966.1 -76.2 1680.2 712.334 -497.598 868.92 
12100100 9593.9 -1801.7 1713 805.899 -572.351 988.463 
12100001 9038.6 -2318.6 1668.3 712.012 -710.725 1006.03 
8418 3
12100300 7470.78 -267.333 1700 976.166 -369.697 1043.83 
12100100 9987.78 -2091.44 1712.89 761.853 -560.434 945.783 
12100001 9396.89 -2671.56 1703.56 693.015 -682.699 972.804 
8418.5 3
12100300 7761.33 -478 1724.33 595.401 -431.694 735.433 
12100100 10261.2 -2414.78 1714.44 560.337 -662.568 867.741 
12100001 9691 -2937.11 1685.78 602.687 -544.171 812.006 
8419 3
12100300 8005.11 -709.444 1725.44 514.299 -488.279 709.169 
12100100 10591.6 -2688 1718.89 696.906 -576.418 904.398 
12100001 9922.22 -3236.11 1683.44 487.811 -630.802 797.415 
8419.5 3
12100300 8437.3 -960.1 1701.8 834.341 -483.891 964.508 
12100100 10879.1 -2971.5 1681.1 555.105 -547.297 779.536 
12100001 10166.9 -3524.6 1637.7 472.351 -556.928 730.263 
8420 3
12100300 8792.5 -1312 1727.5 688.372 -681.977 968.994 
12100100 11179.6 -3370.25 1651.25 582.413 -772.771 967.667 
12100001 10423.4 -3815.5 1587 497.045 -563.76 751.584 
8420.5 3
12100300 9167.11 -1711.33 1733.33 764.512 -814.966 1117.43 
12100100 11411.3 -3641.78 1642 472.874 -554.138 728.477 
12100001 10711.6 -4106.22 1554 588.124 -593.311 835.408 
8421 3
12100300 9584.78 -2092.67 1740.44 815.755 -744.792 1104.61 
12100100 11720.8 -4008.89 1640.56 604.384 -717.014 937.757 
12100001 10930.4 -4468.22 1553.67 427.517 -707.031 826.235 
8421.5 3
12100300 9907.75 -2439.25 1737.25 663.187 -711.67 972.775 
12100100 11990.4 -4323.25 1645.62 553.588 -645.505 850.374 
12100001 11218.5 -4757 1564.12 591.49 -592.973 837.542 
8422 3
12100300 10162.2 -2756.56 1734.67 504.905 -629.575 807.027 
12100100 12229.9 -4672.56 1647.22 475.226 -693.067 840.346 
12100001 11572.3 -5036.78 1550 702.05 -555.115 895.001 
8422.5 3
12100300 10428 -3071.11 1705.56 516.073 -610.787 799.621 
12100100 12447.8 -5125.67 1618.89 423.085 -879.827 976.267 
12100001 11888.7 -5398.67 1610.89 614.239 -702.697 933.313 
8423 3
12100300 10779.2 -3336 1693.89 702.444 -529.778 879.825 
12100100 12823.9 -5635.22 1652.78 752.222 -1019.11 1266.66 
12100001 12170.3 -5808.44 1581.11 563.333 -819.556 994.493 
8423.5 3
12100300 11081.2 -3580.62 1675.88 621.456 -503.344 799.727 
12100100 13164.5 -5923 1676.75 700.846 -592.135 917.502 
12100001 12467.2 -6190.12 1609.62 610.94 -785.351 994.999 
8424 3
12100300 11337.2 -3890.56 1657.89 538.889 -652.485 846.25 
12100100 13368.3 -6173 1675.89 429.123 -526.316 679.084 
12100001 12662.2 -6464.78 1642.89 410.468 -578.216 709.097 
8424.5 3
12100300 11581.6 -4408 1679.25 495.746 -1049.58 1160.77 
12100100 13612.2 -6480.75 1694.75 494.76 -624.239 796.531 
12100001 12889 -6781.25 1671.88 459.995 -641.931 789.729 
8425 3
12100300 11849.7 -4758.78 1690.11 516.458 -675.872 850.607 
12100100 13886.9 -6754 1683.44 529.169 -526.493 746.469 
12100001 13083.8 -7130.33 1678.22 375.294 -672.608 770.225 
8425.5 3
12100300 12148.9 -5229.11 1699.33 585.562 -920.417 1090.89 
12100100 14064.2 -7099 1687.56 347.032 -675.147 759.114 
12100001 13350 -7472.44 1704.89 520.983 -669.493 848.319 
8426 3
12100300 12509.3 -5703.78 1823.67 732.611 -964.77 1211.4 
12100100 14295.3 -7469.22 1689.11 469.738 -752.484 887.066 
12100001 13563.8 -7764.44 1669.11 434.508 -593.496 735.55 
8426.5 3
12100300 12791.2 -6116.33 1777.44 562.652 -823.464 997.332 
12100100 14599.2 -7846.44 1669.22 606.565 -752.939 966.87 
12100001 13842.3 -8089.56 1636.56 555.999 -648.924 854.54 
8427 3
12100300 13102.7 -6362.44 1774.56 622.889 -492.222 793.898 
12100100 14740.1 -8177 1669.44 281.778 -661.111 718.656 
12100001 14043.7 -8402.56 1607.22 402.667 -626 744.323 
8427.5 3
12100300 13369.8 -6691.67 1751.89 536.368 -661.089 851.31 
12100100 14905.8 -8452.44 1660 332.664 -553.101 645.435 
12100001 14187.3 -8740.44 1633.33 288.487 -678.492 737.276 
8428 3
12100300 13693.9 -6969.75 1723.62 657.398 -564.064 866.222 
12100100 15188.9 -8696.38 1669.62 574.234 -494.788 757.997 
12100001 14405.1 -9029 1632.62 441.768 -585.305 733.309 
8428.5 3
12100300 13997.3 -7097.33 1713.78 624.4 -262.517 677.341 
12100100 15519.1 -8958 1685.22 679.498 -538.323 866.896 
12100001 14581 -9337.78 1661.56 361.883 -635.345 731.179 
8429 3
12100300 14377.2 -7366.8 1707.3 736.176 -522.222 902.591 
12100100 15833.7 -9176.6 1723.8 609.668 -423.643 742.408 
12100001 14847 -9694.6 1662.2 515.504 -691.516 862.519 
8429.5 3
12100300 14730 -7701.62 1725 689.062 -653.955 949.981 
12100100 16070 -9502 1748.25 461.523 -635.547 785.445 
12100001 15130.6 -9941.5 1671.75 553.955 -482.227 734.444 
8430 3
12100300 15057.2 -8175.67 1701.44 688.889 -997.982 1212.66 
12100100 16195.9 -9980.67 1810.11 265.029 -1007.72 1041.99 
12100001 15376.6 -10338.3 1712.33 517.749 -835.439 982.864 
8430.5 3
12100300 15184.8 -8607.44 1732.44 249.619 -844.966 881.066 
12100100 16276.2 -10413.2 1771.33 157.208 -846.488 860.963 
12100001 15687.2 -10604 1707.33 607.958 -519.896 799.94 
8431 3
12100300 15326 -8955.5 1750 288.798 -711.77 768.128 
12100100 16411.2 -10847.8 1732.25 276.13 -888.605 930.52 
12100001 15795.5 -10758.5 1681.38 221.427 -315.951 385.817 
8431.5 3
12100300 15452.6 -9260.78 1733.22 256.185 -617.971 668.969 
12100100 16522 -11230.8 1671.11 224.19 -775.36 807.121 
12100001 15978.7 -10965 1659.78 370.783 -418.016 558.764 
8432 3
12100300 15659.7 -9650.44 1766.22 412.572 -776.228 879.06 
12100100 16679.3 -11586.4 1617.11 313.413 -708.499 774.725 
12100001 16213 -11213.9 1678.33 466.799 -495.795 680.966 
8432.5 3
12100300 15880.4 -9993.67 1780.44 422.946 -657.514 781.798 
12100100 16747 -11831.6 1596.56 129.63 -469.562 487.126 
12100001 16334.6 -11504.1 1676.33 232.865 -555.981 602.778 
8433 3
12100300 16030.9 -10203.8 1745.12 299.662 -418.493 514.717 
12100100 16741.1 -12082.5 1627 -11.7032 -499.889 500.026 
12100001 16378 -11763.9 1648.88 86.5427 -517.458 524.645 
8433.5 3
12100300 16252.1 -10463.1 1759 451.502 -529.308 695.717 
12100100 16846.6 -12238 1651.67 215.164 -317.347 383.412 
12100001 16436.8 -11992.7 1681 119.955 -466.922 482.084 
8434 2
12100300 16405.1 -10663.1 1722.44 301.775 -394.477 496.67 
12100100 16960.1 -12508.3 1658.44 223.975 -533.202 578.333 
8434.5 2
12100300 16544.8 -10889.3 1699.44 273.32 -442.705 520.28 
12100100 17063.7 -12551.6 1621.67 202.653 -84.5836 219.596 
8435 2
12100300 16706.8 -11067.7 1702.78 322.709 -355.246 479.938 
12100100 17251.6 -12861.7 1574.44 374.281 -617.751 722.29 
8434 1
12100001 16584.6 -12250.1 1678.11 291.475 -507.78 585.49 
8435.5 3
12100300 16825.4 -11260.6 1687.56 234.983 -381.958 448.452 
12100100 17705.9 -13185.8 1529.56 899.67 -641.804 1105.13 
12100001 18433.3 -13002.7 1641 1099.81 -447.683 1187.43 
8436 3
12100300 16964 -11486.6 1688.38 289.26 -471.961 553.551 
12100100 18026.8 -13428.1 1501.75 669.856 -505.944 839.456 
12100001 18703.5 -13107.2 1652.88 854.958 -330.96 916.781 
8436.5 3
12100300 17136.2 -11759.4 1699.56 360.298 -570.752 674.961 
12100100 18393 -13591.1 1560.33 766.213 -340.975 838.658 
12100001 19047.6 -13418.1 1649 719.781 -650.337 970.064 
8437 3
12100300 17285.4 -11950.5 1710.2 285.235 -365.307 463.474 
12100100 18672.5 -13867.4 1592.2 534.417 -528.277 751.451 
12100001 19302.5 -13902.9 1626 487.465 -926.939 1047.3 
8437.5 3
12100300 17709.3 -12211.4 1694.89 809.033 -497.986 950.013 
12100100 18984.2 -14168.1 1608.78 594.89 -573.876 826.576 
12100001 19579.7 -14287.7 1607.78 528.944 -734.288 904.964 
8438 3
12100300 18241.6 -12455.7 1695.11 1047.68 -480.752 1152.72 
12100100 19187.9 -14309.9 1560.22 400.919 -279.09 488.495 
12100001 19752.7 -14709.6 1629.11 340.551 -830.49 897.602 
8438.5 3
12100300 18577.4 -12751.8 1749.78 688.297 -606.785 917.573 
12100100 19406.3 -14622.8 1500.89 447.632 -641.166 781.964 
12100001 19993.7 -15141.9 1660.56 493.852 -885.929 1014.28 
8439 3
12100300 18608.2 -13094.2 1709.56 63.7221 -708.995 711.853 
12100100 19597.6 -14864 1489.11 395.905 -499.425 637.312 
12100001 20272 -15547.7 1658.44 576.259 -840.12 1018.76 
8439.5 3
12100300 18821.7 -13414.8 1722.33 431.201 -647.587 778.012 
12100100 19817.3 -15059.7 1444.67 443.996 -395.286 594.46 
12100001 20749.9 -15802.4 1761.11 965.432 -514.703 1094.06 
8440 3
12100300 19030.1 -13722.1 1722.11 430.67 -634.986 767.258 
12100100 19988.2 -15299.8 1545.44 353.076 -496.097 608.913 
12100001 21194.6 -16082.6 1645.78 918.733 -578.742 1085.82 
8440.5 3
12100300 19244.6 -14078.8 1679.44 420.479 -699.346 816.02 
12100100 20305.4 -15463.3 1534.67 622.004 -320.697 699.811 
12100001 21511.7 -16546 1539.67 621.786 -908.715 1101.08 
8441 3
12100300 19531.6 -14409.2 1654 579.798 -667.565 884.199 
12100100 20600 -15596.7 1511.56 595.062 -269.36 653.187 
12100001 21737.9 -16887.6 1494.56 457.015 -690.011 827.634 
8441.5 3
12100300 19769.2 -14654.7 1642.89 484.046 -499.887 695.836 
12100100 20891.9 -15898.1 1472.44 594.478 -613.94 854.592 
12100001 21958.2 -17241.2 1468 448.744 -720.299 848.647 
8442 3
12100300 20050.1 -14946.7 1646.8 533.988 -555.196 770.316 
12100100 21180.7 -16185.2 1380.1 549.071 -545.796 774.191 
12100001 22103.9 -17597 1494.9 276.954 -676.384 730.889 
8442.5 3
12100300 20347.4 -15111.8 1642.67 589.969 -327.535 674.791 
12100100 21302.2 -16518.9 1291.44 241.116 -662.081 704.619 
12100001 22130.7 -18045.8 1458.56 53.1085 -890.432 892.014 
8443 2
12100300 20567 -15359.3 1625.9 444.444 -501.057 669.768 
12100100 21495.1 -16852.9 1226.6 390.441 -676.136 780.771 
8443.5 2
12100300 20852 -15591.6 1589.11 556.641 -453.624 718.069 
12100100 21616.3 -17146.4 1188.78 236.784 -573.329 620.301 
8444 2
12100300 21105.1 -15829.3 1551.44 520.805 -489.255 714.568 
12100100 21663.6 -17491.3 1156 97.1651 -709.648 716.269 
8444.5 2
12100300 21341.9 -16101.3 1476.6 463.383 -532.224 705.682 
12100100 21664.2 -17763.9 1150 1.26114 -533.399 533.4 
8445 1
12100300 21429.9 -16188.5 1423.46 182.242 -180.459 256.471 
8445.5 1
12100300 21557 -16210.5 1392.23 253.647 -44.0657 257.446 
8446 1
12100300 21764.3 -16271 1413.18 406.417 -118.552 423.355 
8446.5 1
12100300 21726.6 -16304.1 1413.11 -76.817 -67.4361 102.218 
8447 1
12100300 21735.2 -16500.6 1408.7 16.818 -382.274 382.644 
8447.5 1
12100300 21618 -16495.1 1394.11 -229.354 10.7415 229.606 
8448 1
12100300 21599 -16555 1391 -50.8021 -160.131 167.996 
8449 1
12100300 21594.5 -16394.5 1568.5 -3.41168 121.683 121.731 
8449.5 1
12100300 21616.4 -16466.9 1567.33 73.3928 -242.103 252.983 
8450 1
12100300 21798 -16639.1 1528.78 377.454 -358.05 520.261 
8450.5 1
12100300 21911.8 -16744.4 1494.67 220.5 -204.134 300.484 
8451 1
12100300 21940 -16842 1477.62 56.8996 -196.685 204.75 
8451.5 1
12100300 21965.4 -16974.2 1455.22 52.4628 -272.623 277.625 
8452 1
12100300 22012.7 -17139.2 1437.78 91.872 -321.012 333.9 
8452.5 1
12100300 21977.7 -17223 1417 -70.2811 -168.228 182.319 
8453 1
12100300 21983.4 -17151 1399.22 11.4185 142.292 142.75 
8453.5 1
12100300 21883.1 -17084.9 1392.11 -199.074 131.173 238.405 
8454 1
12100300 21923.1 -17018.7 1382.56 79.3651 131.393 153.502 
8454.5 1
12100300 21906.8 -17127.5 1390.62 -33.6648 -223.937 226.453 
8455 1
12100300 21812.7 -17187 1400 -193.986 -122.68 229.524 
8455.5 1
12100300 21713.1 -17109.6 1408.5 -196.723 152.915 249.164 
8456 1
12100300 21651.4 -16907.9 1404.33 -123.857 405.093 423.604 
8456.5 1
12100300 21581.1 -16809.3 1394.11 -133.968 187.725 230.625 
8457 1
12100300 21894.4 -16776 1416.44 624.17 66.4011 627.692 
8457.5 1
12100300 21929.4 -16867.4 1404.56 70.8502 -185.11 198.206 
8458 1
12100300 21984.9 -16934.8 1421.89 110.889 -134.667 174.446 
8458.5 1
12100300 22097.1 -16916.7 1412 224.894 36.2948 227.804 
8459 1
12100300 22077.2 -16885.5 1414 -40.8665 64.1289 76.0433 
8459.5 1
12100300 22002 -16834.2 1420.22 -157.098 107.052 190.105 
8460 1
12100300 21595.4 -16978.2 1406 -789.428 -279.612 837.484 
8460.5 1
12100300 21430.8 -16968.9 1390 -330.049 18.7319 330.58 
8461 1
12100300 21346.4 -16860.3 1404.67 -168.275 216.65 274.324 
8461.5 1
12100300 21227.8 -16839.7 1411.33 -234.983 40.9241 238.52 
8462 1
12100300 21215.8 -16783 1373.78 -23.2558 109.819 112.254 
8462.5 1
12100300 21198.9 -16818.3 1323.33 -34.188 -71.525 79.2757 
8463 1
12100300 21159.5 -16959.5 1274.8 -78.3079 -280.649 291.37 
8463.5 1
12100300 21120.4 -16946.2 1241.89 -77.0327 26.1889 81.3627 
8464 1
12100300 21057.4 -16756.9 1219.67 -132.353 397.759 419.201 
8464.5 1
12100300 21122.8 -16889.4 1193.89 129.63 -263.007 293.218 
8465 1
12100300 21256.4 -17019.5 1255.88 265.074 -258.047 369.935 
8465.5 1
12100300 21417.6 -17054.2 1318.22 325.617 -70.1459 333.087 
8466 1
12100300 21524.4 -17162.6 1312.22 209.176 -212.003 297.825 
8466.5 1
12100300 21400.1 -17171.1 1313.33 -253.225 -17.4248 253.824 
8467 1
12100300 21310.8 -17214.1 1355 -176.898 -85.1485 196.324 
8467.5 1
12100300 21365.4 -17218.3 1382.56 109.772 -8.47836 110.099 
8468 1
12100300 21441.3 -17204.7 1398.22 156.472 28.1787 158.989 
8468.5 1
12100300 21436.3 -17211.6 1379.33 -9.78474 -13.4812 16.6578 
8469 1
12100300 21391.9 -17058 1357.33 -89.9685 310.841 323.599 
8469.5 1
12100300 21307 -16802 1324.44 -170.803 515.091 542.671 
8470 1
12100300 21312.3 -16862.9 1332.33 10.603 -121.051 121.515 
8470.5 1
12100300 21304.3 -16844.6 1434.44 -16.1616 37.037 40.4097 
8471 1
12100300 21236.8 -16863.6 1423.44 -132.203 -37.182 137.332 
8471.5 1
12100300 21259.4 -17048.1 1427 46.3531 -377.414 380.25 
8472 1
12100300 21336.6 -17152.8 1417.89 154.222 -209.333 260.009 
8472.5 1
12100300 21344 -17201.2 1378.89 14.2614 -92.8054 93.8948 
8473 1
12100300 21270.1 -17145.4 1375 -144.314 108.941 180.817 
8473.5 1
12100300 21281.6 -17045.8 1402.11 23.3084 202.987 204.321 
8474 1
12100300 21246.7 -17039.2 1393.44 -69.7778 13.1111 70.9989 
8474.5 1
12100300 21201.1 -16942.1 1388.78 -90.209 192.299 212.407 
8475 1
12100300 21252.2 -16904.1 1362.33 101.01 75.0988 125.868 
8475.5 1
12100300 21391.1 -16848 1364.25 296.801 119.896 320.103 
8476 1
12100300 21478.9 -16874.9 1376.11 174.481 -53.457 182.486 
8476.5 1
12100300 21530 -16966.2 1399 100.612 -179.79 206.027 
8477 1
12100300 21410.8 -16986.1 1407.78 -237.494 -39.6193 240.776 
8477.5 1
12100300 21228.9 -17161.8 1384.38 -371.989 -359.18 517.094 
8478 1
12100300 21384.4 -17326.3 1373.78 322.09 -340.752 468.886 
8478.5 1
12100300 21681.3 -17285.2 1365 576.419 79.8705 581.926 
8479 1
12100300 21874.8 -17083.9 1332.78 360.966 375.58 520.919 
8479.5 1
12100300 21949.7 -17006.8 1290.78 149.778 154.222 214.983 
8480 1
12100300 21918 -16973.1 1273.88 -65.6985 69.819 95.8696 
8480.5 1
12100300 21708.1 -17002.9 1277.22 -435.454 -61.7508 439.811 
8481 1
12100300 21533.8 -17271.1 1269.33 -331.432 -509.928 608.173 
8481.5 1
12100300 21555.6 -17239.3 1249.67 42.9542 62.6781 75.9842 
8482 1
12100300 21663.7 -17117.4 1279.11 215.361 242.807 324.554 
8482.5 1
12100300 21734.4 -17132.4 1292.22 143.565 -30.426 146.754 
8483 1
12100300 21584.7 -17113.7 1310.78 -298.958 37.4806 301.298 
8483.5 1
12100300 21582.1 -17235 1334.88 -5.20833 -248.634 248.688 
8484 1
12100300 21574.6 -17253.7 1325.56 -15.8689 -39.1335 42.2285 
8484.5 1
12100300 21462.4 -17244.2 1348.33 -222.002 18.7019 222.789 
8485 1
12100300 21365.9 -17313.4 1344.56 -191.578 -137.346 235.725 
8485.5 1
12100300 21352.4 -17327.3 1337.22 -26.3617 -27.2331 37.9022 
8486 1
12100300 21464.4 -17289 1355.25 229.366 78.5519 242.444 
8486.5 1
12100300 21459.4 -17289.8 1348.22 -10.2506 -1.617 10.3774 
8487 1
12100300 21469 -17370.3 1344.33 18.3057 -154.321 155.403 
8487.5 1
12100300 21492.8 -17511.9 1337.89 46.2603 -275.4 279.258 
8488 1
12100300 21534 -17277.8 1338.5 83.4458 473.965 481.255 
8488.5 1
12100300 21409.8 -17116.9 1391 -253.515 328.288 414.78 
8489 1
12100300 21339.6 -17169.8 1370.44 -138.779 -104.523 173.738 
8489.5 1
12100300 21340 -17364.7 1354 0.873172 -382.886 382.887 
8490 1
12100300 21471.1 -17239.4 1349.88 263.303 251.59 364.178 
8490.5 1
12100300 21807.8 -17033.6 1339.89 702.824 429.686 823.767 
8491 1
12100300 21582.2 -17083.8 1337.33 -431.273 -96.0272 441.834 
8491.5 1
12100300 21388.9 -17029.1 1343.44 -379.085 107.19 393.948 
8492 1
12100300 21323.8 -17057.5 1327.5 -133.755 -58.2934 145.906 
8492.5 1
12100300 21288.7 -17151 1339 -70.8754 -188.889 201.748 
8493 1
12100300 21445.2 -17180.3 1341.56 301.648 -56.5189 306.898 
8493.5 1
12100300 21333.5 -17216.9 1319.5 -230.355 -75.3436 242.364 
8494 1
12100300 21179.3 -17082.9 1302.67 -320.513 278.557 424.644 
8494.5 1
12100300 21220.1 -16990.9 1317.89 81.5556 184 201.264 
8495 1
12100300 21257.2 -17052.4 1312.78 73.1975 -121.411 141.769 
8495.5 1
12100300 21577.2 -17163.8 1308.33 609.524 -212.063 645.361 
8496 1
12100300 21856.7 -17069 1293.78 550.087 186.57 580.866 
8496.5 1
12100300 21997.9 -17106.6 1285 294.184 -78.3854 304.448 
