# Supplementary material for: Intrinsic group behaviour II: On the dependence of triad spatial dynamics on social and personal features; and on the effect of social interaction on small group dynamics
Source: PLoS One. 2019 Dec 3;14(12):e0225704. doi: 10.1371/journal.pone.0225704 (PMC6890182; doi:10.1371/journal.pone.0225704)
Supplement: S4 Data Set — (ZIP) [file pone.0225704.s004.zip › set_3_nint/group_traj_triad_noint/traj_3_0324_17.dat]

3 12040800 12041502 12041001 0 1 0 0 3 0 1 50 50 50 1675.54 1743.63 1621.87 
8048 1
12040800 -7894.33 10103 1361 0 0 0 
8048.5 1
12040800 -8120.56 9768.11 1411 -608.124 -900.239 1086.39 
8049 1
12040800 -8199 9131.75 1404.88 -150.277 -1219.08 1228.31 
8049.5 1
12040800 -8105.12 8619.25 1387.38 195.981 -1069.94 1087.74 
8050 1
12040800 -7632.78 8006.11 1399.11 946.588 -1228.74 1551.07 
8050.5 2
12041001 -7775.5 9946 1287.5 0 0 0 
12040800 -6965 7646.12 1286.62 1340.92 -722.864 1523.35 
8051 2
12041001 -7858.75 9655.25 1351.25 -265.127 -925.955 963.165 
12040800 -6611.12 7238.75 1347.75 726.643 -836.499 1108.03 
8051.5 2
12041001 -7538 8968.33 1401.56 602.914 -1291.2 1425.02 
12040800 -5815.56 6880.44 1364.44 1495.43 -673.507 1640.1 
8052 2
12041001 -7236.88 8323.75 1329.75 586.988 -1256.5 1386.85 
12040800 -4860.62 6485.5 1332.12 1861.46 -769.872 2014.39 
8052.5 2
12041001 -6749.25 7865.25 1429.62 1001.28 -941.478 1374.39 
12040800 -4326.62 6219.25 1385.25 1096.51 -546.715 1225.25 
8053 2
12041001 -6192.75 7458.25 1457 1119.72 -818.913 1387.22 
12040800 -3839 5988.12 1490.25 981.137 -465.04 1085.77 
8053.5 2
12041001 -5522.25 7128.38 1325.62 1379.63 -678.755 1537.56 
12040800 -3253.62 5810.38 1533.75 1204.48 -365.741 1258.78 
8054 2
12041001 -4564.88 6891.25 1407.25 1922.44 -476.155 1980.53 
12040800 -2557.88 5589.38 1608.25 1397.09 -443.775 1465.88 
8054.5 2
12041001 -3684.5 6786.5 1561.12 1818.96 -216.426 1831.79 
12040800 -2004 5452.38 1643.12 1144.37 -283.058 1178.86 
8055 3
12041502 -3435 5290.4 1845.8 0 0 0 
12041001 -3216.75 6610.5 1616.75 928.075 -349.206 991.599 
12040800 -1459.38 5256.38 1635.12 1080.61 -388.889 1148.45 
8055.5 3
12041502 -2888.75 5293.25 1813.88 1335.57 6.96821 1335.59 
12041001 -2551.38 6359.12 1640.88 1302.1 -491.928 1391.93 
12040800 -893 5023.12 1620.25 1108.37 -456.458 1198.68 
8056 3
12041502 -1865.38 5340.25 1789.12 2054.97 94.3775 2057.14 
12041001 -1915.88 6140.88 1647.5 1276.1 -438.253 1349.26 
12040800 -310.625 4621.38 1669 1169.43 -806.727 1420.69 
8056.5 3
12041502 -1146.22 5191.67 1767.56 1404.6 -290.202 1434.26 
12041001 -1273.22 5911.33 1656.22 1255.18 -448.324 1332.84 
12040800 365 4332.11 1673.89 1319.58 -564.969 1435.44 
8057 3
12041502 -666.625 4861.88 1782.75 957.28 -658.267 1161.77 
12041001 -647.625 5836.62 1685 1248.7 -149.118 1257.57 
12040800 1012 4086.75 1659.5 1291.42 -489.743 1381.16 
8057.5 3
12041502 10.125 4437.12 1786.12 1409.9 -884.896 1664.59 
12041001 -84.125 5621.38 1677.25 1173.96 -448.438 1256.69 
12040800 1580.88 3872 1668.75 1185.16 -447.396 1266.79 
8058 3
12041502 675.375 4212.25 1760.62 1309.55 -442.667 1382.34 
12041001 595 5400.5 1689 1336.86 -434.793 1405.79 
12040800 2121.12 3621.25 1647.25 1063.48 -493.602 1172.45 
8058.5 3
12041502 1219.38 3906.38 1798.75 1096.77 -616.683 1258.26 
12041001 1145 5025.38 1704.38 1108.87 -756.3 1342.23 
12040800 2556.88 3378.25 1601.38 878.528 -489.919 1005.9 
8059 3
12041502 1691.12 3727.88 1815.88 945.391 -357.715 1010.8 
12041001 1840.62 4653.62 1677.5 1394.04 -744.99 1580.62 
12040800 3053.75 3083.38 1615.38 995.741 -590.932 1157.89 
8059.5 3
12041502 2169.25 3409.62 1799.62 950.547 -632.704 1141.86 
12041001 2402 4306 1664.38 1116.05 -691.103 1312.71 
12040800 3555.12 2793.38 1575.75 996.769 -576.541 1151.5 
8060 3
12041502 2730.25 3191.12 1773.12 1104.33 -430.118 1185.14 
12041001 2797.75 3984.88 1649.25 779.035 -632.136 1003.24 
12040800 4100.75 2516.25 1499.38 1074.06 -545.522 1204.66 
8060.5 3
12041502 3214 2841.75 1742.88 946.673 -683.708 1167.75 
12041001 3345.75 3600 1628.88 1072.41 -753.18 1310.47 
12040800 4543.62 2090.5 1427.75 866.683 -833.17 1202.21 
8061 3
12041502 3641.25 2516 1698.25 863.131 -658.081 1085.39 
12041001 3812.88 3269.25 1614.5 943.687 -668.182 1156.29 
12040800 4875.25 1420.5 1437.88 669.949 -1353.54 1510.26 
8061.5 3
12041502 4118.88 2019.75 1597.38 992.983 -1031.7 1431.93 
12041001 4214.12 3017.75 1592.12 834.2 -522.869 984.521 
12040800 5199.25 679.5 1514.62 673.597 -1540.54 1681.37 
8062 3
12041502 4557.25 1555.88 1613.12 889.199 -940.923 1294.61 
12041001 4737.38 2532.62 1567.38 1061.36 -984.026 1447.34 
12040800 5502.88 130.5 1568.12 615.872 -1113.59 1272.55 
8062.5 3
12041502 4978.62 1034.25 1630.88 831.114 -1028.85 1322.6 
12041001 5060.25 2052.75 1579 636.834 -946.499 1140.8 
12040800 5827.5 -373.5 1551.5 640.286 -994.083 1182.44 
8063 3
12041502 5335.5 358.125 1680.88 734.311 -1391.2 1573.11 
12041001 5396.75 1414.12 1632.12 692.387 -1314.04 1485.3 
12040800 6182.5 -938.375 1587.88 730.453 -1162.29 1372.77 
8063.5 3
12041502 5759 -212.556 1669 802.083 -1080.83 1345.93 
12041001 5754.56 721.333 1662.78 677.662 -1312.11 1476.77 
12040800 6526.67 -1588.11 1579.67 651.831 -1230.56 1392.54 
8064 3
12041502 6066.75 -789.625 1671.25 581.758 -1090.87 1236.3 
12041001 6045.12 148.25 1637.62 549.281 -1083.33 1214.63 
12040800 6947.12 -2035.12 1525.25 794.817 -845.017 1160.08 
8064.5 3
12041502 6403 -1370.88 1716.62 684.827 -1183.81 1367.62 
12041001 6282.62 -427.25 1628.12 483.707 -1172.1 1267.98 
12040800 7570.25 -2585.38 1534.5 1269.09 -1120.67 1693.08 
8065 3
12041502 6902.12 -2063.38 1732.88 990.327 -1374.01 1693.71 
12041001 6525.5 -1063.5 1649 481.895 -1262.4 1351.25 
12040800 8272.88 -3103.75 1643.5 1394.1 -1028.52 1732.44 
8065.5 3
12041502 7348.25 -2508.5 1660.38 903.087 -901.063 1275.73 
12041001 6839 -1656.38 1653.25 634.615 -1200.15 1357.61 
12040800 8562.12 -3298.62 1619.38 585.526 -394.484 706.016 
8066 3
12041502 7810.25 -3190.25 1609.38 905.882 -1336.76 1614.79 
12041001 7382.75 -2277.88 1643.75 1066.18 -1218.63 1619.19 
12040800 8790.62 -3590.88 1610.25 448.039 -573.039 727.402 
8066.5 3
12041502 8067.29 -3627.57 1587.14 555.153 -944.539 1095.6 
12041001 7712.43 -2758.29 1619.86 712.049 -1037.6 1258.43 
12040800 8816.14 -3928.43 1638.86 55.1142 -729.057 731.138 
8067 3
12041502 8400.75 -3848 1603.12 679.153 -448.938 814.122 
12041001 7939 -3131.88 1624 461.449 -760.874 889.868 
12040800 9141.88 -4085.62 1614.88 663.406 -320.156 736.618 
8067.5 3
12041502 8744.25 -4262.62 1625.88 656.788 -792.782 1029.5 
12041001 8151 -3539.5 1602.38 405.354 -779.398 878.506 
12040800 9506.75 -4295.5 1534.25 697.658 -401.291 804.836 
8068 3
12041502 9119.86 -4579.43 1659.71 736.485 -621.183 963.472 
12041001 8327.43 -3919.14 1567.71 345.938 -744.398 820.854 
12040800 9739.86 -4735.29 1496.57 457.073 -862.325 975.971 
8068.5 3
12041502 9330 -4967.25 1682.38 430.621 -794.716 903.885 
12041001 8553.12 -4361.75 1550.25 462.493 -906.982 1018.09 
12040800 9897.12 -5104.38 1507.88 322.27 -756.331 822.128 
8069 3
12041502 9634.14 -5382.43 1666.29 632.314 -863.157 1069.98 
12041001 8948.86 -4874.14 1554.43 822.728 -1065.27 1345.98 
12040800 10240.9 -5434.29 1512 714.62 -685.885 990.515 
8069.5 3
12041502 9840.25 -5715.5 1650.75 424.089 -685.332 805.935 
12041001 9190.62 -5185.88 1570.5 497.465 -641.424 811.724 
12040800 10416.6 -5650.25 1485.75 361.662 -444.371 572.944 
8070 3
12041502 10054.5 -6136.62 1614.88 420.098 -825.735 926.456 
12041001 9441.38 -5450 1596.12 491.667 -517.892 714.107 
12040800 10638.4 -5987.62 1444.38 434.804 -661.52 791.62 
8070.5 3
12041502 10263 -6327.29 1576.29 423.78 -387.522 574.25 
12041001 9652.57 -5768.86 1613 429.261 -648.084 777.353 
12040800 10922.4 -6222.86 1420.86 577.345 -478.114 749.613 
8071 3
12041502 10550.9 -6551 1637.25 565.57 -439.517 716.271 
12041001 9892.88 -6016.88 1609.88 472.109 -487.265 678.465 
12040800 11239.6 -6567.88 1418 623.176 -677.835 920.765 
8071.5 3
12041502 10877.8 -6859.62 1660 626.197 -591.236 861.21 
12041001 10309.5 -6153.38 1577.12 798.132 -261.494 839.878 
12040800 11677.5 -6939.88 1507.12 838.841 -712.644 1100.69 
8072 3
12041502 11314.8 -7083.25 1678.5 840.385 -430.048 944.027 
12041001 10628 -6354.38 1554 612.5 -386.538 724.271 
12040800 12077.6 -7287.75 1560.38 769.471 -668.99 1019.62 
8072.5 3
12041502 11630.1 -7559.43 1670.57 651.638 -983.84 1180.07 
12041001 11009.4 -6596.29 1537.14 788.076 -499.816 933.209 
12040800 12518.4 -7610.86 1600.57 910.751 -667.577 1129.21 
8073 3
12041502 11443.9 -8127.75 1677 -400.576 -1222.2 1286.17 
12041001 11548.2 -6947 1629 1158.76 -754.224 1382.6 
12040800 12824.1 -7958.75 1578 657.412 -748.157 995.956 
8073.5 3
12041502 11084.4 -8475.75 1668.5 -698.058 -675.728 971.542 
12041001 11955.4 -7264.25 1676.12 790.534 -616.019 1002.21 
12040800 13141.8 -8428.88 1549.25 616.748 -912.864 1101.68 
8074 3
12041502 11298.9 -8285.75 1675.38 416.505 368.932 556.406 
12041001 12290.9 -7480.12 1664.5 651.456 -419.175 774.663 
12040800 13533.2 -8888.25 1579.75 760.194 -891.99 1171.98 
8074.5 3
12041502 11209 -8167.5 1659.12 -175.537 230.957 290.094 
12041001 12614.2 -7752 1670.62 631.592 -531.006 825.152 
12040800 13946 -9247.62 1597 806.152 -701.904 1068.9 
8075 3
12041502 11150.4 -8064.75 1646.25 -115.177 201.866 232.413 
12041001 12960 -8028.62 1682 679.273 -543.468 869.925 
12040800 14260.6 -9495.5 1626.25 618.124 -486.984 786.912 
8075.5 3
12041502 11193.7 -8189.57 1634.86 91.4331 -263.336 278.758 
12041001 13353.9 -8239.71 1652.57 830.922 -445.336 942.739 
12040800 14578.6 -9593.86 1614.71 670.773 -207.505 702.136 
8076 3
12041502 11269.5 -7888.38 1618.75 153.724 610.946 629.989 
12041001 13621 -8508.12 1624.5 541.872 -544.444 768.143 
12040800 14840 -9772.88 1616.88 530.281 -363.119 642.693 
8076.5 3
12041502 11148.9 -7802.71 1599.86 -234.258 166.331 287.303 
12041001 13973 -8782.57 1627 683.495 -532.906 866.691 
12040800 15028.3 -9951 1616 365.603 -345.874 503.284 
8077 3
12041502 11052.1 -7939 1592.14 -204.039 -287.523 352.563 
12041001 14335.6 -9064.71 1659.29 764.919 -595.238 969.231 
12040800 15208.1 -10234.1 1606.29 379.445 -597.348 707.675 
8077.5 3
12041502 11049.1 -8019.25 1595.88 -5.79243 -154.031 154.14 
12041001 14689.1 -9511.25 1668 678.606 -857.074 1093.2 
12040800 15531 -10688.9 1581.75 619.687 -872.806 1070.42 
8078 3
12041502 10978.3 -7910.29 1600 -140.554 216.199 257.871 
12041001 14967.3 -9956.14 1689.43 551.906 -882.724 1041.06 
12040800 15729.4 -11424.6 1585.29 393.707 -1459.72 1511.88 
8078.5 3
12041502 11047.9 -8107.38 1590.62 142.019 -402.223 426.559 
12041001 15263.9 -10266.4 1700.75 605.284 -633.127 875.91 
12040800 16001.8 -12339.6 1587.12 555.758 -1867.46 1948.4 
8079 3
12041502 11129.8 -8360.62 1588.38 156.549 -484.226 508.903 
12041001 15458.9 -10893.5 1695.25 372.849 -1199.09 1255.72 
12040800 16539.8 -12945.4 1564.75 1028.68 -1158.22 1549.08 
8079.5 3
12041502 11158.9 -8192.14 1581 59.0409 341.749 346.811 
12041001 15602.9 -11330 1648.43 292.053 -885.396 932.32 
12040800 17330.4 -13467.4 1527.43 1603.81 -1058.93 1921.86 
8080 3
12041502 11116 -8029.5 1573.75 -85.5432 324.636 335.718 
12041001 15833.2 -12053.2 1617.5 459.866 -1443.61 1515.09 
12040800 17994.2 -13923.2 1503.75 1324.99 -909.823 1607.29 
8080.5 3
12041502 11010 -7890 1565.86 -214.141 281.818 353.946 
12041001 16257.3 -12573.1 1576.57 856.638 -1050.29 1355.34 
12040800 18718.3 -14279.1 1515.43 1462.7 -718.975 1629.85 
8081 3
12041502 10910.5 -7847.12 1561.12 -204.733 88.2202 222.931 
12041001 16856.6 -13203.9 1517.75 1233.21 -1297.8 1790.28 
12040800 19523.5 -14552.2 1554.88 1656.82 -561.949 1749.52 
8081.5 3
12041502 10943.6 -7972.14 1558.71 67.4927 -255.138 263.915 
12041001 17360.7 -13648.6 1498.29 1028.75 -907.544 1371.85 
12040800 20124.9 -14881.3 1518.86 1227.26 -671.501 1398.96 
8082 3
12041502 11011.5 -8158.5 1559.12 136.129 -373.461 397.498 
12041001 18057.9 -14052.6 1517.75 1397.12 -809.727 1614.8 
12040800 20771.2 -14937.4 1483.38 1295.38 -112.403 1300.24 
8082.5 3
12041502 11249.2 -8075.75 1559.5 446.898 155.545 473.194 
12041001 18731 -14388.1 1630.25 1265.27 -630.639 1413.73 
12040800 21590.8 -15089.8 1438.38 1540.41 -286.419 1566.82 
8083 3
12041502 11437.3 -7939.71 1552.43 377.582 273.164 466.033 
12041001 19320.4 -14745.7 1609.57 1183.59 -718.051 1384.37 
12040800 22394.3 -15277 1429 1613.53 -376.004 1656.76 
8083.5 3
12041502 11474.2 -7752.5 1564.62 76.6894 388.411 395.91 
12041001 19923 -15176.4 1585.75 1250.15 -893.487 1536.62 
12040800 23109.8 -15388.4 1511.25 1484.37 -231.068 1502.24 
8084 3
12041502 11867 -7538.5 1551.62 776.186 422.925 883.929 
12041001 20518.5 -15416.1 1573.5 1176.88 -473.814 1268.68 
12040800 23853.8 -15435.5 1609.75 1470.36 -93.1324 1473.3 
8084.5 3
12041502 12086.2 -7490.9 1475.2 449.18 97.541 459.649 
12041001 20698.9 -15400.4 1540.2 369.672 32.2234 371.074 
12040800 24571 -15519 1521 1469.77 -171.107 1479.7 
8085 3
12041502 12154.5 -7535.55 1309.36 136.418 -89.1127 162.945 
12041001 20760 -15352.3 1508.73 121.956 96.0624 155.246 
12040800 24725.3 -15508.9 1467.55 307.93 20.1415 308.588 
8085.5 3
12041502 12309.3 -7531.4 1169.8 311.377 8.34095 311.489 
12041001 20865.2 -15425.1 1465.3 211.67 -146.534 257.442 
12040800 25052.1 -15712.9 1521.5 657.6 -410.444 775.179 
8086 3
12041502 12792 -7439.9 1211.3 955.842 181.188 972.863 
12041001 20916.8 -15499.5 1384.7 102.178 -147.327 179.292 
12040800 25279.3 -15879.1 1609.7 449.901 -329.109 557.426 
8086.5 3
12041502 12903.8 -7296.12 1216 214.904 276.49 350.187 
12041001 21228.2 -15754.2 1350.75 598.942 -489.904 773.781 
12040800 25857.5 -16089.1 1656 1111.92 -403.894 1183.01 
8087 2
12041001 21572.9 -15970.9 1333.5 670.477 -421.449 791.933 
12040800 26683.5 -16315.9 1656.5 1607 -441.148 1666.46 
8087.5 2
12041001 21231.4 -16019.2 1317 -687.123 -97.334 693.982 
12040800 27418.4 -16507.9 1670.5 1478.62 -386.318 1528.26 
8088 2
12041001 20949.8 -15995.2 1347.25 -579.475 49.3827 581.576 
12040800 28138.2 -16722.1 1790 1481.22 -440.844 1545.43 
8088.5 2
12041001 20519.1 -15947.9 1472.5 -864.709 95.1305 869.926 
12040800 28781.4 -16931.8 1821.62 1291.42 -420.934 1358.29 
8089 2
12041001 20136.7 -15588.7 1561.71 -774.111 727.046 1062 
12040800 29316.3 -17117.6 1772 1082.82 -376.157 1146.29 
8089.5 2
12041001 19834.4 -15047.2 1573.25 -623.38 1116.42 1278.67 
12040800 29895.6 -17261.1 1748.25 1194.51 -295.987 1230.64 
8090 2
12041001 19427.9 -14693.1 1595.88 -806.548 702.629 1069.68 
12040800 30417.1 -17428 1741.25 1034.72 -331.101 1086.41 
8090.5 2
12041001 19134.5 -14396.5 1565.12 -567.456 573.743 806.962 
12040800 31228.4 -17843.4 1687.62 1569.15 -803.433 1762.88 
8091 2
12041001 18924.1 -13982.9 1546.29 -420.714 827.286 928.118 
12040800 32020 -18074 1643.14 1583.25 -461.25 1649.07 
8091.5 2
12041001 18563.1 -13675.6 1586.14 -784.783 668.012 1030.59 
12040800 32749.7 -18278.7 1632.57 1586.34 -445.031 1647.58 
8092 2
12041001 18144.2 -13273.8 1591.25 -790.364 758.154 1095.2 
12040800 33599.2 -18659.6 1708.38 1602.9 -718.699 1756.65 
8092.5 2
12041001 17879.3 -12733.7 1584.86 -514.494 1048.61 1168.03 
12040800 34162.3 -19002.9 1741.29 1093.27 -666.47 1280.4 
8093 2
12041001 17529.6 -12302.4 1559.12 -725.437 894.895 1152 
12040800 34732.8 -19280.1 1717.25 1183.54 -575.245 1315.93 
8093.5 2
12041001 16866.3 -11930.4 1523.57 -1313.54 736.528 1505.94 
12040800 35313.1 -19607.7 1712.57 1149.29 -648.692 1319.73 
8094 2
12041001 16464.2 -11663.6 1613.88 -810.556 537.91 972.804 
12040800 36025.4 -19894.1 1702.62 1435.95 -577.441 1547.71 
8094.5 2
12041001 16056.6 -11392 1661 -800.94 533.644 962.435 
12040800 36663.3 -20319.9 1753.43 1253.26 -836.409 1506.73 
8095 2
12041001 15679.6 -11230.4 1638.86 -803.838 344.502 874.55 
12040800 37244 -20772.7 1776.43 1238.2 -965.58 1570.18 
8095.5 2
12041001 15321.8 -11052 1640.5 -688.118 343.132 768.925 
12040800 37925.6 -21196.4 1798.88 1310.82 -814.732 1543.38 
8096 2
12041001 15170.5 -10595.5 1672.88 -287.002 866.224 912.532 
12040800 38601 -21409.9 1885.75 1281.55 -405.123 1344.06 
8096.5 2
12041001 14926.4 -10202.9 1663 -501.173 806.248 949.321 
12040800 39232.9 -21630.3 1890.71 1297.45 -452.589 1374.12 
8097 2
12041001 14691.8 -9994.25 1655 -468.42 416.382 626.731 
12040800 39841.2 -21725 1873 1214.36 -189.05 1228.98 
8097.5 2
12041001 14349.4 -9878.71 1653 -711.687 240.199 751.128 
12040800 40408.4 -22024 1797.86 1179.17 -621.622 1332.98 
8098 2
12041001 13954.4 -9758.11 1643.22 -774.479 236.477 809.777 
12040800 41131.2 -22307.4 1768.11 1417.24 -555.773 1522.32 
8098.5 2
12041001 13585.9 -9710.29 1644.14 -721.306 93.5918 727.352 
12040800 41729 -22376.9 1735.14 1169.82 -135.837 1177.68 
8099 2
12041001 13331.4 -9847 1646.25 -532.389 -286.013 604.353 
12040800 42268.5 -22393.1 1706 1128.66 -34.0332 1129.17 
8099.5 2
12041001 13171.1 -10155.1 1645.75 -305.821 -588.025 662.797 
12040800 42763.2 -22461.1 1692 944.179 -129.771 953.056 
8100 2
12041001 12954.1 -10675 1661 -451.106 -1080.82 1171.18 
12040800 43264.4 -22643.7 1678.43 1041.95 -379.604 1108.95 
8100.5 2
12041001 12727.1 -11301.6 1835 -454.946 -1255.76 1335.63 
12040800 43787.4 -22812.2 1677.5 1047.99 -337.747 1101.07 
8101 2
12041001 12528.5 -11561.8 1927.75 -389.461 -510.049 641.74 
12040800 44268.6 -23114 1691 943.627 -591.667 1113.78 
8101.5 2
12041001 12343.6 -11686.4 1937.62 -373.485 -251.768 450.42 
12040800 44715.9 -23261.8 1709.62 903.535 -298.485 951.562 
8102 2
12041001 12030 -11699.5 1951.62 -621.04 -25.9901 621.583 
12040800 45123.8 -23418.1 1725.5 807.673 -309.653 864.998 
8102.5 2
12041001 12110.1 -11696 2008.5 159.93 6.98603 160.083 
12040800 45405.8 -23516 1695 562.874 -195.359 595.813 
8103 2
12041001 12285.6 -11678.6 2018.75 348.214 34.4742 349.917 
12040800 45654.9 -23616.5 1747.62 494.296 -199.405 533.001 
8103.5 2
12041001 12535 -11521.6 2019.62 479.567 301.923 566.694 
12040800 45776.8 -23803.6 1762.75 234.375 -359.856 429.451 
8104 2
12041001 12921.3 -11055.1 2020.14 814.949 984.14 1277.76 
12040800 46020 -23824.3 1770.43 513.186 -43.588 515.033 
8104.5 2
12041001 13145.6 -11050.1 2019 457.835 10.2405 457.95 
12040800 46227.5 -23835 1754.12 423.469 -21.8659 424.034 
8105 2
12041001 13341.1 -10938.9 2014.29 387.932 220.77 446.353 
12040800 46433.1 -23924.4 1732.43 408.022 -177.438 444.933 
8105.5 2
12041001 13322.1 -10907.8 2013.25 -40.1221 65.6269 76.9199 
12040800 46706.1 -23983.6 1726.12 575.912 -124.887 589.297 
8106 2
12041001 13341.9 -10817.4 2013 37.2642 170.519 174.543 
12040800 46968.1 -24076.2 1722 494.34 -174.764 524.323 
8106.5 1
12041001 13236.4 -11213.2 2013 -206.863 -776.225 803.317 
8107 1
12041001 13155.9 -11479.6 2012.29 -167.049 -552.534 577.234 
8107.5 1
12041001 13072.4 -11527.2 2010.75 -174.284 -99.5377 200.706 
8108 1
12041001 13060.5 -11351.6 2008.5 -23.6084 349.155 349.952 
8108.5 1
12041001 13068.6 -11049.8 2009 16.0891 597.772 597.989 
8109 1
12041001 13044.2 -10994 2008.38 -49.1431 112.399 122.673 
8109.5 1
12041001 13005.4 -11175.2 2016.75 -76.2255 -355.392 363.475 
8110 1
12041001 12584.1 -11826.2 2032 -808.541 -1249.52 1488.3 
8110.5 1
12041001 12358.5 -11358.2 2033.62 -450.349 934.132 1037.02 
8111 1
12041001 12295 -11052.5 2045 -126.494 609.064 622.061 
8111.5 1
12041001 12477.1 -10919.2 2036.5 364.25 266.5 451.332 
8112 1
12041001 12672.9 -11002.5 2031.12 397.866 -169.207 432.352 
8112.5 1
12041001 13009.9 -11311 2031 684.959 -627.033 928.622 
8113 1
12041001 13194.5 -11416.5 2026 381.457 -217.975 439.343 
8113.5 1
12041001 13235 -11346.1 2022.12 81.3253 141.315 163.045 
8114 1
12041001 13180.9 -11430.9 2018.89 -103.069 -161.455 191.549 
8114.5 1
12041001 13185 -11312.2 2014.62 8.1087 234.002 234.142 
8115 1
12041001 12653.6 -11296.4 2015.75 -1095.62 32.732 1096.11 
8115.5 1
12041001 12446.9 -11213.8 2013.12 -417.677 166.919 449.795 
8116 1
12041001 12165.9 -11167 2003.88 -569.98 94.8276 577.814 
8116.5 1
12041001 12133.7 -11233.2 1997.56 -61.7018 -126.862 141.072 
8117 1
12041001 11967.9 -11475.5 1989.62 -329.606 -481.666 583.645 
8117.5 1
12041001 11896.6 -11520.8 1984.88 -149.685 -95.063 177.32 
8118 1
12041001 11929.2 -11370.2 1980.5 64.8608 299.205 306.154 
8118.5 1
12041001 11975.9 -11182.9 1979.67 90.2106 362.401 373.46 
8119 1
12041001 12020.2 -11012.1 1977.5 86.1381 331.58 342.586 
8119.5 1
12041001 12057.6 -11058.8 1973 77.8646 -97.1354 124.492 
8120 1
12041001 12250.4 -11073.6 1973.12 390.182 -30.1113 391.342 
8120.5 1
12041001 12832.7 -11005.8 1973.67 1141.75 133.034 1149.47 
8121 1
12041001 13144.1 -11098.2 1972.88 600.112 -178.174 626.004 
8121.5 1
12041001 13252.9 -11104.4 1972 210.756 -11.8702 211.09 
8122 1
12041001 13343 -11101.5 1968.62 180.611 5.76152 180.703 
8122.5 1
12041001 13157.9 -11031.9 1965.12 -377.037 141.802 402.821 
8123 1
12041001 12759.6 -10850.2 1963.25 -847.34 386.436 931.299 
8123.5 1
12041001 12465.4 -10927.9 1963 -596.856 -157.454 617.275 
8124 1
12041001 12149.5 -11268.2 1963 -621.801 -670.03 914.099 
8124.5 1
12041001 12075.4 -11417.1 1961.75 -146.782 -294.802 329.322 
8125 1
12041001 12062.8 -11379.5 1967.88 -24.9506 74.3577 78.4321 
8125.5 1
12041001 12020.4 -11442.7 1964.33 -82.1467 -122.654 147.621 
8126 1
12041001 12095.1 -11535 1963.38 148.176 -183.201 235.624 
8126.5 1
12041001 12198.1 -11659.4 1964.12 216.842 -261.842 339.973 
8127 1
12041001 12162.3 -11632.4 1987.44 -69.7693 52.4962 87.3133 
8127.5 1
12041001 12082.6 -11249.9 1993.62 -161.027 772.868 789.464 
8128 1
12041001 12081.2 -11087.8 1981.62 -2.87657 339.174 339.186 
8128.5 1
12041001 12148.2 -10948.4 1971.67 132.095 274.764 304.868 
8129 1
12041001 12154.1 -10848.3 1970.11 11.6152 197.458 197.799 
8129.5 1
12041001 12129 -10764.6 1968.12 -50.2222 167.417 174.787 
8130 1
12041001 12096.7 -10693.2 1967.11 -63.8999 141.112 154.906 
8130.5 1
12041001 12072.2 -10738.5 1967 -48.1591 -89.3053 101.463 
8131 1
12041001 11929 -11171.8 1966 -298.438 -902.604 950.663 
8131.5 1
12041001 11932.2 -11215.1 1965.78 6.45736 -86.896 87.1356 
8132 1
12041001 11892.6 -11373.4 1978 -75.5556 -301.587 310.908 
8132.5 1
12041001 11800.2 -11286.2 1981 -186.853 176.507 257.039 
8133 1
12041001 11940 -10911 1981 279.5 750.5 800.856 
8133.5 1
12041001 11975.2 -10782.9 1981 70.5 256.25 265.771 
8134 1
12041001 12231.1 -11183.6 1983.33 506.656 -793.427 941.396 
8134.5 1
12041001 12405.6 -11087.9 1982.62 348.331 190.979 397.25 
8135 1
12041001 12790.8 -11065.6 1982 799.072 46.3059 800.413 
8135.5 1
12041001 13047.1 -11216.5 1981.5 525.302 -309.312 609.603 
8136 1
12041001 13178.9 -11257.3 1982 264.586 -81.9946 277 
8136.5 1
12041001 13249.2 -11222.9 1975.78 137.37 67.2743 152.958 
8137 1
12041001 13312.6 -11199.3 1973.11 124.672 46.3692 133.016 
8137.5 1
12041001 13393.1 -11212.8 1973 158.574 -26.4654 160.767 
8138 1
12041001 13440.5 -11230.2 1973 95.9289 -35.3689 102.241 
8138.5 1
12041001 13294.8 -11485.1 1973 -294.984 -515.913 594.291 
8139 1
12041001 13309.1 -11522.2 1973 28.2709 -73.1975 78.4673 
8139.5 1
12041001 13387.1 -11477.9 1973 157.286 89.4097 180.923 
8140 1
12041001 12963.6 -11551.9 1976.56 -827.284 -144.558 839.819 
8140.5 1
12041001 12607.6 -11492.8 1982.62 -703.42 116.875 713.064 
8141 1
12041001 12346.6 -11287 1980 -533.884 420.757 679.756 
8141.5 1
12041001 12131.7 -11193.8 1971.56 -414.843 179.966 452.198 
8142 1
12041001 12330.9 -11334.1 1982.62 410.739 -289.376 502.439 
8142.5 1
12041001 12815.3 -11374.9 1986.67 992.742 -83.5326 996.251 
8143 1
12041001 12821.3 -11298 1986.44 11.6279 149.009 149.462 
8143.5 1
12041001 12521.6 -11129 1979.78 -584.362 329.435 670.825 
8144 1
12041001 12363.2 -11030 1981.11 -317.301 198.397 374.221 
8144.5 1
12041001 12163.2 -11071.8 1982.3 -425.579 -88.9362 434.773 
8145 1
12041001 12134.9 -11021.6 1979.17 -56.3413 100.033 114.808 
8145.5 1
12041001 11982.4 -11241.4 1980.64 -301.488 -434.348 528.728 
8146 1
12041001 12037 -11181.5 1979.9 112.652 123.43 167.109 
8146.5 1
12041001 12048.6 -11263 1979 23.8683 -167.695 169.386 
8147 1
12041001 12215.2 -11334.1 1990.22 323.538 -138.08 351.771 
8147.5 1
12041001 12422 -11358.4 2006.56 418.578 -49.2578 421.467 
8148 1
12041001 12316.1 -11398.3 2006.56 -211.778 -79.7778 226.306 
8148.5 1
12041001 12084.7 -11133.6 2004.56 -457.4 523.276 695.006 
8149 1
12041001 12027.1 -11149.6 1997 -116.274 -32.3232 120.683 
8149.5 1
12041001 11954.7 -11321.1 1991.22 -145.471 -344.489 373.944 
8150 1
12041001 11996.9 -11331.9 1987.33 84.4444 -21.5556 87.1522 
8150.5 1
12041001 11857.9 -11213.9 1986.89 -275.794 234.127 361.77 
8151 1
12041001 12157.6 -10997.1 1983.44 579.626 419.299 715.387 
8151.5 1
12041001 12790.3 -10898.7 1983.11 1226.31 190.784 1241.07 
8152 1
12041001 13194.5 -11042.2 1981 854.475 -303.559 906.794 
8152.5 1
12041001 13320.4 -11209.2 1981 255.985 -339.374 425.092 
8153 1
12041001 13394.9 -11249.2 1981 147.68 -79.4202 167.681 
8153.5 1
12041001 13488.9 -11211.1 1981 193.047 78.3139 208.327 
8154 1
12041001 13438.8 -11281.9 1980.67 -97.1146 -137.166 168.065 
8154.5 1
12041001 13190.3 -11548.6 1979.33 -476.861 -511.836 699.552 
8155 1
12041001 12997 -11626.2 1980.25 -394.558 -158.56 425.226 
8155.5 1
12041001 12756.8 -11686.9 1985.89 -486.28 -122.751 501.533 
8156 1
12041001 12601.9 -11421.3 1986 -306.711 525.853 608.763 
8156.5 1
12041001 12484.3 -11175.8 1984.89 -230.954 482.427 534.861 
8157 1
12041001 12487 -11002.3 1981.78 5.2597 342.099 342.14 
8157.5 1
12041001 12150.8 -11110.9 1979.38 -682.049 -220.166 716.703 
8158 1
12041001 11885.6 -11415.3 1974 -530.389 -608.917 807.522 
8158.5 1
12041001 11917.9 -11386.9 1973.11 63.151 55.5556 84.1099 
8159 1
12041001 12007.2 -11332.1 1970.25 190.13 116.519 222.993 
8159.5 1
12041001 12137.1 -11717.9 1960.67 262.877 -780.899 823.958 
8160 1
12041001 12200.6 -11786 1960 123.193 -132.255 180.742 
8160.5 1
12041001 12345.9 -11466.2 1960.62 297.177 653.885 718.248 
8161 1
12041001 12549 -11005 1994.1 412.856 937.5 1024.38 
8161.5 1
12041001 12694.6 -10939.6 1997.67 276.722 124.419 303.406 
8162 1
12041001 12834.3 -10972.4 1998.44 273.538 -64.3618 281.008 
8162.5 1
12041001 13007.1 -10990.1 1998.38 353.357 -36.1566 355.202 
8163 1
12041001 13086.1 -11100.4 1991.33 169.863 -237.246 291.786 
8163.5 1
12041001 13144 -11164 1990.33 115.087 -126.353 170.91 
8164 1
12041001 13214.3 -11184.7 1989.67 136.835 -40.2075 142.62 
8164.5 1
12041001 13043.1 -11206.9 1981.33 -333.767 -43.3182 336.566 
8165 1
12041001 12507 -11407.6 2001.33 -1045.05 -391.163 1115.86 
8165.5 1
12041001 12387 -11388.8 2024.62 -245.399 38.4572 248.394 
8166 1
12041001 12380 -11448.6 2030.22 -14.4628 -123.565 124.409 
8166.5 1
12041001 12321.3 -11340.2 2024.11 -113.916 210.356 239.221 
8167 1
12041001 12385.1 -11225.6 2029.25 130.187 233.872 267.665 
8167.5 1
12041001 12520.8 -11234.1 2035.11 281.437 -17.606 281.987 
8168 1
12041001 12513.6 -11139.2 2046.56 -14.1335 185.693 186.23 
8168.5 1
12041001 12378.2 -11120.4 2045.12 -270.611 37.6944 273.224 
8169 1
12041001 12240.3 -11342 2046.78 -270.956 -435.413 512.837 
8169.5 1
12041001 12220.2 -11522.5 2048 -39.2253 -352.539 354.715 
8170 1
12041001 12203.7 -11619.3 2037.56 -33.2331 -194.055 196.88 
8170.5 1
12041001 12193 -11572 2031 -22.176 98.4061 100.874 
8171 1
12041001 12262.6 -11601.6 2026.33 138.007 -58.642 149.949 
8171.5 1
12041001 12387.9 -11635.2 2021.88 246.692 -66.3276 255.453 
8172 1
12041001 12370.2 -11677.8 2017 -35.6622 -85.9147 93.0222 
8172.5 1
12041001 12431.5 -11703.2 2029.38 123.295 -51.252 133.523 
8173 1
12041001 12762.6 -11416.3 2062.22 670.153 580.803 886.813 
8173.5 1
12041001 13066.2 -11031.4 2063.62 587.417 744.6 948.413 
8174 1
12041001 13225.2 -11023.6 2059.56 316.678 15.5766 317.061 
8174.5 1
12041001 13369.8 -10977.8 2058 294.955 93.4807 309.414 
8175 1
12041001 13264.3 -11198 2052.78 -214.262 -447.663 496.296 
8175.5 1
12041001 13110.7 -11162.6 2050.11 -298.382 68.8242 306.216 
8176 1
12041001 13004.1 -10927.4 2047.12 -213.939 472.25 518.45 
8176.5 1
12041001 13039.9 -10800.1 2046 71.1012 253.01 262.81 
8177 1
12041001 12890.1 -11008.1 2045.78 -285.835 -396.947 489.151 
8177.5 1
12041001 12877.1 -11293.6 2044.38 -26.8308 -589.905 590.515 
8178 1
12041001 12875 -11507.9 2041.56 -4.33674 -437.273 437.295 
8178.5 1
12041001 12938.1 -11657.4 2040.25 124.753 -295.427 320.687 
8179 1
12041001 12595.2 -11778.8 2041.5 -720.326 -254.989 764.126 
8179.5 1
12041001 12284.3 -11779.2 2062.67 -618.125 -0.938812 618.125 
8180 1
12041001 12062.9 -11361.2 2060.25 -443.804 837.62 947.929 
8180.5 1
12041001 12054.4 -11171.7 2050.11 -16.6283 373.932 374.301 
8181 1
12041001 11957.5 -11114.5 2033.88 -189.715 111.872 220.244 
8181.5 1
12041001 12004.4 -11098 2030.38 98.0649 34.5188 103.963 
8182 1
12041001 11987 -11126.6 2028.67 -35.0302 -57.5717 67.3915 
8182.5 1
12041001 12120.1 -11404.3 2019.11 252.104 -526.094 583.38 
8183 1
12041001 12168.6 -11684.1 2008.38 96.2577 -555.142 563.426 
8183.5 1
12041001 12230.4 -11705.8 2061.89 127.726 -44.7371 135.334 
8184 1
12041001 12006.4 -11905.2 2074.75 -435.933 -388.078 583.646 
8184.5 1
12041001 11924 -11934.5 2074.12 -173.787 -61.7089 184.418 
8185 1
12041001 12000.6 -12000.2 2068.5 153.25 -131.5 201.935 
8185.5 1
12041001 12233.6 -12133.2 2063.38 471.66 -269.231 543.091 
8186 1
12041001 12312.2 -12223.2 2060.67 157.194 -179.944 238.935 
8186.5 1
12041001 12284.8 -12217.6 2058.12 -53.5521 10.9108 54.6523 
8187 1
12041001 12261.2 -11967.9 2074 -46.9062 498.503 500.705 
8187.5 1
12041001 12297.2 -11653.9 2084 73.922 644.764 648.988 
8188 1
12041001 12379.2 -11183.9 2082.67 158.861 910.826 924.576 
8188.5 1
12041001 12694.5 -10984.5 2080.38 605.14 382.704 716 
8189 1
12041001 12917.8 -10952.1 2074.62 441.206 63.9822 445.821 
8189.5 1
12041001 13044.6 -10907.2 2074 257.876 91.2094 273.531 
8190 1
12041001 13046 -10934.9 2074 2.81762 -56.6086 56.6787 
8190.5 1
12041001 13086.1 -10940.8 2074 82.9029 -12.1384 83.7868 
8191 1
12041001 13082.2 -10915.2 2074 -7.90816 52.0408 52.6383 
8191.5 1
12041001 13116 -10895.8 2074 68.4584 39.5538 79.0636 
8192 1
12041001 13292.4 -10909.4 2074 335.446 -26.0351 336.455 
8192.5 1
12041001 13315.4 -10854.8 2074 44.1822 105.384 114.271 
8193 1
12041001 13321 -10856.9 2074 11.0728 -4.18307 11.8366 
8193.5 1
12041001 13260.4 -10905.4 2072.12 -121.25 -97 155.276 
8194 1
12041001 13262.4 -10883.4 2070.25 4.07332 44.8065 44.9913 
8194.5 1
12041001 13333 -10884.5 2070 142.677 -2.27273 142.695 
8195 1
12041001 13390 -10923.9 2070 117.769 -81.3533 143.136 
8195.5 1
12041001 13479.4 -10908 2070 171.875 30.5288 174.565 
8196 1
12041001 13463.7 -10940.7 2070 -32.8317 -68.5834 76.0369 
8196.5 1
12041001 13490.9 -11182.2 2069.75 56.5848 -503.199 506.371 
8197 1
12041001 13476.8 -11265.2 2067.38 -27.7505 -163.065 165.409 
8197.5 1
12041001 13395.6 -11312.8 2066.22 -155.248 -90.8753 179.889 
8198 1
12041001 13270.1 -11158 2059.86 -254.904 314.589 404.898 
8198.5 1
12041001 13106.1 -10853.9 2054.38 -345.301 640.263 727.44 
8199 1
12041001 13042.9 -10786.4 2056.78 -118.642 126.511 173.439 
8199.5 1
12041001 12945.3 -10850.3 2057 -191.755 -125.425 229.132 
8200 1
12041001 12810.9 -11028.6 2057 -284.768 -377.837 473.132 
8200.5 1
12041001 12694.2 -11136.2 2054.25 -228.676 -211.029 311.169 
8201 1
12041001 12768.9 -11224.9 2052.75 152.607 -181.237 236.93 
8201.5 1
12041001 12783.8 -11413.1 2053.5 30.1724 -381.846 383.036 
8202 1
12041001 12903.3 -11561.3 2053.89 226.484 -280.698 360.674 
8202.5 1
12041001 12934.2 -11515.8 2050.88 59.2273 87.3244 105.515 
8203 1
12041001 12998.3 -11312.4 2050.29 133.966 425.359 445.956 
8203.5 1
12041001 13018 -11046.1 2042.11 41.6793 563.039 564.58 
8204 1
12041001 12979.7 -10894.4 2038.89 -72.1908 285.625 294.606 
8204.5 1
12041001 13050.8 -10884.3 2039.36 138.427 19.7893 139.834 
8205 1
12041001 12808.5 -11058.9 2027.8 -505.883 -364.566 623.56 
8205.5 1
12041001 12710.6 -11064.5 2026.88 -198.933 -11.3821 199.258 
8206 1
12041001 12581.4 -11279.6 2054.56 -265.258 -441.593 515.137 
8206.5 1
12041001 12464 -11441.8 2068.67 -228.491 -315.607 389.636 
8207 1
12041001 12370.1 -11337.4 2051.56 -190.444 211.629 284.703 
8207.5 1
12041001 12448.6 -11442.6 2039.33 152.913 -204.895 255.665 
8208 1
12041001 12556 -11696.6 2058.25 211.922 -501.123 544.091 
8208.5 1
12041001 12539.3 -11755.6 2058.67 -32.8731 -116.234 120.793 
8209 1
12041001 12398 -11724.1 2058 -282.102 62.7356 288.994 
8209.5 1
12041001 12329.7 -11969 2056.78 -138.607 -496.704 515.681 
8210 1
12041001 12508.2 -11937.8 2091.75 340.808 59.6374 345.986 
8210.5 1
12041001 12670.5 -11666.8 2094.12 331.122 553.061 644.607 
8211 1
12041001 12620.2 -11306 2079 -100.1 718.625 725.564 
8211.5 1
12041001 12482.4 -11123.5 2070.75 -281.953 373.211 467.743 
8212 1
12041001 12535.8 -11076.5 2075.5 108.929 95.9184 145.141 
8212.5 1
12041001 12809.6 -11014.4 2079 545.568 123.755 559.428 
8213 1
12041001 12990 -10817.6 2079.62 375.781 409.896 556.081 
8213.5 1
12041001 12927.4 -10838.4 2080 -124.751 -41.3347 131.421 
8214 1
12041001 12810.8 -11251.2 2077 -222.514 -787.876 818.695 
8214.5 1
12041001 12889.8 -11423.5 2070.75 154.847 -337.8 371.6 
8215 1
12041001 12672.9 -11549.4 2063.29 -455.657 -264.556 526.89 
8215.5 1
12041001 12463.2 -11662.8 2058.12 -440.351 -238.07 500.586 
8216 1
12041001 12552.2 -11588.5 2054.38 174.51 145.588 227.265 
8216.5 1
12041001 12958.4 -11306.6 2051.62 794.765 551.614 967.435 
8217 1
12041001 13101.1 -11127.8 2048.62 287.223 359.909 460.469 
8217.5 1
12041001 13235.7 -11042.9 2018.89 260.235 164.141 307.677 
8218 1
12041001 12944.5 -11052.8 1998.38 -589.406 -19.9618 589.744 
8218.5 1
12041001 12548.9 -11169 2006.44 -791.222 -232.5 824.675 
8219 1
12041001 12492.6 -11246.5 2003.62 -111.193 -153.162 189.269 
8219.5 1
12041001 12464.6 -11345.6 1994.5 -57.732 -204.381 212.379 
8220 1
12041001 12656.9 -11351.7 1990 374.054 -11.7542 374.239 
8220.5 1
12041001 13092.9 -11184.5 1989.25 879.004 337.03 941.402 
8221 1
12041001 13234.8 -11177.3 1987.22 279.887 14.1354 280.244 
8221.5 1
12041001 12818.4 -11321.8 2013.67 -832.667 -288.889 881.357 
8222 1
12041001 12549.5 -11225.1 2032.38 -551.116 198.059 585.624 
8222.5 1
12041001 12357.1 -11015.6 2034.11 -380.968 414.989 563.341 
8223 1
12041001 12222.7 -11262.8 2037.78 -261.565 -480.977 547.499 
8223.5 1
12041001 12192.5 -11285.9 2030.62 -62.0713 -47.5251 78.176 
8224 1
12041001 12103.8 -11255.7 2024.89 -176.036 59.9372 185.96 
8224.5 1
12041001 12018 -11138.2 2025.6 -199.483 273.178 338.26 
8225 1
12041001 11973.2 -11351.5 2023.62 -80.3411 -382.944 391.281 
8225.5 1
12041001 11937.4 -11467.2 2017.89 -68.8568 -222.543 232.952 
8226 1
12041001 11981.4 -11550.1 2031.43 89.9471 -169.572 191.951 
8226.5 1
12041001 12283.2 -11707.4 2035.62 639.452 -333.119 721.018 
8227 1
12041001 12642.2 -11772 2035.78 697.033 -125.485 708.239 
8227.5 1
12041001 12740.2 -11838.6 2038.88 194.5 -132.192 235.17 
8228 1
12041001 12584.3 -11666.6 2037 -308.746 340.732 459.807 
8228.5 1
12041001 12462.8 -11255.8 2037 -234.265 791.533 825.472 
8229 1
12041001 12686.9 -10992.5 2028.12 462.113 542.784 712.855 
8229.5 1
12041001 12810.8 -10847.2 2022 246.763 289.343 380.278 
8230 1
12041001 12948.9 -10899.4 2020.88 269.775 -101.807 288.346 
8230.5 1
12041001 13204.5 -10879.9 2014.88 515.373 39.3145 516.87 
8231 1
12041001 13295.8 -10834.8 2010.12 187.372 92.6591 209.031 
8231.5 1
12041001 13450.9 -10923.4 2010 301.827 -172.557 347.671 
8232 1
12041001 13461.1 -11077.9 2008.75 20.6373 -311.352 312.035 
8232.5 1
12041001 13396.6 -11251.9 2006.38 -133.817 -360.996 385 
8233 1
12041001 13205.1 -11461.5 2005.38 -393.224 -430.441 583.014 
8233.5 1
12041001 12773.6 -11607.4 2003.38 -863 -291.75 910.981 
8234 1
12041001 12527.2 -11478.4 2005.62 -499.746 261.663 564.105 
8234.5 1
12041001 12381.3 -11305 2009.56 -289.517 343.998 449.616 
8235 1
12041001 12339.9 -11277 2009 -80.3456 54.2636 96.9533 
8235.5 1
12041001 12430.4 -11185.8 2005.38 186.983 188.533 265.533 
8236 1
12041001 12420.9 -11253.3 2005 -18.7844 -133.828 135.14 
8236.5 1
12041001 12612.4 -11469 2008.88 384.51 -433.066 579.132 
8237 1
12041001 12814.4 -11624.1 2039.89 393.898 -302.361 496.566 
8237.5 1
12041001 12897.7 -11548.4 2011 162.636 147.817 219.774 
8238 1
12041001 12749.9 -11489.6 2007.62 -308.642 122.763 332.16 
8238.5 1
12041001 12585 -11530.5 2005.5 -329.75 -81.75 339.732 
8239 1
12041001 12574.6 -11718.8 1999.33 -20.7231 -373.567 374.141 
8239.5 1
12041001 12513.6 -11733.5 2019.38 -114.316 -27.6214 117.606 
8240 1
12041001 12253.4 -11547.9 2026.5 -520.5 371.25 639.333 
8240.5 1
12041001 12100.9 -11294.9 2017.86 -317.746 527.121 615.482 
8241 1
12041001 12050.5 -11153.5 2006.62 -106.915 300.121 318.596 
8241.5 1
12041001 12101.2 -10996.2 2003.56 96.2471 298.44 313.576 
8242 1
12041001 12397.6 -10834.8 2002.5 562.434 306.399 640.478 
8242.5 1
12041001 12619.6 -10991 2002 446.68 -314.386 546.225 
8243 1
12041001 12835.2 -10852.1 2002 435.606 280.556 518.135 
8243.5 1
12041001 13121.2 -10774.8 2001.38 577.778 156.313 598.549 
8244 1
12041001 13298.1 -10736 2001 356.603 78.125 365.06 
8244.5 1
12041001 13283.8 -10738.8 2001 -27.6975 -5.29865 28.1998 
8245 1
12041001 13172.3 -10821.7 2001 -230.298 -171.414 287.089 
8245.5 1
12041001 12979.1 -11054.9 2001 -420.829 -507.975 659.649 
8246 1
12041001 12780.3 -11169.3 2003.11 -382.292 -220.112 441.131 
8246.5 1
12041001 12704.1 -11169.4 2002 -152.417 -0.083333 152.417 
8247 1
12041001 12659.8 -11290 2002.56 -85.9442 -233.769 249.067 
8247.5 1
12041001 12776.9 -11513.9 2000.29 233.691 -446.821 504.242 
8248 1
12041001 12819.4 -11629.5 2003.12 90.4635 -246.049 262.152 
8248.5 1
12041001 12894.5 -11650 2003.38 146.729 -40.0391 152.093 
8249 1
12041001 12844.9 -11715.9 2002.88 -101.483 -134.714 168.661 
8249.5 1
12041001 12672.6 -11677.8 2002 -342.445 75.7952 350.733 
8250 1
12041001 12714.6 -11790.8 2001.62 84.1683 -226.453 241.589 
8250.5 1
12041001 12582.6 -11564.3 2001 -253.492 434.581 503.109 
8251 1
12041001 12350.6 -11262.2 2001.12 -453.876 591.161 745.302 
8251.5 1
12041001 12153.5 -11146.5 2001.12 -384.259 225.634 445.607 
8252 1
12041001 12080.3 -11085.6 1993.71 -147.312 122.593 191.651 
8252.5 1
12041001 12053.8 -11163.4 1992.38 -57.3126 -168.042 177.547 
8253 1
12041001 11925.6 -11324 1992.38 -255.229 -319.97 409.295 
8253.5 1
12041001 11922.1 -11218.9 1990.56 -6.69312 200.212 200.323 
8254 1
12041001 12099.5 -11046.1 1985.88 345.115 336.117 481.745 
8254.5 1
12041001 12355.1 -11188 1981 522.787 -290.133 597.899 
8255 1
12041001 12633.2 -11226.9 1981 585.489 -81.8421 591.181 
8255.5 1
12041001 12988.4 -11461.1 1981 696.324 -459.314 834.168 
8256 1
12041001 13110.1 -11528.1 1980.38 241.089 -132.673 275.184 
8256.5 1
12041001 13204.2 -11477.4 1977.62 190.152 102.525 216.03 
8257 1
12041001 13321.5 -11474.2 1976 233.566 6.2251 233.649 
8257.5 1
12041001 13466.1 -11355.2 1976 295.153 242.857 382.224 
8258 1
12041001 13373.8 -11169.5 1976 -180.068 362.086 404.389 
8258.5 1
12041001 13026.1 -11030.5 1976 -721.214 288.382 776.732 
8259 1
12041001 12889.1 -11199.3 1972.56 -270.778 -333.663 429.711 
8259.5 1
12041001 12868.9 -11464.8 1970 -40.2308 -527.667 529.199 
8260 1
12041001 12900 -11617.4 1970 62.3747 -305.862 312.157 
8260.5 1
12041001 12875.9 -11584.4 1972.89 -46.8177 63.9428 79.2501 
8261 1
12041001 12851.8 -11468.4 1983.38 -46.6903 224.506 229.309 
8261.5 1
12041001 12695.6 -11635.9 1984.29 -330.187 -354.085 484.148 
8262 1
12041001 12705.3 -11716.2 1991.33 19.721 -162.354 163.547 
8262.5 1
12041001 12724.5 -11697 2020.75 37.4349 37.5434 53.0177 
8263 1
12041001 12666.1 -11721.2 2024.12 -122.379 -50.8386 132.519 
8263.5 1
12041001 12551.8 -11656.5 2024.62 -230.131 130.282 264.449 
8264 1
12041001 12371.8 -11437.7 2025.44 -351.508 427.409 553.386 
8264.5 1
12041001 12418.6 -11190.7 2029.56 91.0074 480.545 489.086 
8265 1
12041001 12626.6 -10974.2 2029 419.444 436.425 605.31 
8265.5 1
12041001 12644.4 -10867.4 2029 35.0394 210.236 213.136 
8266 1
12041001 13001.6 -10881.7 2027.9 720.161 -28.8306 720.738 
8266.5 1
12041001 12981 -11144.6 2020.78 -41.5323 -529.951 531.576 
8267 1
12041001 13239.8 -11156.2 2021 515.494 -23.2404 516.017 
8267.5 1
12041001 13363.2 -11237.1 2021 240.164 -157.371 287.132 
8268 1
12041001 13417.8 -11202.4 2021 110.604 70.4586 131.14 
8268.5 1
12041001 13352.8 -11194 2019.89 -132.868 17.1268 133.967 
8269 1
12041001 12769.2 -11390.6 2011.56 -1183.68 -398.693 1249.02 
8269.5 1
12041001 12176.4 -11286.6 2024.33 -1146.57 201.161 1164.08 
8270 1
12041001 11994.6 -11009.6 2023.62 -365.099 556.085 665.228 
8270.5 1
12041001 11992 -10965.4 2020.38 -5.3681 90.4908 90.6499 
8271 1
12041001 12018.6 -10883.7 2012.78 52.3778 161.16 169.458 
8271.5 1
12041001 12010.8 -10802.8 2010.88 -14.9532 155.013 155.732 
8272 1
12041001 12233.4 -10862.1 2010 458.076 -122.171 474.088 
8272.5 1
12041001 12397.5 -10758.1 2010.25 344.8 218.487 408.196 
8273 1
12041001 12757.7 -10660.3 2009 704.827 191.373 730.346 
8273.5 1
12041001 13017.4 -10703 2008.38 505.269 -83.0091 512.042 
8274 1
12041001 13105.4 -10846.6 2007.25 177.062 -288.984 338.914 
8274.5 1
12041001 13065.9 -10832.9 2004.75 -78.5288 27.336 83.1507 
8275 1
12041001 12881.9 -10855.9 2003.25 -379.381 -47.4227 382.334 
8275.5 1
12041001 12766 -11103.1 2003.75 -235.998 -503.564 556.122 
8276 1
12041001 12674.9 -11410.4 2019.12 -183.72 -619.456 646.126 
8276.5 1
12041001 12563.8 -11648.4 2020.5 -221.806 -475.05 524.281 
8277 1
12041001 12661.4 -11739.5 2001.12 201.705 -188.275 275.92 
8277.5 1
12041001 12600.2 -11602.3 1999.44 -117.601 263.782 288.81 
8278 1
12041001 12572 -11641.3 2031.56 -53.3501 -73.724 91.0026 
8278.5 1
12041001 12583.1 -11701.3 2057.89 22.0459 -119.048 121.072 
8279 1
12041001 12666.5 -11678.8 2051.75 168.123 45.5309 174.179 
8279.5 1
12041001 12922.3 -11343 2049.11 518.932 681.034 856.211 
8280 1
12041001 13142.4 -10994 2047.25 439.205 696.607 823.506 
8280.5 1
12041001 13125.8 -10836.2 2042.25 -34.0676 323.258 325.048 
8281 1
12041001 13057.3 -10743.7 2037 -133.888 181.181 225.283 
8281.5 1
12041001 13058.1 -10723.2 2037.62 1.6256 41.9233 41.9548 
8282 1
12041001 12927 -10796.1 2039 -268.699 -149.306 307.394 
8282.5 1
12041001 12713.5 -11189.5 2035.12 -432.186 -796.334 906.053 
8283 1
12041001 12596.8 -11557.3 2032.78 -233.444 -735.667 771.817 
8283.5 1
12041001 12567.1 -11818.6 2028.44 -57.0513 -502.35 505.58 
8284 1
12041001 12604.8 -11645.6 2027.62 74.2384 341.086 349.072 
8284.5 1
12041001 12432.1 -11549.8 2026.38 -363.421 201.842 415.71 
8285 1
12041001 12235 -11279.8 2019.11 -386.52 529.357 655.451 
8285.5 1
12041001 12148.8 -11214.9 2014 -163.662 123.155 204.823 
8286 1
12041001 12146 -11036.1 2008.38 -5.52209 358.936 358.978 
8286.5 1
12041001 12364.9 -11300.9 2011.38 443.067 -535.931 695.364 
8287 1
12041001 12578 -11444.1 2017.67 422.867 -284.199 509.495 
8287.5 1
12041001 12785.9 -11516 2015.75 408.399 -141.236 432.131 
8288 1
12041001 12906.6 -11439.9 1999.75 251.04 158.264 296.763 
8288.5 1
12041001 13055.3 -11396.2 1999.89 293.31 86.1002 305.686 
8289 1
12041001 13125.5 -11362.1 2002 140.333 68.1944 156.025 
8289.5 1
12041001 13059.1 -11222.5 2001.88 -138.86 292.103 323.428 
8290 1
12041001 13052.1 -11078.8 2007.67 -13.6723 280.16 280.494 
8290.5 1
12041001 13162 -10933.2 2008 211.732 280.4 351.361 
8291 1
12041001 13299.1 -10965 2008 278.709 -64.5325 286.083 
8291.5 1
12041001 13410.2 -10999.2 2008 222.695 -68.6373 233.033 
8292 1
12041001 13427.6 -10931.6 2008 34.9598 136.066 140.486 
8292.5 1
12041001 13226.2 -10898.9 2007.75 -420.407 68.3716 425.931 
8293 1
12041001 12963.2 -11235.9 2005.89 -523.96 -671.342 851.607 
8293.5 1
12041001 12767 -11355.2 2005.38 -375.186 -228.224 439.148 
8294 1
12041001 12618.5 -11379.6 2003.62 -306.186 -50.2577 310.283 
8294.5 1
12041001 12572.9 -11449.2 2003.12 -96.6631 -147.511 176.361 
8295 1
12041001 12637.5 -11587.4 2004.62 126.468 -270.303 298.426 
8295.5 1
12041001 12660.5 -11543.9 2004 47.0348 88.9571 100.626 
8296 1
12041001 12578.8 -11546.2 2040.38 -159.357 -4.62963 159.424 
8296.5 1
12041001 12480.2 -11494.9 2046 -195.05 101.733 219.986 
8297 1
12041001 12483.9 -11529.8 2046.38 7.36789 -70.8841 71.266 
8297.5 1
12041001 12463.6 -11381.6 2048.88 -40.3386 295.07 297.814 
8298 1
12041001 12637.9 -11050.3 2064.67 340.359 647.054 731.111 
8298.5 1
12041001 12984.5 -10869.5 2064 675.655 352.502 762.081 
8299 1
12041001 13155 -10799.6 2064 351.546 144.072 379.923 
8299.5 1
12041001 13257.1 -10857.3 2064 201.006 -113.599 230.886 
8300 1
12041001 13433.9 -10936.1 2063.38 344.569 -153.59 377.25 
8300.5 1
12041001 13076.2 -11229.2 2056.12 -735.854 -603.138 951.45 
8301 1
12041001 12800.8 -11378.8 2051.5 -555.444 -301.411 631.954 
8301.5 1
12041001 12669.6 -11602.1 2048.56 -265.576 -452.148 524.374 
8302 1
12041001 12640.1 -11653.5 2049.62 -58.5101 -102.165 117.733 
8302.5 1
12041001 12609.2 -11600.8 2062.5 -62.1227 106.137 122.981 
8303 1
12041001 12719.4 -11661 2047 215.931 -118.137 246.136 
8303.5 1
12041001 12566.8 -11144.8 2051 -308.333 1042.93 1087.55 
8304 1
12041001 12539.9 -10986.9 2046 -54.1835 318.296 322.875 
8304.5 1
12041001 12763.6 -10971.9 2046 430.984 28.875 431.95 
8305 1
12041001 13088 -10919.8 2046 620.353 99.6919 628.312 
8305.5 1
12041001 13152.8 -10877.9 2045.5 134.336 86.8776 159.981 
8306 1
12041001 13181.2 -10846.1 2045 58.0448 64.664 86.8943 
8306.5 1
12041001 13089.2 -11251 2038.38 -185.484 -816.28 837.089 
8307 1
12041001 13087.4 -11319.6 2033.5 -3.70553 -135.623 135.673 
8307.5 1
12041001 13192.8 -11335.9 2029 216.821 -33.4362 219.384 
8308 1
12041001 13238 -11170.2 2024.44 90.5 331.306 343.444 
8308.5 1
12041001 13318.4 -11219.4 2023.12 157.29 -96.1894 184.37 
8309 1
12041001 13269.6 -11338.6 2022.62 -97.1116 -237.55 256.633 
8309.5 1
12041001 12991.1 -11453.6 2020.25 -562.626 -232.323 608.706 
8310 1
12041001 12616.2 -11408.2 2019 -765.051 92.602 770.635 
8310.5 1
12041001 12441.4 -11254.8 2019.88 -346.974 304.563 461.682 
8311 1
12041001 12409.1 -11242.9 2018 -65.2834 24.0385 69.5685 
8311.5 1
12041001 12452.7 -10874.8 2015.78 85.7119 724.601 729.653 
8312 1
12041001 12512.5 -10908.8 2015.5 117.32 -66.6122 134.912 
8312.5 1
12041001 12523.4 -10993.9 2015 22.7035 -177.714 179.158 
8313 1
12041001 12586.1 -10971.2 2015 125.976 45.4875 133.937 
8313.5 1
12041001 12553.6 -10992.1 2014.12 -62.7145 -40.3529 74.5752 
8314 1
12041001 12614.8 -10955.6 2008.25 125.772 75.1029 146.489 
8314.5 1
12041001 12740.1 -11048.9 2004.78 243.42 -181.095 303.395 
8315 1
12041001 12508.9 -11548.9 2002.38 -453.404 -980.365 1080.13 
8315.5 1
12041001 11953.3 -11784.8 2000.44 -1124.58 -477.536 1221.77 
8316 1
12041001 11798.5 -11763.9 2000 -305.391 41.2284 308.162 
8316.5 1
12041001 12167.3 -11549.9 1999.33 743.616 431.424 859.704 
8317 1
12041001 12742.1 -11435.1 1998.5 1147.29 229.07 1169.93 
8317.5 1
12041001 13129.6 -11262.1 1998 795.688 355.236 871.385 
8318 1
12041001 13308.4 -11090.5 1997.38 367.043 352.413 508.837 
8318.5 1
12041001 13390.6 -11013.4 1997 161.773 151.684 221.762 
8319 1
12041001 13328.9 -10977.9 1996.88 -121.658 70.1567 140.437 
8319.5 1
12041001 13149.2 -10821 1994.44 -356.454 311.26 473.225 
8320 1
12041001 12938.8 -11112.5 1989 -422.635 -585.341 721.973 
8320.5 1
12041001 12854.8 -11387.2 1986.22 -168.958 -552.761 578.007 
8321 1
12041001 12588.4 -11447.2 1988.5 -533.873 -120.296 547.259 
8321.5 1
12041001 12647.6 -11475.2 2011.25 119.697 -56.5657 132.39 
8322 1
12041001 12688.2 -11473.6 2007.78 82.1806 3.43005 82.2522 
8322.5 1
12041001 12678.6 -11494.1 2004.25 -19.1944 -41.1389 45.3964 
8323 1
12041001 12992.1 -11233.8 1998.67 612.278 508.491 795.894 
8323.5 1
12041001 13202.5 -11077.2 1996.5 416.612 309.956 519.267 
8324 1
12041001 13232.2 -11054.1 1995.33 59.9238 46.651 75.942 
8324.5 1
12041001 13275.3 -10983.3 1994.6 83.3226 136.965 160.319 
8325 1
12041001 13302.7 -10869.9 1994.4 56.9647 235.759 242.543 
8325.5 1
12041001 13448.9 -10812.4 1995 300.224 118.144 322.634 
8326 1
12041001 13517.9 -10954.7 1995 139.658 -288.13 320.193 
8326.5 1
12041001 13114.2 -11035.8 1990.1 -805.788 -161.876 821.887 
8327 1
12041001 12438.1 -11340.7 1986 -1328.27 -598.952 1457.07 
8327.5 1
12041001 12181.7 -11450.4 1983.56 -499.892 -213.992 543.769 
8328 1
12041001 12075.1 -11357.8 1974 -215.7 187.584 285.857 
8328.5 1
12041001 11981.7 -11386.6 1971.56 -185.774 -57.2123 194.384 
8329 1
12041001 11944.6 -11300.4 1971.33 -73.6332 170.855 186.047 
8329.5 1
12041001 12002.1 -11119.9 1967.44 115.111 361.111 379.014 
8330 1
12041001 12068.6 -11033.6 1966 134.643 174.623 220.504 
8330.5 1
12041001 12193.9 -11342.2 1961.88 258.247 -636.34 686.746 
8331 1
12041001 12465.2 -11545.2 1971.78 518.828 -388.092 647.919 
8331.5 1
12041001 12801.5 -11683.6 1973 664.581 -273.523 718.667 
8332 1
12041001 12873.5 -11628.8 1973 151.261 115.284 190.184 
8332.5 1
12041001 12786.8 -11624.1 1980 -175.551 9.39046 175.802 
8333 1
12041001 12352.5 -11386.4 2038 -846.545 463.423 965.091 
8333.5 1
12041001 12298 -11341.4 2062.33 -109.879 90.5858 142.405 
8334 1
12041001 12153.4 -11247 2052.38 -290.996 190.029 347.548 
8334.5 1
12041001 12108.1 -11144.1 2044.67 -88.9271 202.139 220.835 
8335 1
12041001 12015.2 -11153.9 2030.62 -184.982 -19.45 186.002 
8335.5 1
12041001 11998.8 -10959 2034 -33.5483 396.894 398.309 
8336 1
12041001 11887.1 -10945.8 2034 -217.223 25.7782 218.748 
8336.5 1
12041001 11865 -11139.9 2034 -44.3387 -389.056 391.574 
8337 1
12041001 11958.1 -11417.6 2033.12 184.406 -549.972 580.065 
8337.5 1
12041001 12181.8 -11514.5 2032.88 464.917 -201.403 506.667 
8338 1
12041001 12713.6 -11531.4 2032.78 1038.68 -33.0946 1039.21 
8338.5 1
12041001 13076.9 -11375.9 2025.62 722.305 309.283 785.736 
8339 1
12041001 13330.9 -11161 2024 511.094 432.344 669.432 
8339.5 1
12041001 13436.5 -11107 2024 211.646 108.216 237.707 
8340 1
12041001 13394.2 -11214.8 2022.33 -83.8845 -213.845 229.709 
8340.5 1
12041001 12952.5 -11444.5 2022 -886.992 -461.29 999.772 
8341 1
12041001 12686.9 -11483.7 2019.56 -535.506 -78.9651 541.297 
8341.5 1
12041001 12525.4 -11481.3 2049.44 -315.938 4.56621 315.971 
8342 1
12041001 12364.8 -11403.3 2051.22 -315.033 152.941 350.195 
8342.5 1
12041001 12158.4 -11068.1 2011.12 -400.005 649.629 762.903 
8343 1
12041001 12128.4 -11133.9 2004.88 -65.5022 -143.559 157.796 
8343.5 1
12041001 12176.2 -11363.1 1997.44 96.6611 -463.103 473.083 
8344 1
12041001 12174.8 -11390.1 1999.11 -2.75132 -51.4286 51.5021 
8344.5 1
12041001 12306 -11527.5 1996.62 262.444 -274.778 379.974 
8345 1
12041001 12225.9 -11577.1 2000.11 -160.222 -99.2222 188.457 
8345.5 1
12041001 12235.6 -11554.8 2001.62 19.8291 45.542 49.6716 
8346 1
12041001 12159.6 -11335.8 2007.25 -158.996 458.159 484.963 
8346.5 1
12041001 12075.6 -11194.4 2011 -168.675 283.886 330.215 
8347 1
12041001 12246.1 -11046.6 2009.33 339.614 294.461 449.494 
8347.5 1
12041001 12835.8 -11084 2007.67 1167.66 -74.1474 1170.01 
8348 1
12041001 13263.9 -11238 2004.5 854.485 -307.385 908.092 
8348.5 1
12041001 13449.8 -11163.1 2005.56 371.063 149.479 400.04 
8349 1
12041001 13401.5 -11096.4 2003.75 -91.6087 126.634 156.296 
8349.5 1
12041001 13444.6 -11051.8 1997.44 87.8685 91.0147 126.509 
8350 1
12041001 13327.1 -11092.3 1991.11 -229.833 -79.3651 243.15 
8350.5 1
12041001 12948.2 -11234.1 1988 -781.157 -292.354 834.073 
8351 1
12041001 12642.4 -11093.4 1986.11 -614.067 282.491 675.929 
8351.5 1
12041001 12321.9 -11314.5 1977.38 -651.564 -449.3 791.458 
8352 1
12041001 12213.4 -11425.9 1971.56 -218.17 -224.123 312.776 
8352.5 1
12041001 12100 -11294.3 1973.11 -219.005 253.968 335.355 
8353 1
12041001 12119.6 -11221.5 1985.12 40.9708 152.053 157.476 
8353.5 1
12041001 12094.6 -11209.3 1991.78 -51.3718 24.9317 57.1021 
8354 1
12041001 11996.4 -11148.3 1992 -193.132 120.079 227.418 
8354.5 1
12041001 11956.1 -11308.4 2001.62 -79.0577 -313.807 323.613 
8355 1
12041001 12029.9 -11012.3 1995.89 149.018 598.064 616.35 
8355.5 1
12041001 12107.2 -10887.1 1992.12 155.344 251.422 295.542 
8356 1
12041001 12133.9 -10890 1993 53.5994 -5.78471 53.9106 
8356.5 1
12041001 12293.3 -10870.4 1993 315.108 38.6473 317.469 
8357 1
12041001 12639.1 -10976.8 1993 674.031 -207.277 705.182 
8357.5 1
12041001 12808.9 -11051.4 1993 340.891 -149.794 372.351 
8358 1
12041001 12890.4 -11246.8 1994.56 164.124 -393.165 426.046 
8358.5 1
12041001 12887.5 -11423.5 1996.88 -5.79615 -347.878 347.927 
8359 1
12041001 13001 -11444.2 1998 233.06 -42.5508 236.912 
8359.5 1
12041001 13089.1 -11574.5 2005 177.314 -262.128 316.467 
8360 1
12041001 13177.3 -11687.7 2005.33 170.946 -219.315 278.068 
8360.5 1
12041001 12647.6 -11733.2 2004.75 -1051.01 -90.4431 1054.89 
8361 1
12041001 12144.4 -11620.5 2004 -1061.71 237.869 1088.03 
8361.5 1
12041001 11981.4 -11422.2 2004 -317.603 386.506 500.259 
8362 1
12041001 11948.6 -11366.1 2002.88 -63.8511 109.139 126.444 
8362.5 1
12041001 11987 -11391.2 1997.25 78.9609 -51.6975 94.3793 
8363 1
12041001 12314.8 -11402.3 1992.89 660.842 -22.3454 661.22 
8363.5 1
12041001 12612.2 -11389.2 1993.12 589.054 25.9076 589.623 
8364 1
12041001 12867.6 -11420.9 1989.33 521.032 -64.5692 525.017 
8364.5 1
12041001 13001.9 -11421.2 1986.56 259.832 -0.644745 259.833 
8365 1
12041001 12867.5 -11500.2 1987 -273.148 -160.626 316.876 
8365.5 1
12041001 12445.9 -11639.8 1985.38 -872.93 -288.82 919.469 
8366 1
12041001 12206.1 -11356.3 1999.78 -457.565 540.872 708.454 
8366.5 1
12041001 12042.2 -11246.6 2037.88 -338.556 226.67 407.43 
8367 1
12041001 12033.6 -11050.4 2013.44 -16.9813 383.165 383.541 
8367.5 1
12041001 12154.8 -11088.4 2010.38 244.344 -76.4729 256.031 
8368 1
12041001 12170.6 -11091.8 2011.25 32.732 -6.95876 33.4635 
8368.5 1
12041001 12186.4 -11097.9 2000.44 30.5985 -11.8741 32.8217 
8369 1
12041001 12225.4 -11154.4 1990 75.5933 -109.682 133.208 
8369.5 1
12041001 12354.4 -11077 1989 260.221 155.998 303.398 
8370 1
12041001 12765.5 -10922.8 1988 822.111 308.5 878.088 
8370.5 1
12041001 13044.4 -10911.5 1986.12 566.819 22.8659 567.28 
8371 1
12041001 13204 -10907 1986 323.128 9.10931 323.256 
8371.5 1
12041001 13330.5 -10907.9 1986 246.109 -1.70233 246.115 
8372 1
12041001 13426.6 -10937.9 1986 192.111 -60.0278 201.271 
8372.5 1
12041001 13213 -11101.2 1986 -435.828 -333.39 548.721 
8373 1
12041001 12947.4 -11405 1987.33 -513.647 -587.524 780.396 
8373.5 1
12041001 12599.2 -11405.5 2012.5 -706.277 -1.0142 706.277 
8374 1
12041001 12388.9 -11232.5 1994.5 -442.895 364.211 573.415 
8374.5 1
12041001 12157.6 -11170.1 1988 -450.915 121.616 467.028 
8375 1
12041001 12109.7 -11336.9 1983.44 -91.7412 -319.498 332.408 
8375.5 1
12041001 12275 -11600 1995.38 336.043 -534.779 631.596 
8376 1
12041001 12584.2 -11666.2 2013.62 652.426 -139.768 667.229 
8376.5 1
12041001 12726.4 -11732.9 2064.78 281.017 -131.697 310.346 
8377 1
12041001 12960.4 -11820.7 2016.33 441.509 -165.618 471.551 
8377.5 1
12041001 12948.2 -11849.1 2022.75 -25.1951 -58.7982 63.9689 
8378 1
12041001 12866.1 -11831.4 2014.33 -167.289 36.0093 171.121 
8378.5 1
12041001 12787.9 -11688.2 2014 -152.183 278.642 317.492 
8379 1
12041001 12680.4 -11516.2 2009.38 -213.745 341.893 403.21 
8379.5 1
12041001 12477.8 -11275.4 2006.33 -418.589 497.532 650.196 
8380 1
12041001 12421.6 -11146.5 2004.38 -114.132 262.082 285.855 
8380.5 1
12041001 12483.8 -11152.2 2004.89 122.832 -11.3087 123.351 
8381 1
12041001 12281.4 -11247.9 1999.11 -405.478 -191.717 448.517 
8381.5 1
12041001 12176.2 -11400.5 2014.38 -209.551 -304.006 369.231 
8382 1
12041001 12100.3 -11457.7 2007.44 -156.853 -118.113 196.35 
8382.5 1
12041001 12092.9 -11470.2 2017.33 -14.6544 -24.7157 28.7335 
8383 1
12041001 12061.9 -11290.3 2009.78 -60.3113 349.978 355.137 
8383.5 1
12041001 11861.1 -11366.1 2008 -405.584 -153.114 433.523 
8384 1
12041001 12038.7 -11167.5 2010.4 355.15 397.25 532.859 
8384.5 1
12041001 12141.7 -10972.2 2010 197.633 374.813 423.726 
8385 1
12041001 12062.7 -11292.6 2007.9 -162.818 -660.573 680.343 
8385.5 1
12041001 11897 -11547.2 2005.8 -334.747 -514.343 613.682 
8386 1
12041001 11918.5 -11439.5 2001.27 43.6143 217.924 222.246 
8386.5 1
12041001 12239.1 -11127.8 1993.73 622.418 605.296 868.209 
8387 1
12041001 12539.1 -10994.2 1993 616.058 274.324 674.375 
8387.5 1
12041001 12834.7 -10964.2 1993 586.486 59.5679 589.503 
8388 1
12041001 13192 -11006 1990.78 697.852 -81.6406 702.611 
8388.5 1
12041001 13271.7 -11065.5 1989.1 161.663 -120.69 201.745 
8389 1
12041001 13283.4 -11228.1 1983.78 23.119 -320.101 320.934 
8389.5 1
12041001 13180.8 -11282.8 1985.38 -213.059 -113.359 241.339 
8390 1
12041001 12835.1 -11290.7 1986.7 -706.851 -16.2577 707.038 
8390.5 1
12041001 12871.8 -11188.8 1986.78 70.2639 195.253 207.511 
8391 1
12041001 12669.1 -11326.9 1987.78 -415.301 -283.015 502.565 
8391.5 1
12041001 12599.7 -11474.4 1986.3 -136.368 -289.806 320.287 
8392 1
12041001 12379.7 -11546.9 1986.22 -426.421 -140.482 448.966 
8392.5 1
12041001 12496.3 -11595.4 1998.22 236.646 -98.49 256.324 
8393 1
12041001 12437 -11626 2009.11 -113.665 -58.5355 127.852 
8393.5 1
12041001 12165.8 -11462 2010.89 -569.795 344.538 665.862 
8394 1
12041001 12109.6 -11293.9 2012.11 -115.446 345.197 363.99 
8394.5 1
12041001 12040.6 -11158.7 2017.89 -136.905 268.298 301.209 
8395 1
12041001 11957.1 -11060.8 1997.11 -170.295 199.773 262.506 
8395.5 1
12041001 11945.1 -11251.1 1987.6 -23.8316 -377.623 378.375 
8396 1
12041001 12069.4 -11322.3 1981.56 253.247 -145.078 291.859 
8396.5 1
12041001 12140.3 -11533.5 1971.6 139.755 -416.502 439.324 
8397 1
12041001 12339.2 -11694.9 1967 391.579 -317.695 504.246 
8397.5 1
12041001 12331.4 -11453.6 1965.44 -15.4321 478.836 479.085 
8398 1
12041001 12344.6 -11077.7 1962.56 25.9113 742.863 743.315 
8398.5 1
12041001 12265.3 -11007.8 1981.22 -158.762 140.058 211.711 
8399 1
12041001 12152.6 -10901.4 1997.89 -227.375 214.382 312.504 
8399.5 1
12041001 12138.4 -11070.9 2000.22 -27.9428 -335.534 336.695 
8400 1
12041001 12087.2 -11409.2 1987 -102.24 -675.316 683.012 
8400.5 1
12041001 12042.4 -11558.4 1973.78 -87.9721 -293.167 306.082 
8401 1
12041001 11820.9 -11330.3 1972.33 -448.493 461.763 643.717 
8401.5 1
12041001 12002.3 -11340.1 1971.56 363.616 -19.5947 364.144 
8402 1
12041001 12292.4 -11246.7 1967.44 601.89 193.868 632.342 
8402.5 1
12041001 12678.9 -11273.6 1966.33 785.456 -54.6522 787.355 
8403 1
12041001 12968.9 -11302.9 1961.11 588.235 -59.4997 591.237 
8403.5 1
12041001 13128.4 -11327.4 1961.11 315.952 -48.6249 319.671 
8404 1
12041001 12833.2 -11263.6 1963 -583.443 126.263 596.949 
8404.5 1
12041001 12751.4 -11201.8 1960.22 -161.616 122.09 202.548 
8405 1
12041001 12484.9 -11234.1 1964 -524.716 -63.6483 528.562 
8405.5 1
12041001 12194 -11445.9 2009 -569.254 -414.411 704.121 
8406 1
12041001 12205.6 -11338 1992.78 23.3918 218.37 219.62 
8406.5 1
12041001 12309.7 -11073.2 1968.89 205.347 522.244 561.165 
8407 1
12041001 12728.9 -10938.4 1968.44 840.125 270.096 882.474 
8407.5 1
12041001 12921.4 -10860.1 1966.78 389.789 158.57 420.808 
8408 1
12041001 13042.6 -10868.3 1966 237.939 -16.1537 238.487 
8408.5 1
12041001 13245 -10822.8 1966 404.889 91.1111 415.014 
8409 1
12041001 13286.7 -10894.6 1966 81.6993 -140.741 162.735 
8409.5 1
12041001 13327.9 -10777.8 1966 85.6722 242.839 257.508 
8410 1
12041001 13330.1 -10790.7 1964.89 4.60105 -26.5775 26.9728 
8410.5 1
12041001 13276.4 -10827.1 1957.78 -102.613 -69.6834 124.037 
8411 1
12041001 13025.2 -10741.8 1952.38 -516.861 175.64 545.889 
8411.5 1
12041001 12481.3 -11030.7 1952.44 -1105.52 -587.229 1251.81 
8412 1
12041001 12307.9 -11401.8 1954.22 -341.426 -730.534 806.382 
8412.5 1
12041001 12186.2 -11619.4 1983 -248.75 -444.984 509.792 
8413 1
12041001 12020.4 -11504.7 1992.56 -331.611 229.417 403.234 
8413.5 1
12041001 12139.9 -11432.6 1983.11 233.29 140.842 272.508 
8414 1
12041001 12221.3 -11552.2 1985.33 160.957 -236.495 286.072 
8414.5 1
12041001 12209.4 -11582.6 1993 -23.683 -60.425 64.9004 
8415 1
12041001 12134.4 -11596 1993.56 -146.199 -26.2075 148.529 
8415.5 1
12041001 12198.6 -11760.2 1991.33 129.517 -331.762 356.147 
8416 1
12041001 12383.5 -11774 1990.38 378.209 -28.1754 379.258 
8416.5 1
12041001 12616.2 -11725.8 1989.89 487.887 101.095 498.251 
8417 1
12041001 13091.4 -11462.8 1984.22 950.444 526 1086.29 
8417.5 1
12041001 13392.8 -11222.6 1984.5 581.767 463.664 743.934 
8418 1
12041001 13283.4 -11097.6 1986.11 -211.519 241.865 321.309 
8418.5 1
12041001 13230.8 -10928.3 1985.44 -107.923 346.767 363.173 
8419 1
12041001 13205.8 -10870.8 1984 -52.7426 121.425 132.385 
8419.5 1
12041001 13283.4 -10834.5 1984 149.85 70.0343 165.408 
8420 1
12041001 13323.2 -10827.2 1984 77.2287 14.0504 78.4964 
8420.5 1
12041001 12927.2 -10773.4 1983.56 -808.22 109.807 815.645 
8421 1
12041001 12606.1 -10962.7 1980.78 -627.17 -369.575 727.961 
8421.5 1
12041001 12455.1 -11223.5 1974.25 -310.033 -535.592 618.853 
8422 1
12041001 12274 -11417.4 1975.67 -359.375 -384.81 526.526 
8422.5 1
12041001 12327.7 -11427.1 1976.56 104.207 -18.7702 105.884 
8423 1
12041001 12261.1 -11223.9 1976.33 -133.111 406.444 427.686 
8423.5 1
12041001 12190.5 -11417.6 2027 -145.29 -398.634 424.286 
8424 1
12041001 12183.7 -11186.8 2009.33 -14.386 485.994 486.207 
8424.5 1
12041001 12182.6 -11440.8 2001 -2.11291 -515.157 515.161 
8425 1
12041001 12191.6 -11588.2 2013.22 17.2072 -284.147 284.667 
8425.5 1
12041001 12260.3 -11735.6 1993.67 134.594 -288.324 318.192 
8426 1
12041001 12368.2 -11742.9 1997.56 219.286 -14.9051 219.792 
8426.5 1
12041001 12289.4 -11734.2 2005 -157.241 17.2987 158.19 
8427 1
12041001 12640.8 -11736.9 2002.33 702.667 -5.33333 702.687 
8427.5 1
12041001 12930.4 -11646.2 2000 581.66 182.062 609.487 
8428 1
12041001 12931.4 -11254.6 1994.88 1.88754 794.315 794.317 
8428.5 1
12041001 12636.4 -11245.8 1994.33 -606.853 18.2042 607.126 
8429 1
12041001 12494.8 -11411.7 1992 -274.505 -321.555 422.789 
8429.5 1
12041001 12315.1 -11333.8 1998.88 -350.928 152.246 382.53 
8430 1
12041001 12224.1 -11182 2016.78 -191.608 319.474 372.528 
8430.5 1
12041001 12212.7 -11123.9 2020.56 -22.3962 113.72 115.905 
8431 1
12041001 12082.8 -11348.6 2012.38 -265.678 -459.583 530.85 
8431.5 1
12041001 12097.4 -11514.1 2011 29.7458 -334.992 336.31 
8432 1
12041001 12054.1 -11580.1 2006 -86.3214 -131.474 157.279 
8432.5 1
12041001 12158 -11646.1 2002.11 199.021 -126.437 235.787 
8433 1
12041001 11923.5 -11522.6 2002 -467.131 245.988 527.941 
8433.5 1
12041001 11858.6 -11368.1 1999 -132.54 315.334 342.056 
8434 1
12041001 11824.8 -11484.8 1996.22 -66.6228 -230.112 239.562 
8434.5 1
12041001 11757.4 -11625.3 1996 -131.768 -275.06 304.993 
