# Supplementary material for: Intrinsic group behaviour II: On the dependence of triad spatial dynamics on social and personal features; and on the effect of social interaction on small group dynamics
Source: PLoS One. 2019 Dec 3;14(12):e0225704. doi: 10.1371/journal.pone.0225704 (PMC6890182; doi:10.1371/journal.pone.0225704)
Supplement: S4 Data Set — (ZIP) [file pone.0225704.s004.zip › set_3_nint/group_traj_triad_noint/traj_3_0324_16.dat]

3 12021300 12022501 12021101 0 0 1 0 1 1 0 36.6667 10 50 1680.1 1729.24 1650.61 
7931 1
12021101 -14835 13250 1459 0 0 0 
7931.5 1
12021101 -14748.8 13101.8 1322.75 304.77 -523.852 606.057 
7932 1
12021101 -14312.5 12755.2 1348.12 897.634 -712.963 1146.33 
7932.5 1
12021101 -13842.9 12362.8 1310 933.648 -780.318 1216.8 
7933 2
12021300 -12622 13333.3 1388.71 0 0 0 
12021101 -13507.4 11905.9 1415.38 697.505 -949.844 1178.44 
7933.5 2
12021300 -12349.8 12849.6 1363.88 582.976 -1035.68 1188.48 
12021101 -13086.2 11574.9 1355.5 845.633 -664.659 1075.58 
7934 2
12021300 -11915.5 12298 1290.12 865.04 -1098.85 1398.49 
12021101 -12694.9 11273.4 1440.38 779.631 -600.598 984.146 
7934.5 2
12021300 -11511 11837.3 1344.33 791.585 -901.5 1199.71 
12021101 -12382.7 10811.8 1429.11 610.975 -903.321 1090.54 
7935 2
12021300 -11092.6 11324.1 1294.88 818.738 -1004.32 1295.76 
12021101 -12060.6 10549 1458.75 630.219 -514.242 813.401 
7935.5 2
12021300 -10702.6 10906.9 1399.12 807.453 -863.872 1182.48 
12021101 -11609.5 10172.1 1485.12 934.006 -780.28 1217.05 
7936 2
12021300 -10212.4 10547 1414.33 957.384 -702.881 1187.7 
12021101 -11190 9787.56 1450.33 819.336 -751.112 1111.52 
7936.5 2
12021300 -9683.38 10126.1 1467.12 1033.34 -822.021 1320.42 
12021101 -10772.5 9399.12 1450.25 815.43 -758.653 1113.77 
7937 2
12021300 -9234.88 9791.25 1428.75 948.203 -707.981 1183.35 
12021101 -10415.1 9135.25 1464 755.55 -557.875 939.191 
7937.5 2
12021300 -8866.78 9409.44 1482.67 740.638 -768.22 1067.1 
12021101 -10056 8720 1453 722.586 -835.513 1104.63 
7938 2
12021300 -8465.38 9095.75 1433.62 812.556 -635.009 1031.25 
12021101 -9525.12 8477 1385.38 1074.65 -491.903 1181.88 
7938.5 2
12021300 -8197.67 8718.67 1483.22 531.167 -748.181 917.559 
12021101 -9300.44 7948.33 1429.56 445.795 -1048.94 1139.74 
7939 2
12021300 -7750 8344.44 1496.78 841.479 -703.425 1096.76 
12021101 -8882.56 7556 1452.89 785.505 -737.469 1077.44 
7939.5 2
12021300 -7326.5 8026.62 1643.5 866.053 -649.938 1082.81 
12021101 -8374.25 7319.5 1476.5 1039.48 -483.64 1146.48 
7940 2
12021300 -6989.33 7411.89 1478 692.334 -1262.29 1439.69 
12021101 -7974.56 7018.89 1427 820.728 -617.271 1026.95 
7940.5 2
12021300 -6452.78 6799.22 1435.22 1025.92 -1171.45 1557.18 
12021101 -7561.78 6733.78 1414.22 789.25 -545.146 959.218 
7941 2
12021300 -5479.67 6789.78 1431.67 1923.14 -18.6649 1923.24 
12021101 -7136.22 6450.56 1405.44 841.019 -559.728 1010.25 
7941.5 2
12021300 -5019.12 6620.75 1368.12 939.881 -344.955 1001.18 
12021101 -6425 6074 1364 1451.47 -768.481 1642.36 
7942 2
12021300 -4618.89 6229.22 1354.22 816.808 -799.036 1142.64 
12021101 -5881.22 5825.22 1389.22 1109.75 -507.71 1220.38 
7942.5 2
12021300 -4053.5 5906 1414.25 1130.78 -646.444 1302.52 
12021101 -5343 5463.38 1292.62 1076.44 -723.694 1297.1 
7943 2
12021300 -3425.56 5842.22 1543.67 1258.41 -127.811 1264.88 
12021101 -4666.56 5025.22 1400.44 1355.6 -878.062 1615.13 
7943.5 2
12021300 -2745.25 5793 1601 1349.81 -97.6631 1353.34 
12021101 -4243.75 4800.12 1528.12 838.9 -446.621 950.381 
7944 2
12021300 -2214.62 5586.38 1639.12 1100.88 -428.683 1181.4 
12021101 -3723.25 4547.25 1626.62 1079.88 -524.637 1200.57 
7944.5 2
12021300 -1770.56 5373.11 1638.56 874.152 -419.811 969.734 
12021101 -3122.22 4273.33 1679.67 1183.13 -539.206 1300.2 
7945 2
12021300 -1178 5163.38 1633.38 1137.34 -402.565 1206.49 
12021101 -2618.88 4089.5 1698.75 966.118 -352.847 1028.53 
7945.5 3
12022501 -685.5 4283.25 1611.5 0 0 0 
12021300 -702.75 4937.38 1655.5 977.881 -465.021 1082.82 
12021101 -1897.62 3905.5 1774.62 1484.05 -378.601 1531.59 
7946 3
12022501 -340.667 4109.56 1670.89 898.003 -452.329 1005.49 
12021300 -125.111 4728.78 1650.22 1150.68 -415.532 1223.41 
12021101 -1463 3709.11 1733.44 865.787 -391.213 950.071 
7946.5 3
12022501 225.333 3707.33 1641.22 1092.66 -776.491 1340.47 
12021300 529.333 4551.44 1702.56 1263.41 -342.342 1308.97 
12021101 -998.444 3648.78 1707.22 896.825 -116.474 904.357 
7947 3
12022501 846.5 3453.88 1657 1254.88 -512.037 1355.33 
12021300 1235.88 4330.75 1664.25 1427.36 -445.847 1495.37 
12021101 -455.375 3354.25 1697.25 1097.11 -595.006 1248.07 
7947.5 3
12022501 1507 3284.38 1656.88 1373.18 -352.391 1417.68 
12021300 1725.5 3941.25 1641.5 1017.93 -809.771 1300.74 
12021101 226.25 3198 1731.5 1417.1 -324.844 1453.86 
7948 3
12022501 2100.89 3054.78 1661.67 1207.09 -466.661 1294.16 
12021300 2275.78 3692.89 1629.78 1118.45 -504.799 1227.09 
12021101 902.444 3062.67 1775.78 1374.38 -275.068 1401.63 
7948.5 3
12022501 2518.89 2801.44 1622.56 797.71 -483.461 932.778 
12021300 2850.33 3363.11 1616.22 1096.48 -629.347 1264.26 
12021101 1497.22 2955.78 1769.11 1135.07 -203.986 1153.26 
7949 3
12022501 2933.75 2483.88 1642.62 838.103 -641.554 1055.47 
12021300 3265.62 3158 1637.62 838.973 -414.366 935.722 
12021101 1985.75 2687.25 1699.75 986.925 -542.48 1126.19 
7949.5 3
12022501 3462.38 2212.25 1635.5 1078.83 -554.337 1212.91 
12021300 3792.62 2798 1605.62 1075.51 -734.694 1302.5 
12021101 2399.38 2414.38 1661.88 844.133 -556.888 1011.28 
7950 3
12022501 4100 1723.44 1571.22 1242.93 -952.837 1566.14 
12021300 4361.33 2441.78 1556 1108.59 -694.39 1308.11 
12021101 2976.67 2062.11 1561 1125.32 -686.674 1318.29 
7950.5 3
12022501 4682.5 1363.75 1543.88 1196.1 -738.592 1405.76 
12021300 4994.38 2088.12 1506.62 1299.88 -726.186 1488.97 
12021101 3590.88 1737.38 1557.38 1261.21 -666.809 1426.63 
7951 3
12022501 5321.22 1066.33 1543.56 1292.96 -602.058 1426.26 
12021300 5566.56 1810.89 1449.22 1158.26 -561.207 1287.06 
12021101 4113.78 1359.22 1523.78 1058.51 -765.491 1306.3 
7951.5 3
12022501 5841.33 674 1568.11 1013.86 -764.782 1269.96 
12021300 6128.89 1376.78 1520.56 1096.17 -846.22 1384.8 
12021101 4768.22 1034.78 1573.67 1275.72 -632.445 1423.89 
7952 3
12022501 6290.11 254.778 1576.44 864.697 -807.75 1183.28 
12021300 6609.78 961.667 1539.44 926.568 -799.829 1224.03 
12021101 5445.44 684.111 1579 1304.86 -675.658 1469.41 
7952.5 3
12022501 6771.75 -93.125 1598.5 973.008 -702.834 1200.3 
12021300 7001.75 581.625 1577.88 791.863 -767.761 1102.95 
12021101 5847.88 398.25 1628.12 812.991 -577.497 997.225 
7953 3
12022501 7197.12 -567.5 1608.62 886.198 -988.281 1327.42 
12021300 7355.75 109.75 1616.75 737.5 -983.073 1228.96 
12021101 6249.88 -43.25 1613.38 837.5 -919.792 1243.95 
7953.5 3
12022501 7591.11 -1107.56 1631.56 812.342 -1113.52 1378.34 
12021300 7884 -504 1627.67 1089.18 -1265.46 1669.64 
12021101 6653.78 -563.889 1657.78 832.789 -1073.48 1358.64 
7954 3
12022501 7976.5 -1576.62 1656.75 731.288 -890.075 1151.96 
12021300 8464.75 -1129 1654.38 1101.99 -1185.96 1618.91 
12021101 7093.12 -1249.12 1708 833.676 -1300.26 1544.57 
7954.5 3
12022501 8422.89 -2071.33 1666.56 878.718 -973.835 1311.68 
12021300 8862.67 -1570.56 1668.11 783.301 -869.204 1170.07 
12021101 7576.33 -1774.67 1731.56 951.198 -1034.53 1405.36 
7955 3
12022501 8830 -2612.75 1673.5 829.147 -1102.68 1379.63 
12021300 9165.25 -1959.38 1656.75 616.259 -791.893 1003.43 
12021101 7987.12 -2215.5 1730 836.643 -897.828 1227.22 
7955.5 3
12022501 9168.78 -3113.89 1690.56 678.913 -1004.29 1212.24 
12021300 9682.22 -2490.56 1630.89 1036.02 -1064.49 1485.42 
12021101 8388.78 -2537.11 1663.67 804.915 -644.511 1031.16 
7956 3
12022501 9582.5 -3589.62 1672.38 812.814 -934.649 1238.64 
12021300 10080 -2925.75 1625.62 781.489 -854.999 1158.34 
12021101 8804.25 -3064.38 1705.12 816.252 -1035.88 1318.83 
7956.5 3
12022501 9906 -4104.88 1627.12 656.187 -1045.13 1234.05 
12021300 10403.8 -3393 1617.75 656.694 -947.769 1153.04 
12021101 9307.62 -3579.38 1682.38 1021.04 -1044.62 1460.74 
7957 3
12022501 10313.1 -4577.75 1568.25 842.909 -979.037 1291.9 
12021300 10688 -3918.25 1572.25 588.509 -1087.47 1236.5 
12021101 9763.75 -3889.12 1690.12 944.358 -641.304 1141.53 
7957.5 3
12022501 10605.7 -5056.11 1558.22 595.808 -974.259 1142 
12021300 11023 -4329.89 1560 682.281 -838.368 1080.91 
12021101 10084.2 -4108.11 1694.11 652.693 -446 790.522 
7958 3
12022501 11031.9 -5491.89 1577.22 814.956 -833.227 1165.51 
12021300 11418.8 -4854.89 1555.78 756.745 -1003.82 1257.11 
12021101 10515.4 -4644.33 1651.11 824.517 -1025.28 1315.69 
7958.5 3
12022501 11485 -6072.38 1609.62 909.862 -1165.63 1478.7 
12021300 11833.9 -5399.5 1578.25 833.529 -1093.6 1375.04 
12021101 10930.6 -5125.75 1646.88 833.696 -966.7 1276.54 
7959 3
12022501 11910.1 -6675 1621.12 882.002 -1250.26 1530.06 
12021300 12216.1 -5891.12 1549.5 793.05 -1019.97 1292 
12021101 11303.9 -5500 1681.75 774.378 -776.452 1096.6 
7959.5 3
12022501 12357.9 -7191.56 1677.89 897.322 -1035.18 1369.96 
12021300 12647 -6507.56 1610.33 863.477 -1235.33 1507.2 
12021101 11701 -6002.11 1682.89 795.842 -1006.23 1282.92 
7960 3
12022501 12725.6 -7544.5 1685.25 728.19 -698.9 1009.32 
12021300 13065 -6920.75 1627.25 827.723 -818.207 1163.87 
12021101 12169.5 -6568.12 1654.75 927.723 -1120.82 1454.96 
7960.5 3
12022501 13150.4 -7888.88 1647 861.562 -698.529 1109.16 
12021300 13435.5 -7317.5 1627.12 751.521 -804.767 1101.11 
12021101 12673.9 -7077.25 1722.38 1023.07 -1032.71 1453.67 
7961 3
12022501 13552.1 -8305.67 1595 797.095 -826.968 1148.58 
12021300 13895.8 -7814.67 1595.33 913.25 -986.442 1344.28 
12021101 13092.7 -7422.78 1759.56 830.936 -685.571 1077.25 
7961.5 3
12022501 14074.2 -8794.12 1612.25 1017.81 -952.16 1393.76 
12021300 14301.1 -8272.88 1608.5 790.151 -893.194 1192.53 
12021101 13418 -7818.38 1749.88 634.178 -771.145 998.422 
7962 3
12022501 14439.2 -9340.38 1629.25 744.898 -1114.8 1340.76 
12021300 14729 -8681.25 1611.75 873.214 -833.418 1207.1 
12021101 13827.5 -8170.38 1705.12 835.714 -718.367 1102.03 
7962.5 3
12022501 14766.6 -9943 1679.88 656.062 -1207.67 1374.36 
12021300 15146 -9142.12 1612.75 835.671 -923.597 1245.54 
12021101 14255 -8517.88 1732.12 856.713 -696.393 1104.05 
7963 3
12022501 15019.3 -10620.4 1690.89 494.537 -1325.72 1414.96 
12021300 15552.4 -9540 1652.33 795.39 -778.62 1113.06 
12021101 14697.2 -8909 1730.89 865.406 -765.411 1155.33 
7963.5 3
12022501 15259.6 -11099 1654.75 476.769 -949.515 1062.49 
12021300 16020 -9996.75 1695.62 927.69 -906.25 1296.88 
12021101 15142.2 -9235.12 1708.88 882.992 -647.073 1094.7 
7964 3
12022501 15512.3 -11454.6 1647.22 504.408 -709.692 870.683 
12021300 16535 -10509 1694.33 1027.94 -1022.46 1449.86 
12021101 15613.8 -9512.11 1691 941.173 -552.866 1091.54 
7964.5 3
12022501 15762.3 -11615.6 1605.5 511.179 -329.334 608.083 
12021300 16647.4 -10743.9 1615.3 229.857 -480.368 532.53 
12021101 15950.2 -9788.2 1691.2 687.98 -564.599 889.994 
7965 3
12022501 15993.5 -11971.5 1612.91 462.309 -711.891 848.834 
12021300 16855.1 -11103.1 1657.18 415.382 -718.382 829.828 
12021101 16062.5 -9910.73 1648.45 224.691 -245.055 332.472 
7965.5 3
12022501 16481.3 -12169 1608.89 958.504 -387.926 1034.03 
12021300 17042.1 -11455.9 1646.44 367.427 -693.12 784.485 
12021101 16357.2 -10458.4 1747.78 578.933 -1076.07 1221.92 
7966 2
12021300 17336.8 -11457.3 1627 603.825 -2.95993 603.832 
12021101 16869.6 -11035.1 1758.11 1049.86 -1181.69 1580.7 
7966.5 2
12021300 17835.8 -11777.2 1625.56 1002.01 -642.347 1190.22 
12021101 17354.9 -11764.3 1750.33 974.565 -1464.3 1758.96 
7967 1
12021300 18096.4 -12085.6 1620 664.853 -786.678 1030 
7967.5 1
12021300 19759.3 -13495.2 1645 2635.39 -2233.95 3454.83 
7968 1
12021300 20409.3 -13666.6 1645.89 1310.48 -345.43 1355.25 
7968.5 1
12021300 20919.8 -13932.2 1645.38 1048.08 -545.574 1181.58 
7969 1
12021300 21220.8 -14118.9 1648.44 614.342 -380.896 722.84 
7969.5 1
12021300 21669.6 -14476.3 1602 856.446 -682.146 1094.91 
7970 1
12021300 22221.5 -14601.5 1573.12 1103.89 -250.333 1131.92 
7970.5 1
12021300 22785.1 -14919.2 1545 1196.66 -674.628 1373.72 
7971 1
12021300 23432.2 -15151.4 1562.25 1286.53 -461.481 1366.79 
7971.5 1
12021300 23855.2 -15326.8 1573.56 868.526 -360.17 940.245 
7972 1
12021300 24390.9 -15450.8 1607.89 1030.13 -238.462 1057.37 
7972.5 1
12021300 24887.5 -15632.1 1612.25 977.581 -356.983 1040.72 
7973 1
12021300 25403.3 -15732.9 1616.22 1059.21 -206.907 1079.23 
7973.5 1
12021300 26077.5 -15772.4 1583 1356.47 -79.4489 1358.8 
7974 1
12021300 26668.6 -15855.3 1618.56 1149.91 -161.398 1161.18 
7974.5 1
12021300 27328.2 -15942.5 1613 1306.33 -172.607 1317.68 
7975 1
12021300 27926.9 -16386 1663.89 1204.5 -892.354 1499.04 
7975.5 1
12021300 28484.1 -16766.1 1695.62 1105.63 -754.216 1338.38 
7976 1
12021300 28994 -17068.1 1649.88 1060.03 -627.859 1232.02 
7976.5 1
12021300 29445.7 -17393.4 1626.89 889.108 -640.393 1095.73 
7977 1
12021300 29970.5 -17636.8 1599.5 1007.36 -466.997 1110.34 
7977.5 1
12021300 30405.8 -17788.5 1545.75 932.013 -324.946 987.035 
7978 1
12021300 30946.3 -18169.3 1485.44 1074.72 -757.124 1314.63 
7978.5 1
12021300 31566.6 -18644.9 1402.5 1223.45 -937.952 1541.62 
7979 1
12021300 32038.8 -18872.3 1384.78 957.714 -461.376 1063.05 
7979.5 1
12021300 32732.5 -19636 1564.5 1365.59 -1503.28 2030.94 
7980 1
12021300 33244 -19789.3 1610.33 1016.9 -304.838 1061.61 
7980.5 1
12021300 33716.8 -19638.6 1626.88 883.645 281.698 927.46 
7981 1
12021300 34185.6 -19699.5 1658 987.105 -128.158 995.39 
7981.5 1
12021300 34601.4 -19816.9 1670.44 860.91 -243.041 894.558 
7982 1
12021300 34789.2 -19935.1 1669 374.059 -235.502 442.02 
7982.5 1
12021300 35756.7 -20074.8 1628.78 1878.53 -271.197 1898.01 
7983 1
12021300 36705.2 -20474.1 1661.38 1849.09 -778.455 2006.27 
7983.5 1
12021300 37013.1 -20818.8 1690 638.745 -714.99 958.752 
7984 1
12021300 37217.1 -20979.5 1670.12 423.237 -333.506 538.846 
7984.5 1
12021300 37770.9 -21254.2 1741.89 1100.92 -546.167 1228.95 
7985 1
12021300 38283.8 -21532.4 1757.75 1031.91 -559.664 1173.91 
7985.5 1
12021300 38679.8 -21788.9 1738.25 808.163 -523.469 962.885 
7986 1
12021300 39134 -21987.4 1748.67 868.547 -379.674 947.906 
7986.5 1
12021300 39600.5 -22208.9 1721.62 914.706 -434.178 1012.52 
7987 1
12021300 40084.4 -22574.3 1668.33 962.116 -726.557 1205.63 
7987.5 1
12021300 40543.1 -22838.6 1598.5 930.387 -536.089 1073.78 
7988 1
12021300 41000 -23034.9 1591.88 942.01 -404.639 1025.24 
7988.5 1
12021300 41475.9 -23116.8 1557.38 951.75 -163.75 965.734 
7989 1
12021300 41887.8 -23209.5 1559.62 828.722 -186.62 849.475 
7989.5 1
12021300 42321.9 -23246.1 1570.25 889.6 -75.0512 892.761 
7990 1
12021300 42734.1 -23172.5 1586.12 819.583 146.372 832.55 
7990.5 1
12021300 43117.5 -23237.5 1576 756.164 -128.205 766.955 
7991 1
12021300 43666.9 -23418.7 1563.33 1064.71 -351.098 1121.1 
7991.5 1
12021300 44110.5 -23549.6 1577.62 878.438 -259.323 915.916 
7992 1
12021300 44562.6 -23623.8 1622.25 913.384 -149.747 925.578 
7992.5 1
12021300 44989 -23692.8 1653.5 864.858 -139.959 876.11 
7993 1
12021300 45387.1 -23709.5 1648.5 827.703 -34.8233 828.435 
7993.5 1
12021300 45795.4 -23830.9 1649.56 785.23 -233.44 819.195 
7994 1
12021300 46270.2 -23745.9 1626.88 929.169 166.368 943.946 
7994.5 1
12021300 46710.8 -23920.6 1622.25 879.242 -348.802 945.901 
7995 1
12021300 46910.9 -24038.5 1605.38 405.933 -239.097 471.115 
7995.5 1
12021300 47231.8 -24036.9 1603.38 645.624 3.26962 645.632 
7996 1
12021300 47480.6 -24252.2 1605.25 494.781 -428.181 654.33 
7996.5 1
12021300 47461.1 -24496 1609.89 -39.2634 -490.443 492.012 
7997 1
12021300 47568.1 -24672.9 1610 212.329 -350.942 410.176 
