# Supplementary material for: Intrinsic group behaviour II: On the dependence of triad spatial dynamics on social and personal features; and on the effect of social interaction on small group dynamics
Source: PLoS One. 2019 Dec 3;14(12):e0225704. doi: 10.1371/journal.pone.0225704 (PMC6890182; doi:10.1371/journal.pone.0225704)
Supplement: S4 Data Set — (ZIP) [file pone.0225704.s004.zip › set_3_nint/group_traj_triad_noint/traj_3_0324_15.dat]

3 12010100 12020200 12010500 0 0 1 0 2 1 0 10 0 30 1539.15 1832.6 1136.63 
7861.5 1
12010100 -10944.6 12191 1560.4 0 0 0 
7862 1
12010100 -11001.9 11876.3 1577.22 -148.033 -813.092 826.458 
7862.5 1
12010100 -11011.8 11562 1577.89 -19.8572 -631.191 631.504 
7863 1
12010100 -11025.7 11336.6 1566.56 -27.2866 -442.916 443.756 
7863.5 1
12010100 -11028 11090.6 1523.11 -4.5045 -474.903 474.925 
7864 1
12010100 -11116.6 10786.2 1370.44 -177.111 -608.667 633.911 
7864.5 1
12010100 -11389.1 10448.4 1102.5 -567.853 -703.848 904.356 
7865 2
12010500 -11170 13019 1113 0 0 0 
12010100 -11535.7 10446.9 1206.78 -286.214 -2.90256 286.229 
7865.5 2
12010500 -11245.9 12920.5 1188.5 -290.709 -377.395 476.38 
12010100 -11805.9 10795.8 1465.38 -542.587 700.524 886.078 
7866 2
12010500 -11464.2 12549.3 1428.56 -438.448 -745.315 864.714 
12010100 -11808.4 11241.6 1597.67 -5.15953 895.192 895.207 
7866.5 2
12010500 -11605.6 12104.4 1434.75 -282.806 -889.917 933.772 
12010100 -11733.8 11406.5 1446.38 149.389 329.889 362.138 
7867 2
12010500 -11465.3 11222.7 1529.44 285.726 -1795.74 1818.33 
12010100 -11670.6 11728.6 1434.89 128.706 655.918 668.426 
7867.5 2
12010500 -11267.7 10924.9 1595.22 386.823 -582.735 699.437 
12010100 -11822.9 11862.1 1421.56 -298.108 261.361 396.457 
7868 2
12010500 -11076.5 10724.8 1510.62 379.299 -397.101 549.142 
12010100 -11869.6 11913.2 1391.38 -92.7304 101.466 137.456 
7868.5 2
12010500 -10874 10461.5 1638.62 425.42 -553.046 697.741 
12010100 -11890.8 11832.4 1365.25 -44.3803 -169.905 175.606 
7869 2
12010500 -10846 10220.2 1594.89 55.336 -476.834 480.034 
12010100 -11911.1 11819.8 1323.56 -40.2394 -24.8957 47.3181 
7869.5 2
12010500 -10935.6 9984.75 1408.88 -178.536 -469.068 501.896 
12010100 -11982.4 11789.6 1329.62 -141.96 -60.0653 154.144 
7870 2
12010500 -11020.5 9917.88 1409 -170.09 -134.018 216.544 
12010100 -12055.1 11697.6 1321.5 -145.792 -184.369 235.047 
7870.5 2
12010500 -10871.8 10064.7 1444.56 291.612 287.827 409.734 
12010100 -12072.4 11271.9 1319 -33.9597 -834.777 835.467 
7871 2
12010500 -10651.9 10493.5 1393.12 417.273 813.725 914.476 
12010100 -11810.8 10894.1 1061.75 496.574 -716.82 872.018 
7871.5 2
12010500 -10663.4 10717 1287.25 -24.1597 469.538 470.159 
12010100 -11706.1 10857.5 1086.12 219.8 -76.9433 232.879 
7872 2
12010500 -10795.7 10938.1 1206.56 -264.055 441.34 514.301 
12010100 -11356.9 10659.6 1276.11 697.078 -395.099 801.262 
7872.5 2
12010500 -10908.9 11151.8 1120.75 -216.46 408.487 462.295 
12010100 -10871.2 10368.6 1280.75 928.564 -556.273 1082.44 
7873 2
12010500 -11101.8 11151.2 1612.38 -386.523 -1.002 386.524 
12010100 -10696.4 10360.1 1373.12 350.451 -17.0341 350.865 
7873.5 2
12010500 -11269.5 11046.1 1507.5 -348.029 -218.102 410.722 
12010100 -10586.5 10343.2 1266 227.956 -35.0104 230.629 
7874 2
12010500 -11518.5 11109.2 1282.5 -526.427 133.457 543.08 
12010100 -10519.2 10530.6 1171.88 142.178 396.142 420.883 
7874.5 2
12010500 -11740.7 11268.7 1143.11 -433.073 310.754 533.03 
12010100 -10356.8 10667.7 1110.89 316.71 267.138 414.328 
7875 2
12010500 -11020.6 10224.2 1380.25 1431.49 -2076.38 2522.01 
12010100 -10291.1 11126.2 1011.88 130.522 911.696 920.992 
7875.5 2
12010500 -10857 10164.6 1256.62 334.611 -121.933 356.135 
12010100 -10499.6 11002 973.125 -426.38 -254.09 496.349 
7876 2
12010500 -10712.2 10455.2 1215.22 274.721 551.418 616.063 
12010100 -10913.9 11174.6 1252.89 -786.079 327.43 851.546 
7876.5 2
12010500 -10455.4 10895.6 1117.5 498.732 855.151 989.958 
12010100 -11169 11429.6 1662.12 -495.361 495.28 700.49 
7877 2
12010500 -10593 11063.5 1117.25 -297.246 362.581 468.85 
12010100 -11156.9 11580.9 1659.25 26.1879 326.674 327.722 
7877.5 2
12010500 -10854.4 11296.2 1523.78 -500.851 445.828 670.533 
12010100 -11203 11742.4 1656.89 -88.3621 309.52 321.886 
7878 2
12010500 -11080.4 11300.6 1621.75 -457.349 8.91251 457.436 
12010100 -11254 11800.1 1636.5 -103.239 116.762 155.858 
7878.5 2
12010500 -11305.1 11342.9 1557.11 -453.097 85.2095 461.04 
12010100 -11142.3 11819.1 1614.22 225.134 38.2784 228.365 
7879 2
12010500 -11600.9 11397.1 1459.12 -568.777 104.3 578.261 
12010100 -10921.4 11466.9 1573.38 424.92 -677.377 799.623 
7879.5 2
12010500 -11686.1 11336.4 1341.25 -175.412 -125 215.393 
12010100 -10749.4 11231.6 1200.88 353.909 -484.053 599.633 
7880 2
12010500 -11467.9 11475.2 1385.5 450 286.34 533.377 
12010100 -10744.1 11124.6 1448 10.8247 -220.619 220.884 
7880.5 2
12010500 -11265.4 11453.8 1404.25 414.11 -43.9673 416.438 
12010100 -10735 11017.6 1326.38 18.6605 -218.814 219.608 
7881 2
12010500 -11156.2 11547.1 1519.33 205.949 176.153 271.007 
12010100 -10926.6 11000.1 1352.22 -361.426 -33.0451 362.933 
7881.5 2
12010500 -11068.4 11567.8 1442.62 169.917 39.9205 174.544 
12010100 -11377 11004.2 1418.75 -871.266 8.00559 871.303 
7882 2
12010500 -10754.1 11334.8 1202 643.955 -477.459 801.651 
12010100 -11527.4 11158.2 1393.38 -308.145 315.574 441.067 
7882.5 2
12010500 -10686.8 11202 1157.38 136.387 -268.725 301.354 
12010100 -11468.9 11074 1413.88 118.421 -170.547 207.629 
7883 2
12010500 -10658.1 11115.5 1190.62 57.9453 -175.101 184.44 
12010100 -11398 11012.6 1359.62 143.472 -124.241 189.789 
7883.5 2
12010500 -10680.9 11179.4 1253.12 -44.6078 125.245 132.952 
12010100 -11419.2 11226.5 1393.75 -41.6667 419.363 421.428 
7884 2
12010500 -10746.1 11158.6 1384.5 -132.353 -42.0892 138.884 
12010100 -11376 11453 1502.25 87.7282 459.432 467.733 
7884.5 2
12010500 -10676.2 11055 1313.25 138.366 -205.198 247.49 
12010100 -11274.1 11566.9 1509.5 201.733 225.495 302.563 
7885 2
12010500 -10768 11091 1335.62 -182.406 71.5706 195.944 
12010100 -11198.1 11603.8 1496.12 151.093 73.3101 167.939 
7885.5 2
12010500 -11048.1 11038.8 1384.5 -555.804 -103.671 565.389 
12010100 -11167.4 11606 1396.25 61.0119 4.46429 61.175 
7886 2
12010500 -11172.4 10980.6 1379 -249.498 -116.717 275.449 
12010100 -11151.9 11631.1 1366.25 31.1245 50.4518 59.28 
7886.5 2
12010500 -11395.4 11143.1 1437.38 -456.967 332.992 565.422 
12010100 -11112.9 11657.5 1383.25 79.918 54.0471 96.4779 
7887 2
12010500 -11471.4 11226.5 1469.25 -153.535 168.434 227.911 
12010100 -11092 11687.9 1418.12 42.1717 61.3636 74.4577 
7887.5 2
12010500 -11386.4 11164.8 1397.5 166.341 -120.841 205.601 
12010100 -10945.2 11689.9 1304.38 287.182 3.91389 287.209 
7888 2
12010500 -11384.6 11268.2 1457.88 3.58607 212.09 212.12 
12010100 -10864.8 11663.2 1246 164.959 -54.5594 173.748 
7888.5 2
12010500 -11488.6 11377 1476.38 -208.417 217.936 301.552 
12010100 -10835.9 11674.8 1321.88 57.8657 23.0461 62.2862 
7889 2
12010500 -11441.8 11485.6 1498.25 93.9379 217.685 237.089 
12010100 -10623.8 11590.8 1180.25 425.1 -168.337 457.217 
7889.5 2
12010500 -11388.9 11501 1456.38 107.034 31.1235 111.468 
12010100 -10661.1 11433.5 1262.5 -75.6579 -318.32 327.187 
7890 2
12010500 -11389.4 11504.8 1531.44 -1.10144 7.30711 7.38966 
12010100 -10842.1 11507.2 1418.89 -350.07 142.596 377.998 
7890.5 2
12010500 -11410.1 11525.1 1521.86 -41.5631 40.8937 58.3077 
12010100 -10888.3 11592.7 1511.14 -92.7201 171.671 195.11 
7891 2
12010500 -11387.7 11506.3 1441.11 45.0425 -37.6944 58.7341 
12010100 -10793.7 11643.9 1439 189.617 102.554 215.574 
7891.5 2
12010500 -11352.4 11339.2 1418.5 68.6608 -325.065 332.237 
12010100 -10686.5 11398.1 1397.12 208.495 -478.14 521.621 
7892 2
12010500 -11355.2 10930.1 1312.11 -5.81066 -834.977 834.998 
12010100 -10535.9 11051.3 1503.67 307.37 -707.738 771.602 
7892.5 2
12010500 -11496.5 10635.4 1290.75 -271.167 -565.712 627.345 
12010100 -10462.6 10939.9 1440.5 140.622 -213.932 256.01 
7893 2
12010500 -11774.9 10408.4 1326.71 -593.512 -483.894 765.774 
12010100 -10281.7 11036.9 1352.86 385.737 206.785 437.668 
7893.5 2
12010500 -11852.2 10304.2 1352.38 -156.349 -210.462 262.182 
12010100 -10287 10973.1 1465.12 -10.6782 -128.752 129.194 
7894 2
12010500 -11800.8 10222.1 1426.12 104.251 -166.245 196.229 
12010100 -10166.4 10781.6 1253.88 244.18 -387.652 458.146 
7894.5 2
12010500 -11940.9 9979.75 1456 -276.381 -478.057 552.2 
12010100 -10175.5 10493.4 1198.38 -17.998 -568.54 568.825 
7895 2
12010500 -12012.8 9747 1255 -140.931 -456.373 477.637 
12010100 -10568.2 10093.9 1289 -770.098 -783.333 1098.48 
7895.5 2
12010500 -11994.1 9482.5 1296.62 36.5914 -519.646 520.933 
12010100 -10973.4 9782 1353.62 -795.923 -612.721 1004.45 
7896 2
12010500 -12094.8 9151.25 1321.5 -196.918 -648.239 677.488 
12010100 -11304.2 9330.75 1488.38 -647.505 -883.072 1095.02 
7896.5 2
12010500 -12184.6 8879.88 1351.12 -177.268 -535.256 563.847 
12010100 -11481.5 9000.38 1493.12 -349.606 -651.627 739.488 
7897 2
12010500 -12314.4 8585.25 1352.75 -257.44 -584.573 638.75 
12010100 -11488.8 8617.5 1516.5 -14.3849 -759.673 759.809 
7897.5 2
12010500 -12613.1 8308.12 1370.5 -604.757 -560.982 824.883 
12010100 -11616.8 8330.12 1508.62 -259.109 -581.731 636.827 
7898 2
12010500 -12733.2 7993.12 1411.12 -252.363 -661.765 708.251 
12010100 -11959.1 7986.62 1641.38 -719.275 -721.639 1018.88 
7898.5 2
12010500 -12793.6 7679 1351 -126.308 -657.165 669.193 
12010100 -12050.2 7658.38 1537.62 -190.638 -686.715 712.686 
7899 2
12010500 -12853.9 7288.88 1323.5 -122.459 -792.937 802.337 
12010100 -12141 7265.12 1526.12 -184.451 -799.289 820.295 
7899.5 2
12010500 -12962 6863 1433.38 -215.818 -850.05 877.019 
12010100 -12218.8 6819.62 1548.75 -155.19 -889.222 902.662 
7900 2
12010500 -13050.2 6533.62 1379.5 -175.797 -656.125 679.268 
12010100 -12401.8 6420.12 1618.12 -364.542 -795.817 875.337 
7900.5 2
12010500 -13247 6150.78 1429.78 -376.916 -733.424 824.607 
12010100 -12452.3 6059.11 1640 -96.9029 -691.597 698.353 
7901 2
12010500 -13326.2 5748.5 1459.25 -148.131 -751.921 766.373 
12010100 -12556.8 5607.12 1610.5 -195.171 -844.834 867.085 
7901.5 2
12010500 -13362.1 5381.71 1410.29 -76.8584 -785.408 789.16 
12010100 -12773.9 5219 1622.14 -464.898 -831.103 952.293 
7902 2
12010500 -13584.2 5017.11 1482.67 -445.942 -732.135 857.255 
12010100 -12883.6 4781.56 1630.78 -220.278 -878.402 905.601 
7902.5 2
12010500 -13679.6 4686.5 1411.75 -183.115 -634.57 660.462 
12010100 -12963.6 4385.5 1626.75 -153.684 -760.183 775.563 
7903 2
12010500 -13816.1 4465 1482.12 -280.864 -455.761 535.353 
12010100 -13043.1 4090.88 1636.75 -163.58 -606.224 627.906 
7903.5 2
12010500 -13991.6 4221.62 1433.25 -357.434 -495.672 611.105 
12010100 -12963.8 3694.5 1653 161.66 -807.281 823.308 
7904 2
12010500 -14149.6 3937.12 1453.5 -317.269 -571.285 653.473 
12010100 -12961 3595.88 1667.88 5.52209 -198.042 198.119 
7904.5 2
12010500 -14270.5 3769.5 1455.9 -244.192 -338.636 417.498 
12010100 -12951.1 3376 1610.8 20 -444.192 444.642 
7905 2
12010500 -14456.9 3223.1 1493.8 -371.315 -1088.45 1150.04 
12010100 -12817.2 3037.6 1727.7 266.733 -674.104 724.957 
7905.5 2
12010500 -14622.5 2727.9 1489.3 -327.921 -980.594 1033.97 
12010100 -12746.8 2074.7 1678.2 139.406 -1906.73 1911.82 
7906 2
12010500 -14772.4 2344.67 1330.67 -296.333 -757.378 813.286 
12010100 -12643 1223.44 1678.56 205.138 -1682.32 1694.78 
7906.5 2
12010500 -14826.5 1954.75 1481.88 -111.225 -802.298 809.971 
12010100 -12508.4 836.625 1647.62 277.006 -795.925 842.751 
7907 2
12010500 -14836.2 1442 1457.25 -19.6573 -1033.77 1033.96 
12010100 -12473.8 584.25 1677.62 69.8085 -508.821 513.587 
7907.5 2
12010500 -14669.2 1026.22 1455.11 324.326 -807.335 870.045 
12010100 -12473.1 472.111 1722.56 1.24056 -217.745 217.749 
7908 2
12010500 -14367.1 697.5 1523.5 597.03 -649.649 882.32 
12010100 -12650.5 368.75 1641.25 -350.571 -204.271 405.742 
7908.5 2
12010500 -14058.9 508.875 1495.75 642.188 -392.969 752.881 
12010100 -12824.4 355.5 1628.38 -362.24 -27.6042 363.29 
7909 2
12010500 -13762.9 406.778 1492.22 579.229 -199.799 612.72 
12010100 -12711.4 64.5556 1501.56 220.999 -569.363 610.749 
7909.5 2
12010500 -13442.8 182.375 1488.62 626.495 -439.144 765.078 
12010100 -12527.9 -140.5 1569.12 359.236 -401.283 538.589 
7910 2
12010500 -13092.1 -99.375 1508.62 711.207 -571.501 912.375 
12010100 -12117.9 -240.75 1599.75 831.643 -203.347 856.143 
7910.5 2
12010500 -12886 -322.875 1508.62 416.414 -451.515 614.22 
12010100 -11861.1 -224.625 1614.88 518.687 32.5758 519.709 
7911 2
12010500 -12619.9 -523.875 1515 536.542 -405.242 672.383 
12010100 -11609.2 -125.375 1505.62 507.812 200.101 545.815 
7911.5 2
12010500 -12284.1 -607.625 1528.38 645.673 -161.058 665.457 
12010100 -11362.4 372 1686.75 474.76 956.49 1067.83 
7912 2
12010500 -11863.6 -569.75 1506.25 824.51 74.2647 827.848 
12010100 -11039.4 624.625 1691 633.333 495.343 804.037 
7912.5 2
12010500 -11441.9 -444 1569.43 899.292 268.124 938.411 
12010100 -10763.1 640.714 1638.57 588.981 34.3055 589.979 
7913 2
12010500 -11096.5 -287.625 1496 701.945 317.835 770.55 
12010100 -10334.2 641 1592.12 871.733 0.58072 871.734 
7913.5 2
12010500 -10714.2 -138.778 1548.89 736.566 286.796 790.431 
12010100 -9864.44 764.222 1522 905.213 237.422 935.831 
7914 2
12010500 -10289.1 -22.4286 1484.14 857.015 234.575 888.538 
12010100 -9347.86 869.286 1629.29 1041.51 211.822 1062.83 
7914.5 2
12010500 -9857.22 75.8889 1343.89 855.288 194.688 877.167 
12010100 -8844.89 1095.78 1516.11 995.977 448.499 1092.3 
7915 2
12010500 -9404.88 178.875 1503.25 885.22 201.538 907.872 
12010100 -8368.75 1230.75 1538 931.779 264.134 968.493 
7915.5 2
12010500 -8966.86 316.143 1440.43 901.271 282.444 944.492 
12010100 -7855.57 1424.43 1647.14 1055.92 398.516 1128.62 
7916 2
12010500 -8574.12 465.25 1431.12 819.9 311.288 877.004 
12010100 -7313.88 1626.12 1547.12 1130.89 421.078 1206.74 
7916.5 2
12010500 -8108.5 629.5 1452.5 914.784 322.692 970.031 
12010100 -6730.12 1870.25 1539.62 1146.86 479.617 1243.11 
7917 2
12010500 -7707.38 877 1425 772.881 476.879 908.162 
12010100 -6268.25 2104.38 1316.38 889.933 451.108 997.737 
7917.5 2
12010500 -7348.12 1136.75 1496.38 724.294 523.69 893.786 
12010100 -5828 2194.75 1185.62 887.601 182.208 906.11 
7918 2
12010500 -6991.75 1353.5 1391 700.147 425.835 819.476 
12010100 -5132.38 2361.75 1379.25 1366.65 328.094 1405.48 
7918.5 2
12010500 -6607.62 1589.5 1456.62 771.335 473.896 905.282 
12010100 -4424.25 2441.75 1834.38 1421.94 160.643 1430.98 
7919 2
12010500 -6146.25 1725 1236.38 919.074 269.92 957.89 
12010100 -3880.38 2447.88 1885.88 1083.42 12.2012 1083.49 
7919.5 2
12010500 -5593.5 1828.25 1063.62 1083.82 202.451 1102.57 
12010100 -3359.5 2491.62 1900 1021.32 85.7843 1024.92 
7920 2
12010500 -5041.38 1906 1035.88 1106.46 155.812 1117.38 
12010100 -2743.5 2450.75 1830.25 1234.47 -81.9138 1237.18 
7920.5 2
12010500 -4536 1949.88 1063.38 1046.33 90.8385 1050.26 
12010100 -2322.25 2374 1810 872.153 -158.903 886.511 
7921 2
12010500 -3800.44 1960.22 1151.89 1439.44 20.249 1439.59 
12010100 -1808.22 2385.89 1812.56 1005.93 23.2659 1006.19 
7921.5 2
12010500 -3224.29 2035.29 1108.14 1159.27 151.033 1169.07 
12010100 -1320.29 2372 1805.29 981.764 -27.9455 982.161 
7922 3
12020200 -3851 2349.14 1249.57 0 0 0 
12010500 -2823.22 1763.67 1277.44 815.17 -552.071 984.522 
12010100 -790.778 2366.56 1816.56 1076.24 -11.0659 1076.29 
7922.5 3
12020200 -3399.12 2521.5 1170 995.319 379.641 1065.26 
12010500 -2609.75 1632.62 1534.25 416.125 -255.442 488.273 
12010100 -230.375 2434.12 1831.5 1092.4 131.714 1100.32 
7923 3
12020200 -2985.12 2568.12 1146.5 866.109 97.5418 871.584 
12010500 -2262 1432.38 1620.38 727.51 -418.933 839.51 
12010100 292.375 2463.75 1880.62 1093.62 61.977 1095.37 
7923.5 3
12020200 -2409.78 2442.33 1130.33 1146.11 -250.581 1173.18 
12010500 -1752.33 1386.22 1678.56 1015.27 -91.9378 1019.43 
12010100 832.444 2405.11 1815.44 1075.84 -116.811 1082.16 
7924 3
12020200 -1805.62 2377.38 1128.5 1177.69 -126.624 1184.47 
12010500 -1166.62 1450.5 1667.88 1141.73 125.298 1148.59 
12010100 1368.38 2340.62 1819 1044.7 -125.704 1052.23 
7924.5 3
12020200 -1267.5 2421.5 1074.12 1078.41 88.4269 1082.03 
12010500 -682 1460.25 1615.12 971.192 19.5391 971.389 
12010100 1817.88 2409.5 1808.12 900.802 138.026 911.315 
7925 3
12020200 -728.25 2311.88 1028.62 1039.02 -211.224 1060.27 
12010500 -202.375 1465.12 1570.25 924.133 9.39306 924.181 
12010100 2259.75 2426.12 1819.38 851.397 32.0328 851.999 
7925.5 3
12020200 -142.625 2241.88 1023.38 1178.32 -140.845 1186.71 
12010500 264.75 1493.38 1560.62 939.889 56.841 941.607 
12010100 2730.62 2422.88 1800 947.435 -6.53923 947.457 
7926 3
12020200 561 2256.12 1088.75 1478.2 29.937 1478.51 
12010500 713.5 1480.38 1518.62 942.752 -27.3109 943.148 
12010100 3162.25 2232.75 1782.12 906.775 -399.422 990.848 
7926.5 3
12020200 1611.62 2152.25 1029.12 2072.24 -204.882 2082.34 
12010500 1129.88 1370.62 1433.62 821.252 -216.469 849.302 
12010100 3699.75 1973 1680.88 1060.16 -512.327 1177.46 
7927 3
12020200 2611.25 1929.38 963.25 1999.25 -445.75 2048.34 
12010500 1604.5 1382.62 1374.88 949.25 24 949.553 
12010100 4131.62 1746.75 1647.75 863.75 -452.5 975.1 
7927.5 3
12020200 3465.5 1460.12 979.125 1722.28 -946.069 1965.02 
12010500 2073 1333 1363.38 944.556 -100.05 949.84 
12010100 4568.75 1610.62 1660 881.3 -274.446 923.044 
7928 3
12020200 4118.5 1233.12 930.25 1324.54 -460.446 1402.29 
12010500 2548.25 1283.75 1406.12 963.996 -99.8986 969.158 
12010100 5128.12 1486.62 1641.25 1134.63 -251.521 1162.18 
7928.5 3
12020200 4747.38 1127.75 915.75 1267.89 -212.45 1285.57 
12010500 3072.88 970.125 1468.88 1057.71 -632.308 1232.3 
12010100 5633.75 1340.38 1619.75 1019.41 -294.859 1061.19 
7929 3
12020200 5277.75 1029.88 924.875 1060.75 -195.75 1078.66 
12010500 3619.25 570.25 1552.75 1092.75 -799.75 1354.14 
12010100 6051.12 1144.38 1650 834.75 -392 922.21 
7929.5 3
12020200 5702.12 803 1015.62 857.323 -458.333 972.148 
12010500 3847.75 164.25 1566.38 461.616 -820.202 941.181 
12010100 6503.88 865.625 1740.38 914.646 -563.131 1074.1 
7930 3
12020200 6376.38 520.375 1013.75 1348.5 -565.25 1462.18 
12010500 4142.25 -166.875 1588.12 589 -662.25 886.282 
12010100 7024.75 539.25 1795.62 1041.75 -652.75 1229.36 
7930.5 3
12020200 6583.11 305.889 989.778 398.335 -413.268 573.987 
12010500 4633.11 -450.556 1610.33 945.782 -546.591 1092.37 
12010100 7496.33 144.111 1818.11 908.638 -761.347 1185.44 
7931 3
12020200 6964.62 17.125 1002.5 742.245 -561.797 930.883 
12010500 5074.88 -686 1637 859.463 -458.063 973.909 
12010100 7943.88 -217.25 1795.62 870.704 -703.037 1119.1 
7931.5 3
12020200 7435.12 -102.125 982.25 939.122 -238.024 968.816 
12010500 5508.38 -881 1615 865.269 -389.222 948.781 
12010100 8241.88 -592.375 1785.25 594.81 -748.752 956.258 
7932 3
12020200 7864.38 -330.25 1006.38 883.23 -469.393 1000.21 
12010500 5958.62 -1016.5 1630.62 926.44 -278.807 967.484 
12010100 8549.25 -1059.75 1828.25 632.459 -961.677 1151.01 
7932.5 3
12020200 8307.75 -530.125 1005.38 881.461 -397.366 966.889 
12010500 6456.38 -1193.12 1648.25 989.563 -351.143 1050.02 
12010100 8871.62 -1436.38 1810.62 640.905 -748.757 985.594 
7933 3
12020200 8726.12 -833.25 986.125 869.802 -630.198 1074.11 
12010500 6887.12 -1377.88 1618.12 895.53 -384.096 974.425 
12010100 9032.25 -1864.38 1823.62 333.94 -889.813 950.412 
7933.5 3
12020200 9008.12 -1267.88 954.875 566.265 -872.741 1040.35 
12010500 7343.5 -1697.25 1611.62 916.416 -641.315 1118.53 
12010100 9144.62 -2332.88 1895.88 225.653 -940.763 967.447 
7934 3
12020200 9240.5 -1815.5 988 462.898 -1090.89 1185.04 
12010500 7692.38 -1966.38 1547.62 694.97 -536.106 877.72 
12010100 9384.75 -2737.12 1872.25 478.337 -805.279 936.632 
7934.5 3
12020200 9529.44 -2229.11 995.333 565.449 -809.415 987.363 
12010500 8132.22 -2450.22 1514.56 860.758 -946.863 1279.63 
12010100 9623 -3233.33 1828.22 466.243 -971.053 1077.18 
7935 3
12020200 9785.5 -2714.12 1044.38 501.087 -949.147 1073.3 
12010500 8381.12 -2815.62 1569.75 487.09 -715.074 865.209 
12010100 9914 -3614.88 1778.62 569.472 -746.657 939.039 
7935.5 3
12020200 10040.6 -3043.88 1035.62 528.209 -682.712 863.192 
12010500 8730.75 -2950.25 1593.25 723.861 -278.727 775.67 
12010100 10120.9 -3949.25 1770.38 428.313 -692.288 814.073 
7936 3
12020200 10338.4 -3434.78 1053.11 581.679 -763.482 959.82 
12010500 9128.22 -3285.67 1649.89 776.313 -655.111 1015.79 
12010100 10422.2 -4253.11 1732.89 588.569 -593.479 835.841 
7936.5 3
12020200 10737 -3903.88 1072.38 778.429 -916.206 1202.24 
12010500 9535.75 -3694.38 1649.25 795.953 -798.258 1127.28 
12010100 10788.5 -4703.12 1718.25 715.386 -878.933 1133.27 
7937 3
12020200 11101.5 -4133.75 1088.75 770.613 -485.994 911.062 
12010500 9912.5 -3971.5 1632.25 796.512 -585.888 988.785 
12010100 11163.9 -4953.88 1761.75 793.605 -530.127 954.381 
7937.5 3
12020200 11458.9 -4414.44 1080.11 719.092 -564.778 914.367 
12010500 10282.8 -4156.67 1615.44 745.026 -372.569 832.989 
12010100 11516.7 -5277.56 1778.33 709.842 -651.269 963.342 
7938 3
12020200 11714 -4686.38 1038.38 516.419 -550.467 754.786 
12010500 10573.8 -4415 1572.25 589.013 -522.942 787.657 
12010100 11806.8 -5641.88 1777.62 587.213 -737.489 942.714 
7938.5 3
12020200 12077.3 -4883.44 958.222 720.899 -391.011 820.113 
12010500 10960 -4745.33 1559.22 766.369 -655.423 1008.42 
12010100 12224.8 -6013.44 1772.33 829.42 -737.241 1109.71 
7939 3
12020200 12604.2 -5165.33 935.444 990.393 -529.866 1123.23 
12010500 11341.2 -5066.78 1607.22 716.583 -604.219 937.322 
12010100 12725.7 -6379 1787.56 941.52 -687.135 1165.6 
7939.5 3
12020200 13121.6 -5441.5 950.625 1058.08 -564.758 1199.37 
12010500 11723.2 -5323.62 1619.88 781.243 -525.25 941.397 
12010100 13146 -6627.62 1779.38 859.577 -508.436 998.689 
7940 3
12020200 13740.4 -5861.22 1056.11 1270.68 -861.853 1535.39 
12010500 12199.8 -5649.78 1595.78 978.496 -669.718 1185.74 
12010100 13541.9 -6763.22 1771.89 812.914 -278.434 859.275 
7940.5 3
12020200 14062.1 -6309.44 1131.78 615.041 -857.021 1054.88 
12010500 12728.6 -5949.44 1602.67 1011.05 -572.976 1162.12 
12010100 13991.3 -7153.89 1815.78 859.358 -746.973 1138.62 
7941 3
12020200 14382.4 -6614.78 1100.44 633.07 -603.426 874.586 
12010500 13087.4 -6231.67 1633.44 709.267 -557.751 902.3 
12010100 14395.7 -7521.67 1840 799.078 -726.834 1080.19 
7941.5 3
12020200 14754.1 -7037.38 1081.5 758.532 -862.443 1148.56 
12010500 13406.9 -6511.75 1644.12 651.899 -571.599 867.005 
12010100 14719 -7944.25 1828.88 659.864 -862.415 1085.9 
7942 3
12020200 15133.1 -7513.89 1139.44 773.441 -972.477 1242.55 
12010500 13729.7 -6816.56 1655.89 658.759 -622.052 906.042 
12010100 14990.6 -8324.56 1836.22 554.195 -776.134 953.685 
7942.5 3
12020200 15322.6 -7870.38 1110.62 379.028 -712.972 807.46 
12010500 14031.5 -7080.38 1641 603.667 -527.639 801.758 
12010100 15372.9 -8793.38 1797.88 764.639 -937.639 1209.89 
7943 3
12020200 15713.2 -8334.33 1048.11 782.76 -929.776 1215.4 
12010500 14400.1 -7304.44 1642.67 738.7 -449.037 864.472 
12010100 15779.6 -9293.33 1770.22 814.991 -1001.92 1291.53 
7943.5 3
12020200 16046 -8575.88 1039 660.273 -479.249 815.868 
12010500 14746.1 -7643.5 1647.12 686.535 -672.729 961.195 
12010100 16128.5 -9698 1772.25 692.35 -802.91 1060.19 
7944 3
12020200 16379 -8797.38 1126.38 690.871 -459.544 829.749 
12010500 15151.6 -8151.62 1618.25 841.286 -1054.2 1348.74 
12010100 16434.9 -10172.9 1820 635.633 -985.218 1172.47 
7944.5 3
12020200 16620.7 -9152.56 1098.67 475.722 -699.174 845.669 
12010500 15414.3 -8498 1665 517.142 -681.841 855.77 
12010100 16866.2 -10470.6 1845.22 849.109 -585.985 1031.68 
7945 3
12020200 16989.4 -9438.38 1077.12 707.694 -548.598 895.427 
12010500 15887 -8733.5 1642.12 907.23 -452.015 1013.6 
12010100 17309 -10749.2 1801.12 849.861 -534.922 1004.19 
7945.5 3
12020200 17329.9 -9755.38 1078.25 700.617 -652.263 957.242 
12010500 16251.2 -8954.38 1620 749.486 -454.475 876.514 
12010100 17661.8 -11147.5 1815 725.823 -819.444 1094.67 
7946 3
12020200 17542.1 -10233.4 1157.67 422.781 -952.33 1041.96 
12010500 16611.6 -9136.11 1596.11 717.74 -362.024 803.873 
12010100 17956.7 -11381.4 1848.89 587.483 -466.025 749.877 
7946.5 3
12020200 17774 -10461.3 1137 447.662 -439.94 627.653 
12010500 16893.2 -9412.56 1596.11 543.758 -533.677 761.895 
12010100 18143.9 -11795.6 1841.33 361.433 -799.442 877.349 
7947 3
12020200 17944.2 -10496.5 1137 343.939 -71.0438 351.2 
12010500 17229.5 -9896.62 1623.12 679.349 -977.918 1190.73 
12010100 19102.1 -12323.4 1831.12 1935.83 -1066.3 2210.08 
7947.5 3
12020200 18237.9 -10552.5 1133 610.447 -116.424 621.45 
12010500 17649.5 -10319.6 1722.12 873.181 -879.418 1239.28 
12010100 19807.8 -12538 1813.75 1467 -446.206 1533.35 
7948 3
12020200 18438.8 -10703.2 1140.89 408.339 -306.346 510.479 
12010500 17888.7 -10512.9 1725.89 486.111 -392.813 624.985 
12010100 20138 -12724.1 1796.67 671.24 -378.275 770.49 
7948.5 3
12020200 18664.3 -10877.9 1329.78 430.45 -333.333 544.424 
12010500 18171.4 -10505.7 1702 539.652 13.7829 539.828 
12010100 20505.3 -12925.9 1861 701.018 -385.072 799.817 
7949 3
12020200 18947.9 -11108.4 1508 572.811 -465.629 738.189 
12010500 18464.6 -10665.9 1684.62 592.284 -323.653 674.946 
12010100 20800.5 -13245 1846.88 596.296 -644.669 878.161 
7949.5 2
12020200 19346.5 -11234.6 1623.75 813.52 -257.653 853.347 
12010100 21101.4 -13481.6 1833.75 614.031 -482.908 781.175 
7950 2
12020200 19719.8 -11594.4 1664.78 727.637 -701.402 1010.65 
12010100 21494.8 -13742.2 1812.44 766.867 -507.987 919.856 
7950.5 2
12020200 20008 -12006.8 1624.38 591.832 -846.623 1032.97 
12010100 21889.1 -13955.4 1783.62 809.748 -437.685 920.467 
7951 2
12020200 20323.9 -12240.4 1574.22 639.451 -473.066 795.417 
12010100 22346.8 -14252.9 1746.11 926.423 -602.255 1104.98 
7951.5 2
12020200 20579.7 -12645.9 1497.11 498.592 -790.34 934.469 
12010100 22849.2 -14624.8 1685.89 979.424 -724.93 1218.52 
7952 2
12020200 21067.1 -12751.6 1600.11 939.199 -203.597 961.014 
12010100 23352.2 -14721 1761 969.171 -185.399 986.745 
7952.5 2
12020200 21307.4 -12838.5 1627.62 485.382 -175.645 516.185 
12010100 23799.5 -15012.6 1767.38 903.591 -589.141 1078.69 
7953 2
12020200 21619.2 -13044.6 1661.62 649.74 -429.427 778.825 
12010100 24106.2 -15255.1 1770.5 639.062 -505.208 814.639 
7953.5 2
12020200 22056.6 -13278.4 1673.22 901.661 -482.102 1022.46 
12010100 24399.6 -15535.6 1742.56 604.754 -578.207 836.69 
7954 2
12020200 22458 -13591.1 1633.88 761.754 -593.322 965.557 
12010100 24708.2 -15780.2 1777.75 585.758 -464.316 747.463 
7954.5 2
12020200 22870.7 -13811.6 1596.44 812.336 -433.918 920.964 
12010100 25172 -16008.6 1782.33 912.894 -449.42 1017.52 
7955 2
12020200 23422.4 -14126.6 1572.38 1123.64 -641.689 1293.96 
12010100 25597.5 -16065.5 1770 866.599 -115.976 874.325 
7955.5 2
12020200 24002.8 -14405.8 1598 1163.13 -559.424 1290.67 
12010100 26005.1 -16336.2 1686.67 816.856 -542.53 980.608 
7956 2
12020200 24431 -14617.4 1586.38 841.301 -415.712 938.405 
12010100 26403.5 -16474.1 1621 782.689 -270.929 828.254 
7956.5 2
12020200 24968 -14746.1 1563.62 1089.25 -261.156 1120.12 
12010100 26756.2 -16658.2 1631.12 715.517 -373.479 807.125 
7957 2
12020200 25332 -14929.9 1576.5 753.623 -380.435 844.203 
12010100 27253.5 -16766 1736.88 1029.5 -223.085 1053.4 
7957.5 2
12020200 25698.3 -15135.8 1573.89 746.096 -419.354 855.872 
12010100 27657.2 -16891.8 1790.89 822.245 -256.167 861.225 
7958 2
12020200 26210.1 -15334.8 1518.78 978.543 -380.497 1049.92 
12010100 28030.8 -17003.9 1792 714.255 -214.362 745.729 
7958.5 2
12020200 26624.6 -15526.2 1517 832.357 -384.482 916.867 
12010100 28152.1 -16890.9 1824.12 243.669 226.936 332.978 
7959 2
12020200 27027.6 -15760.4 1523.5 836.1 -485.737 966.955 
12010100 28211.9 -16891.1 1812.12 123.963 -0.518672 123.964 
7959.5 2
12020200 27415.9 -15927.3 1505.67 778.084 -334.586 846.972 
12010100 28278.7 -16867.1 1865.44 133.851 48.124 142.239 
7960 2
12020200 27564.5 -16052.1 1524.62 294.279 -247.112 384.272 
12010100 28128.6 -16807 1888.75 -297.112 119.032 320.069 
7960.5 2
12020200 27607 -16157.2 1596.88 86.2069 -213.235 230.002 
12010100 27905.8 -16858.8 1857.38 -452.079 -104.97 464.106 
7961 2
12020200 27800.2 -16419.4 1597.78 383.377 -520.227 646.231 
12010100 27678.2 -17137.4 1824.11 -451.444 -552.965 713.843 
7961.5 2
12020200 28150.4 -17122.2 1766.5 682.559 -1369.99 1530.61 
12010100 27288 -17250.1 1766.62 -760.667 -219.65 791.745 
7962 2
12020200 28105.8 -17502.1 1803.75 -91.0714 -775.255 780.586 
12010100 26987.8 -17484.4 1695.62 -612.755 -478.061 777.182 
7962.5 2
12020200 28108.2 -17664.5 1853.88 5.01002 -325.401 325.439 
12010100 26782.4 -17737.1 1645.38 -411.573 -506.513 652.647 
7963 2
12020200 27934 -17723 1877.67 -340.998 -114.481 359.702 
12010100 26516.8 -17941 1598 -519.76 -398.973 655.232 
7963.5 2
12020200 27662.4 -17779.1 1855.88 -538.938 -111.359 550.323 
12010100 26203.8 -18338.9 1592 -621.087 -789.435 1004.47 
7964 2
12020200 27552.7 -17881.6 1849.22 -218.979 -204.452 299.587 
12010100 25790.8 -18354.3 1581.89 -824.296 -30.855 824.873 
7964.5 2
12020200 27540.1 -17990.4 1839.6 -25.6987 -222.586 224.064 
12010100 25781 -18305.1 1576.5 -19.9955 100.682 102.648 
7965 2
12020200 27387.9 -18214.7 1805.45 -304.382 -448.655 542.162 
12010100 25735.3 -18412.9 1551.27 -91.4545 -215.618 234.212 
7965.5 2
12020200 27149.8 -18454 1756.11 -467.841 -470.084 663.215 
12010100 25645.8 -18449.2 1510.78 -175.825 -71.3421 189.748 
7966 2
12020200 27068.7 -18703.3 1764 -166.211 -510.929 537.284 
12010100 25619.8 -18570.6 1500.33 -53.2787 -248.634 254.278 
7966.5 2
12020200 26870 -18738.4 1745.67 -398.929 -70.5042 405.111 
12010100 25867.2 -18591.3 1462.33 496.876 -41.7224 498.625 
7967 2
12020200 26708 -18865.2 1711.56 -320.158 -250.549 406.542 
12010100 26010.3 -18710.7 1443.33 282.828 -235.837 368.254 
7967.5 2
12020200 26665.9 -18955.8 1681.22 -81.4528 -175.156 193.169 
12010100 26051.7 -18745.9 1431.89 79.9484 -68.1281 105.039 
7968 2
12020200 26676.8 -18977.8 1616.67 21.9534 -44.3548 49.4904 
12010100 26010.6 -18868.6 1409.78 -82.8853 -247.312 260.832 
7968.5 2
12020200 26715.1 -18988 1575.88 78.7417 -20.9902 81.4914 
12010100 25991.8 -18881.8 1380.88 -38.6151 -27.0933 47.1718 
7969 2
12020200 26649.6 -18684 1552.22 -133.815 620.408 634.675 
12010100 25861.9 -18708.6 1371.11 -265.023 353.458 441.78 
7969.5 2
12020200 26719.2 -18749.7 1537.67 132.952 -125.318 182.704 
12010100 25701.3 -18489.8 1369.67 -306.404 417.515 517.882 
7970 2
12020200 26971.9 -19012.6 1532.5 505.306 -525.917 729.33 
12010100 25754.6 -18664.4 1364.38 106.583 -349.194 365.098 
7970.5 2
12020200 27089.2 -19018.2 1518.88 249.204 -11.9427 249.49 
12010100 25788.5 -18791.1 1360.25 71.9214 -269.108 278.553 
7971 2
12020200 26939.6 -18972.2 1559.5 -297.465 91.4513 311.206 
12010100 25703.2 -18709.8 1372.12 -169.483 161.779 234.301 
7971.5 2
12020200 26959.9 -18899.6 1584.67 41.6096 149.27 154.961 
12010100 25860.2 -18676 1375.44 322.325 69.3018 329.691 
7972 2
12020200 26868.6 -18829.9 1643.67 -175.641 133.974 220.905 
12010100 25842 -18465.7 1388.22 -35.0427 404.487 406.002 
7972.5 2
12020200 26988.9 -18834.5 1636.62 236.849 -9.07699 237.023 
12010100 26144.9 -18497.6 1381.88 596.211 -62.9101 599.52 
7973 2
12020200 27026.7 -18761.7 1630.67 77.601 149.555 168.489 
12010100 26398.3 -18586.2 1390.11 520.448 -181.924 551.328 
7973.5 2
12020200 26980.8 -18903.4 1636.25 -92.3877 -285.127 299.722 
12010100 26772.8 -18413.5 1522.88 753.353 347.53 829.649 
7974 2
12020200 26893.6 -18867.4 1629 -169.639 69.9038 183.477 
12010100 26842.7 -18310.8 1501.22 136.025 199.849 241.748 
7974.5 2
12020200 26779.2 -18815.1 1637.12 -226.348 103.603 248.931 
12010100 26726 -18190.5 1523.38 -231.023 238.174 331.811 
7975 2
12020200 26639.7 -18599.3 1741.78 -280.852 434.188 517.105 
12010100 26736.1 -17961.3 1577.67 20.3443 461.1 461.549 
7975.5 2
12020200 26730.5 -18545.9 1725.5 180.225 106.068 209.121 
12010100 26771.5 -17638.5 1517.5 70.216 640.542 644.379 
7976 2
12020200 26912 -18593.5 1729.88 377.339 -99.0125 390.113 
12010100 26897.1 -17693.1 1587.5 261.175 -113.565 284.797 
7976.5 2
12020200 27430.3 -18397.2 1740.11 1020.34 386.374 1091.05 
12010100 27143.3 -17664 1666.33 484.662 57.3327 488.041 
7977 2
12020200 27876.1 -18351.4 1751 855.646 87.9985 860.159 
12010100 27381.2 -17775.2 1691.88 456.654 -213.532 504.112 
7977.5 2
12020200 28256.4 -18363.5 1775.38 814.24 -25.9636 814.654 
12010100 27679.8 -17883.8 1669.12 639.186 -232.334 680.102 
7978 2
12020200 28539.7 -18323.3 1747.11 563.204 79.8542 568.837 
12010100 28069.7 -17944.9 1674.67 775.182 -121.548 784.654 
7978.5 2
12020200 28875.4 -18317.1 1746.62 662.147 12.2452 662.26 
12010100 28365.1 -17931.1 1641.88 582.758 27.1477 583.39 
7979 2
12020200 29231 -18374 1705.11 721.349 -115.365 730.516 
12010100 28804.1 -17888.2 1626 890.438 87.0239 894.681 
7979.5 2
12020200 29711.5 -18281.8 1657.25 945.866 181.594 963.14 
12010100 29238.6 -17768.8 1623.38 855.342 235.182 887.086 
7980 2
12020200 30158.3 -18445.4 1569 888.337 -325.436 946.071 
12010100 29753.2 -17926 1595 1023.06 -312.624 1069.76 
7980.5 2
12020200 30704.9 -18647 1445.88 1021.57 -376.739 1088.83 
12010100 30249.9 -18058.5 1538.38 928.323 -247.664 960.792 
7981 2
12020200 31112 -18812.4 1364.5 857.105 -348.158 925.118 
12010100 30649.9 -18184 1477.88 842.105 -264.211 882.581 
7981.5 2
12020200 31393.4 -19023.7 1324 582.701 -437.457 728.635 
12010100 31213.7 -18317.8 1401.22 1167.27 -276.973 1199.68 
7982 2
12020200 31748.4 -19166.8 1358.44 707.171 -285.082 762.472 
12010100 31695.1 -18475.4 1328.44 959.053 -314.077 1009.17 
7982.5 2
12020200 32270.8 -19304.1 1377.56 1014.24 -266.667 1048.71 
12010100 32192.3 -18654 1285.89 965.48 -346.71 1025.85 
7983 2
12020200 32824.1 -19504.8 1392 1078.65 -391.109 1147.37 
12010100 32767.9 -18829.8 1333.88 1121.91 -342.593 1173.06 
7983.5 2
12020200 33301.9 -19671.8 1473.88 991.183 -346.473 1049.99 
12010100 33431.8 -19027 1565.62 1377.33 -409.232 1436.84 
7984 2
12020200 33669.5 -19761.1 1611 762.707 -185.425 784.924 
12010100 33806.2 -19114.4 1568.5 776.971 -181.276 797.838 
7984.5 2
12020200 34154.6 -19905.4 1695.11 964.325 -286.917 1006.1 
12010100 34150.9 -19137.2 1645.56 685.167 -45.4219 686.671 
7985 2
12020200 34524.4 -20077.6 1819.62 744.104 -346.44 820.799 
12010100 34459.1 -19262.5 1673.12 620.193 -252.068 669.461 
7985.5 2
12020200 34843.6 -20249.1 1787.88 651.531 -350 739.589 
12010100 34767.9 -19401.2 1676.5 630.102 -283.163 690.804 
7986 2
12020200 35108.3 -20347.8 1735.56 506.134 -188.629 540.142 
12010100 35060.9 -19503.4 1672.11 560.256 -195.4 593.353 
7986.5 2
12020200 35371.1 -20491.2 1738.75 515.278 -281.318 587.07 
12010100 35412.9 -19567.9 1630.75 690.169 -126.334 701.636 
7987 2
12020200 35493.1 -20496 1695 242.517 -9.44334 242.701 
12010100 35825.8 -19693.4 1579.44 820.88 -249.641 858.001 
7987.5 2
12020200 35568.8 -20322.8 1677.38 153.426 351.42 383.452 
12010100 36144.4 -19841.8 1544.62 646.242 -300.823 712.827 
7988 2
12020200 35720.2 -20397.2 1639.62 312.371 -153.608 348.097 
12010100 36471.9 -19992.4 1538.62 675.258 -310.567 743.253 
7988.5 2
12020200 36110.2 -20533.8 1597.62 780 -273 826.395 
12010100 36865.8 -20155.9 1591 787.75 -327 852.924 
7989 2
12020200 36611.6 -20773.1 1638.62 1008.8 -481.64 1117.88 
12010100 37191.2 -20207.6 1666 654.93 -104.125 663.155 
7989.5 2
12020200 36971.8 -21040.1 1755.88 737.961 -547.131 918.662 
12010100 37455.4 -20315.1 1706.38 541.24 -220.287 584.352 
7990 2
12020200 37378.1 -21308.5 1805.12 807.903 -533.549 968.184 
12010100 37693.8 -20522 1718.62 473.907 -411.282 627.488 
7990.5 2
12020200 37695.5 -21476.4 1814.25 625.986 -331.114 708.163 
12010100 37963.6 -20740.2 1724.38 532.298 -430.473 684.579 
7991 2
12020200 38063 -21720.7 1836.33 712.209 -473.433 855.208 
12010100 38305.7 -20855.3 1760.67 662.871 -223.03 699.386 
7991.5 2
12020200 38419.4 -21943.6 1818.25 705.693 -441.502 832.422 
12010100 38682 -21054.6 1781.38 745.215 -394.637 843.257 
7992 2
12020200 38781.8 -22193.4 1818.38 732.071 -504.545 889.097 
12010100 39097.5 -21199.4 1772.25 839.394 -292.424 888.872 
7992.5 2
12020200 39211.4 -22408 1819.25 871.45 -435.345 974.141 
12010100 39404 -21270.9 1760.75 621.704 -145.03 638.396 
7993 2
12020200 39696.8 -22612.1 1825.5 1009.1 -424.376 1094.7 
12010100 39705.5 -21287.4 1757.5 626.819 -34.3035 627.757 
7993.5 2
12020200 40131.7 -22829.1 1782.33 836.378 -417.281 934.693 
12010100 39948.6 -21140.1 1764.33 467.415 283.2 546.515 
7994 2
12020200 40523.9 -22989.5 1756.62 767.531 -313.873 829.228 
12010100 40099.1 -21054.1 1764 294.656 168.27 339.319 
7994.5 1
12020200 40756.5 -23203.9 1743.62 464.321 -427.894 631.417 
7995 1
12020200 40956.9 -23414 1668 406.44 -426.217 588.944 
7995.5 1
12020200 41170.1 -23667 1643.25 429.074 -509.054 665.764 
7996 1
12020200 41291.5 -23912.4 1609.75 241.302 -487.823 544.241 
7996.5 1
12020200 41505 -24206.2 1526.89 429.577 -591.242 730.824 
7997 1
12020200 41727.8 -24535.1 1459.12 441.964 -652.585 788.162 
7997.5 1
12020200 41727.6 -24804.2 1397.44 -0.381264 -527.642 527.642 
7998 1
12020200 41765.8 -25052.2 1368.5 75.4831 -490.173 495.951 
7998.5 1
12020200 41852.9 -25191.8 1450.12 182.652 -292.453 344.805 
7999 1
12020200 42002.2 -25342.7 1447.56 291.125 -294.185 413.882 
7999.5 1
12020200 42109.9 -25484.1 1450.71 220.112 -289.317 363.53 
8000 1
12020200 42145.6 -25559.2 1452.67 74.527 -156.742 173.558 
8000.5 1
12020200 42151.6 -25547 1442.88 11.8313 23.825 26.6009 
8001 1
12020200 42069.8 -25541 1441 -167.035 12.2449 167.483 
8001.5 1
12020200 42039.4 -25568.1 1432.25 -59.6133 -53.1863 79.8907 
8002 1
12020200 42107 -25590.2 1441 135.521 -44.3387 142.59 
8002.5 1
12020200 42112.8 -25611.3 1438.67 11.2627 -41.0981 42.6134 
8003 1
12020200 42172.2 -25593.6 1453.38 117.534 34.9967 122.634 
8003.5 1
12020200 42167.3 -25610.7 1455.11 -9.65946 -33.4807 34.8463 
8004 1
12020200 42046.6 -25400.1 1436.75 -244.349 426.198 491.275 
8004.5 1
12020200 41758.4 -25235.7 1398.56 -597.885 341.2 688.392 
8005 1
12020200 41730.8 -25223.2 1389.5 -54.3028 24.3464 59.5109 
8005.5 1
12020200 41883.2 -25036.3 1486.89 314.376 385.395 497.355 
8006 1
12020200 42207 -24802 1556.62 646.263 467.731 797.765 
8006.5 1
12020200 42431.6 -24575.8 1551.12 455.629 458.925 646.691 
8007 1
12020200 42678.9 -24409.5 1621.38 504.592 339.286 608.052 
8007.5 1
12020200 42802.9 -24212.1 1593.12 242.661 386.252 456.153 
8008 1
12020200 43287.4 -24399 1605.38 948.141 -365.705 1016.22 
8008.5 1
12020200 43594 -24360.8 1726.75 600.049 74.8532 604.7 
8009 1
12020200 43787.1 -24213.4 1740.25 402.344 307.031 506.111 
8009.5 1
12020200 43967.2 -24289 1708.44 347.678 -145.994 377.087 
8010 1
12020200 44110.9 -24444.2 1742.38 277.858 -300.29 409.12 
8010.5 1
12020200 44348.6 -24713.8 1793.38 492.236 -557.971 744.062 
8011 1
12020200 44489.9 -24895.9 1769 280.285 -361.387 457.34 
8011.5 1
12020200 44659 -25357.9 1855.62 340.264 -929.55 989.87 
8012 1
12020200 44896.8 -25608.2 1931.33 477.465 -502.705 693.315 
8012.5 1
12020200 45038.6 -25838.1 1888.5 282.564 -457.974 538.129 
8013 1
12020200 45087.3 -26142.4 1873.89 96.2615 -601.422 609.077 
8013.5 1
12020200 45139.6 -26332.9 1831.14 105.745 -385.451 399.693 
8014 1
12020200 45186.2 -26529.9 1827.88 96.643 -407.904 419.197 
8014.5 1
12020200 45269.2 -26362.9 1824.33 164.301 330.666 369.235 
8015 1
12020200 45292.2 -26189 1826.25 45.8721 346.392 349.416 
8015.5 1
12020200 45099.5 -26181.6 1870.62 -387.048 14.8092 387.331 
8016 1
12020200 44861.8 -26186.1 1872 -461.597 -8.7109 461.679 
8016.5 1
12020200 44690.2 -26177.1 1859.62 -332.418 17.4149 332.874 
8017 1
12020200 44543.1 -26146.2 1797.25 -300.869 63.1391 307.423 
8017.5 1
12020200 44452.5 -26222.4 1764.88 -184.572 -155.041 241.049 
8018 1
12020200 44394.8 -26146.1 1703.12 -115.731 152.806 191.685 
8018.5 1
12020200 44381.9 -25961.1 1626.5 -26.0628 374.494 375.4 
8019 1
12020200 44353.2 -25931 1714.25 -57.3647 60.3707 83.2787 
8019.5 1
12020200 44279 -25900 1788.38 -150.915 63.0081 163.54 
8020 1
12020200 44088 -25872.2 1782.38 -382.766 55.6112 386.784 
8020.5 1
12020200 43983.8 -25831 1762.56 -201.981 79.9419 217.226 
8021 1
12020200 43878.2 -25827.2 1770.12 -205.307 7.29572 205.437 
8021.5 1
12020200 43856.4 -25830.5 1794.38 -43.6627 -6.48703 44.1419 
8022 1
12020200 44023.8 -25875.4 1833.25 348.698 -93.4896 361.013 
8022.5 1
12020200 44147.2 -25882 1894 243.59 -13.0671 243.94 
8023 1
12020200 44191.1 -25878.2 1849.33 86.682 7.46596 87.003 
8023.5 1
12020200 44325.1 -25934.2 1834.38 272.386 -113.878 295.232 
8024 1
12020200 44385.6 -25891.9 1829.67 124.087 86.9838 151.538 
8024.5 1
12020200 44330.8 -25675 1831.7 -107.787 426.947 440.342 
8025 1
12020200 44232.8 -25573.9 1831.36 -192.499 198.607 276.587 
8025.5 1
12020200 44103.7 -25600.9 1816.6 -262.97 -54.9713 268.654 
8026 1
12020200 44171 -25741.3 1815.64 133.004 -277.416 307.652 
8026.5 1
12020200 44294 -25800.6 1855.22 239.766 -115.561 266.162 
8027 1
12020200 44329.3 -25790.7 1844 72.7023 20.3475 75.496 
8027.5 1
12020200 44286.6 -25854.9 1830.33 -89.1204 -133.796 160.76 
8028 1
12020200 44318.2 -25957.1 1843.33 62.336 -201.225 210.659 
8028.5 1
12020200 44232.6 -26039.3 1885.89 -171.677 -164.774 237.957 
8029 1
12020200 44202.8 -26018.2 1911.33 -60.6472 42.9962 74.3421 
8029.5 1
12020200 44266.1 -25964.2 1905.78 119.272 101.695 156.741 
8030 1
12020200 44298.2 -25777.4 1900.22 65.2665 379.63 385.199 
8030.5 1
12020200 44255.8 -25653.6 1873.44 -83.7169 244.357 258.3 
8031 1
12020200 44234.1 -25640.5 1858.5 -43.4795 26.216 50.7715 
8031.5 1
12020200 44249.7 -25631.7 1843.67 31.6531 17.9905 36.4085 
8032 1
12020200 44213.4 -25913.4 1861.56 -69.9271 -543.973 548.449 
8032.5 1
12020200 44210.2 -25972.2 1859.25 -6.37614 -117.376 117.549 
8033 1
12020200 44175.4 -25987.8 1856.75 -72.8079 -32.3591 79.675 
8033.5 1
12020200 44259.4 -25985.2 1857.89 165.817 4.98576 165.892 
8034 1
12020200 44418.6 -25767.8 1862.62 317.726 434.076 537.933 
8034.5 1
12020200 44594.4 -25766.3 1863.56 356.632 2.87356 356.643 
8035 1
12020200 44668.9 -25644.9 1824.5 150.062 244.876 287.198 
8035.5 1
12020200 44936.1 -25564.4 1848.89 530.23 159.584 553.725 
8036 1
12020200 45178.9 -25601.6 1874.75 481.674 -73.7709 487.291 
8036.5 1
12020200 45459.9 -25773 1889.67 545.658 -332.767 639.122 
8037 1
12020200 45751.4 -25899.4 1948.88 581.809 -252.246 634.136 
8037.5 1
12020200 45922.5 -25967 2000.75 355.031 -140.301 381.748 
8038 1
12020200 45906.6 -26060.3 2001 -32.1461 -188.172 190.898 
8038.5 1
12020200 45927.1 -26228.9 2009.12 40.975 -335.74 338.231 
8039 1
12020200 45947.9 -26309.9 2016.11 42.203 -164.662 169.985 
8039.5 1
12020200 45438.6 -26196.6 2003.88 -990.786 220.358 1014.99 
8040 1
12020200 45160.6 -25805.1 1971.5 -567.347 798.98 979.924 
8040.5 1
12020200 45002.2 -25776.9 1956.88 -324.539 57.8893 329.661 
8041 1
12020200 44720.2 -25614.8 1951.44 -534.144 307.002 616.084 
8041.5 1
12020200 44406.5 -25458.8 1968.62 -635.065 315.846 709.272 
8042 1
12020200 44074.7 -25336.6 1925 -682.785 251.429 727.607 
8042.5 1
12020200 43896.1 -25047.9 1869.11 -344.038 556.198 654.001 
8043 1
12020200 43810 -24750.5 1853.75 -172.914 597.166 621.697 
8043.5 1
12020200 43437.4 -24477.6 1923.22 -760.317 557.029 942.531 
8044 1
12020200 43151.6 -24312.5 1983.5 -569.361 328.796 657.479 
8044.5 1
12020200 42675.2 -24129.6 1936.75 -980.195 376.286 1049.94 
8045 1
12020200 42317.3 -24145.3 1955.11 -696.336 -30.561 697.006 
8045.5 1
12020200 42185.8 -24342.4 1965.75 -259.022 -387.877 466.413 
8046 1
12020200 41954.4 -24262.1 1943.38 -469.32 162.779 496.748 
8046.5 1
12020200 41801.5 -24167.5 1944 -315.206 195.103 370.702 
