# Supplementary material for: Intrinsic group behaviour II: On the dependence of triad spatial dynamics on social and personal features; and on the effect of social interaction on small group dynamics
Source: PLoS One. 2019 Dec 3;14(12):e0225704. doi: 10.1371/journal.pone.0225704 (PMC6890182; doi:10.1371/journal.pone.0225704)
Supplement: S4 Data Set — (ZIP) [file pone.0225704.s004.zip › set_3_nint/group_traj_triad_noint/traj_3_0324_14.dat]

3 12015200 12015604 12015101 0 0 0 1 2 1 0 10 10 10 1676.05 1798.63 1586.28 
7911.5 1
12015101 7219.25 3287.25 1507 0 0 0 
7912 1
12015101 7400.38 2869.88 1507 481.715 -1110.04 1210.06 
7912.5 2
12015200 8363.6 1816.8 1392 0 0 0 
12015101 7645 2220.14 1507 521.588 -1385.36 1480.29 
7913 2
12015200 8493 1336.12 1384.75 300.232 -1115.26 1154.96 
12015101 7748.25 1722.62 1517.12 209.858 -1011.22 1032.76 
7913.5 2
12015200 8828.44 837.556 1393.78 646.328 -960.635 1157.83 
12015101 7740.89 1231.22 1582.11 -14.1833 -946.826 946.932 
7914 2
12015200 8975.86 271.286 1438.86 297.203 -1141.67 1179.72 
12015101 7757.57 679.714 1584.29 33.6342 -1111.91 1112.42 
7914.5 2
12015200 9116.11 -215.333 1519.22 277.731 -963.602 1002.83 
12015101 7992.56 100.444 1515.33 465.315 -1147.07 1237.86 
7915 2
12015200 9369.88 -688.125 1532.62 496.603 -925.228 1050.08 
12015101 8403.88 -485.125 1512.25 804.93 -1145.93 1400.38 
7915.5 2
12015200 9576.86 -1194.71 1534.43 425.889 -1042.36 1126.01 
12015101 8855.71 -1176.57 1661.57 929.71 -1422.73 1699.56 
7916 2
12015200 9951.62 -1687.62 1546.12 782.396 -1029.04 1292.7 
12015101 9251.12 -1694.88 1712.5 825.492 -1082.05 1360.98 
7916.5 3
12015604 9445 -1477.5 1552 0 0 0 
12015200 10323 -2139.25 1553.38 729.617 -887.279 1148.74 
12015101 9634.25 -2408.5 1788 752.701 -1402.01 1591.29 
7917 3
12015604 9781.88 -1778.25 1550.38 1059.36 -945.755 1420.1 
12015200 10687.4 -2660.12 1541.75 702.071 -1003.61 1224.8 
12015101 9860 -2939.38 1769.62 434.971 -1022.88 1111.52 
7917.5 3
12015604 10333 -2591.5 1605.88 1111.14 -1639.62 1980.65 
12015200 11047.8 -3097.5 1524.75 726.562 -881.804 1142.57 
12015101 10128 -3416.5 1771.88 540.323 -961.946 1103.31 
7918 3
12015604 10847 -3186.25 1667.38 1009.82 -1168.47 1544.36 
12015200 11430.9 -3477.88 1503 752.701 -747.299 1060.67 
12015101 10448.4 -3942.5 1737.25 629.42 -1033.4 1209.99 
7918.5 3
12015604 11138.8 -3475.25 1615 585.843 -580.321 824.612 
12015200 11772.2 -3843.38 1488.62 685.492 -733.936 1004.27 
12015101 10795.4 -4367.88 1721.88 696.787 -854.167 1102.32 
7919 3
12015604 11513.1 -3843.75 1596.5 745.767 -734.064 1046.43 
12015200 12137.8 -4348 1472.38 728.088 -1005.23 1241.21 
12015101 11241.9 -4846 1752.5 889.442 -952.44 1303.17 
7919.5 3
12015604 11810 -4360.5 1579 582.108 -1013.24 1168.54 
12015200 12517.1 -4811.88 1451 743.873 -909.559 1175.01 
12015101 11728.8 -5259.5 1763.38 954.657 -810.784 1252.49 
7920 3
12015604 12277.2 -4779.62 1561.5 936.373 -839.93 1257.89 
12015200 12939.9 -5308.62 1447.62 847.194 -995.491 1307.19 
12015101 12223 -5769.25 1766.88 990.481 -1021.54 1422.89 
7920.5 3
12015604 12636.8 -5387.25 1546.12 744.306 -1258.02 1461.72 
12015200 13466.6 -5708.75 1516.75 1090.58 -828.416 1369.54 
12015101 12720.9 -6203.62 1794.75 1030.8 -899.327 1367.97 
7921 3
12015604 13069 -5846 1592.78 845.89 -897.75 1233.48 
12015200 13881.7 -6144.33 1524.33 812.215 -852.414 1177.41 
12015101 13162.6 -6687.33 1820.78 864.346 -946.592 1281.85 
7921.5 3
12015604 13497.3 -6317.29 1612 861.742 -948.261 1281.33 
12015200 14260.6 -6513.86 1514.71 762.384 -743.509 1064.91 
12015101 13491.9 -7123.14 1804.57 662.579 -876.88 1099.06 
7922 3
12015604 13917.2 -6644.44 1593.44 853.529 -664.957 1081.98 
12015200 14643.9 -6946.67 1499.33 779.101 -879.694 1175.1 
12015101 13865.6 -7496 1790.56 759.55 -757.84 1072.96 
7922.5 3
12015604 14339.5 -7137.62 1561.38 823.154 -961.366 1265.62 
12015200 15071.1 -7512 1512.38 832.819 -1102.01 1381.31 
12015101 14342.9 -7936.38 1773.25 930.447 -858.431 1265.95 
7923 3
12015604 14823.1 -7651.25 1572.62 1011.77 -1074.53 1475.9 
12015200 15542.1 -8011.12 1544 985.356 -1044.19 1435.71 
12015101 14742.9 -8497.5 1756.88 836.82 -1173.9 1441.64 
7923.5 3
12015604 15198.6 -8165.67 1591.78 747.87 -1024.73 1268.62 
12015200 15943.8 -8364.11 1544.89 800.105 -703.16 1065.18 
12015101 15244.2 -9023.11 1754.78 998.7 -1047.03 1446.96 
7924 3
12015604 15534.2 -8515 1582.5 654.375 -680.962 944.413 
12015200 16095.6 -8861.5 1595.5 295.998 -969.569 1013.75 
12015101 15697.5 -9495.62 1869.75 883.582 -921.08 1276.36 
7924.5 3
12015604 15878.8 -8887.75 1658.62 690.381 -746.994 1017.17 
12015200 16452.5 -9378 1639.75 715.18 -1035.07 1258.11 
12015101 16092.9 -9879.12 1885.25 792.335 -768.537 1103.83 
7925 3
12015604 16396 -9363.25 1644.25 996.628 -916.185 1353.76 
12015200 17046.5 -10056.1 1693 1144.51 -1306.6 1736.98 
12015101 16505.9 -10505.8 1812.88 795.761 -1207.37 1446.02 
7925.5 3
12015604 16845.1 -10077.9 1701.38 903.672 -1437.88 1698.27 
12015200 17398.2 -10556.4 1691.62 707.746 -1006.54 1230.46 
12015101 16873.2 -11059.8 1781.75 739.185 -1114.69 1337.51 
7926 3
12015604 17187.5 -10355.2 1654.5 719.275 -582.721 925.7 
12015200 17887.2 -10938.4 1594.88 1027.31 -802.521 1303.61 
12015101 17368.2 -11581.1 1785.88 1039.92 -1095.33 1510.35 
7926.5 3
12015604 17542 -10823.8 1662.75 699.211 -924.063 1158.79 
12015200 18486.1 -11275.2 1551.38 1181.21 -664.448 1355.27 
12015101 17929.6 -12014.1 1789.5 1107.25 -854.043 1398.35 
7927 3
12015604 18039.9 -11207 1628.62 995.75 -766.5 1256.6 
12015200 19183.2 -11722.8 1543.12 1394.25 -895 1656.79 
12015101 18742.9 -12389.9 1749.75 1626.5 -751.5 1791.72 
7927.5 3
12015604 18640.1 -11539.6 1617 1210.18 -670.615 1383.57 
12015200 19677 -11935.1 1526.5 995.464 -428.175 1083.64 
12015101 19344.8 -12717.8 1754 1213.46 -661.038 1381.83 
7928 3
12015604 19522.8 -12030 1666.75 1790.31 -994.675 2048.07 
12015200 20188.4 -12094.2 1508.12 1037.27 -322.769 1086.33 
12015101 19857.5 -12904.6 1799.12 1040.06 -379.057 1106.98 
7928.5 3
12015604 19964.4 -12293.2 1650 890.373 -530.746 1036.56 
12015200 20742.6 -12314.6 1521.5 1117.44 -444.304 1202.53 
12015101 20330.8 -13194 1798.5 954.133 -583.417 1118.37 
7929 3
12015604 20418.4 -12649.1 1613.75 908 -711.75 1153.71 
12015200 21208.2 -12695.2 1503.5 931.25 -761.25 1202.8 
12015101 20888.6 -13336.1 1774.62 1115.75 -284.25 1151.39 
7929.5 3
12015604 20935.2 -12969.2 1617.25 1044.19 -646.717 1228.24 
12015200 21752.4 -13044.5 1502 1099.24 -705.556 1306.19 
12015101 21295.8 -13548.9 1784.88 822.475 -429.798 928.004 
7930 3
12015604 21298.5 -13324.8 1593.62 726.5 -711 1016.53 
12015200 22239.4 -13336.5 1511.62 974 -584 1135.66 
12015101 21809.2 -13782.5 1782.25 1027 -467.25 1128.3 
7930.5 3
12015604 21933.9 -13590.1 1573.11 1224.26 -511.293 1326.73 
12015200 22786.7 -13490 1532.22 1054.51 -295.761 1095.2 
12015101 22428.9 -14011.3 1760.67 1193.91 -440.912 1272.72 
7931 3
12015604 22503.6 -13808.9 1557.12 1108.44 -425.611 1187.34 
12015200 23420.6 -13816.8 1515.12 1233.38 -635.7 1387.57 
12015101 23102.5 -14277.5 1740.5 1310.53 -517.834 1409.13 
7931.5 3
12015604 23117.5 -14020 1540.38 1225.3 -421.407 1295.74 
12015200 24075.4 -14017.8 1484.75 1306.89 -401.198 1367.08 
12015101 23860 -14649 1709.62 1511.98 -741.517 1684.02 
7932 3
12015604 23685.8 -14191.6 1524 1169.24 -353.138 1221.4 
12015200 24575.4 -14193.6 1461.75 1028.81 -361.883 1090.6 
12015101 24524.6 -14818.1 1712.38 1367.54 -347.994 1411.12 
7932.5 3
12015604 24330.5 -14450.6 1521.5 1281.81 -514.911 1381.36 
12015200 25276.9 -14461.5 1485.25 1394.63 -532.555 1492.85 
12015101 24902.2 -15064.9 1731.75 750.746 -490.557 896.808 
7933 3
12015604 24852.8 -14687.2 1534.75 1085.76 -491.944 1192.01 
12015200 25750.1 -14695.6 1528.5 983.888 -486.746 1097.71 
12015101 25412.6 -15294.8 1699.38 1061.07 -477.911 1163.73 
7933.5 3
12015604 25295.4 -14954.1 1555.88 888.805 -535.894 1037.86 
12015200 26235.2 -14942.6 1555.75 974.147 -495.984 1093.14 
12015101 25888.2 -15502.4 1771.5 955.07 -416.918 1042.1 
7934 3
12015604 25703.2 -15159.8 1607 812.5 -409.612 909.911 
12015200 26818.4 -15196.9 1552 1161.6 -506.474 1267.22 
12015101 26342.2 -15584.4 1730.5 904.382 -163.347 919.016 
7934.5 3
12015604 26236.8 -15378.6 1604.78 1044.09 -428.191 1128.48 
12015200 27360.6 -15385.7 1500.11 1061.02 -369.455 1123.5 
12015101 26947.2 -15811.4 1676.56 1183.9 -444.363 1264.55 
7935 3
12015604 26882.5 -15479.8 1588.12 1263.64 -198.032 1279.07 
12015200 27963 -15613.9 1467.12 1178.95 -446.592 1260.7 
12015101 27537.2 -16090.2 1728 1154.65 -545.608 1277.07 
7935.5 3
12015604 27513.5 -15685.1 1590 1306.42 -425.207 1373.87 
12015200 28536.2 -15790 1513.5 1186.85 -364.648 1241.61 
12015101 28100.9 -16336.4 1733.25 1166.93 -509.576 1273.34 
7936 3
12015604 28096.7 -15857.7 1591.67 1139 -336.995 1187.81 
12015200 29175.4 -16004.9 1556 1248.43 -419.705 1317.09 
12015101 28737.4 -16514.4 1747.11 1243.3 -347.792 1291.03 
7936.5 3
12015604 28642 -16147.6 1611.62 1065.1 -566.325 1206.3 
12015200 29638.5 -16243.2 1527.75 904.405 -465.549 1017.19 
12015101 29286.4 -16698.2 1744.5 1072.13 -358.995 1130.64 
7937 3
12015604 29169.9 -16323.9 1634.38 1116.01 -372.622 1176.58 
12015200 30195.2 -16453.4 1494.25 1177.06 -444.239 1258.1 
12015101 29711.4 -16891.1 1731.12 898.52 -407.77 986.719 
7937.5 3
12015604 29726.3 -16593.3 1588.67 1119.63 -542.17 1244 
12015200 30878.7 -16778.3 1449.22 1375.08 -653.84 1522.62 
12015101 30110.8 -17178.7 1711.22 803.627 -578.555 990.223 
7938 3
12015604 30315.1 -16763 1590.5 1191.89 -343.455 1240.38 
12015200 31353.1 -17017.8 1414.62 960.442 -484.649 1075.79 
12015101 30618.6 -17510.4 1670.25 1028.03 -671.474 1227.89 
7938.5 3
12015604 30880.2 -17044.4 1554.33 1121.22 -558.422 1252.59 
12015200 31838.6 -17219 1364.89 963.156 -399.306 1042.65 
12015101 31170.1 -17981.8 1601.22 1094.22 -935.323 1439.49 
7939 3
12015604 31441.8 -17354.8 1497.33 1055.56 -583.333 1206.02 
12015200 32409.1 -17453.7 1331.78 1072.47 -441.103 1159.64 
12015101 31633.4 -18237.7 1567.33 870.927 -480.994 994.922 
7939.5 3
12015604 31986.4 -17654.5 1458.62 1113.7 -612.929 1271.22 
12015200 33018.1 -17614 1392.75 1245.43 -327.88 1287.86 
12015101 32168.1 -18543.4 1572 1093.42 -625.17 1259.52 
7940 3
12015604 32756.6 -17980.3 1527.67 1581.48 -669.062 1717.18 
12015200 33632 -17761.8 1437.33 1260.52 -303.445 1296.53 
12015101 32793.9 -18830.1 1737.67 1284.94 -588.781 1413.41 
7940.5 3
12015604 33483.6 -18148.3 1555 1390.06 -321.224 1426.69 
12015200 34155.7 -17944.8 1481.89 1001.27 -349.904 1060.65 
12015101 33261.1 -18992.3 1741 893.35 -310.176 945.666 
7941 3
12015604 34000.3 -18348 1565.56 1021.3 -394.598 1094.88 
12015200 34674.1 -18103.8 1528.33 1024.59 -314.229 1071.7 
12015101 33823.8 -19136.1 1756.22 1111.99 -284.146 1147.72 
7941.5 3
12015604 34542.5 -18453 1605.38 1106.46 -214.286 1127.02 
12015200 35205.5 -18268.9 1557.62 1084.47 -336.933 1135.6 
12015101 34384.1 -19297.1 1764.62 1143.57 -328.6 1189.84 
7942 3
12015604 35078.3 -18691.8 1618.67 1093.54 -487.302 1197.2 
12015200 35657.3 -18496.9 1600.67 922.109 -465.334 1032.87 
12015101 34939.2 -19473.8 1798.67 1132.85 -360.516 1188.83 
7942.5 3
12015604 35545.9 -18870.6 1613.62 935.083 -357.694 1001.16 
12015200 36286.6 -18732.9 1570.62 1258.58 -471.972 1344.17 
12015101 35452.4 -19599.5 1776.12 1026.31 -251.444 1056.66 
7943 3
12015604 36118.4 -19066.2 1596.78 1147.43 -391.978 1212.54 
12015200 36858.1 -18931.9 1525.33 1145.26 -398.825 1212.72 
12015101 35967 -19802.8 1784.33 1031.31 -407.37 1108.85 
7943.5 3
12015604 36738.9 -19244.1 1577.88 1231.01 -352.982 1280.62 
12015200 37437.8 -19108.1 1539.75 1150.08 -349.675 1202.06 
12015101 36659.4 -19945.2 1822.12 1373.76 -282.683 1402.54 
7944 3
12015604 37275.8 -19442.8 1563.25 1113.85 -412.085 1187.63 
12015200 37937.6 -19291 1565.38 1037.09 -379.409 1104.31 
12015101 37147.6 -20150 1825.75 1012.97 -424.793 1098.43 
7944.5 3
12015604 37845.1 -19605.2 1643.67 1120.79 -319.827 1165.53 
12015200 38555 -19571.3 1599.67 1215.31 -551.837 1334.73 
12015101 37815 -20341.6 1855.56 1313.73 -377.078 1366.78 
7945 3
12015604 38538 -19887.6 1698.62 1329.92 -542.04 1436.14 
12015200 39173.8 -19809.6 1628.5 1187.62 -457.374 1272.65 
12015101 38432.4 -20542.4 1877.5 1184.98 -385.45 1246.09 
7945.5 3
12015604 38995.4 -20058.8 1702 941.101 -352.109 1004.81 
12015200 39657.8 -20024.1 1611.5 995.885 -441.358 1089.3 
12015101 38978.1 -20721.5 1884 1122.94 -368.57 1181.88 
7946 3
12015604 39486.6 -20332.2 1680.44 978.447 -544.765 1119.88 
12015200 40222.9 -20255.2 1568.22 1125.77 -460.353 1216.26 
12015101 39442 -20960.4 1867.22 924.054 -475.985 1039.44 
7946.5 3
12015604 40163 -20591.3 1632.89 1305.88 -500.214 1398.4 
12015200 41076.3 -20504.6 1548.11 1647.58 -481.338 1716.45 
12015101 39830.2 -21090.3 1799.56 749.464 -250.751 790.299 
7947 3
12015604 40573.5 -20657.4 1601.38 829.293 -133.418 839.957 
12015200 41652.1 -20806.6 1574.12 1163.22 -610.241 1313.57 
12015101 40393.1 -21360.2 1745.12 1137.18 -545.286 1261.15 
7947.5 3
12015604 41410 -21042 1580.62 1739.09 -799.636 1914.11 
12015200 42130.2 -20902.2 1596.5 994.023 -198.805 1013.71 
12015101 41059.4 -21712.5 1740.75 1385.14 -732.328 1566.81 
7948 3
12015604 41892.9 -21377.4 1635 981.481 -681.798 1195.05 
12015200 42512.9 -21029.1 1608.33 777.721 -257.848 819.351 
12015101 41447.9 -21767.3 1727.22 789.662 -111.45 797.488 
7948.5 3
12015604 42398.9 -21518.2 1634.67 965.649 -268.66 1002.33 
12015200 43036.8 -21324.9 1602.56 999.788 -564.461 1148.13 
12015101 41971.1 -22006 1718 998.516 -455.471 1097.49 
7949 3
12015604 42809.6 -21742 1609.75 829.77 -452.076 944.929 
12015200 43472.9 -21698.1 1536.12 881.004 -754.012 1159.61 
12015101 42782.5 -22461.2 1702.75 1639.17 -919.697 1879.55 
7949.5 3
12015604 43408.4 -22057 1582.88 1221.94 -642.857 1380.72 
12015200 44039.5 -21869.8 1493.5 1156.38 -350.255 1208.26 
12015101 43321.4 -22681.6 1670.38 1099.74 -449.745 1188.15 
7950 3
12015604 43995.7 -22317.6 1575.44 1144.82 -507.906 1252.43 
12015200 44623.4 -22109.9 1519.56 1138.29 -468.107 1230.79 
12015101 43829.9 -22872.3 1723.78 991.255 -371.751 1058.67 
7950.5 3
12015604 44527.6 -22499.4 1590 1092.32 -373.346 1154.36 
12015200 45191 -22242.4 1549.38 1165.41 -272.045 1196.74 
12015101 44331.2 -23060.5 1764.5 1029.49 -386.379 1099.61 
7951 3
12015604 45054.7 -22609.1 1613.33 1066.89 -222.138 1089.77 
12015200 45711.4 -22355.2 1567.67 1053.53 -228.436 1078.01 
12015101 44887.2 -23220.3 1768.67 1125.45 -323.549 1171.03 
7951.5 3
12015604 45566.8 -22673.6 1609.78 998.267 -125.623 1006.14 
12015200 46293.8 -22458.7 1620.89 1135.15 -201.646 1152.92 
12015101 45436.9 -23327.6 1755.11 1071.47 -209.01 1091.67 
7952 3
12015604 46072.6 -22752.3 1693.67 974.524 -151.788 986.274 
12015200 46708.3 -22686.7 1661 798.758 -439.306 911.595 
12015101 45872.7 -23503.9 1741.78 839.649 -339.756 905.784 
7952.5 3
12015604 46520 -22883.6 1731 903.928 -265.236 942.038 
12015200 47098.4 -22931.2 1655.5 787.963 -494.108 930.069 
12015101 46353.5 -23511.9 1758.62 971.38 -16.1336 971.514 
7953 3
12015604 46844 -22999.1 1727.62 675 -240.625 716.607 
12015200 47280.9 -23049.5 1649.88 380.208 -246.354 453.044 
12015101 46707.4 -23664.6 1760.62 737.24 -318.229 802.989 
7953.5 3
12015604 47024.6 -23103.4 1721.67 372.279 -215.092 429.949 
12015200 47509.6 -23207.6 1649 471.506 -325.888 573.168 
12015101 47051.7 -24099 1750.22 709.88 -895.619 1142.83 
7954 1
12015101 47375.4 -24628.4 1750 614.247 -1004.51 1177.43 
7954.5 1
12015101 47388.3 -24898.1 1744.56 25.5085 -530.977 531.589 
7955 1
12015101 47219.5 -25049.6 1739 -343.856 -308.582 462.017 
