# Supplementary material for: Intrinsic group behaviour II: On the dependence of triad spatial dynamics on social and personal features; and on the effect of social interaction on small group dynamics
Source: PLoS One. 2019 Dec 3;14(12):e0225704. doi: 10.1371/journal.pone.0225704 (PMC6890182; doi:10.1371/journal.pone.0225704)
Supplement: S4 Data Set — (ZIP) [file pone.0225704.s004.zip › set_3_nint/group_traj_triad_noint/traj_3_0324_13.dat]

3 12004301 12010703 12004101 0 0 0 1 0 1 0 20 20 20 1317.18 1681.66 812.229 
7841 1
12004101 42893.2 -21692.8 1262 0 0 0 
7841.5 1
12004101 42430.8 -21845.2 1410.12 -1136.16 -374.488 1196.29 
7842 1
12004101 41588 -21913.9 1571.67 -1692.27 -137.829 1697.87 
7842.5 1
12004101 41110.9 -21946.9 1546.88 -954.25 -65.9722 956.528 
7843 2
12004301 40064.1 -19760.6 1403.12 0 0 0 
12004101 40322.9 -21368.3 1518.22 -1598.35 1173.51 1982.89 
7843.5 2
12004301 39623.4 -19557.2 1369.22 -921.926 425.529 1015.39 
12004101 39665 -21079 1530.67 -1300.18 571.805 1420.36 
7844 2
12004301 38963.9 -19449.1 1496.33 -1285.68 210.743 1302.84 
12004101 39113.7 -20851.3 1562.89 -1074.72 443.795 1162.75 
7844.5 2
12004301 38246.5 -19184.7 1616.2 -1455.15 536.331 1550.84 
12004101 38558.4 -20664.3 1585.9 -1126.3 379.378 1188.48 
7845 2
12004301 37699.6 -19052.8 1643.5 -1064.01 256.615 1094.52 
12004101 37875.5 -20418.8 1585.9 -1328.6 477.626 1411.84 
7845.5 2
12004301 37181.7 -19039.8 1645.11 -1070.11 26.9054 1070.45 
12004101 37213 -20297.4 1560.56 -1368.8 250.735 1391.58 
7846 2
12004301 36700 -18880 1634.33 -961.411 318.918 1012.93 
12004101 36636 -20207.8 1520 -1151.7 178.975 1165.52 
7846.5 2
12004301 36145.1 -18701.7 1623 -1112 357.381 1168.02 
12004101 36129.1 -20029.4 1510.22 -1015.81 357.381 1076.84 
7847 2
12004301 35537.7 -18541.1 1670.56 -1237.16 326.997 1279.64 
12004101 35418 -19886.8 1536.11 -1448.29 290.563 1477.15 
7847.5 2
12004301 35001.6 -18371.2 1699.56 -1032.97 327.339 1083.59 
12004101 34829.3 -19697.2 1592.78 -1134.23 365.232 1191.59 
7848 2
12004301 34606.4 -18222 1663.62 -826.738 312.18 883.715 
12004101 34286.6 -19542.1 1561.75 -1135.37 324.471 1180.83 
7848.5 2
12004301 34085.1 -18020.6 1633.56 -1065.98 411.952 1142.81 
12004101 33723.9 -19382.7 1532.33 -1150.79 326.091 1196.1 
7849 2
12004301 33380.4 -17952.8 1618.11 -1389.88 133.684 1396.29 
12004101 33171.3 -19315.8 1461.56 -1089.85 131.931 1097.81 
7849.5 2
12004301 32782 -17837.3 1622.44 -1189.75 229.512 1211.69 
12004101 32680.1 -19186.9 1404.78 -976.585 256.24 1009.64 
7850 2
12004301 32313.1 -17681.6 1626.89 -912.235 303.07 961.262 
12004101 32025.3 -19032 1364.78 -1273.89 301.34 1309.04 
7850.5 2
12004301 31537.6 -17304.2 1620 -1508.86 734.112 1677.97 
12004101 31075.8 -18765.8 1269.22 -1847.38 517.942 1918.62 
7851 2
12004301 30603.4 -17202.6 1586.5 -1922.18 209.048 1933.52 
12004101 30957 -18799.4 1217 -244.399 -69.1301 253.988 
7851.5 2
12004301 29970.1 -17156 1583.67 -1256.48 92.5099 1259.88 
12004101 30169.8 -18528 1216.44 -1561.95 538.442 1652.15 
7852 2
12004301 29385.6 -17279.5 1637.5 -1210.12 -255.694 1236.83 
12004101 29135 -18128.6 1342.75 -2142.4 826.863 2296.43 
7852.5 2
12004301 28949.7 -17240.1 1670.56 -887.899 80.2218 891.516 
12004101 28475.3 -17887.7 1412.22 -1343.52 490.75 1430.34 
7853 2
12004301 28477.4 -17048.4 1736 -940.682 381.806 1015.21 
12004101 27922.3 -17657.4 1445.56 -1101.59 458.61 1193.24 
7853.5 2
12004301 27890 -16632.4 1784.38 -1181.98 837.162 1448.42 
12004101 27500.6 -17471.9 1445.62 -848.508 373.379 927.026 
7854 2
12004301 27468.9 -16495.8 1769.56 -847.306 274.844 890.767 
12004101 26961.9 -17193 1475.44 -1083.98 561.117 1220.6 
7854.5 2
12004301 26825.1 -16212.2 1740.11 -1235.66 544.253 1350.21 
12004101 26429.9 -16883.2 1462.67 -1021.11 594.583 1181.61 
7855 2
12004301 26182.4 -15932 1648.75 -1293.23 563.827 1410.8 
12004101 25974.1 -16686.2 1439.88 -917.03 396.322 999.007 
7855.5 2
12004301 25526.6 -15705 1556.67 -1327.57 459.514 1404.85 
12004101 25415.8 -16463.4 1416.67 -1130.26 451.023 1216.92 
7856 2
12004301 24939.2 -15655.2 1570.12 -1205.97 102.156 1210.29 
12004101 24864.4 -16463 1473.25 -1132.24 0.912617 1132.24 
7856.5 2
12004301 24557 -15511.4 1532.62 -778.513 293.024 831.833 
12004101 24276 -16363.4 1517.5 -1198.32 202.902 1215.38 
7857 2
12004301 24001.7 -15286.6 1575.89 -1076.23 435.697 1161.08 
12004101 23699.3 -16160.7 1538.78 -1117.57 392.846 1184.61 
7857.5 2
12004301 23392.1 -15136 1624.67 -1150.1 284.067 1184.67 
12004101 23159.9 -16016.3 1421.44 -1017.82 272.327 1053.62 
7858 2
12004301 22824.1 -14935.6 1600.75 -1152.1 406.44 1221.69 
12004101 22656.2 -15948.9 1389.25 -1021.58 136.832 1030.7 
7858.5 2
12004301 22221.9 -14631.7 1582.89 -1236.62 624.144 1385.21 
12004101 22139.3 -15792.1 1357 -1061.43 321.897 1109.17 
7859 2
12004301 21694.4 -14412.1 1588.25 -1052.92 438.207 1140.47 
12004101 21566 -15568.2 1313.25 -1144.38 446.829 1228.52 
7859.5 2
12004301 21096.9 -14088.1 1614.33 -1219.36 661.253 1387.12 
12004101 20955.9 -15310.7 1325.89 -1245.12 525.68 1351.55 
7860 2
12004301 20644.9 -13948.6 1638 -856.061 264.31 895.935 
12004101 20324.3 -15003 1444.89 -1196.13 582.702 1330.51 
7860.5 2
12004301 20220.8 -13672.6 1648.88 -885.467 576.055 1056.36 
12004101 19907.5 -14754.8 1443.75 -870.216 518.267 1012.86 
7861 2
12004301 19793.6 -13361.6 1643.5 -847.52 617.113 1048.39 
12004101 19393.5 -14484.2 1383 -1019.84 536.806 1152.49 
7861.5 2
12004301 19344.9 -12995.8 1659.88 -883.317 720.177 1139.69 
12004101 18967.8 -14133.1 1408.88 -838.091 691.093 1086.28 
7862 2
12004301 19019.4 -12673 1677 -689.472 683.792 971.053 
12004101 18599.4 -13743.7 1512 -780.308 825.124 1135.65 
7862.5 2
12004301 18605.7 -12314.3 1661.78 -830.879 720.214 1099.58 
12004101 18143.4 -13328 1484.67 -915.663 834.672 1239 
7863 2
12004301 17925.7 -11875.4 1614 -1335.95 862.257 1590.05 
12004101 17709.8 -13051.7 1440.44 -851.997 542.895 1010.26 
7863.5 2
12004301 17054.4 -11207.8 1678.33 -1681.9 1288.93 2118.99 
12004101 16998.1 -12470.3 1356.78 -1373.87 1122.27 1773.98 
7864 2
12004301 16693 -10793.7 1649.78 -722.889 828.222 1099.33 
12004101 16442.1 -12086.1 1359.67 -1112 768.444 1351.68 
7864.5 2
12004301 16439 -10532.4 1708.12 -529.167 544.358 759.172 
12004101 15942.6 -11743 1419.25 -1040.6 714.815 1262.46 
7865 2
12004301 16028.7 -10305.2 1722.67 -801.432 443.658 916.038 
12004101 15480.2 -11288.6 1454.33 -903.13 887.587 1266.28 
7865.5 2
12004301 15656.5 -10002.6 1769 -747.323 607.625 963.171 
12004101 15132 -10801.8 1511.38 -699.241 977.521 1201.87 
7866 2
12004301 15219.2 -9548.56 1773.56 -878.068 911.786 1265.84 
12004101 14811.2 -10368.6 1534 -644.132 869.868 1082.39 
7866.5 2
12004301 14690 -8686.62 1733.25 -1058.44 1723.86 2022.87 
12004101 14405.6 -9844.25 1557.5 -811.194 1048.61 1325.75 
7867 2
12004301 14092.1 -8258.89 1681.33 -1217.7 871.153 1497.23 
12004101 13920.8 -9324 1509.22 -987.469 1059.57 1448.37 
7867.5 3
12010703 14096 -8565.67 698 0 0 0 
12004301 13718 -7957.67 1660.22 -732.116 589.476 939.934 
12004101 13439.3 -8866.22 1443.22 -942.161 895.847 1300.08 
7868 3
12010703 13767.2 -8284.88 718.25 -987.237 843.218 1298.33 
12004301 13358.8 -7690.25 1668.88 -712.798 530.589 888.597 
12004101 12974.2 -8435.5 1433.88 -922.784 854.608 1257.73 
7868.5 3
12010703 13345 -7854.38 777.75 -887.08 904.412 1266.84 
12004301 12980.1 -7333.38 1687 -795.431 749.737 1093.08 
12004101 12640.4 -8104 1447.88 -701.418 696.429 988.433 
7869 3
12010703 12924.6 -7452 769.667 -830.918 795.208 1150.12 
12004301 12535.9 -6995.33 1718.56 -877.937 668.067 1103.22 
12004101 12294.1 -7710.22 1467.78 -684.316 778.217 1036.3 
7869.5 3
12010703 12548.4 -7074.62 758.25 -749.364 751.743 1061.44 
12004301 12164.2 -6590.75 1709.62 -740.317 805.943 1094.35 
12004101 11948.8 -7427.62 1406.25 -687.97 562.943 888.936 
7870 3
12010703 12109.6 -6644 748.5 -879.259 862.976 1232 
12004301 11634.8 -6039.25 1640.12 -1061.12 1105.21 1532.15 
12004101 11287.8 -6918.75 1415.75 -1324.65 1019.79 1671.73 
7870.5 3
12010703 11444.3 -6079.11 732 -1304.49 1107.63 1711.3 
12004301 11126.4 -5425.44 1602.78 -996.678 1203.54 1562.65 
12004101 10756.2 -6359.89 1403.67 -1042.21 1095.81 1512.28 
7871 3
12010703 11021.1 -5453.12 762.5 -803.052 1187.83 1433.82 
12004301 10726.9 -4854.5 1614.5 -758.196 1083.39 1322.34 
12004101 10233.4 -5926.38 1369.88 -992.12 822.607 1288.79 
7871.5 3
12010703 10800 -5029.5 750.125 -464.548 889.968 1003.92 
12004301 10468.4 -4385 1611.25 -543.067 986.345 1125.97 
12004101 9979.25 -5452.25 1364.62 -533.876 996.061 1130.12 
7872 3
12010703 10433.2 -4614 808.667 -732.091 829.341 1106.24 
12004301 10105.1 -3907.56 1606.67 -725.078 952.983 1197.46 
12004101 9615.67 -4810.22 1388.44 -725.715 1281.49 1472.71 
7872.5 3
12010703 10123.6 -4372.88 769.375 -591.964 461.042 750.321 
12004301 9632.12 -3437 1711.75 -904.371 899.724 1275.69 
12004101 9353 -4292.25 1404.75 -502.231 990.387 1110.45 
7873 3
12010703 9810.5 -3688.62 768.375 -627.505 1371.24 1508 
12004301 9274.75 -3023.75 1679.25 -716.182 828.156 1094.88 
12004101 9115.75 -3850.25 1441 -475.451 885.772 1005.31 
7873.5 3
12010703 9393.88 -3146.5 790.5 -864.367 1124.74 1418.51 
12004301 8996 -2593.12 1689 -578.32 893.413 1064.26 
12004101 8705.25 -3423.5 1434.38 -851.66 885.373 1228.5 
7874 3
12010703 8987 -2675.38 799.375 -860.201 996.036 1316.07 
12004301 8626.25 -2135.38 1673.25 -781.712 967.759 1244.04 
12004101 8302 -3015.12 1419.75 -852.537 863.372 1213.36 
7874.5 3
12010703 8630 -2136.11 812.556 -695.906 1051.2 1260.67 
12004301 8439 -1556.44 1678.22 -365.01 1128.52 1186.08 
12004101 7967.33 -2467.78 1433.11 -652.372 1066.95 1250.59 
7875 3
12010703 8331.38 -1685.5 851.875 -593.688 895.847 1074.71 
12004301 8345.75 -1041.62 1672.88 -185.388 1023.5 1040.15 
12004101 7548.88 -2018 1450.38 -831.925 894.19 1221.34 
7875.5 3
12010703 8047.12 -1229.5 848.625 -581.288 932.515 1098.85 
12004301 8150.88 -582.5 1672.88 -398.517 938.906 1019.98 
12004101 7157 -1427 1445.88 -801.38 1208.59 1450.14 
7876 3
12010703 7932.78 -686 816 -216.978 1031.31 1053.89 
12004301 7980.78 11.4444 1610.11 -322.765 1127.03 1172.34 
12004101 6891.22 -848 1427.56 -504.322 1098.67 1208.89 
7876.5 3
12010703 7845.38 -155.625 781.125 -169.714 1029.85 1043.74 
12004301 7982.25 486.125 1597.12 2.85868 921.71 921.714 
12004101 6851.75 -272.5 1440 -76.6451 1117.48 1120.1 
7877 3
12010703 7790 301.75 773.375 -119.6 987.851 995.065 
12004301 7873.25 940 1584.62 -235.421 980.292 1008.16 
12004101 6886.88 127 1439.75 75.8639 862.851 866.18 
7877.5 3
12010703 7921.22 857.889 798 251.384 1065.4 1094.66 
12004301 7878.89 1506.11 1527.11 10.8025 1084.5 1084.56 
12004101 6892.89 550.444 1460.44 11.5209 811.196 811.278 
7878 3
12010703 7761 1483.12 814.25 -324.336 1265.66 1306.56 
12004301 7900 2124.25 1441.25 42.735 1251.29 1252.02 
12004101 7075.88 954 1449.25 370.417 816.914 896.971 
7878.5 3
12010703 7638 2073 812 -247.984 1189.26 1214.84 
12004301 7764 2661.33 1378.67 -274.194 1082.83 1117.01 
12004101 7273.11 1262.11 1507.67 397.653 621.192 737.569 
7879 3
12010703 7398.12 2776.75 813.75 -461.298 1353.37 1429.82 
12004301 7691.88 3176.5 1371.62 -138.702 990.705 1000.37 
12004101 7510.75 1655 1517.88 456.998 755.556 883.013 
7879.5 3
12010703 7320.5 3229.12 812.25 -159.722 930.813 944.417 
12004301 7538 3639 1368.12 -316.615 951.646 1002.93 
12004101 7622 2010.62 1438.25 228.909 731.739 766.708 
7880 2
12004301 7240 4096.12 1363.75 -614.433 942.526 1125.11 
12004101 7696.88 2442.38 1375.38 154.381 890.206 903.494 
7880.5 2
12004301 6938.88 4357.25 1389.38 -615.798 533.998 815.083 
12004101 7661.25 2834.38 1349.12 -72.8528 801.636 804.94 
7881 2
12004301 6766.56 4713.11 1480.44 -325.131 671.436 746.014 
12004101 7497 3197.56 1354.78 -309.906 685.246 752.067 
7881.5 2
12004301 6619 5250.75 1507.12 -285.407 1039.92 1078.37 
12004101 7279.38 3541.5 1359.25 -420.938 665.27 787.256 
7882 2
12004301 6527.75 5742 1495.5 -186.988 1006.66 1023.88 
12004101 7328.5 3265.12 1361 100.666 -566.342 575.219 
7882.5 1
12004101 7306.38 3464.75 1361 -44.7874 404.099 406.574 
7883 1
12004101 7146.12 3874.38 1361 -324.393 829.2 890.395 
7883.5 1
12004101 6913 4472.38 1388.38 -457.108 1172.55 1258.5 
7884 1
12004101 6854.25 4875 1405.38 -119.168 816.684 825.332 
7884.5 1
12004101 6684.62 5290.75 1394.62 -335.891 823.267 889.152 
