# Supplementary material for: Intrinsic group behaviour II: On the dependence of triad spatial dynamics on social and personal features; and on the effect of social interaction on small group dynamics
Source: PLoS One. 2019 Dec 3;14(12):e0225704. doi: 10.1371/journal.pone.0225704 (PMC6890182; doi:10.1371/journal.pone.0225704)
Supplement: S4 Data Set — (ZIP) [file pone.0225704.s004.zip › set_3_nint/group_traj_triad_noint/traj_3_0324_12.dat]

3 10584801 10585001 10590501 0 0 0 1 1 1 0 20 20 20 1711.79 1813.73 1655.38 
4128.5 1
10584801 41152 -18020.2 1520 0 0 0 
4129 1
10584801 41001.8 -17908.8 1557.44 -451.118 334.751 561.752 
4129.5 1
10584801 40604 -17793.5 1558.64 -767.911 222.632 799.532 
4130 2
10585001 39358.4 -18667.6 1551.43 0 0 0 
10584801 39982.9 -17949.7 1546.11 -1242.22 -312.424 1280.91 
4130.5 2
10585001 38833.2 -18675.7 1538.5 -1193.7 -18.474 1193.84 
10584801 39377.5 -17995.7 1555 -1232.97 -93.7542 1236.53 
4131 2
10585001 38152.7 -18718.5 1538.3 -1329.1 -83.5938 1331.73 
10584801 38758.9 -17989.2 1583.9 -1208.2 12.6953 1208.27 
4131.5 2
10585001 37732.4 -18777.8 1571.78 -854.178 -120.483 862.633 
10584801 38142.6 -18019 1612.78 -1252.73 -60.5691 1254.2 
4132 2
10585001 37120.1 -18717.9 1588.4 -1242.08 121.456 1248 
10584801 37535.8 -17985 1606.9 -1230.74 68.9655 1232.67 
4132.5 2
10585001 36471 -18630.8 1605.7 -1257.95 168.798 1269.22 
10584801 36821.6 -18059.1 1619.3 -1384.11 -143.605 1391.54 
4133 2
10585001 35972.6 -18587.7 1586.44 -1004.93 86.9624 1008.68 
10584801 36155.1 -18226.2 1643.44 -1343.73 -336.94 1385.33 
4133.5 2
10585001 35411.4 -18571.7 1615.67 -1147.47 32.7198 1147.93 
10584801 35663.7 -18128 1622.89 -1005 200.863 1024.88 
4134 2
10585001 34774.2 -18394.7 1652.5 -1279.61 355.355 1328.03 
10584801 35152.3 -18061.8 1648.2 -1026.84 132.932 1035.41 
4134.5 2
10585001 34210 -18319.7 1643.6 -1106.27 147.059 1116.01 
10584801 34600.2 -18005.2 1637.1 -1082.55 110.98 1088.22 
4135 2
10585001 33678.8 -18268 1642.56 -1025.53 99.807 1030.37 
10584801 34039 -17800.9 1635.22 -1083.4 394.423 1152.96 
4135.5 2
10585001 33134.9 -18080.8 1635 -1083.42 372.908 1145.8 
10584801 33571 -17597.7 1589.6 -932.271 404.759 1016.35 
4136 2
10585001 32710 -18030.9 1606.33 -865.377 101.652 871.327 
10584801 33094.8 -17541.6 1594.22 -969.903 114.347 976.62 
4136.5 2
10585001 32048.2 -17793.3 1593.8 -1320.96 474.229 1403.5 
10584801 32652.3 -17487.9 1601.1 -883.189 107.097 889.659 
4137 2
10585001 31384.5 -17460.9 1548.5 -1314.26 658.218 1469.87 
10584801 32038.1 -17193.6 1572.6 -1216.24 582.772 1348.65 
4137.5 2
10585001 30887.1 -17193 1478.2 -1010.98 544.512 1148.29 
10584801 31401.2 -16926.1 1517.9 -1294.51 543.699 1404.06 
4138 2
10585001 30292.8 -17055.3 1519.33 -1212.9 280.952 1245.02 
10584801 30773.3 -16702.8 1553.44 -1281.36 455.76 1360 
4138.5 2
10585001 29721.5 -16818.8 1575.8 -1168.26 483.708 1264.44 
10584801 30208.4 -16502.1 1688 -1155.28 410.384 1226.01 
4139 2
10585001 29193.2 -16600.1 1670.7 -1039.96 430.512 1125.55 
10584801 29721 -16320.8 1739 -959.449 356.89 1023.68 
4139.5 2
10585001 28647.8 -16463.7 1686.78 -1080.04 270.165 1113.32 
10584801 29216.2 -16079 1802.33 -999.56 478.812 1108.32 
4140 2
10585001 28074.9 -16357.8 1730.7 -1125.5 207.99 1144.55 
10584801 28720.1 -15899.4 1802.5 -974.7 352.849 1036.6 
4140.5 2
10585001 27600.2 -16269.4 1684.33 -986.856 183.691 1003.81 
10584801 28260.2 -15787.4 1700.22 -956.087 232.756 984.011 
4141 2
10585001 27058.3 -16056.4 1572.91 -1064.73 418.626 1144.07 
10584801 27765.2 -15539.2 1605.18 -972.574 487.746 1088.02 
4141.5 2
10585001 26449.7 -15871 1546.9 -1195.62 364.172 1249.86 
10584801 27116.7 -15311.8 1546.2 -1274.03 446.723 1350.08 
4142 2
10585001 25873.1 -15661.3 1496.6 -1141.78 415.248 1214.95 
10584801 26631 -15167 1531.5 -961.782 286.733 1003.61 
4142.5 2
10585001 25366.4 -15515.9 1418.3 -1027.79 294.929 1069.27 
10584801 26431.1 -15209.9 1470.3 -405.477 -87.0183 414.709 
4143 2
10585001 24812.8 -15269.7 1516.3 -1100.6 489.463 1204.53 
10584801 26199.1 -15257.5 1451.7 -461.233 -94.6322 470.84 
4143.5 2
10585001 24213.9 -15080.1 1627.67 -1207.48 382.236 1266.54 
10584801 25226.1 -14721 1450.44 -1961.67 1081.65 2240.12 
4144 2
10585001 23830.2 -14851.3 1608 -812.9 484.769 946.471 
10584801 24434.1 -14351.9 1562.9 -1677.99 781.992 1851.26 
4144.5 2
10585001 23409.1 -14494.9 1601.2 -845.582 715.663 1107.78 
10584801 23848.9 -14101.7 1645 -1175.1 502.41 1278 
4145 2
10585001 22869.9 -14210.6 1525.9 -1061.42 559.646 1199.92 
10584801 23415 -13913.6 1553.2 -854.134 370.276 930.94 
4145.5 3
10590501 22384 -15089 1554 0 0 0 
10585001 22259 -13961.8 1498.4 -1197.84 487.843 1293.38 
10584801 22790.9 -13678.4 1564.6 -1223.73 461.176 1307.74 
4146 3
10590501 22028.9 -14914.8 1639.33 -1023.37 502.081 1139.9 
10585001 21688.9 -13720.2 1600.78 -1149.42 487.052 1248.35 
10584801 22209.8 -13434.6 1618.67 -1171.62 491.622 1270.58 
4146.5 3
10590501 21387 -14591.6 1739.1 -1288.93 648.951 1443.08 
10585001 21267.4 -13506.7 1639 -846.363 428.759 948.77 
10584801 21703.3 -13161.7 1677.4 -1017.02 547.903 1155.22 
4147 3
10590501 20918.6 -14301.9 1777.4 -918.431 568.039 1079.9 
10585001 20760.6 -13229.8 1710.5 -993.725 542.941 1132.38 
10584801 21177.5 -12866.9 1737.7 -1030.98 578.039 1181.97 
4147.5 3
10590501 20511.3 -14034.8 1767.33 -827.778 542.931 989.945 
10585001 20464.1 -13080.3 1682.11 -602.62 303.794 674.864 
10584801 20831.7 -12708.3 1739.78 -702.913 322.29 773.277 
4148 3
10590501 20058.5 -13706.3 1781.1 -914.815 663.591 1130.15 
10585001 20180.6 -12708.7 1651.7 -572.75 750.774 944.301 
10584801 20643.1 -12455.5 1745.1 -380.943 510.774 637.187 
4148.5 3
10590501 19689.3 -13328.5 1823.1 -710 726.538 1015.85 
10585001 19793 -12341.4 1628.7 -745.385 706.346 1026.9 
10584801 20302.1 -12121.6 1666.5 -655.769 642.115 917.794 
4149 3
10590501 19290.1 -13003.6 1792.9 -785.827 639.567 1013.2 
10585001 19484.3 -11998 1668.3 -607.677 675.984 908.97 
10584801 19912.9 -11722.8 1639.5 -766.142 785.039 1096.93 
4149.5 3
10590501 19132 -12478.1 1789.2 -313.69 1042.66 1088.82 
10585001 19135.3 -11698 1657.6 -692.46 595.238 913.132 
10584801 19603.8 -11446.8 1677.3 -613.294 547.619 822.202 
4150 3
10590501 18904.1 -11821.8 1788 -451.287 1299.6 1375.73 
10585001 18698.5 -11219.7 1627.6 -864.95 947.129 1282.65 
10584801 19294 -11126.5 1692.9 -613.465 634.257 882.396 
4150.5 3
10590501 18261.4 -11690 1783.78 -1333.31 273.444 1361.06 
10585001 18135.6 -10767.4 1629.56 -1167.93 938.29 1498.15 
10584801 18808.3 -10764.8 1654 -1007.61 750.461 1256.37 
4151 3
10590501 17397.1 -11722.7 1778.7 -1800.72 -68.125 1802.01 
10585001 17906 -10519.3 1605.8 -478.241 516.968 704.251 
10584801 18351.8 -10370.2 1580 -951.111 822.037 1257.12 
4151.5 3
10590501 16775.3 -11212.3 1776.78 -1209.66 992.931 1564.99 
10585001 17328.6 -10149.7 1668.33 -1123.43 719.131 1333.89 
10584801 17837.8 -9905.89 1539.56 -1000.04 903.329 1347.62 
4152 3
10590501 16427 -10764.6 1814.7 -698.063 897.261 1136.82 
10585001 16746.5 -9924.8 1648.9 -1166.44 450.635 1250.47 
10584801 17190.4 -9548.3 1539.4 -1297.35 716.611 1482.11 
4152.5 3
10590501 16018.8 -10256.3 1801.7 -788.031 981.274 1258.53 
10585001 16060 -9277.9 1676.3 -1325.29 1248.84 1820.99 
10584801 16462.1 -8905.2 1567.4 -1405.98 1241.51 1875.67 
4153 3
10590501 15541.9 -9769.67 1807.78 -940.653 959.829 1343.91 
10585001 15546.9 -8754.33 1684.11 -1012.05 1032.68 1445.92 
10584801 16079.3 -8503.33 1617.33 -754.964 792.636 1094.64 
4153.5 3
10590501 15084.1 -9290.3 1801.5 -938.092 982.309 1358.29 
10585001 15215.5 -8482.6 1676.3 -679.076 556.831 878.182 
10584801 15692 -8109.3 1691 -793.716 807.445 1132.23 
4154 3
10590501 14802.7 -8868.89 1819.22 -566.264 847.91 1019.61 
10585001 14811.2 -8218.33 1626.11 -813.436 531.724 971.807 
10584801 15339.2 -7852 1654.67 -709.814 517.706 878.554 
4154.5 3
10590501 14471.2 -8550.7 1841.1 -684.848 657.415 949.322 
10585001 14328.4 -7640.1 1622.6 -997.567 1194.7 1556.42 
10584801 14864.6 -7349.9 1683 -980.624 1037.4 1427.52 
4155 3
10590501 13821 -8240.67 1797.11 -1310.89 625.067 1452.29 
10585001 13866.1 -7121.78 1624.78 -932.034 1045 1400.26 
10584801 14395.9 -6899.67 1657.22 -944.982 907.728 1310.33 
4155.5 3
10590501 13442.2 -7882.7 1813.7 -757.6 715.933 1042.36 
10585001 13450.1 -6771.5 1657.9 -832.022 700.556 1087.68 
10584801 14007.8 -6479 1599.9 -776.178 841.333 1144.68 
4156 3
10590501 13076.3 -7555.7 1903.6 -718.861 642.436 964.098 
10585001 13006.7 -6476 1640.5 -871.12 580.55 1046.85 
10584801 13540.8 -6103.2 1626 -917.485 738.31 1177.66 
4156.5 3
10590501 12607.8 -7129 1856.56 -927.767 844.95 1254.87 
10585001 12563.3 -6202.78 1628.22 -877.954 541.034 1031.27 
10584801 13158.4 -5735.78 1670.89 -757.14 727.569 1050.06 
4157 3
10590501 12082.6 -6758.6 1851.8 -1056.7 745.272 1293.07 
10585001 12057 -5796.9 1608.7 -1018.78 816.655 1305.69 
10584801 12653.2 -5365 1600.3 -1016.59 746.032 1260.96 
4157.5 3
10590501 11533.8 -6318.7 1805.9 -1073.97 860.861 1376.41 
10585001 11472.4 -5088.5 1602.8 -1144.03 1386.3 1797.4 
10584801 12097.4 -4855.7 1553.8 -1087.67 996.673 1475.26 
4158 3
10590501 10931 -5946.11 1774 -1212.88 749.676 1425.86 
10585001 10940.4 -4525.56 1586.11 -1070.33 1132.68 1558.39 
10584801 11614.2 -4359 1584.89 -972.189 999.396 1394.25 
4158.5 3
10590501 10513.3 -5430.7 1765.4 -857.7 1058.34 1362.25 
10585001 10645.2 -4083.6 1597.1 -606.251 907.506 1091.38 
10584801 11220.3 -3918.9 1618.1 -808.875 903.696 1212.83 
4159 3
10590501 10066.5 -4944.6 1740.2 -852.672 927.672 1260.01 
10585001 10303.5 -3507.6 1619.1 -652.099 1099.24 1278.11 
10584801 10895.8 -3484.4 1597.7 -619.275 829.198 1034.93 
4159.5 3
10590501 9693.4 -4432.9 1650.4 -735.897 1009.27 1249.07 
10585001 9965.9 -2978.3 1630.2 -665.878 1043.98 1238.26 
10584801 10590.1 -3059.8 1624.2 -602.959 837.475 1031.95 
4160 3
10590501 9350.78 -3824.89 1697.44 -700.659 1243.38 1427.2 
10585001 9703.56 -2502.67 1661.44 -536.492 972.665 1110.81 
10584801 10328.4 -2661.89 1666.33 -535.083 813.724 973.889 
4160.5 3
10590501 8950.3 -3258.5 1727.6 -793.025 1121.56 1373.61 
10585001 9449.1 -2021 1642.2 -503.872 953.795 1078.71 
10584801 10113.5 -2187.5 1633.8 -425.633 939.384 1031.31 
4161 3
10590501 8700.33 -2707.67 1760.11 -495.966 1092.92 1200.19 
10585001 9185.56 -1488.78 1653.44 -522.906 1056 1178.37 
10584801 9918.44 -1709.44 1558.33 -387.015 948.523 1024.44 
4161.5 3
10590501 8481.11 -2123 1763.56 -449.226 1198.09 1279.54 
10585001 8984.22 -852.889 1624.89 -412.568 1303.05 1366.8 
10584801 9643.22 -1178.22 1541.22 -563.98 1088.57 1225.99 
4162 3
10590501 8141.5 -1676.4 1775.1 -690.266 907.724 1140.36 
10585001 8939.8 -322.3 1576.6 -90.2891 1078.43 1082.21 
10584801 9342.6 -746.5 1531.9 -611.021 877.484 1069.26 
4162.5 3
10590501 7874.44 -1181.89 1790.44 -539.506 999.012 1135.38 
10585001 8676.67 288.667 1499.78 -531.582 1234.28 1343.88 
10584801 9145.89 -222.778 1580.33 -397.396 1058.02 1130.19 
4163 3
10590501 7696.9 -744.1 1816.9 -363.077 895.274 966.095 
10585001 8396.8 840.7 1440.7 -572.324 1128.9 1265.69 
10584801 8886.7 176.4 1546.2 -530.039 816.314 973.299 
4163.5 3
10590501 7479.7 -209.5 1808.2 -416.092 1024.14 1105.44 
10585001 8179.2 1413.6 1417 -416.858 1097.51 1174.01 
10584801 8712.7 675.4 1469.1 -333.333 955.939 1012.39 
4164 3
10590501 7364 344.444 1766.11 -233.266 1116.82 1140.92 
10585001 7997.67 1965.78 1376.56 -365.995 1113.26 1171.88 
10584801 8543.56 1204 1415.33 -341.017 1065.73 1118.96 
4164.5 3
10590501 7313.8 819.4 1754.4 -104.149 985.385 990.874 
10585001 7839.7 2665.4 1330.1 -327.732 1451.5 1488.04 
10584801 8313.4 1765.1 1382.6 -477.501 1164.11 1258.23 
4165 3
10590501 7350.1 1298.9 1640.3 71.5976 945.759 948.466 
10585001 7702.3 3160.9 1327.4 -271.006 977.318 1014.2 
10584801 8207.7 2392.9 1356.2 -208.481 1238.26 1255.69 
4165.5 3
10590501 7502.9 1754.1 1587.4 297.276 885.603 934.166 
10585001 7410.2 3788.9 1327 -568.288 1221.79 1347.49 
10584801 8208.4 2959.4 1341.9 1.36187 1102.14 1102.14 
4166 2
10590501 7564.33 2222.44 1572 123.36 940.451 948.507 
10585001 6946.67 4297 1327.44 -930.79 1020.28 1381.07 
4166.5 2
10590501 7635.4 2809.9 1571.4 144.444 1194.02 1202.72 
10585001 6757.1 4914.4 1324.6 -385.298 1254.88 1312.7 
4167 2
10590501 7522.33 3375.11 1571.67 -226.133 1130.42 1152.82 
10585001 6654.33 5637.11 1324 -205.533 1445.42 1459.96 
4167.5 2
10590501 7082.56 3856.67 1569.56 -897.506 982.766 1330.92 
10585001 6628 5978.89 1324 -53.7415 697.506 699.573 
4168 1
10590501 6835.7 4389 1569 -488.823 1054.13 1161.95 
4168.5 1
10590501 6682.8 4965 1573.7 -292.912 1103.45 1141.66 
4169 1
10590501 6481.11 5581.22 1623.22 -409.105 1249.94 1315.19 
