# Supplementary material for: Intrinsic group behaviour II: On the dependence of triad spatial dynamics on social and personal features; and on the effect of social interaction on small group dynamics
Source: PLoS One. 2019 Dec 3;14(12):e0225704. doi: 10.1371/journal.pone.0225704 (PMC6890182; doi:10.1371/journal.pone.0225704)
Supplement: S4 Data Set — (ZIP) [file pone.0225704.s004.zip › set_3_nint/group_traj_triad_noint/traj_3_0324_11.dat]

3 10532702 10531500 10532200 0 0 0 1 0 1 0 20 20 20 1616.91 1690.07 1549.21 
3795 1
10531500 43910.3 -18224.7 1132.33 0 0 0 
3795.5 1
10531500 43865.9 -18261.8 1122.56 -141.543 -118.188 184.399 
3796 1
10531500 43585.6 -18250 1113.4 -566.24 23.7935 566.74 
3796.5 1
10531500 43371.2 -18180.6 1137.56 -437.506 141.723 459.888 
3797 1
10531500 43213.5 -18337.8 1158.1 -311.089 -310.147 439.281 
3797.5 1
10531500 43192 -18623.7 1180.11 -42.4063 -563.84 565.432 
3798 1
10531500 43147.6 -18883.2 1173.2 -88.8 -519.067 526.608 
3798.5 1
10531500 43244.6 -19106 1182.33 195.87 -450.101 490.873 
3799 1
10531500 43456.5 -19298 1294.2 423.889 -384 571.96 
3799.5 1
10531500 43575.9 -19757.2 1672.44 234.096 -900.436 930.368 
3800 1
10531500 43393.9 -20158.1 1717.9 -361.807 -796.974 875.255 
3800.5 1
10531500 43008.7 -20455 1729.22 -770.467 -593.8 972.737 
3801 1
10531500 42633.6 -20736.6 1770.4 -750.133 -563.2 938.027 
3801.5 1
10531500 42214.3 -20944.5 1763.7 -822.157 -407.647 917.67 
3802 2
10532200 46103 -20299 1700 0 0 0 
10531500 41785.8 -21054.2 1765.11 -881.733 -225.766 910.178 
3802.5 2
10532200 45851.5 -20498 1672.1 -735.38 -581.871 937.741 
10531500 41360.1 -21034.6 1722.8 -853.062 39.3231 853.968 
3803 2
10532200 45197.9 -20785.8 1578.5 -1279.06 -563.209 1397.57 
10531500 40839.5 -20717.3 1651.5 -1018.79 620.939 1193.1 
3803.5 2
10532200 44659.5 -21011.2 1490.3 -1078.96 -451.703 1169.69 
10531500 40275.4 -20533.7 1634.6 -1130.46 367.936 1188.83 
3804 2
10532200 44060.8 -21161.2 1406.8 -1207.06 -302.419 1244.36 
10531500 39634.7 -20273.9 1641.5 -1291.73 523.79 1393.89 
3804.5 2
10532200 43553.7 -21318 1394.6 -1018.27 -314.859 1065.84 
10531500 39100.7 -20129.9 1733.9 -1072.29 289.157 1110.59 
3805 2
10532200 42907.4 -21118 1535 -1287.45 398.406 1347.69 
10531500 38678.5 -19904 1736.3 -841.036 450 953.856 
3805.5 2
10532200 42363.4 -20883.7 1596.44 -1094.48 471.496 1191.72 
10531500 38167.7 -19757.1 1727.89 -1027.83 295.551 1069.48 
3806 2
10532200 41849.1 -20958.2 1635.3 -1036.98 -150.269 1047.82 
10531500 37660.3 -19605.8 1746.6 -1022.92 305.063 1067.44 
3806.5 2
10532200 41312.7 -20957.4 1706 -1043.64 1.46995 1043.65 
10531500 37057.7 -19475.8 1756.44 -1172.44 252.962 1199.42 
3807 3
10532702 35903.5 -18134.5 1565 0 0 0 
10532200 40732.7 -20778.5 1664 -1159.93 357.889 1213.89 
10531500 36418.4 -19367 1698.5 -1278.53 217.556 1296.91 
3807.5 3
10532702 35664.4 -17968.8 1520.56 -813.114 563.681 989.389 
10532200 40267.4 -20535.7 1637.33 -930.511 485.667 1049.63 
10531500 35797 -19110.2 1703.11 -1242.8 513.556 1344.73 
3808 3
10532702 35180.7 -17743.9 1520 -959.81 446.186 1058.45 
10532200 39623.2 -20171.3 1497.8 -1278.26 722.95 1468.54 
10531500 35216.5 -18939.9 1764.3 -1151.79 337.941 1200.34 
3808.5 3
10532702 34714.3 -17649.6 1532.22 -938.364 189.828 957.372 
10532200 39043 -19926 1601.89 -1167.4 493.561 1267.45 
10531500 34651.2 -18738.8 1739.89 -1137.38 404.672 1207.23 
3809 3
10532702 34334.3 -17531.1 1509.67 -810.235 252.547 848.681 
10532200 38518.6 -19721.1 1681.89 -1118.22 436.863 1200.53 
10531500 34150.1 -18583.8 1691.89 -1068.47 330.49 1118.41 
3809.5 3
10532702 33810.9 -17483.6 1478.3 -1066.06 96.764 1070.44 
10532200 37981.6 -19506.8 1655.4 -1093.6 436.479 1177.48 
10531500 33632.2 -18370.8 1651.6 -1054.81 433.763 1140.51 
3810 3
10532702 33275.2 -17355.4 1511.8 -1026.25 245.594 1055.22 
10532200 37472.7 -19300.9 1586.4 -974.904 394.444 1051.68 
10531500 33093.1 -18276.6 1604.2 -1032.76 180.46 1048.41 
3810.5 3
10532702 32591.8 -17210.7 1530.33 -1356 287.169 1386.07 
10532200 36750 -19102.9 1564.56 -1433.93 392.879 1486.78 
10531500 32582.2 -18056.1 1587.11 -1013.65 437.478 1104.02 
3811 3
10532702 32029.2 -16975.3 1405.7 -1098.78 459.701 1191.07 
10532200 36158 -19026.4 1566 -1156.25 149.392 1165.86 
10531500 32061.1 -17755.6 1576.3 -1017.82 586.936 1174.92 
3811.5 3
10532702 31422 -16847.9 1397.22 -1192.93 250.317 1218.91 
10532200 35656.4 -18821.4 1615.33 -985.374 402.663 1064.47 
10531500 31198.2 -17653.8 1553.44 -1695.24 200.044 1707 
3812 3
10532702 30849 -16607 1433.67 -1193.75 501.852 1294.95 
10532200 35133.9 -18649.7 1585.11 -1088.66 357.87 1145.97 
10531500 30554.1 -17378.8 1573.44 -1341.9 572.917 1459.08 
3812.5 3
10532702 30247.4 -16430.8 1546.4 -1191.29 348.911 1241.33 
10532200 34562.5 -18441.6 1563 -1131.46 412.013 1204.14 
10531500 30028.7 -17294.9 1616.5 -1040.42 166.095 1053.59 
3813 3
10532702 29683.6 -16326.3 1581.56 -1132.22 209.772 1151.49 
10532200 33941.4 -18298.7 1641.44 -1247.1 287.015 1279.7 
10531500 29497.2 -17106.7 1643.67 -1067.22 377.979 1132.18 
3813.5 3
10532702 29181.3 -16135.9 1612.3 -996.539 377.844 1065.77 
10532200 33362.5 -18130.8 1661.1 -1148.7 333.069 1196.01 
10531500 28980.7 -16986.7 1661.5 -1024.85 238.029 1052.12 
3814 3
10532702 28678.6 -15968.4 1629.7 -989.567 329.724 1043.05 
10532200 32847.8 -17970.3 1629.8 -1013.19 315.945 1061.31 
10531500 28425.3 -16829.2 1689.2 -1093.31 310.039 1136.42 
3814.5 3
10532702 28166.8 -15871.7 1544.8 -1046.63 197.751 1065.14 
10532200 32357.6 -17766.7 1601.6 -1002.45 416.36 1085.48 
10531500 27967.8 -16715 1722.6 -935.583 233.538 964.29 
3815 3
10532702 27606.3 -15742 1477.67 -1134.55 262.551 1164.53 
10532200 31632 -17448 1725.11 -1468.83 645.142 1604.26 
10531500 27494.7 -16563.6 1712.89 -957.76 306.568 1005.63 
3815.5 3
10532702 27120.5 -15562.1 1471.7 -1003.79 371.694 1070.4 
10532200 31083.2 -17142.3 1700.6 -1133.88 631.612 1297.93 
10531500 27057.4 -16320.3 1732.6 -903.444 502.594 1033.83 
3816 3
10532702 26584.1 -15305.5 1517.4 -1055.91 505.118 1170.5 
10532200 30437 -16931.8 1587.1 -1272.05 414.37 1337.84 
10531500 26680.4 -16085.7 1672.9 -742.126 461.811 874.083 
3816.5 3
10532702 26036.2 -15021.8 1552.9 -1074.31 556.275 1209.79 
10532200 29842 -16730.5 1601.6 -1166.67 394.706 1231.63 
10531500 26180.3 -15806.8 1664.4 -980.588 546.863 1122.77 
3817 3
10532702 25578.9 -14699.4 1562.3 -879.423 620 1076 
10532200 29318.6 -16618.4 1676.1 -1006.54 215.577 1029.37 
10531500 25608.8 -15646.8 1747.3 -1099.04 307.692 1141.3 
3817.5 3
10532702 25114.9 -14510.9 1579.7 -946.939 384.694 1022.1 
10532200 28799 -16483.9 1677.9 -1060.41 274.49 1095.36 
10531500 25166.9 -15450.1 1711.4 -901.837 401.429 987.145 
3818 3
10532702 24679 -14334.3 1512.7 -884.178 358.215 953.986 
10532200 28338.3 -16209.7 1749.8 -934.483 556.187 1087.47 
10531500 24710 -15332.5 1683.4 -926.775 238.54 956.981 
3818.5 3
10532702 24204.5 -14091.6 1547.2 -947.106 484.431 1063.81 
10532200 27769.1 -16056.9 1653.3 -1136.13 304.99 1176.35 
10531500 24292.9 -15148.8 1660.5 -832.535 366.667 909.703 
3819 3
10532702 23770.2 -13935.1 1487.2 -873.843 314.889 928.847 
10532200 27292.7 -15882.8 1582.6 -958.551 350.302 1020.55 
10531500 23813.4 -14968.9 1617.6 -964.789 361.972 1030.46 
3819.5 3
10532702 23220.5 -13645.8 1424.18 -1073.54 565.004 1213.15 
10532200 26799.9 -15717.1 1475.36 -962.482 323.651 1015.44 
10531500 23407.6 -14886.5 1588.09 -792.507 161.026 808.701 
3820 3
10532702 22828.6 -13648.7 1404.2 -806.472 -5.92967 806.494 
10532200 26195.5 -15537.7 1469.1 -1243.64 369.117 1297.26 
10531500 23111.5 -14756.2 1605 -609.334 268.013 665.672 
3820.5 3
10532702 22499.6 -13641.2 1394.92 -685.451 15.5208 685.627 
10532200 25736.3 -15301.2 1582.5 -956.597 492.604 1075.98 
10531500 22753 -14544.6 1582.08 -746.875 440.868 867.287 
3821 3
10532702 21995.2 -13400.5 1418.08 -979.475 467.55 1085.35 
10532200 25130 -15050.6 1626.69 -1177.35 486.669 1273.97 
10531500 22224.7 -14285.1 1657.92 -1025.84 503.896 1142.92 
3821.5 3
10532702 21460.5 -13190.3 1546.45 -1088.82 428.083 1169.95 
10532200 24562.1 -14799.7 1577 -1156.64 510.974 1264.48 
10531500 21738.3 -14082.3 1669.09 -990.671 413.043 1073.33 
3822 3
10532702 20987.7 -12934.6 1576.09 -957.122 517.483 1088.06 
10532200 23944.9 -14648.6 1630 -1249.36 305.852 1286.25 
10531500 21272.1 -13916.5 1645.91 -943.688 335.664 1001.61 
3822.5 3
10532702 20580.9 -12671 1547.82 -777.855 504.085 926.909 
10532200 23421.3 -14457.4 1558 -1001.22 365.722 1065.92 
10531500 20719.5 -13681.9 1631.45 -1056.49 448.462 1147.73 
3823 3
10532702 20261.5 -12301.6 1531 -620.212 717.282 948.238 
10532200 22869.3 -14222.4 1448.4 -1071.79 456.24 1164.86 
10531500 20235.7 -13404.8 1632.7 -939.506 538.076 1082.68 
3823.5 3
10532702 19942 -12008.1 1531.56 -675.476 620.484 917.206 
10532200 22333.6 -14016.6 1445.33 -1132.65 435.189 1213.38 
10531500 19857.7 -13184.3 1661.67 -799.225 466.103 925.209 
3824 3
10532702 19562.2 -11717.3 1519.18 -750.629 574.779 945.418 
10532200 21800.1 -13789 1521 -1054.28 449.715 1146.19 
10531500 19497.1 -12798.2 1717.45 -712.6 763.145 1044.12 
3824.5 3
10532702 19303.6 -11420 1519.9 -506.031 581.747 771.036 
10532200 21252.3 -13529.6 1570.2 -1072 507.632 1186.12 
10531500 19129.8 -12533.7 1748.5 -718.769 517.577 885.728 
3825 3
10532702 18862 -10990.5 1508.5 -872.727 848.814 1217.43 
10532200 20794.2 -13284.1 1640.3 -905.336 485.178 1027.15 
10531500 18719.5 -12133.5 1721.3 -810.87 790.909 1132.72 
3825.5 3
10532702 18075.1 -10672.2 1509.2 -1561.31 631.548 1684.2 
10532200 20456.7 -13041.4 1652.9 -669.643 481.548 824.809 
10531500 18121.7 -11660.6 1675.8 -1186.11 938.294 1512.37 
3826 3
10532702 17677.1 -10363.7 1551.44 -841.414 652.29 1064.64 
10532200 20128.9 -12762.1 1649.89 -693.047 590.463 910.472 
10531500 17585.2 -11201.9 1633 -1134.2 969.791 1492.28 
3826.5 3
10532702 17271.6 -10101.9 1565.2 -843.058 544.213 1003.45 
10532200 19779.8 -12494.2 1654.5 -725.757 556.988 914.854 
10531500 17249.7 -10806.2 1667.2 -697.551 822.638 1078.57 
3827 3
10532702 16906.1 -9539.9 1548.7 -712.476 1095.52 1306.82 
10532200 19342.7 -12203.8 1612.2 -852.047 566.082 1022.95 
10531500 16966.9 -10509.1 1674.8 -551.267 579.142 799.563 
3827.5 3
10532702 16471.2 -9283 1542.1 -866.335 511.753 1006.19 
10532200 18808.9 -11771.3 1591 -1063.35 861.554 1368.57 
10531500 16620.5 -10140 1726 -690.04 735.259 1008.35 
3828 3
10532702 16220.5 -8867.4 1583.9 -480.268 796.169 929.807 
10532200 18017 -11212.5 1535.6 -1517.05 1070.5 1856.72 
10531500 16249 -9862.6 1758.7 -711.686 531.418 888.201 
3828.5 3
10532702 15858 -8673.22 1573.89 -725 388.356 822.463 
10532200 17644.2 -10902.1 1584.78 -745.556 620.778 970.164 
10531500 15969.4 -9475.44 1747.56 -559.111 774.311 955.072 
3829 3
10532702 15599.5 -8393.4 1547 -526.477 569.903 775.865 
10532200 17358.2 -10541.3 1589 -582.53 734.85 937.734 
10531500 15686 -9135.4 1730.4 -577.28 692.555 901.601 
3829.5 3
10532702 15241.7 -8056 1555.4 -725.761 684.381 997.55 
10532200 17073.6 -10174.3 1637.4 -577.282 744.422 942.029 
10531500 15291.9 -8888 1695.8 -799.391 501.826 943.851 
3830 3
10532702 14976.8 -7677.8 1570.4 -530.862 757.916 925.338 
10532200 16562.6 -9844.6 1596.9 -1024.05 660.721 1218.7 
10531500 14939.7 -8618.8 1672.7 -705.812 539.479 888.374 
3830.5 3
10532702 14744.1 -7281.7 1568.9 -457.171 778.193 902.546 
10532200 16221.8 -9460.1 1603.7 -669.548 755.403 1009.42 
10531500 14577 -8152.6 1632 -712.574 915.914 1160.46 
3831 3
10532702 14301.4 -6805.2 1535 -869.745 936.149 1277.82 
10532200 15926.1 -9028.4 1625.9 -580.943 848.134 1028.02 
10531500 14161.5 -7639.6 1638 -816.306 1007.86 1296.97 
3831.5 3
10532702 13881 -6415.6 1530.8 -844.177 782.329 1150.94 
10532200 15619.7 -8562.6 1653.2 -615.261 935.341 1119.56 
10531500 13853.4 -7343.4 1635.7 -618.675 594.779 858.208 
3832 3
10532702 13496.7 -6139.2 1528.9 -757.988 545.168 933.678 
10532200 15253.2 -8265.4 1565.5 -722.88 586.193 930.687 
10531500 13427.2 -7058.4 1647 -840.631 562.13 1011.26 
3832.5 3
10532702 13114.8 -5816.9 1550 -776.22 655.081 1015.7 
10532200 14909 -7863 1612 -699.593 817.886 1076.28 
10531500 13047.8 -6786.2 1665.3 -771.138 553.252 949.074 
3833 3
10532702 12787.3 -5444 1523.1 -692.389 788.372 1049.25 
10532200 14502.2 -7329.7 1672.3 -860.042 1127.48 1418.06 
10531500 12710 -6456.2 1691.5 -714.165 697.674 998.389 
3833.5 3
10532702 12461.1 -4937.18 1524.45 -629.747 978.413 1163.56 
10532200 14148.3 -6982.45 1627.55 -683.257 670.358 957.194 
10531500 12319.9 -6014 1660.91 -753.071 853.668 1138.36 
3834 3
10532702 12047 -4386.2 1519.5 -813.538 1082.48 1354.11 
10532200 13804.5 -6607.8 1543.8 -675.388 736.06 998.966 
10531500 11946.4 -5509.9 1627.9 -733.81 990.373 1232.61 
3834.5 3
10532702 11718.1 -3857.3 1532.9 -665.789 1070.65 1260.78 
10532200 13422.4 -6238.4 1559 -773.482 747.773 1075.84 
10531500 11561.3 -4860.2 1615.6 -779.555 1315.18 1528.86 
3835 3
10532702 11458.7 -3513 1530 -527.236 699.797 876.181 
10532200 13114.1 -5868.6 1509.5 -626.626 751.626 978.571 
10531500 11278.5 -4415.6 1609.3 -574.797 903.659 1070.98 
3835.5 3
10532702 11055 -3159.1 1507 -786.94 689.864 1046.51 
10532200 12749.8 -5461.1 1454.7 -710.136 794.347 1065.5 
10531500 11086.7 -3970.3 1600.2 -373.879 868.031 945.126 
3836 3
10532702 10742 -2784.5 1528.5 -632.323 756.768 986.169 
10532200 12311.9 -5015.8 1424.1 -884.646 899.596 1261.69 
10531500 10917.6 -3491.6 1619.7 -341.616 967.071 1025.64 
3836.5 3
10532702 10452.1 -2392.3 1554.8 -589.228 797.154 991.284 
10532200 11982.1 -4493.5 1524.8 -670.325 1061.59 1255.51 
10531500 10609.9 -3177.5 1651.8 -625.407 638.415 893.704 
3837 3
10532702 10169.5 -1962.1 1550.2 -567.47 863.855 1033.57 
10532200 11663.8 -4000.2 1539.9 -639.157 990.562 1178.87 
10531500 10350.7 -2776.2 1669.6 -520.482 805.823 959.298 
3837.5 3
10532702 9815.6 -1515.2 1524.5 -693.922 876.275 1117.76 
10532200 11325.2 -3633.8 1478.4 -663.922 718.431 978.231 
10531500 10068.2 -2391.1 1663.6 -553.922 755.098 936.484 
3838 3
10532702 9358.5 -1073.3 1483.9 -910.558 880.279 1266.49 
10532200 11043.8 -3258.5 1453.5 -560.558 747.61 934.422 
10531500 9757.4 -2060 1676.4 -619.124 659.562 904.619 
3838.5 3
10532702 9029.6 -647.3 1484.4 -648.718 840.237 1061.52 
10532200 10712.9 -2804.6 1504.1 -652.663 895.266 1107.91 
10531500 9317.3 -1708.3 1670.4 -868.047 693.688 1111.17 
3839 3
10532702 8611 -250.111 1527.44 -856.033 812.247 1180.06 
10532200 10382.8 -2536.67 1535.78 -675.097 547.921 869.467 
10531500 8963 -1211 1684.78 -724.54 1016.97 1248.68 
3839.5 3
10532702 8218.8 375.9 1466.6 -802.045 1280.19 1510.68 
10532200 10025.2 -2175.4 1470 -731.243 738.787 1039.48 
10531500 8585.4 -791 1654.3 -772.188 858.896 1154.98 
3840 3
10532702 8091.3 772.4 1442.5 -249.023 774.414 813.468 
10532200 9626.9 -1761.5 1440.9 -777.93 808.398 1121.91 
10531500 8314.1 -368.6 1623.1 -529.883 825 980.51 
3840.5 3
10532702 7990.7 1252.6 1402.3 -198.422 947.14 967.701 
10532200 9253.6 -1307.1 1519.9 -736.292 896.252 1159.91 
10531500 7989.9 94.1 1619.2 -639.448 912.623 1114.35 
3841 3
10532702 7795.3 1905.9 1340.9 -397.154 1327.85 1385.97 
10532200 8995.9 -835.5 1522.6 -523.78 958.537 1092.31 
10531500 7835.4 563.4 1592.2 -314.024 953.862 1004.22 
3841.5 3
10532702 7722.5 2501.5 1291.1 -149.487 1223 1232.1 
10532200 8790.1 -429.1 1514.7 -422.587 834.497 935.396 
10531500 7731.1 1137.7 1555.6 -214.168 1179.26 1198.55 
3842 3
10532702 7547.55 3012.82 1280.36 -345.078 1008.52 1065.92 
10532200 8476.36 -24.5455 1536.91 -618.809 797.938 1009.77 
10531500 7603.09 1611.36 1527 -252.483 934.248 967.764 
3842.5 3
10532702 7284.7 3390.7 1280 -503.535 723.912 881.814 
10532200 8209.3 397.5 1560.7 -511.616 808.516 956.791 
10531500 7640.2 2226.1 1513 71.0902 1177.66 1179.8 
3843 2
10532200 8043.8 846.4 1490.4 -341.942 927.479 988.505 
10531500 7434.8 2771.1 1494.3 -424.38 1126.03 1203.35 
3843.5 2
10532200 7855.2 1365 1399.2 -381.01 1047.68 1114.81 
10531500 7289.7 3207 1491.4 -293.131 880.606 928.113 
3844 2
10532200 7799.4 2051.5 1324.8 -107.93 1327.85 1332.23 
10531500 7161.1 3730 1489.1 -248.743 1011.61 1041.74 
3844.5 2
10532200 7682.9 2590.7 1274.1 -234.879 1087.1 1112.18 
10531500 6978.7 4413.7 1532.6 -367.742 1378.43 1426.64 
3845 2
10532200 7677.7 2997.1 1272.9 -10.6996 836.214 836.282 
10531500 6770.9 5098.9 1548.2 -427.572 1409.88 1473.29 
3845.5 2
10532200 7598.6 3470.9 1269.2 -160.446 961.055 974.356 
10531500 6746 5784.3 1546.4 -50.5071 1390.26 1391.18 
3846 2
10532200 7328.5 3934.8 1269 -541.283 929.659 1075.76 
10531500 6788.1 6522 1545.9 84.3687 1478.36 1480.76 
3846.5 1
10532200 7072.8 4488.2 1269 -501.373 1085.1 1195.33 
3847 1
10532200 6933.1 5017.4 1269 -277.183 1050 1085.97 
