# Supplementary material for: Intrinsic group behaviour II: On the dependence of triad spatial dynamics on social and personal features; and on the effect of social interaction on small group dynamics
Source: PLoS One. 2019 Dec 3;14(12):e0225704. doi: 10.1371/journal.pone.0225704 (PMC6890182; doi:10.1371/journal.pone.0225704)
Supplement: S4 Data Set — (ZIP) [file pone.0225704.s004.zip › set_3_nint/group_traj_triad_noint/traj_3_0324_10.dat]

3 10503300 10502900 10510200 0 0 1 0 1 1 0 36.6667 0 60 1521.09 1777.27 1121.49 
3629.5 1
10502900 46400 -23338.4 1065.4 0 0 0 
3630 1
10502900 46194.2 -23321.6 1033.4 -576.471 47.0588 578.388 
3630.5 1
10502900 46011.6 -23335.4 1034.6 -379.626 -28.6902 380.708 
3631 1
10502900 45890.2 -22952.3 1042 -237.573 749.706 786.448 
3631.5 1
10502900 45887.7 -22720.2 1068 -5.01002 465.13 465.157 
3632 1
10502900 46061.6 -22394.9 1347.3 352.738 659.838 748.205 
3632.5 1
10502900 46083.1 -22121.5 1748 42.9142 545.709 547.393 
3633 2
10503300 46203.2 -22664.4 1881.8 0 0 0 
10502900 45933.8 -21936.2 1707.09 -285.98 355.016 455.874 
3633.5 2
10503300 46006.1 -22533.7 1851 -537.057 356.131 644.406 
10502900 45874.2 -21773.2 1702.5 -116.898 319.572 340.282 
3634 2
10503300 45692 -22339.9 1794.3 -637.12 393.103 748.633 
10502900 46045.5 -21536.6 1710.8 347.465 479.919 592.498 
3634.5 2
10503300 45389.9 -22113.5 1801.2 -617.791 462.986 772.025 
10502900 46027.4 -21276.5 1695.6 -37.0143 531.902 533.188 
3635 2
10503300 44999.5 -21915.7 1772.45 -773.159 391.629 866.688 
10502900 45824.4 -21036.3 1660.91 -402.052 475.698 622.844 
3635.5 2
10503300 44662.9 -21638.8 1726.4 -667.767 549.459 864.765 
10502900 45406.2 -21033.5 1639.2 -829.69 5.50144 829.708 
3636 2
10503300 44153.3 -21472.7 1691.1 -1031.58 336.235 1084.99 
10502900 44768.7 -21144.3 1629.1 -1290.49 -224.291 1309.83 
3636.5 2
10503300 43542.9 -21375.5 1709.6 -1233.13 196.364 1248.67 
10502900 44289 -21400.5 1585.5 -969.091 -517.576 1098.65 
3637 2
10503300 43124.2 -21409.8 1806.8 -851.016 -69.7154 853.867 
10502900 44020.6 -21866.5 1532.1 -545.528 -947.154 1093.02 
3637.5 2
10503300 42740.7 -21361.8 1812.4 -787.474 98.5626 793.619 
10502900 43428.8 -22023.7 1586.1 -1215.2 -322.793 1257.34 
3638 2
10503300 42213.5 -20998.1 1782.45 -1019.64 703.499 1238.78 
10502900 42836.9 -21843 1636.09 -1144.86 349.516 1197.02 
3638.5 2
10503300 41786.4 -20836.7 1814 -847.511 320.22 905.989 
10502900 42303.7 -21672.6 1657.4 -1057.95 338.095 1110.66 
3639 2
10503300 41475.3 -20751.7 1810.82 -637.556 174.124 660.906 
10502900 41768.2 -21498.8 1650.64 -1097.37 356.11 1153.71 
3639.5 2
10503300 41151.4 -20539.3 1783.5 -627.628 411.616 750.563 
10502900 41200.1 -21452.2 1625.08 -1100.97 90.4099 1104.67 
3640 2
10503300 40625.1 -20151.5 1760.15 -1030.02 759.045 1279.49 
10502900 40670.2 -21270.4 1606 -1037.04 355.738 1096.36 
3640.5 2
10503300 39883 -19662.5 1700.27 -1463.66 964.332 1752.78 
10502900 39913.5 -20920.7 1627.45 -1492.32 689.659 1643.98 
3641 2
10503300 39466.8 -19586.5 1669.36 -849.351 155.288 863.43 
10502900 39191.5 -20655.5 1766.09 -1473.65 541.187 1569.89 
3641.5 2
10503300 39037.2 -19410.3 1735.27 -869.709 356.643 939.994 
10502900 38680 -20512.5 1763.18 -1035.33 289.474 1075.04 
3642 2
10503300 38657.7 -19174.4 1706.5 -742.626 461.59 874.391 
10502900 38154.9 -20387.6 1773.4 -1027.59 244.512 1056.28 
3642.5 2
10503300 38074.6 -18949.4 1694.6 -1199.79 462.963 1286.02 
10502900 37664.4 -20276.6 1756.7 -1009.26 228.395 1034.78 
3643 2
10503300 37505.5 -18829.8 1713.3 -1149.7 241.616 1174.81 
10502900 37181.3 -20066.4 1698.5 -975.96 424.646 1064.34 
3643.5 2
10503300 36978.6 -18767.9 1716.36 -1047.44 123.044 1054.64 
10502900 36685.8 -19868.7 1708.36 -985.053 392.988 1060.55 
3644 2
10503300 36488.6 -18587.7 1709 -982.037 361.14 1046.34 
10502900 36098.1 -19696.1 1634.1 -1177.79 345.946 1227.55 
3644.5 2
10503300 35971.3 -18468.9 1753 -1073.24 246.473 1101.17 
10502900 35441.3 -19499.1 1619.5 -1362.66 408.714 1422.63 
3645 2
10503300 35457.4 -18342 1757.73 -988.339 244.038 1018.02 
10502900 34868.1 -19225.5 1635.64 -1102.33 526.066 1221.42 
3645.5 2
10503300 34979.7 -18164.9 1789.89 -959.231 355.645 1023.04 
10502900 34331.9 -19055.8 1625.44 -1076.71 340.899 1129.39 
3646 2
10503300 34603.4 -18061.6 1774.6 -782.259 214.738 811.198 
10502900 33800.1 -18948.2 1629.1 -1105.59 223.654 1127.99 
3646.5 2
10503300 34063.5 -18064.6 1748 -1052.35 -5.91884 1052.36 
10502900 33317.8 -18880.6 1606.73 -940.121 131.703 949.301 
3647 2
10503300 33445.7 -18150.1 1765.6 -1159.18 -160.345 1170.22 
10502900 32714 -18756.7 1617.7 -1132.87 232.526 1156.48 
3647.5 2
10503300 32986.5 -17828.3 1704 -933.333 654.065 1139.7 
10502900 32088.2 -18634.8 1584.4 -1271.95 247.764 1295.86 
3648 2
10503300 32714.3 -17719.9 1722.1 -561.237 223.505 604.104 
10502900 31243.1 -18369.8 1530.5 -1742.47 546.392 1826.13 
3648.5 2
10503300 32157.4 -17603 1675.1 -1141.19 239.549 1166.06 
10502900 30832.3 -18259 1481.5 -841.803 227.049 871.885 
3649 2
10503300 31431.5 -17390.8 1688.45 -1443.23 421.833 1503.62 
10502900 30251 -17945.1 1454.27 -1155.67 624.074 1313.4 
3649.5 2
10503300 30951 -17172.5 1641.1 -958.991 435.765 1053.35 
10502900 29690.5 -17667.9 1500.3 -1118.76 553.275 1248.1 
3650 2
10503300 30404.9 -17014.3 1683.3 -1119.06 324.18 1165.07 
10502900 29192.7 -17492 1588.9 -1020.08 360.451 1081.89 
3650.5 2
10503300 29822 -16785.7 1753.5 -1145.19 449.116 1230.1 
10502900 28572.3 -17321.1 1635.6 -1218.86 335.756 1264.26 
3651 2
10503300 29348.1 -16602.2 1802.3 -940.278 364.087 1008.31 
10502900 28000.9 -17112.6 1660.2 -1133.73 413.69 1206.85 
3651.5 2
10503300 28886.8 -16393.6 1794.82 -920.722 416.295 1010.46 
10502900 27519.4 -16885.1 1692.36 -961.15 454.11 1063.03 
3652 2
10503300 28449.9 -16231.8 1850.2 -846.741 313.636 902.96 
10502900 26959.4 -16661.1 1636.9 -1085.2 434.091 1168.8 
3652.5 2
10503300 27960.9 -16056.1 1739.4 -1020.88 366.806 1084.77 
10502900 26302.5 -16294 1623.3 -1371.4 766.388 1571.01 
3653 2
10503300 27503.1 -15935.8 1704.2 -911.952 239.641 942.913 
10502900 25702.8 -15972.5 1646.2 -1194.62 640.438 1355.46 
3653.5 2
10503300 26870 -15705.8 1668.3 -1271.29 461.847 1352.58 
10502900 25100 -15709.6 1661.9 -1210.44 527.912 1320.55 
3654 2
10503300 26304.1 -15600.1 1672.91 -1096.72 204.863 1115.69 
10502900 24618.9 -15416.5 1620.55 -932.347 568.111 1091.8 
3654.5 2
10503300 25746.8 -15442.5 1719.9 -1121.31 317.084 1165.28 
10502900 24194.2 -15247.7 1592.5 -854.545 339.546 919.532 
3655 2
10503300 25096.9 -15236.7 1829.64 -1286.91 407.471 1349.88 
10502900 23739.5 -14993.2 1588.45 -900.486 503.996 1031.93 
3655.5 2
10503300 24646.6 -15159.3 1770.5 -886.435 152.416 899.443 
10502900 23208.9 -14712.8 1582.3 -1044.4 551.933 1181.27 
3656 2
10503300 24281.8 -15058.5 1736 -760 210 788.48 
10502900 22625.1 -14521.5 1538.3 -1216.25 398.542 1279.88 
3656.5 2
10503300 23724.5 -14811.2 1751 -1103.65 489.739 1207.43 
10502900 21993.5 -14229.7 1575.09 -1250.6 577.768 1377.62 
3657 2
10503300 23229.9 -14563 1712.5 -951.066 477.273 1064.1 
10502900 21506.8 -13950.2 1622.7 -936.049 537.552 1079.42 
3657.5 2
10503300 22609.9 -14338.1 1666.8 -1273.1 461.807 1354.27 
10502900 21043.9 -13776.4 1620.7 -950.513 356.879 1015.3 
3658 2
10503300 22207.5 -14062.7 1699.9 -834.855 571.369 1011.65 
10502900 20635.6 -13599.9 1597.1 -847.095 366.183 922.854 
3658.5 2
10503300 21688.7 -13832.6 1700.27 -990.024 439.053 1083.01 
10502900 20169.4 -13357.5 1602.91 -889.764 462.509 1002.79 
3659 2
10503300 21236.7 -13604.1 1751.3 -904.055 457.073 1013.03 
10502900 19739.2 -13177.1 1621.9 -860.327 360.891 932.955 
3659.5 2
10503300 20838.8 -13376.5 1738 -815.369 466.393 939.334 
10502900 19350.7 -12878.9 1620.1 -796.107 611.066 1003.59 
3660 2
10503300 20380.3 -13095 1710.5 -918.838 564.128 1078.19 
10502900 19134.3 -12656.2 1652.8 -433.667 446.293 622.29 
3660.5 2
10503300 19945.5 -12816 1700.73 -854.135 548.134 1014.89 
10502900 18741.5 -12425.3 1642 -771.62 453.688 895.115 
3661 2
10503300 19616.9 -12511.4 1718.6 -653.371 605.567 890.845 
10502900 18379.1 -12197.5 1602.8 -720.568 452.828 851.041 
3661.5 2
10503300 19205.5 -12262.8 1693.3 -858.873 518.998 1003.5 
10502900 17915 -11885.5 1579.8 -968.894 651.357 1167.48 
3662 3
10510200 19710.1 -13163.8 1037.3 0 0 0 
10503300 18834.9 -12010 1668.09 -719.594 490.874 871.076 
10502900 17242.4 -11466.8 1584.73 -1306.09 812.974 1538.44 
3662.5 3
10510200 19321.1 -12885 1058.73 -797.15 571.311 980.737 
10503300 18318.7 -11666.8 1700.09 -1008.17 670.277 1210.65 
10502900 16963.3 -11220.3 1606.18 -545.099 481.534 727.33 
3663 3
10510200 18924.8 -12587 1066.09 -817.057 614.433 1022.31 
10503300 17543.1 -11347.5 1718 -1599.25 658.482 1729.51 
10502900 16589.9 -10915.2 1625 -769.822 629.053 994.15 
3663.5 3
10510200 18549.6 -12377.5 1049.09 -757.943 423.14 868.059 
10503300 16941 -11196.7 1748.91 -1216.35 304.5 1253.88 
10502900 16333.7 -10653.5 1630.91 -517.539 528.558 739.744 
3664 3
10510200 18222.3 -12176.9 1018.3 -669.4 410.318 785.147 
10503300 16681.9 -10938.3 1766.7 -529.857 528.481 748.359 
10502900 16239.9 -10461.6 1702 -191.876 392.526 436.913 
3664.5 3
10510200 17772.5 -11883 986.4 -916.09 598.574 1094.31 
10503300 16514.5 -10584.1 1781.3 -340.937 721.385 797.894 
10502900 15990.4 -10251.9 1667.5 -508.147 427.088 663.79 
3665 3
10510200 17299.3 -11623.8 959.636 -906.566 496.517 1033.63 
10503300 16150.6 -10213.6 1778.09 -697.057 709.7 994.768 
10502900 15593.5 -9859.73 1657.36 -760.432 751.289 1068.97 
3665.5 3
10510200 16899.2 -11200.1 1058.4 -785.997 832.452 1144.89 
10503300 15798.3 -9718.4 1797.1 -692.213 972.959 1194.07 
10502900 15234.7 -9493.1 1657.1 -704.822 720.289 1007.77 
3666 3
10510200 16619.7 -10838.5 1060.5 -565.789 731.984 925.158 
10503300 15488.4 -9409.9 1801.5 -627.328 624.494 885.174 
10502900 14885.1 -9153 1640.4 -707.692 688.462 987.323 
3666.5 3
10510200 16276.9 -10469.5 1098.73 -696.729 750.092 1023.75 
10503300 15173.6 -9071.73 1801.73 -639.763 687.343 939.009 
10502900 14471.7 -8717.91 1622.55 -840.188 884.331 1219.82 
3667 3
10510200 15671.4 -9795.18 1107.36 -1151.23 1281.89 1722.95 
10503300 14770 -8771.18 1780.18 -767.37 571.379 956.729 
10502900 13947.7 -8350.36 1610.45 -996.198 698.756 1216.83 
3667.5 3
10510200 15162.7 -9157.9 1110.5 -1057.51 1324.91 1695.21 
10503300 14378.3 -8462.5 1735.8 -814.345 641.75 1036.82 
10502900 13604.7 -8084.8 1587.9 -713.154 552.107 901.893 
3668 3
10510200 14576 -8839.8 1122.1 -1185.25 642.626 1348.26 
10503300 14034.7 -8257.2 1723.7 -694.141 414.747 808.609 
10502900 13331.2 -7833.3 1606.5 -552.525 508.081 750.62 
3668.5 3
10510200 13921.6 -8539.3 1102.4 -1311.42 602.204 1443.08 
10503300 13683.9 -7926.6 1715.2 -703.006 662.525 966 
10502900 13065.6 -7560.9 1648.5 -532.265 545.892 762.433 
3669 3
10510200 13337.1 -8209.2 1110 -1183.2 668.219 1358.85 
10503300 13381.5 -7565.7 1725.5 -612.146 730.567 953.127 
10502900 12795.7 -7366.6 1676 -546.356 393.32 673.206 
3669.5 3
10510200 12837.4 -7765 1082 -985.673 876.134 1318.77 
10503300 13186.9 -7168.36 1802.64 -383.808 783.701 872.637 
10502900 12644.4 -7056.27 1679.18 -298.494 612.085 680.99 
3670 3
10510200 12240 -7547.4 1080.5 -1192.34 434.331 1268.99 
10503300 13016.3 -6833.2 1787.4 -340.537 668.989 750.674 
10502900 12470.2 -6733.8 1667.2 -347.632 643.658 731.535 
3670.5 3
10510200 11855 -7217.6 1034.3 -782.52 670.325 1030.38 
10503300 12862.7 -6540.4 1781.7 -312.195 595.122 672.039 
10502900 12375.8 -6413.6 1712.9 -191.87 650.813 678.507 
3671 3
10510200 11508.2 -6808.55 979.364 -673.433 794.281 1041.34 
10503300 12692.7 -6135.64 1776 -330.044 785.949 852.435 
10502900 12154.5 -5951.91 1725.09 -429.797 896.487 994.191 
3671.5 3
10510200 11123.8 -6361.8 926.7 -747.825 869.155 1146.59 
10503300 12303.8 -5962.6 1776.5 -756.668 336.647 828.177 
10502900 11985.7 -5507.1 1748.3 -328.316 865.387 925.574 
3672 3
10510200 10925.7 -5861.3 956.7 -393.837 995.03 1070.14 
10503300 11907.1 -5252.1 1746 -788.668 1412.52 1617.78 
10502900 11331.5 -5050.1 1681.1 -1300.6 908.549 1586.51 
3672.5 3
10510200 10712.6 -5428.2 958.7 -436.68 887.5 989.114 
10503300 11547.7 -4666.2 1716.6 -736.475 1200.61 1408.5 
10502900 10916.8 -4717.1 1600.7 -849.795 682.377 1089.86 
3673 3
10510200 10428.7 -5025.2 987.8 -587.785 834.369 1020.62 
10503300 11221.8 -4380.3 1697.2 -674.741 591.925 897.581 
10502900 10559.5 -4329.8 1579.2 -739.752 801.863 1090.97 
3673.5 3
10510200 10087.4 -4713.09 1001.55 -679.953 621.731 921.35 
10503300 10849.8 -4038.64 1681.73 -741 680.605 1006.13 
10502900 10208.5 -4028.73 1581.36 -699.294 599.746 921.253 
3674 3
10510200 9715 -4355.9 1015.4 -721.635 692.23 999.97 
10503300 10490.1 -3640.6 1707.5 -697.128 771.388 1039.72 
10502900 9917.9 -3702.7 1652.1 -563.09 631.836 846.337 
3674.5 3
10510200 9254.1 -4038.8 961.8 -968.277 666.176 1175.31 
10503300 10158.7 -3312.5 1760.6 -696.218 689.286 979.712 
10502900 9591.4 -3477.1 1648.4 -685.924 473.95 833.739 
3675 3
10510200 8838.4 -3807.4 1109.4 -848.367 472.245 970.949 
10503300 9781 -3034.5 1769.3 -770.816 567.347 957.1 
10502900 9238.1 -3131.5 1675.7 -721.02 705.306 1008.63 
3675.5 3
10510200 8450.27 -3563.73 1031.55 -753.645 473.151 889.861 
10503300 9458.55 -2695.91 1748.45 -626.125 657.458 907.901 
10502900 8954.27 -2758.73 1665.36 -551.121 723.831 909.761 
3676 3
10510200 8051.8 -3201.9 930.4 -773.733 702.577 1045.12 
10503300 9171.1 -2377 1765 -558.147 619.241 833.659 
10502900 8649.5 -2366.5 1648.4 -591.792 761.606 964.501 
3676.5 3
10510200 7764.5 -2801.2 877.4 -570.04 795.04 978.281 
10503300 8768.1 -1797.7 1772.3 -799.603 1149.4 1400.18 
10502900 8218.4 -1926.6 1657.5 -855.357 872.817 1222.07 
3677 3
10510200 7440.3 -2436.2 851.7 -641.98 722.772 966.715 
10503300 8234.2 -1250.7 1746.5 -1057.23 1083.17 1513.6 
10502900 7747.3 -1486.8 1638.9 -932.871 870.891 1276.21 
3677.5 3
10510200 7173.8 -2167 900.2 -550.62 556.198 782.649 
10503300 7872.9 -849.1 1730.5 -746.488 829.752 1116.12 
10502900 7387.5 -1044.6 1589.4 -743.388 913.636 1177.86 
3678 3
10510200 6681.09 -1670.73 965.909 -1015.9 1023.24 1441.9 
10503300 7477 -489.364 1731.64 -816.289 741.724 1102.94 
10502900 7007.82 -789.727 1600.55 -782.849 525.511 942.876 
3678.5 3
10510200 6118.7 -914.9 1021.7 -1127.04 1514.68 1887.98 
10503300 7034.1 -88.2 1729.4 -887.575 803.935 1197.54 
10502900 6633.4 -426.5 1590.1 -750.337 727.91 1045.4 
3679 3
10510200 5566.18 -161.364 965.091 -1062.53 1449.11 1796.91 
10503300 6603.55 231 1708.55 -827.99 613.846 1030.72 
10502900 6197.82 -83.6364 1567.45 -837.657 659.353 1066.03 
3679.5 3
10510200 5093.1 397.2 968.4 -918.605 1084.59 1421.33 
10503300 6096.6 628 1679.8 -984.36 770.874 1250.28 
10502900 5770.3 251.6 1578.3 -830.132 650.944 1054.92 
3680 3
10510200 4673.2 903.4 938.8 -831.485 1002.38 1302.35 
10503300 5736.6 927.3 1647.9 -712.871 592.673 927.064 
10502900 5318.7 587.8 1574.3 -894.257 665.743 1114.86 
3680.5 3
10510200 4342.2 1252.3 915.6 -664.659 700.602 965.72 
10503300 5475.7 1177.4 1589.8 -523.896 502.209 725.727 
10502900 5050.2 897.8 1503.9 -539.157 622.49 823.519 
3681 3
10510200 4030.9 1527.5 908.1 -632.724 559.35 844.518 
10503300 5033.2 1575.6 1538.6 -899.39 809.35 1209.94 
10502900 4617.1 1087.2 1494 -880.285 384.959 960.778 
3681.5 3
10510200 3798.6 2003.9 878.5 -472.154 968.293 1077.27 
10503300 4588.3 1861 1525.3 -904.268 580.081 1074.33 
10502900 4064.1 1139.7 1519.6 -1123.98 106.707 1129.04 
3682 3
10510200 3537.91 2550.45 831.455 -523.476 1097.5 1215.95 
10503300 4257.91 2097.91 1523.45 -663.436 475.721 816.368 
10502900 3707.45 1399.64 1515.55 -716.156 521.961 886.184 
3682.5 3
10510200 3230.8 2898.1 897.3 -592.875 671.13 895.498 
10503300 3819.8 2371 1596.8 -845.77 527.203 996.629 
10502900 3204.7 1714 1522.6 -970.569 606.88 1144.69 
3683 3
10510200 2889 3150.3 966.7 -693.306 511.562 861.608 
10503300 3361.6 2547.4 1687.1 -929.412 357.809 995.909 
10502900 2639.9 2064.6 1615.9 -1145.64 711.156 1348.42 
3683.5 3
10510200 2696.9 3398.4 1168.4 -392.041 506.327 640.361 
10503300 2989.7 2705.7 1724.5 -758.98 323.061 824.875 
10502900 2141 2315 1620 -1018.16 511.02 1139.21 
3684 3
10510200 2376.9 3628.8 1124.9 -662.526 477.019 816.387 
10503300 2570.1 2883.7 1720 -868.737 368.53 943.673 
10502900 1805.3 2475.3 1642.7 -695.031 331.884 770.205 
3684.5 3
10510200 1967.9 3748.1 1055.1 -803.536 234.381 837.022 
10503300 2075 3084.4 1728.3 -972.692 394.303 1049.57 
10502900 1472.3 2687.9 1676.8 -654.224 417.682 776.187 
3685 3
10510200 1511.8 3932.2 1012.9 -903.168 364.554 973.968 
10503300 1655.4 3312.8 1775.5 -830.891 452.277 946.01 
10502900 997.7 2949.4 1688.6 -939.802 517.822 1073.02 
3685.5 3
10510200 1130.2 4222.4 1021.4 -758.648 576.938 953.103 
10503300 1146 3524.5 1799.7 -1012.72 420.875 1096.7 
10502900 610.2 3106 1681.5 -770.378 311.332 830.909 
3686 3
10510200 728.7 4517.4 949 -793.478 583.004 984.633 
10503300 679.8 3740.8 1752.1 -921.344 427.47 1015.68 
10502900 7.9 3237.1 1657.4 -1190.32 259.091 1218.19 
3686.5 3
10510200 312 4746.4 882.9 -846.951 465.447 966.42 
10503300 40.3 3928.8 1726.4 -1299.8 382.114 1354.8 
10502900 -541.4 3443.6 1623.7 -1116.46 419.715 1192.75 
3687 3
10510200 -282.8 4966.4 863.3 -1223.87 452.675 1304.9 
10503300 -417.6 4218.2 1747.8 -942.181 595.473 1114.58 
10502900 -933 3721.5 1621.6 -805.761 571.811 988.038 
3687.5 3
10510200 -827.091 5159.45 979.727 -1079.94 383.045 1145.86 
10503300 -889.818 4451.55 1754.55 -936.941 462.987 1045.09 
10502900 -1383.91 3965.18 1630.55 -894.661 483.496 1016.95 
3688 3
10510200 -1362.2 5312.4 1060.2 -1021.2 291.881 1062.09 
10503300 -1385.9 4668.5 1751 -946.721 414.035 1033.3 
10502900 -1865 4155.6 1619.7 -918.112 363.393 987.413 
3688.5 3
10510200 -1842.9 5440.5 1079.8 -948.126 252.663 981.214 
10503300 -1806.6 4801.7 1757.5 -829.783 262.722 870.381 
10502900 -2262.6 4362.5 1633.8 -784.221 408.087 884.046 
3689 3
10510200 -2355.1 5528.4 1071.4 -1053.91 180.864 1069.32 
10503300 -2216.3 4935 1759.3 -843.004 274.28 886.502 
10502900 -2653.4 4452.7 1643.9 -804.115 185.597 825.256 
3689.5 3
10510200 -2872.1 5438.9 1049.5 -1079.33 -186.848 1095.39 
10503300 -2562.8 5008.3 1767.8 -723.382 153.027 739.391 
10502900 -3062.2 4640.6 1639.6 -853.445 392.276 939.281 
3690 3
10510200 -3337.64 5435.45 1112.18 -920.032 -6.8092 920.058 
10503300 -2880.18 5074.91 1791.36 -627.237 131.639 640.901 
10502900 -3638.64 4840.64 1619.09 -1139.2 395.329 1205.85 
3690.5 3
10510200 -3640.4 5402.9 1423.8 -592.492 -63.7075 595.908 
10503300 -3180.6 5462.1 1816.1 -587.903 757.712 959.04 
10502900 -4153.5 5055.8 1591.2 -1007.56 421.064 1092 
3691 3
10510200 -3921.1 5551 1603.6 -570.528 301.016 645.069 
10503300 -3491.5 5776 1813.5 -631.911 638.008 897.978 
10502900 -4732.4 5255 1404.9 -1176.63 404.878 1244.34 
3691.5 3
10510200 -4190.6 5501.6 1637.1 -527.397 -96.6732 536.184 
10503300 -3895.5 5905.5 1813.8 -790.607 253.425 830.231 
10502900 -5405.2 5416.7 1147.2 -1316.63 316.438 1354.13 
3692 2
10510200 -4629.7 5463 1625.1 -862.672 -75.835 865.999 
10502900 -6029.9 5660.9 1267.2 -1227.31 479.764 1317.75 
3692.5 2
10510200 -5112.9 5652.2 1610.7 -986.122 386.122 1059.02 
10502900 -6526.6 5735.8 1335.6 -1013.67 152.857 1025.13 
3693 2
10510200 -5708.1 5889.1 1549.1 -1217.18 484.458 1310.05 
10502900 -6880 5769 1334.6 -722.699 67.8937 725.881 
3693.5 2
10510200 -6585.45 6159.73 1548.18 -1751.21 540.174 1832.62 
10502900 -7350.27 5952.18 1324.55 -938.668 365.632 1007.37 
3694 2
10510200 -7164.11 6884.78 1560.56 -1141.33 1430.08 1829.69 
10502900 -7827 6175.67 1400.56 -940.29 440.799 1038.48 
3694.5 2
10510200 -7989.1 7364.3 1512.4 -1729.54 1005.29 2000.47 
10502900 -8097.2 6501.1 1281.4 -566.457 682.25 886.757 
3695 2
10510200 -8456.2 7562.7 1431.7 -943.636 400.808 1025.23 
10502900 -8396.8 6815.1 1449 -605.253 634.343 876.768 
3695.5 2
10510200 -8798.7 7737.9 1385.1 -683.633 349.701 767.883 
10502900 -8869 7017.7 1444.1 -942.515 404.391 1025.61 
3696 2
10510200 -9272.82 7982.64 1003.55 -911.766 470.647 1026.07 
10502900 -9064.73 7361.36 1465.36 -376.399 660.892 760.561 
3696.5 2
10510200 -9799.2 8184.7 844.7 -1038.23 398.548 1112.1 
10502900 -9171.5 7816.2 1354.3 -210.597 897.113 921.5 
3697 2
10510200 -10308.8 8568.91 860.545 -1019.24 768.418 1276.44 
10502900 -9382 8358.27 1421.18 -421 1084.15 1163.02 
3697.5 2
10510200 -10717.8 9005.5 827 -794.139 847.749 1161.61 
10502900 -9689.8 8837 1413.3 -597.67 929.568 1105.13 
3698 2
10510200 -10894.6 9499.2 866 -366.046 1022.15 1085.72 
10502900 -10070.9 9317.5 1400 -789.027 994.824 1269.74 
3698.5 2
10510200 -11119.9 10024.3 824.5 -463.58 1080.45 1175.71 
10502900 -10379.7 9858.6 1358.6 -635.391 1113.37 1281.92 
3699 2
10510200 -11400.9 10624.1 837.909 -553.168 1180.69 1303.85 
10502900 -10612.4 10395.9 1411.64 -457.999 1057.7 1152.6 
3699.5 1
10502900 -10781.4 10868.7 1353.5 -337.398 943.694 1002.2 
3700 1
10502900 -10938.7 11492.4 1360.08 -303.019 1201.77 1239.38 
3700.5 1
10502900 -10991.2 12060.6 1244 -103.935 1125.15 1129.94 
3701 1
10502900 -11048.8 12626.5 1369.69 -117.261 1150.25 1156.21 
3701.5 1
10502900 -11076.8 13197.3 1326.92 -56.4258 1150.8 1152.18 
3702 1
10502900 -10929.3 13737.4 1397.58 303.498 1111.28 1151.98 
3702.5 1
10502900 -10979.4 14382 1570.64 -100.261 1291.75 1295.64 
3703 1
10502900 -10898.5 14730.7 1636.2 161.727 697.4 715.907 
3703.5 1
10502900 -10771.6 15204.8 1731.36 257.853 963.655 997.556 
3704 1
10502900 -10612.9 15938.7 1721.73 314.311 1453.29 1486.89 
3704.5 1
10502900 -10569.7 16532.3 1851.55 84.1751 1157.01 1160.07 
3705 1
10502900 -10609.5 17033.5 1722.64 -78.6921 990.658 993.778 
3705.5 1
10502900 -10564.2 17572.3 1650.1 91.7924 1090.6 1094.45 
3706 1
10502900 -10514.4 18244.9 1610.9 103.75 1401.25 1405.09 
3706.5 1
10502900 -10394.3 18971.7 1560.1 229.637 1389.67 1408.52 
3707 1
10502900 -10414.5 19632.1 1541.4 -40.3194 1318.16 1318.78 
3707.5 1
10502900 -10323 20179 1637.8 184.848 1104.85 1120.2 
3708 1
10502900 -10237.4 20825.2 1837.2 172.581 1302.82 1314.2 
