# Supplementary material for: Intrinsic group behaviour II: On the dependence of triad spatial dynamics on social and personal features; and on the effect of social interaction on small group dynamics
Source: PLoS One. 2019 Dec 3;14(12):e0225704. doi: 10.1371/journal.pone.0225704 (PMC6890182; doi:10.1371/journal.pone.0225704)
Supplement: S4 Data Set — (ZIP) [file pone.0225704.s004.zip › set_3_nint/group_traj_triad_noint/traj_3_0324_9.dat]

3 10475100 10471700 10471900 0 0 1 0 2 1 0 26.6667 0 40 1705.91 1871.33 1607.69 
3437 1
10471700 46832.3 -22007.3 1454 0 0 0 
3437.5 1
10471700 46834.8 -22285.6 1485.9 7.42972 -838.153 838.186 
3438 1
10471700 46924.6 -22743.4 1498.78 183.549 -936.287 954.109 
3438.5 1
10471700 46970.1 -23330.9 1504.3 93.7128 -1208.76 1212.38 
3439 2
10471900 45700.2 -24739 1759.17 0 0 0 
10471700 46623.6 -24104.7 1518.5 -691.617 -1544.51 1692.29 
3439.5 2
10471900 45282.2 -24859.7 1840.1 -1024.43 -295.833 1066.29 
10471700 45828.2 -24123.3 1557 -1559.61 -36.4706 1560.03 
3440 2
10471900 44776.9 -24619.4 1827.67 -1024.97 487.334 1134.93 
10471700 45311 -23603 1601 -1049.09 1055.38 1488.09 
3440.5 2
10471900 44270.5 -24538.7 1812.8 -996.829 158.946 1009.42 
10471700 44885.2 -23454.1 1601.9 -838.189 293.11 887.961 
3441 2
10471900 43919.3 -24446.6 1813.11 -710.864 186.527 734.928 
10471700 44409.1 -23365.2 1582.11 -963.743 179.915 980.392 
3441.5 2
10471900 43485.9 -24298.8 1791.73 -872.081 297.258 921.351 
10471700 43915.7 -23084.2 1598.64 -992.724 565.474 1142.48 
3442 2
10471900 42821.1 -24023.7 1803.67 -1280.92 530.157 1386.3 
10471700 43251 -22938.4 1502.78 -1280.78 280.804 1311.21 
3442.5 2
10471900 42260.3 -23820.2 1878.3 -1149.2 416.94 1222.5 
10471700 42763.9 -22787 1519.5 -998.156 310.337 1045.29 
3443 2
10471900 41732 -23560.7 1893.7 -1071.6 526.369 1193.9 
10471700 42104.4 -22613.4 1598.8 -1337.73 352.13 1383.3 
3443.5 2
10471900 41345.9 -23362.8 1836.6 -763.043 391.107 857.438 
10471700 41637.4 -22438 1614.5 -922.925 346.64 985.875 
3444 2
10471900 40989.7 -23198.2 1817.56 -716.767 331.142 789.564 
10471700 41157.1 -22258.8 1609.56 -966.376 360.608 1031.47 
3444.5 2
10471900 40408.6 -22843.2 1781.89 -1181.12 721.545 1384.08 
10471700 40655.8 -22101.4 1684.11 -1018.97 319.783 1067.97 
3445 2
10471900 39856.3 -22665.5 1763.3 -1104.51 355.444 1160.3 
10471700 40176.4 -21950.8 1687.2 -958.756 301.289 1004.98 
3445.5 2
10471900 39405.3 -22407.2 1822 -896.62 513.519 1033.26 
10471700 39697.2 -21511.3 1660.9 -952.684 873.757 1292.69 
3446 2
10471900 38900.3 -22073.3 1835.3 -976.789 645.841 1170.99 
10471700 39145 -21249.2 1675.5 -1068.09 506.963 1182.29 
3446.5 2
10471900 38337.5 -21781.9 1863.2 -1118.89 579.324 1259.97 
10471700 38741.6 -20962.8 1717.6 -801.988 569.384 983.556 
3447 2
10471900 37817.7 -21781.9 1913.44 -1067.42 0.022815 1067.42 
10471700 38296.2 -20833.1 1742.33 -914.533 266.302 952.517 
3447.5 2
10471900 37445.3 -21541.1 1947.9 -770.945 498.528 918.089 
10471700 37839.3 -20685.2 1709.1 -946.009 306.234 994.34 
3448 2
10471900 36996.9 -21403.4 1935.6 -865.637 265.83 905.535 
10471700 37311.3 -20530.8 1693.1 -1019.31 298.069 1061.99 
3448.5 2
10471900 36531.4 -21291.5 1879.2 -909.18 218.555 935.08 
10471700 36852.4 -20348.9 1653.9 -896.289 355.273 964.133 
3449 2
10471900 36180.2 -21013.7 1852.22 -709.45 561.279 904.629 
10471700 36398 -20164.9 1675.22 -917.98 371.74 990.392 
3449.5 2
10471900 35543 -20784.4 1875.9 -1289.92 464.103 1370.87 
10471700 35992.5 -19947.3 1628.8 -820.85 440.463 931.559 
3450 2
10471900 34904.6 -20629.1 1862.3 -1274.25 309.98 1311.41 
10471700 35359.1 -19748.4 1621.1 -1264.27 397.006 1325.14 
3450.5 2
10471900 34359 -20452.8 1863 -1076.13 347.732 1130.92 
10471700 34764.4 -19539.9 1632.6 -1172.98 411.243 1242.98 
3451 2
10471900 33877.1 -20244.6 1871.56 -954.235 412.365 1039.52 
10471700 34243.9 -19303.4 1669.33 -1030.72 468.229 1132.08 
3451.5 2
10471900 33349.8 -20087.9 1883.3 -1054.62 313.311 1100.18 
10471700 33744 -19146.4 1685 -999.778 314.089 1047.95 
3452 2
10471900 32938 -19894.2 1877.22 -823.6 387.356 910.144 
10471700 33140.3 -19023.1 1704.78 -1207.33 246.578 1232.26 
3452.5 2
10471900 32477.7 -19776.7 1865.6 -945.175 241.319 975.495 
10471700 32732.3 -18890.7 1682.6 -837.851 271.891 880.863 
3453 2
10471900 31878.9 -19517.8 1807.56 -1197.62 517.844 1304.78 
10471700 32214.1 -18545.9 1618.89 -1036.38 689.622 1244.85 
3453.5 2
10471900 31109.3 -19238.7 1695.8 -1539.18 558.156 1637.26 
10471700 31632.3 -18297 1532.1 -1163.62 497.778 1265.62 
3454 2
10471900 30434.4 -18994.3 1565.3 -1347.11 487.824 1432.71 
10471700 31035 -18104.6 1415.5 -1192.22 384.032 1252.54 
3454.5 2
10471900 29995.2 -18811.8 1496 -854.431 355.102 925.284 
10471700 30421.8 -17915.4 1408 -1193.04 368.007 1248.51 
3455 2
10471900 29545.7 -18622.4 1587.44 -938.529 395.268 1018.37 
10471700 29789.8 -17641.8 1483.67 -1319.42 571.329 1437.8 
3455.5 2
10471900 28855.3 -18421.4 1702.7 -1406.04 409.459 1464.45 
10471700 29238.9 -17588.7 1591.9 -1121.95 108.101 1127.15 
3456 2
10471900 28032.4 -18279.1 1799.33 -1639.15 283.444 1663.48 
10471700 28715.4 -17462.6 1624.44 -1042.74 251.284 1072.59 
3456.5 2
10471900 27928.7 -18020.2 1792.2 -205.435 512.695 552.322 
10471700 28251.3 -17323.2 1645.4 -919.098 275.952 959.63 
3457 2
10471900 27395.7 -18221.7 1819.11 -1063.94 -402.129 1137.4 
10471700 27611.4 -17313.2 1625.22 -1277.16 19.9157 1277.31 
3457.5 2
10471900 26543.3 -17959.7 1825 -1661.53 510.656 1738.24 
10471700 27243.9 -17207.9 1611.7 -716.461 205.306 745.297 
3458 2
10471900 26007 -17760.9 1873.44 -1066.2 395.251 1137.11 
10471700 26893.7 -17149.4 1626.56 -696.289 116.214 705.921 
3458.5 2
10471900 25577.4 -17548.1 1827.78 -891.194 441.448 994.537 
10471700 26343.6 -16928.3 1582.67 -1141.31 458.737 1230.05 
3459 2
10471900 25007.2 -17213 1744.5 -1149.69 675.627 1333.51 
10471700 25839 -16726.9 1531.5 -1017.25 406.116 1095.32 
3459.5 2
10471900 24409.1 -17026.8 1719.58 -1172.78 365.033 1228.27 
10471700 25485.9 -16553.2 1531.08 -692.32 340.49 771.519 
3460 2
10471900 24198.9 -16867.5 1701.8 -417.793 316.832 524.341 
10471700 25158.1 -16385.3 1650.87 -651.657 333.963 732.248 
3460.5 2
10471900 23977 -16681.2 1720.93 -435.163 365.229 568.119 
10471700 24988.2 -16269 1698.4 -333.203 227.974 403.728 
3461 2
10471900 23589.9 -16441.5 1752.73 -781.953 484.31 919.786 
10471700 24593.1 -16202.9 1599.47 -798.249 133.603 809.352 
3461.5 2
10471900 22765.1 -15895.3 1792.14 -1707.79 1130.81 2048.24 
10471700 23942.5 -15785.6 1604.43 -1346.93 863.965 1600.2 
3462 2
10471900 22395.9 -15573 1791 -714.032 623.377 947.861 
10471700 23396.6 -15490.7 1566.17 -1055.93 570.415 1200.15 
3462.5 2
10471900 22560.4 -15762.4 1713.91 333.564 -384.105 508.725 
10471700 22677.3 -15212.7 1550.91 -1459.05 563.772 1564.18 
3463 2
10471900 22386.4 -15807.8 1653.92 -356.449 -93.1756 368.426 
10471700 21842.4 -15269.2 1574.92 -1710.77 -115.825 1714.69 
3463.5 2
10471900 22203.2 -15170.5 1601 -362.124 1259.64 1310.66 
10471700 21105.7 -14840.6 1679.27 -1455.91 847.063 1684.39 
3464 2
10471900 21789.5 -14739.9 1525.25 -820.797 854.242 1184.67 
10471700 20642.3 -14558.2 1753.83 -919.432 560.29 1076.7 
3464.5 2
10471900 21441.8 -14605.7 1456.91 -676.424 261.069 725.056 
10471700 20270.5 -14358.2 1805.18 -723.5 389.238 821.558 
3465 2
10471900 20885.6 -14352 1512.78 -1158.88 528.598 1273.74 
10471700 19700.3 -13925 1840.56 -1187.75 902.462 1491.71 
3465.5 2
10471900 20183.5 -13915.6 1606.73 -1438.73 894.188 1693.97 
10471700 19026.5 -13472.2 1803.64 -1380.71 927.906 1663.54 
3466 2
10471900 19715.4 -13744.6 1623.8 -903.58 330.186 962.019 
10471700 18705.7 -13164.6 1797.5 -619.393 593.787 858.039 
3466.5 2
10471900 19348.6 -13529.2 1691.7 -727.778 427.381 843.988 
10471700 18316.8 -12860.8 1771.4 -771.627 602.778 979.157 
3467 2
10471900 18940.2 -13256.7 1620.7 -830.081 553.862 997.897 
10471700 17861.5 -12541.4 1735.2 -925.407 649.187 1130.41 
3467.5 2
10471900 18553.2 -13045.1 1567.5 -781.818 427.475 891.052 
10471700 17430.1 -12246.2 1693.2 -871.515 596.364 1056.02 
3468 2
10471900 18143 -12712.9 1512 -815.507 660.437 1049.39 
10471700 16510.1 -11877.1 1848.4 -1829.03 733.797 1970.73 
3468.5 2
10471900 17765.3 -12388.6 1467.2 -752.39 646.016 991.679 
10471700 16036.3 -11500.8 1863.7 -943.825 749.602 1205.28 
3469 2
10471900 17307.1 -12022.3 1428 -918.236 734.068 1175.59 
10471700 15746.1 -11105.9 1848 -581.563 791.383 982.091 
3469.5 2
10471900 16549.7 -11595.2 1538.3 -1533.2 864.575 1760.17 
10471700 15384.1 -10678.2 1859.1 -732.794 865.789 1134.27 
3470 2
10471900 16154.8 -11186.8 1586.8 -791.383 818.437 1138.48 
10471700 15002.3 -10182.5 1884.3 -765.13 993.387 1253.89 
3470.5 2
10471900 15825.1 -10946.2 1592.4 -649.016 473.622 803.455 
10471700 14560.8 -9677.2 1852.8 -869.094 994.685 1320.88 
3471 2
10471900 15545.8 -10506.8 1582 -567.683 893.089 1058.24 
10471700 14233.1 -9270 1889.8 -666.057 827.642 1062.37 
3471.5 3
10475100 14232.8 -8106 1130.25 0 0 0 
10471900 15164.6 -10076.9 1602.9 -737.331 831.528 1111.35 
10471700 13556.5 -8820.2 1825.7 -1308.7 870.019 1571.51 
3472 3
10475100 13955.4 -7793.9 1089.3 -796.983 896.839 1199.79 
10471900 14801.3 -9514.5 1575 -722.266 1118.09 1331.09 
10471700 13342.7 -8400.4 1808.7 -425.05 834.592 936.596 
3472.5 3
10475100 13478.2 -7387.78 1100 -965.947 822.11 1268.43 
10471900 14502.7 -9180.89 1571.22 -604.521 675.326 906.372 
10471700 13025.3 -7866.33 1825.33 -642.443 1081.11 1257.59 
3473 3
10475100 13148.7 -7066.8 1110.9 -649.945 633.092 907.323 
10471900 14110.6 -8656.2 1581.1 -773.307 1034.89 1291.9 
10471700 12672.7 -7419.5 1847.2 -695.529 881.328 1122.72 
3473.5 3
10475100 12720.9 -6627.1 1095.7 -843.787 867.258 1210.01 
10471900 13720.5 -8293.5 1549.1 -769.428 715.385 1050.62 
10471700 12371.2 -7070.7 1856.4 -594.675 687.968 909.362 
3474 3
10475100 12162.8 -6150.2 1202.3 -1113.97 951.896 1465.28 
10471900 13381.7 -7823 1576.4 -676.248 939.122 1157.26 
10471700 12085.9 -6683.4 1857.6 -569.461 773.054 960.155 
3474.5 3
10475100 11691.1 -5658.22 1194.56 -941.495 981.992 1360.41 
10471900 12925 -7424.22 1601.56 -911.577 795.964 1210.18 
10471700 11581.9 -6122.56 1818.78 -1006.01 1119.45 1505.07 
3475 3
10475100 11413.7 -5126.9 1136.1 -575.542 1102.33 1243.53 
10471900 12589.4 -7116.4 1590.5 -696.266 638.635 944.797 
10471700 11185.1 -5645.7 1793 -823.213 989.327 1287.03 
3475.5 3
10475100 11143.1 -4607.3 1075.3 -546.667 1049.7 1183.52 
10471900 12212.9 -6770.4 1590.9 -760.606 698.99 1033.01 
10471700 10766 -5206.4 1797.5 -846.667 887.475 1226.56 
3476 3
10475100 10642.5 -4145.2 1085.8 -966.409 892.085 1315.2 
10471900 11734.9 -6349.2 1551.8 -922.78 813.127 1229.92 
10471700 10304.9 -4819.6 1765.4 -890.154 746.718 1161.88 
3476.5 3
10475100 10149.7 -3781.33 1104.67 -995.623 735.084 1237.58 
10471900 11302.3 -5896.67 1538.89 -873.872 914.209 1264.69 
10471700 9926 -4462 1789.89 -765.455 722.424 1052.53 
3477 3
10475100 9702.2 -3387.4 1126.3 -936.123 824.128 1247.2 
10471900 10912.5 -5469.6 1515.4 -815.551 893.445 1209.7 
10471700 9526.7 -4105 1831.7 -835.356 746.862 1120.55 
3477.5 3
10475100 9250.3 -3006 1108.5 -894.851 755.248 1170.96 
10471900 10555.7 -5067.4 1498.9 -706.535 796.436 1064.66 
10471700 9063.6 -3608.6 1848.4 -917.03 982.97 1344.31 
3478 3
10475100 8718.4 -2706.9 1127.5 -1076.72 605.466 1235.28 
10471900 10193.9 -4791.8 1520.6 -732.389 557.895 920.673 
10471700 8623.5 -3348.1 1826 -890.891 527.328 1035.26 
3478.5 3
10475100 8080 -2446.6 1127.1 -1266.67 516.468 1367.91 
10471900 9717 -4265.8 1541.1 -946.23 1043.65 1408.74 
10471700 8162.1 -3094 1811.3 -915.476 504.167 1045.12 
3479 3
10475100 7428.3 -2116.3 1157.5 -1253.27 635.192 1405.05 
10471900 9362.9 -3904.6 1593.4 -680.962 694.615 972.728 
10471700 7701 -2674.7 1806.6 -886.731 806.346 1198.53 
3479.5 3
10475100 6896.1 -1683.5 1141.2 -1035.41 842.023 1334.57 
10471900 8914.5 -3537.5 1587.2 -872.374 714.202 1127.44 
10471700 7208.4 -2287.3 1835.9 -958.366 753.696 1219.23 
3480 3
10475100 6583.33 -1434.67 1088.56 -647.55 515.183 827.487 
10471900 8467.11 -3224 1561.33 -926.271 649.068 1131.05 
10471700 6551.56 -1942.78 1866.44 -1359.93 713.297 1535.64 
3480.5 3
10475100 6143.5 -1119.5 1056.4 -897.619 643.197 1104.27 
10471900 8070.9 -2880 1580 -808.594 702.041 1070.83 
10471700 6034.2 -1653.5 1864.7 -1055.83 590.363 1209.67 
3481 3
10475100 5785.6 -870.6 1062.2 -720.121 500.805 877.143 
10471900 7680.8 -2487.7 1580.1 -784.909 789.336 1113.16 
10471700 5717.3 -1390.8 1854.6 -637.626 528.571 828.224 
3481.5 3
10475100 5356.45 -562.364 1067.45 -831.677 597.357 1023.97 
10471900 7205.36 -2128.36 1585.64 -921.388 696.388 1154.95 
10471700 5294.09 -1134.55 1862 -820.173 496.617 958.808 
3482 3
10475100 5050.33 -303.111 1046.33 -617.18 522.687 808.772 
10471900 6604.56 -1708.67 1569.78 -1211.31 846.163 1477.58 
10471700 4863.22 -796.111 1852.44 -868.687 682.327 1104.62 
3482.5 3
10475100 4819.5 -93.1 1132.5 -492.182 447.785 665.398 
10471900 6217.6 -1390.8 1564.7 -825.065 677.754 1067.75 
10471700 4436.2 -439.4 1871.8 -910.495 760.578 1186.37 
3483 3
10475100 4363.36 295.455 1215.36 -873.824 744.357 1147.88 
10471900 5802.36 -1071 1574.09 -795.472 612.644 1004.05 
10471700 4162.09 -146.182 1869.36 -525.113 561.721 768.943 
3483.5 3
10475100 3697.22 434.111 1395.11 -1319.09 274.567 1347.36 
10471900 5411.89 -702.556 1559.67 -773.217 729.593 1063.09 
10471700 4027.89 75.2222 1878.33 -265.747 438.424 512.676 
3484 3
10475100 3409 730.5 1693.9 -594.273 611.111 852.418 
10471900 4933.7 -288.9 1577.7 -985.956 852.898 1303.67 
10471700 3815.9 397.1 1883.5 -437.09 663.666 794.67 
3484.5 3
10475100 2875.9 1097.9 1727.1 -1019.31 702.486 1237.93 
10471900 4672.1 -26.3 1538.7 -500.191 502.103 708.73 
10471700 3374.4 746.9 1891.4 -844.168 668.834 1077.01 
3485 3
10475100 2443.4 1331.1 1725.6 -858.135 462.698 974.928 
10471900 4214.2 215.3 1494.4 -908.532 479.365 1027.24 
10471700 2900.5 918.3 1922.6 -940.278 340.079 999.888 
3485.5 3
10475100 1860 1656.9 1783.5 -1159.84 647.714 1328.44 
10471900 3558.3 565.6 1459.6 -1303.98 696.421 1478.3 
10471700 2356.2 1223.2 1908.7 -1082.11 606.163 1240.32 
3486 3
10475100 1396.3 1905.2 1840.1 -920.04 492.659 1043.64 
10471900 3203.6 960.2 1422.1 -703.77 782.937 1052.75 
10471700 1914.7 1539.6 1884.7 -875.992 627.778 1077.71 
3486.5 3
10475100 873.7 2094.5 1804.3 -1043.11 377.844 1109.44 
10471900 2710.8 1307.8 1429.8 -983.633 693.812 1203.71 
10471700 1374.5 2233.3 1874.7 -1078.24 1384.63 1754.94 
3487 3
10475100 464.556 2182.11 1829.33 -850.612 182.144 869.895 
10471900 2177.78 1625.89 1487.89 -1108.15 661.307 1290.48 
10471700 757.556 2648.56 1861.44 -1282.63 863.317 1546.11 
3487.5 3
10475100 137.9 2282.3 1829.6 -676.305 207.43 707.401 
10471900 1735.2 1884.8 1551.2 -916.31 536.048 1061.59 
10471700 251.4 2782.2 1803.7 -1047.94 276.697 1083.85 
3488 3
10475100 -199.3 2413.2 1810.6 -662.475 257.171 710.641 
10471900 1290.2 2209.8 1607 -874.263 638.507 1082.6 
10471700 -483.3 2683.1 1779.2 -1443.42 -194.695 1456.49 
3488.5 3
10475100 -558.4 2661.8 1812.4 -721.084 499.197 877.018 
10471900 962.2 2431.2 1661.5 -658.635 444.578 794.638 
10471700 -1034.5 2387 1805.5 -1106.83 -594.578 1256.42 
3489 3
10475100 -1036 2875.1 1827.4 -938.31 419.057 1027.64 
10471900 493.8 2709 1646.8 -920.236 545.776 1069.91 
10471700 -1361.8 2535.8 1865.7 -643.026 292.338 706.359 
3489.5 3
10475100 -1353.44 2952.11 1850.22 -642.6 155.893 661.239 
10471900 -34 2837.56 1668.44 -1068.42 260.234 1099.66 
10471700 -1779.89 2773.33 1869.56 -846.334 480.837 973.388 
3490 3
10475100 -1719.9 3016.4 1859.3 -729.991 128.066 741.14 
10471900 -641.6 3003.4 1677.8 -1210.36 330.367 1254.64 
10471700 -2190 2946.9 1853.5 -816.954 345.75 887.106 
3490.5 3
10475100 -2203.3 3113.7 1862 -953.452 191.913 972.574 
10471900 -988.6 3282.6 1670.3 -684.418 550.69 878.458 
10471700 -2604.2 2837.6 1845.1 -816.963 -215.582 844.928 
3491 3
10475100 -3181.7 3399.6 1851.6 -1918.43 560.588 1998.66 
10471900 -1422.2 3534.7 1633.1 -850.196 494.314 983.453 
10471700 -3064.4 2856.6 1844.5 -902.353 37.2549 903.122 
3491.5 2
10471900 -1858.9 3697.9 1597.7 -861.341 321.893 919.524 
10471700 -3523.4 3073.5 1946.5 -905.325 427.811 1001.32 
3492 2
10471900 -2333.33 3858.78 1573.78 -1003.03 340.122 1059.13 
10471700 -3929 3146.67 1945.67 -857.505 154.686 871.346 
3492.5 2
10471900 -2740.36 3977 1590.45 -799.667 232.264 832.714 
10471700 -4376.64 2977.27 1903.09 -879.443 -332.798 940.305 
3493 2
10471900 -3066.44 4085.67 1590.33 -644.428 214.756 679.27 
10471700 -4801.78 2789 1749.78 -840.2 -372.08 918.902 
3493.5 2
10471900 -3668.9 3858.3 1555.2 -1239.62 -467.833 1324.96 
10471700 -5256.8 2902.2 1391.1 -936.26 232.922 964.798 
3494 2
10471900 -4207.6 4032.8 1492.9 -1066.73 345.545 1121.3 
10471700 -6075.6 3104.7 1194.7 -1621.39 400.99 1670.24 
3494.5 2
10471900 -4747.4 4015.5 1411.7 -1042.08 -33.3977 1042.62 
10471700 -6232.5 3059.2 1486.6 -302.896 -87.8378 315.375 
3495 2
10471900 -5311 4024.78 1123.11 -1136.29 18.7052 1136.44 
10471700 -6619.67 3072.56 1582.67 -780.578 26.9265 781.042 
3495.5 2
10471900 -5854.4 4220.6 1197.1 -1125.05 405.429 1195.87 
10471700 -7179 3007.2 1630.6 -1158.04 -135.312 1165.92 
3496 2
10471900 -6400.9 4289.5 1320.7 -1071.57 135.098 1080.05 
10471700 -7502 2909.3 1604.6 -633.333 -191.961 661.786 
3496.5 2
10471900 -6853.4 4407.7 1240.7 -882.066 230.409 911.663 
10471700 -7990 3009.3 1711.4 -951.267 194.932 971.034 
3497 2
10471900 -7185 4440.44 1413.78 -686.542 67.7939 689.882 
10471700 -8175.44 3101.22 1502.33 -383.943 190.315 428.523 
3497.5 2
10471900 -7393.6 4372.7 1335 -426.585 -138.537 448.517 
10471700 -8346.3 3005.3 1559 -349.398 -196.16 400.696 
3498 2
10471900 -7928.2 4395 1429.5 -1080 45.0505 1080.94 
10471700 -8551.2 2927.4 1669.6 -413.939 -157.374 442.846 
3498.5 2
10471900 -8278.1 4197.7 1276 -680.739 -383.852 781.504 
10471700 -8623.7 2879.3 1689.1 -141.051 -93.5798 169.27 
3499 2
10471900 -8565.22 4111.89 1322.89 -583.582 -174.413 609.087 
10471700 -8675.89 2845.22 1698.56 -106.075 -69.2638 126.686 
3499.5 2
10471900 -8668.55 3959.82 1404.09 -201.803 -297.013 359.084 
10471700 -8685.55 2911.27 1706.91 -18.8605 129.005 130.376 
3500 2
10471900 -8758.2 3824.6 1446.1 -174.765 -263.583 316.258 
10471700 -8788.6 2937.2 1716.3 -200.886 50.5405 207.146 
3500.5 2
10471900 -8848.9 3724.7 1450.2 -181.4 -199.8 269.863 
10471700 -8775.7 3033 1667.5 25.8 191.6 193.329 
3501 2
10471900 -8865.3 3768 1452.3 -32.9317 86.9478 92.9754 
10471700 -8827.3 3062.5 1714.4 -103.614 59.2369 119.352 
3501.5 2
10471900 -8531.9 3823.8 1440.8 668.136 111.824 677.429 
10471700 -8835.4 3088.2 1703.8 -16.2325 51.503 54.0005 
3502 2
10471900 -8411.78 3964.89 1442.56 246.152 289.117 379.709 
10471700 -8804.56 3179.44 1700.44 63.2058 186.976 197.371 
3502.5 2
10471900 -8375.5 3983.7 1471 74.7995 38.7858 84.2574 
10471700 -8865.7 3161.4 1646.9 -126.071 -37.205 131.446 
3503 2
10471900 -8556.3 3894.6 1326.5 -355.206 -175.049 395.997 
10471700 -8822.9 3168.7 1501.9 84.0864 14.3418 85.3008 
3503.5 2
10471900 -9108.7 3824.1 1329.2 -1085.27 -138.507 1094.07 
10471700 -8891.4 3009.2 1565.3 -134.578 -313.36 341.036 
3504 2
10471900 -9510.8 4047.4 1318.7 -809.054 449.296 925.438 
10471700 -9300.6 2796 1697.5 -823.34 -428.974 928.39 
3504.5 2
10471900 -9775.67 4192.78 1430.22 -532.931 292.511 607.929 
10471700 -9612.67 3043.89 1644.89 -627.901 498.77 801.892 
3505 2
10471900 -9919.2 4297.4 1400.7 -287.642 209.664 355.945 
10471700 -9881.8 3325.7 1626.9 -539.345 564.752 780.921 
3505.5 2
10471900 -10153 4401.1 1472.1 -460.236 204.134 503.476 
10471700 -10220.2 3453.3 1545.2 -666.142 251.181 711.925 
3506 2
10471900 -10334.7 4545.78 1481.56 -373.8 297.691 477.856 
10471700 -10605.6 3582.78 1575.67 -792.913 266.415 836.473 
3506.5 2
10471900 -10613.7 4630.5 1446.7 -569.456 172.902 595.126 
10471700 -11043.2 3753.8 1637.9 -893.152 349.025 958.926 
3507 2
10471900 -10903 4762.4 1464 -567.255 258.627 623.431 
10471700 -11337.3 3909.9 1625.7 -576.667 306.078 652.862 
3507.5 2
10471900 -11272 4902.5 1404.7 -739.479 280.762 790.984 
10471700 -11694.5 4107.1 1705.8 -715.832 395.19 817.674 
3508 2
10471900 -11509.3 5098.7 1431.2 -455.47 376.583 590.989 
10471700 -11986.5 4336.4 1624.5 -560.461 440.115 712.613 
3508.5 2
10471900 -11813.7 5395.11 1423.22 -623.702 607.4 870.597 
10471700 -12285.9 4567.67 1546 -613.502 473.907 775.224 
3509 2
10471900 -12140.9 5630.5 1410.3 -659.745 474.574 812.702 
10471700 -12548.2 4764.7 1583.3 -528.853 397.245 661.429 
3509.5 2
10471900 -12470.2 5875.56 1432.67 -661.29 492.079 824.285 
10471700 -12850.4 4961.22 1484.56 -606.917 394.623 723.93 
3510 2
10471900 -12743.5 6215.2 1339.7 -563.459 700.298 898.835 
10471700 -13183.7 5122.9 1574.5 -687.125 333.356 763.719 
3510.5 2
10471900 -13037.2 6453.55 1381.09 -564.773 458.357 727.364 
10471700 -13511.9 5355.64 1640.45 -631.171 447.57 773.755 
3511 2
10471900 -13335.4 6769.7 1437.3 -569.119 603.348 829.413 
10471700 -13877.6 5570.9 1623.7 -697.883 410.808 809.818 
3511.5 2
10471900 -13616.2 6974.11 1394.56 -592.452 431.247 732.785 
10471700 -14214.8 5762.56 1639.67 -711.346 404.337 818.23 
3512 2
10471900 -13924.8 7141.91 1419.18 -618.429 336.268 703.939 
10471700 -14589.2 5890.27 1618.27 -750.309 255.946 792.762 
3512.5 2
10471900 -14287.5 7361.5 1387.1 -698.809 423.104 816.915 
10471700 -15047.1 6053.6 1641.9 -882.309 314.696 936.751 
3513 2
10471900 -14765.2 7498.9 1356.9 -963.105 277.016 1002.15 
10471700 -15384 6186.6 1603 -679.234 268.145 730.247 
3513.5 2
10471900 -15144.7 7457 1278 -760.521 -83.9679 765.142 
10471700 -15811.6 6272.2 1603.8 -856.914 171.543 873.916 
3514 2
10471900 -15652.1 7357.6 1358.5 -1008.75 -197.614 1027.92 
10471700 -16326.4 6326.6 1570.6 -1023.46 108.151 1029.16 
3514.5 2
10471900 -16230.5 7381.3 1367.4 -1147.62 47.0238 1148.58 
10471700 -16838.6 6183.8 1600.2 -1016.27 -283.333 1055.03 
3515 2
10471900 -16804.5 7557.7 1402.9 -1154.93 354.93 1208.24 
10471700 -17425 6164 1613.9 -1179.88 -39.839 1180.55 
3515.5 2
10471900 -17301.3 7445.1 1423 -1013.88 -229.796 1039.59 
10471700 -17781.3 6155.7 1627.8 -727.143 -16.9388 727.34 
3516 2
10471900 -17847 7179.5 1371.8 -1082.74 -526.984 1204.17 
10471700 -18265.6 6170.9 1550.1 -960.913 30.1587 961.386 
3516.5 2
10471900 -18402 7166.33 1367.89 -1112.22 -26.3861 1112.54 
10471700 -18846.1 6171.33 1534.67 -1163.35 0.868403 1163.35 
3517 2
10471900 -19003.5 7116.3 1333.2 -1240.21 -103.162 1244.49 
10471700 -19206.5 5952.2 1539.7 -743.07 -451.821 869.652 
3517.5 2
10471900 -19391.7 7212.9 1253.2 -764.173 190.157 787.477 
10471700 -19656.9 5886.1 1577.1 -886.614 -130.118 896.111 
3518 2
10471900 -19911.3 6975.89 1269.22 -1039.27 -474.022 1142.27 
10471700 -20174.6 5620.11 1497.78 -1035.31 -531.978 1163.99 
3518.5 2
10471900 -20288 6853.4 1309.5 -770.279 -250.489 809.985 
10471700 -20442 5435.9 1601.6 -546.921 -376.71 664.103 
3519 2
10471900 -20806.2 6653.5 1190.1 -1026.14 -395.842 1099.84 
10471700 -20715.8 5323.2 1409 -542.178 -223.168 586.312 
3519.5 2
10471900 -21231.3 6459.5 1248.57 -846.784 -386.454 930.801 
10471700 -21170.1 5087.14 1598.36 -905.065 -470.233 1019.93 
3520 2
10471900 -21437.4 6380.25 1178.94 -409.72 -157.555 438.969 
10471700 -21332.1 4956.81 1554.69 -321.908 -259.106 413.232 
3520.5 2
10471900 -21702.6 6353.07 1294.33 -519.031 -53.1963 521.75 
10471700 -21636.2 4925.93 1341 -595.181 -60.4289 598.241 
3521 2
10471900 -22129.5 6062 1420.64 -878.395 -598.903 1063.14 
10471700 -21963.8 4742.64 1587.07 -674.045 -377.141 772.38 
3521.5 2
10471900 -22394.2 5890.91 1490.55 -534.711 -345.638 636.696 
10471700 -22159.5 4568.45 1857 -395.291 -351.896 529.231 
3522 1
10471900 -22516 5798.5 1491 -422.98 -320.865 530.911 
3522.5 1
10471900 -21644.6 6067.33 1450.33 1146.64 353.728 1199.96 
3523 1
10471900 -22064.3 5924.78 1399.56 -912.56 -309.903 963.746 
3523.5 1
10471900 -22489.3 5736.2 1259.6 -846.547 -375.653 926.152 
3524 1
10471900 -22847.7 5532 1464.9 -704.126 -401.179 810.393 
3524.5 1
10471900 -23224.6 5392.67 1532.22 -772.245 -285.519 823.337 
3525 1
10471900 -23778.1 5152.6 1555.7 -1096.13 -475.38 1194.77 
3525.5 1
10471900 -24135.1 4744.11 1571.89 -714.022 -816.978 1085.03 
3526 1
10471900 -24741.7 4411.6 1597 -1213.18 -665.022 1383.49 
3526.5 1
10471900 -25154 4144.5 1566 -839.715 -543.992 1000.52 
3527 1
10471900 -25495 3854.1 1579.9 -683.367 -581.964 897.592 
3527.5 1
10471900 -26015.8 3497.2 1595.1 -1015.2 -695.712 1230.71 
3528 1
10471900 -26460.7 3258.7 1626.4 -891.583 -477.956 1011.61 
3528.5 1
10471900 -26811.3 3003.67 1643.78 -717.042 -521.541 886.653 
3529 1
10471900 -27139.4 2669.82 1615.18 -647.003 -658.478 923.15 
3529.5 1
10471900 -27441.2 2402.56 1572.89 -604.927 -535.596 807.961 
3530 1
10471900 -27839.2 2147.09 1627.73 -800.724 -514.013 951.508 
3530.5 1
10471900 -28173.9 1811.78 1644.67 -669.414 -670.626 947.552 
3531 1
10471900 -28500.5 1469.3 1646.6 -663.844 -696.093 961.891 
3531.5 1
10471900 -28757 1051.3 1675.7 -492.322 -802.303 941.314 
3532 1
10471900 -29085.4 749.111 1667.33 -674.424 -620.511 916.451 
3532.5 1
10471900 -29437.5 450.3 1625.6 -728.893 -618.657 956.045 
3533 1
10471900 -29768 57.2 1649.8 -624.764 -743.1 970.839 
3533.5 1
10471900 -30068.3 -273.667 1624.11 -614.179 -676.619 913.799 
3534 1
10471900 -30497.2 -514.2 1605 -868.151 -486.91 995.373 
3534.5 1
10471900 -31074 -677.111 1623.22 -1162.9 -328.45 1208.4 
3535 1
10471900 -31470.8 -867.8 1597.5 -776.517 -373.168 861.529 
3535.5 1
10471900 -31855.1 -1059.7 1611.4 -753.529 -376.275 842.252 
3536 1
10471900 -32260.8 -1232.89 1619.78 -821.21 -350.585 892.914 
3536.5 1
10471900 -32748.4 -1345.3 1688.6 -989.092 -228.014 1015.03 
3537 1
10471900 -33078.7 -1555 1707.5 -650.197 -412.795 770.166 
3537.5 1
10471900 -33402 -1670.4 1667.6 -633.922 -226.275 673.095 
3538 1
10471900 -33879.8 -1835.6 1651.4 -949.901 -328.429 1005.08 
3538.5 1
10471900 -34279.1 -2067.67 1619.56 -809.962 -470.723 936.813 
3539 1
10471900 -34594.8 -2217.9 1691.8 -639.046 -304.116 707.719 
3539.5 1
10471900 -34983.6 -2302.78 1673.67 -777.511 -169.756 795.827 
3540 1
10471900 -35357.8 -2342 1714.4 -749.989 -78.6016 754.096 
3540.5 1
10471900 -35760.1 -2308.89 1718.44 -817.706 67.299 820.47 
3541 1
10471900 -36171.7 -2341.18 1725.36 -802.371 -62.9492 804.836 
3541.5 1
10471900 -36526 -2405.44 1731.78 -720.067 -130.615 731.817 
3542 1
10471900 -36883.3 -2405.7 1751.4 -724.746 -0.518368 724.747 
3542.5 1
10471900 -37217.4 -2654.7 1796.8 -635.171 -473.384 792.171 
3543 1
10471900 -37484.2 -2798.44 1785.22 -534.714 -288.065 607.372 
3543.5 1
10471900 -37712.7 -2935.8 1778 -474.02 -284.97 553.085 
3544 1
10471900 -37880.7 -3011.78 1766.11 -338.642 -153.181 371.676 
3544.5 1
10471900 -38126 -3103.89 1780 -499.661 -187.599 533.717 
3545 1
10471900 -38244.4 -3023.5 1769.4 -233.992 158.871 282.829 
3545.5 1
10471900 -38408 -3249.11 1757.33 -322.047 -444.116 548.593 
3546 1
10471900 -38391.8 -3399 1738.67 33.3105 -307.78 309.577 
3546.5 1
10471900 -38155.8 -3654.78 1731.89 477.733 -517.769 704.495 
3547 1
10471900 -37884.7 -3802.6 1732 520.303 -283.728 592.635 
3547.5 1
10471900 -37757.6 -3953.67 1732 243.106 -288.846 377.535 
3548 1
10471900 -37639 -4065.33 1732 250.646 -236.082 344.323 
3548.5 1
10471900 -37573.2 -4140.55 1732 132.165 -151.028 200.692 
3549 1
10471900 -37552.3 -4265 1732 41.6137 -248.412 251.874 
3549.5 1
10471900 -37582.5 -4304.9 1732 -60.5756 -80.1205 100.443 
3550 1
10471900 -37608.1 -4348.56 1732 -48.5979 -82.8379 96.041 
3550.5 1
10471900 -37647 -4323.67 1732 -82.9187 53.068 98.4466 
3551 1
10471900 -37708.8 -4348.4 1732 -125.355 -50.169 135.021 
3551.5 1
10471900 -37768.4 -4212.7 1732 -114.615 260.962 285.022 
3552 1
10471900 -37717.4 -3902.11 1732 103.568 631.278 639.718 
3552.5 1
10471900 -37811 -3804.1 1732 -190.154 199.21 275.396 
3553 1
10471900 -37973 -3819.7 1732 -320.792 -30.8911 322.276 
3553.5 1
10471900 -38111.2 -3569.11 1732 -276.444 501.178 572.364 
3554 1
10471900 -38120 -3464 1732 -17.3132 207.32 208.041 
3554.5 1
10471900 -38196.3 -3272.56 1732 -151.155 379.098 408.121 
