# Supplementary material for: Intrinsic group behaviour II: On the dependence of triad spatial dynamics on social and personal features; and on the effect of social interaction on small group dynamics
Source: PLoS One. 2019 Dec 3;14(12):e0225704. doi: 10.1371/journal.pone.0225704 (PMC6890182; doi:10.1371/journal.pone.0225704)
Supplement: S4 Data Set — (ZIP) [file pone.0225704.s004.zip › set_3_nint/group_traj_triad_noint/traj_3_0324_8.dat]

3 10380201 10375100 10375400 0 0 0 1 0 1 0 20 20 20 1640.96 1673.65 1604.51 
2871.5 1
10375100 44675 -20815.2 661 0 0 0 
2872 1
10375100 44408.6 -21040.5 661.909 -679.499 -574.714 889.952 
2872.5 1
10375100 43801.8 -21325.9 661 -1194.52 -561.918 1320.09 
2873 1
10375100 43200.8 -21452.3 755.4 -1219.1 -256.371 1245.77 
2873.5 1
10375100 42733.5 -21485.5 826.727 -969.408 -68.7854 971.845 
2874 1
10375100 42199.2 -21167 803.727 -1033.59 615.966 1203.21 
2874.5 2
10375400 41069.6 -20362.5 1371.5 0 0 0 
10375100 41428 -20790.6 865 -1567.44 765.131 1744.22 
2875 2
10375400 40552.5 -20579.2 1555.91 -1119.42 -469.008 1213.7 
10375100 40500.8 -20523 1362.73 -1903.86 549.395 1981.55 
2875.5 2
10375400 39904.5 -20257.4 1501.55 -1263.16 627.326 1410.36 
10375100 39770.3 -20307.7 1425.73 -1424.07 419.635 1484.61 
2876 2
10375400 39130.4 -19858.2 1666 -1526.81 787.341 1717.86 
10375100 39039.3 -19968.4 1643 -1441.81 669.356 1589.61 
2876.5 2
10375400 38614 -19460.6 1717.8 -1038.96 799.963 1311.25 
10375100 37918.8 -20310 1694.9 -2254.47 -687.397 2356.94 
2877 2
10375400 37982.4 -19521.2 1756.82 -1296.99 -124.398 1302.95 
10375100 36889.5 -19877 1710.18 -2113.65 889.117 2293.04 
2877.5 2
10375400 37437.5 -19386.2 1709.45 -1051.77 260.618 1083.58 
10375100 36278.8 -19692.1 1652.91 -1178.83 356.967 1231.7 
2878 2
10375400 36686.6 -19191.3 1621.5 -1475.33 382.872 1524.21 
10375100 35688.7 -19563.2 1591.7 -1159.37 253.224 1186.7 
2878.5 2
10375400 36023.4 -19073.1 1645.9 -1364.61 243.21 1386.11 
10375100 35167.9 -19468.3 1616.8 -1071.6 195.267 1089.25 
2879 2
10375400 35419.4 -18881.9 1628.3 -1232.65 390.204 1292.94 
10375100 34551.8 -19251.6 1627.8 -1257.35 442.245 1332.85 
2879.5 2
10375400 34863 -18680.5 1654 -1110.58 402.087 1181.13 
10375100 34058 -19155 1645.55 -985.629 192.814 1004.31 
2880 2
10375400 34195.9 -18472.5 1663.18 -1305.46 407.045 1367.45 
10375100 33537.2 -18916.1 1589.09 -1019.21 467.532 1121.33 
2880.5 2
10375400 33475.2 -18263.3 1657 -1424.36 413.403 1483.14 
10375100 32934.5 -18839.3 1554.45 -1191.16 151.815 1200.8 
2881 2
10375400 33160.1 -18006.5 1613.73 -622.709 507.546 803.349 
10375100 32400.4 -18696.7 1551.09 -1055.52 281.71 1092.46 
2881.5 2
10375400 32433.5 -17980.3 1551.73 -1456 52.4686 1456.95 
10375100 31945.5 -18469.9 1518.55 -911.459 454.545 1018.51 
2882 2
10375400 31733.7 -17808.2 1513.3 -1440.01 354.059 1482.9 
10375100 30990 -18180.3 1418.2 -1966.14 595.903 2054.46 
2882.5 3
10380201 30435 -16687 1563 0 0 0 
10375400 31256.8 -17382.2 1499.1 -983.299 878.351 1318.48 
10375100 30135.2 -17966.5 1404.6 -1762.47 440.825 1816.77 
2883 3
10380201 30033.4 -16571.9 1601 -1308.26 374.889 1360.92 
10375400 30538.5 -17125.7 1537.18 -1433.82 511.922 1522.47 
10375100 29479.5 -17668.6 1554.73 -1308.87 594.538 1437.58 
2883.5 3
10380201 29471 -16470.5 1593 -1107.02 199.535 1124.85 
10375400 29939.5 -17032.9 1638.18 -1178.95 182.713 1193.03 
10375100 28927.9 -17419.2 1611.55 -1085.72 491.052 1191.6 
2884 3
10380201 28944.4 -16227 1675.45 -1032.62 477.54 1137.69 
10375400 29345.3 -16888.3 1686.64 -1165.24 283.601 1199.26 
10375100 28335.6 -17292.5 1666.64 -1161.32 248.485 1187.61 
2884.5 3
10380201 28506.3 -16065.3 1676.1 -892.187 329.328 951.028 
10375400 28804.9 -16765.6 1756.3 -1100.56 249.843 1128.56 
10375100 27942.1 -17144.8 1665.5 -801.5 300.722 856.058 
2885 3
10380201 27914.9 -15902.2 1595 -1214.37 334.908 1259.71 
10375400 28217.1 -16614.9 1727.5 -1206.98 309.446 1246.02 
10375100 27388.9 -17071 1666.3 -1135.93 151.54 1146 
2885.5 3
10380201 27359.5 -15728.5 1541.36 -1066.11 333.31 1117 
10375400 27684.4 -16584.3 1678.73 -1022.53 58.7856 1024.22 
10375100 26930 -17037 1686.73 -880.806 65.2591 883.22 
2886 3
10380201 26815.3 -15430.3 1413.3 -1075.4 589.418 1226.34 
10375400 27110.7 -16469.1 1564.6 -1133.72 227.614 1156.35 
10375100 26167.1 -16628.6 1572.6 -1507.71 807.115 1710.15 
2886.5 3
10380201 26290 -15198.7 1377.8 -1040.2 458.614 1136.81 
10375400 26630.3 -16249.9 1599.9 -951.287 434.059 1045.64 
10375100 25595.5 -16209.5 1537.4 -1131.88 829.901 1403.53 
2887 3
10380201 25682.2 -14878.2 1528.7 -1268.89 669.102 1434.5 
10375400 25957.1 -15954.9 1604.8 -1405.43 615.866 1534.44 
10375100 25085.2 -16043.9 1554.7 -1065.34 345.72 1120.04 
2887.5 3
10380201 25100.4 -14723.5 1553.8 -1207.05 320.954 1249 
10375400 25238.5 -15588.4 1629.2 -1490.87 760.373 1673.58 
10375100 24483.7 -15831.6 1639.1 -1247.93 440.456 1323.37 
2888 3
10380201 24611.3 -14492.7 1570.9 -957.143 451.663 1058.36 
10375400 24808.8 -15306.9 1701.2 -840.9 550.881 1005.28 
10375100 23857.4 -15634.8 1657.9 -1225.64 385.127 1284.72 
2888.5 3
10380201 24131.2 -14306.8 1555 -917.973 355.449 984.388 
10375400 24529.4 -15039.8 1664.3 -534.226 510.707 739.066 
10375100 23265.3 -15425.6 1592.1 -1132.12 400 1200.71 
2889 3
10380201 23560.7 -13990.8 1493.7 -1145.58 634.538 1309.58 
10375400 23923.9 -14863.8 1644.6 -1215.86 353.414 1266.19 
10375100 22731.3 -15212.1 1547 -1072.29 428.715 1154.82 
2889.5 3
10380201 22885.8 -13733.3 1398.3 -1323.33 504.902 1416.38 
10375400 23368.7 -14617 1618.5 -1088.63 483.922 1191.34 
10375100 22105.8 -15059.7 1464.6 -1226.47 298.824 1262.35 
2890 3
10380201 22345 -13548.6 1423 -1110.47 379.352 1173.48 
10375400 22852.1 -14321.9 1580.89 -1060.76 605.978 1221.64 
10375100 21477.8 -14674.6 1458.44 -1289.57 790.851 1512.76 
2890.5 3
10380201 21678.8 -13319 1458.7 -1408.46 485.318 1489.73 
10375400 22273.1 -14037.6 1609 -1224.12 601.034 1363.72 
10375100 20854 -14333.9 1571.2 -1318.77 720.202 1502.61 
2891 3
10380201 21103.8 -13064.6 1527.3 -1134.12 501.775 1240.17 
10375400 21776.5 -13790.7 1664 -979.487 486.982 1093.87 
10375100 20383 -14141.3 1579.8 -928.994 379.882 1003.66 
2891.5 3
10380201 20575.1 -12807 1574 -1038.7 506.09 1155.44 
10375400 21301.4 -13598.1 1678 -933.399 378.389 1007.18 
10375100 19847.9 -13823.2 1583.6 -1051.28 624.951 1223.01 
2892 3
10380201 20264.2 -12438.8 1541.27 -626.851 742.302 971.573 
10375400 20808.5 -13376.5 1706.09 -993.658 446.683 1089.44 
10375100 19435.3 -13544.2 1603.09 -831.91 562.537 1004.25 
2892.5 3
10380201 19814.3 -12133.9 1537.8 -870.178 589.784 1051.22 
10375400 20369.6 -13124.4 1789.2 -849.024 487.709 979.133 
10375100 19026.3 -13248.8 1614.4 -791.05 571.338 975.801 
2893 3
10380201 19442.8 -11843.5 1565.45 -738.532 577.426 937.471 
10375400 19999.1 -12833.1 1737.27 -736.599 579.143 937.008 
10375100 18625.1 -12781.8 1616.82 -797.632 928.393 1223.98 
2893.5 3
10380201 18952.4 -11579.5 1575.8 -990.744 533.242 1125.13 
10375400 19591.2 -12483.5 1685.3 -824.022 706.244 1085.26 
10375100 18246.3 -12530.2 1753 -765.234 508.32 918.68 
2894 3
10380201 18523.4 -11176.5 1541.36 -854.654 802.879 1172.62 
10375400 19316.5 -12161.3 1711 -547.121 641.887 843.422 
10375100 17866.4 -12152 1723.64 -756.845 753.386 1067.9 
2894.5 3
10380201 17786.6 -10695.1 1581.6 -1433.39 936.487 1712.2 
10375400 18714.7 -11788.8 1688.3 -1170.91 724.655 1377.01 
10375100 17308.8 -11649.9 1646.6 -1084.75 976.848 1459.77 
2895 3
10380201 17430.4 -10262.1 1630.55 -725.532 881.892 1141.99 
10375400 18333.9 -11398.6 1637.09 -775.542 794.631 1110.36 
10375100 16763 -10882 1623 -1111.61 1563.95 1918.75 
2895.5 3
10380201 17182.1 -9948.36 1627.18 -496.545 627.455 800.16 
10375400 17870.2 -11057.2 1605.55 -927.455 682.909 1151.75 
10375100 16452.5 -10427.5 1607.64 -621.091 908.909 1100.85 
2896 3
10380201 16817.3 -9375 1633.55 -718.146 1128.67 1337.77 
10375400 17255 -10480.8 1595.09 -1210.99 1134.57 1659.44 
10375100 16052 -9972.91 1611.91 -788.296 894.953 1192.62 
2896.5 3
10380201 16361.8 -8820.3 1620 -923.88 1125.15 1455.86 
10375400 16710.6 -10055.8 1592 -1104.26 862.106 1400.93 
10375100 15568.5 -9486.5 1668.8 -980.73 986.631 1391.14 
2897 3
10380201 16016.7 -8538.7 1621.3 -717.464 585.447 926.014 
10375400 16391 -9624.3 1635.9 -664.449 897.089 1116.36 
10375100 15089.4 -9203.3 1628.2 -996.05 588.773 1157.05 
2897.5 3
10380201 15666.2 -8225.55 1593.64 -701.036 626.309 940.061 
10375400 15834.9 -9259.45 1695.36 -1112.18 729.691 1330.19 
10375100 14550.4 -8889.36 1628.82 -1078.07 627.873 1247.58 
2898 3
10380201 15238.2 -7828.4 1568.2 -831.033 771.156 1133.71 
10375400 15418.5 -8977 1681.7 -808.561 548.455 977.023 
10375100 13984.5 -8550.4 1618.1 -1098.76 658.182 1280.81 
2898.5 3
10380201 14757.1 -7444.6 1534.7 -956.461 763.022 1223.53 
10375400 15048.8 -8531.5 1653.5 -734.99 885.686 1150.93 
10375100 13561.8 -8232.5 1633.5 -840.358 632.008 1051.49 
2899 3
10380201 14206.7 -7032.4 1543.1 -1098.6 822.754 1372.54 
10375400 14665.6 -8227.6 1636.7 -764.87 606.587 976.204 
10375100 13098.5 -7824.1 1636 -924.75 815.17 1232.75 
2899.5 3
10380201 13802.6 -6771 1581.9 -819.675 530.223 976.219 
10375400 14242 -7909.3 1623.7 -859.229 645.639 1074.77 
10375100 12727.3 -7429.3 1658.3 -752.941 800.811 1099.19 
2900 3
10380201 13258.5 -6435.5 1572.9 -1128.84 696.058 1326.19 
10375400 13751.1 -7416.8 1633.4 -1018.46 1021.78 1442.68 
10375100 12384.4 -6982.6 1672.9 -711.411 926.763 1168.33 
2900.5 3
10380201 12794 -6090.8 1600.3 -900.194 668.023 1120.98 
10375400 13387.7 -7015.7 1631.1 -704.264 777.326 1048.91 
10375100 11982.7 -6484 1629.8 -778.488 966.279 1240.86 
2901 3
10380201 12223.8 -5600 1584.67 -1149.64 989.516 1516.84 
10375400 13009.9 -6609 1625.44 -761.716 819.96 1119.17 
10375100 11434.1 -6073.89 1562.78 -1106.03 826.837 1380.92 
2901.5 3
10380201 11671.5 -4979.8 1525.1 -1100.15 1235.46 1654.3 
10375400 12649.5 -6218.3 1641.5 -717.906 778.287 1058.83 
10375100 11036.5 -5468.5 1589.4 -792.054 1205.95 1442.8 
2902 3
10380201 11352.5 -4514.1 1545.6 -620.623 906.031 1098.21 
10375400 12174.9 -5742 1646.4 -923.346 926.654 1308.15 
10375100 10620 -4972.3 1589.7 -810.311 965.37 1260.37 
2902.5 3
10380201 11089.8 -4122.4 1531.7 -523.307 780.279 939.513 
10375400 11608.7 -5182.3 1608.6 -1127.89 1114.94 1585.95 
10375100 10158.2 -4649.6 1579.1 -919.92 642.829 1122.27 
2903 3
10380201 10725.6 -3736.3 1518 -747.844 792.813 1089.87 
10375400 11200.5 -4807.9 1604.5 -838.193 768.789 1137.37 
10375100 9778.8 -4157.5 1560.5 -779.055 1010.47 1275.92 
2903.5 3
10380201 10368.5 -3265.7 1529.2 -731.762 964.344 1210.55 
10375400 10782.5 -4424.8 1597.2 -856.557 785.041 1161.89 
10375100 9401.1 -3846.8 1614.6 -773.975 636.68 1002.2 
2904 3
10380201 9915.9 -2931.4 1578.9 -878.835 649.126 1092.57 
10375400 10342.6 -4064.7 1591.4 -854.175 699.223 1103.87 
10375100 9000.4 -3433 1642.4 -778.058 803.495 1118.47 
2904.5 3
10380201 9534.2 -2547.2 1633.7 -757.341 762.302 1074.56 
10375400 9844.6 -3606.1 1678.7 -988.095 909.921 1343.24 
10375100 8627.2 -3061.6 1641.6 -740.476 736.905 1044.67 
2905 3
10380201 9191.33 -2117.11 1557.44 -695.47 872.391 1115.68 
10375400 9502.67 -3357 1686.44 -693.577 505.274 858.109 
10375100 8235 -2527.56 1616.56 -795.538 1083.25 1343.99 
2905.5 3
10380201 8914.3 -1769 1576 -579.568 728.266 930.736 
10375400 9170.9 -3064.1 1619.9 -694.073 612.762 925.858 
10375100 7872.4 -2168.7 1631.1 -758.577 750.744 1067.27 
2906 3
10380201 8549.8 -1332.7 1586.6 -717.52 858.858 1119.14 
10375400 8665.6 -2665.6 1606.5 -994.685 784.449 1266.79 
10375100 7360.2 -1674.7 1636.1 -1008.27 972.441 1400.8 
2906.5 3
10380201 8188.7 -886.4 1597.1 -703.899 869.981 1119.08 
10375400 8191.8 -2209.7 1687.2 -923.587 888.694 1281.71 
10375100 6945.8 -1181.7 1616.3 -807.797 961.014 1255.42 
2907 3
10380201 7763.7 -358.3 1577.5 -850 1056.2 1355.75 
10375400 7804.4 -1773.9 1713.3 -774.8 871.6 1166.19 
10375100 6563.7 -780.9 1606.7 -764.2 801.6 1107.5 
2907.5 3
10380201 7390.8 189.3 1550.8 -753.333 1106.26 1338.41 
10375400 7461.3 -1324.1 1689 -693.131 908.687 1142.87 
10375100 6173.6 -363.4 1564.5 -788.081 843.434 1154.32 
2908 3
10380201 6933.6 693.7 1527 -927.383 1023.12 1380.88 
10375400 7049.8 -858 1654.6 -834.686 945.436 1261.17 
10375100 5746.8 68.7 1525.4 -865.72 876.471 1231.94 
2908.5 3
10380201 6479 1127.1 1533.8 -900.198 858.218 1243.74 
10375400 6556.7 -331.6 1612.5 -976.436 1042.38 1428.28 
10375100 5420.9 394.8 1508.5 -645.347 645.743 912.938 
2909 3
10380201 6090.4 1371.4 1514.9 -766.469 481.854 905.35 
10375400 6269.3 217 1558.5 -566.864 1082.05 1221.54 
10375100 5067.5 748.7 1432.9 -697.041 698.028 986.463 
2909.5 3
10380201 5650.6 1768 1461.2 -850.677 767.118 1145.48 
10375400 5805.8 687.8 1564.6 -896.518 910.638 1277.89 
10375100 4627.9 1226.5 1344.5 -850.29 924.178 1255.83 
2910 3
10380201 5334.56 2198.56 1488.67 -661.181 900.744 1117.36 
10375400 5432.11 1134.22 1565.67 -781.776 933.938 1217.95 
10375100 4293 1639 1341.56 -700.628 862.971 1111.57 
2910.5 3
10380201 5055.2 2469.5 1484.5 -558.711 541.889 778.333 
10375400 5109.6 1307.1 1503.4 -645.022 345.756 731.847 
10375100 3889.9 2048.2 1373.1 -806.2 818.4 1148.8 
2911 3
10380201 4580.11 3095.33 1425.56 -957.841 1261.76 1584.14 
10375400 4696.11 1641.78 1489.56 -833.647 674.754 1072.5 
10375100 3421.44 2483.22 1457.89 -944.467 877.061 1288.9 
2911.5 3
10380201 4127.2 3244 1477.9 -935.767 307.163 984.89 
10375400 4272.7 2132.2 1469.4 -874.816 1013.27 1338.66 
10375100 3109.6 2865.3 1529.6 -644.307 789.417 1018.98 
2912 3
10380201 3691.2 3517.6 1614.4 -846.602 531.262 999.487 
10375400 3815.2 2569.6 1547 -888.35 849.32 1229.03 
10375100 2803.7 3296.1 1571 -593.981 836.505 1025.94 
2912.5 3
10380201 3500.2 3871.4 1594 -378.218 700.594 796.166 
10375400 3360.1 2975.1 1624.8 -901.188 802.97 1207.02 
10375100 2507 3659.2 1606.7 -587.525 719.01 928.526 
2913 3
10380201 3157.89 4222.56 1549.33 -704.344 722.542 1009.04 
10375400 3026.78 3309.33 1639.44 -685.848 687.723 971.262 
10375100 2353.67 4140.78 1588.89 -315.501 990.901 1039.92 
2913.5 3
10380201 2921.1 4609.9 1568.1 -475.48 777.8 911.622 
10375400 2739.6 3610.9 1650.1 -576.662 605.556 836.204 
10375100 1957.1 4627.7 1597.7 -796.319 977.755 1261 
2914 3
10380201 2687.5 5049.3 1553.1 -463.492 871.825 987.372 
10375400 2417 3976.4 1656.9 -640.079 725.198 967.272 
10375100 1622.2 5052.3 1619 -664.484 842.46 1072.98 
2914.5 3
10380201 2507.9 5361.3 1559.4 -347.389 603.482 696.325 
10375400 2160 4487.9 1654.7 -497.099 989.362 1107.22 
10375100 1152.1 5576.7 1631.7 -909.284 1014.31 1362.21 
2915 3
10380201 2446.3 5692.7 1576.5 -121.499 653.649 664.845 
10375400 1708.6 4959.8 1658.2 -890.335 930.769 1288.03 
10375100 825.2 6108.3 1605.7 -644.773 1048.52 1230.91 
2915.5 3
10380201 2036.78 5762 1624.22 -812.544 137.5 824.096 
10375400 1248 5364.78 1612.67 -913.889 803.527 1216.9 
10375100 454.444 6530.56 1608.44 -735.626 837.809 1114.93 
2916 3
10380201 1873 6086.4 1648.7 -332.206 658.012 737.117 
10375400 1097.3 5759.2 1611.6 -305.68 800.045 856.453 
10375100 97.2 6945 1601.9 -724.634 840.658 1109.86 
2916.5 3
10380201 1552.5 6505.6 1639.5 -639.721 836.727 1053.26 
10375400 906 6161.5 1599.2 -381.836 802.994 889.156 
10375100 -144.8 7092.8 1567 -483.034 295.01 565.997 
2917 3
10380201 1277.8 6998 1611.4 -552.716 990.744 1134.49 
10375400 723.4 6693.8 1603.1 -367.404 1071.03 1132.29 
10375100 -367.4 7423.4 1493.5 -447.887 665.191 801.924 
2917.5 3
10380201 1179 7459.8 1615.7 -196.032 916.27 937.005 
10375400 601.8 7164.8 1619.2 -241.27 934.524 965.166 
10375100 -487 7923 1407 -237.302 991.27 1019.28 
2918 3
10380201 1220 7888.8 1590 84.1889 880.903 884.917 
10375400 420.6 7536.4 1586 -372.074 763.039 848.921 
10375100 -454.3 8411.3 1360.8 67.1458 1002.67 1004.92 
2918.5 3
10380201 1264.9 8309.6 1601.7 91.82 860.532 865.417 
10375400 287.2 7958.5 1537.5 -272.802 863.19 905.272 
10375100 -387.6 8626.5 1361.4 136.401 440.082 460.735 
2919 3
10380201 1311.64 8635.64 1603.36 90.3992 630.631 637.078 
10375400 320 8406.82 1505.45 63.4429 867.153 869.471 
10375100 -365.091 8777.09 1334.91 43.5379 291.278 294.514 
2919.5 3
10380201 1439.31 8859.92 1598.23 261.622 459.604 528.849 
10375400 329.538 8712.85 1502.77 19.546 627.106 627.411 
10375100 -426.308 8882.23 1329.38 -125.444 215.451 249.309 
2920 3
10380201 1468.92 9074.08 1599.38 59.7084 431.762 435.871 
10375400 540.846 9033.77 1504.08 426.024 647.022 774.683 
10375100 14.2308 9578.08 1671.38 888.182 1402.92 1660.43 
2920.5 3
10380201 1542.14 9352.93 1600 142.451 542.513 560.903 
10375400 751.786 9332.93 1564.29 410.388 582.022 712.157 
10375100 225.357 9910.93 1830.14 410.752 647.571 766.854 
2921 2
10375400 867.909 9890.73 1679.91 229.493 1102.37 1126 
10375100 285.182 10222.5 1889.36 118.231 615.844 627.09 
2921.5 2
10375400 925.9 10368.9 1777.3 113.485 935.759 942.615 
10375100 349.3 10711.3 1891 125.476 956.467 964.662 
2922 2
10375400 1005.09 10803.4 1795.82 161.285 884.855 899.433 
10375100 390.545 10929 1888.73 84.003 443.381 451.268 
2922.5 1
10375400 1083.91 10967.5 1794.27 159.551 332.168 368.5 
