# Supplementary material for: Intrinsic group behaviour II: On the dependence of triad spatial dynamics on social and personal features; and on the effect of social interaction on small group dynamics
Source: PLoS One. 2019 Dec 3;14(12):e0225704. doi: 10.1371/journal.pone.0225704 (PMC6890182; doi:10.1371/journal.pone.0225704)
Supplement: S4 Data Set — (ZIP) [file pone.0225704.s004.zip › set_3_nint/group_traj_triad_noint/traj_3_0324_7.dat]

3 10371300 10371102 10371400 0 0 1 0 1 1 0 23.3333 10 40 1668.63 1718.17 1583.24 
2831.5 1
10371102 7054 4275.5 1534 0 0 0 
2832 1
10371102 6983.9 3886.1 1534 -177.02 -983.333 999.14 
2832.5 1
10371102 7145.64 3287 1534 323.473 -1198.2 1241.1 
2833 2
10371300 8083 1129 1452 0 0 0 
10371102 7456.64 2686.27 1534 617.063 -1191.92 1342.18 
2833.5 2
10371300 8270 941.909 1481.73 660.777 -661.099 934.708 
10371102 7872 2162.18 1507.45 812.845 -1025.62 1308.67 
2834 2
10371300 8467.1 538.1 1543.7 405.556 -830.883 924.577 
10371102 7924.6 1564.7 1506.8 108.23 -1229.39 1234.14 
2834.5 3
10371400 7680.83 1793.17 1265.67 0 0 0 
10371300 8769.09 134.455 1529 612.558 -818.753 1022.54 
10371102 7993.82 893.455 1587.91 140.402 -1361.55 1368.77 
2835 3
10371400 7876.5 1439.2 1374.5 516.271 -933.949 1067.14 
10371300 9036.9 -326.5 1524 537.769 -925.612 1070.49 
10371102 8222 327.3 1583.5 458.196 -1136.86 1225.72 
2835.5 3
10371400 8232 901.091 1446.73 694.336 -1050.99 1259.64 
10371300 9353.64 -737.273 1525.91 618.626 -802.29 1013.1 
10371102 8278 -155.182 1614.36 109.375 -942.347 948.673 
2836 3
10371400 8499.3 341.4 1465.8 530.357 -1110.5 1230.64 
10371300 9720.9 -1137.8 1554.8 728.698 -794.697 1078.21 
10371102 8536.6 -705.2 1644.4 513.095 -1091.31 1205.91 
2836.5 3
10371400 8732.55 -166.364 1488.18 467.426 -1017.56 1119.79 
10371300 10099.9 -1621.64 1573.36 759.537 -969.612 1231.68 
10371102 8732.64 -1201.64 1682.09 392.858 -994.862 1069.62 
2837 3
10371400 9018.3 -615.9 1489.7 559.207 -879.719 1042.41 
10371300 10359.8 -2162.9 1657.2 508.593 -1059.22 1175 
10371102 8952.5 -1719.9 1705.3 430.262 -1014.21 1101.71 
2837.5 3
10371400 9140.6 -1110.2 1517.8 256.933 -1038.45 1069.76 
10371300 10575 -2496.2 1683.3 452.101 -700.21 833.48 
10371102 9221.6 -2205 1703.9 565.336 -1019.12 1165.42 
2838 3
10371400 9348.82 -1607.91 1541 407.472 -973.99 1055.79 
10371300 10872.6 -2949.36 1708.45 582.459 -886.817 1060.99 
10371102 9582.36 -2645.55 1715.73 705.995 -862.124 1114.31 
2838.5 3
10371400 9726.4 -2095.8 1521.5 740.357 -956.649 1209.67 
10371300 11157.1 -3261.8 1668.1 557.772 -612.62 828.5 
10371102 9820.3 -3095.2 1710.6 466.542 -881.676 997.503 
2839 3
10371400 10074.4 -2468.9 1578.8 719.008 -770.868 1054.14 
10371300 11495.4 -3599.1 1633.4 698.967 -696.901 987.029 
10371102 9966.8 -3451.4 1710.6 302.686 -735.95 795.765 
2839.5 3
10371400 10327 -2843.6 1559.8 508.249 -753.924 909.24 
10371300 11825.8 -3928 1613.8 664.789 -661.771 938.022 
10371102 10205.1 -3833.9 1669 479.477 -769.618 906.758 
2840 3
10371400 10629.7 -3258.27 1537.27 594.749 -814.681 1008.68 
10371300 12101.5 -4344.91 1624.36 541.74 -819.075 982.021 
10371102 10504.1 -4308 1661.55 587.408 -931.434 1101.19 
2840.5 3
10371400 10894.4 -3692.64 1524.18 513.857 -843.425 987.63 
10371300 12473.3 -4802.64 1584.45 721.801 -888.791 1144.97 
10371102 10978.6 -4569.82 1636.73 921.447 -508.385 1052.39 
2841 3
10371400 11157.2 -4125.4 1549.2 522.538 -860.365 1006.61 
10371300 12821.5 -5354.3 1601.4 692.301 -1096.75 1296.97 
10371102 11463.2 -4829.7 1638.6 963.347 -516.664 1093.15 
2841.5 3
10371400 11401.7 -4570.3 1557.9 500 -909.816 1038.15 
10371300 13229.3 -5740.3 1639.1 833.947 -789.366 1148.29 
10371102 11887.1 -5205.3 1648.6 866.871 -768.098 1158.21 
2842 3
10371400 11682.9 -4895 1548.4 583.402 -673.651 891.159 
10371300 13660 -6116.2 1676.3 893.568 -779.876 1186.03 
10371102 12317.8 -5721.7 1650.2 893.568 -1071.37 1395.1 
2842.5 3
10371400 12162.2 -5214 1564.09 950.956 -632.937 1142.33 
10371300 13996.8 -6407.36 1651.91 668.29 -577.706 883.377 
10371102 12730.2 -6184.18 1707.55 818.218 -917.623 1229.44 
2843 3
10371400 12642 -5714 1567.4 961.559 -1002 1388.74 
10371300 14408.1 -6735.4 1657.4 824.212 -657.388 1054.27 
10371102 13144.1 -6653.5 1727.3 829.495 -940.517 1254.05 
2843.5 3
10371400 13017.6 -6001.09 1631.45 736.542 -562.923 927.026 
10371300 14813.8 -7086.18 1700.55 795.526 -687.807 1051.64 
10371102 13356.5 -7034.73 1697.36 416.381 -747.504 855.65 
2844 3
10371400 13362.4 -6367.9 1628.9 664.284 -706.761 969.941 
10371300 15252.8 -7573.4 1656 845.822 -938.763 1263.6 
10371102 13720.8 -7439.9 1678.9 702.014 -780.68 1049.9 
2844.5 3
10371400 13726.4 -6668.9 1646.4 741.344 -613.035 961.979 
10371300 15560.1 -7969.3 1675.2 625.866 -806.314 1020.71 
10371102 14151.1 -7837.3 1683.8 876.375 -809.369 1192.94 
2845 3
10371400 14117.5 -7061.91 1591.91 776.082 -779.78 1100.16 
10371300 15877.2 -8343.36 1707.91 629.131 -742.19 972.96 
10371102 14619.8 -8163 1666 929.996 -646.23 1132.48 
2845.5 3
10371400 14494.7 -7424.6 1560.7 761.928 -732.709 1057.07 
10371300 16202 -8759.8 1680.1 656.198 -841.286 1066.94 
10371102 15015.9 -8616.6 1669.3 800.165 -916.364 1216.55 
2846 3
10371400 15001.1 -7807.7 1596.7 1033.47 -781.837 1295.89 
10371300 16489.6 -9052 1719.8 586.939 -596.327 836.721 
10371102 15409.5 -8900.8 1715.8 803.265 -580 990.775 
2846.5 3
10371400 15439.9 -8264.2 1537.8 860.392 -895.098 1241.56 
10371300 16779.1 -9404.5 1732.6 567.647 -691.176 894.398 
10371102 15690.4 -9282.5 1721.3 550.784 -748.431 929.254 
2847 3
10371400 15879.4 -8633.1 1519.8 866.864 -727.613 1131.76 
10371300 17185.9 -9846.9 1734.7 802.367 -872.584 1185.41 
10371102 15971.8 -9829.4 1770.6 555.03 -1078.7 1213.11 
2847.5 3
10371400 16253.9 -9008.5 1550.3 773.76 -775.62 1095.58 
10371300 17537.6 -10366.8 1707.5 726.653 -1074.17 1296.87 
10371102 16201 -10484.1 1789.7 473.554 -1352.69 1433.18 
2848 3
10371400 16625 -9382.55 1522.82 734.851 -740.684 1043.37 
10371300 17867 -10837.2 1732.82 652.277 -931.449 1137.13 
10371102 16492 -10765.5 1721.36 576.238 -557.138 801.531 
2848.5 3
10371400 16830.9 -9840 1546.5 414.286 -920.432 1009.37 
10371300 18162.5 -11395.4 1768.8 594.567 -1123.18 1270.84 
10371102 16830.1 -11072.9 1693 680.282 -618.603 919.485 
2849 3
10371400 17193.5 -10559.7 1611.18 743.126 -1474.85 1651.49 
10371300 18934.6 -11835.3 1697.27 1582.25 -901.379 1820.99 
10371102 17169.5 -11526.6 1690.91 695.399 -929.788 1161.07 
2849.5 3
10371400 17436.4 -11064.7 1570.27 479.878 -998.024 1107.4 
10371300 19276.3 -12113.4 1664.64 675.171 -549.587 870.575 
10371102 17568 -11906.7 1710.91 787.639 -751.168 1088.41 
2850 3
10371400 17670.4 -11490.4 1601.7 469.953 -854.765 975.437 
10371300 19580.2 -12515.1 1718 610.296 -806.7 1011.55 
10371102 18343.3 -12365.1 1716.9 1556.83 -920.427 1808.56 
2850.5 2
10371300 19942.7 -12936.2 1763.36 709.447 -824.035 1087.36 
10371102 18788.5 -12708.4 1696.82 871.144 -671.749 1100.06 
2851 2
10371300 20159.6 -13394.9 1772.55 425.312 -899.465 994.951 
10371102 19108.6 -13083.3 1695.82 627.807 -735.116 966.715 
2851.5 2
10371300 20429.5 -13668.2 1748.18 541.804 -548.74 771.147 
10371102 19479 -13379.4 1688.82 743.702 -594.56 952.153 
2852 2
10371300 20795.5 -13960.5 1716 740.891 -591.645 948.137 
10371102 19854.7 -13712.4 1674.82 760.582 -674.089 1016.31 
2852.5 2
10371300 21171.8 -14072.7 1682.7 772.783 -230.483 806.422 
10371102 20211.2 -14072.6 1659.5 731.977 -739.705 1040.65 
2853 2
10371300 21722.5 -14153.1 1639.45 1126.08 -164.399 1138.02 
10371102 20643.4 -14369 1625.45 883.77 -606.135 1071.66 
2853.5 2
10371300 22263.3 -14312.5 1582.82 1030.13 -303.55 1073.92 
10371102 21033.6 -14616.1 1623.27 743.377 -470.649 879.841 
2854 2
10371300 22807.6 -14421.3 1552.9 1095.23 -219.005 1116.91 
10371102 21524.6 -14771.5 1604.8 987.854 -312.694 1036.16 
2854.5 2
10371300 23359.4 -14592.7 1584.27 1126.05 -349.852 1179.14 
10371102 22029.7 -14950.4 1578.82 1030.87 -365.028 1093.59 
2855 2
10371300 23907.4 -14711.5 1714.6 1109.39 -240.431 1135.14 
10371102 22431.2 -15164.2 1558.2 812.698 -432.867 920.789 
2855.5 2
10371300 24341.9 -14874.1 1703.33 845.363 -316.31 902.602 
10371102 23050.5 -15498.8 1591.75 1204.86 -651.038 1369.51 
2856 2
10371300 24726.9 -15032.2 1710.5 776.176 -318.784 839.09 
10371102 23370.5 -15747.8 1613.3 645.161 -501.949 817.426 
2856.5 2
10371300 25140 -15301.5 1664.73 853.512 -556.311 1018.81 
10371102 23796.5 -16001.9 1597.64 880.071 -525.019 1024.78 
2857 2
10371300 25637.3 -15551.5 1622.45 978.883 -492.305 1095.71 
10371102 24247 -16294.8 1625.64 886.901 -576.593 1057.85 
2857.5 2
10371300 26087.5 -15773.5 1609.45 872.622 -430.056 972.84 
10371102 24728.8 -16524.6 1609.73 933.756 -445.384 1034.54 
2858 2
10371300 26570.4 -15901.1 1611.3 944.921 -249.795 977.381 
10371102 25290.1 -16732.3 1620.5 1098.4 -406.387 1171.17 
2858.5 2
10371300 27037.4 -16199.6 1578.55 962.812 -615.539 1142.76 
10371102 25848.1 -16861.8 1633.55 1150.5 -267.048 1181.08 
2859 2
10371300 27464.6 -16617.8 1671.83 856.152 -837.903 1197.95 
10371102 26365.1 -17042.3 1699.83 1036.06 -361.754 1097.4 
2859.5 2
10371300 27652.4 -16948 1752.79 382.431 -672.607 773.727 
10371102 26693.1 -17271.1 1747.5 668 -466.007 814.486 
2860 2
10371300 27797 -17324.2 1702.07 295.793 -769.354 824.257 
10371102 26922.6 -17434 1683.57 469.325 -333.041 575.485 
2860.5 2
10371300 28380.7 -17795.9 1792.43 1126.86 -910.645 1448.82 
10371102 27465.7 -17673.1 1710.43 1048.54 -461.666 1145.67 
2861 2
10371300 28985.1 -17858.4 1732.27 1218.5 -125.877 1224.99 
10371102 27941.6 -17835.5 1726.82 959.52 -327.425 1013.85 
2861.5 2
10371300 29504 -17739.6 1682.08 1019.47 233.36 1045.84 
10371102 28528 -17855 1695.92 1151.99 -38.2211 1152.63 
2862 2
10371300 29964 -17836.1 1636.82 903.733 -189.602 923.408 
10371102 28997.4 -17883.1 1659.09 922.129 -55.1884 923.779 
2862.5 2
10371300 30545.1 -17983.2 1569.91 1185.9 -300.186 1223.3 
10371102 29553.9 -17935.4 1612 1135.81 -106.679 1140.81 
2863 2
10371300 31227.7 -18137.8 1482.91 1384.66 -313.664 1419.74 
10371102 30033.1 -18139.6 1560 971.971 -414.346 1056.6 
2863.5 2
10371300 31551.1 -17968.5 1434.91 632.806 331.436 714.348 
10371102 30553.1 -18464.1 1497 1017.61 -634.94 1199.45 
2864 2
10371300 32111.6 -18142.4 1378.9 1118.78 -347.197 1171.42 
10371102 31143.1 -18638 1440.3 1177.66 -347.124 1227.76 
2864.5 2
10371300 32766.4 -18434.7 1484 1341.8 -598.975 1469.42 
10371102 31901.2 -18702.3 1415.6 1553.48 -131.762 1559.06 
2865 2
10371300 33443.5 -18721.4 1651 1370.74 -580.291 1488.51 
10371102 32462.4 -18911.4 1583.82 1135.96 -423.206 1212.23 
2865.5 2
10371300 33994.8 -18834.6 1668.91 1070.43 -219.947 1092.8 
10371102 33006.4 -18981.6 1641.91 1056.31 -136.452 1065.09 
2866 2
10371300 34491.4 -18910.6 1680.2 1001.17 -153.152 1012.82 
10371102 33437 -19163.3 1652.2 868.218 -366.257 942.31 
2866.5 2
10371300 34934.9 -19082.5 1675.1 895.96 -347.273 960.907 
10371102 33920 -19278.6 1670.7 975.758 -232.929 1003.17 
2867 2
10371300 35284.9 -19337.5 1665.73 712.849 -519.441 882.028 
10371102 34386.8 -19397.9 1664.91 950.75 -242.992 981.311 
2867.5 2
10371300 35713.2 -19519.5 1659.45 865.197 -367.677 940.081 
10371102 34864.4 -19518.5 1697.45 964.738 -243.526 995 
2868 2
10371300 36323.1 -19599.8 1687.18 1195.9 -157.398 1206.21 
10371102 35311.3 -19592.6 1751.09 876.292 -145.455 888.282 
2868.5 2
10371300 36966.5 -19719.5 1693.2 1256.66 -233.754 1278.21 
10371102 35828.9 -19846.1 1696.7 1010.99 -495.046 1125.69 
2869 2
10371300 37402.5 -19890.4 1749.36 887.891 -347.991 953.65 
10371102 36380.5 -20002.2 1689.18 1123.51 -317.886 1167.62 
2869.5 2
10371300 37953.8 -19960.4 1826.45 1089.65 -138.34 1098.4 
10371102 36978.3 -20154.3 1735.91 1181.28 -300.575 1218.92 
2870 2
10371300 38572.1 -20142.8 1815 1229.19 -362.697 1281.58 
10371102 37445 -20219.9 1767.9 927.887 -130.472 937.015 
2870.5 2
10371300 38997.2 -20282.1 1819.1 881.95 -289.004 928.095 
10371102 37933.5 -20340 1768.3 1013.49 -249.17 1043.67 
2871 2
10371300 39459.8 -20401.3 1726.55 936.474 -241.24 967.047 
10371102 38498.3 -20425.2 1793.27 1143.26 -172.433 1156.2 
2871.5 2
10371300 39856.1 -20651.5 1655.27 781.603 -493.455 924.338 
10371102 38972.6 -20588.1 1783.82 935.628 -321.32 989.266 
2872 2
10371300 40324.8 -20969 1625.64 906.629 -614.208 1095.09 
10371102 39455 -20772.9 1770.18 933.005 -357.482 999.146 
2872.5 2
10371300 41007.8 -21561.9 1649.55 1344.49 -1167.14 1780.41 
10371102 39900.3 -20971.6 1720.64 876.521 -391.195 959.856 
2873 2
10371300 41200.5 -22099.7 1698.5 390.835 -1090.85 1158.76 
10371102 40479.7 -21458.4 1689 1175.31 -987.35 1535 
2873.5 2
10371300 41809.6 -22152.8 1710.09 1263.77 -110.204 1268.56 
10371102 40893.7 -21812.8 1668.18 858.978 -735.307 1130.72 
2874 2
10371300 42505.5 -22350.7 1715.18 1346.05 -382.803 1399.43 
10371102 41233.7 -22144.2 1669.36 657.64 -640.935 918.308 
2874.5 2
10371300 42988.1 -22536.9 1649.56 980.825 -378.377 1051.28 
10371102 41701.3 -22209.2 1699.78 950.419 -132.196 959.568 
2875 2
10371300 43396.6 -22545.4 1607.55 838.861 -17.4019 839.041 
10371102 42197.5 -22345.7 1701.64 1018.92 -280.298 1056.77 
2875.5 2
10371300 43973.3 -22833.1 1612.27 1124.05 -560.872 1256.21 
10371102 42740.3 -22543.8 1722.55 1057.95 -386.142 1126.21 
2876 2
10371300 44568.4 -23040 1626.36 1173.75 -408.105 1242.67 
10371102 43199.6 -22784.7 1699.45 906.043 -475.166 1023.08 
2876.5 2
10371300 45064.8 -23206.7 1680.6 998.866 -335.412 1053.68 
10371102 43875.8 -22930.4 1649.6 1360.49 -293.104 1391.71 
2877 2
10371300 45492.5 -23285.9 1687.18 878.141 -162.647 893.076 
10371102 44390.3 -22913 1662.82 1056.41 35.729 1057.02 
2877.5 2
10371300 45980.5 -23298.8 1713.45 942.085 -24.921 942.415 
10371102 44847.5 -23096 1665.36 882.59 -353.282 950.67 
2878 2
10371300 46489.7 -23198.6 1723.8 1000.48 196.892 1019.67 
10371102 45310 -23338.3 1659.7 908.734 -476.031 1025.87 
2878.5 2
10371300 46909.9 -23271.8 1743.2 864.609 -150.617 877.63 
10371102 45708.2 -23519.3 1662.3 819.342 -372.428 900.013 
2879 2
10371300 47306.9 -23422.9 1766.2 810.204 -308.367 866.903 
10371102 46171.1 -23755.3 1684.9 944.694 -481.633 1060.39 
2879.5 1
10371102 46579.3 -23707.8 1799.18 814.716 94.7741 820.21 
2880 1
10371102 47095.6 -23857.5 1771.45 1010.5 -292.83 1052.07 
