# Supplementary material for: Intrinsic group behaviour II: On the dependence of triad spatial dynamics on social and personal features; and on the effect of social interaction on small group dynamics
Source: PLoS One. 2019 Dec 3;14(12):e0225704. doi: 10.1371/journal.pone.0225704 (PMC6890182; doi:10.1371/journal.pone.0225704)
Supplement: S4 Data Set — (ZIP) [file pone.0225704.s004.zip › set_3_nint/group_traj_triad_noint/traj_3_0324_6.dat]

3 10283600 10283700 10283800 0 0 0 1 2 1 0 63.3333 60 70 1655.12 1745.93 1574.47 
2316 1
10283600 498.5 8971.5 1670.4 0 0 0 
2316.5 1
10283600 538.091 8366.36 1670 76.5782 -1170.48 1172.98 
2317 2
10283700 246 9328.33 1746.33 0 0 0 
10283600 575.818 7709.27 1692.73 72.2745 -1258.79 1260.87 
2317.5 2
10283700 205.7 9025.5 1764.6 -131.699 -989.651 998.376 
10283600 678.2 7091.7 1684.9 208.942 -1260.35 1277.55 
2318 2
10283700 141.846 8508.54 1721.92 -127.708 -1033.92 1041.78 
10283600 927.692 6411.15 1779.15 498.985 -1361.09 1449.68 
2318.5 3
10283800 550 8934.86 1602.14 0 0 0 
10283700 622.385 7815.69 1613 999.04 -1440.43 1752.97 
10283600 1092.08 5986.23 1802.85 341.756 -883.416 947.217 
2319 3
10283800 543.571 8630.29 1598.07 -16.4414 -778.955 779.129 
10283700 1141.21 7014.14 1620.07 1025.36 -1584.09 1886.98 
10283600 1456.43 5447.79 1863.79 720.063 -1064.12 1284.85 
2319.5 3
10283800 872.385 7985.69 1605.38 640.961 -1256.52 1410.56 
10283700 1575.69 6352.85 1642.38 846.936 -1289.08 1542.41 
10283600 2063.77 5010.23 1757.15 1183.9 -852.934 1459.15 
2320 3
10283800 1130.17 7407.33 1691.08 516.597 -1159.04 1268.95 
10283700 2154.75 5737.67 1647.08 1160.44 -1232.82 1693.06 
10283600 2524.33 4566.5 1706.83 922.974 -889.24 1281.65 
2320.5 3
10283800 1340 6710.3 1717.2 420.508 -1396.86 1458.78 
10283700 2841 5096.4 1621.7 1375.25 -1285.1 1882.23 
10283600 2883.3 3922.7 1678.8 719.372 -1290.18 1477.18 
2321 3
10283800 1587.73 6193.73 1743 513.957 -1071.73 1188.59 
10283700 3419.82 4494.73 1537.18 1200.87 -1248.28 1732.14 
10283600 3174.18 3478 1693.64 603.489 -922.614 1102.46 
2321.5 3
10283800 1918.64 5586.09 1758.73 646.307 -1186.79 1351.36 
10283700 3779.82 3937.09 1514.36 703.125 -1089.13 1296.38 
10283600 3524.09 3011.18 1643.91 683.416 -911.754 1139.45 
2322 3
10283800 2619.2 5012.9 1732.6 1387.25 -1135.03 1792.42 
10283700 4115.5 3407.2 1480.2 664.716 -1049.29 1242.12 
10283600 3858.1 2555.4 1574.5 661.404 -902.538 1118.94 
2322.5 3
10283800 3020.45 4289.55 1634.64 823.931 -1485.33 1698.55 
10283700 4510 2906.09 1435.18 810.062 -1028.97 1309.57 
10283600 4245.91 2130.64 1499.82 796.323 -872.205 1181.05 
2323 3
10283800 3319.4 3629 1573.4 593.146 -1310.61 1438.58 
10283700 5085.9 2433.1 1365.5 1142.66 -938.474 1478.65 
10283600 4753.3 1727.2 1488.7 1006.73 -800.469 1286.18 
2323.5 3
10283800 3547.36 3099.36 1552.18 452.309 -1050.87 1144.07 
10283700 5526.18 2136.18 1406.18 873.575 -589.123 1053.66 
10283600 5182.91 1279.91 1483.64 852.399 -887.482 1230.53 
2324 3
10283800 3855.9 2546.4 1518.2 619.551 -1110.37 1271.52 
10283700 5989.3 1851 1408.4 929.956 -572.654 1092.13 
10283600 5688.5 968.8 1548.4 1015.24 -624.717 1192.05 
2324.5 3
10283800 4405.9 2209.9 1467.2 1153.04 -705.451 1351.73 
10283700 6349.4 1497.5 1419.6 754.927 -741.09 1057.89 
10283600 6150.5 568.2 1639.3 968.553 -839.832 1281.96 
2325 3
10283800 5013.5 1729.4 1413.1 1222.54 -966.801 1558.62 
10283700 6794.5 1069.2 1490.7 895.573 -861.771 1242.86 
10283600 6640.9 104.4 1630.2 986.72 -933.199 1358.12 
2325.5 3
10283800 5476.55 1187.82 1420.18 899.117 -1051.62 1383.58 
10283700 7150.45 714 1504.82 691.174 -689.709 976.432 
10283600 7137.36 -331.818 1681.09 964.007 -847.026 1283.26 
2326 3
10283800 5957.7 594.2 1496 943.44 -1163.96 1498.29 
10283700 7445.2 327.5 1513.7 577.932 -757.843 953.064 
10283600 7681 -917.9 1705.1 1065.95 -1149.18 1567.44 
2326.5 3
10283800 6310.1 69.3 1521.9 706.212 -1051.9 1266.98 
10283700 7840 -142.4 1531.9 791.182 -941.683 1229.93 
10283600 8150.2 -1457.2 1764.3 940.281 -1080.76 1432.54 
2327 3
10283800 6713.1 -452 1545.7 817.444 -1057.4 1336.53 
10283700 8248.1 -641.6 1526.9 827.789 -1012.58 1307.88 
10283600 8620 -1803.8 1783.6 952.941 -703.043 1184.22 
2327.5 3
10283800 7160.6 -979.7 1626 877.451 -1034.71 1356.66 
10283700 8669.7 -1090.5 1534.4 826.667 -880.196 1207.53 
10283600 9155.8 -2224.1 1742.8 1050.59 -824.118 1335.25 
2328 3
10283800 7721.56 -1535.33 1642.56 1156.61 -1145.64 1627.95 
10283700 9084.33 -1450.78 1561.67 854.914 -742.841 1132.56 
10283600 9662 -2658.56 1739.67 1043.71 -895.785 1375.41 
2328.5 3
10283800 8278.91 -1906.82 1627 1082.24 -721.33 1300.6 
10283700 9549.27 -1811.27 1540 902.795 -699.99 1142.38 
10283600 10139.2 -3152.73 1695.55 926.567 -959.557 1333.89 
2329 3
10283800 8773.9 -2308 1628.5 974.392 -789.728 1254.24 
10283700 10202.4 -2282.2 1564 1285.68 -927.022 1585.04 
10283600 10538.7 -3606.1 1709.4 786.453 -892.466 1189.54 
2329.5 3
10283800 9301.7 -2689.5 1597.4 1061.97 -767.606 1310.34 
10283700 10646.5 -2627.1 1541.9 893.561 -693.964 1131.39 
10283600 10937.4 -4137.2 1668.9 802.213 -1068.61 1336.22 
2330 3
10283800 9793.8 -3265.3 1618.8 996.154 -1165.59 1533.27 
10283700 11022.9 -3118.8 1498.8 761.943 -995.344 1253.5 
10283600 11269 -4604.6 1670.7 671.255 -946.154 1160.08 
2330.5 3
10283800 10122.7 -3587.5 1586.2 675.359 -661.602 945.424 
10283700 11353.1 -3626.9 1466.5 678.029 -1043.33 1244.29 
10283600 11665.5 -5103.7 1668.3 814.168 -1024.85 1308.88 
2331 3
10283800 10545.1 -4095.73 1540.09 823.374 -990.696 1288.19 
10283700 11710.9 -4126.55 1484.55 697.484 -973.968 1197.96 
10283600 12105.8 -5752.73 1640.36 858.32 -1265.16 1528.84 
2331.5 3
10283800 10963.6 -4577.7 1500.9 828.731 -954.401 1263.99 
10283700 12166.7 -4616.1 1453.8 902.556 -969.415 1324.53 
10283600 12646.9 -6400.9 1705.4 1071.45 -1283.51 1671.95 
2332 3
10283800 11416.9 -5030.6 1509.8 925.102 -924.286 1307.71 
10283700 12602.3 -5199.6 1425.2 888.98 -1190.82 1486.04 
10283600 13001 -6911 1755.5 722.653 -1041.02 1267.26 
2332.5 3
10283800 11837.8 -5561 1542.6 860.736 -1084.66 1384.69 
10283700 13077.8 -5708.8 1460.7 972.393 -1041.31 1424.74 
10283600 13352.4 -7323.7 1742.2 718.609 -843.967 1108.46 
2333 3
10283800 12306.5 -6155.09 1562.64 903.17 -1144.68 1458.09 
10283700 13663.5 -6141.82 1513 1128.43 -834.332 1403.37 
10283600 13732.6 -7692.27 1710.18 732.633 -710.159 1020.33 
2333.5 3
10283800 12806.6 -6670.1 1616.2 952.485 -980.97 1367.31 
10283700 14211.8 -6455.4 1543.2 1044.47 -597.299 1203.19 
10283600 14196 -7947.3 1730.2 882.597 -485.766 1007.45 
2334 3
10283800 13274.8 -6989.3 1643.1 975.417 -665 1180.53 
10283700 14674.2 -6784.8 1544.7 963.333 -686.25 1182.77 
10283600 14700.8 -8235.8 1694.6 1051.67 -601.042 1211.3 
2334.5 3
10283800 13663.6 -7322.45 1608.91 768.451 -658.408 1011.94 
10283700 15150.7 -7335 1520.82 941.754 -1087.35 1438.48 
10283600 15251.5 -8638 1629.64 1088.43 -794.862 1347.77 
2335 3
10283800 14122.6 -7665.7 1598.6 907.043 -678.351 1132.65 
10283700 15600.4 -7864.3 1527.5 888.681 -1046.05 1372.58 
10283600 15696.8 -9011 1671.5 879.95 -737.154 1147.91 
2335.5 3
10283800 14537.5 -8083.2 1579 839.879 -845.142 1191.5 
10283700 15981.3 -8341.7 1529.7 771.053 -966.397 1236.3 
10283600 16177.2 -9348.6 1663.5 972.47 -683.401 1188.58 
2336 3
10283800 15088.4 -8638.9 1576.3 1095.23 -1104.77 1555.65 
10283700 16415.9 -8862.3 1560.7 864.016 -1034.99 1348.23 
10283600 16653.3 -9778.4 1647.2 946.521 -854.473 1275.16 
2336.5 3
10283800 15579.4 -8934.3 1580.5 1004.09 -604.09 1171.8 
10283700 16841.1 -9273 1594.7 869.53 -839.877 1208.92 
10283600 17153.9 -10219.4 1670.7 1023.72 -901.84 1364.3 
2337 3
10283800 16130.8 -9117.55 1570.55 1100.64 -365.759 1159.82 
10283700 17383.2 -9852.36 1645.27 1082 -1156.41 1583.67 
10283600 17721.5 -10630.4 1756.55 1133.02 -820.287 1398.79 
2337.5 3
10283800 16651.9 -9331.6 1570 1015.75 -417.26 1098.12 
10283700 17870.9 -10298.1 1635.4 950.718 -868.882 1287.95 
10283600 18316.7 -11046.2 1775.8 1160.15 -810.597 1415.28 
2338 3
10283800 17233 -9635.3 1572.7 1176.32 -614.777 1327.28 
10283700 18170.6 -10622.3 1567.4 606.68 -656.275 893.733 
10283600 18903 -11360.7 1774.8 1186.84 -636.64 1346.81 
2338.5 3
10283800 17793.8 -10419.5 1652.6 1135.22 -1587.45 1951.6 
10283700 18473.3 -10966.4 1517 612.753 -696.559 927.718 
10283600 19797.8 -11753.4 1738 1811.34 -794.939 1978.1 
2339 3
10283800 18084.9 -10926.7 1660 571.906 -996.464 1148.92 
10283700 18654.5 -11037.5 1534.5 355.992 -139.686 382.417 
10283600 20425 -12138 1756.3 1232.22 -755.599 1445.44 
2339.5 2
10283700 18847.6 -11144.5 1596.3 394.082 -218.367 450.538 
10283600 20913.1 -12427.9 1780.6 996.122 -591.633 1158.57 
2340 2
10283700 19580 -11710.4 1642.5 1494.69 -1154.9 1888.89 
10283600 21272.9 -12728.3 1751.8 734.286 -613.061 956.567 
2340.5 2
10283700 20094.7 -11965.1 1687.3 1039.8 -514.545 1160.15 
10283600 21655.4 -13064.2 1705.7 772.727 -678.586 1028.39 
2341 2
10283700 20477.1 -12222.2 1691.6 782.004 -525.767 942.317 
10283600 22076.6 -13396.5 1717.2 861.35 -679.55 1097.14 
2341.5 2
10283700 20939.5 -12473.7 1676.18 911.942 -496.109 1038.15 
10283600 22639.1 -13932.7 1659.82 1109.45 -1057.65 1532.81 
2342 2
10283700 21301.3 -12970.6 1613.2 716.526 -983.906 1217.16 
10283600 23177.8 -14387.6 1592.8 1066.75 -900.738 1396.17 
2342.5 2
10283700 21753.2 -13319 1549.55 887.784 -684.479 1121.01 
10283600 23719.5 -14705.1 1629.27 1064.33 -623.754 1233.64 
2343 2
10283700 22197.7 -13738 1514.9 880.234 -829.703 1209.64 
10283600 24286.7 -15214.6 1643 1123.08 -1008.93 1509.72 
2343.5 2
10283700 22711.2 -14144.9 1495.3 1031.12 -817.068 1315.61 
10283600 24847.3 -15582.2 1674.2 1125.7 -738.153 1346.13 
2344 2
10283700 23215.4 -14457.5 1462.5 1048.23 -649.896 1233.35 
10283600 25394.1 -15909.3 1694.7 1136.8 -680.042 1324.68 
2344.5 2
10283700 24057.9 -14751.5 1545.36 1635.94 -570.962 1732.71 
10283600 25926 -16206.7 1613.18 1032.82 -577.529 1183.32 
2345 2
10283700 24763.9 -14986.4 1495.3 1389.75 -462.312 1464.62 
10283600 26527.2 -16510 1622.3 1183.46 -596.994 1325.51 
2345.5 2
10283700 25245 -15103.6 1498.8 989.918 -241.152 1018.87 
10283600 27148.8 -16895 1638.7 1279.01 -792.181 1504.47 
2346 2
10283700 25819.1 -15316.1 1519.4 1150.5 -425.852 1226.79 
10283600 27779.6 -17177.2 1739.5 1264.13 -565.531 1384.86 
2346.5 2
10283700 26421.4 -15634.7 1495 1214.31 -642.339 1373.74 
10283600 28426.3 -17440 1773.5 1303.83 -529.839 1407.37 
2347 2
10283700 27150 -15892.5 1541.8 1437.08 -508.481 1524.39 
10283600 28980.4 -17678.9 1738 1092.9 -471.203 1190.15 
2347.5 2
10283700 27859 -16183.1 1599 1379.38 -565.37 1490.75 
10283600 29594.8 -17890.4 1649.2 1195.33 -411.479 1264.17 
2348 2
10283700 28495.9 -16554.2 1642.89 1302.43 -758.941 1507.42 
10283600 30183.2 -18243.2 1545.89 1203.32 -721.518 1403.05 
2348.5 2
10283700 28990.7 -16847.1 1622.5 1020.23 -603.872 1185.55 
10283600 30823.3 -18519.7 1433 1319.75 -570.057 1437.6 
2349 2
10283700 29478.6 -17183.4 1607.8 975.8 -672.6 1185.15 
10283600 31581.3 -18757.6 1382.5 1516 -475.8 1588.91 
2349.5 2
10283700 29942.3 -17516.5 1541.6 903.899 -649.318 1112.94 
10283600 32277 -19056.1 1507.6 1356.14 -581.871 1475.7 
2350 2
10283700 30515.3 -17795.4 1467.5 1181.44 -575.052 1313.96 
10283600 33101 -19375.7 1679.2 1698.97 -658.969 1822.29 
2350.5 2
10283700 31199.5 -18230.3 1381.45 1328.63 -844.413 1574.26 
10283600 33687.5 -19524.3 1735.45 1138.75 -288.491 1174.72 
2351 2
10283700 31803.3 -18550.3 1321.9 1163.3 -616.623 1316.62 
10283600 34374.1 -19726.2 1692.9 1323.02 -389.07 1379.04 
2351.5 2
10283700 32754 -18917.7 1492.4 1882.57 -727.525 2018.26 
10283600 35054.2 -19916.7 1704.3 1346.73 -377.228 1398.57 
2352 2
10283700 33485.9 -19164.5 1549.5 1478.59 -498.586 1560.39 
10283600 35662.7 -20126.5 1657.5 1229.29 -423.838 1300.31 
2352.5 2
10283700 34096.2 -19211.8 1536.6 1242.97 -96.334 1246.7 
10283600 36374.4 -20402.3 1693.3 1449.49 -561.711 1554.52 
2353 2
10283700 34689.4 -19409.8 1521.8 1198.38 -400 1263.38 
10283600 37032.4 -20685.5 1747.2 1329.29 -572.121 1447.18 
2353.5 2
10283700 35355.2 -19624.3 1580.4 1326.29 -427.291 1393.43 
10283600 37736.6 -20881.1 1767.1 1402.79 -389.641 1455.9 
2354 2
10283700 36032.4 -19873.4 1555.6 1373.63 -505.274 1463.61 
10283600 38315.3 -21115.5 1821.3 1173.83 -475.456 1266.47 
2354.5 2
10283700 36770.5 -20073.3 1648.2 1488.1 -403.024 1541.71 
10283600 39014.2 -21293.6 1855 1409.07 -359.073 1454.1 
2355 2
10283700 37413.3 -20265.1 1671.8 1277.93 -381.312 1333.61 
10283600 39630 -21559.4 1794.6 1224.25 -528.429 1333.43 
2355.5 2
10283700 38097.7 -20491.1 1702.44 1371.48 -452.928 1444.33 
10283600 40066.2 -21681.9 1729 874.193 -245.469 908.002 
2356 2
10283700 38674.6 -20785.9 1710.3 1179.82 -602.84 1324.91 
10283600 40545.4 -21808 1666.1 979.914 -257.896 1013.28 
2356.5 2
10283700 39147.3 -20938.9 1688.5 960.772 -310.976 1009.85 
10283600 41280.9 -21965.1 1664.5 1494.92 -319.309 1528.64 
2357 2
10283700 39769.2 -21225.1 1629.1 1219.41 -561.176 1342.34 
10283600 41963.6 -22225.1 1667.9 1338.63 -509.804 1432.42 
2357.5 2
10283700 40481 -21582 1588.2 1435.08 -719.556 1605.37 
10283600 42809.2 -22815.8 1676.3 1704.84 -1190.93 2079.61 
2358 2
10283700 41269.5 -22024.2 1606.3 1577 -884.4 1808.06 
10283600 43728.4 -23056.4 1630.4 1838.4 -481.2 1900.33 
2358.5 2
10283700 41817.5 -22212.4 1592.64 1082.91 -371.865 1144.98 
10283600 44384.8 -23209.5 1646.73 1297.27 -302.479 1332.07 
2359 2
10283700 42448.9 -22415 1654.5 1221.36 -391.947 1282.71 
10283600 45052.8 -23355.9 1663.6 1292.03 -283.26 1322.72 
2359.5 2
10283700 43130.7 -22560.8 1568.6 1366.33 -292.184 1397.22 
10283600 45537.3 -23560.8 1676.6 970.942 -410.621 1054.2 
2360 2
10283700 43766.4 -22858.3 1584 1289.54 -603.516 1423.78 
10283600 45943.9 -23800.6 1690.89 824.724 -486.32 957.432 
2360.5 2
10283700 44355.3 -23049.8 1562 1201.75 -390.748 1263.68 
10283600 46425.5 -23900.8 1690.3 982.88 -204.58 1003.95 
2361 2
10283700 44896.3 -23072.5 1599.8 1048.45 -43.9922 1049.37 
10283600 47074.1 -23720.1 1712.7 1256.98 350.194 1304.85 
2361.5 2
10283700 45321.3 -23382.8 1579.33 867.415 -633.22 1073.95 
10283600 47383.8 -23783.2 1708.89 631.995 -128.821 644.991 
2362 1
10283700 45922 -23325.1 1605 1218.39 116.993 1223.99 
2362.5 1
10283700 46557.6 -23140.3 1637.6 1258.61 365.941 1310.73 
2363 1
10283700 46942.6 -23207.3 1663.9 736.138 -128.107 747.202 
2363.5 1
10283700 47378 -23354.8 1661.89 881.377 -298.538 930.564 
