# Supplementary material for: Intrinsic group behaviour II: On the dependence of triad spatial dynamics on social and personal features; and on the effect of social interaction on small group dynamics
Source: PLoS One. 2019 Dec 3;14(12):e0225704. doi: 10.1371/journal.pone.0225704 (PMC6890182; doi:10.1371/journal.pone.0225704)
Supplement: S4 Data Set — (ZIP) [file pone.0225704.s004.zip › set_3_nint/group_traj_triad_noint/traj_3_0324_5.dat]

3 10255101 10255100 10253600 0 0 0 1 3 1 0 66.6667 60 70 1667 1732.21 1620.97 
2136.5 1
10253600 46252.6 -23457.2 1671 0 0 0 
2137 1
10253600 45774.5 -23278 1615.55 -1183.37 443.688 1263.81 
2137.5 1
10253600 45232.7 -23072.1 1632.09 -1092.38 415.139 1168.6 
2138 1
10253600 44711.5 -22855 1617.46 -1024.1 426.505 1109.36 
2138.5 1
10253600 44033.8 -22641.6 1553.88 -1371.76 431.933 1438.15 
2139 1
10253600 43304.3 -22786 1543.07 -1427.68 -282.534 1455.37 
2139.5 1
10253600 42705.1 -22401.1 1601.2 -1210.51 777.643 1438.77 
2140 1
10253600 42219.3 -22466.4 1616.93 -981.414 -131.987 990.25 
2140.5 1
10253600 41788.3 -22260.3 1609.08 -872.387 417.191 967.009 
2141 1
10253600 41507.5 -22131.6 1594.18 -550.692 252.297 605.736 
2141.5 1
10253600 41266.8 -22095.9 1580.55 -500.284 74.2771 505.767 
2142 1
10253600 41254.1 -22377.6 1578.62 -24.8853 -550.208 550.77 
2142.5 1
10253600 41280.6 -22550.7 1601.18 52.489 -342.118 346.121 
2143 1
10253600 41186.8 -22560.5 1612.92 -194.209 -20.2334 195.26 
2143.5 1
10253600 41076.5 -22505.2 1616.18 -211.685 106.177 236.821 
2144 1
10253600 40909.7 -22246.4 1615.82 -332.97 516.603 614.612 
2144.5 1
10253600 40834.3 -22052.7 1615.27 -154.304 395.984 424.986 
2145 1
10253600 40835.7 -21721 1615.25 2.71723 646.642 646.648 
2145.5 1
10253600 40784.7 -21610.7 1598.91 -99.491 215.376 237.246 
2146 1
10253600 40804.9 -21659.4 1585.7 41.3376 -99.7392 107.966 
2146.5 1
10253600 40727.6 -21838.6 1583.73 -163.694 -379.738 413.518 
2147 1
10253600 40670.5 -22375.6 1594.55 -111.288 -1046.78 1052.68 
2147.5 1
10253600 40671.6 -22469.6 1676.09 2.2493 -193.814 193.827 
2148 1
10253600 40728.2 -22650.9 1709.42 111.5 -357.555 374.537 
2148.5 1
10253600 40820.7 -22640.9 1773.18 185.492 20.0553 186.573 
2149 1
10253600 40949.7 -22559.2 1728.75 254.318 161.063 301.03 
2149.5 1
10253600 41154.5 -22464.7 1685.82 390.99 180.387 430.596 
2150 1
10253600 41332.7 -22307.1 1658.27 365.876 323.689 488.508 
2150.5 1
10253600 41483.4 -21818.8 1627.27 308.05 998.513 1044.95 
2151 2
10255100 43917.3 -20029.2 1652.56 0 0 0 
10253600 41638.5 -21493.8 1621.64 309.127 647.41 717.426 
2151.5 3
10255101 42659.2 -18185.9 1675.55 0 0 0 
10255100 43352.2 -20260 1650.55 -1239.37 -506.092 1338.72 
10253600 41757.6 -21348.3 1618.55 237.233 289.931 374.619 
2152 3
10255101 42008.5 -18234.2 1691.91 -1338.95 -99.3266 1342.62 
10255100 42809.6 -20471.7 1693.73 -1116.35 -435.653 1198.34 
10253600 41799.5 -21236.5 1618 86.0456 229.892 245.467 
2152.5 3
10255101 41462.9 -18205.8 1662.92 -1057.24 55.1004 1058.68 
10255100 42215 -20618.6 1711.58 -1152.4 -284.605 1187.02 
10253600 41281.7 -21242.9 1606.67 -1003.46 -12.3473 1003.54 
2153 3
10255101 40958.8 -18182.3 1607.2 -1014.32 47.1831 1015.42 
10255100 41630.4 -20718.6 1711.6 -1176.26 -201.241 1193.35 
10253600 40611.6 -21053.3 1549 -1348.22 381.522 1401.17 
2153.5 3
10255101 40337.3 -18250.1 1587.17 -1240.45 -135.296 1247.81 
10255100 40937.9 -20424.7 1710.67 -1382.2 586.693 1501.56 
10253600 40033.2 -21017 1552 -1154.39 72.4551 1156.66 
2154 3
10255101 39785.5 -18367.2 1584.18 -1069.36 -226.935 1093.17 
10255100 40207.4 -20106.2 1614.91 -1415.8 617.219 1544.49 
10253600 39419.5 -20787.4 1701.82 -1189.35 445.032 1269.88 
2154.5 3
10255101 39221.8 -18406.2 1602 -1134.26 -78.4708 1136.97 
10255100 39377.6 -19828.3 1583.82 -1669.47 559.173 1760.63 
10253600 38945 -20489.1 1735.73 -954.82 600.146 1127.77 
2155 3
10255101 38660.8 -18492.2 1595.36 -1119.76 -171.657 1132.84 
10255100 38798.3 -19614.3 1686.91 -1156.41 427.146 1232.78 
10253600 38352 -20162.6 1720.55 -1183.63 651.606 1351.14 
2155.5 3
10255101 37960.5 -18537.7 1597.4 -1432.14 -93.0842 1435.17 
10255100 38192.7 -19401.7 1654.6 -1238.39 434.709 1312.47 
10253600 37899 -19948.2 1702.5 -926.38 438.52 1024.93 
2156 3
10255101 37279.1 -18176.5 1619.27 -1379.37 731.082 1561.14 
10255100 37431.9 -19121.5 1593.09 -1540.06 567.298 1641.23 
10253600 37342.9 -19717.9 1674.73 -1125.69 466.176 1218.4 
2156.5 3
10255101 36580.5 -17910.6 1667.91 -1417.11 539.369 1516.29 
10255100 36692.6 -18872 1549 -1499.54 505.993 1582.61 
10253600 36789.8 -19555.9 1653.27 -1121.89 328.6 1169.02 
2157 3
10255101 35900.6 -17937.1 1683.73 -1340.86 -52.1786 1341.88 
10255100 36043.1 -18672.7 1597 -1281.15 393.043 1340.09 
10253600 36025.6 -19401.3 1584.18 -1507.26 305.003 1537.81 
2157.5 3
10255101 35268 -17798 1716 -1226.04 269.556 1255.32 
10255100 35384.8 -18532 1647.82 -1275.72 272.727 1304.55 
10253600 35300.7 -19162.4 1599 -1404.86 463.002 1479.19 
2158 3
10255101 34665.8 -17745.2 1719.73 -1211.63 106.274 1216.29 
10255100 34795.5 -18359.2 1666.18 -1185.66 347.723 1235.6 
10253600 34717.8 -18956.3 1632 -1172.86 414.67 1244 
2158.5 3
10255101 34064.9 -17629.1 1724.18 -1213.96 234.527 1236.4 
10255100 34142.2 -18253.8 1623.55 -1319.93 212.856 1336.98 
10253600 34161.9 -18850.5 1648.27 -1123.05 213.774 1143.21 
2159 3
10255101 33447.9 -17557.6 1676.18 -1214.57 140.659 1222.68 
10255100 33600 -18130.1 1590.27 -1067.29 243.558 1094.72 
10253600 33478.8 -18767.5 1582.27 -1344.67 163.386 1354.56 
2159.5 3
10255101 32866.3 -17555.8 1617.91 -1184.6 3.70302 1184.6 
10255100 33099.7 -18095.9 1551.55 -1018.89 69.6167 1021.26 
10253600 32836.9 -18692.8 1546.09 -1307.35 152.009 1316.16 
2160 3
10255101 32004.2 -17382.1 1558.82 -1738.09 350.257 1773.03 
10255100 32511.4 -18033.6 1529.18 -1186.22 125.55 1192.84 
10253600 32149.1 -18541.6 1544.73 -1386.73 304.802 1419.83 
2160.5 3
10255101 31370.3 -17282.5 1514.27 -1288.43 202.513 1304.25 
10255100 31818.1 -17858.6 1515.55 -1409.09 355.691 1453.29 
10253600 31244.2 -18341.4 1450.09 -1839.25 407.058 1883.75 
2161 3
10255101 30746.2 -16941.6 1528.36 -1278.87 698.398 1457.15 
10255100 30909.2 -17666.1 1465.82 -1862.52 394.56 1903.85 
10253600 30465.5 -18057.1 1378.73 -1595.57 582.526 1698.58 
2161.5 3
10255101 30105.2 -16624.5 1622.42 -1244.53 615.799 1388.55 
10255100 30147.2 -17357.4 1501 -1479.64 599.367 1596.43 
10253600 29909.2 -17852.4 1399.33 -1080.19 397.426 1150.98 
2162 3
10255101 29500 -16459.5 1647.91 -1168.44 318.445 1211.05 
10255100 29510.6 -17101.8 1560.55 -1228.82 493.433 1324.19 
10253600 29215.9 -17651.5 1525.82 -1338.5 387.958 1393.59 
2162.5 3
10255101 28995.4 -16194.3 1680.5 -1025.61 539.117 1158.67 
10255100 28976.8 -16930.6 1591 -1085.03 348.004 1139.48 
10253600 28587.3 -17529.9 1575.3 -1277.66 247.062 1301.33 
2163 3
10255101 28460.8 -15908.7 1761.92 -1109.23 592.6 1257.61 
10255100 28452.8 -16733.5 1628.42 -1087.07 408.921 1161.44 
10253600 28039.4 -17332.3 1587.58 -1136.69 409.889 1208.33 
2163.5 3
10255101 27866.8 -15646.4 1683.58 -1173.91 518.281 1283.23 
10255100 27850.7 -16577.2 1650.92 -1190.05 308.959 1229.5 
10253600 27464.8 -17073.8 1624.58 -1135.7 511.034 1245.38 
2164 3
10255101 27317 -15427.7 1654.3 -1069.55 425.519 1151.09 
10255100 27154.2 -16286.3 1683.1 -1354.99 565.888 1468.41 
10253600 26878.4 -16926.3 1620 -1140.76 286.868 1176.28 
2164.5 3
10255101 26738.9 -15077.2 1652.25 -1160.81 703.715 1357.46 
10255100 26419.3 -15989.8 1676.67 -1475.64 595.482 1591.26 
10253600 26230.8 -16708.9 1579.17 -1300.5 436.513 1371.8 
2165 3
10255101 26102.5 -14789.6 1707.18 -1226.32 554.169 1345.72 
10255100 25814.1 -15747.5 1631.36 -1166.17 466.851 1256.15 
10253600 25476.6 -16471.2 1554.36 -1453.01 458.063 1523.51 
2165.5 3
10255101 25509.5 -14561 1699.7 -1225.11 472.389 1313.03 
10255100 25239.3 -15562.9 1608.8 -1187.58 381.311 1247.3 
10253600 24837.9 -16221.6 1577.9 -1319.7 515.665 1416.87 
2166 3
10255101 24976 -14434.5 1693.55 -1104.55 261.999 1135.2 
10255100 24695.8 -15319.9 1621 -1125.22 503.087 1232.57 
10253600 24293.6 -15955.5 1551.55 -1126.84 551.026 1254.35 
2166.5 3
10255101 24341.4 -14191 1613.45 -1276.93 489.848 1367.67 
10255100 24107.3 -15022.1 1586.82 -1184.2 599.232 1327.18 
10253600 23718.4 -15700.3 1574 -1157.49 513.444 1266.26 
2167 3
10255101 23779.4 -13928.6 1606.27 -1121.76 523.68 1237.97 
10255100 23534.4 -14700.5 1514.45 -1143.53 641.807 1311.33 
10253600 23192.4 -15519.3 1530.82 -1049.9 361.277 1110.32 
2167.5 3
10255101 23086.3 -13620 1641.64 -1369.74 609.953 1499.41 
10255100 22945.4 -14481.5 1539.18 -1164.03 432.806 1241.89 
10253600 22625.2 -15236.6 1520.55 -1120.91 558.57 1252.38 
2168 3
10255101 22477.5 -13404.2 1704.5 -1182.08 419.094 1254.18 
10255100 22308.9 -14087.1 1603.67 -1235.82 765.946 1453.93 
10253600 22016.5 -14938.9 1422.25 -1181.91 578.096 1315.71 
2168.5 3
10255101 21956.2 -13115.5 1724.27 -1022.19 566.102 1168.48 
10255100 21742.8 -13826.7 1631.73 -1110 510.502 1221.76 
10253600 21336.8 -14497.4 1500 -1332.71 865.79 1589.25 
2169 3
10255101 21478.4 -12841 1717 -987.153 567.055 1138.43 
10255100 21209.9 -13519.2 1579.6 -1101.07 635.387 1271.25 
10253600 20837.4 -14184.3 1574 -1031.86 646.826 1217.83 
2169.5 3
10255101 20970.4 -12477.8 1681 -1013.94 725.05 1246.5 
10255100 20713.9 -13224.6 1591.25 -989.987 588.057 1151.47 
10253600 20368.8 -13842.7 1585.33 -935.263 681.903 1157.46 
2170 3
10255101 20496.3 -12064.5 1687.45 -924.257 805.644 1226.1 
10255100 20182.2 -12845.1 1565.91 -1036.52 739.751 1273.42 
10253600 19790.4 -13494.6 1604.73 -1127.62 678.422 1315.97 
2170.5 3
10255101 20030.9 -11728.1 1755.7 -942.05 680.88 1162.35 
10255100 19748.6 -12465.5 1610 -877.696 768.403 1166.53 
10253600 19308.7 -13129.1 1598.9 -975.028 739.952 1224.01 
2171 3
10255101 19658.2 -11490.3 1809.09 -774.882 494.443 919.193 
10255100 19351.5 -12124 1634.36 -825.477 709.979 1088.8 
10253600 18867.8 -12693.1 1586.91 -916.594 906.464 1289.12 
2171.5 3
10255101 19194.1 -11137.9 1838.18 -920.815 699.134 1156.15 
10255100 18866.2 -11785.5 1636.55 -963.023 671.717 1174.15 
10253600 18409.8 -12346.5 1568.55 -908.73 687.59 1139.55 
2172 3
10255101 18643.1 -10640.8 1780.64 -1084.65 978.525 1460.81 
10255100 18368.9 -11408.2 1641.73 -978.883 742.663 1228.72 
10253600 17830.4 -11916.4 1564.18 -1140.66 846.815 1420.63 
2172.5 3
10255101 17904.9 -10207.6 1723.09 -1464.65 859.488 1698.21 
10255100 17451.6 -10789.8 1599.45 -1819.99 1226.91 2194.92 
10253600 16895 -11409.9 1570.55 -1855.88 1004.87 2110.46 
2173 3
10255101 17322.1 -9814.3 1803.9 -1186.98 801.092 1432.02 
10255100 16970 -10374.3 1618.5 -980.929 846.269 1295.53 
10253600 16419.9 -10945.3 1576.6 -967.617 946.251 1353.39 
2173.5 3
10255101 16916.5 -9448.82 1800.55 -834.661 752.02 1123.47 
10255100 16575.1 -9947.55 1612.82 -812.57 878.096 1196.38 
10253600 16063.4 -10557.5 1598.82 -733.614 797.849 1083.86 
2174 3
10255101 16466.3 -8971.58 1808.42 -887.813 941.292 1293.92 
10255100 16100.4 -9617.42 1651.75 -936.241 651.142 1140.41 
10253600 15607 -10123.2 1621.75 -900.126 856.599 1242.57 
2174.5 3
10255101 16134.4 -8484.64 1821.09 -659.98 968.085 1171.65 
10255100 15548.5 -8883.73 1618.73 -1097.34 1458.63 1825.31 
10253600 15056.2 -9601.18 1603.45 -1095.07 1037.91 1508.78 
2175 3
10255101 15739.2 -7857 1833.08 -799.825 1270.52 1501.31 
10255100 15161.7 -8471.08 1594.67 -782.971 835.312 1144.9 
10253600 14638 -9102.33 1623.17 -846.522 1009.81 1317.7 
2175.5 3
10255101 15237.2 -7267.83 1763.42 -974.757 1144.01 1502.97 
10255100 14631.6 -8049.42 1594.83 -1029.29 818.77 1315.23 
10253600 14023.5 -8579.92 1582.58 -1193.2 1014.4 1566.12 
2176 3
10255101 14625.1 -6740.73 1670.55 -1188.66 1023.51 1568.59 
10255100 14088.3 -7562.45 1579.73 -1054.97 945.558 1416.7 
10253600 13510.7 -8155.82 1569.27 -995.675 823.492 1292.09 
2176.5 3
10255101 14180.3 -6421.18 1645.27 -911.513 654.806 1122.33 
10255100 13527 -7145.27 1587.36 -1150.15 854.881 1433.06 
10253600 13038.5 -7804.18 1606.82 -967.586 720.566 1206.42 
2177 3
10255101 13678.4 -6092.27 1658.18 -1001.81 656.505 1197.76 
10255100 13172.5 -6727.27 1582 -707.676 834.331 1094.04 
10253600 12604.9 -7331.73 1614.09 -865.542 943.023 1280.02 
2177.5 3
10255101 13212.4 -5822.6 1658.6 -964.728 558.329 1114.64 
10255100 12784.5 -6315.3 1625.1 -803.219 852.946 1171.61 
10253600 12200.8 -7020.1 1629.6 -836.665 645.191 1056.54 
2178 3
10255101 12707.1 -5408.09 1624.64 -1020.83 837.392 1320.35 
10255100 12331.1 -5842.55 1608.64 -915.978 955.06 1323.31 
10253600 11613.6 -6602.09 1592.45 -1186.19 844.463 1456.08 
2178.5 3
10255101 12221.9 -4845.91 1608.55 -978.189 1133.43 1497.17 
10255100 11699.5 -5279.82 1586.55 -1273.46 1134.53 1705.54 
10253600 10954.1 -6021.27 1498.18 -1329.73 1171 1771.84 
2179 3
10255101 11855.4 -4156.82 1673.91 -715.909 1345.88 1524.44 
10255100 11281.4 -4611.82 1581.09 -816.584 1304.69 1539.16 
10253600 10519.7 -5559.64 1525.36 -848.366 901.634 1238.01 
2179.5 3
10255101 11506.6 -3718 1647.5 -694.748 874.14 1116.6 
10255100 10783.4 -4198.7 1566.9 -991.959 822.945 1288.88 
10253600 10070 -5199.1 1537.7 -895.871 718.2 1148.21 
2180 3
10255101 11054.5 -3129.64 1657.91 -909.749 1183.83 1493.02 
10255100 10345.5 -3723.91 1583.73 -880.995 955.314 1299.53 
10253600 9665.27 -4820.45 1549.55 -814.341 761.862 1115.16 
2180.5 3
10255101 10669.8 -2799.09 1691.64 -761.656 654.545 1004.27 
10255100 9900.55 -3301.91 1637.64 -881.188 835.644 1214.41 
10253600 9322.09 -4553.82 1530.36 -679.568 527.993 860.575 
2181 3
10255101 10129.9 -2374.91 1698.27 -1060.73 833.363 1348.94 
10255100 9591.82 -2881.09 1665.82 -606.537 826.755 1025.38 
10253600 9185.55 -4451.91 1465.91 -268.262 200.214 334.739 
2181.5 3
10255101 9700 -1944.8 1709.6 -866.752 867.155 1226.06 
10255100 9108.4 -2389.4 1654.9 -974.633 991.312 1390.18 
10253600 9131.1 -4190.9 1445.6 -109.769 526.228 537.555 
2182 3
10255101 9267.36 -1458.64 1698.27 -853.326 958.903 1283.61 
10255100 8670.27 -1784.09 1627.09 -864.156 1193.9 1473.83 
10253600 9226.73 -4056.64 1441.09 188.614 264.82 325.123 
2182.5 3
10255101 8905.2 -971.4 1662.8 -739.109 994.36 1238.97 
10255100 8316 -1378.9 1630.8 -723.006 826.92 1098.42 
10253600 9292.4 -4001.8 1441.2 134.026 111.911 174.605 
2183 3
10255101 8715.64 -327.273 1632.09 -392.471 1333.6 1390.15 
10255100 8065.55 -722.727 1617.36 -518.539 1358.54 1454.13 
10253600 9208.18 -3981.27 1448.91 -174.365 42.4995 179.469 
2183.5 3
10255101 8453.73 369 1609.36 -523.818 1392.55 1487.81 
10255100 7835.36 -104.455 1603.45 -460.364 1236.55 1319.46 
10253600 8992 -3910.91 1566.82 -432.364 140.727 454.689 
2184 3
10255101 8321.36 952.455 1564.45 -251.164 1107.12 1135.26 
10255100 7581.18 490.727 1627.55 -482.318 1129.38 1228.06 
10253600 8707.73 -3588.45 1584.73 -539.417 611.868 815.692 
2184.5 3
10255101 8355.2 1561.7 1531.3 68.4947 1233.29 1235.19 
10255100 7296.4 1083.6 1634.7 -576.481 1200.15 1331.42 
10253600 8587.1 -3034.6 1616.6 -244.185 1121.16 1147.45 
2185 3
10255101 8360.18 2148.82 1497.64 10.0643 1186.1 1186.14 
10255100 7080.09 1647.64 1523.18 -436.988 1139.47 1220.39 
10253600 8416 -2503.64 1592.18 -345.657 1072.65 1126.97 
2185.5 3
10255101 8186.3 2742.2 1489.7 -354.861 1210.98 1261.91 
10255100 6787.5 2284.6 1436 -597.124 1299.93 1430.51 
10253600 8133.1 -1812.7 1610.8 -577.347 1410.07 1523.69 
2186 3
10255101 8065.82 3414.64 1487.45 -245.881 1372.32 1394.17 
10255100 6508.82 2854.64 1428.55 -568.738 1163.34 1294.92 
10253600 7997.91 -1175.18 1602 -275.9 1301.06 1329.99 
2186.5 2
10255100 6285.18 3352.36 1483.09 -444.605 989.517 1084.81 
10253600 8008 -575.364 1591.64 20.0614 1192.48 1192.65 
2187 2
10255100 6062.27 4031.45 1532.18 -439.663 1339.43 1409.74 
10253600 7911.82 -42.7273 1554.45 -189.708 1050.56 1067.56 
2187.5 2
10255100 5937.55 4599.55 1600.27 -246.985 1124.93 1151.73 
10253600 7913.91 597.091 1525.27 4.14041 1266.97 1266.97 
2188 2
10255100 5680.9 4952.8 1595.2 -514.32 707.925 875.033 
10253600 7845.3 1204 1503.4 -137.493 1216.25 1224 
2188.5 1
10253600 7927.18 2037.55 1407 161.503 1644.07 1651.99 
2189 1
10253600 7821.36 2755.09 1365.09 -203.889 1382.55 1397.51 
2189.5 1
10253600 7697.6 3301.2 1365.9 -256.239 1130.66 1159.33 
2190 1
10253600 7330.09 3915.91 1366.27 -757.751 1267.44 1476.68 
2190.5 1
10253600 6919.91 4482.55 1369.64 -828.65 1144.72 1413.17 
2191 1
10253600 6721.73 5296.55 1371 -384.819 1580.58 1626.75 
