# Supplementary material for: Intrinsic group behaviour II: On the dependence of triad spatial dynamics on social and personal features; and on the effect of social interaction on small group dynamics
Source: PLoS One. 2019 Dec 3;14(12):e0225704. doi: 10.1371/journal.pone.0225704 (PMC6890182; doi:10.1371/journal.pone.0225704)
Supplement: S4 Data Set — (ZIP) [file pone.0225704.s004.zip › set_3_nint/group_traj_triad_noint/traj_3_0324_4.dat]

3 10181101 10181600 10181100 0 0 0 1 0 1 0 10 10 10 1601.97 1653.28 1543.47 
1691 1
10181100 42566.7 -21063.1 1548.56 0 0 0 
1691.5 2
10181101 41333.1 -21950.1 1224 0 0 0 
10181100 42019.2 -21085.8 1559.2 -1162.35 -48.1717 1163.35 
1692 2
10181101 40712.1 -21833.2 1256.9 -1312.92 247.169 1335.98 
10181100 41163.5 -21315.6 1559 -1718.27 -461.446 1779.16 
1692.5 2
10181101 39990.8 -21657.1 1098.4 -1451.31 354.326 1493.93 
10181100 40393.1 -21536 1558.4 -1550.1 -443.461 1612.29 
1693 2
10181101 39331.6 -21445.7 1040.4 -1329.03 426.21 1395.7 
10181100 39772.1 -21235.2 1600.2 -1252.02 606.452 1391.16 
1693.5 2
10181101 38828.2 -21187.6 1078.1 -1002.79 514.143 1126.91 
10181100 39328.4 -20975 1614.6 -883.865 518.327 1024.64 
1694 2
10181101 38594.4 -20908.1 1134.4 -452.224 540.619 704.823 
10181100 38803.6 -20795 1688.7 -1015.09 348.162 1073.14 
1694.5 2
10181101 38338.9 -20671.4 1198.78 -521.451 482.971 710.754 
10181100 38711.6 -20603.6 1664.22 -187.846 390.703 433.515 
1695 2
10181101 37664.6 -20466.9 1535.4 -1422.55 431.528 1486.56 
10181100 38549.6 -20367.7 1727.5 -341.678 497.586 603.602 
1695.5 3
10181600 37365 -19323 1287 0 0 0 
10181101 36988.5 -20251.9 1731 -1312.82 417.476 1377.6 
10181100 38087 -20174.4 1717.2 -898.252 375.34 973.518 
1696 3
10181600 36975.6 -19203.4 1349.8 -1400.72 430.216 1465.3 
10181101 36398.6 -20110.2 1694.4 -1143.22 274.612 1175.74 
10181100 37238.6 -19943 1673.4 -1644.19 448.45 1704.25 
1696.5 3
10181600 36100.6 -18885.1 1441.9 -1764.11 641.734 1877.21 
10181101 35763.8 -19947.4 1580.5 -1279.84 328.226 1321.26 
10181100 36702.4 -19767.7 1638.4 -1081.05 353.427 1137.36 
1697 3
10181600 35466.2 -18727.6 1458.56 -1273.85 316.354 1312.55 
10181101 35144 -19676.6 1605.56 -1244.58 543.864 1358.22 
10181100 36212.1 -19599.7 1563 -984.516 337.416 1040.73 
1697.5 3
10181600 34928.2 -18572 1498 -1127.88 326.112 1174.08 
10181101 34623.4 -19490.6 1598.78 -1091.31 389.937 1158.88 
10181100 35446.8 -19426.9 1551.44 -1604.47 362.218 1644.85 
1698 3
10181600 34317.5 -18390 1524.8 -1209.35 360.396 1261.91 
10181101 34111.4 -19235.5 1600.3 -1013.95 505.061 1132.78 
10181100 34836.6 -19193.3 1603.4 -1208.27 462.552 1293.78 
1698.5 3
10181600 33943.7 -18140.3 1527.78 -735.892 491.47 884.918 
10181101 33505.1 -19019 1631.22 -1193.48 426.181 1267.29 
10181100 34299.1 -18907 1600 -1058.05 563.583 1198.79 
1699 3
10181600 33492.4 -17889.2 1473.7 -886.575 493.386 1014.62 
10181101 32928.4 -18811.2 1641.1 -1133.03 408.251 1204.33 
10181100 33640.4 -18697.3 1573.4 -1294.13 411.984 1358.12 
1699.5 3
10181600 32828.9 -17784 1442.11 -1332.35 211.245 1348.99 
10181101 32246.2 -18562.4 1586.89 -1369.83 499.509 1458.07 
10181100 33157.7 -18505.6 1533.44 -969.344 385.029 1043.01 
1700 3
10181600 32003.3 -17470 1450.2 -1681.44 639.511 1798.95 
10181101 31442.7 -18244.5 1567.9 -1636.5 647.545 1759.96 
10181100 32646.7 -18277.1 1527.1 -1040.67 465.286 1139.95 
1700.5 3
10181600 31330.2 -17108.4 1428.33 -1335.47 717.372 1515.95 
10181101 30902.3 -17878.1 1555.22 -1072.16 726.962 1295.37 
10181100 32095.1 -18074.7 1456.56 -1094.42 401.653 1165.8 
1701 3
10181600 30615.5 -16893 1379.1 -1409.71 424.94 1472.36 
10181101 30317.9 -17719 1477.3 -1152.73 313.829 1194.68 
10181100 31518.2 -17888.6 1408.5 -1137.89 366.995 1195.61 
1701.5 3
10181600 30007.8 -16658.5 1440.8 -1170.91 451.83 1255.06 
10181101 29712.5 -17457.4 1505.6 -1166.47 504.046 1270.72 
10181100 30596.6 -17609.6 1413.5 -1775.72 537.572 1855.31 
1702 3
10181600 29490.9 -16589.2 1563.67 -1061.42 142.254 1070.91 
10181101 29147.2 -17218.3 1603.44 -1160.73 490.897 1260.27 
10181100 29903 -17212.8 1511.67 -1424.23 814.83 1640.85 
1702.5 3
10181600 28956.9 -16418.4 1582.2 -1083.14 346.495 1137.21 
10181101 28514.4 -16837.7 1667.9 -1283.62 772.076 1497.92 
10181100 29350.6 -16991.2 1573.3 -1120.49 449.448 1207.27 
1703 3
10181600 28504.1 -16218.7 1641.44 -927.846 409.29 1014.11 
10181101 27998.8 -16690.9 1696.67 -1056.6 300.842 1098.6 
10181100 28872.3 -16871.1 1660.44 -980.055 246.084 1010.48 
1703.5 3
10181600 27984.2 -16063.5 1532.3 -1050.33 313.468 1096.1 
10181101 27564.3 -16561.5 1625.6 -877.733 261.392 915.828 
10181100 28395.8 -16687.5 1638.3 -962.694 370.932 1031.68 
1704 3
10181600 27449.1 -15864.2 1493.11 -1051.26 391.508 1121.79 
10181101 26979.1 -16388.1 1604.67 -1149.68 340.646 1199.09 
10181100 27868.2 -16452.7 1650.89 -1036.5 461.362 1134.54 
1704.5 3
10181600 26821.1 -15579.2 1413.7 -1263.6 573.485 1387.65 
10181101 26359.7 -16135.5 1555.5 -1246.3 508.272 1345.96 
10181100 27407.2 -16428.5 1630.8 -927.61 48.6251 928.884 
1705 3
10181600 26191.7 -15354.8 1412.44 -1287.18 458.941 1366.55 
10181101 25602.2 -15965.1 1520 -1549.03 348.444 1587.74 
10181100 26937.4 -16455.6 1638.11 -960.645 -55.3283 962.237 
1705.5 3
10181600 25540.2 -15136.6 1459.3 -1287.48 431.181 1357.77 
10181101 24881.9 -15728.6 1552.8 -1423.56 467.413 1498.33 
10181100 26009.3 -15872.2 1585.3 -1834.28 1152.88 2166.49 
1706 3
10181600 25011 -14910.5 1478.3 -1054.18 450.398 1146.37 
10181101 24361.9 -15510.1 1581.1 -1035.86 435.259 1123.59 
10181100 25380.7 -15619.8 1581.1 -1252.19 502.789 1349.36 
1706.5 3
10181600 24443.3 -14746 1485.2 -1130.88 327.689 1177.4 
10181101 23781.7 -15292.4 1558 -1155.78 433.665 1234.46 
10181100 24763.9 -15485.9 1533.2 -1228.69 266.733 1257.3 
1707 3
10181600 23853.1 -14511.9 1442.9 -1154.99 458.121 1242.53 
10181101 23113.5 -15034.6 1706.2 -1307.63 504.501 1401.58 
10181100 24167.6 -15324.1 1516.2 -1166.93 316.634 1209.12 
1707.5 3
10181600 23251.1 -14371 1393.3 -1189.72 278.458 1221.88 
10181101 22523.6 -14867.6 1687.5 -1165.81 330.04 1211.63 
10181100 23667.5 -15221.3 1505.3 -988.34 203.162 1009 
1708 3
10181600 22630.2 -14063.2 1359.44 -1261.95 625.565 1408.49 
10181101 21885.8 -14542.9 1592.11 -1296.39 659.982 1454.71 
10181100 23079 -15034.1 1524.78 -1196.14 380.465 1255.19 
1708.5 3
10181600 21860.3 -13784.9 1426.6 -1580.95 571.504 1681.08 
10181101 21263.6 -14293.4 1519.9 -1277.57 512.298 1376.46 
10181100 22458.4 -14818 1446.5 -1274.33 443.76 1349.39 
1709 3
10181600 21321.3 -13475.2 1497.4 -1073.71 616.932 1238.32 
10181101 20718.8 -14039 1537.2 -1085.26 506.773 1197.75 
10181100 21829.7 -14526.9 1491.4 -1252.39 579.88 1380.12 
1709.5 3
10181600 20869.2 -13275.3 1592.2 -907.831 401.406 992.615 
10181101 20245.6 -13739.6 1579.1 -950.201 601.205 1124.42 
10181100 21248.8 -14155.2 1617.1 -1166.47 746.386 1384.82 
1710 3
10181600 20483.3 -13030.5 1546.6 -744.981 472.587 882.233 
10181101 19773.6 -13325 1663 -911.197 800.386 1212.81 
10181100 20730.7 -13901.9 1576.7 -1000.19 488.996 1113.33 
1710.5 3
10181600 20085 -12720.3 1549.78 -798.196 621.576 1011.67 
10181101 19453.7 -12954.6 1649.67 -641.149 742.374 980.913 
10181100 20188 -13650 1552.89 -1087.58 504.81 1199.02 
1711 3
10181600 19699 -12390 1600.6 -779.798 667.34 1026.37 
10181101 19056.3 -12619.8 1655 -802.761 676.274 1049.65 
10181100 19724.1 -13343.6 1596.9 -937.172 618.99 1123.14 
1711.5 3
10181600 19283.2 -11954.4 1614.9 -813.699 852.446 1178.46 
10181101 18489.7 -12178.6 1626.2 -1108.81 863.405 1405.32 
10181100 19367.4 -13005.7 1619.6 -698.043 661.252 961.519 
1712 3
10181600 18858 -11563.9 1595.2 -837.008 768.701 1136.43 
10181101 17757.4 -11788.1 1616.1 -1441.54 768.701 1633.68 
10181100 18902 -12556.5 1656.9 -916.142 884.252 1273.27 
1712.5 3
10181600 18122.3 -11085.9 1618.8 -1448.23 940.945 1727.06 
10181101 16918 -11406.4 1650.7 -1652.36 751.378 1815.18 
10181100 18358 -12141.4 1636.8 -1070.87 817.126 1347.01 
1713 3
10181600 17364.8 -10617.9 1557.4 -1552.25 959.016 1824.61 
10181101 16522.1 -11025.4 1612 -811.27 780.738 1125.93 
10181100 17489.9 -11585 1585.6 -1778.89 1140.16 2112.92 
1713.5 3
10181600 16886.1 -10271.4 1487.2 -984.979 712.963 1215.94 
10181101 16151 -10740.7 1636.4 -763.58 585.802 962.403 
10181100 16932.3 -11077.8 1527.4 -1147.33 1043.62 1550.97 
1714 3
10181600 16476.6 -9958.2 1446.1 -812.5 621.429 1022.9 
10181101 15764.9 -10329.5 1650.1 -766.071 815.873 1119.16 
10181100 16459.3 -10750.5 1574.2 -938.492 649.405 1141.27 
1714.5 3
10181600 16051.9 -9726.7 1504.7 -851.102 463.928 969.332 
10181101 15391 -10086 1668.7 -749.299 487.976 894.186 
10181100 16086.9 -10371 1563 -746.293 760.521 1065.53 
1715 3
10181600 15538.8 -9252 1536 -1130.1 1045.59 1539.61 
10181101 14980 -9573.5 1666.17 -905.286 1128.85 1447.02 
10181100 15705.3 -10100.7 1608.5 -840.455 595.448 1030.01 
1715.5 3
10181600 15153.8 -8731.5 1564.1 -719.688 972.897 1210.16 
10181101 14499.5 -8980 1654.3 -898.131 1109.35 1427.34 
10181100 15169 -9626.9 1612.4 -1002.49 885.545 1337.6 
1716 3
10181600 14920.9 -8457.1 1530.4 -454.883 535.938 702.956 
10181101 14095.3 -8442.9 1641.2 -789.453 1049.02 1312.89 
10181100 14678 -9058.2 1587.4 -958.984 1110.74 1467.45 
1716.5 3
10181600 14494.9 -7809.1 1561.6 -838.583 1275.59 1526.55 
10181101 13728.5 -8017.3 1606.1 -722.047 837.795 1106.01 
10181100 14314.6 -8628 1570.4 -715.354 846.85 1108.55 
1717 3
10181600 13930.5 -7270.73 1562.09 -1104.59 1053.57 1526.47 
10181101 13339.6 -7587.18 1654.64 -760.986 841.719 1134.72 
10181100 13964.2 -8216.18 1557.91 -685.75 805.906 1058.18 
1717.5 3
10181600 13625.3 -7125.93 1519 -621.564 294.896 687.972 
10181101 13066.1 -7349 1660.6 -557.033 485.095 738.649 
10181100 13595.7 -7952.27 1491.73 -750.54 537.505 923.159 
1718 3
10181600 13470.3 -6945 1565.8 -311.737 364.051 479.284 
10181101 12938.1 -7175.87 1659.13 -257.545 348.357 433.223 
10181100 13432.8 -7756.33 1550.53 -327.7 394.232 512.646 
1718.5 3
10181600 13072.2 -6467 1525.33 -804.31 965.657 1256.74 
10181101 12513.9 -6662.8 1629.13 -856.97 1036.5 1344.89 
10181100 12945.9 -7287.67 1578.67 -983.704 946.801 1365.32 
1719 3
10181600 12554.5 -5990.13 1530.67 -1045.93 963.367 1421.98 
10181101 11892.5 -6118 1572.07 -1255.49 1100.61 1669.61 
10181100 12581.1 -6904.8 1610.93 -736.97 773.468 1068.35 
1719.5 3
10181600 12144.8 -5569.38 1470.85 -846.323 869.316 1213.25 
10181101 11604.2 -5654.85 1573.15 -595.688 956.929 1127.19 
10181100 12278.5 -6483.46 1599.62 -625.217 870.534 1071.79 
1720 3
10181600 11739.5 -4926 1483 -780.926 1239.66 1465.13 
10181101 11268.3 -5076.45 1650.64 -647.17 1114.43 1288.72 
10181100 11781.8 -5928.45 1547.82 -956.924 1069.38 1435.02 
1720.5 3
10181600 11308.9 -4553.5 1483.1 -882.47 763.32 1166.79 
10181101 10825.5 -4748.5 1617.6 -907.321 672.038 1129.1 
10181100 11357.5 -5374.2 1555.2 -869.504 1135.77 1430.39 
1721 3
10181600 10993.6 -4203.09 1529.36 -623.051 692.508 931.536 
10181101 10472.8 -4363.82 1630.91 -697 760.241 1031.39 
10181100 11051.4 -4969.27 1551 -605.013 800.252 1003.22 
1721.5 3
10181600 10661.7 -3774.6 1562.9 -665.203 858.699 1086.21 
10181101 10143.8 -4022.3 1649.7 -659.355 684.405 950.347 
10181100 10773.2 -4560.8 1550 -557.442 818.583 990.363 
1722 3
10181600 10237.8 -3467.6 1503.5 -859.838 622.718 1061.65 
10181101 9712.2 -3619.8 1625.9 -875.456 816.43 1197.07 
10181100 10376.4 -4253.9 1533.4 -804.868 622.515 1017.52 
1722.5 3
10181600 9882.9 -3170.4 1533.8 -695.882 582.745 907.659 
10181101 9195 -3168.1 1630.1 -1014.12 885.686 1346.43 
10181100 9968.4 -3939 1561.8 -800 617.451 1010.57 
1723 3
10181600 9547.7 -2783.4 1493.9 -658.546 760.314 1005.86 
10181101 8826.5 -2720.1 1645.4 -723.969 880.157 1139.65 
10181100 9670.9 -3628.8 1602.2 -584.479 609.43 844.406 
1723.5 3
10181600 9196.7 -2359.3 1489.1 -706.237 853.32 1107.67 
10181101 8465.8 -2231.5 1647.5 -725.755 983.099 1221.97 
10181100 9189.6 -3180.4 1590.5 -968.41 902.213 1323.56 
1724 3
10181600 8907.3 -1912.4 1512.9 -566.341 874.56 1041.92 
10181101 8040.5 -1677.7 1593.7 -832.29 1083.76 1366.47 
10181100 8718.1 -2805.6 1608.2 -922.701 733.464 1178.71 
1724.5 3
10181600 8406.8 -1272.9 1520.5 -999.002 1276.45 1620.9 
10181101 7649.1 -1296.9 1622.7 -781.238 760.08 1089.98 
10181100 8319.5 -2308.2 1632.3 -795.609 992.814 1272.27 
1725 3
10181600 8032.8 -727.5 1498.5 -745.02 1086.45 1317.36 
10181101 7295 -847 1672.1 -705.378 896.215 1140.51 
10181100 8100 -1793.1 1597.6 -437.251 1026.1 1115.37 
1725.5 3
10181600 7981.2 -328.6 1440 -103.823 802.616 809.303 
10181101 6961.5 -183.8 1583.6 -671.026 1334.41 1493.63 
10181100 7743.2 -1260.6 1566.6 -717.907 1071.43 1289.71 
1726 3
10181600 7894.7 7.3 1477.2 -176.892 686.912 709.323 
10181101 6670.2 196.8 1501.2 -595.706 778.323 980.129 
10181100 7371.7 -802.7 1555.9 -759.714 936.401 1205.82 
1726.5 3
10181600 7777.82 376.545 1528.09 -230.536 728.295 763.911 
10181101 6291.18 710.364 1555.82 -747.57 1012.95 1258.94 
10181100 7068.64 -305.727 1544.27 -597.759 980.222 1148.11 
1727 3
10181600 7692.4 699.5 1421.1 -168.811 638.25 660.197 
10181101 5955.6 1203.3 1482.4 -663.205 974.183 1178.5 
10181100 6735.9 121.6 1545.1 -657.582 844.52 1070.34 
1727.5 3
10181600 7624.89 999.556 1404.78 -136.386 606.173 621.327 
10181101 5619.78 1627.78 1430.22 -678.429 857.531 1093.45 
10181100 6486.44 479.778 1582.33 -503.951 723.591 881.788 
1728 3
10181600 7331.7 1337.8 1374.9 -608.276 701.752 928.685 
10181101 5430.4 2260.7 1396.9 -392.9 1313.12 1370.64 
10181100 6267.7 926.8 1517.5 -453.827 927.432 1032.52 
1728.5 3
10181600 6967.3 1734.2 1353.9 -704.836 766.731 1041.47 
10181101 5117.5 2633.6 1372.3 -605.222 721.277 941.559 
10181100 5981.4 1341.9 1528.9 -553.772 802.901 975.353 
1729 3
10181600 6732.7 2061.8 1322.3 -466.402 651.292 801.069 
10181101 5032.9 3193 1348 -168.191 1112.13 1124.77 
10181100 5738.9 1663.5 1514.9 -482.107 639.364 800.758 
1729.5 3
10181600 6535.44 2410.56 1274.44 -409.244 723.559 831.275 
10181101 4754.78 3705.89 1425.33 -577.017 1064.08 1210.46 
10181100 5538.56 2028.11 1482.33 -415.652 756.455 863.128 
1730 3
10181600 6391.2 2649.3 1314.4 -299.885 496.35 579.909 
10181101 4600.1 4161.7 1506.8 -321.575 947.632 1000.71 
10181100 5318.4 2298 1452.4 -457.704 561.1 724.103 
1730.5 3
10181600 6110 3004.4 1399.2 -544.961 688.178 877.822 
10181101 4569.1 4541 1590.8 -60.0775 735.078 737.528 
10181100 4994.7 2640.5 1407.3 -627.326 663.76 913.299 
1731 3
10181600 5885.4 3188.1 1392.9 -446.521 365.209 576.852 
10181101 4467.6 4851.1 1663.6 -201.789 616.501 648.685 
10181100 4748.2 2943.3 1375 -490.06 601.988 776.24 
1731.5 3
10181600 5688.3 3526.5 1403.9 -391.071 671.429 777.016 
10181101 4329.9 5260 1652.6 -273.214 811.31 856.078 
10181100 4456.8 3192.3 1423.2 -578.175 494.048 760.506 
1732 2
10181600 5503.67 3881.33 1403.56 -376.035 722.675 814.654 
10181100 4352.44 3603.89 1518.78 -212.537 838.267 864.791 
1732.5 2
10181600 5445.09 4176.45 1531.36 -116.453 586.722 598.167 
10181100 4223.45 3994.82 1540.18 -256.441 777.195 818.41 
1733 2
10181600 5379.56 4563.67 1554.56 -128.753 760.731 771.55 
10181100 4281.89 4410.11 1571 114.802 815.9 823.937 
1733.5 2
10181600 5156.1 4880.6 1541.7 -446.911 633.867 775.575 
10181100 4275.8 4804.6 1589.1 -12.1778 788.978 789.072 
1734 2
10181600 4673.67 5104 1536 -980.556 454.065 1080.59 
10181100 4126.89 5157.11 1589.56 -302.665 716.486 777.791 
1734.5 1
10181600 4476.7 5445.5 1536 -401.973 696.939 804.553 
