# Supplementary material for: Intrinsic group behaviour II: On the dependence of triad spatial dynamics on social and personal features; and on the effect of social interaction on small group dynamics
Source: PLoS One. 2019 Dec 3;14(12):e0225704. doi: 10.1371/journal.pone.0225704 (PMC6890182; doi:10.1371/journal.pone.0225704)
Supplement: S4 Data Set — (ZIP) [file pone.0225704.s004.zip › set_3_nint/group_traj_triad_noint/traj_3_0324_3.dat]

3 10170100 10170001 10171000 0 0 1 0 1 1 0 20 10 40 1605.41 1650.76 1545.1 
1620 1
10170001 37491 -18931 1589 0 0 0 
1620.5 1
10170001 37162.3 -18739 1571.73 -1106.83 646.465 1281.79 
1621 2
10170100 35931.7 -19650 1645.33 0 0 0 
10170001 36333 -18616.8 1523.4 -1645.38 242.46 1663.15 
1621.5 2
10170100 35613.4 -19452.5 1647.64 -950.158 589.688 1118.27 
10170001 35748.5 -18564.9 1527.18 -1162.12 103.163 1166.69 
1622 2
10170100 35072.1 -19267.3 1684.18 -1055.11 360.978 1115.15 
10170001 35094.3 -18615.9 1549.73 -1275.21 -99.4152 1279.08 
1622.5 2
10170100 34456.9 -19039 1697.2 -1255.49 465.863 1339.14 
10170001 34678.2 -18457.4 1560 -849.128 323.488 908.66 
1623 2
10170100 34013.3 -19070.6 1649.4 -894.355 -63.7097 896.621 
10170001 34137.1 -18227.9 1530.7 -1090.93 462.702 1185 
1623.5 2
10170100 33405.5 -18823.1 1617.82 -1232.95 502.047 1331.25 
10170001 33486.1 -18140 1511.27 -1320.51 178.296 1332.49 
1624 2
10170100 32889 -18582.5 1590 -1018.65 474.538 1123.76 
10170001 32897.7 -17942.6 1522 -1160.53 389.349 1224.1 
1624.5 2
10170100 32346.6 -18412.5 1627.3 -1100.2 344.828 1152.98 
10170001 32360 -17794.9 1488.1 -1090.67 299.594 1131.07 
1625 2
10170100 31618.1 -18359.6 1495.1 -1448.31 105.169 1452.12 
10170001 31655.2 -17679.7 1461.6 -1401.19 229.026 1419.79 
1625.5 2
10170100 31277.3 -18392.7 1405.1 -668.235 -64.902 671.38 
10170001 31022.5 -17851.3 1440.3 -1240.59 -336.471 1285.41 
1626 2
10170100 30946.3 -18516.8 1385.9 -652.86 -244.773 697.237 
10170001 30512.4 -18101.7 1456.5 -1006.11 -493.886 1120.8 
1626.5 2
10170100 30348.7 -18362.3 1370.5 -1190.44 307.769 1229.58 
10170001 29827.2 -17930.9 1516.5 -1364.94 340.239 1406.71 
1627 1
10170001 29164.2 -17684.3 1493.9 -1350.31 502.24 1440.68 
1627 1
10170100 29847.6 -18174 1366.8 -1365.4 513.079 1458.61 
1627.5 2
10170100 28794.3 -16180.3 1515.67 -1360.81 2575.8 2913.17 
10170001 28564.5 -17330.5 1621.2 -1233.95 727.984 1432.69 
1628 2
10170100 28447.5 -16044.7 1574.5 -1047.83 409.768 1125.11 
10170001 28071.8 -16955.3 1653.6 -995.354 757.98 1251.1 
1628.5 2
10170100 27678.8 -16139.1 1527.27 -1510.18 -185.444 1521.52 
10170001 27672.1 -16907.3 1689.64 -785.283 94.3561 790.931 
1629 2
10170100 27186.8 -15910.2 1528.4 -982.072 456.868 1083.14 
10170001 26844.7 -16388 1579.8 -1651.48 1036.47 1949.78 
1629.5 2
10170100 26685.2 -15666 1492.1 -999.203 486.454 1111.33 
10170001 26212.8 -16075.3 1529.2 -1258.76 622.908 1404.46 
1630 3
10171000 25878.6 -16405 1431.8 0 0 0 
10170100 26114.8 -15391.2 1508.6 -1120.63 539.882 1243.9 
10170001 25462.7 -15661.6 1631.2 -1473.67 812.77 1682.95 
1630.5 3
10171000 25444.6 -16203.6 1660.3 -1172.97 544.324 1293.12 
10170100 25636.8 -15124.4 1563.3 -973.523 543.381 1114.9 
10170001 25021.5 -15428.2 1611.4 -898.574 475.356 1016.56 
1631 3
10171000 24891.5 -15939.3 1668.5 -1159.54 554.088 1285.12 
10170100 25194.2 -14860.5 1561 -927.883 553.249 1080.3 
10170001 24624.2 -15242.7 1598.1 -832.914 388.889 919.228 
1631.5 3
10171000 24415.5 -15706.3 1637.82 -935.078 457.814 1041.14 
10170100 24763.9 -14578.1 1517 -845.365 554.831 1011.18 
10170001 24198.9 -15039.5 1561.82 -835.542 399.125 925.976 
1632 3
10171000 24062 -15508.6 1609.9 -681.205 380.872 780.451 
10170100 24341.3 -14253.9 1464.8 -814.276 624.645 1026.27 
10170001 23678.4 -14787.3 1601.9 -1002.91 486.022 1114.47 
1632.5 3
10171000 23608 -15215 1615.7 -947.808 612.944 1128.73 
10170100 23713.3 -13933.2 1466.5 -1311.06 669.52 1472.12 
10170001 23122.8 -14499.2 1541.6 -1159.92 601.461 1306.58 
1633 3
10171000 22999.4 -14950.9 1615.82 -1179.53 511.804 1285.78 
10170100 22974.2 -13648.9 1478.27 -1432.4 550.951 1534.7 
10170001 22612.1 -14311.8 1518.18 -989.746 363.143 1054.26 
1633.5 3
10171000 22437.8 -14707.2 1578.11 -1134.52 492.297 1236.72 
10170100 22407.2 -13429.1 1483.56 -1145.37 444.036 1228.43 
10170001 22054.1 -13964.8 1568.67 -1127.23 701.092 1327.47 
1634 3
10171000 21961.6 -14391.5 1585.36 -952.283 631.354 1142.56 
10170100 21932.5 -13199.8 1562.82 -949.535 458.586 1054.48 
10170001 21584.5 -13630.5 1614.73 -939.131 668.646 1152.85 
1634.5 3
10171000 21524 -14037.8 1635.2 -836.781 676.378 1075.96 
10170100 21461 -13036.2 1549.5 -901.443 312.845 954.186 
10170001 21096.6 -13426 1621.3 -932.974 390.926 1011.57 
1635 3
10171000 21141.9 -13730.3 1675.9 -773.482 622.47 992.846 
10170100 21087.1 -12788.3 1541.6 -756.883 501.822 908.128 
10170001 20717.3 -13174.6 1611.3 -767.814 508.907 921.154 
1635.5 3
10171000 20700.8 -13404.3 1679.9 -898.371 663.951 1117.09 
10170100 20811.2 -12536.2 1548 -561.914 513.442 761.164 
10170001 20361.5 -12818 1611.6 -724.644 726.273 1025.95 
1636 3
10171000 20268.4 -13181.5 1628 -895.238 461.284 1007.09 
10170100 20515.7 -12200.4 1548.1 -611.801 695.238 926.098 
10170001 20053.8 -12513.7 1585.4 -637.06 630.021 895.975 
1636.5 3
10171000 19893.1 -12785.5 1603.27 -727.343 767.53 1057.42 
10170100 20096.1 -11903.1 1552.09 -813.196 576.18 996.63 
10170001 19611.5 -12189.7 1589.73 -857.259 627.854 1062.59 
1637 3
10171000 19565.1 -12522.2 1618.3 -648.203 520.266 831.17 
10170100 19654.7 -11615.4 1548.4 -872.314 568.559 1041.25 
10170001 19306.5 -12006 1601.7 -602.677 363.097 703.604 
1637.5 3
10171000 19215.3 -12225.1 1623.1 -718.275 610.062 942.388 
10170100 19355.6 -11274.4 1560.8 -614.168 700.205 931.392 
10170001 18869.4 -11716.7 1629.7 -897.536 594.045 1076.32 
1638 3
10171000 18700.4 -11912.7 1659.55 -1015.65 616.12 1187.92 
10170100 18839.7 -10946.7 1536.45 -1017.5 646.297 1205.41 
10170001 18034.5 -11226.6 1582.09 -1646.66 966.595 1909.39 
1638.5 3
10171000 18118.5 -11500.3 1632.5 -1166.06 826.508 1429.27 
10170100 18016.9 -10462.6 1526.4 -1648.95 970.195 1913.2 
10170001 17514.8 -10871.2 1604.1 -1041.57 712.297 1261.84 
1639 3
10171000 17405.5 -11186.8 1600.73 -1449.09 637.158 1582.99 
10170100 17566.6 -10084.1 1539.64 -915.17 769.327 1195.58 
10170001 17212.7 -10567 1651.73 -613.969 618.293 871.346 
1639.5 3
10171000 16931.3 -10850.8 1611.8 -956.14 677.456 1171.82 
10170100 17064.1 -9729.2 1562.6 -1013.18 715.506 1240.35 
10170001 16927 -10262.7 1637.3 -576.063 613.508 841.57 
1640 3
10171000 16488.3 -10559.6 1611.36 -886.055 582.327 1060.28 
10170100 16646.5 -9434.91 1589.55 -835.291 588.582 1021.83 
10170001 16631.1 -9968.18 1637.27 -591.818 589.036 834.993 
1640.5 3
10171000 16010.1 -10168.1 1655.3 -943.141 772.261 1218.98 
10170100 16264.9 -8996.6 1558.6 -752.573 864.515 1146.19 
10170001 16360 -9633.6 1640.2 -534.696 659.925 849.353 
1641 3
10171000 15619.6 -9685.55 1677.82 -787.225 972.892 1251.5 
10170100 15889.4 -8380.64 1565.09 -757.13 1241.86 1454.46 
10170001 15732.9 -9017.82 1649.64 -1264.3 1241.5 1771.94 
1641.5 3
10171000 15262.6 -9241.4 1654.7 -716.94 891.858 1144.3 
10170100 15647.2 -8058.2 1544.7 -486.272 647.463 809.734 
10170001 15278.5 -8572.5 1618.8 -912.468 894.213 1277.58 
1642 3
10171000 14851.5 -8898.73 1648.27 -820.468 683.977 1068.17 
10170100 15342.2 -7709.18 1515.64 -608.819 696.643 925.187 
10170001 14936.1 -8201 1589.55 -683.451 741.517 1008.44 
1642.5 3
10171000 14417.9 -8361.2 1626.5 -853.633 1058.12 1359.53 
10170100 14877.4 -7260.4 1493.7 -914.925 883.429 1271.82 
10170001 14423.3 -7730.2 1583.4 -1009.43 926.772 1370.35 
1643 3
10171000 13942.6 -7911.27 1619 -941.116 890.945 1295.95 
10170100 14346 -6750.91 1491.45 -1052.28 1008.89 1457.79 
10170001 14009.4 -7382.09 1585.45 -819.676 689.325 1071 
1643.5 3
10171000 13532.9 -7546.7 1644.9 -826.081 735.026 1105.75 
10170100 13933.6 -6471.1 1494.4 -831.452 564.131 1004.77 
10170001 13540.1 -7023.9 1620 -946.096 722.159 1190.21 
1644 3
10171000 13162 -7248.91 1673 -750.81 602.816 962.861 
10170100 13555.5 -6122.45 1541.27 -765.477 705.76 1041.18 
10170001 13149 -6736.27 1632.64 -791.7 582.241 982.749 
1644.5 3
10171000 12727.3 -6927.7 1676.9 -864.215 638.587 1074.55 
10170100 13117 -5792.1 1524.5 -871.679 656.768 1091.41 
10170001 12804.5 -6417.2 1645.6 -684.891 634.339 933.521 
1645 3
10171000 12350.9 -6574 1673.8 -777.686 730.785 1067.17 
10170100 12705.8 -5389.5 1498.6 -849.587 831.818 1189 
10170001 12343.4 -5995.2 1620.7 -952.686 871.901 1291.44 
1645.5 3
10171000 11951.9 -6110.91 1690.45 -799.581 928.038 1224.98 
10170100 12297.3 -4860.64 1458.18 -818.692 1059.85 1339.23 
10170001 11917.9 -5500.55 1560.18 -852.687 991.292 1307.57 
1646 3
10171000 11506.3 -5546.09 1615.64 -870.384 1103.16 1405.18 
10170100 11904.4 -4367.27 1480 -767.401 963.601 1231.84 
10170001 11546.9 -5002.45 1543.91 -724.609 972.834 1213.04 
1646.5 3
10171000 11034.5 -5000.82 1585 -923.323 1067.07 1411.09 
10170100 11523 -3998 1501.73 -746.308 722.647 1038.84 
10170001 11220.5 -4511.18 1558.18 -638.854 961.395 1154.3 
1647 3
10171000 10710.5 -4588.1 1566 -630.262 802.954 1020.77 
10170100 11142.4 -3634 1491.9 -740.467 708.171 1024.6 
10170001 10910.6 -4120.9 1548.5 -602.83 759.303 969.508 
1647.5 3
10171000 10428 -4291.2 1637.1 -589.77 619.833 855.583 
10170100 10815.1 -3317.6 1509.1 -683.299 660.543 950.376 
10170001 10447.6 -3742.8 1590.8 -966.597 789.353 1247.95 
1648 3
10171000 10033.2 -3902.64 1635.27 -792.808 780.248 1112.35 
10170100 10313 -2862 1552.36 -1008.23 914.859 1361.43 
10170001 10046.4 -3373.36 1657.82 -805.696 741.84 1095.2 
1648.5 3
10171000 9617 -3569.36 1662.64 -806.554 645.877 1033.29 
10170100 9930.18 -2587.55 1560.18 -741.896 531.889 912.861 
10170001 9637 -3035.64 1667.36 -793.34 654.51 1028.48 
1649 3
10171000 9248.8 -3246.5 1667.5 -756.057 662.964 1005.56 
10170100 9543.6 -2202.8 1589.4 -793.803 790.032 1119.94 
10170001 9227.1 -2728.1 1649.3 -841.684 631.492 1052.24 
1649.5 3
10171000 8834.82 -2913 1654.73 -821.392 661.706 1054.77 
10170100 9113.73 -1779.45 1572.18 -852.922 839.971 1197.09 
10170001 8808.18 -2352.09 1659.36 -831.187 746.05 1116.9 
1650 3
10171000 8323.7 -2522.8 1665.2 -1034.65 789.879 1301.7 
10170100 8713.8 -1381.8 1569.3 -809.569 804.969 1141.66 
10170001 8456.6 -1877.8 1656 -711.704 960.103 1195.12 
1650.5 3
10171000 7954.3 -2006.8 1642.9 -747.773 1044.53 1284.61 
10170100 8356.1 -973 1554.2 -724.089 827.53 1099.6 
10170001 8002.1 -1458.8 1654.5 -920.04 848.178 1251.35 
1651 3
10171000 7448.7 -1554.7 1620.2 -1025.56 917.039 1375.76 
10170100 8020.9 -427.2 1525 -679.919 1107.1 1299.21 
10170001 7696.1 -1011.9 1622.2 -620.69 906.491 1098.63 
1651.5 3
10171000 7029 -1190.3 1614 -842.771 731.727 1116.1 
10170100 7586.3 -9.4 1513.7 -872.691 838.956 1210.55 
10170001 7373.6 -545.5 1573.2 -647.59 936.546 1138.64 
1652 3
10171000 6637.7 -807.1 1633.6 -764.258 748.438 1069.7 
10170100 7123.4 504 1513.9 -904.102 1002.73 1350.14 
10170001 6905 -44.1 1530.9 -915.234 979.297 1340.4 
1652.5 3
10171000 6233.6 -398.6 1602.2 -808.2 817 1149.21 
10170100 6647.3 817.2 1500.2 -952.2 626.4 1139.76 
10170001 6472.6 215.9 1520.4 -864.8 520 1009.1 
1653 3
10171000 5703.9 -108.3 1568.9 -1063.65 582.932 1212.92 
10170100 6262.3 1166.5 1511.3 -773.092 701.406 1043.86 
10170001 6003.8 528.8 1527 -941.365 628.313 1131.79 
1653.5 3
10171000 5261.18 126.636 1564.91 -869.78 461.565 984.662 
10170100 5826.27 1705 1498.09 -856.635 1057.96 1361.28 
10170001 5451.82 705.182 1536 -1084.44 346.526 1138.46 
1654 3
10171000 4863.3 327 1517.2 -774.089 389.813 866.699 
10170100 5383.4 2074 1454.9 -861.62 717.899 1121.5 
10170001 4952.4 872.6 1491.7 -971.631 325.716 1024.77 
1654.5 3
10171000 4302.1 600.7 1446.1 -1176.52 573.795 1308.98 
10170100 5081.9 2289.8 1394.5 -632.075 452.411 777.3 
10170001 4439.7 1112.2 1506.6 -1074.84 502.306 1186.42 
1655 3
10171000 3859.55 914.636 1422.27 -883.342 626.619 1083.03 
10170100 4518.55 2521 1376.73 -1124.46 461.477 1215.47 
10170001 3942.82 1422.73 1526.18 -991.78 619.815 1169.53 
1655.5 3
10171000 3425.5 1205.1 1453.1 -849.404 568.422 1022.05 
10170100 4040.9 2918.6 1493.6 -934.727 778.082 1216.19 
10170001 3454.7 1710 1440.9 -955.221 562.178 1108.37 
1656 3
10171000 2918.64 1458.55 1510.82 -1023.97 512.011 1144.84 
10170100 3589.91 3192.91 1519.45 -911.093 554.16 1066.39 
10170001 2990.73 1962.09 1465.09 -937.319 509.275 1066.74 
1656.5 3
10171000 2429.6 1716.7 1575.2 -966.475 510.187 1092.87 
10170100 3135.6 3425.1 1532.3 -897.844 458.875 1008.31 
10170001 2504.2 2208.2 1573.1 -961.516 486.382 1077.53 
1657 3
10171000 1983.3 1932.8 1604.9 -910.816 441.02 1011.97 
10170100 2684.1 3569.3 1524.3 -921.429 294.286 967.282 
10170001 1958.9 2493.8 1616.4 -1112.86 582.857 1256.25 
1657.5 3
10171000 1565.36 2080 1604.64 -830.887 292.644 880.917 
10170100 2241.73 3793.91 1522.55 -879.469 446.539 986.338 
10170001 1501.18 2610 1638.64 -909.977 231.014 938.842 
1658 3
10171000 1180.69 2121.15 1662 -786.649 84.1592 791.138 
10170100 1856.08 3939.23 1530.77 -788.651 297.181 842.785 
10170001 1167.92 2632.77 1639.62 -681.511 46.5628 683.1 
1658.5 3
10171000 709.714 2272.14 1665.07 -925.301 296.639 971.687 
10170100 1419.14 3978.29 1535.57 -858.417 76.7288 861.839 
10170001 594 2786.64 1621.43 -1127.55 302.306 1167.37 
1659 3
10171000 114.533 2377.8 1640.87 -1202.39 213.449 1221.18 
10170100 847.133 4009.2 1536.93 -1155.57 62.4531 1157.26 
10170001 109.267 2919.6 1654.47 -979.259 268.6 1015.43 
1659.5 3
10171000 -263.467 2459 1648.93 -763.636 164.04 781.057 
10170100 143.333 4007.73 1494.87 -1421.82 -2.96296 1421.82 
10170001 -220.067 3023.27 1625.13 -665.32 209.428 697.503 
1660 3
10171000 -730.562 2558 1660.81 -912.297 193.359 932.563 
10170100 -665.25 4157.5 1505.12 -1579.26 292.513 1606.13 
10170001 -474.812 3145 1614.12 -497.55 237.76 551.44 
1660.5 3
10171000 -1001.53 2634.67 1643.4 -530.276 150.033 551.092 
10170100 -1206 4141.2 1506 -1058.22 -31.8982 1058.7 
10170001 -878.533 3182.93 1607.4 -790.06 74.2335 793.54 
1661 3
10171000 -1772.85 2795.23 1664.77 -1583.8 329.7 1617.76 
10170100 -1719.54 4253.08 1527.31 -1054.49 229.727 1079.23 
10170001 -1899.62 3509.77 1619.69 -2096.68 671.121 2201.47 
1661.5 3
10171000 -2442.91 2878 1712.73 -1276.31 157.656 1286.01 
10170100 -2574.27 4240.09 1546.55 -1628.07 -24.7353 1628.25 
10170001 -2572.27 3529.09 1636.27 -1281.25 36.8032 1281.78 
1662 3
10171000 -3169.83 2577.42 1688.33 -1492.66 -617.214 1615.23 
10170100 -3206.83 4119.67 1673.67 -1298.89 -247.278 1322.22 
10170001 -3051.67 3375.58 1603.25 -984.382 -315.211 1033.62 
1662.5 3
10171000 -3600.09 2513.55 1776.36 -848.634 -125.979 857.934 
10170100 -3851.18 4091.91 1658.82 -1270.9 -54.7487 1272.08 
10170001 -3675.82 3357.27 1715.91 -1231.07 -36.1156 1231.6 
1663 3
10171000 -4133.64 2420.18 1740.45 -1097.83 -192.106 1114.51 
10170100 -4310.18 4167.91 1617.45 -944.444 156.379 957.303 
10170001 -4135.27 3538.09 1658.09 -945.38 372.054 1015.96 
1663.5 3
10171000 -4605.42 2424.75 1700.5 -949.256 9.19151 949.301 
10170100 -4659.92 4262.42 1596.17 -703.692 190.156 728.932 
10170001 -4594.5 3452.08 1588.17 -923.999 -173.053 940.064 
1664 3
10171000 -5144.2 2365.4 1230.8 -1115.49 -122.878 1122.24 
10170100 -4877.2 4419.8 1520.4 -449.862 325.845 555.474 
10170001 -5079.8 3302.1 1258.2 -1004.76 -310.524 1051.65 
1664.5 3
10171000 -5771.27 2377.18 1075.45 -1227.15 23.0564 1227.36 
10170100 -5420.91 4477.82 1270 -1064.01 113.539 1070.05 
10170001 -5666.36 3476.73 1105.64 -1147.87 341.736 1197.66 
1665 3
10171000 -6108.5 2403.2 1241 -663.833 51.2169 665.806 
10170100 -6117.5 4356.8 1253 -1371.24 -238.225 1391.78 
10170001 -6026.6 3538.7 1247.3 -709.127 121.994 719.544 
1665.5 3
10171000 -6492.2 2533.1 1383.1 -772.032 261.368 815.075 
10170100 -6586.7 4160.6 1197.1 -944.064 -394.769 1023.28 
10170001 -6497.4 3512 1430.9 -947.284 -53.7223 948.806 
1666 3
10171000 -6868.7 2657.4 1489.2 -741.142 244.685 780.488 
10170100 -6969.9 4173.1 1306 -754.331 24.6063 754.732 
10170001 -7002.5 3492.4 1243.5 -994.291 -38.5827 995.04 
1666.5 3
10171000 -7248.6 2735.8 1397 -784.917 161.983 801.457 
10170100 -7378.4 4109.3 1250.1 -844.008 -131.818 854.24 
10170001 -7509.7 3461.8 1388.8 -1047.93 -63.2231 1049.84 
1667 3
10171000 -7576.7 2794.8 1464.7 -669.592 120.408 680.332 
10170100 -7935.2 4094.5 1316.3 -1136.33 -30.2041 1136.73 
10170001 -7936.6 3390.8 1406.9 -871.224 -144.898 883.192 
1667.5 3
10171000 -8092.27 2662.55 1452.27 -995.314 -255.318 1027.54 
10170100 -8496 4051.91 1374.45 -1082.63 -82.2218 1085.74 
10170001 -8405.91 3316.73 1372.64 -906.002 -142.998 917.218 
1668 3
10171000 -8428.9 2429.7 1430.3 -652.378 -451.251 793.237 
10170100 -9005.5 3905.8 1355.6 -987.403 -283.157 1027.2 
10170001 -8926.7 3131.8 1425.5 -1009.28 -358.386 1071.03 
1668.5 3
10171000 -8851 2315.4 1523.1 -886.765 -240.126 918.701 
10170100 -9476.4 3790.1 1360.9 -989.286 -243.067 1018.71 
10170001 -9395.2 3126 1439.3 -984.244 -12.1849 984.319 
1669 3
10171000 -9313.91 2118.45 1467.55 -905.889 -385.412 984.468 
10170100 -10021.7 3587.64 1357.18 -1067.18 -396.211 1138.35 
10170001 -9840.64 2928.45 1427.91 -871.695 -386.586 953.573 
1669.5 3
10171000 -9767.8 1881.1 1461.7 -898.794 -470.009 1014.27 
10170100 -10528.9 3433.5 1360 -1004.3 -305.221 1049.66 
10170001 -10266.4 2803.1 1463.7 -843.096 -248.227 878.879 
1670 3
10171000 -10163.9 1660.4 1524.9 -820.083 -456.936 938.79 
10170100 -10951.6 3297.4 1339.6 -875.155 -281.781 919.4 
10170001 -10742.3 2580 1476 -985.3 -461.905 1088.2 
1670.5 3
10171000 -10593.9 1386.8 1545.6 -860 -547.2 1019.33 
10170100 -11465.8 3143.2 1366.3 -1028.4 -308.4 1073.65 
10170001 -11195 2286.8 1464.3 -905.4 -586.4 1078.71 
1671 3
10171000 -10939 1058.7 1566 -686.083 -652.286 946.672 
10170100 -12001.1 2851.7 1380.8 -1064.21 -579.523 1211.78 
10170001 -11650.5 2011.1 1468.4 -905.567 -548.111 1058.53 
1671.5 3
10171000 -11154.5 688.6 1537 -435.354 -747.677 865.19 
10170100 -12477.1 2532.4 1374.4 -961.616 -645.051 1157.93 
10170001 -11997.3 1722.7 1490.3 -700.606 -582.626 911.209 
1672 3
10171000 -11503.9 369.8 1534.9 -705.859 -644.04 955.523 
10170100 -12914.2 2189.8 1377.8 -883.03 -692.121 1121.95 
10170001 -12428.1 1451.2 1486.7 -870.303 -548.485 1028.72 
1672.5 3
10171000 -11941.2 54.4545 1549.09 -855.737 -617.114 1055.04 
10170100 -13270.7 1752.55 1399.36 -697.705 -855.684 1104.08 
10170001 -12833.1 1162.36 1473.18 -792.546 -565.238 973.459 
1673 3
10171000 -12387.2 -169.7 1545.9 -879.72 -442.119 984.57 
10170100 -13691.5 1486 1411.7 -829.926 -525.731 982.431 
10170001 -13274.6 762.3 1489.9 -870.827 -789.08 1175.15 
1673.5 3
10171000 -12772.7 -404.6 1555.5 -806.485 -491.423 944.412 
10170100 -13947.2 1099.1 1367.3 -534.937 -809.414 970.211 
10170001 -13645.6 352.4 1473.4 -776.151 -857.531 1156.62 
1674 3
10171000 -13230.1 -655.5 1557.7 -891.618 -489.084 1016.95 
10170100 -14392.5 649.8 1405.9 -868.031 -875.828 1233.11 
10170001 -14086.4 -54 1496.7 -859.259 -792.203 1168.72 
1674.5 3
10171000 -13656.2 -992.5 1563.1 -859.073 -679.435 1095.28 
10170100 -14778.4 330 1392.9 -778.024 -644.758 1010.46 
10170001 -14389.1 -405.4 1489.7 -610.282 -708.468 935.078 
1675 3
10171000 -14035.7 -1338 1545.5 -765.121 -696.573 1034.71 
10170100 -15100.9 -178.5 1407.4 -650.202 -1025.2 1214 
10170001 -14695.9 -832.7 1501 -618.548 -861.492 1060.55 
1675.5 3
10171000 -14471.1 -1729 1541.09 -860.456 -772.727 1156.5 
10170100 -15435.5 -614.273 1393.27 -661.175 -861.211 1085.74 
10170001 -15101.5 -1222.55 1485.73 -801.671 -770.446 1111.87 
1676 3
10171000 -14888.1 -2095.1 1560.1 -811.302 -712.257 1079.59 
10170100 -15744.4 -1029.3 1419.7 -601.061 -807.446 1006.6 
10170001 -15572.6 -1602.3 1496.7 -916.449 -738.822 1177.17 
1676.5 3
10171000 -15233.8 -2446.3 1539.5 -702.642 -713.821 1001.62 
10170100 -16142.7 -1440.1 1431.9 -809.553 -834.959 1162.98 
10170001 -15950.3 -2004.6 1494.6 -767.683 -817.683 1121.58 
1677 3
10171000 -15638.6 -2879.8 1528.8 -816.129 -873.992 1195.8 
10170100 -16540.3 -1846.1 1432.2 -801.613 -818.548 1145.69 
10170001 -16332.6 -2453.9 1486.5 -770.766 -905.847 1189.39 
1677.5 3
10171000 -16079.9 -3279 1553.8 -898.778 -813.035 1211.95 
10170100 -16960.5 -2234 1439.7 -855.804 -790.02 1164.7 
10170001 -16740.2 -2885.3 1499.1 -830.143 -878.615 1208.76 
1678 3
10171000 -16457.9 -3563.6 1556.9 -748.515 -563.564 936.952 
10170100 -17349.8 -2738.8 1380.1 -770.891 -999.604 1262.33 
10170001 -17156.2 -3356 1463.2 -823.762 -932.079 1243.93 
1678.5 3
10171000 -16880.7 -3899.1 1534.3 -816.216 -647.683 1041.97 
10170100 -17835.1 -3148.6 1365.2 -936.873 -791.12 1226.21 
10170001 -17809.7 -3808.5 1438 -1261.58 -873.552 1534.5 
1679 3
10171000 -17222.3 -4276.6 1576.3 -677.778 -749.008 1010.15 
10170100 -18390.6 -3520.7 1338.5 -1102.18 -738.294 1326.61 
10170001 -18305.6 -4300.4 1460.1 -983.929 -975.992 1385.88 
1679.5 3
10171000 -17615.4 -4668.3 1565.6 -766.277 -763.548 1081.75 
10170100 -18943.1 -4048.2 1383.6 -1077 -1028.27 1489.04 
10170001 -18896.3 -4858.4 1432.7 -1151.46 -1087.72 1583.98 
1680 3
10171000 -18019.2 -4977.89 1543.56 -841.296 -644.977 1060.08 
10170100 -19333.1 -4701.22 1406.11 -812.523 -1360.46 1584.63 
10170001 -19514.6 -5378 1432.22 -1288.03 -1082.5 1682.51 
1680.5 3
10171000 -18378.5 -5274.1 1562.1 -745.39 -614.546 966.06 
10170100 -19787.9 -5072.4 1348.7 -943.545 -770.078 1217.91 
10170001 -20197.5 -5814 1406.8 -1416.9 -904.564 1681.02 
1681 3
10171000 -18782.8 -5508.64 1489.91 -808.636 -469.073 934.838 
10170100 -20226.3 -5440.27 1335.73 -876.745 -735.745 1144.55 
10170001 -20803 -6161.45 1410.36 -1211 -694.909 1396.22 
1681.5 3
10171000 -19313.7 -5804.09 1491.45 -1034.91 -575.935 1184.37 
10170100 -20755.7 -5789.55 1325.55 -1032.08 -680.844 1236.42 
10170001 -21447.8 -6421.36 1259.36 -1256.96 -506.645 1355.22 
1682 2
10171000 -19799.8 -6113.8 1563.1 -956.836 -609.664 1134.56 
10170100 -21306.2 -6123.3 1297.3 -1083.61 -656.997 1267.22 
1682.5 2
10171000 -20263.5 -6362.91 1390.55 -925.458 -497.224 1050.57 
10170100 -21813.9 -6376.45 1332.73 -1013.39 -505.298 1132.38 
1683 2
10171000 -20752.6 -6516.5 1515.6 -1004.41 -315.382 1052.76 
10170100 -22361.7 -6483 1165.4 -1124.83 -218.779 1145.91 
1683.5 1
10171000 -21319.4 -6707.6 1500.7 -1115.75 -376.181 1177.46 
1684 1
10171000 -21807.9 -6824.6 1468.8 -1005.14 -240.741 1033.57 
1684.5 1
10171000 -22394.9 -6950.3 1219.2 -1202.87 -257.582 1230.14 
1685 1
10171000 -22822.8 -7149.7 1087.1 -852.39 -397.211 940.397 
