# Supplementary material for: Intrinsic group behaviour II: On the dependence of triad spatial dynamics on social and personal features; and on the effect of social interaction on small group dynamics
Source: PLoS One. 2019 Dec 3;14(12):e0225704. doi: 10.1371/journal.pone.0225704 (PMC6890182; doi:10.1371/journal.pone.0225704)
Supplement: S4 Data Set — (ZIP) [file pone.0225704.s004.zip › set_3_nint/group_traj_triad_noint/traj_3_0324_2.dat]

3 10131401 10131301 10132100 0 0 0 1 0 1 0 20 20 20 1584.55 1615.79 1547.15 
1393.5 1
10131301 38429.8 -18560.1 1293.1 0 0 0 
1394 1
10131301 37635.3 -18388.9 1320.2 -1598.59 344.467 1635.28 
1394.5 2
10131401 32813 -18055.4 1383.2 0 0 0 
10131301 36958.7 -18292 1452.7 -1372.41 196.552 1386.42 
1395 2
10131401 32621.9 -17935.6 1580.2 -508.245 318.617 599.858 
10131301 36260.8 -18193.5 1493.3 -1404.23 198.189 1418.14 
1395.5 2
10131401 32184.5 -17748 1601 -894.479 383.64 973.279 
10131301 35595.2 -18074.4 1558.1 -1361.15 243.558 1382.76 
1396 2
10131401 31405.1 -17625.7 1564.91 -1531.26 240.221 1549.98 
10131301 34954.5 -18083.5 1561.64 -1258.65 -17.9675 1258.78 
1396.5 2
10131401 30746.9 -17220.2 1513 -1251.3 770.999 1469.76 
10131301 34389.7 -17969.2 1548.55 -1073.8 217.421 1095.59 
1397 2
10131401 30237.8 -16988.8 1537.44 -1049.76 477.122 1153.1 
10131301 33715.3 -17912.7 1512.33 -1390.5 116.526 1395.38 
1397.5 2
10131401 29641 -16766.1 1676.36 -1191.17 444.485 1271.4 
10131301 33032.5 -17954.2 1502.55 -1362.85 -82.8646 1365.37 
1398 2
10131401 29238.1 -16653 1737 -823.926 231.27 855.769 
10131301 32345.4 -17903.5 1478.3 -1405.21 103.644 1409.02 
1398.5 2
10131401 28691.6 -16371.3 1754.1 -1108.52 571.4 1247.12 
10131301 31334.8 -17793.3 1462.1 -2049.9 223.529 2062.05 
1399 2
10131401 28225 -16169.7 1862.45 -916.699 396.017 998.583 
10131301 30716.5 -17063.4 1464.18 -1214.82 1434.06 1879.45 
1399.5 2
10131401 27724.8 -16295.7 1751.6 -969.38 -244.133 999.649 
10131301 30123.1 -16396.6 1623.5 -1149.91 1292.18 1729.75 
1400 2
10131401 27157.8 -16072.9 1641.55 -1118.31 439.43 1201.54 
10131301 29480.8 -16401.2 1635.45 -1266.83 -9.03712 1266.86 
1400.5 2
10131401 26597.4 -15747.4 1552.7 -1111.94 645.851 1285.9 
10131301 28855.7 -16279.4 1701.3 -1240.31 241.631 1263.63 
1401 2
10131401 26121.8 -15387.8 1607.4 -990.833 749.167 1242.18 
10131301 28365.3 -16056.1 1725 -1021.67 465.208 1122.6 
1401.5 3
10132100 27214.3 -16776.9 1442.71 0 0 0 
10131401 25495.3 -15073.4 1576.91 -1268.27 636.511 1419.04 
10131301 27739 -16270.2 1683.55 -1267.81 -433.364 1339.83 
1402 3
10132100 26768.6 -16566.3 1490.8 -1053.63 497.771 1165.3 
10131401 24850.9 -14789.7 1628.3 -1243.96 547.613 1359.16 
10131301 27004 -15919.4 1563.7 -1418.92 677.185 1572.23 
1402.5 3
10132100 26099.7 -16246.3 1510.6 -1365.1 653.061 1513.27 
10131401 24383.6 -14565.2 1671 -953.673 458.163 1058.02 
10131301 26357.1 -15620.5 1476.2 -1320.2 610 1454.32 
1403 3
10132100 25305.8 -15901.6 1548.4 -1633.54 709.259 1780.87 
10131401 23880.4 -14324.2 1630.2 -1035.39 495.885 1148.01 
10131301 25691.2 -15295.2 1588.7 -1370.16 669.342 1524.92 
1403.5 3
10132100 24677.3 -15606.9 1559.09 -1239.7 581.244 1369.2 
10131401 23372.7 -14123.7 1616.45 -1001.33 395.41 1076.57 
10131301 25107.7 -15061 1520.91 -1150.83 461.933 1240.08 
1404 3
10132100 24056.2 -15310.7 1582.11 -1217.75 580.867 1349.19 
10131401 22818.4 -13873.6 1550.44 -1086.83 490.533 1192.4 
10131301 24371.9 -14838 1529.22 -1442.82 437.255 1507.62 
1404.5 3
10132100 23517.2 -15040.4 1533.09 -1075.93 539.527 1203.62 
10131401 22254.2 -13605.8 1559.09 -1126.27 534.406 1246.63 
10131301 23891 -14588.4 1494.45 -959.858 498.276 1081.48 
1405 3
10132100 22947.9 -14781.2 1477.1 -1118.43 509.162 1228.88 
10131401 21755.3 -13305.3 1636.7 -980.121 590.409 1144.21 
10131301 23397.8 -14216.8 1461.4 -968.959 729.987 1213.16 
1405.5 3
10132100 22306.2 -14564.4 1464.5 -1306.92 441.548 1379.5 
10131401 21296.1 -13040.6 1678.4 -935.234 539.104 1079.49 
10131301 22646.1 -14028.5 1429.3 -1530.96 383.503 1578.26 
1406 3
10132100 21641.6 -14303.1 1492.7 -1356.33 533.265 1457.39 
10131401 20906 -12777.6 1678.8 -796.122 536.735 960.154 
10131301 21949.4 -13730.2 1433.7 -1421.84 608.776 1546.68 
1406.5 3
10132100 21099.5 -14042.2 1542.1 -1092.94 526.008 1212.93 
10131401 20447.6 -12475 1651.3 -924.194 610.081 1107.4 
10131301 21426.6 -13555.2 1513 -1054.03 352.823 1111.52 
1407 3
10132100 20559.1 -13779.9 1560.8 -1051.36 510.311 1168.67 
10131401 20020 -12072.3 1601.3 -831.907 783.463 1142.75 
10131301 20952.8 -13232.3 1592.1 -921.79 628.21 1115.5 
1407.5 3
10132100 20063 -13556.3 1556.1 -988.247 445.418 1083.99 
10131401 19674 -11800.3 1593.7 -689.243 541.833 876.72 
10131301 20436.3 -12986.8 1597.6 -1028.88 489.044 1139.2 
1408 3
10132100 19596.7 -13274.7 1545.7 -940.121 567.742 1098.25 
10131401 19265.6 -11435.5 1591.7 -823.387 735.484 1104.04 
10131301 20039.7 -12697.2 1606 -799.597 583.871 990.081 
1408.5 3
10132100 19190.6 -12848 1521.6 -807.356 848.31 1171.09 
10131401 18794.6 -11025.2 1590.3 -936.382 815.706 1241.85 
10131301 19564.8 -12374 1587.6 -944.135 642.545 1142.04 
1409 3
10132100 18831.8 -12432.8 1516.36 -730.717 845.584 1117.57 
10131401 18485.7 -10617.5 1536.64 -629.069 830.439 1041.8 
10131301 19195.5 -12050 1599.18 -752.231 659.878 1000.64 
1409.5 3
10132100 18242.4 -11987.1 1486.5 -1155.72 873.957 1448.96 
10131401 17950.2 -10280.8 1516.5 -1050.05 660.107 1240.3 
10131301 18743.2 -11669.6 1591.2 -886.774 745.882 1158.75 
1410 3
10132100 17216.9 -11469 1520.7 -2030.69 1025.94 2275.14 
10131401 17102.3 -9742.1 1560.7 -1679.01 1066.73 1989.22 
10131301 18201.6 -11192.2 1612.2 -1072.48 945.347 1429.64 
1410.5 3
10132100 16698.2 -11073.9 1516.8 -1071.69 816.322 1347.19 
10131401 16666.5 -9258.4 1577.2 -900.413 999.38 1345.18 
10131301 17394.8 -10604.6 1569.7 -1666.94 1214.05 2062.19 
1411 3
10132100 16441.9 -10726.4 1542.2 -517.778 702.02 872.311 
10131401 16250.4 -8794.3 1579.4 -840.606 937.576 1259.23 
10131301 16937.3 -10124.2 1565 -924.242 970.505 1340.19 
1411.5 3
10132100 15922.5 -10200.1 1541.3 -1038.8 1052.6 1478.88 
10131401 15801.5 -8458.7 1589 -897.8 671.2 1120.96 
10131301 16578.8 -9746.1 1589.3 -717 756.2 1042.08 
1412 3
10132100 15460.8 -9642.1 1563 -908.858 1098.43 1425.68 
10131401 15379.3 -7958.8 1583.4 -831.102 984.055 1288.06 
10131301 16172.5 -9324.5 1613.3 -799.803 829.921 1152.59 
1412.5 3
10132100 15178.9 -9351.1 1606.1 -560.437 578.529 805.472 
10131401 15071.2 -7585.2 1571.6 -612.525 742.744 962.733 
10131301 15744.1 -8700 1572.5 -851.69 1241.55 1505.6 
1413 3
10132100 14680.2 -8673.7 1564.8 -981.693 1333.46 1655.85 
10131401 14515.8 -7057.3 1601.7 -1093.31 1039.17 1508.38 
10131301 15369 -8141.2 1551 -738.386 1100 1324.84 
1413.5 3
10132100 14250.9 -8188.1 1534.8 -848.419 959.684 1280.94 
10131401 14069.7 -6678.8 1541.9 -881.621 748.024 1156.2 
10131301 15023 -7735.1 1523.1 -683.794 802.569 1054.37 
1414 3
10132100 13937.6 -7763.1 1527.2 -625.349 848.303 1053.89 
10131401 13702.9 -6288.9 1597.2 -732.136 778.244 1068.5 
10131301 14532.3 -7299.7 1548.4 -979.441 869.062 1309.42 
1414.5 3
10132100 13502.2 -7269.44 1529 -912.742 1034.92 1379.91 
10131401 13342.1 -5963.56 1617.78 -756.371 682.064 1018.48 
10131301 14039 -6812 1556.11 -1034.17 1022.43 1454.26 
1415 3
10132100 13144.1 -6873.55 1533.73 -711.991 787.076 1061.33 
10131401 12909.6 -5533.09 1553.18 -859.791 855.795 1213.11 
10131301 13658 -6426.91 1578.64 -757.455 765.588 1076.97 
1415.5 3
10132100 12685.2 -6417.7 1531.1 -889.323 883.421 1253.53 
10131401 12497.6 -5020.4 1515 -798.52 993.587 1274.7 
10131301 13341.8 -6082.5 1632.2 -612.791 667.459 906.099 
1416 3
10132100 12182.3 -6073.11 1493.11 -1036.84 710.493 1256.91 
10131401 12150.4 -4370 1570.78 -715.785 1341.03 1520.1 
10131301 12897.4 -5622.44 1564.67 -916.197 948.568 1318.79 
1416.5 3
10132100 11648.9 -5462.36 1485.27 -1084.2 1241.36 1648.16 
10131401 11683.6 -3926 1602 -948.797 902.439 1309.43 
10131301 12427.2 -5235.18 1520.36 -955.818 787.119 1238.2 
1417 3
10132100 11092.8 -4950.08 1485.67 -1057.34 973.917 1437.52 
10131401 11393.6 -3498 1540.25 -551.432 813.688 982.937 
10131301 11946.7 -4705.17 1491.58 -913.527 1007.63 1360.09 
1417.5 3
10132100 10760.6 -4655.14 1360.43 -670.924 595.839 897.309 
10131401 11355.9 -3610.5 1464.79 -76.0702 -227.273 239.666 
10131301 11896.3 -4533.5 1492.14 -101.78 346.801 361.428 
1418 3
10132100 10687.2 -4542.69 1272.23 -148.607 227.633 271.847 
10131401 11273.7 -3248.62 1436.77 -166.47 732.56 751.237 
10131301 11583.8 -4241.38 1430.23 -632.624 591.327 865.957 
1418.5 3
10132100 10433.9 -4373.36 1225.86 -522.273 349.145 628.228 
10131401 11066.8 -3101.57 1408 -426.612 303.183 523.371 
10131301 11170.1 -3990.93 1301 -852.838 516.404 996.998 
1419 3
10132100 10345.1 -4270.14 1216.36 -172.735 200.806 264.878 
10131401 11161.9 -3242.57 1397.29 185.103 -274.319 330.929 
10131301 11127.5 -3888.64 1246.5 -82.9628 198.999 215.601 
1419.5 3
10132100 10038.8 -3930.92 1245.33 -615.079 681.177 917.783 
10131401 10710.7 -3130.5 1518.5 -906.148 225.043 933.675 
10131301 11210.8 -3707.92 1440.5 167.169 362.904 399.556 
1420 3
10132100 9933.92 -3794.83 1316.08 -204.516 265.27 334.955 
10131401 10447.3 -3087.42 1524 -513.32 83.9831 520.145 
10131301 10915.4 -3277.67 1497.17 -575.699 838.694 1017.27 
