# Supplementary material for: Intrinsic group behaviour II: On the dependence of triad spatial dynamics on social and personal features; and on the effect of social interaction on small group dynamics
Source: PLoS One. 2019 Dec 3;14(12):e0225704. doi: 10.1371/journal.pone.0225704 (PMC6890182; doi:10.1371/journal.pone.0225704)
Supplement: S4 Data Set — (ZIP) [file pone.0225704.s004.zip › set_3_nint/group_traj_triad_noint/traj_3_0324_1.dat]

3 10100900 10101000 10100700 0 0 1 0 2 1 0 40 20 50 1723.17 1756.9 1693.15 
1207.5 1
10100700 -920.875 10037.1 2084.75 0 0 0 
1208 1
10100700 -772.273 9484.36 2022.45 340.051 -1264.9 1309.81 
1208.5 1
10100700 -614.727 8955.91 1974.55 307.706 -1032.14 1077.03 
1209 2
10100900 1307.7 8451.3 1326 0 0 0 
10100700 -454.182 8391 1913.27 319.176 -1123.08 1167.55 
1209.5 2
10100900 1195.1 8021 1605.9 -242.151 -925.376 956.535 
10100700 -236.3 7985 1891.3 447.396 -833.676 946.139 
1210 2
10100900 1303 7587.82 1742.09 218.421 -876.886 903.68 
10100700 63.1818 7521.64 1774.82 606.238 -937.983 1116.84 
1210.5 3
10101000 301.875 9103.62 1795.5 0 0 0 
10100900 1450.09 7096.64 1860.27 288.98 -964.994 1007.33 
10100700 280.364 6965.73 1680.64 426.683 -1092.16 1172.55 
1211 3
10101000 719.273 8956.27 1794.91 942.207 -332.624 999.196 
10100900 1588.18 6758.18 1814.45 268.659 -658.472 711.17 
10100700 538.182 6649.91 1693.91 501.592 -614.432 793.172 
1211.5 3
10101000 964.9 8493.7 1796 502.305 -945.956 1071.05 
10100900 1654.3 6401.5 1816.6 135.211 -729.411 741.837 
10100700 781.7 6393.1 1684.1 497.992 -525.172 723.742 
1212 3
10101000 1096.91 7857.09 1795.55 259.86 -1253.17 1279.83 
10100900 1731.45 6036.73 1813.27 151.879 -718.057 733.943 
10100700 927.727 5906.73 1660.36 287.455 -957.427 999.648 
1212.5 3
10101000 1019.6 7256.6 1813.4 -152.483 -1184.4 1194.18 
10100900 1852.5 5654.2 1811.4 238.748 -754.492 791.365 
10100700 1115.1 5344.3 1730.2 369.571 -1109.32 1169.27 
1213 3
10101000 1089.36 6708.91 1889.45 145.644 -1143.4 1152.64 
10100900 2067.91 5292.64 1790.91 449.706 -754.83 878.638 
10100700 1436.91 4754 1785.45 671.835 -1232.36 1403.59 
1213.5 3
10101000 1332.64 6235 1885.27 483.644 -942.165 1059.05 
10100900 2659 4676.27 1775.45 1175.13 -1225.38 1697.79 
10100700 1790.09 4214.64 1717.18 702.151 -1072.29 1281.73 
1214 3
10101000 1542.91 5784.82 1881.82 418.037 -894.994 987.81 
10100900 3122 4284 1700.55 920.477 -779.866 1206.43 
10100700 2171.36 3740.55 1697.09 757.997 -942.527 1209.51 
1214.5 3
10101000 1807.73 5188.09 1910.27 533.908 -1203.08 1316.23 
10100900 3444.45 4005.18 1652.82 650.11 -562.133 859.44 
10100700 2371.82 3241.27 1681 404.142 -1006.6 1084.7 
1215 3
10101000 2207.09 4774 1949.18 789.256 -818.361 1136.94 
10100900 3732.36 3679.55 1637.09 568.99 -643.55 859.015 
10100700 2459.64 2761.82 1725.18 173.554 -947.539 963.302 
1215.5 3
10101000 2977.73 4155.91 1904.73 1532.08 -1228.81 1963.99 
10100900 4164.27 3296.64 1621.82 858.666 -761.251 1147.52 
10100700 2785.64 2257.91 1697.82 648.111 -1001.81 1193.17 
1216 3
10101000 3337.55 3746.73 1818.18 700.035 -796.074 1060.09 
10100900 4635 2779.36 1562.73 915.812 -1006.37 1360.69 
10100700 3149.73 1864.82 1630.09 708.348 -764.768 1042.41 
1216.5 3
10101000 3614.64 3290.36 1729.91 550.877 -907.284 1061.43 
10100900 5103.73 2441.64 1539.27 931.863 -671.426 1148.56 
10100700 3594.09 1382.73 1535.18 883.427 -958.431 1303.47 
1217 3
10101000 3934.55 2819.82 1642.91 656.898 -966.212 1168.37 
10100900 5552 2194.64 1520.09 920.478 -507.187 1050.96 
10100700 4007.09 876.182 1489.09 848.049 -1040.13 1342.04 
1217.5 3
10101000 4232.64 2460.09 1543.45 604.647 -729.67 947.637 
10100900 5965.45 1874.18 1483.64 838.65 -650.009 1061.06 
10100700 4468.27 481.545 1425.36 935.46 -800.479 1231.2 
1218 3
10101000 4668.55 1929.45 1515 893.256 -1087.37 1407.22 
10100900 6316.36 1467.27 1506.36 719.076 -833.83 1101.06 
10100700 4962.82 69.9091 1512.18 1013.41 -843.517 1318.53 
1218.5 3
10101000 5051.91 1456.73 1535.55 762.154 -939.816 1210.01 
10100900 6704.27 971.818 1559.27 771.191 -984.999 1250.98 
10100700 5305.27 -464.364 1646.64 680.824 -1062.17 1261.64 
1219 3
10101000 5520.45 1044.09 1586.27 920.522 -810.68 1226.61 
10100900 7034 549.273 1585.27 647.794 -830.148 1052.99 
10100700 5630.09 -1016.18 1669.45 638.15 -1084.12 1258 
1219.5 3
10101000 5874.45 526.909 1584.18 712.274 -1040.61 1261.03 
10100900 7377.36 151.091 1578.55 690.873 -801.171 1057.91 
10100700 6013.64 -1433.82 1673.36 771.721 -840.315 1140.91 
1220 3
10101000 6211.09 -3.45454 1599.64 671.929 -1058.61 1253.85 
10100900 7787.45 -460.818 1613.45 818.545 -1221.38 1470.3 
10100700 6360.18 -1848.09 1653.82 691.707 -826.892 1078.06 
1220.5 3
10101000 6530.82 -497.273 1617 638.178 -985.665 1174.23 
10100900 8090.73 -1134 1645.09 605.335 -1343.68 1473.74 
10100700 6685.45 -2228.55 1597 649.247 -759.39 999.097 
1221 3
10101000 6881 -1070.73 1655.27 701.767 -1149.21 1346.53 
10100900 8296.73 -1605.55 1614.64 412.826 -944.981 1031.22 
10100700 7100 -2650.82 1550.64 830.752 -846.238 1185.86 
1221.5 3
10101000 7202.5 -1451.83 1647.67 632.874 -750.209 981.5 
10100900 8630.42 -2081.92 1630.42 656.869 -937.739 1144.92 
10100700 7496.5 -3214.08 1527.83 780.512 -1108.79 1355.95 
1222 3
10101000 7520.18 -1992.36 1660.36 639.199 -1087.59 1261.51 
10100900 9043.73 -2512.45 1646.18 831.611 -866.273 1200.84 
10100700 7867.45 -3615.55 1502.73 746.387 -807.771 1099.81 
1222.5 3
10101000 7822.55 -2342.73 1658.82 624.718 -723.892 956.186 
10100900 9530.09 -2960.91 1655.18 1004.88 -926.559 1366.86 
10100700 8283.91 -3902.73 1451.82 860.443 -593.351 1045.19 
1223 3
10101000 8310 -2673.83 1657.08 959.556 -651.784 1159.99 
10100900 9908.92 -3295.5 1660.08 745.72 -658.644 994.942 
10100700 8779.5 -4390.92 1496.58 975.573 -961.003 1369.4 
1223.5 3
10101000 8807.64 -3031.18 1655.82 964.412 -692.536 1187.31 
10100900 10197.4 -3610.27 1660.09 559.006 -610.025 827.416 
10100700 9155.18 -4853.82 1497.36 728.066 -897.096 1155.36 
1224 3
10101000 9219 -3341.82 1640.45 824.376 -622.518 1033.02 
10100900 10544.7 -3953.36 1604.45 696.12 -687.557 978.426 
10100700 9586.91 -5214.82 1552 865.185 -723.447 1127.79 
1224.5 3
10101000 9632.18 -3678.55 1632.09 850.168 -692.854 1096.74 
10100900 10967.5 -4493.73 1577.09 869.996 -1111.86 1411.78 
10100700 9985.73 -5665.27 1622 820.614 -926.861 1237.93 
1225 3
10101000 10014.2 -4021.67 1633.17 750.461 -674.108 1008.77 
10100900 11309.5 -4836.08 1574.5 671.816 -672.605 950.65 
10100700 10476.7 -6001.83 1564.83 964.517 -661.219 1169.4 
1225.5 3
10101000 10531.3 -4433.45 1592 994.435 -791.9 1271.22 
10100900 11766.2 -5279.91 1589.18 878.234 -853.511 1224.65 
10100700 10891.5 -6413.82 1489.91 797.669 -792.279 1124.27 
1226 3
10101000 10924 -4952 1584.55 811.42 -1071.37 1343.97 
10100900 12269.1 -5838.91 1600.64 1039.07 -1154.96 1553.57 
10100700 11475.2 -6836.82 1465.82 1206.05 -873.967 1489.42 
1226.5 3
10101000 11328.4 -5285.91 1638.82 832.024 -687.056 1079.03 
10100900 12718.6 -6332.64 1613.36 924.991 -1015.9 1373.92 
10100700 11976.5 -7360.27 1525.82 1031.43 -1077.07 1491.28 
1227 3
10101000 11739.8 -5828.42 1701.25 819.661 -1080.69 1356.37 
10100900 13096.5 -6748.67 1646.58 752.716 -828.746 1119.55 
10100700 12416.1 -7701.58 1567.83 875.755 -679.902 1108.7 
1227.5 3
10101000 12212.8 -6354 1679.45 931.073 -1034.61 1391.88 
10100900 13448.5 -7173 1659.36 693.003 -835.302 1085.35 
10100700 12693.2 -8263.36 1673.27 545.469 -1105.87 1233.08 
1228 3
10101000 12653 -6831.18 1721.91 863.102 -935.651 1272.94 
10100900 13779 -7568.36 1629.18 647.95 -775.223 1010.35 
10100700 13041.2 -8697.55 1676.91 682.353 -851.337 1091.05 
1228.5 3
10101000 13063 -7233.09 1739.55 818.363 -802.214 1145.98 
10100900 14144.3 -8051 1593.91 729.087 -963.346 1208.14 
10100700 13295.6 -9126.18 1680.27 507.893 -855.562 994.958 
1229 3
10101000 13401.9 -7704.64 1715.27 667.144 -928.239 1143.11 
10100900 14453.3 -8547.27 1598.55 608.268 -976.915 1150.81 
10100700 13469.4 -9572.64 1661.45 341.983 -878.848 943.04 
1229.5 3
10101000 13746.5 -8086.91 1684.91 686.527 -761.499 1025.28 
10100900 14767.4 -9054.27 1650.82 625.679 -1009.96 1188.06 
10100700 13790.8 -10067.7 1666.55 640.348 -986.237 1175.89 
1230 3
10101000 14096.1 -8606.36 1642 706.152 -1049.4 1264.87 
10100900 15205 -9528.55 1689.82 884.114 -958.127 1303.71 
10100700 14397.5 -10849.6 1690.64 1225.71 -1579.61 1999.39 
1230.5 3
10101000 14393.1 -9069.7 1679 607.381 -947.518 1125.48 
10100900 15601.4 -10054.2 1768.6 810.634 -1074.96 1346.35 
10100700 14903.6 -11185.9 1758.3 1034.88 -687.656 1242.51 
1231 3
10101000 14730 -9457.91 1687.09 698.963 -805.413 1066.41 
10100900 15938.5 -10444.5 1738.27 699.472 -809.657 1069.96 
10100700 15186.3 -11383.5 1728.36 586.458 -410.053 715.595 
1231.5 3
10101000 15073.2 -9869.33 1707.33 659.936 -791.2 1030.3 
10100900 16434.2 -10643 1670.08 953.118 -381.818 1026.75 
10100700 15663.8 -11779.4 1715.17 918.226 -761.291 1192.77 
1232 3
10101000 15475.1 -10383 1725.09 775.916 -991.634 1259.12 
10100900 16810.3 -10914 1629.73 726.073 -523.166 894.922 
10100700 16086.6 -12141.9 1707.82 816.383 -699.792 1075.26 
1232.5 3
10101000 15931.1 -10964.3 1759.09 924.949 -1179.05 1498.56 
10100900 17199.3 -11324.1 1626.55 789.047 -831.827 1146.53 
10100700 16664.5 -12307.3 1598.09 1172.23 -335.423 1219.27 
1233 3
10101000 16274.5 -11258.5 1719.82 692.449 -593.109 911.736 
10100900 17710.2 -11615.8 1630.36 1030.06 -588.16 1186.15 
10100700 17419.6 -12667.5 1532.18 1522.36 -726.173 1686.69 
1233.5 3
10101000 16753.4 -11555.9 1618.82 957.636 -594.909 1127.38 
10100900 18634.3 -11955.5 1680.09 1848.18 -679.273 1969.06 
10100700 18022.3 -13016.8 1540.45 1205.27 -698.727 1393.16 
1234 3
10101000 17401.4 -11946.2 1556.09 1314.4 -791.628 1534.38 
10100900 19434.3 -12070.1 1673.18 1622.72 -232.528 1639.29 
10100700 18569.1 -13298.6 1612.73 1109.16 -571.639 1247.81 
1234.5 3
10101000 18057.5 -12241.1 1500.45 1339.15 -601.855 1468.18 
10100900 19743.9 -12201.8 1645.27 631.911 -268.831 686.718 
10100700 19042.7 -13562.2 1635 966.605 -537.848 1106.17 
1235 3
10101000 18701.6 -12514.6 1539.91 1283.05 -544.911 1393.97 
10100900 20053.9 -12538.6 1626.82 617.53 -670.953 911.877 
10100700 19490.1 -13849.6 1573.55 891.163 -572.619 1059.27 
1235.5 3
10101000 19297.3 -12926.4 1660.73 1174.83 -812.085 1428.18 
10100900 20360.1 -12871.5 1645.09 603.909 -656.625 892.111 
10100700 20008.6 -14208.1 1571.45 1022.77 -707.011 1243.35 
1236 3
10101000 19668 -13193.3 1683.91 739.975 -532.753 911.805 
10100900 20775.4 -13223.4 1640.09 828.888 -702.232 1086.36 
10100700 20431.5 -14477.6 1606.82 843.948 -538.015 1000.85 
1236.5 3
10101000 20013.4 -13536.1 1691 689.349 -684.268 971.3 
10100900 21171.3 -13438.5 1652 790.238 -429.323 899.33 
10100700 20839.2 -14671.7 1645.27 813.827 -387.407 901.331 
1237 3
10101000 20490.2 -13792.5 1689.77 920.593 -494.924 1045.2 
10100900 21529 -13784.1 1618.46 690.593 -667.225 960.264 
10100700 21260 -15004.2 1653.77 812.39 -641.75 1035.29 
1237.5 3
10101000 20800.7 -14095.2 1627.93 644.196 -628.088 899.713 
10100900 21901.5 -14001.1 1594.93 772.891 -450.325 894.512 
10100700 21650.9 -15363.3 1577.67 810.927 -745.186 1101.32 
1238 3
10101000 21002.9 -14199.3 1656.67 408.485 -210.236 459.411 
10100900 22071 -14145 1587.07 342.357 -290.64 449.088 
10100700 22176.3 -15507.5 1542.93 1061.41 -291.178 1100.63 
1238.5 3
10101000 21351.6 -14306.2 1681.33 704.377 -216.027 736.76 
10100900 22455.3 -14452.9 1550.07 776.296 -622.088 994.801 
10100700 22857.6 -15758.1 1687.07 1376.43 -506.263 1466.58 
1239 3
10101000 21960.5 -14723.9 1687.92 1250.39 -857.748 1516.31 
10100900 23461.3 -14982.2 1560.54 2065.79 -1086.7 2334.18 
10100700 23363.2 -15920.5 1765.62 1038.26 -333.46 1090.49 
1239.5 3
10101000 22734.1 -15030.9 1661.55 1479.07 -586.971 1591.28 
10100900 24026.5 -15312.5 1569.18 1080.59 -631.724 1251.7 
10100700 23784.3 -16266.9 1744.73 805.052 -662.424 1042.55 
1240 3
10101000 23404.4 -15239.3 1673 1348.64 -419.243 1412.3 
10100900 24357.8 -15540.7 1590.82 666.728 -459.118 809.516 
10100700 24321.5 -16507.7 1729.91 1081.03 -484.544 1184.66 
1240.5 3
10101000 23861.5 -15446.7 1773.45 936.848 -425.112 1028.79 
10100900 24877.5 -15650.6 1636.27 1065.01 -225.224 1088.57 
10100700 24749.5 -16768.4 1687.18 877.049 -534.091 1026.87 
1241 3
10101000 24368.1 -15614.4 1673.36 1011.07 -334.604 1065 
10100900 25257.4 -15636.5 1627.09 758.12 28.1256 758.642 
10100700 25421.4 -17036.5 1637.45 1340.95 -535.112 1443.78 
1241.5 3
10101000 24870.1 -15835.7 1663.64 959.847 -423.257 1049.02 
10100900 25816.4 -15820.6 1618.64 1068.83 -351.99 1125.3 
10100700 26012.7 -17323 1610.18 1130.71 -547.888 1256.46 
1242 3
10101000 25317.8 -16033.7 1681.09 881.353 -389.764 963.69 
10100900 26477.8 -16079.4 1630.91 1302.08 -509.306 1398.14 
10100700 26665.7 -17699.1 1634.55 1285.43 -740.336 1483.39 
1242.5 3
10101000 25911 -16267.6 1612.8 1267.48 -499.728 1362.44 
10100900 27080.9 -16095.3 1655.7 1288.64 -34.0521 1289.09 
10100700 27212.5 -17866.9 1761.6 1168.32 -358.566 1222.1 
1243 3
10101000 26454.2 -16342.2 1575.17 1069.23 -146.949 1079.28 
10100900 27661.3 -16176.1 1646.75 1142.59 -159.022 1153.6 
10100700 27731 -18083.9 1826.67 1020.67 -427.198 1106.46 
1243.5 3
10101000 26947.3 -16338.7 1554.91 953.783 6.81379 953.808 
10100900 28250.6 -16301 1680.09 1139.85 -241.618 1165.18 
10100700 28117 -18331.2 1725 746.615 -478.269 886.665 
1244 3
10101000 27643 -16505 1666.36 1422.76 -340.026 1462.82 
10100900 28747.5 -16390.5 1678 1015.99 -183.12 1032.36 
10100700 28553.5 -18548.5 1685.82 892.545 -444.321 997.024 
1244.5 3
10101000 28397.6 -16651.4 1812.67 1482.48 -287.656 1510.13 
10100900 29239.8 -16551.7 1651.08 967.345 -316.545 1017.82 
10100700 29180.9 -18650.7 1610.33 1232.74 -200.81 1248.98 
1245 3
10101000 28774.5 -16678.1 1770.5 767.651 -54.3449 769.572 
10100900 29652.6 -16836.5 1623 840.665 -580.109 1021.39 
10100700 29836.9 -18824.3 1537.8 1336.01 -353.632 1382.02 
1245.5 3
10101000 29232.6 -16903.2 1789.64 978.924 -480.944 1090.69 
10100900 30081.6 -17225.5 1614.27 916.744 -831.099 1237.4 
10100700 30490.8 -19067.9 1480.91 1397.26 -520.532 1491.07 
1246 3
10101000 29670.2 -17340.4 1692.08 836.737 -836.013 1182.81 
10100900 30490.8 -17596.6 1549.25 782.403 -709.615 1056.27 
10100700 31222.2 -19175.2 1401.67 1398.53 -205.241 1413.51 
1246.5 3
10101000 30076.9 -17764.6 1628.09 786.575 -820.541 1136.66 
10100900 30923.5 -17993 1496 836.967 -766.763 1135.09 
10100700 32044.5 -19294.7 1499.36 1590.51 -231.097 1607.21 
1247 3
10101000 30469.6 -18253.5 1548.91 783.887 -975.685 1251.57 
10100900 31491.4 -18196.5 1455.45 1133.37 -406.097 1203.93 
10100700 32727.3 -19511 1674.82 1362.73 -431.682 1429.47 
1247.5 3
10101000 30945.6 -18675.4 1454.4 975.335 -864.642 1303.41 
10100900 31724.3 -18353.4 1371.5 477.329 -321.61 575.565 
10100700 33328.3 -19682.3 1729.5 1231.61 -351.025 1280.66 
1248 3
10101000 31432.9 -19062.5 1367.18 1000.63 -794.96 1277.98 
10100900 32046.5 -18682.8 1323.64 661.695 -676.423 946.25 
10100700 33785.4 -19726.8 1717.36 938.529 -91.4131 942.97 
1248.5 3
10101000 32199.4 -19438.8 1526.09 1526.8 -749.547 1700.87 
10100900 32690.5 -18995.5 1556.55 1282.69 -622.963 1425.96 
10100700 34232.4 -19948.1 1693.73 890.438 -440.782 993.564 
1249 3
10101000 32799.9 -19737.3 1715.09 1184.51 -588.668 1322.72 
10100900 33191.9 -19293.5 1605.73 989.062 -587.771 1150.53 
10100700 34811.7 -20105.7 1697.36 1142.73 -310.92 1184.27 
1249.5 3
10101000 33262.9 -19869.1 1754.73 937.247 -266.838 974.492 
10100900 33619.1 -19408.6 1609.73 864.741 -232.978 895.575 
10100700 35355.4 -20328.9 1687.91 1100.48 -451.785 1189.61 
1250 3
10101000 33789 -20093 1738.09 1015.62 -432.257 1103.78 
10100900 34030.9 -19517.5 1643.73 795.016 -210.074 822.302 
10100700 36054.8 -20569.8 1624.27 1350.3 -465.075 1428.15 
1250.5 3
10101000 34223.5 -20216.5 1756.73 851.872 -242.068 885.597 
10100900 34572.9 -19574.7 1653.09 1062.75 -112.299 1068.66 
10100700 36730.1 -20646.7 1709.18 1324.06 -150.802 1332.62 
1251 3
10101000 34716.9 -20409.7 1751.91 1007.05 -394.434 1081.54 
10100900 34909.2 -19644.9 1671.55 686.271 -143.228 701.058 
10100700 37220.9 -20895.1 1755.45 1001.67 -506.865 1122.61 
1251.5 3
10101000 35155.3 -20600.3 1731.45 892.798 -388.076 973.494 
10100900 35394.7 -19883.1 1669.55 988.891 -485.095 1101.46 
10100700 37778.1 -21019.5 1819.64 1134.79 -253.286 1162.71 
1252 3
10101000 35780.5 -20783 1675.91 1270.88 -371.397 1324.04 
10100900 36094.3 -20073.5 1637.73 1421.84 -386.918 1473.55 
10100700 38294.3 -21367.2 1806 1049.15 -706.763 1265 
1252.5 3
10101000 36491.1 -21104.5 1692.18 1441.27 -652.038 1581.9 
10100900 36632.5 -20263.5 1669.82 1091.83 -385.396 1157.85 
10100700 38824.8 -21551.9 1814 1076.16 -374.7 1139.52 
1253 3
10101000 36873 -21313 1670.27 756.256 -412.961 861.661 
10100900 37187 -20430.6 1702.91 1097.93 -331.053 1146.75 
10100700 39357.7 -21723.5 1781 1055.27 -339.694 1108.59 
1253.5 3
10101000 37369.8 -21605.9 1725.73 974.153 -574.332 1130.85 
10100900 37738.5 -20652.3 1744.27 1081.28 -434.581 1165.35 
10100700 39953.5 -21963.5 1770.82 1168.09 -470.766 1259.39 
1254 3
10101000 37968.5 -21861.2 1753.73 1183.26 -504.492 1286.31 
10100900 38306.8 -20943.1 1775.45 1123.25 -574.739 1261.75 
10100700 40577.1 -22484.4 1695.27 1232.48 -1029.28 1605.75 
1254.5 3
10101000 38550.9 -22071.6 1809.55 1144.13 -413.467 1216.55 
10100900 38896.7 -21117.7 1765.36 1158.96 -343.097 1208.68 
10100700 41201.7 -22643.2 1655.73 1227.18 -312.02 1266.23 
1255 3
10101000 39097.7 -22289.2 1791.09 1106.92 -440.375 1191.3 
10100900 39403.1 -21262.3 1736.82 1025.03 -292.602 1065.97 
10100700 41734.8 -22800.7 1646.82 1079.13 -318.918 1125.27 
1255.5 3
10101000 39515 -22552.7 1775.73 858.586 -542.275 1015.5 
10100900 39904.2 -21463.3 1717.27 1031.05 -413.58 1110.91 
10100700 42324.8 -22872.5 1591.36 1213.99 -147.587 1222.93 
1256 3
10101000 40018.1 -22856.5 1725.64 1024.63 -618.774 1196.97 
10100900 40460.5 -21752.2 1655.45 1133.12 -588.41 1276.79 
10100700 42809.2 -22845.4 1580 986.484 55.175 988.026 
1256.5 3
10101000 40641.5 -23017.5 1671.91 1267.18 -327.236 1308.75 
10100900 41085.5 -22172.4 1632 1270.14 -854.028 1530.56 
10100700 43373.1 -22897.9 1639.82 1146.16 -106.8 1151.12 
1257 3
10101000 41201.5 -23177.2 1661.73 1102.18 -314.245 1146.11 
10100900 41567.5 -22398.8 1640.55 948.819 -445.777 1048.32 
10100700 43943.5 -22803.5 1591.45 1122.76 185.755 1138.03 
1257.5 3
10101000 41693.4 -23318.1 1663 976.01 -279.582 1015.26 
10100900 42080.3 -22570.5 1640 1017.5 -340.729 1073.03 
10100700 44544.9 -22697.1 1662.64 1193.36 211.219 1211.91 
1258 3
10101000 42416.5 -23356.5 1595.36 1446.18 -76.9091 1448.23 
10100900 42544.4 -22737.1 1626.27 928.182 -333.091 986.139 
10100700 45291.5 -22571 1751.27 1493.09 252.182 1514.24 
1258.5 3
10101000 43123.8 -23505.5 1506.55 1403.5 -295.455 1434.26 
10100900 43057.2 -22864.3 1619.09 1017.5 -252.345 1048.32 
10100700 45814.2 -22761.5 1756.91 1037.16 -378.066 1103.92 
1259 3
10101000 43391.2 -23690.7 1556.27 529.433 -366.877 644.126 
10100900 43595.5 -23095.8 1597.09 1065.89 -458.506 1160.32 
10100700 46245 -22952.1 1722 853.105 -377.318 932.822 
1259.5 3
10101000 43790.2 -23899.9 1659.64 770.27 -403.826 869.708 
10100900 44302.1 -23295.3 1667.91 1364.16 -385.047 1417.46 
10100700 46661.1 -23320.6 1732.09 803.264 -711.478 1073.05 
1260 3
10101000 44482.3 -24137 1707 1392.59 -477.044 1472.03 
10100900 44916.5 -23261 1660.9 1236.24 68.9592 1238.16 
10100700 46978 -23692.2 1692 637.644 -747.613 982.606 
1260.5 3
10101000 45079.4 -24251.7 1735.91 1189.37 -228.54 1211.13 
10100900 45458.9 -23425.7 1688 1080.5 -328.142 1129.23 
10100700 47351 -24159.7 1677 743.028 -931.329 1191.41 
1261 2
10101000 45513.5 -24437.2 1727.4 884.188 -377.745 961.499 
10100900 45792.5 -23573.5 1669.8 679.411 -300.963 743.087 
1261.5 2
10101000 46080.9 -24625.2 1771.58 1141.68 -378.203 1202.7 
10100900 46193.2 -23785.2 1682 806.338 -425.889 911.9 
1262 2
10101000 46583.7 -24784.8 1832.36 983.974 -312.43 1032.38 
10100900 46520.6 -24068.1 1683.82 640.678 -553.668 846.768 
1262.5 2
10101000 46967.4 -24541.3 1798.82 767.273 487.091 908.826 
10100900 47084 -23964.8 1662.73 1126.73 206.545 1145.5 
1263 1
10101000 47326.1 -24541.4 1753.18 711.76 -0.180375 711.76 
