# Supplementary material for: Intrinsic group behaviour II: On the dependence of triad spatial dynamics on social and personal features; and on the effect of social interaction on small group dynamics
Source: PLoS One. 2019 Dec 3;14(12):e0225704. doi: 10.1371/journal.pone.0225704 (PMC6890182; doi:10.1371/journal.pone.0225704)
Supplement: S4 Data Set — (ZIP) [file pone.0225704.s004.zip › set_3_nint/group_traj_triad_noint/traj_3_0217_54.dat]

3 19471500 19473100 19472800 0 0 0 1 0 1 0 10 10 10 1584.59 1625.7 1547.51 
35835 1
19471500 -2831.5 3490 738.833 0 0 0 
35835.5 1
19471500 -2716.08 3672.08 735.667 247.675 390.737 462.621 
35836 1
19471500 -2589.08 3724.23 734.846 259.727 106.641 280.767 
35836.5 1
19471500 -2502.79 3611.71 732.714 169.198 -220.621 278.032 
35837 1
19471500 -2453.08 3678.62 731.462 98.6286 132.74 165.371 
35837.5 1
19471500 -2625.77 3797.38 729.538 -352.433 242.386 427.739 
35838 1
19471500 -2579.85 3749.54 729 93.5297 -97.4463 135.069 
35838.5 1
19471500 -2572.31 3799.62 728.385 15.0468 99.9539 101.08 
35839 1
19471500 -2546.15 3764.69 728.923 52.6234 -70.2678 87.7883 
35839.5 1
19471500 -2608.46 3856.54 728.462 -121.695 179.387 216.77 
35840 1
19471500 -2574.46 3370.62 728 67.1937 -960.322 962.67 
35840.5 1
19471500 -2562.46 3276.77 726 23.4375 -183.293 184.786 
35841 1
19471500 -2527.69 3255.08 724.615 68.85 -42.9551 81.1508 
35841.5 1
19471500 -2511 3279.33 724 34.0659 49.5029 60.0918 
35842 1
19471500 -2512.08 3157.08 724 -2.15816 -245.003 245.012 
35842.5 1
19471500 -2457.83 3156.33 723.25 107.413 -1.47246 107.423 
35843 1
19471500 -2458.17 3046.58 724 -0.691563 -227.697 227.698 
35843.5 1
19471500 -2501.69 2979.31 723.462 -86.7045 -134.015 159.617 
35844 1
19471500 -2656.5 2779.5 723 -303.544 -391.78 495.611 
35844.5 1
19471500 -2849.85 2665.38 723 -384.386 -226.87 446.343 
35845 1
19471500 -3063.67 2631.58 723.25 -428.498 -67.738 433.819 
35845.5 1
19471500 -3152.08 2987.92 724 -181.182 730.191 752.334 
35846 1
19471500 -3161.85 3059.54 737.077 -19.4867 142.958 144.28 
35846.5 1
19471500 -3023 3148.33 762.583 272.782 174.45 323.794 
35847 1
19471500 -2781.08 3416.58 780.25 492.702 546.334 735.687 
35847.5 1
19471500 -2582.46 3665.62 940 394.874 495.094 633.28 
35848 2
19472800 -1310.5 3280.75 1556 0 0 0 
19471500 -2364.92 3723.42 1551.42 433.356 115.142 448.392 
35848.5 2
19472800 -969.538 3394.23 1542.38 999.887 332.788 1053.81 
19471500 -1843.46 3729.69 1604.31 1047.1 12.6017 1047.17 
35849 2
19472800 -397.231 2907.85 1557.62 1124.38 -955.569 1475.58 
19471500 -1375.62 3659.85 1605.62 919.148 -137.222 929.334 
35849.5 2
19472800 -34.3846 2531.08 1587.69 721.364 -749.044 1039.92 
19471500 -893.615 3616.23 1668 958.25 -86.7105 962.166 
35850 2
19472800 393.615 2418.85 1582.54 864.646 -226.729 893.879 
19471500 -124.462 3217.62 1669.54 1553.85 -805.284 1750.12 
35850.5 2
19472800 818.167 2344.5 1590.5 871.769 -152.662 885.034 
19471500 733.583 3019.08 1611.75 1761.9 -407.663 1808.45 
35851 3
19473100 494 3236.8 1570.8 0 0 0 
19472800 1208.62 2299.38 1595.31 779.339 -90.0507 784.524 
19471500 1230.23 3046 1579.62 991.312 53.7259 992.767 
35851.5 3
19473100 743.667 3209 1715.83 747.505 -83.2335 752.125 
19472800 1550.58 2223.92 1568.25 693.647 -153.079 710.337 
19471500 1760.67 2952.83 1568.83 1075.93 -188.979 1092.41 
35852 3
19473100 1091.77 2951.23 1664.69 700.408 -518.65 871.533 
19472800 1882.08 2154.77 1568.08 666.989 -139.13 681.345 
19471500 2171.62 2857.62 1549.23 826.859 -191.585 848.764 
35852.5 3
19473100 1500.31 2665 1619.85 784.143 -549.387 957.448 
19472800 2197.15 2094.31 1556.23 604.754 -116.049 615.788 
19471500 2532 2682.08 1508.15 691.717 -336.926 769.41 
35853 3
19473100 1839.92 2507.67 1549.75 683.318 -316.566 753.085 
19472800 2591.08 1921.42 1543.33 792.615 -347.869 865.593 
19471500 2971.33 2556 1495.25 883.97 -253.676 919.65 
35853.5 3
19473100 2234.92 2324.85 1539.62 790.013 -365.641 870.525 
19472800 3008.85 1785.92 1541.46 835.526 -270.987 878.372 
19471500 3456.69 2324.15 1458.38 970.718 -463.692 1075.78 
35854 3
19473100 2737 2177.25 1497.83 998.165 -293.432 1040.4 
19472800 3374.17 1662.83 1526.5 726.283 -244.711 766.401 
19471500 3975.92 2122.92 1450.25 1032.26 -400.074 1107.07 
35854.5 3
19473100 3227.38 2151.77 1515.31 984.708 -51.1662 986.036 
19472800 3774.38 1456.38 1504.62 803.65 -414.556 904.273 
19471500 4497.38 1940.23 1540.77 1047.12 -366.839 1109.52 
35855 3
19473100 3778.25 2028.58 1478.58 1095.16 -244.902 1122.21 
19472800 4164 1240.83 1512.5 774.583 -428.531 885.222 
19471500 5001.33 1828.92 1527.25 1001.89 -221.3 1026.04 
35855.5 3
19473100 4273.38 1873.77 1489.92 1006.37 -314.663 1054.42 
19472800 4478 1161.77 1516.31 638.211 -160.699 658.132 
19471500 5489.85 1633.69 1518.77 992.912 -396.797 1069.26 
35856 3
19473100 4729 1539.42 1532.17 913.057 -670.045 1132.53 
19472800 4972 669.917 1544.17 989.98 -985.676 1397 
19471500 5916.08 1327.58 1504.17 854.183 -613.445 1051.64 
35856.5 3
19473100 5284 1091.23 1571.08 1107.78 -894.583 1423.89 
19472800 5401.31 264 1537.38 856.902 -810.213 1179.29 
19471500 6344 1001.69 1515.08 854.125 -650.481 1073.62 
35857 3
19473100 5727.33 765 1569 892.019 -656.4 1107.5 
19472800 5803.58 -4.08333 1543.17 809.408 -539.403 972.675 
19471500 6766.08 727.5 1498.08 849.262 -551.695 1012.73 
35857.5 3
19473100 6120.69 496.462 1567.77 793.062 -541.408 960.245 
19472800 6285.54 -356.923 1547.15 971.684 -711.37 1204.25 
19471500 7150.77 361.615 1526.38 775.576 -737.671 1070.36 
35858 3
19473100 6552.42 159.5 1551.25 860.009 -671.238 1090.95 
19472800 6688.33 -701 1530 802.38 -685.412 1055.27 
19471500 7565.67 -31.9167 1549.92 826.489 -783.928 1139.13 
35858.5 3
19473100 6945.85 -303.615 1569.85 779.068 -917.06 1203.31 
19472800 7113.08 -1051 1534.62 841.076 -693.069 1089.84 
19471500 7939 -503.154 1560.23 739.274 -933.143 1190.5 
35859 3
19473100 7382.75 -644.25 1596.75 858.357 -669.223 1088.41 
19472800 7573.33 -1479.58 1572.17 904.237 -842.01 1235.57 
19471500 8377.25 -946.167 1563.58 861.002 -870.359 1224.28 
35859.5 3
19473100 7787.85 -980.462 1618 806.964 -669.744 1048.69 
19472800 8026.08 -1789.31 1573 901.88 -616.981 1092.73 
19471500 8764.38 -1246.54 1558.69 771.184 -598.35 976.088 
35860 3
19473100 8181.33 -1253.83 1582.25 779.183 -541.33 948.77 
19472800 8361.17 -2167.67 1595.08 663.544 -749.226 1000.81 
19471500 9133.25 -1503.08 1573.25 730.427 -508.01 889.717 
35860.5 3
19473100 8641.17 -1737 1661.42 952.036 -1000.35 1380.96 
19472800 8717.67 -2449.08 1590.92 738.095 -582.643 940.35 
19471500 9532.42 -1824.58 1551.83 826.432 -665.631 1061.16 
35861 3
19473100 8964.92 -2144.92 1679.58 658.028 -829.099 1058.49 
19472800 9158.5 -2844.17 1595.75 896.003 -803.015 1203.18 
19471500 10031.7 -2222.83 1559.42 1014.74 -809.451 1298.04 
35861.5 3
19473100 9408.15 -2415.46 1633.15 881.187 -537.863 1032.37 
19472800 9478.62 -3245.69 1589.62 636.412 -798.262 1020.9 
19471500 10376.4 -2629.62 1552.69 685.324 -808.712 1060.04 
35862 3
19473100 9971.77 -2903.69 1605.77 1094.4 -948.021 1447.91 
19472800 9822.54 -3639.77 1598.15 667.812 -765.198 1015.63 
19471500 10762.2 -3054.54 1533.62 749.216 -825.093 1114.5 
35862.5 3
19473100 10169.8 -3165.25 1569.5 396.755 -524.164 657.39 
19472800 10095.5 -3988.25 1571.67 547.017 -698.358 887.092 
19471500 11131.2 -3256 1491.42 739.517 -403.731 842.546 
35863 3
19473100 10442.4 -3548.67 1607.58 558.743 -785.69 964.107 
19472800 10468.7 -4239.92 1538.83 764.686 -515.71 922.335 
19471500 11495.7 -3597.42 1489 746.755 -699.624 1023.29 
35863.5 3
19473100 10789.2 -3968.62 1599.15 689.338 -834.888 1082.69 
19472800 10789.6 -4719.46 1517.23 638.069 -953.37 1147.19 
19471500 11817 -4061.08 1486.38 638.834 -921.79 1121.52 
35864 3
19473100 11199.8 -4387.42 1633.33 817.921 -834.266 1168.33 
19472800 11122.1 -5050.83 1519 662.287 -660.103 935.072 
19471500 12182.4 -4500.33 1492.08 727.922 -875.013 1138.21 
35864.5 3
19473100 11543 -4716.17 1679.67 697.663 -668.191 966.029 
19472800 11575.2 -5404.67 1506.75 921.07 -719.173 1168.58 
19471500 12504.3 -4983.5 1518.08 654.302 -982.046 1180.05 
35865 3
19473100 11902.2 -5132.31 1602.54 705.607 -817.566 1079.95 
19472800 12121 -5910.85 1557 1072.2 -994.459 1462.38 
19471500 12987.8 -5487.31 1545 949.927 -989.799 1371.88 
35865.5 3
19473100 12354.2 -5592.18 1516.64 905.868 -921.591 1292.26 
19472800 12547.6 -6358.91 1599.27 854.983 -897.922 1239.86 
19471500 13361.7 -5893.82 1562.18 749.261 -814.65 1106.82 
35866 3
19473100 12813.2 -6032.83 1575.17 938.79 -901.128 1301.29 
19472800 12929.8 -6713 1602.75 781.589 -724.112 1065.47 
19471500 13704.3 -6194.17 1543.42 700.626 -614.21 931.735 
35866.5 3
19473100 13176.5 -6353.69 1620.77 722.243 -637.891 963.608 
19472800 13241.9 -7062.77 1586.15 620.457 -695.366 931.934 
19471500 14072.9 -6539.62 1516.46 732.783 -686.777 1004.31 
35867 3
19473100 13444.8 -6678.08 1590.23 516.971 -625.019 811.114 
19472800 13612 -7444 1560.92 713.058 -734.549 1023.73 
19471500 14413.6 -6878.62 1478.77 656.44 -653.179 926.043 
35867.5 3
19473100 13882 -7014.92 1614.58 884.927 -681.862 1117.15 
19472800 14006.7 -7873.33 1530.42 798.92 -869.096 1180.51 
19471500 14781.4 -7306.25 1472.17 744.537 -865.657 1141.8 
35868 3
19473100 14206.9 -7376.77 1628.46 669.944 -746.088 1002.73 
19472800 14348 -8297 1529.69 703.78 -873.54 1121.77 
19471500 15253.2 -7806.23 1513.69 972.813 -1030.89 1417.43 
35868.5 3
19473100 14611.5 -7832.08 1604.77 793.213 -892.76 1194.24 
19472800 14743.3 -8741.92 1584.23 775.113 -872.398 1167 
19471500 15563 -8179.85 1525.38 607.391 -732.579 951.628 
35869 3
19473100 15034.1 -8320.77 1606.92 825.421 -954.477 1261.88 
19472800 15072.6 -9131.08 1593.46 643.179 -760.066 995.681 
19471500 15958.7 -8562.77 1554.15 772.837 -747.897 1075.47 
35869.5 3
19473100 15406.4 -8701.33 1619.75 755.253 -771.935 1079.95 
19472800 15440.8 -9505.25 1626.83 746.723 -758.972 1064.72 
19471500 16305 -8942.92 1585.08 702.45 -771.09 1043.08 
35870 3
19473100 15758.7 -9042.08 1632.46 707.381 -684.224 984.149 
19472800 15826.3 -9892.08 1632.38 774.212 -776.761 1096.71 
19471500 16686.8 -9404.31 1606.54 766.759 -926.488 1202.62 
35870.5 3
19473100 16096.8 -9426.08 1601 681.568 -774.206 1031.47 
19472800 16269.2 -10247.5 1617.42 892.861 -716.579 1144.85 
19471500 17060.7 -9805.08 1588.92 753.67 -808.015 1104.95 
35871 3
19473100 16509.1 -9821.08 1643.54 841.484 -806.109 1165.29 
19472800 16659.7 -10630.8 1595.69 796.991 -782.182 1116.69 
19471500 17392.2 -10124.1 1585.92 676.661 -651.007 938.979 
35871.5 3
19473100 16920.1 -10302.7 1616.25 826.975 -968.993 1273.91 
19472800 17024.1 -11063.1 1567.33 733.181 -869.847 1137.62 
19471500 17752.9 -10500.5 1576.75 725.726 -757.39 1048.96 
35872 3
19473100 17344 -10726.8 1609.77 854.671 -855.045 1208.95 
19472800 17437.6 -11497.5 1561.54 833.734 -875.918 1209.27 
19471500 18163.8 -10830.9 1550.08 828.487 -666.176 1063.1 
35872.5 3
19473100 17730.8 -11026 1612.31 754.086 -583.296 953.352 
19472800 18213.7 -11979.8 1540.62 1512.82 -940.171 1781.16 
19471500 18521.5 -11236.9 1549 697.106 -791.423 1054.66 
35873 3
19473100 18136.9 -11446.6 1624.33 805.695 -834.491 1159.97 
19472800 18786.5 -12398.8 1554.42 1136.52 -831.324 1408.11 
19471500 19401.4 -11587.3 1547.75 1745.94 -695.258 1879.28 
35873.5 3
19473100 18860.7 -11799.4 1588.92 1447.55 -705.603 1610.37 
19472800 19174.9 -12769.2 1569.08 776.846 -740.641 1073.33 
19471500 19882.7 -11869.3 1534.77 962.551 -563.949 1115.59 
35874 3
19473100 19468.9 -12181.3 1611.17 1218.89 -765.428 1439.29 
19472800 19434.3 -13134.5 1548.17 519.86 -732.157 897.947 
19471500 20270.8 -12213.2 1516.42 777.838 -689.263 1039.29 
35874.5 3
19473100 19764 -12578.2 1607.62 593.729 -798.586 995.115 
19472800 19752.8 -13534.7 1547.85 640.871 -805.216 1029.12 
19471500 20716.5 -12466.8 1521.23 896.791 -510.254 1031.79 
35875 3
19473100 20187.2 -12897.6 1639.75 851.61 -642.56 1066.83 
19472800 20204.2 -13884.8 1559.08 908.257 -704.509 1149.46 
19471500 21048.8 -12795.3 1550.17 668.601 -660.94 940.143 
35875.5 3
19473100 20569.4 -13268.9 1638.15 756.702 -735.326 1055.13 
19472800 20721.8 -14119.1 1549.15 1024.94 -463.849 1125.02 
19471500 21464.8 -13075.8 1540.77 823.788 -555.319 993.481 
35876 3
19473100 20992 -13432.3 1698 838.523 -324.227 899.023 
19472800 21169 -14293.7 1532.67 887.21 -346.408 952.439 
19471500 21956.4 -13325.9 1519.33 975.338 -496.324 1094.36 
35876.5 3
19473100 21432.7 -13701.6 1660.31 877.873 -536.418 1028.79 
19472800 21663.2 -14468 1508.31 984.523 -347.278 1043.98 
19471500 22387.5 -13558.3 1498.46 858.808 -462.93 975.631 
35877 3
19473100 21931.9 -13881.5 1619.33 994.471 -358.336 1057.06 
19472800 22267.1 -14729.9 1462.5 1202.89 -521.746 1311.17 
19471500 22876.2 -13821.8 1451.58 973.363 -524.785 1105.82 
35877.5 3
19473100 22488.3 -14212 1538.46 1133.18 -673.116 1318.02 
19472800 22844.2 -14958.3 1423.08 1175.45 -465.155 1264.14 
19471500 23443.9 -14030.9 1398.62 1156.33 -426.014 1232.31 
35878 3
19473100 23019.5 -14471.2 1452.23 1055.97 -515.369 1175.02 
19472800 23444.6 -15156.7 1524.62 1193.61 -394.403 1257.08 
19471500 24025.2 -14265.3 1466.15 1155.53 -465.973 1245.94 
35878.5 3
19473100 23611.4 -14698.3 1549.85 1165.2 -447.002 1248 
19472800 23955.2 -15328.5 1527.23 1005 -338.28 1060.4 
19471500 24536.9 -14455.2 1505.77 1007.42 -373.713 1074.5 
35879 3
19473100 24095.8 -14919.4 1603.5 986.657 -450.324 1084.57 
19472800 24372.2 -15513.3 1549.58 849.483 -376.364 929.124 
19471500 24934.3 -14525.4 1500.5 809.39 -143.101 821.942 
35879.5 3
19473100 24508.5 -15047.1 1610.62 842.098 -260.531 881.48 
19472800 24761.6 -15611.2 1602.62 794.623 -199.634 819.317 
19471500 25421 -14694.3 1546.92 993.197 -344.676 1051.3 
35880 3
19473100 24957.1 -15208 1639.58 902.66 -323.789 958.975 
19472800 25252.6 -15764.8 1621.25 987.863 -309.214 1035.13 
19471500 25890.6 -14865.2 1541.58 944.836 -343.781 1005.44 
35880.5 3
19473100 25424.5 -15345.5 1615.23 936.784 -275.474 976.448 
19472800 25807.4 -16008.5 1563.31 1111.83 -488.233 1214.3 
19471500 26300.3 -15041.1 1531.38 821.091 -352.526 893.568 
35881 3
19473100 26026.8 -15527.9 1579.43 1176.26 -356.381 1229.07 
19472800 26405.4 -16280.6 1544.71 1167.92 -531.465 1283.15 
19471500 26828.6 -15257 1516.79 1031.77 -421.725 1114.63 
35881.5 3
19473100 26544.7 -15777.6 1556 1037.93 -500.286 1152.21 
19472800 26996.1 -16515.2 1563.36 1183.8 -470.226 1273.77 
19471500 27484.9 -15440.9 1490.29 1315.2 -368.451 1365.84 
35882 3
19473100 27227.4 -16112.5 1570 1365.29 -669.857 1520.76 
19472800 27587.9 -16721.9 1588.64 1183.57 -413.429 1253.7 
19471500 28011.4 -15751 1472.14 1053 -620.286 1222.11 
35882.5 3
19473100 27848.4 -16282.2 1604.79 1242 -339.429 1287.55 
19472800 28061.3 -16884.9 1567.71 946.857 -325.857 1001.36 
19471500 28544.1 -15851 1494 1065.43 -200 1084.04 
35883 3
19473100 28297.4 -16389.5 1657.71 882.122 -210.777 906.954 
19472800 28545.9 -17001.5 1587.64 952.147 -229.161 979.336 
19471500 29060.1 -15977.1 1589.07 1013.75 -247.685 1043.57 
35883.5 3
19473100 28750.6 -16475.3 1624.08 906.516 -171.615 922.618 
19472800 29045.2 -17149.7 1564.46 998.604 -296.385 1041.66 
19471500 29455.1 -16150.5 1563.85 790.011 -346.934 862.833 
35884 3
19473100 29220.4 -16690.1 1633.57 939.484 -429.527 1033.02 
19472800 29462.1 -17353.4 1528.14 833.824 -407.33 927.998 
19471500 29873.9 -16344.6 1560.93 837.703 -388.066 923.224 
35884.5 3
19473100 29740.6 -16846 1652.15 1032.26 -309.382 1077.62 
19472800 30021.8 -17417.3 1499.31 1110.52 -126.886 1117.75 
19471500 30419.1 -16469.6 1540.15 1081.64 -248.103 1109.73 
35885 3
19473100 30090.9 -16934.2 1625.08 713.458 -179.539 735.701 
19472800 30498.9 -17624.8 1429.69 971.643 -422.529 1059.54 
19471500 30936.2 -16589.7 1490.23 1053.27 -244.556 1081.29 
35885.5 3
19473100 30612.9 -17073.6 1569.64 1052.43 -281.228 1089.36 
19472800 31017.3 -17814.8 1357.71 1045.09 -383.098 1113.09 
19471500 31488.4 -16739 1416.21 1113.16 -301.024 1153.14 
35886 3
19473100 31180.3 -17288.1 1485.14 1132.45 -428.144 1210.68 
19472800 31528 -18064.6 1364.71 1019.39 -498.717 1134.85 
19471500 32085.8 -16930.4 1340.5 1192.47 -382.093 1252.19 
35886.5 3
19473100 31744.3 -17447.6 1372 1139.44 -322.167 1184.11 
19472800 32190.8 -18280.7 1369.77 1338.93 -436.464 1408.27 
19471500 32667.4 -17092.9 1404.46 1174.95 -328.272 1219.94 
35887 3
19473100 32269.4 -17574.2 1281.71 1056.44 -254.726 1086.71 
19472800 32928.7 -18427.9 1490.71 1484.8 -296.106 1514.04 
19471500 33291 -17251.6 1453.71 1254.76 -319.212 1294.73 
35887.5 3
19473100 32939.9 -17933.4 1343.29 1343.83 -719.868 1524.5 
19472800 33529 -18546 1531.93 1202.98 -236.759 1226.05 
19471500 33840.3 -17335.6 1452 1100.77 -168.337 1113.57 
35888 3
19473100 33214.7 -18076 1111 532.53 -276.301 599.943 
19472800 34097.9 -18631.5 1563.71 1102.44 -165.698 1114.82 
19471500 34400.3 -17450.6 1489 1085.27 -222.868 1107.92 
35888.5 3
19473100 33457.4 -18408.5 1095.92 488.27 -668.937 828.181 
19472800 34706.2 -18656 1577.15 1223.94 -49.2958 1224.93 
19471500 34824.8 -17479.5 1495.92 854.246 -58.129 856.222 
35889 3
19473100 34056.6 -18460.4 1001.36 1186.51 -102.764 1190.95 
19472800 35243.4 -18692.1 1601.14 1063.77 -71.4286 1066.16 
19471500 35346.1 -17592.6 1490.5 1032.27 -224.121 1056.32 
35889.5 3
19473100 34556.4 -18467.1 837.154 997.631 -13.4127 997.721 
19472800 35765.1 -18711.3 1593.08 1041.36 -38.3957 1042.06 
19471500 35934.7 -17628 1482.69 1174.75 -70.5731 1176.87 
35890 3
19473100 35108.4 -18467.9 761.857 1112.85 -1.71703 1112.85 
19472800 36337.5 -18769.7 1555.36 1154.08 -117.755 1160.07 
19471500 36445.1 -17685.4 1471.36 1029.13 -115.639 1035.61 
35890.5 3
19473100 35759 -18481 726.643 1288.4 -25.884 1288.66 
19472800 36951.2 -18746.5 1521.29 1215.28 45.9689 1216.14 
19471500 37053.1 -17787.8 1442.71 1203.82 -202.829 1220.79 
35891 3
19473100 36296.5 -18501.5 720.357 1064.36 -40.5941 1065.13 
19472800 37558.9 -18723.5 1525.29 1203.25 45.5446 1204.11 
19471500 37626 -17766.1 1435 1134.51 42.9986 1135.33 
35891.5 3
19473100 36859.6 -18526.3 719.857 1170.63 -51.5296 1171.76 
19472800 38097.3 -18778.2 1508.07 1119.39 -113.751 1125.16 
19471500 38127.1 -17716.7 1444.43 1041.73 102.614 1046.77 
35892 3
19473100 37585.2 -18398.8 720 1462.96 257.028 1485.37 
19472800 38709.9 -18728.7 1470.87 1235.04 99.76 1239.06 
19471500 38652.1 -17745.5 1451.87 1058.46 -57.9685 1060.04 
35892.5 3
19473100 38023.8 -18406.9 752.733 837.023 -15.3944 837.164 
19472800 39339.7 -18660.8 1450 1202.04 129.644 1209.01 
19471500 39353.1 -17773.2 1458.73 1337.79 -52.9262 1338.83 
35893 3
19473100 38422 -18493.6 720.467 791.65 -172.432 810.212 
19472800 39930.1 -18565.7 1455.53 1173.76 188.999 1188.88 
19471500 39856.3 -17659.2 1459.53 1000.53 226.64 1025.88 
35893.5 3
19473100 38902.9 -18473.1 726.2 971.582 41.4815 972.468 
19472800 40470.9 -18536.3 1460.27 1092.39 59.5286 1094.01 
19471500 40431.5 -17658.3 1467 1161.89 1.88552 1161.89 
35894 3
19473100 39549.3 -18482.7 766 1305.72 -19.3939 1305.87 
19472800 41023.5 -18448.9 1468.33 1116.36 176.431 1130.22 
19471500 40885.7 -17605.1 1502.6 917.576 107.475 923.849 
35894.5 3
19473100 40381.2 -18323.9 1057.77 1725.91 329.344 1757.05 
19472800 41475.4 -18315.5 1498.31 937.589 276.753 977.581 
19471500 41340.5 -17262.5 1509.69 943.558 710.799 1181.33 
35895 3
19473100 40989.7 -18194.4 1509.07 1217.12 259.132 1244.4 
19472800 41998 -18458.3 1525.43 1045.23 -285.495 1083.52 
19471500 41525.1 -16810.6 1500 369.363 903.78 976.344 
35895.5 3
19473100 41402.8 -18167.6 1531.64 816.347 52.9362 818.061 
19472800 42399 -18430.5 1573.5 792.49 54.9125 794.39 
19471500 41638.4 -16881 1500 223.744 -139.187 263.504 
35896 3
19473100 41854.9 -18188.4 1556.07 898.75 -41.4655 899.706 
19472800 42852.1 -18478.2 1560.29 900.88 -94.8594 905.861 
19471500 41693.8 -16979.1 1500 110.196 -194.973 223.959 
35896.5 3
19473100 42328.5 -18216.6 1551.07 923.28 -54.9986 924.917 
19472800 43333.1 -18608.9 1557.86 937.483 -254.664 971.456 
19471500 41764.5 -16970.5 1500 137.845 16.7084 138.854 
35897 3
19473100 42780.1 -18291.9 1523.46 915.978 -152.698 928.618 
19472800 43767.2 -18678.8 1557.46 880.492 -141.81 891.838 
19471500 41542.5 -17039.7 1500 -450.382 -140.35 471.744 
35897.5 3
19473100 43283.3 -18345.2 1485.85 1033.33 -109.461 1039.11 
19472800 44217.7 -18801.9 1558.92 925.13 -252.883 959.07 
19471500 41404.5 -17063.7 1500 -283.21 -49.2813 287.465 
35898 3
19473100 43817.9 -18472.7 1478.57 1052.26 -250.952 1081.77 
19472800 44779.1 -18807.1 1617.79 1105.22 -10.2752 1105.27 
19471500 41402.1 -16954.6 1500 -4.85636 214.805 214.86 
35898.5 3
19473100 44130.2 -18526.8 1475.15 623.347 -107.894 632.615 
19472800 45400.5 -18626.8 1776.23 1240.16 360.027 1291.36 
19471500 41352.2 -16862.9 1500 -99.6359 182.931 208.305 
35899 3
19473100 44684.3 -18739.5 1451.77 1149.7 -441.43 1231.53 
19472800 45839.9 -18522.6 1753.15 911.746 216.087 937.003 
19471500 41326.5 -16866 1500 -53.144 -6.38366 53.526 
35899.5 3
19473100 45406.9 -18478 1406.86 1419.69 513.828 1509.81 
19472800 46360.3 -18383.4 1725.93 1022.32 273.592 1058.3 
19471500 41282.6 -16870.8 1500 -86.3792 -9.40219 86.8894 
35900 2
19473100 45778 -18305.3 1397.85 734.795 341.965 810.471 
19471500 41363.8 -17056 1500 160.788 -366.761 400.458 
35900.5 2
19473100 46261.8 -18306.5 1492.64 944.894 -2.32873 944.897 
19471500 41431.2 -17112.6 1500 131.729 -110.631 172.022 
35901 1
19471500 41351.6 -17092.3 1500 -160.871 41.0293 166.02 
35901.5 1
19471500 41336.4 -17102.6 1500 -31.3376 -21.2001 37.835 
35902 1
19471500 41355.1 -17126.4 1500 36.3557 -46.3292 58.8908 
35902.5 1
19471500 41362.2 -17149.8 1500 13.7523 -45.3217 47.3622 
35903 1
19471500 41389 -17192.3 1500 54.6765 -86.6364 102.447 
35903.5 1
19471500 41428.8 -17212.3 1500 79.6923 -40 89.1676 
35904 1
19471500 41289 -17169.8 1500 -275.831 83.7506 288.265 
35904.5 1
19471500 41278.3 -17120.9 1500 -21.9028 100.471 102.831 
35905 1
19471500 41221.2 -17034.5 1500 -119.124 179.955 215.81 
35905.5 1
19471500 40977.5 -16746.8 1500 -483.516 570.971 748.195 
35906 1
19471500 41015.5 -16730.2 1500 75.3998 32.7494 82.205 
35906.5 1
19471500 40919.3 -16661.2 1500 -190.556 136.634 234.479 
35907 1
19471500 40793.3 -16649.2 1500 -253.521 24.1449 254.668 
35907.5 1
19471500 40442.7 -16735 1495.85 -702.636 -171.882 723.354 
35908 1
19471500 40377.7 -16786.3 1479.38 -130.785 -103.235 166.62 
35908.5 1
19471500 40722.3 -16830.5 1477.46 681.058 -87.4126 686.645 
35909 1
19471500 41432.4 -17008 1478 1437.47 -359.234 1481.68 
35909.5 1
19471500 41668.1 -16969.6 1478 470.38 76.616 476.579 
35910 1
19471500 41808.2 -16972.2 1478 279.229 -5.08223 279.275 
35910.5 1
19471500 41784.5 -17007.5 1478 -47.2932 -70.1687 84.6185 
35911 1
19471500 41824.8 -17128.2 1478 79.4973 -237.583 250.531 
35911.5 1
19471500 41707.7 -17143.5 1478 -235.3 -30.8156 237.309 
35912 1
19471500 41461 -16940.5 1478 -497.312 409.197 644.019 
35912.5 1
19471500 41395.6 -16808.7 1478 -130.833 263.744 294.411 
35913 1
19471500 41390 -16783.2 1478 -11.1222 50.6691 51.8755 
35913.5 1
19471500 41360.4 -16724.5 1478 -59.0486 117.227 131.259 
35914 1
19471500 41489.8 -16646.8 1478 258.705 155.308 301.743 
35914.5 1
19471500 41628.3 -16645.1 1478 270.583 3.45553 270.605 
35915 1
19471500 41720.7 -16707.2 1478 186.961 -125.688 225.282 
35915.5 1
19471500 41852.8 -16892.4 1478 270.702 -379.545 466.191 
35916 1
19471500 41903.9 -17070.2 1478 100.697 -350.091 364.285 
35916.5 1
19471500 41972.2 -17057.2 1478 135.11 25.8949 137.57 
35917 1
19471500 41900 -17027.8 1478 -143.733 58.5351 155.195 
35917.5 1
19471500 41911.7 -16997.5 1478 24.1546 62.6692 67.163 
35918 1
19471500 41928.8 -16759.1 1478 33.7654 470.273 471.484 
35918.5 1
19471500 41906.6 -16826.1 1478 -44.4937 -134.292 141.471 
35919 1
19471500 41928.8 -16872.1 1478 45.2496 -93.4829 103.858 
35919.5 1
19471500 41821.3 -16930.7 1478 -209.219 -114.038 238.279 
35920 1
19471500 41768.2 -16880.2 1478 -106.115 101.051 146.533 
35920.5 1
19471500 41809.5 -16921 1478 82.0947 -81.3413 115.568 
35921 1
19471500 41919.4 -17007.8 1478 218.599 -172.631 278.544 
35921.5 1
19471500 41927.3 -17031.7 1478 16.1895 -48.7389 51.3574 
35922 1
19471500 41917.3 -17030.6 1478 -20.1613 2.18414 20.2793 
35922.5 1
19471500 41891.4 -17182.8 1478 -51.0802 -299.73 304.051 
35923 1
19471500 41764.1 -17209.6 1478 -251.087 -52.7361 256.566 
35923.5 1
19471500 41476.4 -16933.6 1478 -584.688 560.976 810.28 
35924 1
19471500 41393.2 -16906.8 1478 -165.013 53.0754 173.339 
35924.5 1
19471500 41348.1 -16976 1478 -91.4305 -140.013 167.222 
35925 1
19471500 41334.3 -16943.8 1478 -28.1762 66.0861 71.842 
35925.5 1
19471500 41442.8 -16805.2 1478 212.354 271.075 344.348 
35926 1
19471500 41431.7 -16701.8 1478 -22.2378 206.825 208.017 
35926.5 1
19471500 41429.6 -16728.4 1478 -4.29647 -53.3036 53.4765 
35927 1
19471500 41406.5 -16842.4 1478 -46.4453 -229.376 234.031 
35927.5 1
19471500 41258.4 -16800.1 1478 -295.639 84.5105 307.481 
35928 1
19471500 41189.2 -16678.2 1478 -138.269 243.654 280.153 
35928.5 1
19471500 41376.2 -16607.8 1478 383.786 144.724 410.167 
35929 1
19471500 41294.3 -16652.2 1478 -158.925 -86.1837 180.789 
35929.5 1
19471500 41547.8 -16621.2 1478 504.903 61.5998 508.647 
35930 1
19471500 41630.3 -16611.5 1478 165.408 19.4235 166.544 
35930.5 1
19471500 41612.2 -16626.7 1478 -35.8669 -30.0672 46.8024 
35931 1
19471500 41552.4 -16618.5 1478 -117.807 16.0509 118.896 
35931.5 1
19471500 41547.5 -16777.8 1478 -9.86589 -319.1 319.252 
35932 1
19471500 41485.9 -17056.4 1478 -121.858 -551.714 565.011 
35932.5 1
19471500 41556.5 -17135.4 1478 141.231 -158 211.92 
35933 1
19471500 41478.8 -17277.3 1478 -160.217 -292.678 333.661 
35933.5 1
19471500 41320.6 -17296.2 1478 -319.632 -38.0212 321.886 
35934 1
19471500 41316.6 -17219.7 1478 -7.75194 148.181 148.384 
35934.5 1
19471500 41300.8 -16932.8 1478 -32.4445 586.624 587.52 
35935 1
19471500 41324.5 -16917.5 1478 47.8055 30.8364 56.8881 
35935.5 1
19471500 41298.9 -16850.3 1478 -50.1864 132.034 141.25 
35936 1
19471500 41158.1 -16746.8 1478 -277.79 204.268 344.809 
35936.5 1
19471500 40846.8 -16669.2 1478 -631.326 157.24 650.612 
35937 1
19471500 40632.6 -16709.4 1476.92 -428.436 -80.2692 435.89 
35937.5 1
19471500 40246.3 -16569.4 1470.33 -786.725 285.067 836.779 
35938 1
19471500 40591.4 -16594.6 1470 701.324 -51.2169 703.191 
35938.5 1
19471500 41172 -16742.2 1470 1138.46 -289.291 1174.64 
35939 1
19471500 41684.5 -17082.1 1470 1039.55 -689.512 1247.44 
35939.5 1
19471500 41747.5 -17210.6 1470 127.195 -259.661 289.141 
35940 1
19471500 41671.8 -17189.6 1470 -149.294 41.4201 154.934 
35940.5 1
19471500 41495.2 -16838.5 1470 -345.627 687.19 769.212 
35941 1
19471500 41406.6 -16833 1470 -173.946 10.7299 174.277 
35941.5 1
19471500 41337.3 -16809.5 1470 -137.243 46.6108 144.942 
35942 1
19471500 41393 -16903.5 1470 111.832 -188.755 219.397 
35942.5 1
19471500 41341.4 -17015.8 1470 -104.274 -227.04 249.84 
35943 1
19471500 41346.2 -17085.5 1470 9.57677 -139.79 140.118 
35943.5 1
19471500 41212.1 -16968.2 1470 -277.592 242.714 368.737 
35944 1
19471500 41031.7 -16799.4 1470 -353.695 331.071 484.467 
35944.5 1
19471500 40800.3 -16635.2 1470 -464.628 329.781 569.767 
35945 1
19471500 40513 -16678.2 1470 -578.084 -86.6739 584.545 
35945.5 1
19471500 40402 -16575.6 1466.31 -221.116 204.413 301.126 
35946 1
19471500 40342.9 -16871.2 1462.38 -117.918 -590.051 601.718 
35946.5 1
19471500 40282.8 -16846.4 1465 -117.718 48.6226 127.364 
35947 1
19471500 40271.9 -16782.6 1460 -21.9558 129.088 130.941 
35947.5 1
19471500 40276.2 -16818.2 1458 8.46154 -71.2308 71.7316 
35948 1
19471500 40269.5 -16858 1455.85 -13.6023 -80.8318 81.9683 
35948.5 1
19471500 40602.2 -16897.8 1447.46 670.751 -80.1799 675.526 
35949 1
19471500 41411 -16992.1 1447 1640.66 -191.293 1651.78 
35949.5 1
19471500 41668.7 -17009.9 1447 520.591 -36.0528 521.837 
35950 1
19471500 41626.4 -17057.3 1447 -83.0101 -92.8679 124.56 
35950.5 1
19471500 41684 -17016.4 1447 113.47 80.514 139.133 
35951 1
19471500 41744.1 -17031.1 1447 118.953 -29.2242 122.491 
35951.5 1
19471500 41718.2 -17101.6 1447 -51.3039 -139.881 148.993 
35952 1
19471500 41659.5 -17221.2 1447 -118.137 -240.586 268.027 
35952.5 1
19471500 41592.6 -17367.6 1447 -125.364 -274.047 301.36 
35953 1
19471500 41646.2 -17371.3 1447 111.095 -7.7229 111.363 
35953.5 1
19471500 41764.1 -17260.5 1447 242.995 228.493 333.55 
35954 1
19471500 41522 -17071.3 1447 -489.024 382.222 620.675 
35954.5 1
19471500 41393.9 -16922.5 1447 -256.78 298.063 393.418 
35955 1
19471500 41444.3 -16870 1447 99.4892 103.616 143.647 
35955.5 1
19471500 41406.9 -16741.7 1447 -75.3722 258.685 269.442 
35956 1
19471500 41384.5 -16731.2 1447 -45.2854 21.0918 49.9563 
35956.5 1
19471500 41233.8 -16880.5 1447 -301.834 -299.214 425.009 
35957 1
19471500 41132.7 -16767.7 1447 -204.765 228.434 306.774 
35957.5 1
19471500 40862.1 -16702.3 1447 -536.946 129.775 552.406 
35958 1
19471500 40630.7 -16701.4 1447 -459.086 1.7879 459.089 
35958.5 1
19471500 40534.8 -16664 1446.38 -199.424 77.7227 214.035 
35959 1
19471500 40427.7 -16609.4 1445.29 -204.694 104.343 229.754 
35959.5 1
19471500 40391.8 -16606.3 1446.46 -70.0549 6.09547 70.3196 
35960 1
19471500 40278.9 -16595.2 1442.58 -234.781 22.989 235.903 
35960.5 1
19471500 40242.1 -16631.4 1442.31 -74.2737 -72.852 104.038 
35961 1
19471500 40193.6 -16642.7 1439.54 -93.9177 -21.9141 96.4405 
35961.5 1
19471500 40168.5 -16750.4 1428.83 -49.8321 -213.739 219.471 
35962 1
19471500 40246.9 -16818.2 1421.08 157.476 -136.173 208.187 
35962.5 1
19471500 40175.2 -16844.9 1417.83 -142.374 -52.9482 151.901 
35963 1
19471500 40184.8 -16851.9 1411.58 19.8824 -14.5228 24.6216 
35963.5 1
19471500 40353.8 -16662.4 1400.62 342.838 384.446 515.109 
35964 1
19471500 40661.2 -16435.6 1394.62 612.473 451.732 761.042 
35964.5 1
19471500 40870.7 -16399 1395 418.036 73.0846 424.376 
35965 1
19471500 40917.7 -16527.1 1395 92.3883 -251.625 268.05 
35965.5 1
19471500 40932.8 -16521 1395 29.6996 11.986 32.027 
35966 1
19471500 40952.6 -16532.6 1395 40.7255 -23.7851 47.1625 
35966.5 1
19471500 40879.8 -16504.5 1395 -144.472 55.6446 154.818 
35967 1
19471500 40877.3 -16525.4 1395 -4.83313 -41.425 41.706 
35967.5 1
19471500 40845.9 -16535.5 1395 -62.5702 -20.0097 65.6919 
35968 1
19471500 40714.8 -16642.2 1391.77 -260.59 -212.265 336.101 
35968.5 1
19471500 40719.7 -16849.2 1389.25 9.75812 -419.067 419.181 
35969 1
19471500 40573.3 -16884 1386.92 -299.25 -71.0634 307.572 
35969.5 1
19471500 40233.8 -16720.1 1376.77 -670.923 323.959 745.042 
35970 1
19471500 40228.2 -16645.5 1369.25 -11.3054 150.66 151.084 
35970.5 1
19471500 40230.2 -16810.6 1332 3.80769 -330.231 330.253 
35971 1
19471500 40271.2 -16815.6 1310.92 82.1923 -9.9359 82.7907 
35971.5 1
19471500 40863.6 -16958.8 1302.54 1191.88 -288.1 1226.21 
35972 1
19471500 41522.8 -17023.6 1302.58 1310.57 -128.855 1316.89 
35972.5 1
19471500 41652.8 -17019.8 1303 261.968 7.68972 262.08 
35973 1
19471500 41699.5 -17041.3 1303 90.1141 -41.4999 99.2109 
35973.5 1
19471500 41756.5 -17152.1 1303 116.248 -226.073 254.21 
35974 1
19471500 41716.4 -17239.8 1303 -80.3916 -175.877 193.38 
35974.5 1
19471500 41605.8 -17026.3 1303 -219.784 424.479 478.003 
35975 1
19471500 41302.2 -16797.5 1303 -624.697 470.771 782.222 
35975.5 1
19471500 41225.5 -16760.8 1303 -151.718 72.5144 168.157 
35976 1
19471500 40954.3 -16717.7 1303 -528.565 84.1206 535.217 
35976.5 1
19471500 40539.2 -16697.7 1303 -812.434 39.1389 813.376 
35977 1
19471500 40234.2 -16751 1297.5 -612.424 -107.044 621.709 
35977.5 1
19471500 40110.5 -16798.4 1288.15 -253.494 -97.0996 271.455 
35978 1
19471500 40001.2 -16675.8 1283 -221.076 248.248 332.418 
35978.5 1
19471500 39939.2 -16614.2 1268.85 -122.72 121.58 172.747 
35979 1
19471500 39758.3 -16679.8 1253.67 -360.919 -130.943 383.939 
35979.5 1
19471500 39911.7 -16682.7 1259.17 310.391 -5.73549 310.444 
35980 1
19471500 39921.5 -16769.6 1252.38 19.7042 -173.55 174.665 
35980.5 1
19471500 40050.8 -16833.2 1252.08 251.384 -123.641 280.145 
35981 1
19471500 40064.8 -16858.9 1247 28.8003 -52.6585 60.0198 
35981.5 1
19471500 40089.2 -16883.8 1239.54 48.8927 -49.8047 69.7926 
35982 1
19471500 40168.8 -17002.1 1237.58 153.082 -227.527 274.231 
35982.5 1
19471500 40112.8 -16903.7 1237.58 -115.398 202.503 233.076 
35983 1
19471500 40158.5 -16957 1237.58 94.3299 -109.966 144.881 
35983.5 1
19471500 40293.9 -16992.2 1238 268.697 -69.9023 277.64 
35984 1
19471500 40327.2 -16738.7 1238 64.5507 492.357 496.571 
35984.5 1
19471500 40292.6 -16563.7 1237.92 -70.2913 355.691 362.57 
35985 1
19471500 40312.2 -16755.1 1237.58 39.8846 -389.851 391.886 
35985.5 1
19471500 40466.4 -17064.8 1237.92 307.271 -616.866 689.158 
35986 1
19471500 40600.2 -17130.2 1238 269.657 -131.888 300.183 
35986.5 1
19471500 41170.6 -17162.5 1238 1178.55 -66.8044 1180.44 
35987 1
19471500 41729 -17070.2 1238 1067.72 176.546 1082.22 
35987.5 1
19471500 41786.8 -16996.7 1238 113.87 144.635 184.08 
35988 1
19471500 41689.2 -16914.7 1238 -195.583 164.38 255.487 
35988.5 1
19471500 41611.8 -16842.9 1238 -154.962 143.487 211.191 
35989 1
19471500 41614.9 -16839.8 1238 6.32015 6.37164 8.97453 
35989.5 1
19471500 41668.8 -16797.4 1238 110.58 86.9926 140.697 
35990 1
19471500 41636.8 -16678.5 1238 -62.9921 233.949 242.281 
35990.5 1
19471500 41563.8 -16698.5 1238 -143.832 -39.296 149.104 
35991 1
19471500 41606.5 -16685 1238 85.0444 26.8158 89.172 
35991.5 1
19471500 41326.2 -16577.8 1238 -558.535 213.607 597.988 
35992 1
19471500 40976.6 -16487.6 1238 -726.758 187.497 750.554 
35992.5 1
19471500 40697.4 -16622.1 1238 -567.477 -273.361 629.886 
35993 1
19471500 40347.5 -16779.4 1238 -691.548 -310.885 758.213 
35993.5 1
19471500 40293.9 -16706.8 1230.15 -105.184 142.512 177.125 
35994 1
19471500 40213.9 -16763.5 1200.31 -157.48 -111.599 193.014 
35994.5 1
19471500 40274.7 -16696.8 1191.5 123.463 135.749 183.496 
35995 1
19471500 40199.7 -16549.9 1188.62 -152.078 297.823 334.405 
35995.5 1
19471500 40229.7 -16470.8 1179.31 59.0551 155.815 166.63 
35996 1
19471500 40324.5 -16436 1166.42 189.615 69.5385 201.964 
35996.5 1
19471500 40392.8 -16420.9 1161.54 137.363 30.3359 140.673 
35997 1
19471500 40627.8 -16445.8 1155.69 456.46 -48.3943 459.018 
35997.5 1
19471500 40777 -16499.5 1153.67 297.119 -106.88 315.758 
35998 1
19471500 40794.1 -16657.7 1150.92 34.8639 -322.789 324.666 
35998.5 1
19471500 40312.5 -16531.7 1140.38 -965.02 252.454 997.495 
35999 1
19471500 40560.5 -16744.3 1136.23 494.024 -423.537 650.725 
35999.5 1
19471500 40730.2 -16758.5 1137 339.385 -28.3077 340.563 
36000 1
19471500 41038.2 -16825.8 1137 624.746 -136.527 639.49 
36000.5 1
19471500 41131.6 -16856 1137 184.555 -59.7446 193.984 
36001 1
19471500 41196 -16896.2 1137 129.547 -80.7924 152.675 
36001.5 1
19471500 41440.4 -16993.2 1137 489.837 -194.51 527.043 
36002 1
19471500 41637 -17007.8 1137 388.481 -28.9167 389.556 
36002.5 1
19471500 41658.6 -17045.9 1137 44.4761 -78.3476 90.0914 
36003 1
19471500 41591.1 -17115 1137 -131.27 -134.391 187.863 
36003.5 1
19471500 41613.8 -17083.5 1137 45.4719 63.1263 77.7986 
36004 1
19471500 41686.9 -17047.2 1137 148.422 73.7515 165.736 
36004.5 1
19471500 41718.5 -17073.8 1137 62.3361 -52.3766 81.4193 
36005 1
19471500 41764.8 -17097.9 1137 92.4305 -48.2113 104.248 
36005.5 1
19471500 41658.5 -17080.3 1137 -209.116 34.676 211.971 
36006 1
19471500 41600.8 -17182.1 1137 -118.006 -208.13 239.256 
36006.5 1
19471500 41513.2 -17142 1137 -178.087 81.4702 195.838 
36007 1
19471500 41513.1 -17227.8 1137 -0.269339 -168.175 168.175 
36007.5 1
19471500 41472 -17041.9 1137 -81.8265 370.211 379.147 
36008 1
19471500 41419.3 -16827.8 1137 -105.596 429.166 441.966 
36008.5 1
19471500 41255.2 -16701 1137 -327 252.528 413.158 
36009 1
19471500 40833.2 -16644.9 1137 -838.966 111.485 846.341 
36009.5 1
19471500 40574.4 -16579.8 1137 -518.576 130.415 534.723 
36010 1
19471500 40403.5 -16702.5 1137 -342.531 -245.876 421.643 
36010.5 1
19471500 40282 -16863.5 1136.77 -246.372 -326.572 409.083 
36011 1
19471500 40189.3 -16830.1 1126.54 -188.399 68.0113 200.299 
36011.5 1
19471500 40117 -16725.8 1123.62 -146.669 211.577 257.443 
36012 1
19471500 40154.8 -16742.1 1117.79 74.3813 -32.0909 81.0087 
36012.5 1
19471500 40210.2 -16734.6 1118.23 107.511 14.4778 108.481 
36013 1
19471500 40156.8 -16701.8 1117.4 -105.861 65.1099 124.281 
36013.5 1
19471500 40254.3 -16558.1 1114.53 195.716 288.487 348.611 
36014 1
19471500 40362.3 -16518.9 1111 218.316 79.3266 232.282 
36014.5 1
19471500 40661.8 -16533.8 1111 604.983 -30.1684 605.735 
36015 1
19471500 41039 -16563.9 1111 777.732 -62.1208 780.209 
36015.5 1
19471500 41075.5 -16633.5 1111 70.6718 -134.764 152.17 
36016 1
19471500 41145.7 -16668.4 1111 137.202 -68.1455 153.194 
36016.5 1
19471500 41188.7 -16601.9 1111 87.2211 134.888 160.631 
36017 1
19471500 41249.8 -16580.3 1111 124.505 43.8889 132.014 
36017.5 1
19471500 41342 -16593.4 1111 188.84 -26.887 190.744 
36018 1
19471500 41654.2 -16825.8 1111 597.996 -445.097 745.46 
36018.5 1
19471500 41671.2 -16913.4 1111 34.231 -176.353 179.644 
36019 1
19471500 41626.7 -17008.2 1111 -89.4856 -190.773 210.718 
36019.5 1
19471500 41666.1 -17060.7 1111 79.7389 -106.146 132.76 
36020 1
19471500 41720.2 -16975.3 1111 107.496 169.7 200.882 
36020.5 1
19471500 41659.6 -16919.2 1111 -119.468 110.732 162.893 
36021 1
19471500 41549.9 -16957.9 1111 -224.267 -79.2434 237.856 
36021.5 1
19471500 40948.8 -16740.8 1111 -1202.14 434.295 1278.18 
36022 1
19471500 40671.9 -16753.8 1111 -540.865 -25.3906 541.461 
36022.5 1
19471500 40564.5 -16818 1109.17 -214.417 -128.205 249.823 
36023 1
19471500 40302.4 -16608.7 1095.54 -524.231 418.615 670.863 
36023.5 1
19471500 40386.2 -16504.6 1092.67 165.251 205.343 263.578 
36024 1
19471500 40785.4 -16729.2 1092.83 816.462 -459.271 936.771 
36024.5 1
19471500 40968.1 -16866.7 1093 372.789 -280.612 466.599 
36025 1
19471500 41067.8 -16777.5 1093 197.16 176.295 264.484 
36025.5 1
19471500 41315.7 -16866.8 1093 485.923 -175.075 516.5 
36026 1
19471500 41579.2 -16960.9 1093 537.925 -192.177 571.223 
36026.5 1
19471500 41632.4 -16959.8 1093 106.057 2.29029 106.082 
36027 1
19471500 41617.5 -17069.4 1093 -29.0332 -213.26 215.227 
36027.5 1
19471500 41612.5 -17151.2 1093 -9.90327 -163.404 163.704 
36028 1
19471500 41482.9 -17091.8 1093 -268.288 123.016 295.147 
36028.5 1
19471500 41379 -17057.5 1093 -211.643 69.847 222.871 
36029 1
19471500 40931.4 -16744.6 1093 -872.598 609.933 1064.63 
36029.5 1
19471500 40433.2 -16599.8 1093 -1000.38 290.95 1041.83 
36030 1
19471500 40198.8 -16544.8 1093 -480.323 112.666 493.359 
36030.5 1
19471500 40207.8 -16465.2 1093 18.0815 158.596 159.624 
36031 1
19471500 40117.7 -16537 1086.85 -181.396 -144.56 231.953 
36031.5 1
19471500 40234.5 -16795 1073.46 227.327 -501.946 551.024 
36032 1
19471500 40313 -16825 1050.31 155.678 -59.5238 166.669 
36032.5 1
19471500 40289.6 -16874.5 1048.38 -46.2147 -97.7501 108.124 
36033 1
19471500 40292.3 -16935.8 1042.83 5.51308 -124.317 124.44 
36033.5 1
19471500 40354.5 -17040.5 1041.77 126.177 -212.553 247.183 
36034 1
19471500 40478.8 -17092 1040.15 244.549 -101.302 264.7 
36034.5 1
19471500 41103.2 -16968.2 1040 1264.13 250.675 1288.75 
36035 1
19471500 41526.6 -16969.8 1040 858.753 -3.40667 858.76 
36035.5 1
19471500 41643.5 -16991.6 1040 228.365 -42.518 232.29 
36036 1
19471500 41638.4 -17003.7 1040 -10.4102 -24.4945 26.6149 
36036.5 1
19471500 41664.8 -17002.9 1040 52.3356 1.47246 52.3563 
36037 1
19471500 41681.8 -16979.2 1040 33.2099 46.6727 57.2821 
36037.5 1
19471500 41731.6 -16947 1040 99.7308 64.3333 118.68 
36038 1
19471500 41670 -16922.8 1040 -123.478 48.5972 132.697 
36038.5 1
19471500 41541.6 -16862 1040 -260.415 123.225 288.098 
36039 1
19471500 41280.6 -16750.8 1040 -524.161 223.226 569.714 
36039.5 1
19471500 40791.7 -16628.9 1040 -989.658 246.782 1019.96 
36040 1
19471500 40543.9 -16727.6 1040 -494.562 -196.927 532.327 
36040.5 1
19471500 40261.9 -16787 1040 -563.987 -118.833 576.37 
36041 1
19471500 40173.6 -16821.7 1038.83 -178.104 -69.8925 191.327 
36041.5 1
19471500 40118.5 -16829.6 1027.15 -110.532 -15.9613 111.678 
36042 1
19471500 39878.5 -16824.6 1013.85 -469.667 9.78474 469.769 
36042.5 1
19471500 39776.2 -16858.8 1003.77 -206.838 -68.9977 218.042 
36043 1
19471500 39031.2 -16767.2 1028.54 -1446.6 177.894 1457.5 
36043.5 1
19471500 38845.9 -16620.2 1045 -366.794 291.089 468.263 
36044 1
19471500 39092.3 -16697.6 1005.08 495.744 -155.858 519.667 
36044.5 1
19471500 39134.2 -16898.5 1034.75 85.2525 -409.134 417.921 
36045 1
19471500 38984.4 -16814.6 1055.54 -310.751 174.034 356.166 
36045.5 1
19471500 39066.1 -16706.5 1056.92 162.088 214.591 268.927 
36046 1
19471500 39676.3 -16495.7 1046.46 1213.18 419.024 1283.51 
36046.5 1
19471500 40341.7 -16589.3 1038.77 1322.83 -186.114 1335.86 
36047 1
19471500 40789.8 -16739.2 1040.23 908.878 -304.104 958.404 
36047.5 1
19471500 41105 -16741.3 1041.23 621.757 -4.09649 621.77 
36048 1
19471500 41220.3 -16682.2 1042 225.608 115.643 253.52 
36048.5 1
19471500 41458.2 -16815.9 1042 475.736 -267.418 545.745 
36049 1
19471500 41626 -16933.5 1042 346.075 -242.347 422.492 
36049.5 1
19471500 41673.5 -16979.5 1042 93.8735 -90.9851 130.731 
36050 1
19471500 41592.3 -17025.7 1042 -160.143 -91.1091 184.246 
36050.5 1
19471500 41572.3 -17059.4 1042 -40.2857 -67.8798 78.9342 
36051 1
19471500 41587.9 -17098.1 1042 31.4635 -77.7633 83.8873 
36051.5 1
19471500 41471.9 -17119.9 1042 -230.29 -43.2147 234.309 
36052 1
19471500 41369 -16981 1042 -204.082 275.51 342.863 
36052.5 1
19471500 40849.8 -16767.6 1042 -1042.48 428.483 1127.1 
36053 1
19471500 40363.2 -16659.2 1042 -979.26 218.232 1003.28 
36053.5 1
19471500 40310.8 -16662 1032.92 -102.314 -5.55889 102.465 
36054 1
19471500 40267.1 -16575.6 1030.83 -88.7925 175.644 196.812 
36054.5 1
19471500 40401.8 -16601.5 1029.31 272.644 -52.5407 277.66 
36055 1
19471500 40723.1 -16801.4 1026.31 634.995 -394.953 747.801 
36055.5 1
19471500 41095.4 -16766.8 1027 727.226 67.6457 730.365 
36056 1
19471500 41135 -16809.8 1027 80.7823 -87.7551 119.276 
36056.5 1
19471500 41279 -16965.9 1027 298.755 -323.997 440.714 
36057 1
19471500 41445.5 -17069 1027 329.627 -204.125 387.713 
36057.5 1
19471500 41607.3 -17019.8 1027 321.813 97.9125 336.378 
36058 1
19471500 41602.2 -17018.1 1027 -10.6355 3.43548 11.1766 
36058.5 1
19471500 41618.3 -16962.5 1027 31.9246 109.912 114.454 
36059 1
19471500 41621.6 -16947.1 1027 6.46034 30.0481 30.7347 
36059.5 1
19471500 41642.7 -16888.2 1027 41.49 115.839 123.045 
36060 1
19471500 41670.5 -16863.5 1027 55.5811 49.286 74.2858 
36060.5 1
19471500 41725.8 -16921.8 1027 113.309 -119.457 164.648 
36061 1
19471500 41668.1 -16932.4 1027 -118.84 -21.7105 120.807 
36061.5 1
19471500 41638.9 -16943.5 1027 -57.9599 -22.1746 62.057 
36062 1
19471500 41731.7 -16961.3 1027 179.438 -34.3699 182.7 
36062.5 1
19471500 41768.6 -16965.1 1027 72.9072 -7.46174 73.288 
36063 1
19471500 41697 -16977.5 1027 -149.756 -25.9763 151.992 
36063.5 1
19471500 41610.1 -17074 1027 -173.846 -193 259.753 
36064 1
19471500 41677.1 -16987.4 1027 129.344 167.211 211.399 
36064.5 1
19471500 41738.3 -16884.5 1027 122.147 205.449 239.017 
36065 1
19471500 41569 -16935.5 1027 -341.965 -103.044 357.153 
36065.5 1
19471500 41124.5 -16841.2 1027 -897.98 190.326 917.928 
36066 1
19471500 40751.2 -16611.3 1027 -751.174 462.609 882.196 
36066.5 1
19471500 40470.8 -16607.4 1027 -553.052 7.7884 553.107 
36067 1
19471500 40280.2 -16656 1027 -385.835 -98.4117 398.188 
36067.5 1
19471500 40224.2 -16662.8 1027 -110.697 -13.3779 111.503 
36068 1
19471500 40255.9 -16536.5 1027 62.6486 249.052 256.81 
36068.5 1
19471500 40166.2 -16626.5 1026.67 -186.03 -186.722 263.576 
36069 1
19471500 40079.6 -16744.9 1023.69 -174.667 -238.756 295.826 
36069.5 1
19471500 39935.8 -16601.4 1019.69 -280.252 279.802 396.018 
36070 1
19471500 39841.8 -16577.1 1011.92 -186.533 48.2168 192.664 
36070.5 1
19471500 39657.6 -16672.9 995.154 -371.407 -193.225 418.664 
36071 1
19471500 39661.9 -16650.7 977.077 8.53008 44.0213 44.8402 
36071.5 1
19471500 39292.8 -16646.4 955.538 -747.275 8.72002 747.326 
36072 1
19471500 39092.1 -16655.2 986.308 -402.189 -17.7278 402.58 
36072.5 1
19471500 39156.6 -16651.8 1007.79 124.989 6.67646 125.168 
36073 1
19471500 39650.3 -16566.6 969 1001.55 172.79 1016.34 
36073.5 1
19471500 40568.6 -16531.9 964.867 1855.08 70.0337 1856.41 
36074 1
19471500 41213.5 -16800.9 965 1302.9 -543.3 1411.63 
36074.5 1
19471500 41570.5 -16936.6 965 721.212 -274.209 771.581 
36075 1
19471500 41619.5 -17057.9 965 98.0628 -243.019 262.059 
36075.5 1
19471500 41668.6 -17020.1 965 95.6735 73.3926 120.582 
36076 1
19471500 41665.5 -17016.4 965 -6.37539 7.53155 9.86761 
36076.5 1
19471500 41680.1 -17067.8 965 29.3626 -102.802 106.913 
36077 1
19471500 41696.7 -17053.8 965 32.8362 27.8105 43.0307 
36077.5 1
19471500 41637.8 -17102.2 965 -120.497 -98.946 155.916 
36078 1
19471500 41588 -17116.5 965 -97.016 -27.8902 100.945 
36078.5 1
19471500 41580.5 -17099.4 965 -15.1822 34.5038 37.6963 
36079 1
19471500 41507.5 -16863.8 965 -145.632 470.201 492.237 
36079.5 1
19471500 41458.4 -16778.6 965 -95.8165 166.142 191.791 
36080 1
19471500 41280.5 -16937.1 965 -366.772 -326.738 491.202 
36080.5 1
19471500 40985.5 -16648.1 965 -597.244 585.033 836.041 
36081 1
19471500 40669.5 -16607.7 964.833 -629.405 80.4985 634.532 
36081.5 1
19471500 40294.8 -16754.3 960.538 -769.31 -301.111 826.139 
36082 1
19471500 40122.9 -16786 959 -341.117 -62.8816 346.865 
36082.5 1
19471500 40009.8 -16693.6 956.917 -223.221 182.281 288.191 
36083 1
19471500 39723.3 -16606.1 956.083 -580.967 177.485 607.473 
36083.5 1
19471500 39609.8 -16536.4 955.615 -220.513 135.337 258.732 
36084 1
19471500 39052.2 -16675.7 997.083 -1095.32 -273.639 1128.99 
36084.5 1
19471500 38913.8 -16837.2 1003 -281.335 -328.252 432.318 
36085 1
19471500 38816.6 -16645.4 1048.92 -196.465 387.374 434.346 
36085.5 1
19471500 38864.7 -16560.9 1054.25 97.5321 171.4 197.206 
36086 1
19471500 38864.9 -16487.9 1053.33 0.498008 145.418 145.419 
36086.5 1
19471500 39041.9 -16501.8 1045.92 347.753 -27.3664 348.828 
36087 1
19471500 39754.2 -16478.3 1038 1413.35 46.6524 1414.12 
36087.5 1
19471500 40551.2 -16587.6 1036 1623.22 -222.505 1638.4 
36088 1
19471500 40932.4 -16802.2 1036 763.797 -430.001 876.52 
36088.5 1
19471500 41057 -16819.7 1036 245.306 -34.5245 247.723 
36089 1
19471500 41123.4 -16851.8 1036 132.24 -64.0515 146.936 
36089.5 1
19471500 41199.5 -16910 1036 151.927 -116.076 191.194 
36090 1
19471500 41161.3 -16867.1 1036 -76.7941 86.3514 115.559 
36090.5 1
19471500 41240.5 -16785.7 1036 158.969 163.487 228.034 
36091 1
19471500 41349.3 -16768.1 1036 217.667 35.1667 220.489 
36091.5 1
19471500 41626.8 -16956.4 1036 552.623 -375.166 667.938 
36092 1
19471500 41731 -16959.2 1036 212.755 -5.64317 212.83 
36092.5 1
19471500 41790.8 -17052.1 1036 122.942 -191.155 227.278 
36093 1
19471500 41639.5 -17132.9 1036 -291.914 -156.061 331.012 
36093.5 1
19471500 41444.1 -17062.2 1036 -379.525 137.391 403.628 
36094 1
19471500 41290.2 -16985.8 1036 -318.668 158.213 355.782 
36094.5 1
19471500 40829 -16700.2 1036 -916.832 567.633 1078.33 
36095 1
19471500 40602.8 -16613.1 1035.25 -442.759 170.543 474.469 
36095.5 1
19471500 40327.3 -16562.2 1034.42 -569.043 105.2 578.685 
36096 1
19471500 40159 -16505.5 1032.92 -331.365 111.473 349.612 
36096.5 1
19471500 40125 -16754 1032 -67.3267 -492.003 496.588 
36097 1
19471500 40115.9 -16799.4 1023.5 -18.8061 -94.0304 95.8925 
36097.5 1
19471500 40436.5 -16861.1 1019.38 632.238 -121.618 643.829 
36098 1
19471500 40811 -16874.5 1021 735.832 -26.3715 736.304 
36098.5 1
19471500 41105.1 -16808.3 1021 586.98 132.12 601.665 
36099 1
19471500 41536 -16930.7 1021 858.413 -243.743 892.347 
36099.5 1
19471500 41640 -17072.1 1021 207.585 -282.269 350.381 
36100 1
19471500 41553.3 -17048.2 1021 -177.232 48.9093 183.857 
36100.5 1
19471500 41097.6 -16770.4 1021 -895.32 545.741 1048.54 
36101 1
19471500 40504.8 -16701.4 1021 -1169.36 136.031 1177.25 
36101.5 1
19471500 40388 -16671.7 1021 -242.723 61.8503 250.48 
36102 1
19471500 40413.2 -16834.2 1020.46 50.5627 -325.626 329.528 
36102.5 1
19471500 40191.6 -16843.2 1016.75 -433.752 -17.8007 434.117 
36103 1
19471500 40199.2 -16757.2 1011.33 15.6463 175.68 176.376 
36103.5 1
19471500 40432.8 -16661.9 1008.17 477.676 194.785 515.864 
36104 1
19471500 40934.2 -16706.2 1010 986.851 -87.0811 990.686 
36104.5 1
19471500 41311.8 -16800.3 1012 743.464 -185.393 766.23 
36105 1
19471500 41419.1 -16911 1012 217.988 -224.932 313.23 
36105.5 1
19471500 41397 -16953.9 1012 -44.7031 -86.8758 97.7025 
36106 1
19471500 41308.8 -16811.9 1012 -171.506 276.252 325.161 
36106.5 1
19471500 41392.4 -16855.4 1012 162.905 -84.7828 183.647 
36107 1
19471500 41485.3 -16969.9 1012 189.24 -233.198 300.321 
36107.5 1
19471500 41645.4 -16974.7 1012 322.684 -9.62831 322.828 
36108 1
19471500 41669.3 -16953.4 1012 47.872 42.7428 64.1769 
36108.5 1
19471500 41638.5 -16938.3 1012 -61.9943 30.2936 69 
36109 1
19471500 41727 -16988.7 1012 177.077 -100.718 203.716 
36109.5 1
19471500 41675.9 -17098.5 1012 -103.815 -223.16 246.126 
36110 1
19471500 41589.1 -17064.9 1012 -167.334 64.6213 179.378 
36110.5 1
19471500 41617.2 -17076.9 1012 58.0888 -24.7291 63.1335 
36111 1
19471500 41685.7 -17016.2 1012 140.828 124.868 188.214 
36111.5 1
19471500 41733 -16952.2 1012 93.4935 126.634 157.408 
36112 1
19471500 41726 -16948.5 1012 -13.7795 7.1169 15.5089 
36112.5 1
19471500 41727.4 -16975.2 1012 2.74725 -52.8083 52.8797 
36113 1
19471500 41646.2 -17027 1012 -158.345 -101.065 187.849 
36113.5 1
19471500 41677.1 -17176.9 1012 62.6103 -303.475 309.866 
36114 1
19471500 41630.9 -17165.5 1012 -92.5055 22.802 95.2744 
36114.5 1
19471500 40890.8 -16759.4 1012 -1471.35 807.399 1678.32 
36115 1
19471500 40540.8 -16584.8 1012 -694.572 346.523 776.214 
36115.5 1
19471500 40235.1 -16572.2 1011.92 -622.578 25.4974 623.1 
36116 1
19471500 40001.5 -16644.3 1007.23 -471.963 -145.571 493.903 
36116.5 1
19471500 39477.8 -16609.7 988.083 -1060.14 70.1235 1062.46 
36117 1
19471500 39243.6 -16666.3 960.231 -468.269 -113.282 481.777 
36117.5 1
19471500 39088.4 -16644.3 982.333 -307.934 43.5999 311.005 
36118 1
19471500 39223.8 -16604.2 973.417 269.218 79.8542 280.811 
36118.5 1
19471500 39967.5 -16646.6 958.692 1490.24 -85.0676 1492.66 
36119 1
19471500 40552.1 -16705.9 958 1159.95 -117.674 1165.9 
36119.5 1
19471500 41002.2 -16718.8 958 889.632 -25.5397 889.999 
36120 1
19471500 41231.2 -16819.8 958 458.956 -202.379 501.596 
36120.5 1
19471500 41303.5 -16768.1 958 150.915 108.051 185.608 
36121 1
19471500 41327.4 -16725.1 958 48.2628 86.8798 99.3851 
36121.5 1
19471500 41444.7 -16857.1 958 225.549 -253.846 339.574 
36122 1
19471500 41561.7 -16964.5 958 231.64 -212.654 314.45 
36122.5 1
19471500 41628.3 -16940.5 958 134.305 48.3871 142.756 
36123 1
19471500 41631.2 -16999.2 958 5.62481 -115.993 116.129 
36123.5 1
19471500 41632 -16987.5 958 1.67888 23.0464 23.1075 
36124 1
19471500 41666.5 -16939.8 958 68.8017 95.1578 117.425 
36124.5 1
19471500 41655.1 -16880.3 958 -22.7864 118.214 120.39 
36125 1
19471500 41642.4 -16830.6 958 -25.4866 99.7837 102.987 
36125.5 1
19471500 41677.8 -16823.5 958 70.4873 14.2507 71.9134 
36126 1
19471500 41627 -16885.4 958 -102.151 -124.594 161.116 
36126.5 1
19471500 41641 -16948.5 958 28.0561 -126.561 129.633 
36127 1
19471500 41619.3 -17063.5 958 -43.6465 -231.234 235.317 
36127.5 1
19471500 41660.6 -17007.1 958 82.7809 112.995 140.074 
36128 1
19471500 41665.2 -16964.1 958 9.17572 85.4871 85.9781 
36128.5 1
19471500 41633.8 -17000.2 958 -64.737 -74.4118 98.6306 
36129 1
19471500 41647.6 -17079 958 28.2999 -161.875 164.331 
36129.5 1
19471500 41644.7 -17031.7 958 -5.71082 93.0821 93.2571 
36130 1
19471500 41595.8 -17098.9 958 -96.0081 -132.041 163.255 
36130.5 1
19471500 41480.8 -17173.6 958 -233.74 -151.814 278.714 
36131 1
19471500 41516.5 -17139.6 958 71.0236 67.8166 98.2011 
36131.5 1
19471500 41583.3 -17141.1 958 130.696 -2.93542 130.729 
36132 1
19471500 41597.1 -17143.6 958 27.9378 -5.04032 28.3888 
36132.5 1
19471500 41524.4 -17220.1 958 -147.638 -155.317 214.291 
36133 1
19471500 41189.4 -16902.8 958 -678.051 642.394 934.036 
36133.5 1
19471500 40905.6 -16624.1 958 -554.248 544.409 776.899 
36134 1
19471500 40690.7 -16713.3 958 -433.288 -179.886 469.145 
36134.5 1
19471500 40439 -16642.8 958 -510.577 143.035 530.234 
36135 1
19471500 40295.8 -16711.2 958 -282.913 -135.147 313.535 
36135.5 1
19471500 40287 -16854.1 958 -17.177 -277.521 278.052 
36136 1
19471500 40182.3 -16710.5 957.231 -207.723 284.799 352.504 
36136.5 1
19471500 40120.8 -16560.8 952.583 -125.885 306.145 331.017 
36137 1
19471500 40126.9 -16599.3 952.357 12.4068 -77.2136 78.204 
36137.5 1
19471500 40130.5 -16655.8 950.5 7.18597 -113.778 114.005 
36138 1
19471500 40235.1 -16705.8 952.077 216.515 -103.387 239.933 
36138.5 1
19471500 40211.8 -16744.5 954.077 -45.7014 -76.0181 88.6982 
36139 1
19471500 40205.2 -16815.2 953 -12.8455 -137.409 138.008 
36139.5 1
19471500 39960.6 -16777.9 959.667 -496.112 75.5578 501.833 
36140 1
19471500 39538.4 -16632.5 958.25 -851.142 293.179 900.221 
36140.5 1
19471500 39624.4 -16606.5 951.308 168.235 50.8054 175.739 
36141 1
19471500 39667.5 -16571.1 944.25 83.7192 68.8449 108.391 
36141.5 1
19471500 39316.6 -16549.1 947.909 -730.966 45.8176 732.4 
36142 1
19471500 39147.5 -16579.9 941.167 -355.328 -64.76 361.182 
36142.5 1
19471500 39078.4 -16594.9 976.167 -135.192 -29.3542 138.343 
36143 1
19471500 39037.9 -16676.2 1024.08 -81.1623 -162.993 182.082 
36143.5 1
19471500 39026.6 -16654.1 1042.25 -22.6214 44.2448 49.6924 
36144 1
19471500 39107.4 -16579.3 1010.17 160.066 148.02 218.016 
36144.5 1
19471500 39104.2 -16527.7 987.417 -6.38507 101.506 101.707 
36145 1
19471500 39170.8 -16614.9 971.583 130.463 -170.744 214.881 
36145.5 1
19471500 39171.2 -16763.2 957.091 0.714108 -303.822 303.823 
36146 1
19471500 39559.4 -16887.8 956.833 790.702 -253.703 830.407 
36146.5 1
19471500 40316 -16936.7 947.583 1489.34 -96.2927 1492.45 
36147 1
19471500 40701.7 -16972.3 945.667 760.684 -70.3485 763.93 
36147.5 1
19471500 40986.1 -16975.9 947.364 572.282 -7.19468 572.327 
36148 1
19471500 41016.6 -16717 942.917 60.9848 517.818 521.397 
36148.5 1
19471500 41039.8 -16578.4 941 46.4697 277.273 281.14 
36149 1
19471500 41299.8 -16681 941 525.115 -207.346 564.569 
36149.5 1
19471500 41588.6 -16988 941 580.093 -616.466 846.486 
36150 1
19471500 41540.2 -17067.2 941 -100.179 -163.906 192.096 
36150.5 1
19471500 41539.6 -17112.3 941 -1.30463 -88.3888 88.3984 
36151 1
19471500 41604.5 -17076.9 941 129.407 70.5662 147.396 
36151.5 1
19471500 41625.2 -17064.4 941 40.757 24.5914 47.6011 
36152 1
19471500 41610.3 -17108.7 941 -29.0208 -86.0895 90.8494 
36152.5 1
19471500 41551.8 -17034.9 941 -117.47 148.092 189.025 
36153 1
19471500 41077.8 -16776.3 941 -944.389 515.106 1075.73 
36153.5 1
19471500 40496.3 -16648.1 942.5 -1160.51 255.988 1188.41 
36154 1
19471500 40362.5 -16601.9 941.273 -275.851 95.2046 291.818 
36154.5 1
19471500 40193.7 -16513.2 941 -345.355 181.477 390.134 
36155 1
19471500 39961.3 -16566 940.091 -469.483 -106.734 481.463 
36155.5 1
19471500 39382.1 -16477.4 932.417 -1158.38 177.167 1171.85 
36156 1
19471500 39196.4 -16508 927.417 -364.052 -59.9673 368.958 
36156.5 1
19471500 38966.6 -16741.5 994.455 -464.203 -471.625 661.751 
36157 1
19471500 38762.8 -16774.8 1033.5 -406.959 -66.458 412.35 
36157.5 1
19471500 38715.9 -16724.3 1032.73 -92.9383 100.153 136.632 
36158 1
19471500 38760.8 -16663.8 1039.25 88.6184 119.61 148.862 
36158.5 1
19471500 39344 -16689.8 1029.45 1159.54 -51.8254 1160.7 
36159 1
19471500 39543.9 -16681.7 1016.92 409.665 16.7039 410.006 
36159.5 1
19471500 40485.5 -16658 1008.42 1846.24 46.4052 1846.82 
36160 1
19471500 41102.6 -16725.4 1012 1212.45 -132.345 1219.65 
36160.5 1
19471500 41233.6 -16746.3 1012 267.785 -42.8828 271.197 
36161 1
19471500 41106.9 -16706.2 1011 -253.348 80.303 265.771 
36161.5 1
19471500 40555.2 -16614.2 1011 -1135.1 189.16 1150.75 
36162 1
19471500 40334 -16673.3 1011 -432.129 -115.397 447.272 
36162.5 1
19471500 40260.4 -16595.3 1008.64 -148.76 157.698 216.791 
36163 1
19471500 40050.2 -16696.7 1005.58 -421.915 -203.602 468.472 
36163.5 1
19471500 39446.1 -16747.1 994.917 -1173.14 -97.8964 1177.22 
36164 1
19471500 39188.8 -16655.6 972.545 -511.462 181.803 542.812 
36164.5 1
19471500 39081.5 -16707.9 964.727 -221.368 -107.779 246.212 
36165 1
19471500 39091 -16752.8 979.75 18.9394 -88.9701 90.9636 
36165.5 1
19471500 39122.8 -16820.1 1015.36 63.8919 -135.223 149.557 
36166 1
19471500 38919.7 -16813.9 1024.67 -412.072 12.5238 412.262 
36166.5 1
19471500 38867 -16868.7 1028.38 -102.464 -106.567 147.836 
36167 1
19471500 38890.7 -16650.7 1027.25 46.224 425.831 428.333 
36167.5 1
19471500 38995.1 -16416.2 1027 216.648 486.483 532.543 
36168 1
19471500 38974.2 -16779.8 1018.75 -42.8775 -745.188 746.42 
36168.5 1
19471500 39026.9 -16876 996.75 102.229 -186.37 212.566 
36169 1
19471500 39051.6 -16917.2 1059 49.0391 -81.8423 95.4096 
36169.5 1
19471500 38929 -16857.1 1047.33 -249.153 122.121 277.472 
36170 1
19471500 38907.2 -16820.4 1087.42 -43.7542 73.4803 85.5206 
36170.5 1
19471500 38855.7 -16862.2 1095.33 -103.206 -83.8343 132.965 
36171 1
19471500 38797.7 -16573 1090.92 -114.123 569.39 580.714 
36171.5 1
19471500 38923.2 -16589.2 1068.08 251.452 -32.3981 253.53 
36172 1
19471500 39303.1 -16647.6 1046.38 762.872 -117.367 771.848 
36172.5 1
19471500 39765.3 -16728.2 1043.17 906.385 -158.107 920.072 
36173 1
19471500 40231.1 -16744.8 1043.92 960.309 -34.0206 960.912 
36173.5 1
19471500 40831.1 -16720.9 1044 1185.76 47.0888 1186.69 
36174 1
19471500 41203.8 -16838.3 1044 735.22 -231.578 770.829 
36174.5 1
19471500 41605.3 -17002.6 1044 821.063 -335.89 887.112 
36175 1
19471500 41622.5 -16970.7 1044 34.4712 64.0897 72.7719 
36175.5 1
19471500 41629 -17044.7 1044 13.2383 -150.713 151.293 
36176 1
19471500 41170.3 -16814.2 1044 -895.883 450.07 1002.58 
36176.5 1
19471500 40627.7 -16650.6 1044 -1083.12 326.642 1131.3 
36177 1
19471500 40257.8 -16652.8 1042.33 -759.411 -4.62012 759.425 
36177.5 1
19471500 40234.9 -16636.2 1041 -46.0174 33.2999 56.8021 
36178 1
19471500 40402.1 -16620.2 1035.77 327.765 31.5611 329.281 
36178.5 1
19471500 41106.9 -16660.1 1039.75 1368.62 -77.533 1370.82 
36179 1
19471500 41185.5 -16650.4 1040 160.048 19.6877 161.254 
36179.5 1
19471500 41051.6 -16767.5 1040 -270.539 -236.532 359.359 
36180 1
19471500 40744 -16777 1040 -622.638 -19.2308 622.935 
36180.5 1
19471500 40364.5 -16649.2 1040 -747.123 251.514 788.322 
36181 1
19471500 40206.5 -16599.5 1039.5 -311.561 98.0883 326.637 
36181.5 1
19471500 40077.6 -16649.2 1038.31 -258.804 -99.861 277.402 
36182 1
19471500 39957 -16714.3 1035.31 -241.714 -130.415 274.652 
36182.5 1
19471500 39745.6 -16795.9 1000.69 -429.644 -165.885 460.556 
36183 1
19471500 39764 -16836.8 975.077 36.1191 -80.399 88.1396 
36183.5 1
19471500 39854.3 -16809.4 957.308 178.474 54.2718 186.543 
36184 1
19471500 39907.6 -16848 950.5 110.53 -80.1149 136.511 
36184.5 1
19471500 40267.9 -16947.8 949.538 710.729 -196.935 737.509 
36185 1
19471500 40408.9 -16929.9 948 282.552 35.9308 284.828 
36185.5 1
19471500 40487.3 -16957.2 948 156.782 -54.4744 165.976 
36186 1
19471500 40584 -16883.2 948 190.715 145.931 240.142 
36186.5 1
19471500 40888.9 -16884.9 948 619.749 -3.55691 619.76 
36187 1
19471500 41026.8 -16827.5 948 273.128 113.62 295.818 
36187.5 1
19471500 41012.8 -16834.2 948 -27.1566 -12.8454 30.0414 
36188 1
19471500 41055.4 -16800.3 948 86.0269 68.3502 109.874 
36188.5 1
19471500 41157.7 -16860.6 948 208.673 -122.959 242.206 
36189 1
19471500 41401.5 -16993.5 948 488.644 -266.366 556.528 
36189.5 1
19471500 41621.9 -16985.2 948 435.619 16.4944 435.931 
36190 1
19471500 41660.1 -16959.4 948 77.4042 52.2052 93.3638 
36190.5 1
19471500 41534.3 -17047.6 948 -257.21 -180.365 314.147 
36191 1
19471500 41623.6 -17051.4 948 176.847 -7.46382 177.004 
36191.5 1
19471500 41651.5 -17009.8 948 55.0751 81.9299 98.7207 
36192 1
19471500 41620.6 -17033.9 948 -62.0945 -48.3472 78.6968 
36192.5 1
19471500 41625.4 -17026.4 948 9.46276 14.9573 17.6993 
36193 1
19471500 41646.5 -16970.6 948 42.0625 111.039 118.739 
36193.5 1
19471500 41644.4 -17063.8 948 -4.34783 -192.872 192.921 
36194 1
19471500 41653 -17095.3 948 17.3387 -63.5753 65.8972 
36194.5 1
19471500 41570.1 -17129.9 948 -165.384 -69.0524 179.22 
36195 1
19471500 41603.2 -17045.1 948 64.2237 165.081 177.134 
36195.5 1
19471500 41616.6 -17014.3 948 26.2808 60.1636 65.6532 
36196 1
19471500 41572.6 -17053.5 948 -89.613 -79.7692 119.973 
36196.5 1
19471500 41567.6 -16926.5 948 -9.87664 252.562 252.755 
36197 1
19471500 41497.8 -16807.5 948 -136.56 232.801 269.898 
36197.5 1
19471500 41185.9 -16655 948 -628.851 307.46 699.99 
36198 1
19471500 40530.2 -16694.2 947.833 -1324.76 -79.1246 1327.12 
36198.5 1
19471500 40138.5 -16720.3 946.154 -791.168 -52.8102 792.929 
36199 1
19471500 40082.8 -16893.8 943.833 -109.872 -342.26 359.463 
36199.5 1
19471500 40074.6 -16945.2 942.083 -17.0455 -106.061 107.422 
36200 1
19471500 40127.5 -17036.3 942 104.654 -180.121 208.317 
36200.5 1
19471500 39855.7 -16751.2 937.083 -531 556.753 769.373 
36201 1
19471500 39748 -16635.2 938.75 -222.912 240.166 327.673 
36201.5 1
19471500 40221.8 -16584.2 935.417 960.953 103.617 966.524 
36202 1
19471500 40741.1 -16663.6 936 1018.29 -155.782 1030.14 
36202.5 1
19471500 40956.8 -16771.2 936 421.399 -210.224 470.926 
36203 1
19471500 40809.4 -16863.1 936 -298.414 -185.897 351.581 
36203.5 1
19471500 41040.5 -16801.8 936 464.956 123.239 481.012 
36204 1
19471500 41120.8 -16788.3 936 158.448 26.6272 160.67 
36204.5 1
19471500 41224.8 -16778.9 936 206.594 18.721 207.44 
36205 1
19471500 41399.9 -16899.5 936 354.588 -244.096 430.483 
36205.5 1
19471500 41585.6 -17041.3 936 374.328 -285.954 471.053 
36206 1
19471500 41626 -17096.2 936 82.6517 -112.134 139.303 
36206.5 1
19471500 41625.6 -17128.8 936 -0.748279 -63.4291 63.4335 
36207 1
19471500 41552.2 -16997.6 936 -141.359 252.767 289.609 
36207.5 1
19471500 41587.5 -16779 936 71.6997 445.18 450.917 
36208 1
19471500 41526.2 -16755.8 936 -129.124 48.8748 138.064 
36208.5 1
19471500 41509.8 -16873.2 936 -32.2528 -230.681 232.925 
36209 1
19471500 41546.9 -16856.2 936 73.578 33.7302 80.941 
36209.5 1
19471500 41344.5 -16767.1 936 -413.095 181.973 451.4 
36210 1
19471500 40878.9 -16549.4 936 -904.045 422.654 997.965 
36210.5 1
19471500 40303.3 -16692.9 935.091 -1165.27 -290.47 1200.93 
36211 1
19471500 40025.1 -16781.4 935 -563.149 -179.1 590.943 
36211.5 1
19471500 40163.8 -16784.4 936.167 272.978 -5.96861 273.044 
36212 1
19471500 40654.5 -16883 936.5 981.5 -197.167 1001.11 
36212.5 1
19471500 40987.8 -16688.2 935.667 674.764 394.399 781.574 
36213 1
19471500 41162.5 -16577.5 935 345.875 219.142 409.454 
36213.5 1
19471500 41324.6 -16701.9 935 331.459 -254.431 417.852 
36214 1
19471500 41632.9 -17007.9 935 621.64 -616.935 875.811 
36214.5 1
19471500 41577.8 -16999.2 935 -110.554 17.3681 111.91 
36215 1
19471500 40880.9 -16725.6 935 -1347.83 529.274 1448.02 
36215.5 1
19471500 40302.7 -16573.8 935.083 -1127.21 295.871 1165.39 
36216 1
19471500 40008.7 -16570.9 944.417 -591.549 5.86855 591.578 
36216.5 1
19471500 39959.4 -16628 941.333 -99.8986 -115.788 152.927 
36217 1
19471500 39992.2 -16729.9 942.417 65.6667 -203.833 214.15 
36217.5 1
19471500 39988.3 -16737.1 943.333 -7.78661 -14.2478 16.2368 
36218 1
19471500 40034.5 -16808.8 940.667 92.3333 -143.333 170.499 
36218.5 1
19471500 40044.7 -16978.3 943.167 20.7907 -346.796 347.419 
36219 1
19471500 39789.5 -16767.6 958.083 -514.449 424.899 667.231 
36219.5 1
19471500 39778.6 -16438.8 961.385 -21.2176 640.813 641.164 
36220 1
19471500 40390.8 -16244.3 957 1193.41 379.167 1252.19 
36220.5 1
19471500 40928.2 -16303.5 957 1096.77 -120.748 1103.4 
36221 1
19471500 41089.7 -16444.9 957 322.833 -282.833 429.204 
36221.5 1
19471500 41186.2 -16606 957 193.387 -322.812 376.306 
36222 1
19471500 41258.5 -16847.3 957 145.248 -484.605 505.904 
36222.5 1
19471500 41223.7 -16905.2 957 -71.2338 -118.269 138.064 
36223 1
19471500 41331.4 -16949.8 957 219.45 -90.8011 237.494 
36223.5 1
19471500 41514.6 -17159.8 957 353.665 -405.591 538.129 
36224 1
19471500 41556.6 -17142.1 957 83.5407 35.2987 90.6921 
36224.5 1
19471500 41540.9 -17201.2 957 -32.0157 -120.487 124.668 
36225 1
19471500 41672.2 -17141.4 957 260.066 118.482 285.784 
36225.5 1
19471500 41662 -16961.7 957 -20.6237 361.548 362.136 
36226 1
19471500 41460.1 -16776.7 957 -412.075 377.675 558.967 
36226.5 1
19471500 41077.1 -16594.1 957 -752.456 358.71 833.584 
36227 1
19471500 40660.7 -16588.2 957 -837.86 11.9048 837.945 
36227.5 1
19471500 40304 -16690 954 -706.271 -201.65 734.494 
36228 1
19471500 40789.8 -16773.4 954.5 967.795 -166.169 981.957 
36228.5 1
19471500 41126.8 -16785.4 957 663.222 -23.622 663.642 
36229 1
19471500 41417.5 -16899.9 957 571.129 -224.936 613.828 
36229.5 1
19471500 41640.5 -17024.7 957 461.792 -258.297 529.121 
36230 1
19471500 41701.5 -17050.8 957 125.514 -53.8409 136.575 
36230.5 1
19471500 41669.6 -17074.6 957 -63.8333 -47.5 79.5672 
36231 1
19471500 41303.3 -16918.6 957 -726.687 309.524 789.86 
36231.5 1
19471500 40505.2 -16529.6 956.917 -1583.66 771.825 1761.73 
36232 1
19471500 40207.7 -16525.2 956.5 -585.63 8.69423 585.694 
36232.5 1
19471500 40133.3 -16529.2 957 -144.057 -7.75194 144.265 
36233 1
19471500 40214.9 -16562 956.909 169.596 -68.2606 182.818 
36233.5 1
19471500 40272.5 -16600.8 956 113.965 -76.7708 137.411 
36234 1
19471500 40384.7 -16431.1 956 218.298 330.128 395.776 
36234.5 1
19471500 40575.5 -16526.7 956 381.667 -191.167 426.865 
36235 1
19471500 40794.1 -16596 956 444.275 -140.921 466.089 
36235.5 1
19471500 40432.9 -16853.6 955.417 -732.59 -522.481 899.819 
36236 1
19471500 40127.2 -16974.5 955 -622.709 -246.266 669.637 
36236.5 1
19471500 40100.6 -16873.3 955 -53.8124 204.791 211.743 
36237 1
19471500 40017.6 -16880.3 954.917 -165.669 -13.9721 166.257 
36237.5 1
19471500 39933.8 -16734 954.5 -167.667 292.667 337.292 
36238 1
19471500 39672 -16661.6 952.769 -510.234 141.101 529.385 
36238.5 1
19471500 39735.5 -16662.9 956.364 127.601 -2.5978 127.628 
36239 1
19471500 39715.2 -16667.2 959.167 -41.6744 -8.91357 42.617 
36239.5 1
19471500 39578.2 -16591.6 965.833 -270.751 149.539 309.302 
36240 1
19471500 39975.6 -16393.2 976.167 796.259 397.629 890.021 
36240.5 1
19471500 40360.4 -16495.6 973.538 751.565 -200.095 777.745 
36241 1
19471500 40758.9 -16633.8 973.083 793.889 -275.335 840.279 
36241.5 1
19471500 41181.5 -16847.4 974 843.403 -426.25 944.996 
36242 1
19471500 41333 -16925 974 303.684 -155.542 341.2 
36242.5 1
19471500 41561 -17033.1 974 453.28 -214.865 501.627 
36243 1
19471500 41724 -17003.7 974 330.629 59.6037 335.958 
36243.5 1
19471500 41685.5 -17005.2 974 -77.0769 -3.07692 77.1383 
36244 1
19471500 41639.8 -17016.3 974 -90.7121 -22.0727 93.359 
36244.5 1
19471500 41661.2 -17078.9 974 44.2493 -129.304 136.666 
36245 1
19471500 41605.8 -17130.6 974 -111.502 -103.957 152.446 
36245.5 1
19471500 41608 -17136.2 974 4.40379 -11.3482 12.1728 
36246 1
19471500 41672.8 -17148.5 974 129.408 -24.6174 131.729 
36246.5 1
19471500 41635.1 -17165.1 974 -73.3134 -32.1882 80.0683 
36247 1
19471500 41640.8 -17147 974 11.1237 35.4449 37.1494 
36247.5 1
19471500 41674.7 -17065.2 974 69.0767 166.497 180.258 
36248 1
19471500 41571.9 -17096.2 974 -203.869 -61.3426 212.898 
36248.5 1
19471500 41516.8 -17094.2 974 -109.241 3.79538 109.307 
36249 1
19471500 41525.7 -17114.3 974 18.1973 -40.9864 44.8445 
36249.5 1
19471500 41534.5 -17109.6 974 17.7733 9.55734 20.18 
36250 1
19471500 41208.8 -16823.5 974 -647.423 568.678 861.714 
36250.5 1
19471500 40720.4 -16624.8 974 -942.976 383.576 1018 
36251 1
19471500 40338.4 -16566.8 971.917 -787.563 119.786 796.62 
36251.5 1
19471500 40118.9 -16820.7 967.462 -445.22 -515.096 680.841 
36252 1
19471500 40072.9 -16848.6 965.692 -89.6686 -54.4309 104.896 
36252.5 1
19471500 39991.7 -16709.2 966.154 -164.435 282.155 326.574 
36253 1
19471500 39935 -16606.7 966.214 -110.727 200.228 228.805 
36253.5 1
19471500 40201.7 -16492.6 963.667 535.475 229.145 582.444 
36254 1
19471500 40372 -16566 959 344.108 -148.283 374.697 
36254.5 1
19471500 40423.3 -16503.9 959 103.704 125.522 162.82 
36255 1
19471500 40529 -16453.6 959 213.038 101.344 235.915 
36255.5 1
19471500 40513.9 -16456.9 958.071 -29.9859 -6.59123 30.7017 
36256 1
19471500 40544.4 -16550.1 956.714 62.2636 -189.846 199.795 
36256.5 1
19471500 40584.7 -16906.2 955.286 80.4106 -710.721 715.256 
36257 1
19471500 40471.2 -16929.6 954.857 -223.866 -46.0693 228.557 
36257.5 1
19471500 40235.3 -16635.8 954.077 -465.299 579.34 743.06 
36258 1
19471500 40194.3 -16614.8 953.5 -82.4434 42.2793 92.6523 
36258.5 1
19471500 40316.8 -16589.1 955.231 247.846 52.1385 253.271 
36259 1
19471500 40232.5 -16651.7 968.231 -166.794 -123.991 207.831 
36259.5 1
19471500 40241.5 -16766.9 962.75 17.7808 -228.62 229.31 
36260 1
19471500 40278.7 -16842 966.923 75.136 -151.684 169.273 
36260.5 1
19471500 40421.3 -16948.3 960.333 280.238 -208.906 349.536 
36261 1
19471500 40325.4 -16591.6 960 -193.771 720.707 746.301 
36261.5 1
19471500 40272.8 -16436.6 960 -107.264 315.682 333.408 
36262 1
19471500 40326.3 -16369.2 960 108.249 136.027 173.842 
36262.5 1
19471500 40398.2 -16292.6 960 143.26 152.722 209.398 
36263 1
19471500 40591.2 -16392.1 960 387.383 -199.799 435.873 
36263.5 1
19471500 40737.2 -16502.6 960 284.047 -214.981 356.229 
36264 1
19471500 41085.3 -16604.8 960 685.367 -201.28 714.312 
36264.5 1
19471500 41284 -16849.1 960 394.964 -485.586 625.932 
36265 1
19471500 41576.8 -16994.3 960 610.038 -302.478 680.91 
36265.5 1
19471500 41648.8 -17041.2 960 147.27 -96.068 175.834 
36266 1
19471500 41590.5 -17124.3 960 -111.676 -159.114 194.394 
36266.5 1
19471500 41542 -17131 960 -95.1735 -13.1222 96.0738 
36267 1
19471500 41510.7 -17120.3 960 -63.5565 21.6362 67.1383 
36267.5 1
19471500 41465.8 -17090.8 960 -90.3756 59.3561 108.124 
36268 1
19471500 41439.8 -17082.2 960 -51.7928 17.2643 54.5944 
36268.5 1
19471500 41403.6 -17087.2 960 -73.6592 -10.353 74.3832 
36269 1
19471500 41053.5 -16849.7 960 -704.393 478.035 851.285 
36269.5 1
19471500 40627.6 -16637.7 960 -845.073 420.635 943.971 
36270 1
19471500 40532.8 -16524.3 960.167 -186.884 223.537 291.366 
36270.5 1
19471500 40371.8 -16557.6 960.5 -320.717 -66.2351 327.485 
36271 1
19471500 40260.4 -16557.8 962.833 -225.54 -0.506073 225.54 
36271.5 1
19471500 40245.7 -16642.2 961 -28.865 -165.199 167.702 
36272 1
19471500 40213.4 -16793.1 956.091 -66.7418 -311.655 318.721 
36272.5 1
19471500 40107.1 -16897 955.917 -216.457 -211.627 302.721 
36273 1
19471500 39954.4 -16818.2 955.083 -296.44 153.074 333.629 
36273.5 1
19471500 39790.5 -16756.5 950.75 -322.037 121.153 344.072 
36274 1
19471500 39506.4 -16477.4 936.818 -588.274 577.922 824.658 
36274.5 1
19471500 39348.1 -16410.8 929.5 -325.011 136.613 352.555 
36275 1
19471500 39004.8 -16472.9 948.308 -658.805 -119.174 669.497 
36275.5 1
19471500 38950.2 -16694 1005.18 -109.11 -441.271 454.561 
36276 1
19471500 38853.1 -16696.6 1022.33 -201.868 -5.37075 201.939 
36276.5 1
19471500 38948.5 -16711.9 1033.08 184.276 -29.6134 186.641 
36277 1
19471500 39000.4 -16489.9 1032 104.276 446.708 458.717 
36277.5 1
19471500 39072.9 -16713.7 1005.92 149.594 -461.356 485.003 
36278 1
19471500 39352.3 -16864 988.083 556.607 -299.469 632.054 
36278.5 1
19471500 39522.5 -16884.9 977.083 332.357 -40.8529 334.858 
36279 1
19471500 39786.6 -16848.3 967.091 530.394 73.5822 535.474 
36279.5 1
19471500 40447.8 -16765.4 967 1314.34 164.724 1324.62 
36280 1
19471500 41122.9 -16763.3 966.818 1353.02 4.29647 1353.03 
36280.5 1
19471500 41658 -16913.4 966.583 1083.18 -303.935 1125.01 
36281 1
19471500 41673.2 -16928.9 967 29.9736 -30.6324 42.8575 
36281.5 1
19471500 41736.9 -16975 967 128.27 -92.723 158.274 
36282 1
19471500 41749.1 -16944.2 967 24.0448 60.9354 65.5079 
36282.5 1
19471500 41674.7 -16860.4 967 -149.431 168.173 224.97 
36283 1
19471500 41668.4 -16867.8 967 -12.2549 -14.3791 18.8929 
36283.5 1
19471500 41612 -16928.8 967 -115.845 -125.397 170.717 
36284 1
19471500 41634.5 -16938.8 967 45.9184 -20.269 50.1929 
36284.5 1
19471500 41364.9 -16859.6 967 -533.828 156.766 556.371 
36285 1
19471500 40648.5 -16624.4 966.333 -1401.99 460.209 1475.59 
36285.5 1
19471500 40253.6 -16590.5 966.545 -800.94 68.8887 803.898 
36286 1
19471500 40203.8 -16656.2 965.5 -102.055 -134.827 169.096 
36286.5 1
19471500 40131.8 -16648.2 965 -141.732 15.748 142.604 
36287 1
19471500 39813.7 -16733.9 965 -627.548 -168.968 649.897 
36287.5 1
19471500 39690.1 -16730.2 956.833 -241.374 7.16146 241.48 
36288 1
19471500 39289.3 -16662.5 938.182 -814.656 137.796 826.227 
36288.5 1
19471500 39204.6 -16674.7 928 -173.9 -25.0762 175.699 
36289 1
19471500 38966.9 -16494.1 914.417 -473.44 359.728 594.6 
36289.5 1
19471500 39021.5 -16587.7 911 108.606 -186.171 215.534 
36290 1
19471500 39187.7 -16550.5 903.308 334.3 74.9814 342.605 
36290.5 1
19471500 39210.2 -16479.8 900.083 44.9356 140.86 147.853 
36291 1
19471500 39124.6 -16397.5 907 -171.612 164.907 238.002 
36291.5 1
19471500 39087.2 -16728.1 927.417 -75.4856 -667.923 672.175 
36292 1
19471500 39032.5 -16853.6 918.692 -108.987 -250.064 272.782 
36292.5 1
19471500 39344.9 -16904.7 908.417 614.918 -100.495 623.075 
36293 1
19471500 39804 -16882.3 908.692 909.076 44.2752 910.153 
36293.5 1
19471500 40557.9 -16845.6 914 1492.9 72.7215 1494.67 
36294 1
19471500 40997.8 -16789.6 914 912.517 116.183 919.884 
36294.5 1
19471500 41039.2 -16798.5 914 81.5036 -17.6282 83.3882 
36295 1
19471500 40921.9 -16885.8 914 -231.694 -172.355 288.77 
36295.5 1
19471500 40689.5 -16712 914 -476.264 356.045 594.639 
36296 1
19471500 40328.4 -16778.3 919.417 -717.86 -131.875 729.872 
36296.5 1
19471500 40223.2 -16725.1 925.167 -211.771 107.143 237.332 
36297 1
19471500 40147.5 -16586.9 927.077 -148 270.372 308.229 
36297.5 1
19471500 40097.7 -16487.4 927.917 -97.7878 195.111 218.244 
36298 1
19471500 40014.4 -16439.9 934.417 -168.522 96.1538 194.024 
36298.5 1
19471500 40155.4 -16414 942.769 279.698 51.422 284.386 
36299 1
19471500 40259.9 -16372.7 943 212.033 83.8404 228.007 
36299.5 1
19471500 40310.5 -16589.2 943 102.06 -436.466 448.24 
36300 1
19471500 40393.6 -16813.5 941.385 162.577 -438.958 468.098 
36300.5 1
19471500 40491.8 -16882.4 941 198.42 -139.303 242.438 
36301 1
19471500 40450.1 -16833.4 941 -84.7367 99.7145 130.856 
36301.5 1
19471500 40510.5 -16883.4 941 120.637 -100.055 156.73 
36302 1
19471500 40864.3 -16764.4 941 717.793 241.314 757.271 
36302.5 1
19471500 40986.8 -16594.5 941 250.026 346.69 427.443 
36303 1
19471500 41044.8 -16490.2 941 114.851 206.702 236.467 
36303.5 1
19471500 41081.8 -16494.1 941 71.4179 -7.58816 71.8199 
36304 1
19471500 40910 -16630.8 941 -342.17 -272.423 437.372 
36304.5 1
19471500 40408.7 -16660.5 940.769 -992.688 -58.6697 994.421 
36305 1
19471500 40250.4 -16692.3 941 -312.861 -62.9371 319.129 
36305.5 1
19471500 40233.4 -16692.7 940 -34.4177 -0.728143 34.4254 
36306 1
19471500 40212.6 -16711.8 947.462 -41.9381 -38.5132 56.9392 
36306.5 1
19471500 40357.3 -16874.8 956.75 291.183 -327.929 438.549 
36307 1
19471500 40741.4 -16852.9 954.231 780.592 44.3637 781.852 
36307.5 1
19471500 41264.7 -16957.5 955 1020.09 -203.779 1040.25 
36308 1
19471500 41028.8 -17053.7 955 -475.522 -193.962 513.559 
36308.5 1
19471500 41240.4 -17025.3 955 427.376 57.2909 431.199 
36309 1
19471500 41438.2 -16966.6 955 395.538 117.385 412.589 
36309.5 1
19471500 41586.2 -16985.9 955 297.189 -38.7705 299.707 
36310 1
19471500 41607.5 -16972.6 955 43.0458 26.8842 50.7514 
36310.5 1
19471500 41365.8 -17013.2 955 -483.385 -81.2308 490.162 
36311 1
19471500 40960.8 -16663 955 -813.099 703.275 1075.05 
36311.5 1
19471500 40821.2 -16644.5 955 -280.949 37.2233 283.405 
36312 1
19471500 40758.2 -16803.9 955 -123.047 -311.244 334.684 
36312.5 1
19471500 40604.8 -16799.4 955 -298.499 8.75486 298.628 
36313 1
19471500 40330.1 -16789.1 955 -550.406 20.4886 550.787 
36313.5 1
19471500 40224.5 -16726.1 954.933 -212.609 126.895 247.598 
36314 1
19471500 40004.8 -16578.1 952.667 -443.771 298.99 535.096 
36314.5 1
19471500 39576.7 -16576.4 951.267 -863.172 3.36022 863.179 
36315 1
19471500 39433.5 -16665 954.923 -283.422 -175.446 333.331 
36315.5 1
19471500 39180.6 -16504.2 968.769 -507.878 322.83 601.796 
36316 1
19471500 39072.5 -16582.2 988.923 -216.154 -155.846 266.478 
36316.5 1
19471500 39108.3 -16784.8 997.846 71.9703 -407.677 413.981 
36317 1
19471500 39061.4 -16768.8 972.615 -94.603 32.103 99.9016 
36317.5 1
19471500 39790.3 -16868.7 961 1469.6 -201.303 1483.33 
36318 1
19471500 40978.8 -16784.5 955.786 2367.49 167.714 2373.42 
36318.5 1
19471500 41648.5 -16970.6 955 1308.11 -363.507 1357.68 
36319 1
19471500 41722.9 -16991.7 955 145.852 -41.3273 151.594 
36319.5 1
19471500 41725.5 -17066.8 955 5.16418 -150.416 150.505 
36320 1
19471500 41651.8 -17080.3 955 -152.652 -28.0698 155.211 
36320.5 1
19471500 41250.5 -16937.8 955 -793.098 281.697 841.64 
36321 1
19471500 40651.8 -16705.1 955 -1209.52 470.073 1297.65 
36321.5 1
19471500 40349.9 -16614.1 955 -598.863 180.568 625.493 
36322 1
19471500 40153.1 -16630.2 957.308 -386.731 -31.5853 388.019 
36322.5 1
19471500 40247.5 -16729.5 962.833 189.605 -199.49 275.22 
36323 1
19471500 40303.1 -16863.4 962.75 114.369 -275.549 298.341 
36323.5 1
19471500 40412.5 -16926.2 960.385 216.591 -124.384 249.766 
36324 1
19471500 40457 -16998.4 956.167 86.8196 -140.713 165.342 
36324.5 1
19471500 40479.8 -16964.8 953.615 46.3732 68.5284 82.7442 
36325 1
19471500 40493.8 -16887.7 953.583 28.3586 156.395 158.945 
36325.5 1
19471500 40610.8 -16842.3 961.846 235.451 91.2655 252.521 
36326 1
19471500 40931.3 -16657.5 956.154 624.831 360.174 721.207 
36326.5 1
19471500 41133.2 -16636.4 953 407.142 42.5843 409.363 
36327 1
19471500 41239.5 -16759.6 953 214.569 -248.886 328.609 
36327.5 1
19471500 41303.4 -16844.4 953 126.394 -167.591 209.91 
36328 1
19471500 41206.7 -16873 953 -195.798 -57.861 204.169 
36328.5 1
19471500 41320.6 -16956.8 953 221.21 -162.659 274.575 
36329 1
19471500 41539.8 -16961.8 953 445.396 -10.2929 445.514 
36329.5 1
19471500 41621.8 -16982.4 953 165.851 -41.5177 170.968 
36330 1
19471500 41661 -17030.2 953 76.0269 -92.9052 120.048 
36330.5 1
19471500 41711.5 -16984.4 953 102.227 92.7411 138.026 
36331 1
19471500 41733.4 -16899.6 953 46.1404 178.596 184.46 
36331.5 1
19471500 41667.5 -16858.5 953 -126.933 79.2327 149.632 
36332 1
19471500 41665.3 -16870.3 953 -4.37525 -23.5551 23.958 
36332.5 1
19471500 41402.3 -16739.5 953 -526.051 261.59 587.502 
36333 1
19471500 40868.2 -16568 953 -1064.03 341.71 1117.55 
36333.5 1
19471500 40622.9 -16746.5 953 -496.445 -361.258 613.974 
36334 1
19471500 40257.1 -16739.3 952 -737.58 14.3714 737.72 
36334.5 1
19471500 39997 -16682.4 950.833 -536.254 117.354 548.945 
36335 1
19471500 39766.5 -16657.1 950.692 -449.243 49.3952 451.95 
36335.5 1
19471500 39952.8 -16859.4 945.583 371.68 -403.872 548.87 
36336 1
19471500 40026.2 -16886.3 943.308 149.655 -54.7679 159.362 
36336.5 1
19471500 40174.1 -16904.5 946.077 293.346 -36.1722 295.567 
36337 1
19471500 40244.7 -16493.6 943.923 137.652 801.02 812.761 
36337.5 1
19471500 40491.9 -16301.2 939.333 490.525 381.677 621.524 
36338 1
19471500 40711.2 -16397.5 940.846 434.133 -190.67 474.159 
36338.5 1
19471500 40982.5 -16562.9 940 554.9 -338.197 649.839 
36339 1
19471500 41138.5 -16665.4 940 316.352 -207.846 378.521 
36339.5 1
19471500 41284.3 -16909.5 940 295.287 -494.161 575.664 
36340 1
19471500 41346.1 -16999.9 940 122.995 -180.126 218.113 
36340.5 1
19471500 40908.1 -16961.6 940 -875.987 76.6795 879.337 
36341 1
19471500 40481.2 -16758.3 939.154 -853.859 406.551 945.706 
36341.5 1
19471500 40291.2 -16679.9 938.154 -371.82 153.395 402.219 
36342 1
19471500 39970.9 -16528.5 951.923 -634.12 299.924 701.472 
36342.5 1
19471500 39807.8 -16468.3 958.833 -326.346 120.256 347.798 
36343 1
19471500 39460.7 -16642.5 953.417 -711.236 -356.899 795.76 
36343.5 1
19471500 39190.6 -16813.1 945.923 -534.755 -337.776 632.499 
36344 1
19471500 39028.2 -16612.8 955.417 -322.154 397.309 511.505 
36344.5 1
19471500 38925.5 -16614.5 937.538 -207.08 -3.28267 207.106 
36345 1
19471500 39004.9 -16745.6 927.333 154.132 -254.605 297.625 
36345.5 1
19471500 39120.7 -16708.6 980.167 233.838 74.7475 245.495 
36346 1
19471500 39276.4 -16790.2 937.833 318.507 -166.837 359.557 
36346.5 1
19471500 39358.8 -16900.2 942.077 163.723 -218.815 273.286 
36347 1
19471500 39477.4 -16963.7 925.333 236.821 -126.619 268.545 
36347.5 1
19471500 39724.8 -17068.2 923 510.164 -215.596 553.849 
36348 1
19471500 39932.5 -17075.7 923.154 408.04 -14.6592 408.303 
36348.5 1
19471500 40621 -16922.5 923.846 1347.28 299.865 1380.25 
36349 1
19471500 40419.4 -16614.8 923 -409.722 625.261 747.545 
36349.5 1
19471500 40535.8 -16586.2 923 241.555 59.501 248.775 
36350 1
19471500 40578.5 -16554.5 918.769 81.0178 60.1053 100.879 
36350.5 1
19471500 40468.3 -16498.2 908.25 -225.673 115.345 253.442 
36351 1
19471500 40342.8 -16781.1 906 -255.731 -576.022 630.238 
36351.5 1
19471500 40448.4 -16876.3 906 206.684 -186.362 278.296 
36352 1
19471500 40566.2 -16958.1 906 234.6 -162.887 285.603 
36352.5 1
19471500 40254.9 -16650.2 906.385 -623.709 616.926 877.275 
36353 1
19471500 40020.3 -16565.2 905.385 -466.432 168.986 496.1 
36353.5 1
19471500 39857.6 -16654.2 930 -320.892 -175.542 365.769 
36354 1
19471500 39332.8 -16812.7 956.667 -1071.15 -323.339 1118.89 
36354.5 1
19471500 39069.2 -16556.8 945.923 -544.62 528.714 759.045 
36355 1
19471500 39076 -16404.4 970.643 13.4767 300.024 300.326 
36355.5 1
19471500 39068.2 -16389.8 977.846 -15.4756 28.6213 32.5373 
36356 1
19471500 39197.9 -16430.6 971.071 258.001 -81.1068 270.45 
36356.5 1
19471500 39350.5 -16464.4 961 301.601 -66.6833 308.884 
36357 1
19471500 39430.5 -16623.7 940.846 161.616 -321.834 360.134 
36357.5 1
19471500 40198.3 -16746.8 947.286 1520.29 -243.749 1539.71 
36358 1
19471500 40601.9 -16782.9 947.692 807.275 -72.2747 810.504 
36358.5 1
19471500 40812.2 -16750.2 948 435.42 67.6859 440.649 
36359 1
19471500 41020.1 -16673.9 948 408.472 149.906 435.11 
36359.5 1
19471500 41063.9 -16721.6 948 86.0122 -93.6873 127.183 
36360 1
19471500 41094.4 -16836.7 948 61.5385 -232.479 240.486 
36360.5 1
19471500 40867.8 -16910.9 948 -462.323 -151.491 486.511 
36361 1
19471500 40701.1 -16885.1 947.643 -334.746 51.9109 338.747 
36361.5 1
19471500 40596.6 -16936.8 946.923 -208.222 -103.137 232.365 
36362 1
19471500 40788.9 -17005.7 947.571 388.511 -139.128 412.671 
36362.5 1
19471500 41482.1 -17142.4 948 1351.29 -266.36 1377.3 
36363 1
19471500 41707.9 -17074.5 948 439.261 132.093 458.692 
36363.5 1
19471500 41673.6 -17072.5 948 -70.0811 4.00314 70.1953 
36364 1
19471500 41664.9 -17028.9 948 -17.674 88.9325 90.6717 
36364.5 1
19471500 41603.5 -16936.7 948 -120.75 181.2 217.747 
36365 1
19471500 41404.1 -16751.8 948 -397.973 369.108 542.792 
36365.5 1
19471500 40902.3 -16537.8 948 -1007.57 429.564 1095.32 
36366 1
19471500 40524.5 -16579.2 948 -758.727 -83.1016 763.265 
36366.5 1
19471500 40297.1 -16749.7 947.692 -455.681 -341.606 569.508 
36367 1
19471500 40311.3 -16824.6 947 28.192 -148.711 151.36 
36367.5 1
19471500 40333.8 -16659.2 948.615 44.4338 326.901 329.907 
36368 1
19471500 40248.3 -16652 947 -171.955 14.5488 172.569 
36368.5 1
19471500 40277.8 -16657.8 951.167 60.3326 -11.9536 61.5054 
36369 1
19471500 40227.1 -16575.9 968.923 -103.204 166.823 196.166 
36369.5 1
19471500 39805.8 -16625.6 963.385 -829.346 -97.8195 835.095 
36370 1
19471500 39059.5 -16823.8 950 -1454.64 -386.415 1505.09 
36370.5 1
19471500 38989.5 -17146.5 974.538 -140 -645.385 660.395 
36371 1
19471500 39153.1 -17196.8 973 331.062 -101.811 346.364 
36371.5 1
19471500 39010.1 -16782 963.385 -289.487 839.744 888.241 
36372 1
19471500 39153.5 -16440.2 941.231 278.566 663.779 719.862 
36372.5 1
19471500 39164.4 -16368.8 929.167 22.2004 145.722 147.404 
36373 1
19471500 39151.9 -16470.6 931.714 -25.5275 -206.954 208.523 
36373.5 1
19471500 38981.5 -16472.4 927.857 -333.38 -3.63433 333.4 
36374 1
19471500 38959.5 -16520.3 920.4 -45.5234 -98.9768 108.944 
36374.5 1
19471500 39124.5 -16480.5 912.533 331.325 80.0535 340.859 
36375 1
19471500 39178 -16512.7 910 105.588 -63.5614 123.244 
36375.5 1
19471500 39168.7 -16511.5 920 -18.8797 2.49649 19.044 
36376 1
19471500 39252.5 -16585.2 925.929 166.948 -146.918 222.388 
36376.5 1
19471500 39249.1 -16807.6 926.286 -6.68337 -433.584 433.635 
36377 1
19471500 39318.5 -16792.7 913.923 137.831 29.6638 140.987 
36377.5 1
19471500 39377.7 -16847 908.214 121.761 -111.744 165.265 
36378 1
19471500 39092.2 -16927.2 897.846 -576.734 -161.927 599.035 
36378.5 1
19471500 39138.2 -16811.6 895.308 92.215 232.005 249.66 
36379 1
19471500 39064.6 -16742.5 939.385 -145.621 136.938 199.894 
36379.5 1
19471500 39049.6 -16561.1 953.462 -30.1205 364.226 365.469 
36380 1
19471500 39124.9 -16395.5 973.077 150.015 329.911 362.417 
36380.5 1
19471500 39521.7 -16398 969.75 788.755 -5.04664 788.771 
36381 1
19471500 40144.8 -16473.8 966.077 1271.64 -154.631 1281 
36381.5 1
19471500 40963.8 -16654.5 966 1612.2 -355.694 1650.98 
36382 1
19471500 41092.3 -16748.6 966.308 246.242 -180.371 305.236 
36382.5 1
19471500 41256.2 -16897.6 966.917 331.698 -301.555 448.284 
36383 1
19471500 41461.9 -16987.2 967 419.056 -182.581 457.104 
36383.5 1
19471500 41501.9 -16954.2 967 77.9727 64.3275 101.083 
36384 1
19471500 41589.6 -16971.5 967 178.171 -35.1001 181.596 
36384.5 1
19471500 41625.8 -16988.9 967 72.3809 -34.7766 80.302 
36385 1
19471500 41618.6 -16941.9 967 -14.6724 94.9624 96.0893 
36385.5 1
19471500 41572.2 -16888.4 967 -94.1775 108.584 143.736 
36386 1
19471500 41513.9 -16824.2 967 -115.081 126.938 171.338 
36386.5 1
19471500 41453.2 -16740.7 967 -122.74 168.661 208.595 
36387 1
19471500 41402.4 -16782.1 967 -101.361 -82.6552 130.79 
36387.5 1
19471500 40890.9 -16663.2 967 -1008.81 234.537 1035.72 
36388 1
19471500 40614.5 -16654.9 967 -551.653 16.4543 551.898 
36388.5 1
19471500 40456.2 -16514.9 967 -312.823 276.693 417.633 
36389 1
19471500 40345.4 -16524.6 966.917 -224.814 -19.6078 225.668 
36389.5 1
19471500 40299.6 -16658.6 966.917 -93.9208 -274.59 290.208 
36390 1
19471500 40339.9 -16844.8 967 79.5656 -367.382 375.899 
36390.5 1
19471500 40305.5 -16776.3 966.417 -68.0298 135.401 151.53 
36391 1
19471500 40166.6 -16569.2 966.462 -278.885 415.869 500.723 
36391.5 1
19471500 39936.2 -16461.6 972.083 -457.24 213.586 504.665 
36392 1
19471500 39510.8 -16668.9 972.917 -864.668 -421.409 961.892 
36392.5 1
19471500 39272.8 -16796 961.333 -481.781 -257.254 546.162 
36393 1
19471500 39074.6 -16848.6 951.385 -388.499 -103.167 401.964 
36393.5 1
19471500 38989.3 -16774.6 939.833 -169.547 147.181 224.518 
36394 1
19471500 38833.8 -16681.2 967.417 -318.818 191.257 371.785 
36394.5 1
19471500 38892.1 -16747.5 1023.17 118.564 -134.654 179.413 
36395 1
19471500 39002.8 -16891 1062.15 215.762 -279.727 353.271 
36395.5 1
19471500 39689 -16917.1 1047.42 1361.57 -51.7526 1362.55 
36396 1
19471500 40420.9 -16847.8 1031.92 1490.67 141.039 1497.32 
36396.5 1
19471500 40734.2 -16765.4 1026.83 622.929 163.85 644.118 
36397 1
19471500 40933.7 -16780.9 1025.75 398.833 -31 400.036 
36397.5 1
19471500 41022.1 -16756.2 1025 176.833 49.5 183.631 
36398 1
19471500 40763.8 -16737 1025 -517.702 38.4102 519.125 
36398.5 1
19471500 40502.9 -16658 1025 -529.074 160.243 552.808 
36399 1
19471500 40304.5 -16603.7 1025 -385.2 105.452 399.374 
36399.5 1
19471500 40336.3 -16448.8 1025 62.0994 302.459 308.768 
36400 1
19471500 40328.7 -16365.2 1025 -15.3434 168.031 168.73 
36400.5 1
19471500 40109.1 -16355 1024.92 -441.869 20.4303 442.341 
36401 1
19471500 39890.1 -16481.7 1021.17 -450.617 -260.631 520.562 
36401.5 1
19471500 39331.3 -16763.5 1000 -1108.68 -559.269 1241.76 
36402 1
19471500 39244.2 -16784.1 986.917 -174.631 -41.1721 179.419 
36402.5 1
19471500 39219.2 -16848.5 966.462 -48.99 -126.48 135.636 
36403 1
19471500 39164.7 -16872.8 976.333 -110.678 -49.2667 121.148 
36403.5 1
19471500 39188.7 -16874.2 963.231 47.6699 -2.93803 47.7604 
36404 1
19471500 39397.8 -16860.3 937.5 410.08 27.2499 410.985 
36404.5 1
19471500 39707.5 -16878.2 929.833 635.866 -36.6188 636.919 
36405 1
19471500 39871.2 -16874 945.167 337.457 8.59107 337.566 
36405.5 1
19471500 40089 -16919.5 948.615 429.652 -89.8195 438.94 
36406 1
19471500 40131.7 -16893.2 1006.33 84.4884 52.2214 99.3246 
36406.5 1
19471500 40263 -16917.1 1023.92 258.022 -46.975 262.263 
36407 1
19471500 40386.8 -16965.9 1024 248.163 -97.8752 266.767 
36407.5 1
19471500 40548.7 -17025.5 1024 329.652 -121.429 351.305 
36408 1
19471500 41020.2 -16846.8 1024 919.178 348.478 983.019 
36408.5 1
19471500 41105.2 -16824.5 1024 172.634 45.2627 178.469 
36409 1
19471500 41090.2 -16820.6 1024 -30.1462 7.80043 31.1391 
36409.5 1
19471500 41248.1 -16784.1 1024 315.229 72.9183 323.552 
36410 1
19471500 41531.8 -16972.1 1024 579.082 -383.673 694.652 
36410.5 1
19471500 41604.1 -17073.6 1024 145.665 -204.637 251.187 
36411 1
19471500 41634.7 -17095.8 1024 59.7095 -43.2795 73.7451 
36411.5 1
19471500 41684.6 -17140.5 1024 99.0101 -88.6425 132.893 
36412 1
19471500 41604.1 -17133.1 1024 -160.945 14.7802 161.622 
36412.5 1
19471500 41535.1 -17157.5 1024 -136.494 -48.3538 144.806 
36413 1
19471500 41589.9 -17186.1 1024 110.365 -57.4104 124.405 
36413.5 1
19471500 41005.7 -16895.9 1024 -1173.17 582.627 1309.87 
36414 1
19471500 40321.4 -16623.4 1022.38 -1385.24 551.697 1491.06 
36414.5 1
19471500 40272.3 -16487.5 1021.85 -96.7987 267.941 284.89 
36415 1
19471500 40358 -16406.3 1022 173.818 164.716 239.466 
36415.5 1
19471500 40334.5 -16332.9 1022 -47.0171 147.115 154.445 
36416 1
19471500 40236.3 -16317.2 1021.46 -190.37 30.5605 192.807 
36416.5 1
19471500 40114.4 -16449.2 1022.67 -248.251 -268.865 365.947 
36417 1
19471500 39892 -16484.8 1023.23 -446.62 -71.6456 452.33 
36417.5 1
19471500 39494.6 -16715.2 1022.58 -798.025 -462.658 922.441 
36418 1
19471500 38982.8 -16642.3 1036.69 -1046.65 149.166 1057.23 
36418.5 1
19471500 38830.9 -16717.5 1062.38 -301.881 -149.411 336.832 
36419 1
19471500 38826.7 -16823.5 1068.23 -8.3612 -209.638 209.805 
36419.5 1
19471500 38899.8 -16831.4 1064.85 142.6 -15.2946 143.418 
36420 1
19471500 39021.6 -16851.5 1051.54 245.502 -40.4777 248.817 
36420.5 1
19471500 39083.8 -16830 1037.92 124.711 43.0091 131.919 
36421 1
19471500 39129 -16848.2 1029.25 91.7761 -36.9241 98.9255 
36421.5 1
19471500 39253.9 -16541.1 1021.15 257.043 631.872 682.153 
36422 1
19471500 39340.4 -16420.4 1001.46 173.967 242.842 298.725 
36422.5 1
19471500 39779.6 -16579.5 989.692 859.551 -311.305 914.188 
36423 1
19471500 40516.2 -16662.3 980.615 1452.89 -163.405 1462.05 
36423.5 1
19471500 40980.1 -16683.3 980 927.705 -42.0513 928.658 
36424 1
19471500 41053.6 -16713.8 980 150.307 -62.3722 162.734 
36424.5 1
19471500 41215.3 -16746.8 980 317.107 -64.5802 323.616 
36425 1
19471500 41152.2 -16650.6 980 -123.643 188.6 225.516 
36425.5 1
19471500 41222.8 -16687.3 980 143.002 -74.5436 161.265 
36426 1
19471500 41302.3 -16732.8 980 157.54 -89.9721 181.422 
36426.5 1
19471500 41621.8 -16915.9 980 646.813 -370.744 745.532 
36427 1
19471500 41625 -17066.9 980 6.5024 -310.075 310.143 
36427.5 1
19471500 41619.9 -17105.9 980 -9.95475 -76.4706 77.1158 
36428 1
19471500 41629.2 -17070.5 980 18.1708 69.8062 72.1324 
36428.5 1
19471500 41578 -16878.1 980 -101.698 382.462 395.752 
36429 1
19471500 41584.7 -16821.9 980 13.4384 112.772 113.569 
36429.5 1
19471500 41513.5 -16757.3 980 -140.975 127.9 190.348 
36430 1
19471500 40959.8 -16619.2 980 -1109.68 276.913 1143.71 
36430.5 1
19471500 40784.3 -16837.8 980 -344.042 -428.808 549.765 
36431 1
19471500 40690.1 -16738.6 980 -195.081 205.513 283.359 
36431.5 1
19471500 40362.3 -16703.9 980.308 -671.671 71.0251 675.416 
36432 1
19471500 40290.2 -16675.6 982.615 -139.145 54.6481 149.491 
36432.5 1
19471500 40243.3 -16637.2 982.25 -95.5141 78.1372 123.403 
36433 1
19471500 40231.8 -16635.5 980.462 -23.6485 3.65739 23.9296 
36433.5 1
19471500 40192 -16617.1 972.286 -76.7746 35.3642 84.5279 
36434 1
19471500 40239.8 -16561.3 967.5 94.6252 110.608 145.561 
36434.5 1
19471500 40230.1 -16637.3 965.071 -19.6248 -153.535 154.784 
36435 1
19471500 40093.1 -16728.2 965 -273.989 -181.736 328.783 
36435.5 1
19471500 40084.4 -16795 965.231 -17.6315 -135.591 136.732 
36436 1
19471500 39989.5 -16570 964.231 -188.937 448.207 486.402 
36436.5 1
19471500 39825.5 -16696.2 960 -328.154 -252.462 414.031 
36437 1
19471500 39480.2 -16757.9 962.583 -698.977 -124.87 710.044 
36437.5 1
19471500 39350.9 -16698.5 952.462 -260.572 119.869 286.821 
36438 1
19471500 39244.4 -16646.3 941.75 -210.072 102.817 233.884 
36438.5 1
19471500 39125.9 -16691.9 927.417 -238.911 -91.9019 255.978 
36439 1
19471500 39023 -16752.9 964 -209.18 -123.984 243.163 
36439.5 1
19471500 39041.6 -16587.9 972.769 36.3582 322.253 324.298 
36440 1
19471500 39129.3 -16490.2 1005.67 171.659 191.141 256.908 
36440.5 1
19471500 39213.2 -16339.9 1000.83 171.609 307.43 352.084 
36441 1
19471500 39177.7 -16494.2 997.333 -71.8855 -311.616 319.8 
36441.5 1
19471500 38963.6 -16778.1 1026.69 -421.361 -558.878 699.921 
36442 1
19471500 39078.1 -16744.5 1033.83 228.936 67.1538 238.582 
36442.5 1
19471500 39038.6 -16744.2 990.615 -78.9359 0.538462 78.9377 
36443 1
19471500 39130.2 -16595.5 982.25 179.512 291.629 342.45 
36443.5 1
19471500 39245.1 -16530.4 986.917 238.912 135.308 274.567 
36444 1
19471500 39435 -16626.7 972.308 386.796 -196.081 433.657 
36444.5 1
19471500 40101.2 -16639.2 971.231 1303.63 -24.5371 1303.86 
36445 1
19471500 40836.3 -16704.5 973 1461.59 -129.76 1467.34 
36445.5 1
19471500 41007.8 -16760.2 973 349.313 -113.348 367.243 
36446 1
19471500 41267.2 -16840 973 514.69 -158.425 538.521 
36446.5 1
19471500 41365.5 -16809.3 973 194.246 60.6567 203.496 
36447 1
19471500 41586.5 -16966.9 973 441.923 -315.218 542.824 
36447.5 1
19471500 41635.8 -17017.2 973 102.139 -104.21 145.918 
36448 1
19471500 41659.2 -17060.3 973 45.5203 -83.7698 95.3388 
36448.5 1
19471500 41576.9 -17081.3 973 -161.084 -41.1461 166.256 
36449 1
19471500 40931.8 -16710.2 973 -1322.06 760.417 1525.15 
36449.5 1
19471500 40613.8 -16535 973 -624.566 344.303 713.18 
36450 1
19471500 40304.6 -16583.2 972.5 -618.526 -96.3333 625.982 
36450.5 1
19471500 40196.2 -16806.8 971 -215.413 -444.538 493.98 
36451 1
19471500 40126.8 -16828.1 970.167 -135.97 -41.7106 142.224 
36451.5 1
19471500 40027.7 -16795.2 968.083 -206.855 68.5456 217.916 
36452 1
19471500 40074.2 -16946.3 968 91.8424 -297.944 311.778 
36452.5 1
19471500 40218.2 -16914.6 967.167 289.609 63.8317 296.56 
36453 1
19471500 40370.5 -16958 966.077 310.33 -88.425 322.682 
36453.5 1
19471500 40428.5 -16984.5 965.692 112.91 -51.7319 124.197 
36454 1
19471500 40468.8 -16920 965.077 78.7224 125.806 148.406 
36454.5 1
19471500 40357 -16915.3 965 -230.611 9.62199 230.811 
36455 1
19471500 40289.8 -16826.3 968.462 -139.613 185.084 231.836 
36455.5 1
19471500 40256.6 -16904.8 973.769 -66.3289 -156.61 170.077 
36456 1
19471500 40326.8 -16994 975 137.287 -174.62 222.126 
36456.5 1
19471500 40555 -17079.8 976.846 453.739 -170.515 484.721 
36457 1
19471500 40708.3 -17064.8 978 309.14 30.2807 310.619 
36457.5 1
19471500 41009.4 -17084.5 978 599.704 -39.266 600.988 
36458 1
19471500 41087 -17003.2 978 149.548 156.514 216.475 
36458.5 1
19471500 41067.4 -16845.1 978 -40.4614 326.751 329.247 
36459 1
19471500 41141.8 -16882.9 978 150.511 -76.5987 168.882 
36459.5 1
19471500 41531.8 -16999.9 978 775.475 -232.592 809.605 
36460 1
19471500 41630.4 -16981.5 978 199.093 37.2831 202.554 
36460.5 1
19471500 41658.8 -16949.1 978 56.7839 64.6272 86.0295 
36461 1
19471500 41649.8 -16919.1 978 -17.738 58.721 61.3416 
36461.5 1
19471500 41613 -16868.4 978 -73.2455 100.917 124.696 
36462 1
19471500 41580.2 -16881.3 978 -66.2955 -26.1471 71.2655 
36462.5 1
19471500 41620.5 -16831.9 978 79.1566 97.2643 125.404 
36463 1
19471500 41666.1 -16885.4 978 90.8801 -106.561 140.051 
36463.5 1
19471500 41679.9 -16964.7 978 28.4052 -162.731 165.192 
36464 1
19471500 40865.4 -16761.5 977.769 -1629.06 406.41 1678.99 
36464.5 1
19471500 40263.5 -16689.4 977.833 -1208.6 144.668 1217.23 
36465 1
19471500 40244.5 -16661.6 977.615 -38.4615 56.1642 68.0713 
36465.5 1
19471500 40133.8 -16578.9 971.583 -218.798 163.436 273.1 
36466 1
19471500 40150.9 -16509.9 969.769 34.2776 137.712 141.914 
36466.5 1
19471500 40196.5 -16491.3 970 90.9719 37.1053 98.2481 
36467 1
19471500 39806.2 -16746 962.385 -788.423 -514.478 941.434 
36467.5 1
19471500 39796 -16771.3 942.077 -20.0603 -49.6229 53.5243 
36468 1
19471500 39664.6 -16823.9 938 -259.141 -103.778 279.149 
36468.5 1
19471500 39636.7 -16847.4 932.583 -56.4621 -47.4618 73.7603 
36469 1
19471500 39596.5 -16835.3 927.923 -80.4172 24.2665 83.9988 
36469.5 1
19471500 38875.4 -16567.8 925.25 -1433.64 531.758 1529.08 
36470 1
19471500 38787.8 -16470.6 925 -176.91 196.4 264.33 
36470.5 1
19471500 38745.6 -16479 925 -84.8007 -16.8366 86.456 
36471 1
19471500 38703.2 -16664.9 1033.75 -82.4247 -361.003 370.293 
36471.5 1
19471500 38724 -16807.8 1060.92 43.3125 -297.124 300.264 
36472 1
19471500 38735.3 -16861.1 1062 23.2669 -109.555 111.998 
36472.5 1
19471500 39010.2 -16498.2 1058.54 550.948 727.147 912.297 
36473 1
19471500 39130.2 -16409.8 1036.62 236.535 174.329 293.835 
36473.5 1
19471500 39225.6 -16462.4 1041.15 186.448 -102.614 212.821 
36474 1
19471500 39650.2 -16632.5 1024.5 849.269 -340.231 914.885 
36474.5 1
19471500 40355.5 -16700.2 1021 1404.8 -134.769 1411.25 
36475 1
19471500 40783.5 -16677.2 1016.23 839.216 45.098 840.427 
36475.5 1
19471500 41041.2 -16781.9 1016.92 522.728 -212.501 564.271 
36476 1
19471500 41193.7 -16847.8 1017 311.224 -134.524 339.054 
36476.5 1
19471500 41583.5 -16981.4 1017 774.94 -265.51 819.163 
36477 1
19471500 41679.5 -17017.5 1017 187.575 -70.5379 200.4 
36477.5 1
19471500 41665.2 -16941.3 1017 -28.5385 152.385 155.034 
36478 1
19471500 41584.5 -16858.7 1017 -160.499 164.296 229.68 
36478.5 1
19471500 41193.6 -16731 1017 -788.138 257.392 829.104 
36479 1
19471500 40593.8 -16545.1 1016.5 -1219 377.879 1276.23 
36479.5 1
19471500 40197.2 -16582.2 1015.92 -777.803 -72.8381 781.206 
36480 1
19471500 40206.6 -16586.3 1017 19.088 -8.30479 20.8164 
36480.5 1
19471500 40202.5 -16490.4 1016.23 -8.26011 192.282 192.459 
36481 1
19471500 40222 -16484.1 1008.67 39.3128 12.6786 41.3067 
36481.5 1
19471500 40261.5 -16459.8 1006.85 82.5438 50.5995 96.8183 
36482 1
19471500 40595.3 -16426.9 1005.38 650.622 64.1775 653.78 
36482.5 1
19471500 40449.2 -16462.9 1002.33 -288.652 -71.1336 297.287 
36483 1
19471500 40371.2 -16577.7 1000.08 -160.864 -236.651 286.148 
36483.5 1
19471500 40312.5 -16907.8 993.769 -116.917 -657.677 667.988 
36484 1
19471500 40245.5 -16933.9 992.833 -130.425 -50.7208 139.94 
36484.5 1
19471500 40154.7 -16891.2 991 -183.502 86.1953 202.738 
36485 1
19471500 39983.8 -16755 988.923 -335.751 267.682 429.398 
36485.5 1
19471500 39904.7 -16547.5 985 -158.205 415 444.133 
36486 1
19471500 40112.2 -16332.7 979.333 415 429.667 597.36 
36486.5 1
19471500 40161.8 -16290 979.846 99.4039 85.5043 131.119 
36487 1
19471500 40283.2 -16347.6 979.077 239.417 -113.64 265.018 
36487.5 1
19471500 40418.9 -16293.8 979 276.503 109.705 297.471 
36488 1
19471500 40632.2 -16328.1 979 440.732 -70.9234 446.402 
36488.5 1
19471500 40975.2 -16532.5 979 677.866 -404.074 789.163 
36489 1
19471500 41197.1 -16814.1 979 435.847 -553.121 704.205 
36489.5 1
19471500 41307 -16803.7 979 217.669 20.5636 218.639 
36490 1
19471500 41443.9 -16827.7 979 280.58 -49.1803 284.858 
36490.5 1
19471500 41644.7 -16932.1 979 393.708 -204.665 443.727 
36491 1
19471500 41207.9 -16899.6 979 -859.825 63.8899 862.196 
36491.5 1
19471500 40728.2 -16699.1 979 -981.123 410.099 1063.38 
36492 1
19471500 40433.9 -16601.6 977.692 -596.817 197.691 628.707 
36492.5 1
19471500 40272.3 -16666 978 -332.542 -132.479 357.959 
36493 1
19471500 40311.3 -16732.5 977.615 77.5348 -132.13 153.199 
36493.5 1
19471500 40243.5 -16781.4 975 -130.651 -94.2112 161.076 
36494 1
19471500 40323.8 -16633.6 975 158.696 292.01 332.347 
36494.5 1
19471500 40095.1 -16543.3 975.267 -461.156 181.989 495.767 
36495 1
19471500 40080.5 -16513.5 974 -29.4872 60.3914 67.2057 
36495.5 1
19471500 40155.8 -16452.8 966.692 149.2 120.259 191.632 
36496 1
19471500 40119.1 -16437 966 -73.0999 31.3504 79.5389 
36496.5 1
19471500 40694.2 -16357.1 965.923 1168.86 162.445 1180.09 
36497 1
19471500 41350.2 -16483.1 967 1327.94 -255.061 1352.21 
36497.5 1
19471500 41466.4 -16878.8 967 232.462 -791.538 824.968 
36498 1
19471500 41625.3 -17079.5 967 319.765 -403.653 514.961 
36498.5 1
19471500 41651.9 -17089.5 967 52.9005 -19.9572 56.5399 
36499 1
19471500 41654 -17096.1 967 4.11726 -12.9979 13.6344 
36499.5 1
19471500 41616.9 -17135.4 967 -74.3153 -78.8372 108.342 
36500 1
19471500 41623 -17095.8 967 12.3897 80.5917 81.5385 
36500.5 1
19471500 41635.9 -17132.7 967 24.9 -70.9945 75.2345 
36501 1
19471500 41657.2 -16999 967 42.1481 264.214 267.555 
36501.5 1
19471500 41725.3 -17094.2 967 138.946 -194.388 238.94 
36502 1
19471500 41688.6 -17129.5 967 -72.8531 -70.0168 101.044 
36502.5 1
19471500 41671.1 -17095.4 967 -34.58 67.3014 75.6654 
36503 1
19471500 41674.8 -17074.7 967 7.59144 42.9607 43.6262 
36503.5 1
19471500 41716.5 -16973.8 967 84.3434 203.704 220.475 
36504 1
19471500 41727.8 -16947.2 967 22.0533 52.0598 56.5382 
36504.5 1
19471500 41676.4 -16858.8 967 -101.487 174.863 202.18 
36505 1
19471500 41548.3 -16775 967 -259.804 169.878 310.414 
36505.5 1
19471500 41417.4 -16777.2 967 -263.945 -4.36828 263.981 
36506 1
19471500 41169.6 -16588 967 -498.659 380.617 627.319 
36506.5 1
19471500 40922.3 -16608.4 967 -502.541 -41.4973 504.251 
36507 1
19471500 40569.3 -16625.2 967 -681.517 -32.4597 682.289 
36507.5 1
19471500 40254.5 -16748.2 967 -632.053 -246.89 678.561 
36508 1
19471500 40080.4 -16727.2 967.077 -351.84 42.4808 354.395 
36508.5 1
19471500 39962 -16622.2 966.583 -229.428 203.302 306.543 
36509 1
19471500 39859.1 -16651 963.333 -209.18 -58.435 217.189 
36509.5 1
19471500 39624.7 -16800.6 958.333 -480.362 -306.523 569.828 
36510 1
19471500 40007.8 -16818.4 957.417 781.803 -36.3946 782.649 
36510.5 1
19471500 40154.1 -16919.3 953.333 290.921 -200.63 353.394 
36511 1
19471500 40571.2 -16993.9 954 832.668 -148.869 845.871 
36511.5 1
19471500 41617.4 -17147.3 954 2067.46 -303.144 2089.57 
36512 1
19471500 41688.7 -17015.5 954 139.223 257.437 292.672 
36512.5 1
19471500 41668.2 -16893 954 -40.8718 245 248.386 
36513 1
19471500 41603.5 -16814.3 954 -131.659 160.015 207.217 
36513.5 1
19471500 41510.4 -16765.8 954 -189.167 98.5843 213.314 
36514 1
19471500 41582.2 -16824.8 954 141.467 -116.268 183.115 
36514.5 1
19471500 41567.6 -16823.9 954 -29.7498 1.85936 29.8079 
36515 1
19471500 41416.2 -16745.6 954 -300.455 155.36 338.246 
36515.5 1
19471500 40720.8 -16673.3 954 -1379.6 143.417 1387.04 
36516 1
19471500 40319.1 -16705.5 953.667 -821.575 -65.7805 824.204 
36516.5 1
19471500 40283.4 -16756.4 953.077 -70.135 -99.9698 122.118 
36517 1
19471500 40191 -16632.7 953 -182.94 244.986 305.753 
36517.5 1
19471500 40179.9 -16588 953.167 -22.619 91.1565 93.9208 
36518 1
19471500 40567.5 -16651.2 953.077 775.09 -126.308 785.314 
36518.5 1
19471500 41110.2 -16676 953 1051.88 -48.1515 1052.98 
36519 1
19471500 41457.8 -16833.7 953 693.817 -314.704 761.854 
36519.5 1
19471500 41751.1 -16925.2 953 609.667 -190.229 638.656 
36520 1
19471500 41611.2 -16889.3 953 -278.037 71.2902 287.031 
36520.5 1
19471500 41646.1 -16889.2 953 68.7427 0.278157 68.7433 
36521 1
19471500 41675.2 -16903.7 953 58.5676 -29.1165 65.4059 
36521.5 1
19471500 41626.4 -16856.5 953 -99.0534 95.6728 137.713 
36522 1
19471500 40998.4 -16627.2 953 -1246.1 454.899 1326.53 
36522.5 1
19471500 40442.2 -16640.2 953 -1086.36 -25.4282 1086.66 
36523 1
19471500 40289.5 -16648 953.5 -309.669 -15.7201 310.067 
36523.5 1
19471500 40160.2 -16786.5 953.333 -258.5 -277 378.882 
36524 1
19471500 40081 -17013.9 956.417 -160.751 -461.291 488.498 
36524.5 1
19471500 40329.2 -17190.2 955.923 480.137 -341.033 588.927 
36525 1
19471500 40657.2 -17142.8 956 655.872 94.7949 662.687 
36525.5 1
19471500 41164.2 -16904.1 956 1056.25 497.396 1167.5 
36526 1
19471500 41542.8 -16935.4 956 757.359 -62.6026 759.942 
36526.5 1
19471500 41602.9 -16933.2 956 114.87 4.11825 114.944 
36527 1
19471500 41545.8 -16863.5 956 -115.801 141.442 182.799 
36527.5 1
19471500 41447.8 -16703.7 956 -199.974 326.138 382.565 
36528 1
19471500 41238.1 -16632 956 -412.932 141.127 436.382 
36528.5 1
19471500 41126.8 -16531.6 956 -223.1 201.236 300.449 
36529 1
19471500 41166.8 -16403.6 956 81.3008 260.163 272.57 
36529.5 1
19471500 41208 -16367.3 956 81.8452 71.9755 108.991 
36530 1
19471500 41145.2 -16285.3 956 -123.932 161.685 203.718 
36530.5 1
19471500 41021.8 -16298.6 956 -253.251 -27.2074 254.708 
36531 1
19471500 40962.8 -16289.4 956 -118.686 18.5085 120.121 
36531.5 1
19471500 40992.5 -16344.8 956 56.8818 -106.248 120.516 
36532 1
19471500 41214.2 -16744.8 956 449.719 -811.164 927.488 
36532.5 1
19471500 41662.8 -17037.9 956 922.879 -603.237 1102.54 
36533 1
19471500 41823.5 -17035.6 956 321.385 4.61538 321.418 
36533.5 1
19471500 41775.2 -16999.5 956 -97.0034 72.5981 121.162 
36534 1
19471500 41705 -17040.4 956 -138.919 -81.0358 160.826 
36534.5 1
19471500 41671.6 -17003.8 956 -65.9775 72.2104 97.8129 
36535 1
19471500 41660.8 -16940.8 956 -21.5629 125.401 127.242 
36535.5 1
19471500 41648.9 -16908.4 956 -23.645 64.64 68.8288 
36536 1
19471500 41651.1 -16899.3 956 4.32499 18.2268 18.7329 
36536.5 1
19471500 41388.6 -16830.5 956 -519.726 136.177 537.27 
36537 1
19471500 40497.7 -16636.3 955.846 -1757.24 383.098 1798.52 
36537.5 1
19471500 40147.4 -16733.1 954.769 -693.679 -191.622 719.659 
36538 1
19471500 40024.8 -16761.9 955.308 -246.711 -58.0406 253.446 
36538.5 1
19471500 39770.2 -16743.9 964.846 -508.061 35.9281 509.33 
36539 1
19471500 40054 -16927.1 958.75 588.733 -380.001 700.719 
36539.5 1
19471500 40227.4 -17034.5 956.308 357.494 -221.398 420.499 
36540 1
19471500 40263.6 -16921.1 956.769 71.8864 224.969 236.176 
36540.5 1
19471500 40199.6 -16760.1 957.846 -125.737 316.306 340.381 
36541 1
19471500 40341.4 -16909.7 957.846 285.825 -301.644 415.554 
36541.5 1
19471500 40420.2 -16935.8 956.923 160.583 -53.2665 169.187 
36542 1
19471500 40461.8 -16867.8 955.154 84.0715 137.529 161.19 
36542.5 1
19471500 40609.1 -16905.6 955 282.178 -72.5548 291.356 
36543 1
19471500 40843.8 -16835 955 465.681 140.164 486.318 
36543.5 1
19471500 41167.5 -16818.1 955 633.449 33.1176 634.314 
36544 1
19471500 41560 -16916.8 955 800.942 -201.374 825.869 
36544.5 1
19471500 41619.9 -16963 955 121.057 -93.4343 152.921 
36545 1
19471500 41647.8 -16945.4 955 56.1575 35.3789 66.3727 
36545.5 1
19471500 41662.5 -17021.1 955 29.8535 -154.409 157.268 
36546 1
19471500 41608.6 -17114.9 955 -105.996 -184.737 212.985 
36546.5 1
19471500 41551.2 -17105.9 955 -111.21 17.4419 112.57 
36547 1
19471500 41413.7 -17053.7 955 -274.032 104.096 293.138 
36547.5 1
19471500 41142.1 -16823.8 955 -552.012 467.271 723.228 
36548 1
19471500 40650.1 -16737.7 954.5 -1002.02 175.362 1017.25 
36548.5 1
19471500 40660.2 -16651.5 955 20.5521 175.772 176.969 
36549 1
19471500 40450.9 -16520.4 955 -413.5 259.197 488.022 
36549.5 1
19471500 40110.8 -16566.1 959.846 -685.794 -92.1216 691.954 
36550 1
19471500 39879.5 -16647.7 962.077 -465.408 -164.216 493.529 
36550.5 1
19471500 39503.9 -16522.4 957.643 -732.172 244.179 771.816 
36551 1
19471500 38988.5 -16602.3 955 -1002.57 -155.407 1014.54 
36551.5 1
19471500 38910.6 -16698.8 1023.23 -160.336 -198.639 255.274 
36552 1
19471500 38982.6 -16791.6 1027.5 146.252 -188.466 238.556 
36552.5 1
19471500 38955.9 -16748.3 1048.5 -52.1387 84.7079 99.4679 
36553 1
19471500 39110.2 -16772.6 1041.64 303.115 -47.8529 306.869 
36553.5 1
19471500 39253.1 -16881 1024.67 287.563 -218.022 360.869 
36554 1
19471500 39402.7 -16876.9 991.333 301.478 8.19892 301.59 
36554.5 1
19471500 39530.2 -16907.5 962.133 257.643 -61.6835 264.924 
36555 1
19471500 39663.5 -16801.8 937.467 267.067 211.757 340.831 
36555.5 1
19471500 39805.8 -16859.4 963.714 282.94 -114.428 305.203 
36556 1
19471500 40321.7 -17045.5 952.214 1025.7 -370.065 1090.42 
36556.5 1
19471500 40593.1 -17047.1 965 536.42 -3.10559 536.429 
36557 1
19471500 40905.8 -16972.6 974.923 634.131 151.026 651.867 
36557.5 1
19471500 41328.2 -16915 975 874.662 119.287 882.758 
36558 1
19471500 41652.6 -16909.2 975 633.617 11.3002 633.718 
36558.5 1
19471500 41726.9 -16903.2 975 146.786 11.7871 147.259 
36559 1
19471500 41616.8 -16919.2 975 -226.175 -32.8147 228.544 
36559.5 1
19471500 41679.3 -16969.5 975 120.964 -97.1582 155.152 
36560 1
19471500 41679 -16949.2 975 -0.622859 41.0827 41.0875 
36560.5 1
19471500 41642.8 -16839.5 975 -74.2379 225.267 237.185 
36561 1
19471500 41705.3 -16877.1 975 123.932 -74.6337 144.669 
36561.5 1
19471500 41680.2 -16853.7 975 -50.8159 47.2416 69.3832 
36562 1
19471500 41514.7 -16783.5 975 -326.354 138.371 354.476 
36562.5 1
19471500 40964.7 -16607 975 -1059.73 340.151 1112.98 
36563 1
19471500 40573.2 -16695.7 975 -794.001 -179.851 814.115 
36563.5 1
19471500 40286.3 -16760.2 975 -580.855 -130.697 595.377 
36564 1
19471500 40319.1 -16798.2 975 65.6826 -76.0238 100.468 
36564.5 1
19471500 40259.9 -16822.5 974.077 -120.735 -49.7384 130.579 
36565 1
19471500 40215.9 -16826 974 -87.4879 -6.88179 87.7581 
36565.5 1
19471500 40196.2 -16863.7 973.833 -39.6505 -75.9409 85.669 
36566 1
19471500 40148.3 -16643.3 972.538 -95.6932 439.838 450.128 
36566.5 1
19471500 40257.1 -16721.7 970.462 212.856 -153.395 262.369 
36567 1
19471500 40259 -17005.2 970 3.83083 -564.856 564.869 
36567.5 1
19471500 40257.8 -16935.8 969.462 -2.52207 142.221 142.243 
36568 1
19471500 40347.2 -17012.3 969.417 175.797 -150.27 231.269 
36568.5 1
19471500 40455.7 -16954.5 966.077 212.632 113.474 241.016 
36569 1
19471500 40595.2 -16883.3 966 279.508 142.541 313.756 
36569.5 1
19471500 40918.8 -16850.7 966 655.066 66.075 658.39 
36570 1
19471500 41005.1 -16885.8 966 174.725 -70.967 188.587 
36570.5 1
19471500 40954.2 -16971.7 966 -100.698 -170.183 197.743 
36571 1
19471500 41095.3 -17006.2 966 279.411 -68.2661 287.63 
36571.5 1
19471500 41442.2 -17036.3 966 724.078 -62.9784 726.812 
36572 1
19471500 41645.8 -17035.3 966 404.126 2.035 404.131 
36572.5 1
19471500 41689.1 -17049.2 966 83.6185 -26.9305 87.8482 
36573 1
19471500 41711.8 -16891.6 966 45.1655 314.039 317.27 
36573.5 1
19471500 41675.1 -16826.2 966 -76.2301 135.828 155.757 
36574 1
19471500 41654.2 -16844.8 966 -40.4904 -35.9597 54.1532 
36574.5 1
19471500 41628.1 -16796.8 966 -52.1905 95.6804 108.989 
36575 1
19471500 41476.3 -16779.1 966 -314.182 36.7495 316.324 
36575.5 1
19471500 40950.6 -16586.7 966 -1028.8 376.499 1095.53 
36576 1
19471500 40527 -16526.2 966 -820.96 117.298 829.297 
36576.5 1
19471500 40299.6 -16760.5 966 -460.358 -474.359 661.019 
36577 1
19471500 40229 -16677.5 966 -143.171 168.357 221.002 
36577.5 1
19471500 40198.5 -16606.5 965.833 -62.5 145.492 158.348 
36578 1
19471500 40219.1 -16642.3 965.923 40.9899 -71.3301 82.2688 
36578.5 1
19471500 40202.4 -16570.8 965.333 -32.7313 140.585 144.345 
36579 1
19471500 40119 -16491.2 963.75 -166.833 159 230.466 
36579.5 1
19471500 40059.8 -16553.8 963.385 -116.139 -122.587 168.866 
36580 1
19471500 40200.8 -16332.5 962 278.618 437.291 518.509 
36580.5 1
19471500 40255.4 -16359.2 962 111.565 -54.4218 124.131 
36581 1
19471500 40246.3 -16343.2 962 -18.69 32.7503 37.7081 
36581.5 1
19471500 40157.7 -16585.2 961.769 -177.994 -485.905 517.48 
36582 1
19471500 40133 -16840.1 993.692 -48.9927 -505.647 508.015 
36582.5 1
19471500 40244.7 -16959.9 1004.23 219.005 -234.992 321.223 
36583 1
19471500 40334.3 -16956.3 1003 180.364 7.22282 180.509 
36583.5 1
19471500 40660 -16910.7 1003 670.096 93.9116 676.645 
36584 1
19471500 41238.9 -16840.8 1003 1148.66 138.584 1156.99 
36584.5 1
19471500 41578.2 -16992.2 1003 654.886 -292.248 717.136 
36585 1
19471500 41582.8 -16982.9 1003 9.37991 19.0084 21.1967 
36585.5 1
19471500 41413 -17083.3 1003 -344.32 -203.633 400.029 
36586 1
19471500 41357.4 -17078.2 1003 -107.782 9.98807 108.244 
36586.5 1
19471500 40881.8 -16800.8 1002.83 -966.568 563.66 1118.91 
36587 1
19471500 40841.2 -16646.1 1002.85 -84.7489 322.409 333.362 
36587.5 1
19471500 40730.6 -16622.8 1003 -215.895 45.5228 220.643 
36588 1
19471500 40381.2 -16655.7 1003 -692.003 -65.1942 695.067 
36588.5 1
19471500 40249.1 -16745.1 1002.77 -259.483 -175.608 313.321 
36589 1
19471500 40209.4 -16765.6 1002.83 -80.6103 -41.6797 90.7481 
36589.5 1
19471500 40289.2 -16644.8 1001.54 163.731 248.078 297.239 
36590 1
19471500 40272.4 -16548.4 1002.86 -32.4763 187.208 190.004 
36590.5 1
19471500 40197.5 -16559.1 987.077 -144.445 -20.6547 145.914 
36591 1
19471500 40094.8 -16525.9 978.077 -209.419 67.6609 220.078 
36591.5 1
19471500 39958.4 -16665.1 977.231 -279.634 -285.151 399.383 
36592 1
19471500 39787.5 -16841.9 957 -341.164 -352.986 490.909 
36592.5 1
19471500 39782.8 -16802.3 970.143 -9.33298 79.1165 79.6651 
36593 1
19471500 39662.8 -16696.2 950.857 -242.915 214.719 324.21 
36593.5 1
19471500 39367.8 -16580.3 940.429 -591.182 232.322 635.193 
36594 1
19471500 39009.1 -16665 928.143 -718.866 -169.768 738.641 
36594.5 1
19471500 39080.6 -16726.4 919.714 146.064 -125.219 192.391 
36595 1
19471500 39084.1 -16777.9 984.286 6.76247 -101.578 101.803 
36595.5 1
19471500 39098.6 -16749.6 1032.64 28.7129 56.0113 62.942 
36596 1
19471500 39158.7 -16505.4 1024.5 117.696 477.914 492.194 
36596.5 1
19471500 39137.1 -16444.5 1006.23 -42.7616 120.195 127.575 
36597 1
19471500 39176.9 -16420.2 989.692 82.157 50.119 96.2376 
36597.5 1
19471500 39154.5 -16425.1 991.5 -44.0532 -9.51014 45.068 
36598 1
19471500 39292.5 -16579.1 1007.62 269.081 -300.206 403.148 
36598.5 1
19471500 39683.9 -16614.4 994.923 803.665 -72.5004 806.928 
36599 1
19471500 40385.4 -16705.8 991.615 1440.37 -187.806 1452.56 
36599.5 1
19471500 40964.6 -16709.6 991.286 1142.38 -7.34768 1142.4 
36600 1
19471500 41175.4 -16767.1 991 421.626 -115.011 437.031 
36600.5 1
19471500 41058 -16826.6 990.214 -239.073 -121.17 268.026 
36601 1
19471500 40524.3 -16801.6 988.929 -1050.62 49.072 1051.76 
36601.5 1
19471500 40285.5 -16681.2 988.923 -478.606 241.307 535.997 
36602 1
19471500 40217.2 -16599.6 987.929 -139.565 166.993 217.635 
36602.5 1
19471500 40079.8 -16686 986.786 -276.516 -173.901 326.654 
36603 1
19471500 40080.1 -16790.3 987 0.71144 -207.74 207.742 
36603.5 1
19471500 40126 -16739.9 984.214 89.5647 98.4933 133.127 
36604 1
19471500 40208 -16804.6 981.214 162.055 -128.035 206.531 
36604.5 1
19471500 40096 -16843.7 975.615 -224 -78.0989 237.224 
36605 1
19471500 39957.7 -16697.2 972.143 -279.931 296.514 407.777 
36605.5 1
19471500 39652.1 -16628.6 964.286 -606.434 136.196 621.54 
36606 1
19471500 39072.8 -16594.7 979.923 -1167.79 68.3047 1169.79 
36606.5 1
19471500 38954.6 -16625 972.769 -238.368 -61.1042 246.076 
36607 1
19471500 39007.5 -16703.4 909.357 104.93 -155.612 187.684 
36607.5 1
19471500 39102.4 -16826 898.071 182.907 -236.168 298.715 
36608 1
19471500 39055.2 -16790.4 953.308 -97.5161 73.5855 122.165 
36608.5 1
19471500 39393.4 -16794.6 979.357 688.648 -8.52711 688.701 
36609 1
19471500 39882.9 -16774.8 972.857 963.723 38.9483 964.51 
36609.5 1
19471500 40659.8 -16642.4 973 1526.24 260.174 1548.26 
36610 1
19471500 40957.1 -16611.2 973 599.377 62.7548 602.654 
36610.5 1
19471500 41202.6 -16688.7 973 491.973 -155.278 515.896 
36611 1
19471500 41589.6 -16993.5 973 764.909 -602.267 973.556 
36611.5 1
19471500 41599.5 -17055.3 973 20.0499 -125.404 126.997 
36612 1
19471500 41675 -17078.5 973 149.209 -45.878 156.103 
36612.5 1
19471500 41698.6 -17124 973 47.8044 -92.1053 103.772 
36613 1
19471500 41701.1 -17102.8 973 4.97534 41.7604 42.0557 
36613.5 1
19471500 41559.9 -16941.8 973 -279.774 318.812 424.163 
36614 1
19471500 41293.6 -16777.9 973 -544.405 335.086 639.265 
36614.5 1
19471500 40750.1 -16697.1 973 -1125.42 167.416 1137.8 
36615 1
19471500 40411.1 -16694.7 973 -671.155 4.75247 671.172 
36615.5 1
19471500 40292.8 -16665 970.692 -235.785 59.0969 243.078 
36616 1
19471500 40223.7 -16649.4 967.357 -137.834 31.0807 141.295 
36616.5 1
19471500 40176.3 -16656.7 967.923 -90.1266 -13.8094 91.1784 
36617 1
19471500 40087 -16565 966.846 -180.056 184.864 258.059 
36617.5 1
19471500 39818.9 -16609.8 961.154 -544.872 -91.1507 552.443 
36618 1
19471500 39984.7 -16690.1 964.833 338.944 -164.084 376.572 
36618.5 1
19471500 39696.8 -16803.1 970.538 -571.072 -224.194 613.503 
36619 1
19471500 39295.9 -16636.9 965.5 -789.231 327.087 854.325 
36619.5 1
19471500 39068.7 -16608.3 982.231 -459.968 57.9129 463.6 
36620 1
19471500 39014.8 -16674.2 1014.69 -106.567 -130.131 168.198 
36620.5 1
19471500 38982.2 -16681.9 1025.54 -65.6017 -15.6638 67.4458 
36621 1
19471500 39086.9 -16773.8 1030.23 212.358 -186.457 282.598 
36621.5 1
19471500 39100.7 -16859.6 1013 27.7047 -172.574 174.784 
36622 1
19471500 39071.5 -16928.6 1000.85 -59.7766 -141.104 153.244 
36622.5 1
19471500 39048.6 -16903.7 1049.31 -45.3297 49.4505 67.0831 
36623 1
19471500 39122.6 -16865.8 1051.54 145.669 74.5003 163.615 
36623.5 1
19471500 39240.5 -16839.6 1036.85 233.359 51.9421 239.07 
36624 1
19471500 39382.5 -16853.4 1037.31 285.714 -27.7047 287.054 
36624.5 1
19471500 40232.5 -16818.7 1028.31 1734.85 70.8006 1736.29 
36625 1
19471500 40817.9 -16692.2 1027.5 1166.12 251.948 1193.02 
36625.5 1
19471500 41032.5 -16661.6 1027 414.957 59.1855 419.157 
36626 1
19471500 41192.2 -16664.7 1027 314.355 -6.05694 314.413 
36626.5 1
19471500 41405.8 -16731.2 1027 435.911 -135.662 456.533 
36627 1
19471500 41581.1 -16886.2 1027 354.913 -313.895 473.807 
36627.5 1
19471500 41244.7 -16834.5 1027 -674.117 103.746 682.054 
36628 1
19471500 40405.7 -16677.2 1024.57 -1671.27 313.242 1700.37 
36628.5 1
19471500 40094.2 -16558 1024.46 -612.103 234.213 655.382 
36629 1
19471500 40093.2 -16656.3 1024.92 -1.87237 -199.407 199.416 
36629.5 1
19471500 40254.2 -16552.8 1020.62 323.139 207.909 384.245 
36630 1
19471500 40265.9 -16502.9 1011 23.8244 100.903 103.678 
36630.5 1
19471500 40333 -16502.1 1006.38 135.783 1.71286 135.794 
36631 1
19471500 40336.9 -16616.3 1003.38 7.87767 -229.379 229.514 
36631.5 1
19471500 40361.7 -16812.8 1000.08 49.243 -390.58 393.672 
36632 1
19471500 40358.4 -16947.9 1000 -6.53694 -267.102 267.182 
36632.5 1
19471500 40350.1 -16864.4 1000.23 -16.6154 167.077 167.901 
36633 1
19471500 40559.7 -16856.3 1000.38 426.915 16.4499 427.232 
36633.5 1
19471500 41052.5 -16766.3 1000 966.29 176.514 982.279 
36634 1
19471500 41283.6 -16775.9 1000.08 447.898 -18.6771 448.287 
36634.5 1
19471500 41571.1 -17045.2 1000.69 579.56 -542.959 794.162 
36635 1
19471500 41668.8 -17123.2 1001 193.834 -154.609 247.943 
36635.5 1
19471500 41635.6 -17185.8 1001 -68.8504 -130.04 147.142 
36636 1
19471500 41713.5 -17179.8 1001 156.851 12.2014 157.325 
36636.5 1
19471500 41668.5 -17105.6 1001 -89.1089 146.839 171.762 
36637 1
19471500 41589.4 -17141.4 1001 -157.051 -70.9707 172.343 
36637.5 1
19471500 41584.9 -17149.6 1001 -8.95891 -16.5276 18.7996 
36638 1
19471500 41544.8 -17219.8 1001 -80.1538 -140.308 161.589 
36638.5 1
19471500 41557 -17163.8 1001 24.6528 113.629 116.273 
36639 1
19471500 41594.7 -17169.8 1001 76.455 -12.2094 77.4237 
36639.5 1
19471500 41669 -17157.5 1001 146.275 24.2277 148.268 
36640 1
19471500 41667.7 -17136.2 1001 -2.63117 42.7178 42.7988 
36640.5 1
19471500 41648.5 -17173.2 1001 -38.7717 -74.5968 84.0709 
36641 1
19471500 41651.8 -17214.1 1001 6.72886 -81.2051 81.4834 
36641.5 1
19471500 41591 -17253.2 1001 -121.936 -78.4646 145 
36642 1
19471500 41558.1 -17230.2 1001 -67.0531 46.9998 81.8847 
36642.5 1
19471500 41614.8 -17159.8 1001 111.819 138.674 178.14 
36643 1
19471500 41683.6 -17080.3 1001 136.329 157.502 208.309 
36643.5 1
19471500 41723.3 -17028.2 1001 79.3846 104.154 130.958 
36644 1
19471500 41647.2 -17065.3 1001 -149.758 -72.9861 166.596 
36644.5 1
19471500 41653.2 -17036.3 1001 12.0724 58.3501 59.5859 
36645 1
19471500 41732.1 -16980.2 1001 157.692 112.154 193.508 
36645.5 1
19471500 41720.9 -17060.9 1001 -22.3973 -162.033 163.573 
36646 1
19471500 41666.3 -16826.2 1001 -109.231 469.538 482.076 
36646.5 1
19471500 41438.7 -16471.4 1001 -451.618 703.907 836.328 
36647 1
19471500 41174.6 -16270.6 1001 -527.1 400.737 662.136 
36647.5 1
19471500 40773.1 -16440.8 1001 -799.877 -338.952 868.73 
36648 1
19471500 40300.1 -16740.2 1001 -963.34 -609.745 1140.09 
36648.5 1
19471500 40264.2 -16771.2 1000.38 -71.9802 -62.4035 95.2646 
36649 1
19471500 40448.2 -16774.5 1001 367.846 -6.46154 367.903 
36649.5 1
19471500 40563.5 -16781.4 1001 231.232 -13.8739 231.648 
36650 1
19471500 40858.9 -16609.5 1001 581.336 338.356 672.634 
36650.5 1
19471500 41007.1 -16600.4 1001 290.058 17.8383 290.606 
36651 1
19471500 41363.5 -16704.3 1001 731.796 -213.394 762.275 
36651.5 1
19471500 41665.5 -16978.4 1001 612.732 -555.937 827.349 
36652 1
19471500 41685.5 -17064.3 1001 38.9874 -167.776 172.246 
36652.5 1
19471500 41669.7 -17110.6 1001 -31.1067 -90.958 96.13 
36653 1
19471500 41660 -17031.3 1001 -19.6078 160.847 162.038 
36653.5 1
19471500 41462.6 -16812 1001 -391.636 435.091 585.391 
36654 1
19471500 40977.3 -16599.8 1001 -990.424 433.124 1080.99 
36654.5 1
19471500 40624 -16673.7 1001 -708.031 -148.186 723.372 
36655 1
19471500 40563.7 -16720.2 1001 -120.857 -93.0653 152.537 
36655.5 1
19471500 40412.8 -16742.2 998.154 -304.74 -44.4444 307.964 
36656 1
19471500 40301 -16648.2 1000.46 -224.141 188.377 292.788 
36656.5 1
19471500 40214.1 -16594.5 1001 -174.896 108.033 205.571 
36657 1
19471500 40070.4 -16619 996.077 -285.671 -48.7842 289.806 
36657.5 1
19471500 39883.2 -16575.3 995.071 -362.032 84.5537 371.774 
36658 1
19471500 39403.9 -16726.4 968.571 -945.478 -297.971 991.32 
36658.5 1
19471500 39273.9 -16798.2 927.846 -260.912 -144.325 298.169 
36659 1
19471500 39052.3 -16802.6 922.154 -463.631 -9.17284 463.721 
36659.5 1
19471500 38964.4 -16718.9 918.286 -172.452 164.092 238.046 
36660 1
19471500 39084.4 -16484.5 940.615 239.576 467.845 525.619 
36660.5 1
19471500 39070.1 -16412.2 962.923 -29.3792 148.476 151.355 
36661 1
19471500 39193.6 -16350.5 1005.07 243.579 121.757 272.315 
36661.5 1
19471500 39244.2 -16343.4 998.429 97.9552 13.816 98.9248 
36662 1
19471500 39474.3 -16425.7 989.769 471.503 -168.72 500.781 
36662.5 1
19471500 39964.4 -16538.2 989.429 972.462 -223.258 997.761 
36663 1
19471500 40507.2 -16643.2 988.769 1076.84 -208.366 1096.81 
36663.5 1
19471500 40658.4 -16709.5 988 307.38 -134.772 335.627 
36664 1
19471500 41098.3 -16832.2 988.385 878.09 -244.741 911.559 
36664.5 1
19471500 41391.6 -16791 990 585.444 82.1434 591.179 
36665 1
19471500 41688.4 -16991.4 990 583.13 -393.769 703.63 
36665.5 1
19471500 41601.8 -17014.9 990 -174.015 -47.1777 180.297 
36666 1
19471500 41321.9 -17072.3 990 -578.195 -118.563 590.226 
36666.5 1
19471500 41175.9 -17072.9 990 -288.668 -1.08587 288.67 
36667 1
19471500 40577.4 -16830.8 990 -1159.88 469.131 1251.16 
36667.5 1
19471500 40289.8 -16591.2 990 -587.957 489.887 765.299 
36668 1
19471500 40283.8 -16550.4 989.786 -12.4958 84.1282 85.0512 
36668.5 1
19471500 40281.4 -16438.8 986 -4.62185 218.908 218.956 
36669 1
19471500 40194.9 -16526.8 986.857 -168.616 -171.54 240.535 
36669.5 1
19471500 40119.8 -16635 990.538 -148.678 -214.286 260.813 
36670 1
19471500 40106.2 -16929.2 992 -27.5499 -591.859 592.5 
36670.5 1
19471500 39909.3 -16661.6 984.077 -397.669 540.482 671.015 
36671 1
19471500 39579.8 -16525.9 968.923 -679.461 279.778 734.808 
36671.5 1
19471500 39114.5 -16706.1 975.692 -949.608 -367.661 1018.3 
36672 1
19471500 38979.1 -16828.1 995.357 -265.331 -239.205 357.239 
36672.5 1
19471500 38966.3 -16800.9 1018.29 -24.8207 52.5372 58.1053 
36673 1
19471500 38923 -16693.8 1002.62 -87.4459 216.184 233.2 
36673.5 1
19471500 38906.9 -16706.3 990.933 -32.3313 -24.8908 40.8028 
36674 1
19471500 38963.7 -16697.5 1012.73 114.42 17.5721 115.761 
36674.5 1
19471500 39018.9 -16736.3 1004.07 111.38 -78.2492 136.12 
36675 1
19471500 38929.3 -16788.7 1024.93 -180.282 -105.567 208.916 
36675.5 1
19471500 38879 -16814.5 1057.69 -97.6052 -49.9577 109.647 
36676 1
19471500 38946.8 -16677.6 1055.17 135.667 273.756 305.529 
36676.5 1
19471500 39033.3 -16752.7 1080.15 175.761 -152.661 232.803 
36677 1
19471500 39081.5 -16772.5 1077.46 97.0844 -40.0124 105.007 
36677.5 1
19471500 39105.9 -16747 1074.15 49.7186 51.9074 71.8771 
36678 1
19471500 39181.4 -16862.4 1059.93 147.184 -224.868 268.754 
36678.5 1
19471500 39325.4 -16883.2 1052.62 276.839 -40.1416 279.734 
36679 1
19471500 39262 -16842.4 1039.08 -132.051 85.0962 157.095 
36679.5 1
19471500 39245.1 -16876 1028.43 -33.3145 -66.4336 74.3187 
36680 1
19471500 39359.2 -16886.6 1007.54 227.72 -21.1884 228.704 
36680.5 1
19471500 39955.7 -16934.6 985.786 1200.17 -96.491 1204.04 
36681 1
19471500 40595 -16733.1 984 1286.29 405.422 1348.67 
36681.5 1
19471500 40965.2 -16690.4 984 760.069 87.6639 765.108 
36682 1
19471500 41138.2 -16730.2 984 347.39 -79.8579 356.45 
36682.5 1
19471500 41440.2 -16985.8 984 605.21 -512.255 792.897 
36683 1
19471500 41704.5 -17047.2 984 522.347 -121.465 536.284 
36683.5 1
19471500 41707.7 -17048.5 984 6.33484 -2.41327 6.77895 
36684 1
19471500 41734 -16966.8 984 52.6154 163.231 171.501 
36684.5 1
19471500 41761.4 -16940.5 984 54.7692 52.6154 75.9477 
36685 1
19471500 41651.5 -16985.4 984 -216.659 -88.454 234.02 
36685.5 1
19471500 41154.9 -16800.8 984 -1011.45 376.038 1079.09 
36686 1
19471500 40565.3 -16616.6 984 -1195.96 373.498 1252.93 
36686.5 1
19471500 40296.2 -16603.6 981.308 -524.666 25.3411 525.278 
36687 1
19471500 40295.7 -16539.8 981.615 -0.924927 127.948 127.952 
36687.5 1
19471500 40211.5 -16751.6 981.769 -166.312 -418.668 450.492 
36688 1
19471500 40101.2 -16778.9 981.167 -226.001 -55.9453 232.822 
36688.5 1
19471500 40149.3 -16646.5 977.923 98.2775 270.869 288.147 
36689 1
19471500 40124.2 -16494.1 973.538 -49.7112 301.155 305.231 
36689.5 1
19471500 39816.2 -16595.7 970.231 -596.75 -196.929 628.404 
36690 1
19471500 39382.2 -16641.2 958.25 -869.868 -91.298 874.646 
36690.5 1
19471500 39108.1 -16655.8 943.846 -554.838 -29.3912 555.615 
36691 1
19471500 38914 -16679.6 933.667 -391.284 -48.0123 394.219 
36691.5 1
19471500 38954.2 -16781.6 957.923 79.3506 -201.247 216.326 
36692 1
19471500 39087.1 -16827.2 1002.67 271.128 -93.1319 286.677 
36692.5 1
19471500 39241.1 -16802.8 994.538 314.273 49.8038 318.194 
36693 1
19471500 39639.9 -16762.7 988.214 768.5 77.3254 772.381 
36693.5 1
19471500 40588.4 -16759.6 991.75 1900.78 6.27445 1900.79 
36694 1
19471500 40771.2 -16800.6 999.538 381.497 -85.6619 390.996 
36694.5 1
19471500 40769.6 -16796 1002.46 -3.04646 9.13937 9.63375 
36695 1
19471500 41095.9 -16815.5 1002.77 653.923 -39.0011 655.085 
36695.5 1
19471500 41177.7 -16836.2 1002 163.212 -41.4556 168.395 
36696 1
19471500 41400.2 -16841.2 1002.08 437.916 -9.84252 438.027 
36696.5 1
19471500 41475.8 -16813.5 1002 151.385 55.5385 161.251 
36697 1
19471500 41343.8 -16658.5 1002 -267.905 314.246 412.944 
36697.5 1
19471500 40975.6 -16490.7 1002 -714.808 325.872 785.585 
36698 1
19471500 40879.8 -16474.2 1002 -190.451 32.7704 193.25 
36698.5 1
19471500 40503.8 -16647.2 1001.77 -765.941 -352.342 843.096 
36699 1
19471500 40162.2 -16948.1 998 -692.776 -610.236 923.215 
36699.5 1
19471500 40141.8 -16919.8 997 -41.098 57.072 70.3296 
36700 1
19471500 40118.3 -16726.8 996.154 -46.7961 383.545 386.389 
36700.5 1
19471500 40149.5 -16663.7 995.615 61.5689 124.81 139.17 
36701 1
19471500 40190.8 -16582 995.308 82.7692 163.385 183.154 
36701.5 1
19471500 40111.8 -16515.6 990.846 -159.919 134.382 208.884 
36702 1
19471500 40235.7 -16457.8 982.357 242.879 113.392 268.044 
36702.5 1
19471500 40386.5 -16529.2 982 296.747 -140.488 328.322 
36703 1
19471500 40459.9 -16654.8 982 152.41 -260.613 301.907 
36703.5 1
19471500 40411.5 -16568.3 982 -97.3123 173.618 199.029 
36704 1
19471500 40434 -16728.8 982 44.7192 -318.529 321.653 
36704.5 1
19471500 40815.9 -16883 982 743.041 -299.91 801.284 
36705 1
19471500 41036.8 -16835.4 982 440.086 94.8514 450.191 
36705.5 1
19471500 41091.4 -16765.5 982 111.596 142.913 181.323 
36706 1
19471500 41105.1 -16694.5 982 27.9351 145.116 147.78 
36706.5 1
19471500 41248.8 -16695.7 982 284.539 -2.28484 284.548 
36707 1
19471500 41341.5 -16730.5 982 182.465 -68.4434 194.88 
36707.5 1
19471500 41401.2 -16807.4 982 119.062 -153.233 194.052 
36708 1
19471500 41466.1 -16859.8 982 129.952 -104.979 167.057 
36708.5 1
19471500 41291.8 -16711.5 982 -356.457 303.288 468.023 
36709 1
19471500 41521.9 -16894.2 982 450.41 -357.637 575.129 
36709.5 1
19471500 41566.8 -16907 982 89.6303 -25.5204 93.1927 
36710 1
19471500 41665.8 -16975.5 982 198.666 -137.473 241.593 
36710.5 1
19471500 41684.1 -16929.3 982 35.6181 89.7935 96.5998 
36711 1
19471500 41726.6 -16905.5 982 85.9363 48.174 98.5179 
36711.5 1
19471500 41693.1 -16951.6 982 -66.943 -92.1234 113.878 
36712 1
19471500 41558.6 -16951.8 982 -274.972 -0.471921 274.973 
36712.5 1
19471500 40932 -16696 982 -1276.2 521.072 1378.48 
36713 1
19471500 40528.5 -16658 982 -776.036 73.0769 779.469 
36713.5 1
19471500 40346.1 -16590.6 982 -366.234 135.31 390.431 
36714 1
19471500 40218.8 -16643.1 977.286 -253.568 -104.636 274.309 
36714.5 1
19471500 40224.2 -16550.2 977.692 10.7823 184.137 184.452 
36715 1
19471500 39920.2 -16557.6 977.846 -623.108 -15.29 623.296 
36715.5 1
19471500 39565.6 -16673.5 973.214 -704.793 -230.387 741.493 
36716 1
19471500 39269.4 -16805 977.154 -585.491 -259.881 640.576 
36716.5 1
19471500 39159.5 -16751.5 970.385 -223.876 109.04 249.018 
36717 1
19471500 39078.2 -16705.8 951.538 -164.435 92.3388 188.588 
36717.5 1
19471500 38934.2 -16757.6 944 -282.94 -101.762 300.683 
36718 1
19471500 39077.1 -16678.7 981.769 288.611 159.496 329.751 
36718.5 1
19471500 39172.4 -16441.7 978.357 192.875 479.713 517.035 
36719 1
19471500 39161.1 -16417.4 995.214 -21.7753 47.2954 52.0675 
36719.5 1
19471500 39019.2 -16645.3 1003.85 -290.961 -467.112 550.32 
36720 1
19471500 38936.1 -16756.9 1024.5 -165.361 -222.352 277.1 
36720.5 1
19471500 38808.2 -16578.4 1018.46 -252.943 352.854 434.149 
36721 1
19471500 38899.3 -16378.8 1012.43 180.459 395.245 434.493 
36721.5 1
19471500 39363.6 -16366.7 1001.29 924.872 24.0467 925.184 
36722 1
19471500 40216.1 -16366.6 996 1718.75 0.144009 1718.75 
36722.5 1
19471500 40911 -16651.5 996 1381.57 -566.316 1493.13 
36723 1
19471500 41104 -16739.8 996 387.55 -177.402 426.224 
36723.5 1
19471500 41192.5 -16797.6 996 179.956 -117.417 214.874 
36724 1
19471500 41466.5 -16931.6 996 553.38 -270.707 616.045 
36724.5 1
19471500 41597.6 -17013.1 996 263.891 -163.907 310.651 
36725 1
19471500 41612.9 -17017.8 996 30.3724 -9.46276 31.8124 
36725.5 1
19471500 41731.6 -16955.9 996 239.782 125.097 270.453 
36726 1
19471500 41797.5 -16927.2 996 132.754 57.8474 144.81 
36726.5 1
19471500 41800.3 -16961 996 5.49451 -65.6989 65.9282 
36727 1
19471500 41808.6 -17044.9 996 16.6619 -168.507 169.329 
36727.5 1
19471500 41741.4 -17130.2 996 -137.14 -173.953 221.511 
36728 1
19471500 41690.9 -17107.8 996 -99.9238 44.326 109.314 
36728.5 1
19471500 41357.7 -16851.9 996 -658.515 505.755 830.32 
36729 1
19471500 40888.2 -16612 996 -926.003 473.091 1039.85 
36729.5 1
19471500 40462.1 -16605.8 996 -866.166 12.5078 866.257 
36730 1
19471500 40295.2 -16558.2 995.692 -335.032 95.6132 348.409 
36730.5 1
19471500 40207.6 -16778.5 987.214 -173.099 -435.315 468.468 
36731 1
19471500 40136.5 -16860.3 973.154 -141.642 -162.964 215.916 
36731.5 1
19471500 40074.2 -16893 971.071 -125.401 -65.7793 141.606 
36732 1
19471500 40068.3 -16865.8 968.769 -11.7896 54.1993 55.4667 
36732.5 1
19471500 40258.6 -16857.5 963.929 395.559 17.3517 395.939 
36733 1
19471500 40337.9 -16761.4 963.286 154.391 186.909 242.429 
36733.5 1
19471500 40262.4 -16633.7 958.846 -148.709 251.449 292.132 
36734 1
19471500 40192.5 -16589.6 957.8 -141.248 89.0754 166.99 
36734.5 1
19471500 40249.5 -16652.1 953.6 114.133 -125.067 169.317 
36735 1
19471500 40272.4 -16875 950.8 46.1953 -450.236 452.599 
36735.5 1
19471500 40335.5 -16895 947.071 125.447 -39.7614 131.598 
36736 1
19471500 40926.9 -16673.6 950.462 1182.85 442.769 1263 
36736.5 1
19471500 41087.6 -16594.4 951 322.084 158.834 359.119 
36737 1
19471500 41125.3 -16522.2 951 74.5838 142.825 161.126 
36737.5 1
19471500 41063.8 -16506.9 951 -125.688 31.3041 129.528 
36738 1
19471500 40925.5 -16320.8 951 -272.335 366.412 456.535 
36738.5 1
19471500 40999.9 -16365.8 951 148.253 -89.6086 173.23 
36739 1
19471500 40856.1 -16281.2 951 -284.151 167.105 329.645 
36739.5 1
19471500 40511.2 -16387.5 951 -683.147 -210.543 714.855 
36740 1
19471500 40282.5 -16680.8 951.154 -462.94 -593.74 752.888 
36740.5 1
19471500 40137.5 -16744.8 951 -290 -127.846 316.93 
36741 1
19471500 40165.2 -16795.2 950.538 56.213 -102.149 116.595 
36741.5 1
19471500 40207.7 -16680.4 948.154 86.3039 233.427 248.871 
36742 1
19471500 40160.2 -16631.3 947.923 -95.2675 98.3505 136.926 
36742.5 1
19471500 40070.9 -16569.1 947.786 -174.749 121.793 213.004 
36743 1
19471500 39809.9 -16538.2 953.923 -505.686 59.9178 509.224 
36743.5 1
19471500 40007.1 -16395.3 948.154 399.097 289.162 492.842 
36744 1
19471500 39829.5 -16584.8 945.077 -356.657 -380.599 521.594 
36744.5 1
19471500 39978.2 -16519.8 947.462 299.783 131.048 327.175 
36745 1
19471500 39869.9 -16681.8 948.308 -213.053 -318.746 383.394 
36745.5 1
19471500 40072.8 -16796.8 954.923 406.505 -230.461 467.289 
36746 1
19471500 40364.5 -16916.5 949.154 594.078 -243.929 642.207 
36746.5 1
19471500 40685.4 -16998.5 948.308 643.132 -164.175 663.756 
36747 1
19471500 40977.8 -16923.3 949.308 589.64 151.52 608.797 
36747.5 1
19471500 41096.1 -16753.2 950 232.738 334.949 407.869 
36748 1
19471500 41137.2 -16639.5 950 81.9899 226.931 241.288 
36748.5 1
19471500 41189.8 -16601.2 950 106.234 77.0782 131.251 
36749 1
19471500 41186.6 -16419.2 950 -6.72746 375.39 375.45 
36749.5 1
19471500 41204.4 -16441.8 950 36.035 -45.9099 58.363 
36750 1
19471500 41373.7 -16571.5 950 329.392 -252.32 414.927 
36750.5 1
19471500 41203.4 -16574.3 950 -332.632 -5.40865 332.676 
36751 1
19471500 41252.8 -16639.2 950 99.5202 -130.63 164.221 
36751.5 1
19471500 41141.3 -16651.4 950 -224.423 -24.4544 225.752 
36752 1
19471500 41045.8 -16616.2 950 -192.076 70.8869 204.739 
36752.5 1
19471500 41027.8 -16626 950 -36.0817 -19.653 41.0868 
36753 1
19471500 41013.4 -16587.8 950 -29.0598 77.2339 82.52 
36753.5 1
19471500 40987.9 -16587.1 950 -51.3337 1.39578 51.3527 
36754 1
19471500 40547.6 -16842.4 949.308 -885.931 -513.698 1024.09 
36754.5 1
19471500 40330.3 -16657.4 947.615 -437.239 372.233 574.226 
36755 1
19471500 40181.4 -16553.6 951.071 -293.788 204.76 358.103 
36755.5 1
19471500 40231.7 -16425.2 950 96.6126 246.483 264.741 
36756 1
19471500 40163.6 -16447.2 949.667 -140.142 -45.2939 147.28 
36756.5 1
19471500 40157.1 -16688 947 -13.1443 -486.532 486.71 
36757 1
19471500 40241.9 -16820.5 947.077 165.07 -257.857 306.167 
36757.5 1
19471500 40396.4 -16853.8 944.923 308.306 -66.4824 315.393 
36758 1
19471500 40415.1 -16906.3 943.833 38.8747 -109.121 115.839 
36758.5 1
19471500 40428.9 -16805.5 943 27.7906 202.399 204.298 
36759 1
19471500 40309.3 -16550.2 943 -234.081 499.624 551.741 
36759.5 1
19471500 40311.5 -16542.7 943.077 4.52489 15.291 15.9464 
36760 1
19471500 40406.8 -16441 943 187.245 199.788 273.818 
36760.5 1
19471500 40380.8 -16411.8 943 -52.4687 58.8144 78.8169 
36761 1
19471500 40113.4 -16725.2 943.308 -528.428 -619.337 814.134 
36761.5 1
19471500 40211.9 -16862.7 941.231 196.292 -273.981 337.04 
36762 1
19471500 40274.3 -16889.8 941.308 128.1 -55.5994 139.645 
36762.5 1
19471500 40385.5 -16914.7 950.923 219.824 -49.2551 225.274 
36763 1
19471500 40471.6 -16916.3 951.917 173.828 -3.3152 173.86 
36763.5 1
19471500 40700.2 -16871.7 953.231 461.759 90.1839 470.483 
36764 1
19471500 40819.4 -16737.5 954 234.706 264.082 353.308 
36764.5 1
19471500 41000.3 -16690.9 954 351.307 90.5153 362.78 
36765 1
19471500 40955.2 -16671.1 954 -91.5807 40.3247 100.065 
36765.5 1
19471500 41012.2 -16716.3 954 115.424 -91.733 147.437 
36766 1
19471500 41098.9 -16723.7 954 171.142 -14.5653 171.761 
36766.5 1
19471500 41235.4 -16724 954 278.558 -0.627943 278.559 
36767 1
19471500 41432 -16751.4 954 398.749 -55.5469 402.599 
36767.5 1
19471500 41683.2 -16914.8 954 504.325 -328.082 601.649 
36768 1
19471500 41783.1 -16995.9 954 200.247 -162.633 257.969 
36768.5 1
19471500 41723.4 -17011.9 954 -115.512 -30.8202 119.553 
36769 1
19471500 41569.4 -17012.5 954 -307.881 -1.28571 307.884 
36769.5 1
19471500 41221.5 -16917.8 954 -711.407 193.723 737.312 
36770 1
19471500 40451.9 -16586.3 954 -1506.1 648.653 1639.84 
36770.5 1
19471500 39815.4 -16683.8 946.308 -1257.98 -192.764 1272.66 
36771 1
19471500 39641.8 -16773.6 937.25 -357.273 -184.644 402.166 
36771.5 1
19471500 39171.1 -16767.9 910.714 -937.607 11.2645 937.674 
36772 1
19471500 39030.1 -16827.1 887 -275.38 -115.524 298.63 
36772.5 1
19471500 39097.5 -16876.5 882.154 133.852 -98.138 165.974 
36773 1
19471500 39043.2 -16806.8 878.846 -109.052 139.944 177.417 
36773.5 1
19471500 38995.2 -16616.5 879.333 -95.5792 379.176 391.036 
36774 1
19471500 38880.7 -16503.5 902.769 -235.715 232.431 331.038 
36774.5 1
19471500 38977.2 -16557.9 902.462 195.662 -110.314 224.617 
36775 1
19471500 39491.9 -16900.4 899.857 1007.25 -670.265 1209.88 
36775.5 1
19471500 39580.5 -16894.8 898.615 173.206 11.0534 173.558 
36776 1
19471500 39424.7 -16890.4 894 -312.944 8.80445 313.068 
36776.5 1
19471500 39200.2 -16776.2 921.5 -455.427 231.51 510.892 
36777 1
19471500 39048.3 -16558.8 953.692 -308.656 441.878 539.003 
36777.5 1
19471500 38939.7 -16550.8 969.462 -213.81 15.8995 214.4 
36778 1
19471500 38965.6 -16511.4 991 51.6396 78.4554 93.925 
36778.5 1
19471500 38937.9 -16539.9 1014.08 -54.9451 -56.6239 78.9001 
36779 1
19471500 39329.4 -16400.8 1000.08 805.542 286.193 854.871 
36779.5 1
19471500 39359.8 -16457.8 993.462 62.3256 -116.911 132.487 
36780 1
19471500 39564.8 -16824.8 978.154 400.391 -716.947 821.173 
36780.5 1
19471500 40029.8 -16947.7 972.538 906.583 -239.466 937.676 
36781 1
19471500 40747.7 -16948.6 980 1441.46 -1.85357 1441.46 
36781.5 1
19471500 41021.1 -16814.3 981.308 562.52 276.353 626.737 
36782 1
19471500 41211.3 -16832 981.917 382.81 -35.5982 384.461 
36782.5 1
19471500 41162.3 -16774.8 982 -99.2422 115.696 152.429 
36783 1
19471500 41215.4 -16669.4 982 105.942 210.502 235.658 
36783.5 1
19471500 41498 -16873.4 982 556.329 -401.575 686.123 
36784 1
19471500 41689 -16996.3 982 378.218 -243.463 449.803 
36784.5 1
19471500 41609 -17070.1 982 -160 -147.487 217.606 
36785 1
19471500 41645.4 -17141.1 982 71.2655 -138.956 156.165 
36785.5 1
19471500 41598.2 -17156.1 982 -97.4227 -30.9278 102.214 
36786 1
19471500 41577.1 -17163.9 982 -42.264 -15.7109 45.0897 
36786.5 1
19471500 41484.4 -17129.2 982 -176.894 66.3535 188.929 
36787 1
19471500 41217.8 -16776.1 982 -547.333 724.991 908.397 
36787.5 1
19471500 40748.1 -16622 982 -968.57 317.698 1019.34 
36788 1
19471500 40404.1 -16797.7 982 -666.667 -340.489 748.583 
36788.5 1
19471500 40333.2 -16716.9 982 -138.522 157.752 209.938 
36789 1
19471500 40185.3 -16520.5 980.154 -295.692 392.923 491.754 
36789.5 1
19471500 40125.9 -16476.2 977.615 -119.486 89.1503 149.08 
36790 1
19471500 40204.3 -16447.5 977.857 157.989 57.7699 168.22 
36790.5 1
19471500 40224.9 -16436.2 974.846 41.3574 22.5836 47.1217 
36791 1
19471500 40440.1 -16374.7 973 436.406 124.78 453.895 
36791.5 1
19471500 40541.2 -16418.2 973 201.513 -86.533 219.306 
36792 1
19471500 40601.7 -16430.1 973.923 122.392 -24.1358 124.749 
36792.5 1
19471500 40898.4 -16556.2 974 604.261 -256.932 656.617 
36793 1
19471500 41186.5 -16734.2 974 570.602 -352.323 670.61 
36793.5 1
19471500 41236.4 -16772.5 974 96.7353 -74.4586 122.073 
36794 1
19471500 41538 -16953.9 974 609.38 -366.532 711.118 
36794.5 1
19471500 41644.5 -16991.5 974 215.084 -75.8249 228.058 
36795 1
19471500 41663.3 -17133.5 974 37.6381 -284.067 286.549 
36795.5 1
19471500 41631.8 -17117.6 974 -63.0051 31.8329 70.5902 
36796 1
19471500 41539.9 -17128.2 974 -185.836 -21.4119 187.066 
36796.5 1
19471500 41622.2 -17101.6 974 158.684 51.335 166.781 
36797 1
19471500 41630.2 -17083.5 974 16.072 36.6597 40.028 
36797.5 1
19471500 41603.4 -17095.4 974 -54.0997 -24.0802 59.2169 
36798 1
19471500 41625.1 -17093 974 43.3835 4.72373 43.6399 
36798.5 1
19471500 41442.8 -16901.3 974 -363.163 381.857 526.974 
36799 1
19471500 40952.1 -16679.2 974 -993.304 449.704 1090.36 
36799.5 1
19471500 40291.2 -16561.9 973.846 -1308.76 232.14 1329.19 
36800 1
19471500 40236.6 -16682.5 973.462 -106.729 -235.887 258.909 
36800.5 1
19471500 40186.7 -16577.2 973.769 -98.8576 208.378 230.638 
36801 1
19471500 40233.8 -16545.6 972.769 93.7452 62.8536 112.866 
36801.5 1
19471500 40293.1 -16541.9 969.462 121.375 7.5662 121.61 
36802 1
19471500 40310.6 -16693.5 968.308 34.5926 -298.892 300.888 
36802.5 1
19471500 40264.1 -16841 965.667 -96.1406 -304.832 319.633 
36803 1
19471500 40265 -16880.5 959 1.87841 -81.0214 81.0432 
36803.5 1
19471500 40194.5 -16938.5 958.615 -140.236 -115.308 181.554 
36804 1
19471500 40148.8 -16987.8 958.692 -91.5678 -98.813 134.717 
36804.5 1
19471500 40412.9 -17115 956 535.809 -257.919 594.654 
36805 1
19471500 40473.5 -17124.2 955.385 120.116 -18.1624 121.481 
36805.5 1
19471500 40385.2 -17114.9 955 -172.663 18.0641 173.605 
36806 1
19471500 40292.5 -17094.8 953.833 -186.957 40.5035 191.294 
36806.5 1
19471500 40241.9 -17061.2 953 -102.799 68.4542 123.505 
36807 1
19471500 40120.2 -16933.6 955.231 -240.499 252.052 348.382 
36807.5 1
19471500 40014.2 -16529.8 954.385 -209.073 796.389 823.375 
36808 1
19471500 40130.9 -16421.4 954.615 232.455 216.059 317.359 
36808.5 1
19471500 40333 -16427.2 954 397.008 -11.4856 397.174 
36809 1
19471500 40589.9 -16466.5 954 523.252 -79.9781 529.329 
36809.5 1
19471500 40719.1 -16549.5 954 259.88 -166.925 308.871 
36810 1
19471500 40950.2 -16632.8 954 451.472 -162.71 479.898 
36810.5 1
19471500 41183.8 -16839.3 954 474.802 -419.846 633.804 
36811 1
19471500 41382.7 -16849.2 954 400.925 -19.7994 401.414 
36811.5 1
19471500 41635.7 -17013.3 954 501.933 -325.753 598.374 
36812 1
19471500 41583.6 -17137 954 -108.44 -257.639 279.53 
36812.5 1
19471500 41453.6 -17112.9 954 -256.917 47.5829 261.286 
36813 1
19471500 41456.6 -17038.8 954 5.92405 148.05 148.169 
36813.5 1
19471500 41360.7 -17081.3 954 -188.391 -83.6104 206.111 
36814 1
19471500 40685.9 -16837.5 954 -1341.5 484.707 1426.38 
36814.5 1
19471500 40019.2 -16571.3 952.923 -1317.56 526.072 1418.7 
36815 1
19471500 39900.1 -16587.3 952.917 -240.217 -32.3098 242.38 
36815.5 1
19471500 39890.9 -16523.3 947.75 -19.018 132.78 134.135 
36816 1
19471500 39601.8 -16612.8 942.154 -569.188 -176.206 595.838 
36816.5 1
19471500 39028.2 -16691.9 934.833 -1131.2 -155.958 1141.9 
36817 1
19471500 38927.9 -16586.3 951.385 -201.46 212.066 292.503 
36817.5 1
19471500 39112.6 -16854.1 968.167 367.118 -532.357 646.668 
36818 1
19471500 39053.2 -16917.8 954.231 -119.662 -128.554 175.628 
36818.5 1
19471500 39035.6 -16922.2 982.333 -35.4366 -8.84306 36.5233 
36819 1
19471500 39054.3 -16735.8 959.385 37.0779 369.117 370.974 
36819.5 1
19471500 39274.7 -16417.7 946 438.089 632.564 769.454 
36820 1
19471500 39071 -16542.3 937.846 -410.618 -251.292 481.41 
36820.5 1
19471500 39008.2 -16742.4 921.917 -123.688 -393.915 412.878 
36821 1
19471500 39041.4 -16807.8 933.333 66.6333 -130.929 146.909 
36821.5 1
19471500 39103.6 -16819.2 1041.31 123.656 -22.8246 125.744 
36822 1
19471500 39090.2 -16838.9 1016.5 -27.3881 -40.34 48.7588 
36822.5 1
19471500 39022.5 -16872 1024.31 -136.515 -66.7003 151.939 
36823 1
19471500 39019.6 -16856.8 1028.58 -5.91026 30.5 31.0674 
36823.5 1
19471500 39020.6 -16847.1 1017.08 2.11053 19.7813 19.8936 
36824 1
19471500 38985.5 -16786 1006.69 -70.1538 122.154 140.866 
36824.5 1
19471500 39056.8 -16842.6 985.462 137.394 -109.086 175.433 
36825 1
19471500 39067.6 -16530.5 968.25 21.5174 625.482 625.852 
36825.5 1
19471500 39327 -16484.2 964.833 527.27 94.0041 535.584 
36826 1
19471500 39589.2 -16480.6 972.846 527.627 7.31311 527.678 
36826.5 1
19471500 40152.8 -16439.2 971.667 1115.88 81.9117 1118.88 
36827 1
19471500 40711.9 -16688.6 971.231 1134.23 -505.812 1241.9 
36827.5 1
19471500 40517.8 -16843.5 971 -389.713 -311.091 498.651 
36828 1
19471500 40796 -16867.6 971 558.542 -48.3472 560.63 
36828.5 1
19471500 41141.1 -16801.8 971 676.621 128.959 688.801 
36829 1
19471500 41169.3 -16800.1 971 56.1248 3.51736 56.2349 
36829.5 1
19471500 41006.2 -16835 971 -323.718 -69.2918 331.051 
36830 1
19471500 41106.6 -16818.2 971 198.934 33.2064 201.686 
36830.5 1
19471500 41371.4 -16864.5 971 523.259 -91.3652 531.176 
36831 1
19471500 41686.8 -17013.1 971 641.156 -302.077 708.753 
36831.5 1
19471500 41712.9 -17034.6 971 52.4674 -43.4668 68.1336 
36832 1
19471500 41662.1 -17028.4 971 -98.6024 12.1519 99.3484 
36832.5 1
19471500 41634.9 -17044.8 971 -54.8563 -33.2556 64.1494 
36833 1
19471500 41659.2 -17148.8 971 48.6562 -208.835 214.429 
36833.5 1
19471500 41624.7 -17065.5 971 -69.7602 168.639 182.498 
36834 1
19471500 41526.5 -16852.8 971 -196.385 425.41 468.552 
36834.5 1
19471500 41211.9 -16615.3 971 -619.235 467.613 775.96 
36835 1
19471500 40980.2 -16514.3 971 -463.549 201.956 505.633 
36835.5 1
19471500 40801.6 -16644.7 971 -370.412 -270.508 458.671 
36836 1
19471500 40562.9 -16729.2 971 -463.608 -164.12 491.801 
36836.5 1
19471500 40426.9 -16746.2 970.923 -268.115 -33.4114 270.188 
36837 1
19471500 40354.2 -16707 971 -149.881 80.7296 170.24 
36837.5 1
19471500 40257.1 -16792.2 970.429 -196.679 -172.499 261.607 
36838 1
19471500 40282.2 -16795.1 967.071 49.4938 -5.7649 49.8284 
36838.5 1
19471500 40275.4 -16923.8 967 -13.5249 -253.733 254.094 
36839 1
19471500 40371.8 -17063.7 966.692 195.166 -283.212 343.946 
36839.5 1
19471500 40747.9 -17049.6 967 755.197 28.2117 755.723 
36840 1
19471500 41029.5 -16910.2 967 550.159 272.289 613.854 
36840.5 1
19471500 41033.5 -16713.5 967 8.14664 400.752 400.835 
36841 1
19471500 40927.2 -16539.8 967 -213.502 348.747 408.91 
36841.5 1
19471500 40948.1 -16571.9 967 41.198 -63.1327 75.3858 
36842 1
19471500 40906.9 -16556.6 967 -80.9711 29.8905 86.312 
36842.5 1
19471500 40962.2 -16487.5 967 113.324 141.765 181.493 
36843 1
19471500 40923.2 -16552 967 -77.1077 -127.546 149.043 
36843.5 1
19471500 41012.9 -16541.6 967 179.418 20.7692 180.616 
36844 1
19471500 41326.8 -16675.5 967 639.198 -272.599 694.899 
36844.5 1
19471500 41413.3 -16724.3 967 172.731 -97.4973 198.348 
36845 1
19471500 41585.8 -16823.6 967 348.407 -200.622 402.041 
36845.5 1
19471500 41695.2 -17058.8 967 218.333 -469.369 517.664 
36846 1
19471500 41704.5 -17102.6 967 18.6203 -86.9963 88.9667 
36846.5 1
19471500 41655.6 -17078.5 967 -96.3053 47.3955 107.336 
36847 1
19471500 41593.2 -17124.5 967 -123.686 -90.9368 153.518 
36847.5 1
19471500 41530.4 -17122.1 967 -126.807 4.8174 126.898 
36848 1
19471500 40870.5 -16644.2 967 -1338.59 969.418 1652.75 
36848.5 1
19471500 40468.2 -16578.8 966.462 -801.41 130.248 811.925 
36849 1
19471500 40281.4 -16725.1 964.154 -367.656 -288.007 467.032 
36849.5 1
19471500 40240.3 -16597.8 964 -80.7012 250.113 262.811 
36850 1
19471500 40332.3 -16814.2 960.769 184 -432.769 470.261 
36850.5 1
19471500 40417.2 -16586.5 952.846 174.023 466.425 497.831 
36851 1
19471500 40395.8 -16667 961.923 -44.0689 -165.219 170.995 
36851.5 1
19471500 40475 -16866.3 961.077 161.695 -406.75 437.711 
36852 1
19471500 40399.3 -16940.7 960 -148.169 -145.61 207.741 
36852.5 1
19471500 40552.4 -16857.4 960.769 298.438 162.436 339.781 
36853 1
19471500 41055.8 -16755.2 962 1038.07 210.626 1059.22 
36853.5 1
19471500 41150.9 -16700.4 962 189.407 109.168 218.615 
36854 1
19471500 41108.1 -16666.6 962 -84.5402 66.723 107.699 
36854.5 1
19471500 40768.1 -16766.6 962 -682.597 -200.803 711.52 
36855 1
19471500 40350.7 -16761.5 959.6 -843.232 10.2357 843.294 
36855.5 1
19471500 40327.4 -16663.1 959.533 -47.138 198.923 204.431 
36856 1
19471500 40281.2 -16617.9 957.643 -92.7424 90.6387 129.679 
36856.5 1
19471500 40187.6 -16684.4 956.714 -183.473 -130.392 225.088 
36857 1
19471500 39965.1 -16720.4 949.286 -442.488 -71.5706 448.239 
36857.5 1
19471500 39496.8 -16704.9 931.846 -961.606 31.8388 962.133 
36858 1
19471500 38958 -16543.7 952.929 -1079.7 323.064 1126.99 
36858.5 1
19471500 38813.1 -16492.8 1002.23 -289.846 101.89 307.233 
36859 1
19471500 38826.2 -16670 976.538 25.9463 -351.648 352.604 
36859.5 1
19471500 38955.9 -16864.3 957.615 255.955 -383.25 460.862 
36860 1
19471500 39235.7 -16941.7 951.583 569.743 -157.554 591.126 
36860.5 1
19471500 39190.4 -16871.8 951.077 -92.4124 142.648 169.966 
36861 1
19471500 39164.1 -16925.4 996.692 -50.7871 -103.505 115.293 
36861.5 1
19471500 39231.4 -16985 991.5 135.22 -119.71 180.596 
36862 1
19471500 39273.3 -17037.2 991 83.7821 -104.462 133.909 
36862.5 1
19471500 39141.3 -16882 995.231 -256.809 302.005 396.432 
36863 1
19471500 38926.8 -16528.6 979.231 -424.829 699.772 818.633 
36863.5 1
19471500 38824.8 -16537.2 1000 -214.151 -18.1399 214.918 
36864 1
19471500 38819.2 -16667.3 1030.15 -11.3642 -263.809 264.053 
36864.5 1
19471500 38843.8 -16741.7 1020.46 48.3993 -146.715 154.492 
36865 1
19471500 39031.3 -16867.4 1002.77 373.583 -250.383 449.728 
36865.5 1
19471500 39250.5 -16879.1 1011.77 428.035 -22.8365 428.644 
36866 1
19471500 39366.8 -16817.7 996 232.577 122.821 263.015 
36866.5 1
19471500 40221.6 -16791.8 974.154 1702.92 51.5885 1703.7 
36867 1
19471500 40889.2 -16735.3 972.75 1340.63 113.325 1345.41 
36867.5 1
19471500 41087.3 -16771.2 972.769 393.753 -71.3667 400.168 
36868 1
19471500 41188.3 -16721.6 972.833 202.863 99.6936 226.036 
36868.5 1
19471500 41217.7 -16693.8 973 60.7315 57.4534 83.6015 
36869 1
19471500 41274.1 -16687.5 973 113.047 12.615 113.748 
36869.5 1
19471500 41390.2 -16753.7 973 221.668 -126.248 255.098 
36870 1
19471500 41557.9 -16880.4 973 334.036 -252.439 418.695 
36870.5 1
19471500 41567.3 -16874.6 973 19.3361 11.9781 22.7455 
36871 1
19471500 41722.1 -16993.9 973 304.613 -234.921 384.678 
36871.5 1
19471500 41427.1 -16970.1 973 -586.468 47.3951 588.38 
36872 1
19471500 40715.9 -16726.2 973 -1439.61 493.758 1521.93 
36872.5 1
19471500 40501.8 -16665.6 973.167 -436.015 123.388 453.137 
36873 1
19471500 40436.3 -16723.8 978.333 -132.86 -117.985 177.686 
36873.5 1
19471500 40249.8 -16558.8 973.333 -378.465 334.686 505.223 
36874 1
19471500 40091.2 -16535.6 966.357 -307.836 44.8682 311.089 
36874.5 1
19471500 39941.2 -16461.8 964.417 -295.788 145.581 329.673 
36875 1
19471500 39278.2 -16453 958.462 -1353.1 18.0272 1353.22 
36875.5 1
19471500 39163.2 -16499.3 945.5 -227.685 -91.7492 245.476 
36876 1
19471500 38909.5 -16459.2 942 -511.515 81.007 517.89 
36876.5 1
19471500 39117.2 -16638.8 986.75 416.089 -359.912 550.151 
36877 1
19471500 39315.2 -16860.8 1019.38 395.974 -444.192 595.065 
36877.5 1
19471500 40122.8 -16831.5 952.231 1618.62 58.887 1619.69 
36878 1
19471500 40623 -16722 951 992.369 217.186 1015.86 
36878.5 1
19471500 40968.3 -16653.5 950.077 685.134 135.836 698.47 
36879 1
19471500 41184.7 -16672.4 950 441.549 -38.5269 443.227 
36879.5 1
19471500 41394.8 -16773.2 950 425.309 -204.077 471.736 
36880 1
19471500 41638.1 -16916.2 950.846 468.801 -275.382 543.7 
36880.5 1
19471500 41639.7 -17006.3 951 3.17949 -180.359 180.387 
36881 1
19471500 41579.2 -17076.2 951 -122.496 -141.493 187.151 
36881.5 1
19471500 41608.9 -17113.7 951 60.7405 -76.3998 97.6029 
36882 1
19471500 41450.2 -17065.5 951 -322.689 97.9779 337.235 
36882.5 1
19471500 40906.8 -16764.8 951 -1059.23 586.145 1210.59 
36883 1
19471500 40654.8 -16605.1 951 -493.151 312.509 583.832 
36883.5 1
19471500 40381.2 -16585.8 951 -558.203 39.2726 559.582 
36884 1
19471500 40126.9 -16784.5 949.769 -509.673 -398.207 646.788 
36884.5 1
19471500 40199.4 -16946.7 948.417 146.156 -326.871 358.059 
36885 1
19471500 40467.4 -17042.4 948 535.936 -191.436 569.1 
36885.5 1
19471500 41001 -16835.1 948 1044.26 405.69 1120.29 
36886 1
19471500 41150.7 -16646.5 948 295.251 371.871 474.827 
36886.5 1
19471500 41151.9 -16617.8 948 2.45662 57.2701 57.3227 
36887 1
19471500 41216 -16641.4 948 126.885 -46.6108 135.175 
36887.5 1
19471500 41658.6 -16967.9 948 885.231 -653.077 1100.06 
36888 1
19471500 41661.4 -16995.3 948 5.78777 -56.6328 56.9277 
36888.5 1
19471500 41646.1 -16991.3 948 -31.5633 8.28321 32.6321 
36889 1
19471500 41622.8 -17117.8 948 -45.64 -248.602 252.757 
36889.5 1
19471500 41676.4 -17022.7 948 106.227 188.797 216.63 
36890 1
19471500 41713.2 -17035.8 948 73.84 -26.2063 78.3525 
36890.5 1
19471500 41720.9 -17031.1 948 15.6031 9.51787 18.2769 
36891 1
19471500 41748.9 -16982.5 948 57.1429 99.0581 114.358 
36891.5 1
19471500 41793.9 -16924.2 948 88.7574 115.005 145.272 
36892 1
19471500 41778 -16838.7 948 -31.4065 168.715 171.613 
36892.5 1
19471500 41348.8 -16556.7 948 -863.643 567.404 1033.36 
36893 1
19471500 41030.3 -16455.7 948 -634.386 201.195 665.526 
36893.5 1
19471500 40718.9 -16659.7 948 -620.288 -406.375 741.551 
36894 1
19471500 40270.7 -16718.2 948 -885.832 -115.689 893.354 
36894.5 1
19471500 40248.4 -16761.8 948 -43.5923 -85.1648 95.6731 
36895 1
19471500 40262.7 -16687.8 948 28.9567 150.062 152.831 
36895.5 1
19471500 40290.4 -16623 949 55.4956 129.798 141.164 
36896 1
19471500 40411 -16545.8 946 243.176 155.578 288.685 
36896.5 1
19471500 40707.5 -16436 946 593.077 219.667 632.451 
36897 1
19471500 41040 -16438.5 946 660.957 -5.04664 660.977 
36897.5 1
19471500 41196.9 -16554.8 946 311.355 -230.617 387.461 
36898 1
19471500 41220.5 -16669.9 946 48.0377 -235.008 239.867 
36898.5 1
19471500 41173.2 -16760.3 946 -96.3893 -184.458 208.124 
36899 1
19471500 41328.8 -16872.2 946 313.741 -225.496 386.37 
36899.5 1
19471500 41621.9 -16983.1 946 565.796 -214.127 604.959 
36900 1
19471500 41663.2 -16988.2 946 83.9866 -10.3562 84.6227 
36900.5 1
19471500 41654.5 -17116.4 946 -18.1205 -264.367 264.987 
36901 1
19471500 41530.6 -17084.9 946 -238.709 60.6089 246.283 
36901.5 1
19471500 41481.8 -17109.2 946 -97.4505 -48.6044 108.899 
36902 1
19471500 41244.4 -16892.7 946 -469.346 427.898 635.124 
36902.5 1
19471500 40657.4 -16631 945.643 -1162.23 518.246 1272.54 
36903 1
19471500 40344.9 -16718.3 948.846 -635.174 -177.455 659.497 
36903.5 1
19471500 40152 -16787.8 951.286 -380.519 -137.038 404.443 
36904 1
19471500 39972.2 -16698.4 951.923 -354.574 176.334 396.001 
36904.5 1
19471500 39961.1 -16740.5 951.462 -22.3077 -84.1538 87.0603 
36905 1
19471500 39792.4 -16860.6 948.846 -340.105 -242.246 417.558 
36905.5 1
19471500 39746.8 -16854.6 943.308 -92.5578 12.1951 93.3578 
