# Supplementary material for: Intrinsic group behaviour II: On the dependence of triad spatial dynamics on social and personal features; and on the effect of social interaction on small group dynamics
Source: PLoS One. 2019 Dec 3;14(12):e0225704. doi: 10.1371/journal.pone.0225704 (PMC6890182; doi:10.1371/journal.pone.0225704)
Supplement: S4 Data Set — (ZIP) [file pone.0225704.s004.zip › set_3_nint/group_traj_triad_noint/traj_3_0217_53.dat]

3 19465800 19470000 19473401 0 0 0 1 0 1 0 10 10 10 1589.01 1602.86 1576.75 
35818 1
19465800 -32454.5 -4546.08 1349.31 0 0 0 
35818.5 1
19465800 -32402.5 -3914.08 1412.85 103.227 1256.46 1260.69 
35819 1
19465800 -32354.8 -3455.31 1462.92 99.1524 953.782 958.922 
35819.5 1
19465800 -32262.4 -3017.71 1467 182.065 861.404 880.435 
35820 2
19470000 -32280.5 -3273 1607 0 0 0 
19465800 -32128.2 -2522.58 1487.33 271.472 1002.29 1038.4 
35820.5 2
19470000 -32239.5 -2944.54 1585.69 137.455 1102.22 1110.76 
19465800 -31789.2 -2254.38 1529.08 689.22 545.119 878.737 
35821 2
19470000 -32122.6 -2384.92 1563.23 231.99 1110.35 1134.32 
19465800 -31447 -1807.23 1547.38 678.877 887.21 1117.15 
35821.5 2
19470000 -31877.6 -1856.08 1555.69 483.235 1043.09 1149.59 
19465800 -31052.6 -1162.62 1568.15 777.879 1271.43 1490.51 
35822 2
19470000 -31572.9 -1346.08 1573.23 605.75 1013.92 1181.08 
19465800 -30656.2 -789.231 1509.08 788.041 742.315 1082.61 
35822.5 2
19470000 -31179 -910.769 1590.31 789.425 872.36 1176.52 
19465800 -30179.2 -362.769 1469.92 955.912 854.632 1282.25 
35823 2
19470000 -30634.5 -542.538 1594.08 1095.5 740.907 1322.52 
19465800 -29601.1 49.6154 1470.62 1163.29 829.748 1428.89 
35823.5 2
19470000 -30085.5 -200.846 1573.08 1093.63 680.662 1288.14 
19465800 -29104.9 858.615 1595.85 988.354 1611.55 1890.49 
35824 2
19470000 -29570.9 275.667 1539.5 1041.74 964.601 1419.75 
19465800 -28749.7 1299.25 1613.92 719.143 891.973 1145.77 
35824.5 2
19470000 -29217.6 764.769 1524.08 715.185 990.086 1221.38 
19465800 -28627.5 1635.31 1644.08 247.223 680.279 723.808 
35825 2
19470000 -28777 1164.23 1599.08 844.091 765.252 1139.34 
19465800 -28251.5 2004.69 1633.54 720.307 707.633 1009.75 
35825.5 2
19470000 -28462.2 1478.42 1616.83 635.859 634.719 898.434 
19465800 -27877.7 2561.17 1583.42 755.297 1124.19 1354.35 
35826 2
19470000 -28088.2 1861.38 1622.23 777.747 796.191 1113.02 
19465800 -27557.4 3041.08 1590.92 665.867 997.734 1199.52 
35826.5 2
19470000 -27752.1 2240.23 1597.38 670.812 756.18 1010.84 
19465800 -27264.8 3483.62 1549.69 583.909 883.31 1058.86 
35827 2
19470000 -27287.8 2721.69 1573.54 910.407 944.042 1311.51 
19465800 -26874.2 4045.85 1487.23 765.913 1102.41 1342.36 
35827.5 2
19470000 -26840.5 3050 1528.85 887.363 651.404 1100.79 
19465800 -26423.1 4528.23 1478.15 895.147 957.112 1310.48 
35828 2
19470000 -26323.8 3473.83 1510.5 1054.5 864.966 1363.87 
19465800 -25964.2 4773.33 1517.42 936.381 500.209 1061.61 
35828.5 2
19470000 -25948.2 3882.46 1550.08 768.103 835.641 1135.02 
19465800 -25475.3 5199.62 1474.69 999.882 871.742 1326.54 
35829 2
19470000 -25478.6 4242 1514.85 937.356 717.642 1180.53 
19465800 -25063.8 5622.15 1432.08 821.281 843.39 1177.2 
35829.5 2
19470000 -25057.6 4658.86 1514.14 817.422 809.431 1150.37 
19465800 -24546.3 5826.5 1472.29 1004.97 396.789 1080.47 
35830 2
19470000 -24708.9 5012.54 1544.23 693.28 703.144 987.445 
19465800 -24046 6159.77 1475.77 994.604 662.563 1195.08 
35830.5 2
19470000 -24169.1 5252.5 1581.71 1086.22 482.82 1188.69 
19465800 -23561.9 6510.14 1457.14 973.987 704.977 1202.35 
35831 2
19470000 -23555.1 5438.85 1603.15 1232.92 374.189 1288.45 
19465800 -23032.2 6831.77 1335.69 1063.65 645.836 1244.37 
35831.5 2
19470000 -22554.9 5544.5 1289.93 2020.5 213.442 2031.74 
19465800 -22362 7044.57 1311.43 1354 429.903 1420.61 
35832 2
19470000 -22011.7 5671.69 1322.31 1088.65 254.894 1118.09 
19465800 -21664.8 7162.69 1187.85 1397.26 236.715 1417.17 
35832.5 2
19470000 -21549.6 5804.64 1343.21 920.417 264.842 957.763 
19465800 -21053.6 7159.64 1221.86 1217.53 -6.0746 1217.54 
35833 2
19470000 -20929.8 5980.56 1278.5 1217.74 345.618 1265.84 
19465800 -20425 7117.81 1258.88 1234.91 -82.1814 1237.65 
35833.5 2
19470000 -20313.1 6021.33 1255 1204.58 79.6305 1207.21 
19465800 -19779.7 6985.47 1272.53 1260.42 -258.488 1286.65 
35834 2
19470000 -19684 6005.67 1258.2 1265.73 -31.5225 1266.12 
19465800 -19121.8 7007.53 1302.8 1323.68 44.3997 1324.42 
35834.5 2
19470000 -18857.8 6119.38 1276.15 1620.06 222.976 1635.33 
19465800 -18250.8 6850.92 1295.38 1707.9 -307.079 1735.29 
35835 2
19470000 -18130.1 6245.92 1265.54 1461.23 254.093 1483.16 
19465800 -17550.2 6693.08 1336.23 1406.86 -316.96 1442.12 
35835.5 2
19470000 -17624.4 6124 1317.92 1042.6 -251.388 1072.48 
19465800 -16999.1 6601 1306.33 1136.23 -189.849 1151.98 
35836 2
19470000 -16935.6 6014.62 1361.77 1408.59 -223.69 1426.24 
19465800 -16251.4 6601.46 1357.54 1529.04 0.943841 1529.04 
35836.5 2
19470000 -16214.1 6020.93 1358.57 1414.65 12.3788 1414.71 
19465800 -15673.3 6665.29 1337.79 1133.53 125.145 1140.41 
35837 2
19470000 -15547.2 5938.08 1355.46 1323.24 -164.388 1333.41 
19465800 -15012.2 6719.46 1354.31 1311.77 107.492 1316.17 
35837.5 2
19470000 -14954.8 5934.69 1338.15 1209.11 -6.90738 1209.12 
19465800 -14320.4 6569.69 1354.92 1411.77 -305.651 1444.48 
35838 2
19470000 -14187.8 5949.54 1337.23 1561.96 30.2366 1562.25 
19465800 -13696.8 6537.08 1362.23 1270.09 -66.4264 1271.83 
35838.5 2
19470000 -13473.5 5974.77 1334.46 1425.76 50.3608 1426.65 
19465800 -13006.8 6502.77 1376.92 1377.09 -68.4784 1378.79 
35839 2
19470000 -12869.5 5991.15 1298.38 1215.29 32.967 1215.74 
19465800 -12316.5 6639.15 1372.15 1388.95 274.416 1415.8 
35839.5 2
19470000 -12195.2 5978.08 1342.69 1317.16 -25.5409 1317.41 
19465800 -11540.7 6641.31 1335.46 1515.32 4.20673 1515.33 
35840 2
19470000 -11492.8 5953.38 1358.85 1388.11 -48.799 1388.97 
19465800 -10871 6618.54 1379.92 1323.5 -44.9985 1324.27 
35840.5 2
19470000 -10775.8 5878.38 1372.69 1400.39 -146.484 1408.03 
19465800 -10393.8 6590 1358.08 931.941 -55.7392 933.606 
35841 2
19470000 -10120.6 5892.54 1371.69 1297.33 28.0274 1297.64 
19465800 -9737.54 6656.23 1315.92 1299.62 131.15 1306.22 
35841.5 2
19470000 -9606.08 5893.25 1331.83 1050.07 1.45212 1050.07 
19465800 -9094.08 6624.58 1309.33 1313.17 -64.5866 1314.76 
35842 2
19470000 -8967.92 5963.69 1327.62 1278.88 141.167 1286.65 
19465800 -8226.23 6590.38 1319.31 1739.18 -68.5345 1740.53 
35842.5 2
19470000 -8342.33 5927.75 1346.75 1238.79 -71.1729 1240.83 
19465800 -7587.67 6477.08 1340.92 1264.48 -224.359 1284.23 
35843 2
19470000 -7685.67 5807.67 1349.33 1362.38 -249.136 1384.97 
19465800 -6789.83 6317.67 1351.5 1655.26 -330.74 1687.98 
35843.5 2
19470000 -7026 5846 1330.46 1314.08 76.3612 1316.29 
19465800 -6082.15 6177.15 1323 1409.72 -279.906 1437.24 
35844 2
19470000 -6333.08 5807.42 1318.58 1358.66 -75.6536 1360.76 
19465800 -5274.42 5997.25 1333.25 1583.8 -352.753 1622.61 
35844.5 2
19470000 -5571.15 5603.85 1247.77 1514.77 -404.713 1567.9 
19465800 -4599.38 5875.15 1346.62 1342.01 -242.736 1363.79 
35845 2
19470000 -5316.67 5512.67 977.167 509.994 -182.724 541.74 
19465800 -4112.58 5813.75 1391.67 975.554 -123.054 983.284 
35845.5 2
19470000 -4302 5439.67 1163.83 2079.23 -149.59 2084.61 
19465800 -3537.33 5685.08 1444.33 1178.79 -263.661 1207.92 
35846 2
19470000 -3357.85 5256.31 1475.54 1884.54 -365.986 1919.75 
19465800 -2730.54 5686.08 1543.77 1610.37 1.98321 1610.37 
35846.5 2
19470000 -2704.92 5145.08 1549.75 1282.77 -218.515 1301.25 
19465800 -2134 5799.83 1547.5 1171.98 223.49 1193.1 
35847 2
19470000 -2192.25 5045.42 1588.33 1044.13 -202.987 1063.68 
19465800 -1519.75 5628.33 1602.33 1251.02 -349.287 1298.86 
35847.5 2
19470000 -1525.69 4977.62 1595.54 1325.16 -134.794 1332 
19465800 -865.615 5424.08 1618.92 1300.47 -406.076 1362.39 
35848 2
19470000 -978.25 4701.5 1603 1090.52 -550.031 1221.38 
19465800 -306.083 5224 1593.58 1114.61 -398.56 1183.72 
35848.5 2
19470000 -369 4751.46 1595.69 1223.39 100.324 1227.5 
19465800 273.308 5126 1617.08 1163.44 -196.787 1179.96 
35849 2
19470000 269.846 4599.77 1614 1255.1 -298.02 1290 
19465800 918.615 4946.31 1629.54 1267.8 -353.03 1316.03 
35849.5 2
19470000 872.615 4279.15 1573.46 1198.35 -637.406 1357.32 
19465800 1627.85 4837.46 1600.54 1410 -216.394 1426.51 
35850 2
19470000 1253.31 3881.54 1595.38 769.075 -803.263 1112.07 
19465800 2266.46 4428.92 1609.92 1290.13 -825.33 1531.54 
35850.5 2
19470000 1916.42 3656.67 1581.83 1361.62 -461.749 1437.78 
19465800 2793.83 4163.58 1597.83 1082.9 -544.845 1212.24 
35851 2
19470000 2629.85 3602.38 1529 1424.01 -108.347 1428.13 
19465800 3286 4044.69 1530.54 982.369 -237.307 1010.62 
35851.5 2
19470000 3207.75 3295.83 1539.58 1172.22 -621.808 1326.93 
19465800 3811.58 3674.58 1512.33 1066.09 -750.728 1303.9 
35852 2
19470000 3669.54 3044.15 1502.69 929.152 -506.397 1058.19 
19465800 4301.62 3430.77 1482.69 985.98 -490.572 1101.28 
35852.5 2
19470000 4168.31 2648.46 1500.85 957.331 -759.486 1222.01 
19465800 4943 3056.85 1509.15 1231.06 -717.703 1425 
35853 2
19470000 4641.42 2331.92 1446.92 951.93 -636.911 1145.35 
19465800 5512 2783.42 1500.5 1144.87 -550.16 1270.2 
35853.5 2
19470000 5258.92 1926.31 1517 1235.01 -811.218 1477.61 
19465800 6008.08 2521.15 1505.69 992.154 -524.526 1122.27 
35854 2
19470000 5866.5 1581.33 1502.58 1207.91 -685.834 1389.03 
19465800 6573.5 1974.67 1539.67 1124.1 -1086.46 1563.33 
35854.5 3
19473401 5742.73 505.909 1568.91 0 0 0 
19470000 6326.92 1052.62 1506.31 924.544 -1061.68 1407.82 
19465800 7034.77 1369.15 1518.62 926.243 -1215.89 1528.5 
35855 3
19473401 6260.67 42 1562.58 1118.66 -1001.96 1501.78 
19470000 6741.17 612.833 1496 823.546 -874.318 1201.11 
19465800 7489.33 845.083 1509.08 903.706 -1041.89 1379.21 
35855.5 3
19473401 6696.23 -522.538 1572.46 885.293 -1147.44 1449.26 
19470000 7170.31 93 1521.31 872.238 -1056.57 1370.09 
19465800 7865.23 383.154 1445.31 764.019 -938.881 1210.46 
35856 3
19473401 7073.67 -939.25 1546.17 756.385 -835.093 1126.72 
19470000 7659.67 -474.167 1524.25 980.679 -1136.61 1501.2 
19465800 8329.75 -21.1667 1475.25 930.9 -810.262 1234.14 
35856.5 3
19473401 7523.08 -1367.54 1554 897.026 -854.867 1239.13 
19470000 8146.69 -1011 1576.69 972.107 -1071.52 1446.77 
19465800 8875.15 -767.385 1510 1088.63 -1489.46 1844.88 
35857 3
19473401 8008.25 -1946.25 1586.08 976.203 -1164.41 1519.48 
19470000 8559.33 -1385 1572.83 830.264 -752.515 1120.54 
19465800 9256.5 -1226.17 1524.25 767.296 -923.103 1200.36 
35857.5 3
19473401 8477 -2419.77 1569.08 945.06 -954.676 1343.33 
19470000 9006.15 -1851.31 1591.69 900.848 -940.136 1302.07 
19465800 9744.69 -1609.46 1547.77 984.259 -772.772 1251.38 
35858 3
19473401 8980.58 -2904.5 1538.33 1003.15 -965.599 1392.37 
19470000 9589.33 -2389.33 1585.42 1161.71 -1071.76 1580.59 
19465800 10324.6 -2230.67 1570.75 1155.16 -1237.46 1692.84 
35858.5 3
19473401 9470.23 -3415.15 1624.15 969.599 -1011.2 1400.94 
19470000 10005.7 -2734.08 1565.23 824.473 -682.661 1070.41 
19465800 10811.5 -2832.92 1551.62 964.268 -1192.59 1533.65 
35859 3
19473401 9860.5 -3773.33 1611.92 766.737 -703.693 1040.71 
19470000 10459.8 -3261 1557.92 892.058 -1035.21 1366.54 
19465800 11247.8 -3304.75 1569.17 857.161 -926.968 1262.54 
35859.5 3
19473401 10312.9 -4139.85 1602.15 901.241 -730.105 1159.87 
19470000 10850.2 -3777.08 1516 777.697 -1028.04 1289.06 
19465800 11712.2 -3757.62 1577.23 925.094 -902.122 1292.14 
35860 3
19473401 10862.2 -4869.67 1562.17 1087.61 -1445.19 1808.72 
19470000 11235.2 -4255.42 1500.92 762.567 -947.207 1216.02 
19465800 12148.6 -4186.75 1566.17 864.064 -849.772 1211.91 
35860.5 3
19473401 11210.8 -5303.25 1573.17 721.705 -897.688 1151.83 
19470000 11637 -4746.42 1523.58 831.781 -1016.56 1313.49 
19465800 12580 -4655.08 1514.42 893.202 -969.634 1318.33 
35861 3
19473401 11673.6 -5866.92 1600.92 940.718 -1145.66 1482.4 
19470000 12120.2 -5249.08 1558.08 982.215 -1021.68 1417.24 
19465800 13010.9 -5351.92 1522.17 875.847 -1416.33 1665.26 
35861.5 3
19473401 12189.1 -6504.77 1568.31 1024.84 -1268.1 1630.45 
19470000 12606.8 -5914.92 1542.85 967.235 -1323.74 1639.46 
19465800 13445.8 -5837.69 1547.46 864.518 -965.757 1296.18 
35862 3
19473401 12719.5 -7007.62 1614.38 1029.87 -976.4 1419.15 
19470000 13035.8 -6446.62 1595.92 833.01 -1032.41 1326.57 
19465800 13882.6 -6284.31 1522.31 848.245 -867.214 1213.09 
35862.5 3
19473401 13124.7 -7444.33 1608.92 812.034 -875.186 1193.88 
19470000 13494.9 -6889.92 1583.5 920.135 -888.379 1279.01 
19465800 14303.8 -6708.25 1516.67 844.124 -849.584 1197.64 
35863 3
19473401 13567 -7899.75 1626.17 906.421 -933.231 1300.97 
19470000 13895.6 -7353.92 1536.67 821.038 -950.82 1256.25 
19465800 14696.2 -7151.83 1536.08 803.962 -908.982 1213.51 
35863.5 3
19473401 14049.7 -8394.46 1577.23 959.627 -983.522 1374.12 
19470000 14511.5 -7994 1497.46 1224.56 -1272.53 1766.04 
19465800 15304.2 -7809.62 1587.08 1208.87 -1307.72 1780.87 
35864 3
19473401 14514.2 -8878.75 1601 925.248 -964.718 1336.7 
19470000 15000.2 -8577.67 1561.58 973.363 -1162.68 1516.33 
19465800 15737 -8253.5 1568.83 862.09 -884.232 1234.94 
35864.5 3
19473401 14933 -9268.33 1632.17 851.287 -791.836 1162.62 
19470000 15463.8 -9024.58 1582.42 942.243 -908.367 1308.8 
19465800 16132.8 -8750.42 1557.58 804.539 -1009.99 1291.27 
35865 3
19473401 15436.8 -9830.69 1592.23 989.875 -1104.83 1483.41 
19470000 15866.5 -9450.77 1627.85 791.333 -837.3 1152.08 
19465800 16569.5 -9191.31 1562.54 857.816 -866.191 1219.07 
35865.5 3
19473401 15938.1 -10372.1 1592.64 1004.5 -1084.97 1478.57 
19470000 16435.1 -10077.9 1590.91 1139.38 -1256.79 1696.39 
19465800 17094.4 -9850.36 1583.73 1051.91 -1320.75 1688.46 
35866 3
19473401 16465 -10887.2 1609.25 1077.52 -1053.5 1506.95 
19470000 16975.1 -10580 1572.67 1104.28 -1026.77 1507.88 
19465800 17621.8 -10418.8 1632 1078.5 -1162.34 1585.62 
35866.5 3
19473401 16908.2 -11453.3 1608.31 881.022 -1125.36 1429.21 
19470000 17435.5 -11011.8 1556.46 915.418 -858.541 1255.02 
19465800 17991.1 -10778.5 1607.38 734.248 -715.132 1024.96 
35867 3
19473401 17495 -11941.3 1563.46 1130.72 -940.27 1470.59 
19470000 17916.5 -11377.4 1570.31 926.634 -704.313 1163.92 
19465800 18459.9 -11165.2 1572.85 903.364 -745.072 1170.98 
35867.5 3
19473401 18284.2 -12383 1518.33 1597.5 -894.114 1830.7 
19470000 18814.3 -12185.6 1563 1817.55 -1636.03 2445.42 
19465800 19074.7 -11657.4 1565.67 1244.42 -996.483 1594.23 
35868 3
19473401 18876.9 -12846.1 1542.62 1222.18 -954.798 1550.92 
19470000 19332.9 -12366.8 1556.92 1069.26 -373.738 1132.69 
19465800 20095.5 -12120.8 1589.31 2104.89 -955.525 2311.62 
35868.5 3
19473401 19300.3 -13268.2 1557.77 830.166 -827.602 1172.22 
19470000 19831.8 -12709.2 1531.54 978.13 -671.342 1186.36 
19465800 20580.2 -12514.7 1649.08 950.377 -772.247 1224.57 
35869 3
19473401 19795.7 -13666.1 1611.92 967.548 -777.194 1241.04 
19470000 20269.9 -13109.2 1540 855.769 -781.1 1158.64 
19465800 21001.8 -12854.6 1638.92 823.468 -663.912 1057.77 
35869.5 3
19473401 20253.2 -14077.8 1609.33 928.109 -835.206 1248.58 
19470000 20762.4 -13502.6 1547.58 998.973 -798.031 1278.59 
19465800 21404.8 -13164.6 1624.58 817.418 -628.738 1031.25 
35870 3
19473401 20825.8 -14389.3 1563.54 1149.79 -625.451 1308.9 
19470000 21259 -13889.7 1542.08 997.155 -777.327 1264.34 
19465800 21695.3 -13607 1585.46 583.282 -888.387 1062.76 
35870.5 3
19473401 21314.9 -14709.8 1533.17 986.029 -646.221 1178.92 
19470000 21669.3 -14393.3 1533.33 827.285 -1015.41 1309.75 
19465800 21958.6 -14048.4 1552.42 530.798 -889.953 1036.23 
35871 3
19473401 21760 -15000.9 1528.69 908.333 -594.061 1085.35 
19470000 22212.8 -14850.4 1515.92 1109.05 -932.758 1449.15 
19465800 22443.5 -14377 1503.46 989.547 -670.578 1195.36 
35871.5 3
19473401 22134.8 -15203.7 1520 754.192 -407.935 857.447 
19470000 22617.1 -15239.4 1513.75 813.509 -782.761 1128.94 
19465800 23133.2 -14852 1459.08 1387.74 -955.734 1685 
35872 3
19473401 22605.5 -15401.6 1521 948.847 -399.09 1029.36 
19470000 23206.7 -15505.7 1588.92 1188.73 -536.846 1304.33 
19465800 23789.3 -15156.2 1518.08 1322.86 -613.368 1458.15 
35872.5 2
19470000 23809.5 -15631.5 1578.54 1174.99 -245.164 1200.29 
19465800 24405.1 -15387.7 1539.92 1200.33 -451.192 1282.33 
35873 2
19470000 24322.6 -15755.4 1683.75 1018.1 -245.943 1047.38 
19465800 25003 -15626.4 1547 1186.36 -473.659 1277.42 
35873.5 2
19470000 24915.4 -16016.1 1723.08 1185.6 -521.321 1295.16 
19465800 25510.5 -15798.2 1557.69 1015.08 -343.628 1071.66 
35874 2
19470000 25570.3 -16282.2 1606.67 1312.52 -533.413 1416.77 
19465800 26176.5 -16025.6 1501.92 1334.59 -455.616 1410.22 
35874.5 2
19470000 26308.2 -16612.8 1513.31 1484.7 -665.183 1626.9 
19465800 26968.8 -16301.5 1528.23 1594.1 -555.087 1687.98 
35875 2
19470000 26990 -16829.4 1571.83 1371.77 -435.756 1439.32 
19465800 27600.9 -16516.1 1589 1271.93 -431.835 1343.23 
35875.5 2
19470000 27628.5 -16974.2 1667.31 1264.43 -286.761 1296.54 
19465800 28209 -16687.2 1584 1204.13 -338.906 1250.91 
35876 2
19470000 28222.9 -17197.5 1650.75 1179.32 -442.995 1259.78 
19465800 28853.7 -16827.8 1569.17 1279.1 -278.808 1309.13 
35876.5 2
19470000 28834.4 -17395.3 1612.38 1218.06 -394.039 1280.21 
19465800 29435.2 -16978.3 1529.08 1158.34 -299.916 1196.54 
35877 2
19470000 29435.8 -17550.2 1562.92 1197.94 -308.484 1237.02 
19465800 30022.8 -17183.2 1492.5 1170.51 -408.252 1239.66 
35877.5 2
19470000 30094.3 -17716.1 1480.85 1341.26 -337.903 1383.17 
19465800 30628.2 -17382.8 1461.08 1233.16 -406.353 1298.38 
35878 2
19470000 30842.2 -17965.6 1382.77 1486.77 -496.1 1567.36 
19465800 31301.9 -17587.5 1387.77 1339.35 -406.943 1399.81 
35878.5 2
19470000 31609.2 -18237.4 1311.31 1509.99 -534.979 1601.96 
19465800 32053.2 -17846.2 1323.62 1478.8 -509.388 1564.07 
35879 2
19470000 32263.9 -18401.6 1387.08 1333.37 -334.417 1374.67 
19465800 32743.2 -17986.8 1403.42 1405.32 -286.36 1434.2 
35879.5 2
19470000 33029.9 -18628.5 1560.38 1563.28 -463.174 1630.45 
19465800 33330.4 -18111.4 1499.15 1198.4 -254.186 1225.06 
35880 2
19470000 33623.8 -18743.1 1595.75 1194.82 -230.473 1216.85 
19465800 33968 -18245.8 1513.5 1282.93 -270.521 1311.14 
35880.5 2
19470000 34273.2 -18794.5 1612.23 1301.56 -102.962 1305.63 
19465800 34532.8 -18301.4 1549.62 1131.96 -111.325 1137.42 
35881 2
19470000 34757.5 -18992.9 1636.21 945.838 -387.631 1022.19 
19465800 35088.8 -18441.3 1573.29 1085.82 -273.244 1119.67 
35881.5 2
19470000 35529.9 -19164 1585.43 1547.81 -342.829 1585.32 
19465800 35766.6 -18576.2 1542.14 1358.43 -270.398 1385.08 
35882 2
19470000 36137.1 -19241.5 1560.64 1214.43 -155 1224.28 
19465800 36361.7 -18630.8 1539.36 1190.14 -109.143 1195.14 
35882.5 2
19470000 36853.2 -19311.2 1559.21 1432.29 -139.429 1439.06 
19465800 37134.5 -18716.6 1507.36 1545.57 -171.714 1555.08 
35883 2
19470000 37602.3 -19377.9 1569.79 1471.65 -130.929 1477.47 
19465800 37901.1 -18823.4 1521.86 1506.17 -209.795 1520.72 
35883.5 2
19470000 38347.9 -19571.7 1658.31 1491.27 -387.67 1540.84 
19465800 38494.2 -18842.1 1490.23 1186.18 -37.2967 1186.76 
35884 2
19470000 39126.9 -19894.1 1677.86 1558.01 -644.758 1686.15 
19465800 39225.1 -18900.4 1450.93 1461.68 -116.703 1466.33 
35884.5 2
19470000 39641.9 -20197 1602.38 1021.81 -601.049 1185.48 
19465800 40015 -18799.2 1450.92 1567.32 200.789 1580.13 
35885 2
19470000 40354.7 -20322.5 1581.15 1451.67 -255.522 1473.99 
19465800 40650.5 -18688.1 1462.23 1294.38 226.383 1314.02 
35885.5 2
19470000 41063.3 -20404.9 1575.64 1428.62 -166.264 1438.26 
19465800 41318.8 -18594.4 1465.93 1347.27 188.807 1360.44 
35886 2
19470000 41746.4 -20536.9 1559.43 1363.56 -263.33 1388.75 
19465800 41644.3 -18469.6 1501.21 649.701 249.073 695.808 
35886.5 2
19470000 42358.2 -20502.6 1603.08 1235.81 69.1753 1237.74 
19465800 41632.2 -18596.7 1505.38 -24.5088 -256.666 257.833 
35887 2
19470000 43218.9 -20609.9 1666.07 1731.94 -215.778 1745.33 
19465800 41573.7 -18648.5 1504 -117.585 -104.241 157.138 
35887.5 2
19470000 43973.6 -20458.7 1621.43 1512.31 302.891 1542.34 
19465800 41662.8 -18733.9 1504 178.5 -171.2 247.329 
35888 2
19470000 44575.1 -20304.7 1581.71 1165.7 298.45 1203.3 
19465800 41643.1 -18777.5 1504 -38.0676 -84.4408 92.6249 
35888.5 2
19470000 45236.5 -20094.4 1583.77 1330.76 423.199 1396.44 
19465800 41735.1 -18775.5 1504 184.978 3.94676 185.02 
35889 2
19470000 45969.7 -19904.3 1636.93 1451.99 376.433 1499.99 
19465800 41773.7 -18656 1504 76.5096 236.71 248.767 
35889.5 2
19470000 46477.2 -19593.3 1659.69 1013.01 620.715 1188.05 
19465800 41604.8 -18628.5 1510.31 -337.062 54.8135 341.49 
35890 2
19470000 46617.4 -19142.6 1630 282.657 908.598 951.549 
19465800 41552.5 -18707.9 1584.57 -105.537 -160.061 191.722 
35890.5 1
19465800 41662.6 -18617.2 1637.86 217.963 179.632 282.446 
35891 1
19465800 41706.4 -18714.2 1649.36 86.8458 -192.079 210.8 
35891.5 1
19465800 41766.2 -18670.6 1656.21 124.295 90.7336 153.889 
35892 1
19465800 41792.3 -18643 1661 52.6594 55.5876 76.5701 
35892.5 1
19465800 41653 -18586.3 1661 -265.903 108.27 287.101 
35893 1
19465800 41690.7 -18661.9 1661 74.884 -150.298 167.92 
35893.5 1
19465800 41596.1 -18698.1 1661 -191.111 -73.266 204.674 
35894 1
19465800 41631.6 -18688.6 1661 71.7845 19.2593 74.3232 
35894.5 1
19465800 41506.9 -18759.1 1661 -258.666 -146.218 297.132 
35895 1
19465800 41315 -18895.4 1664.79 -383.846 -272.56 470.773 
35895.5 1
19465800 41263.9 -19016.6 1665.64 -100.932 -239.554 259.949 
35896 1
19465800 41320.9 -18979.8 1666 113.178 73.1326 134.75 
35896.5 1
19465800 41306.9 -18976.1 1666 -27.2904 7.10109 28.1992 
35897 1
19465800 41299.3 -18958 1666 -15.3133 36.8009 39.8598 
35897.5 1
19465800 41316.7 -19061.1 1666 35.6974 -211.657 214.646 
35898 1
19465800 41265.6 -19087.3 1666 -100.632 -51.5921 113.086 
35898.5 1
19465800 41224.2 -19049.3 1666 -82.5163 75.8044 112.05 
35899 1
19465800 41248.8 -19082.3 1666 50.9097 -68.4647 85.3183 
35899.5 1
19465800 41291.2 -19028 1666 83.3891 106.695 135.416 
35900 1
19465800 41312.1 -18951.8 1666 41.3122 150.8 156.356 
35900.5 1
19465800 41433.2 -18833.7 1666 236.596 230.726 330.473 
35901 1
19465800 41590.6 -18696.2 1666 317.917 277.874 422.238 
35901.5 1
19465800 41491.1 -18673.6 1666.62 -205.168 46.4975 210.371 
35902 1
19465800 41642.9 -18648.9 1680.5 295.292 48.0288 299.173 
35902.5 1
19465800 41751.2 -18678 1682 210.434 -56.4494 217.874 
35903 1
19465800 41838.7 -18600.1 1682 178.129 158.703 238.572 
35903.5 1
19465800 41826.2 -18572.3 1682 -25.0769 55.5385 60.9374 
35904 1
19465800 41761.3 -18558.3 1683.62 -127.902 27.6134 130.849 
35904.5 1
19465800 41652.7 -18452.9 1697.33 -223.082 216.409 310.803 
35905 1
19465800 41690.2 -18477.1 1701 78.0983 -50.3339 92.9131 
35905.5 1
19465800 41726.4 -18429.2 1701 71.8864 95.0855 119.201 
35906 1
19465800 41713.7 -18361 1701 -25.1333 134.958 137.278 
35906.5 1
19465800 41393.8 -18574.3 1701 -633.511 -422.391 761.414 
35907 1
19465800 41138 -19051.4 1701 -514.626 -959.913 1089.16 
35907.5 1
19465800 41088 -19336.5 1701 -100.2 -571.296 580.017 
35908 1
19465800 41160.6 -19447 1701 146.107 -222.411 266.109 
35908.5 1
19465800 41199.8 -19518.3 1701 77.3791 -140.924 160.771 
35909 1
19465800 41211 -19561.2 1701 22.7344 -86.9277 89.8515 
35909.5 1
19465800 41219.4 -19515 1701 16.7358 92.3154 93.8201 
35910 1
19465800 41213.9 -19529.7 1701 -10.8923 -29.2165 31.1808 
35910.5 1
19465800 41316.4 -19509.3 1701 203.714 40.4751 207.696 
35911 1
19465800 41282 -19484.8 1701 -67.6863 48.3041 83.1547 
35911.5 1
19465800 41108.4 -19331.7 1701 -348.561 307.435 464.77 
35912 1
19465800 41159.1 -19422.3 1701 102.138 -182.744 209.35 
35912.5 1
19465800 41170.8 -19274.5 1701 23.5128 295.615 296.549 
35913 1
19465800 41128.2 -19283.3 1701 -85.0189 -17.5452 86.8104 
35913.5 1
19465800 41020.5 -19374.2 1701 -214.878 -181.522 281.287 
35914 1
19465800 40961.5 -19248.8 1701 -118.077 250.962 277.351 
35914.5 1
19465800 41074.9 -18886.8 1701 221.605 706.881 740.803 
35915 1
19465800 41231.2 -18725.4 1701 316.283 326.78 454.775 
35915.5 1
19465800 41439.5 -18628.4 1701 426.834 198.836 470.875 
35916 1
19465800 41765.1 -18590.2 1701 640.975 75.2574 645.378 
35916.5 1
19465800 41747.1 -18772.3 1701 -35.6436 -360.701 362.458 
35917 1
19465800 41409.8 -19277.3 1701 -671.928 -1005.98 1209.74 
35917.5 1
19465800 41236.5 -19497.8 1701 -358.735 -456.402 580.512 
35918 1
19465800 41290.6 -19519.1 1701 106.65 -42.195 114.693 
35918.5 1
19465800 41318.9 -19586.2 1701 56.8041 -134.483 145.988 
35919 1
19465800 41442.6 -19415.5 1701 251.42 346.975 428.49 
35919.5 1
19465800 41371.5 -19308 1701 -138.282 209.219 250.788 
35920 1
19465800 41195.9 -19091.8 1701 -351.244 432.5 557.161 
35920.5 1
19465800 41228.5 -18998.6 1714.23 64.8304 185.527 196.528 
35921 1
19465800 41345 -18912.4 1738.5 231.687 171.369 288.177 
35921.5 1
19465800 41480.4 -18740.8 1742.67 276.926 351.057 447.134 
35922 1
19465800 41588.2 -18629.7 1751.92 217.238 223.958 312.009 
35922.5 1
19465800 41683.4 -18571.4 1752 187.437 114.728 219.762 
35923 1
19465800 41621.4 -18609.6 1752 -122.225 -75.3426 143.581 
35923.5 1
19465800 41624.6 -18517 1752 6.43631 188.178 188.288 
35924 1
19465800 41762.8 -18423.1 1752 274.306 186.343 331.613 
35924.5 1
19465800 41848.3 -18523.8 1752 173.077 -203.947 267.489 
35925 1
19465800 41802.8 -18643.7 1752 -93.2377 -245.56 262.665 
35925.5 1
19465800 41838.2 -18636.9 1752 69.2709 13.1968 70.5168 
35926 1
19465800 41630.5 -18813 1752 -415.552 -352.154 544.698 
35926.5 1
19465800 41307.8 -19062.2 1752 -646.702 -499.332 817.041 
35927 1
19465800 41279.2 -19200.8 1752 -57.3441 -279.007 284.839 
35927.5 1
19465800 41211 -19252.8 1752 -136.228 -103.664 171.185 
35928 1
19465800 41160.8 -19325.4 1752 -100.333 -145.295 176.571 
35928.5 1
19465800 41147.9 -19351.5 1752 -26.5098 -53.6382 59.8316 
35929 1
19465800 41233.6 -19112.8 1752 166.393 463.63 492.584 
35929.5 1
19465800 41372.5 -18885.4 1752 276.739 452.957 530.806 
35930 1
19465800 41586.1 -18619.2 1752 427.933 533.529 683.944 
35930.5 1
19465800 41661.2 -18681.8 1752 148.962 -124.389 194.068 
35931 1
19465800 41761.6 -18703.9 1752 197.759 -43.4585 202.478 
35931.5 1
19465800 41829.8 -18713.1 1752 136.581 -18.3444 137.807 
35932 1
19465800 41821.4 -18724.2 1752 -16.6032 -21.9345 27.5098 
35932.5 1
19465800 41666.8 -18697.2 1752 -309.231 54 313.91 
35933 1
19465800 41730.1 -18768.7 1752 130.545 -147.449 196.934 
35933.5 1
19465800 41696.5 -18680.5 1752 -67.7674 178.037 190.498 
35934 1
19465800 41667.9 -18648.3 1752 -55.4562 62.4627 83.5283 
35934.5 1
19465800 41655.8 -18611.8 1752 -24.7234 74.5897 78.5803 
35935 1
19465800 41698.5 -18614.1 1752 85.944 -4.52337 86.0629 
35935.5 1
19465800 41696.8 -18552.8 1751.17 -3.36255 120.485 120.532 
35936 1
19465800 41797.4 -18806.8 1747.23 198.49 -501.176 539.051 
35936.5 1
19465800 41663.5 -19033.5 1747 -271.571 -459.744 533.962 
35937 1
19465800 41439.5 -19078.5 1747 -447.923 -90.0769 456.891 
35937.5 1
19465800 41287.3 -19301.6 1747 -309.99 -454.267 549.956 
35938 1
19465800 41240 -19471.3 1747 -96.206 -344.968 358.132 
35938.5 1
19465800 41175.4 -19446.3 1747 -126.697 49.0196 135.849 
35939 1
19465800 41140.6 -19417.8 1747 -70.5908 57.9264 91.3155 
35939.5 1
19465800 41213.8 -19583.6 1747 147.85 -335.082 366.25 
35940 1
19465800 41288.6 -19610.1 1746.85 147.626 -52.1924 156.58 
35940.5 1
19465800 41357.8 -19591.2 1741.08 135.33 37.0315 140.306 
35941 1
19465800 41308 -19253.6 1743.69 -97.7784 663.14 670.31 
35941.5 1
19465800 41413.3 -18927.2 1747 208.53 646.306 679.114 
35942 1
19465800 41513.6 -18739.2 1747 201.421 377.51 427.883 
35942.5 1
19465800 41638.6 -18654.7 1747 252.525 170.785 304.855 
35943 1
19465800 41736.5 -18683.4 1747 196.478 -57.6151 204.752 
35943.5 1
19465800 41840.8 -18779.8 1747 216.117 -199.554 294.157 
35944 1
19465800 41924 -18817.3 1747 163.047 -73.6048 178.891 
35944.5 1
19465800 41941.8 -18892.8 1747 35.6812 -151.684 155.824 
35945 1
19465800 41853.3 -19030.1 1747 -177.991 -276.118 328.515 
35945.5 1
19465800 41613.2 -19205.2 1747 -478.241 -348.759 591.901 
35946 1
19465800 41122.5 -19497.5 1747 -979.426 -583.602 1140.12 
35946.5 1
19465800 41032.9 -19440.2 1747 -175.373 112.148 208.165 
35947 1
19465800 41056.5 -19451.6 1747 47.6487 -23.0458 52.9293 
35947.5 1
19465800 41119.7 -19513.8 1747 126.462 -124.308 177.327 
35948 1
19465800 41206.9 -19528.1 1747 177.298 -29.0807 179.667 
35948.5 1
19465800 41145.2 -19488.3 1747 -124.535 80.1799 148.114 
35949 1
19465800 41131.5 -19429.4 1747 -27.7734 119.519 122.704 
35949.5 1
19465800 41121.1 -19424.8 1747 -20.979 9.16861 22.895 
35950 1
19465800 41158.9 -19501.5 1747 74.2189 -150.302 167.628 
35950.5 1
19465800 41253.6 -19545.2 1747 186.391 -85.9328 205.247 
35951 1
19465800 41281.5 -19619.4 1747 55.2171 -147.079 157.102 
35951.5 1
19465800 41300.9 -19578.7 1747 38.407 80.7823 89.4476 
35952 1
19465800 41353.6 -19594.1 1742.71 106.065 -30.8997 110.474 
35952.5 1
19465800 41355.8 -19618.8 1743 4.13174 -46.2666 46.4507 
35953 1
19465800 41187.6 -19288.2 1743 -348.105 684.396 767.838 
35953.5 1
19465800 41136.7 -19269.7 1743 -104.968 38.2425 111.717 
35954 1
19465800 41022.2 -19208.8 1747.53 -231.38 122.963 262.024 
35954.5 1
19465800 40987.5 -19272.3 1759.27 -69.4723 -127.321 145.042 
35955 1
19465800 41051.6 -19344.6 1762 126.395 -142.568 190.529 
35955.5 1
19465800 41265.6 -19473.3 1762 431.452 -259.46 503.458 
35956 1
19465800 41413.2 -19474.3 1762 297.457 -2.01613 297.463 
35956.5 1
19465800 41492.8 -19524.7 1762 159.704 -100.971 188.946 
35957 1
19465800 41465.7 -19557.4 1760.54 -54.9673 -66.1788 86.0293 
35957.5 1
19465800 41421.6 -19490.9 1761.93 -87.3997 131.857 158.193 
35958 1
19465800 41421.2 -19419.2 1762 -0.817635 142.258 142.26 
35958.5 1
19465800 41503.8 -18945.3 1762 171.598 985.287 1000.12 
35959 1
19465800 41670.1 -18722.3 1762 318.114 426.428 532.013 
35959.5 1
19465800 41736.1 -18712.5 1762 128.777 19.0376 130.177 
35960 1
19465800 41771.4 -18674.4 1762 73.4714 79.2553 108.071 
35960.5 1
19465800 41681.5 -18722.2 1762 -181.206 -96.3994 205.252 
35961 1
19465800 41351.3 -18777.3 1762 -639.982 -106.738 648.822 
35961.5 1
19465800 41124.3 -19204.4 1762 -450.346 -847.438 959.668 
35962 1
19465800 41123.6 -19471.5 1762 -1.44166 -536.389 536.391 
35962.5 1
19465800 41138.8 -19479.3 1762 30.1943 -15.466 33.9249 
35963 1
19465800 41193.9 -19591.5 1762 114.281 -232.711 259.258 
35963.5 1
19465800 41258.8 -19586.8 1762 131.547 9.59588 131.896 
35964 1
19465800 41387.1 -19498.2 1762 255.593 176.525 310.626 
35964.5 1
19465800 41380.9 -19381.5 1762 -12.2959 232.842 233.166 
35965 1
19465800 41159.4 -19222.6 1762 -435.23 312.151 535.596 
35965.5 1
19465800 41177.2 -19323.3 1762 35.2374 -198.655 201.756 
35966 1
19465800 41195.4 -19353.6 1762 37.3032 -62.115 72.4555 
35966.5 1
19465800 41095.8 -19467.7 1762 -197.713 -226.407 300.584 
35967 1
19465800 41053.1 -19501.6 1762 -84.6942 -67.2441 108.143 
35967.5 1
19465800 41026.6 -19400.5 1762 -52.725 201.285 208.076 
35968 1
19465800 41033.5 -19288.2 1762 13.6106 223.429 223.843 
35968.5 1
19465800 41179.4 -19352.2 1762 295.456 -129.581 322.622 
35969 1
19465800 41246 -19037.5 1762 136.162 643.49 657.738 
35969.5 1
19465800 41344 -18847.7 1762 193.676 375.114 422.162 
35970 1
19465800 41537.7 -18723.7 1762 391.246 250.557 464.599 
35970.5 1
19465800 41633.2 -18607.5 1762 190.974 232.41 300.808 
35971 1
19465800 41543.4 -18556.1 1762 -179.474 102.756 206.809 
35971.5 1
19465800 41582.2 -18537.7 1762 78.0968 37.0041 86.42 
35972 1
19465800 41651.2 -18575.6 1762 137.049 -75.3301 156.388 
35972.5 1
19465800 41561.5 -18627.7 1762 -180.702 -105.058 209.023 
35973 1
19465800 41601.5 -18639 1762 76.9231 -21.7875 79.9491 
35973.5 1
19465800 41616.9 -18651.5 1762 31.5411 -25.5102 40.5661 
35974 1
19465800 41732.2 -18622.8 1762 231.09 57.4225 238.118 
35974.5 1
19465800 41778 -18605 1762 90.9925 35.4794 97.6649 
35975 1
19465800 41856.2 -18736 1762 160.969 -269.547 313.953 
35975.5 1
19465800 41824.4 -18933.9 1762 -62.9371 -391.152 396.183 
35976 1
19465800 41658.8 -19335.8 1762 -322.837 -783.326 847.244 
35976.5 1
19465800 41523.4 -19479.1 1762 -264.941 -280.446 385.802 
35977 1
19465800 41270.3 -19545.9 1762 -508.135 -134.216 525.562 
35977.5 1
19465800 41197.5 -19507.3 1809.62 -149.327 79.1168 168.992 
35978 1
19465800 41101.8 -19511.9 1816.92 -193.748 -9.32991 193.973 
35978.5 1
19465800 41084.2 -19345.5 1819.69 -34.623 328.963 330.78 
35979 1
19465800 41082.2 -19191.5 1820 -3.95363 307.308 307.334 
35979.5 1
19465800 41045.2 -19192.1 1820 -74.8988 -1.18084 74.9081 
35980 1
19465800 41075.6 -19201.8 1820 60.6095 -19.4867 63.6651 
35980.5 1
19465800 41067.8 -19118.5 1820 -15.3023 162.152 162.872 
35981 1
19465800 41335.8 -18883.5 1820 548.228 480.573 729.043 
35981.5 1
19465800 41738.8 -18789.8 1820 807.487 187.837 829.046 
35982 1
19465800 41848.3 -18708.7 1820 210.7 155.966 262.145 
35982.5 1
19465800 41863.1 -18820.1 1820 30.3498 -229.252 231.253 
35983 1
19465800 41778.6 -18995.1 1820 -174.227 -360.825 400.686 
35983.5 1
19465800 41518.3 -19114.5 1820 -516.42 -236.862 568.149 
35984 1
19465800 41304.2 -19320.6 1820 -415.808 -400.236 577.136 
35984.5 1
19465800 41210.3 -19323.8 1820 -190.718 -6.43631 190.827 
35985 1
19465800 41294.8 -19523.3 1820 172.098 -406.483 441.414 
35985.5 1
19465800 41366.2 -19503.9 1820 142.264 38.6786 147.428 
35986 1
19465800 41150.4 -19456.7 1820 -435.148 95.2621 445.453 
35986.5 1
19465800 41021.6 -19432.9 1820 -266.185 49.0702 270.67 
35987 1
19465800 40976.3 -19548.2 1820 -86.5201 -220.363 236.74 
35987.5 1
19465800 41075.5 -19525.7 1820 195.286 44.2409 200.234 
35988 1
19465800 41511.9 -19386.9 1820 874.505 278.107 917.662 
35988.5 1
19465800 41669.5 -19178.6 1820 315.244 416.603 522.433 
35989 1
19465800 41389 -19239.9 1820 -563.33 -123.095 576.622 
35989.5 1
19465800 41138.2 -19085.8 1820 -515.085 316.367 604.483 
35990 1
19465800 41126.5 -18955.1 1820 -22.8649 257.42 258.433 
35990.5 1
19465800 41210.5 -18976.5 1820 165.68 -42.3305 171.003 
35991 1
19465800 41148.6 -19278.8 1820 -123.353 -602.207 614.71 
35991.5 1
19465800 41077.3 -19406.2 1820 -142.047 -253.601 290.673 
35992 1
19465800 41135.9 -19426.6 1820 121.848 -42.4729 129.038 
35992.5 1
19465800 41224.5 -19488 1820 179.969 -124.831 219.024 
35993 1
19465800 41239.2 -19511.7 1820 29.0362 -46.8227 55.0951 
35993.5 1
19465800 41221.5 -19248.8 1820 -34.6078 516.548 517.706 
35994 1
19465800 41237.8 -19154.5 1820 32.1018 185.494 188.251 
35994.5 1
19465800 41398.5 -19229 1820 326.532 -151.345 359.901 
35995 1
19465800 41467.5 -19299.5 1820 139.881 -142.924 199.985 
35995.5 1
19465800 41534.4 -19398.9 1820 131.738 -195.79 235.985 
35996 1
19465800 41452.2 -19505.1 1820 -164.269 -212.321 268.448 
35996.5 1
19465800 41220.3 -19578.7 1820 -466.685 -148.107 489.623 
35997 1
19465800 41193.8 -19342.4 1820 -51.3816 458.85 461.718 
35997.5 1
19465800 41167.2 -19154.7 1820 -52.9804 373.94 377.675 
35998 1
19465800 41267.8 -18894.9 1820 205.272 530.102 568.458 
35998.5 1
19465800 41403.6 -18789.8 1820 272.108 210.716 344.157 
35999 1
19465800 41432.5 -18822.1 1820 57.6157 -64.358 86.3801 
35999.5 1
19465800 41325.1 -18910.2 1820 -214.923 -176.154 277.889 
36000 1
19465800 41248.8 -19290.1 1820 -154.782 -770.635 786.025 
36000.5 1
19465800 41286.7 -19505.5 1820 74.9468 -425.661 432.209 
36001 1
19465800 41241.5 -19458.8 1820 -90.8528 93.7935 130.581 
36001.5 1
19465800 41312.9 -19449.1 1820 143.066 19.4455 144.382 
36002 1
19465800 41418.4 -19477.8 1820 208.411 -56.7259 215.993 
36002.5 1
19465800 41461.6 -19368.5 1820 88.9522 225.071 242.011 
36003 1
19465800 41542.5 -19371.4 1820.21 157.363 -5.63347 157.464 
36003.5 1
19465800 41561 -19128 1820 37.0741 487.69 489.097 
36004 1
19465800 41676 -18820.4 1820 233.74 625.29 667.55 
36004.5 1
19465800 41504.1 -18729.8 1820 -339.099 178.674 383.292 
36005 1
19465800 41424 -18581.5 1820 -159.834 296.023 336.418 
36005.5 1
19465800 41458.6 -18512.2 1820 68.1405 136.281 152.367 
36006 1
19465800 41339.6 -18960.4 1820 -243.419 -916.536 948.309 
36006.5 1
19465800 41224.9 -19345.1 1820 -233.183 -781.964 815.991 
36007 1
19465800 41195.5 -19534.1 1820 -57.4876 -370.459 374.893 
36007.5 1
19465800 41261.2 -19552.6 1820.62 130.861 -36.9292 135.972 
36008 1
19465800 41376.1 -19548.6 1822 230.153 8.01603 230.292 
36008.5 1
19465800 41244.8 -19603.9 1822 -261.569 -110.175 283.825 
36009 1
19465800 41220.4 -19634.8 1822 -48.4784 -61.3244 78.1718 
36009.5 1
19465800 41361.3 -19639.5 1822 282.411 -9.40342 282.567 
36010 1
19465800 41424.8 -19629.6 1822 127.332 19.7318 128.851 
36010.5 1
19465800 41443.2 -19533.2 1822 37.2913 195.506 199.031 
36011 1
19465800 41333.8 -19584.1 1822 -222.483 -103.346 245.314 
36011.5 1
19465800 41290.8 -19629.8 1822 -87.2211 -92.6822 127.269 
36012 1
19465800 41218.4 -19595.1 1822 -142.543 68.3028 158.063 
36012.5 1
19465800 41169.7 -19328.8 1822 -94.4948 516.942 525.508 
36013 1
19465800 41138.2 -19091.6 1822 -62.4847 470.726 474.856 
36013.5 1
19465800 41160.3 -18968.3 1822 44.4444 247.523 251.482 
36014 1
19465800 41033.1 -19220.4 1822 -257.104 -509.226 570.45 
36014.5 1
19465800 41029.6 -19490.8 1822 -7.00337 -546.263 546.308 
36015 1
19465800 41034.2 -19431.1 1822 9.51399 123.152 123.519 
36015.5 1
19465800 41093.5 -18985.1 1822 114.959 864.35 871.962 
36016 1
19465800 41447.3 -18674.2 1822 690.923 607.134 919.775 
36016.5 1
19465800 41678.7 -18693.4 1822 469.429 -38.9742 471.044 
36017 1
19465800 41758.4 -18695.7 1822 162.261 -4.61046 162.327 
36017.5 1
19465800 41661.1 -18717.4 1822 -199.266 -44.5415 204.183 
36018 1
19465800 41568.7 -18703.5 1822 -177.108 26.7568 179.118 
36018.5 1
19465800 41339.2 -19165.8 1822 -461.655 -930.158 1038.42 
36019 1
19465800 41226.4 -19455.4 1822 -227.093 -582.766 625.45 
36019.5 1
19465800 41229.3 -19512.4 1822 5.96906 -115.449 115.604 
36020 1
19465800 41242.5 -19543.1 1822 26.0998 -60.9548 66.3075 
36020.5 1
19465800 41176.5 -19597.8 1822 -130.102 -108.001 169.088 
36021 1
19465800 41140.5 -19435.5 1822 -73.6196 331.97 340.035 
36021.5 1
19465800 41218.2 -19002.5 1822 155.308 866.077 879.892 
36022 1
19465800 41537.5 -18736.2 1822 623.798 519.982 812.099 
36022.5 1
19465800 41716.6 -18627 1822 357.375 218.025 418.631 
36023 1
19465800 41678.3 -18606.4 1822 -76.5513 41.2308 86.9487 
36023.5 1
19465800 41557 -18611.1 1822 -239.266 -9.26769 239.445 
36024 1
19465800 41540.7 -18618.6 1821.92 -33.4015 -15.3374 36.7545 
36024.5 1
19465800 41570 -18572.9 1820 59.8639 93.1973 110.767 
36025 1
19465800 41616.9 -18478.2 1820 92.7334 187.126 208.844 
36025.5 1
19465800 41617.8 -18574.2 1820 1.62142 -188.273 188.28 
36026 1
19465800 41430.6 -19094.3 1820 -381.973 -1061.39 1128.03 
36026.5 1
19465800 41262 -19499.5 1820 -336.494 -808.639 875.857 
36027 1
19465800 41164.2 -19545.1 1820 -190.362 -88.7459 210.032 
36027.5 1
19465800 41149.9 -19355.3 1820 -28.4175 378.73 379.794 
36028 1
19465800 41201.3 -19168.1 1820 106.453 387.681 402.031 
36028.5 1
19465800 41250.7 -19083 1820 100.527 173.286 200.334 
36029 1
19465800 41263.3 -18965.5 1820 24.5486 229.045 230.357 
36029.5 1
19465800 41302.8 -18890.2 1820 79.2456 151.272 170.772 
36030 1
19465800 41121.5 -18919.8 1820 -371.335 -60.661 376.257 
36030.5 1
19465800 41155.3 -18904.5 1820 67.2694 30.3402 73.795 
36031 1
19465800 41162 -18896.8 1820 13.4654 15.4775 20.5151 
36031.5 1
19465800 41223.7 -18829.5 1820 120.024 131.098 177.743 
36032 1
19465800 41451.2 -18778.9 1820 451.465 100.275 462.467 
36032.5 1
19465800 41576.1 -18764.5 1820 246.732 28.4281 248.364 
36033 1
19465800 41669.2 -18888.8 1820 188.992 -252.119 315.091 
36033.5 1
19465800 41785.2 -18849.5 1820 235.099 79.8617 248.293 
36034 1
19465800 41775.5 -18879.5 1820 -19.0793 -59.0551 62.0607 
36034.5 1
19465800 41895.2 -18885.6 1820 242.318 -12.3923 242.635 
36035 1
19465800 41886.7 -18976.5 1820 -17.1894 -184.337 185.137 
36035.5 1
19465800 41852.5 -18840.2 1820 -66.857 266.226 274.492 
36036 1
19465800 41806.4 -18802.9 1820 -93.5871 75.6853 120.361 
36036.5 1
19465800 41847.8 -18794.8 1820 81.8863 16.1335 83.4605 
36037 1
19465800 41800.2 -18778.5 1820 -93.358 31.9631 98.6781 
36037.5 1
19465800 41822.5 -18774.9 1820 44.5769 7.15385 45.1473 
36038 1
19465800 41898.3 -18645.4 1820 151.894 259.532 300.713 
36038.5 1
19465800 41872.3 -18604.8 1820 -52.7903 82.2931 97.77 
36039 1
19465800 41807.3 -18612 1820 -130.471 -14.3652 131.259 
36039.5 1
19465800 41877.7 -18730.1 1820 142.427 -239.022 278.239 
36040 1
19465800 41949.2 -18782.8 1820 142.83 -105.136 177.352 
36040.5 1
19465800 41901.2 -18855.5 1820 -96.0385 -145.423 174.274 
36041 1
19465800 41836 -18850.2 1820 -131.514 10.6751 131.946 
36041.5 1
19465800 41876.8 -18699.5 1820 82.0204 302.621 313.539 
36042 1
19465800 41911.5 -18643.9 1820 67.891 108.686 128.148 
36042.5 1
19465800 41791.5 -18690.8 1820 -242.424 -94.6387 260.242 
36043 1
19465800 41703.3 -18680.6 1820 -171.322 19.7162 172.453 
36043.5 1
19465800 41462.5 -18918.2 1820 -476.923 -470.373 669.856 
36044 1
19465800 41223.6 -19303.8 1820 -480.576 -776.041 912.794 
36044.5 1
19465800 41190.8 -19495.1 1820 -66.7659 -389.485 395.166 
36045 1
19465800 41242.8 -19355.4 1820 107.91 289.831 309.268 
36045.5 1
19465800 41326.3 -19032.5 1820 165.598 640.72 661.774 
36046 1
19465800 41472.4 -18793.2 1820 290.411 475.761 557.393 
36046.5 1
19465800 41638 -18686.7 1820 329.255 211.653 391.415 
36047 1
19465800 41705.6 -18647.5 1820 137.151 79.5756 158.564 
36047.5 1
19465800 41813.8 -18622.6 1820 213.473 49.0062 219.026 
36048 1
19465800 41666.3 -18562.8 1820 -288.768 117.084 311.601 
36048.5 1
19465800 41588.1 -18514.6 1820 -156.418 96.3407 183.706 
36049 1
19465800 41603.7 -18586.8 1820 32.1967 -148.929 152.37 
36049.5 1
19465800 41606.1 -18707.4 1820 4.70182 -238.164 238.21 
36050 1
19465800 41684 -18650.2 1820 153.705 112.675 190.581 
36050.5 1
19465800 41557.8 -18671.9 1820 -253.952 -43.5138 257.653 
36051 1
19465800 41455.8 -18645.8 1820 -205.11 52.4908 211.72 
36051.5 1
19465800 41462.6 -18684.1 1820 13.4855 -75.9964 77.1837 
36052 1
19465800 41355.1 -18987.4 1820 -213.424 -601.812 638.535 
36052.5 1
19465800 41252.1 -19466.7 1820 -206.827 -962.465 984.437 
36053 1
19465800 41194.1 -19588.5 1820 -116.7 -245.009 271.382 
36053.5 1
19465800 41159.2 -19272 1820 -68.0589 618.089 621.825 
36054 1
19465800 41309.3 -18967 1820 305.087 619.919 690.925 
36054.5 1
19465800 41420.1 -18794.1 1820 224.177 350.047 415.678 
36055 1
19465800 41554.8 -18650.7 1820 266.342 283.369 388.891 
36055.5 1
19465800 41721.1 -18692.8 1818.17 324.682 -82.1439 334.912 
36056 1
19465800 41791.6 -18760.4 1818 143.878 -138.095 199.427 
36056.5 1
19465800 41840.6 -18738.9 1818 101.66 44.6058 111.015 
36057 1
19465800 41894 -18709.5 1818 105.776 58.1747 120.718 
36057.5 1
19465800 41940.8 -18828.5 1818 92.9423 -236.504 254.111 
36058 1
19465800 41948.3 -18867.2 1818 15.5189 -79.5293 81.0293 
36058.5 1
19465800 41921 -18916.8 1818 -53.9678 -98.0541 111.925 
36059 1
19465800 41816.6 -19013.6 1818 -203.876 -189.002 278.006 
36059.5 1
19465800 41588.2 -19174.7 1818 -449.727 -317.081 550.268 
36060 1
19465800 41267.2 -19377.4 1818 -640.565 -404.575 757.631 
36060.5 1
19465800 41204.8 -19467.5 1825 -128.034 -184.663 224.707 
36061 1
19465800 41192.2 -19361.8 1825.85 -25.7597 217.395 218.916 
36061.5 1
19465800 41357.2 -18988.6 1827 328.032 742.009 811.285 
36062 1
19465800 41575.8 -18703.4 1827.85 422.705 551.704 695.023 
36062.5 1
19465800 41651.8 -18563.3 1828 150.16 276.781 314.89 
36063 1
19465800 41814 -18591.2 1828 339.435 -58.4031 344.423 
36063.5 1
19465800 41825.2 -18573.9 1827.23 22.4615 34.6538 41.2966 
36064 1
19465800 41776.3 -18534.5 1826 -94.4461 76.1806 121.341 
36064.5 1
19465800 41735.6 -18539.2 1826 -81.1803 -9.42172 81.7252 
36065 1
19465800 41674.8 -18537.8 1826 -122.809 2.85371 122.842 
36065.5 1
19465800 41482.8 -18600.7 1826 -387.905 -127.066 408.186 
36066 1
19465800 41414.8 -19130.8 1826 -136.821 -1066.73 1075.47 
36066.5 1
19465800 41234.5 -19504.2 1826 -355.763 -736.332 817.773 
36067 1
19465800 41252.2 -19464 1819.25 36.009 81.2831 88.9021 
36067.5 1
19465800 41250.3 -19555.2 1818 -3.83855 -180.298 180.339 
36068 1
19465800 41325.9 -19620.3 1818 149.13 -128.407 196.795 
36068.5 1
19465800 41366.2 -19430.9 1818 83.6791 392.981 401.791 
36069 1
19465800 41475.6 -19185.7 1818 220.495 494.404 541.344 
36069.5 1
19465800 41586 -18732.1 1818 215.175 884.241 910.045 
36070 1
19465800 41628.7 -18615.5 1818 84.6561 231.303 246.309 
36070.5 1
19465800 41595.4 -18603.2 1818 -67.1009 24.8914 71.569 
36071 1
19465800 41490.8 -18635 1818 -207.159 -63.0617 216.545 
36071.5 1
19465800 41504.7 -18593.6 1818 28.1844 83.7745 88.3885 
36072 1
19465800 41577 -18589.2 1818 144.905 8.7868 145.171 
36072.5 1
19465800 41401.1 -18766.3 1818 -340.947 -343.13 483.718 
36073 1
19465800 41254.9 -19278.5 1818.27 -296.561 -1039.04 1080.54 
36073.5 1
19465800 41320.9 -19481.2 1822.8 133.333 -409.428 430.591 
36074 1
19465800 41298.6 -19525.4 1820.13 -44.9832 -89.2929 99.9836 
36074.5 1
19465800 41229.7 -19567.5 1818 -139.259 -85.1178 163.212 
36075 1
19465800 41185 -19562.2 1818.8 -89.5124 10.688 90.1482 
36075.5 1
19465800 41186.9 -19508.8 1820.29 3.61312 103.919 103.982 
36076 1
19465800 41079 -19531.8 1820 -216.147 -46.2133 221.032 
36076.5 1
19465800 41138.4 -19426.7 1820 118.857 210.264 241.532 
36077 1
19465800 41186.3 -19501.9 1820 94.9983 -149.224 176.897 
36077.5 1
19465800 41225.5 -19558.8 1819.69 80.2265 -116.407 141.375 
36078 1
19465800 41291.5 -19564.5 1820 128.505 -10.9462 128.97 
36078.5 1
19465800 41365.5 -19439.3 1820 149.875 253.296 294.315 
36079 1
19465800 41376 -19414.2 1820 20.9581 50.2585 54.4532 
36079.5 1
19465800 41440.4 -19451.4 1820 125.506 -72.5746 144.979 
36080 1
19465800 41564.5 -19390.5 1820 255.908 125.535 285.04 
36080.5 1
19465800 41555.2 -19373.1 1820 -18.9193 35.2694 40.0234 
36081 1
19465800 41562.8 -19357.7 1820 15.1318 30.6977 34.2246 
36081.5 1
19465800 41483.6 -19409 1820 -162.494 -105.407 193.688 
36082 1
19465800 41362.1 -19349.8 1827.31 -241.148 117.521 268.26 
36082.5 1
19465800 41208.9 -19239.9 1842.75 -302.091 216.672 371.76 
36083 1
19465800 41106.2 -19085.7 1846.58 -208.249 312.88 375.848 
36083.5 1
19465800 41047.5 -19063.5 1847 -114.003 42.9674 121.831 
36084 1
19465800 41066.2 -19259.6 1847 36.5977 -385.157 386.892 
36084.5 1
19465800 41149.3 -19533.8 1845.75 169.038 -557.249 582.323 
36085 1
19465800 41155.4 -19546 1845 12.2896 -24.7475 27.631 
36085.5 1
19465800 41046.8 -19536.6 1845 -220.25 19.1007 221.077 
36086 1
19465800 41020.5 -19549.3 1845 -52.4568 -25.3984 58.2821 
36086.5 1
19465800 41046.4 -19269.5 1845 50.8539 549.695 552.043 
36087 1
19465800 41277.2 -19213.2 1845 457.901 111.849 471.363 
36087.5 1
19465800 41616 -18826.4 1845 690.088 787.678 1047.21 
36088 1
19465800 41753.2 -18725.5 1845 275.012 202.315 341.413 
36088.5 1
19465800 41712 -18696.5 1845 -81.1629 57.0866 99.2285 
36089 1
19465800 41335.5 -19069.6 1845 -749.923 -743.334 1055.9 
36089.5 1
19465800 41148.5 -19380.2 1845 -373.33 -620.029 723.748 
36090 1
19465800 41127.8 -19589.9 1844.33 -41.7505 -421.865 423.925 
36090.5 1
19465800 41074.6 -19549.2 1844 -106.76 81.66 134.41 
36091 1
19465800 41030.8 -19384.3 1844 -87.5 329.833 341.242 
36091.5 1
19465800 40980.2 -19268.2 1844 -100.764 231.242 252.242 
36092 1
19465800 40956.5 -19227.7 1844 -48.3766 82.6994 95.8097 
36092.5 1
19465800 40925.8 -19319.8 1844 -63.1937 -189.519 199.777 
36093 1
19465800 40923.8 -19317.5 1844 -3.98475 4.57876 6.06987 
36093.5 1
19465800 40961.9 -19197.5 1844 74.0727 232.935 244.429 
36094 1
19465800 41085.2 -19364.1 1844 255.349 -344.893 429.132 
36094.5 1
19465800 41279 -19575.8 1844 385.189 -421 570.623 
36095 1
19465800 41441.5 -19649.4 1844 318.004 -143.974 349.077 
36095.5 1
19465800 41544.5 -19619.6 1843.92 212.81 61.6391 221.557 
36096 1
19465800 41581.7 -19631.8 1843 73.2132 -24.1394 77.0901 
36096.5 1
19465800 41626.5 -19563.4 1843 88.7281 135.504 161.969 
36097 1
19465800 41714.5 -19383.4 1843 182.195 372.671 414.823 
36097.5 1
19465800 41807.5 -18841.7 1843 183.508 1068.49 1084.13 
36098 1
19465800 41738.8 -18542.8 1843 -135.144 587.149 602.502 
36098.5 1
19465800 41663.4 -18458.5 1843 -150.43 168.407 225.81 
36099 1
19465800 41781.9 -18573.1 1843 236.12 -228.33 328.462 
36099.5 1
19465800 41812.2 -18710.6 1843 60.5456 -274.451 281.05 
36100 1
19465800 41872.1 -18746 1843 122.359 -72.4267 142.187 
36100.5 1
19465800 41657.1 -18665.9 1843 -422.409 157.322 450.755 
36101 1
19465800 41541.2 -18635.2 1843 -228.455 60.4992 236.33 
36101.5 1
19465800 41311.3 -18848.9 1843 -477.997 -444.213 652.539 
36102 1
19465800 41235.7 -19162.7 1843 -151.585 -628.809 646.822 
36102.5 1
19465800 41214.6 -19480.7 1842.92 -41.3091 -622.259 623.629 
36103 1
19465800 41190.2 -19561.8 1843 -49.6599 -165.646 172.93 
36103.5 1
19465800 41078.3 -19569.3 1843 -228.868 -15.3374 229.382 
36104 1
19465800 41058.7 -19522.3 1843 -38.6634 92.5702 100.32 
36104.5 1
19465800 41095.5 -19429.3 1843 72.4561 183.02 196.841 
36105 1
19465800 41020.8 -19125.6 1843 -151.931 617.378 635.798 
36105.5 1
19465800 40993.2 -18959.3 1843 -55.8367 336.538 341.139 
36106 1
19465800 41186.4 -18846.9 1843 375.91 218.697 434.899 
36106.5 1
19465800 41402.2 -18774.9 1843 420.79 140.363 443.583 
36107 1
19465800 41640.5 -18668.2 1843 485.234 217.244 531.646 
36107.5 1
19465800 41654.3 -18680 1843 27.8381 -23.6895 36.5534 
36108 1
19465800 41674 -18643.7 1843 39.4635 72.6908 82.7123 
36108.5 1
19465800 41823 -18596 1843 299.799 96.0307 314.803 
36109 1
19465800 41936.9 -18582.4 1843 227.833 27.1667 229.447 
36109.5 1
19465800 41884.4 -18565.2 1843 -106.772 35.087 112.39 
36110 1
19465800 41680.4 -18338.5 1843 -393.064 436.639 587.497 
36110.5 1
19465800 41751.8 -18680.1 1843 147.145 -704.216 719.425 
36111 1
19465800 41540.5 -19102.4 1843 -434.592 -868.933 971.552 
36111.5 1
19465800 41241.3 -19384.7 1843 -591.365 -557.92 813.012 
36112 1
19465800 41137.4 -19338 1843 -204.573 91.914 224.273 
36112.5 1
19465800 41175.9 -19139.6 1843 76.4652 393.62 400.979 
36113 1
19465800 41283.8 -18883.4 1843 210.226 499.475 541.914 
36113.5 1
19465800 41453.8 -18729.5 1843 344.259 311.507 464.275 
36114 1
19465800 41708.7 -18641.1 1843 510.739 177.201 540.606 
36114.5 1
19465800 41752.1 -18608.4 1843 86.2645 64.9309 107.97 
36115 1
19465800 41677.3 -18527.4 1843 -148.364 160.778 218.773 
36115.5 1
19465800 41710.7 -18596.7 1843 67.9409 -141.104 156.609 
36116 1
19465800 41858.2 -18608.5 1843 297.954 -23.828 298.905 
36116.5 1
19465800 41846.4 -18680.4 1843 -23.7595 -145.658 147.583 
36117 1
19465800 41799.2 -18710.2 1839.62 -94.3718 -59.6282 111.631 
36117.5 1
19465800 41862.7 -18669.7 1839.83 125.865 80.4843 149.398 
36118 1
19465800 41487.5 -18784.4 1839.92 -745.858 -228.131 779.967 
36118.5 1
19465800 41307.2 -18996.7 1840 -361.261 -425.402 558.101 
36119 1
19465800 41175.1 -19170.5 1840 -262.21 -344.78 433.16 
36119.5 1
19465800 41210.6 -19370.8 1840 70.2341 -396.017 402.197 
36120 1
19465800 41209.4 -19539.2 1840 -2.40224 -337.316 337.324 
36120.5 1
19465800 41155.7 -19603.7 1838.77 -112.159 -134.709 175.289 
36121 1
19465800 41306.3 -19632.9 1838.21 304.229 -58.9189 309.882 
36121.5 1
19465800 41322.9 -19672.2 1838 31.8681 -75.6868 82.1223 
36122 1
19465800 41312.8 -19636.8 1837.54 -19.8237 70.0359 72.7874 
36122.5 1
19465800 41456.7 -19551.4 1837 290.012 172.301 337.335 
36123 1
19465800 41596 -19492.6 1837 275.312 116.145 298.808 
36123.5 1
19465800 41611.6 -19318.2 1837 30.9829 346.001 347.386 
36124 1
19465800 41820.1 -18905.7 1837 415.262 821.79 920.75 
36124.5 1
19465800 41874.4 -18690 1837 107.968 428.812 442.195 
36125 1
19465800 41809.9 -18667.5 1837 -129.441 45.1035 137.074 
36125.5 1
19465800 41832.9 -18761.8 1837 45.8167 -187.711 193.221 
36126 1
19465800 41859.6 -18805.5 1837 53.7069 -87.9121 103.019 
36126.5 1
19465800 41873.8 -18683.1 1837 28.5186 245.26 246.912 
36127 1
19465800 41840.2 -18546.1 1837 -67.6366 275.654 283.831 
36127.5 1
19465800 41924 -18538.7 1835.69 167.874 14.7988 168.525 
36128 1
19465800 41926 -18687.1 1835 3.97614 -294.999 295.026 
36128.5 1
19465800 41932.2 -18798.1 1835 12.8866 -228.879 229.242 
36129 1
19465800 41967.2 -18962.8 1835 71.6711 -338.164 345.676 
36129.5 1
19465800 41843.9 -19161.5 1835 -242.569 -391.202 460.303 
36130 1
19465800 41391.6 -19396.8 1834.85 -888.631 -462.219 1001.65 
36130.5 1
19465800 41172.3 -19467.9 1832.69 -445.747 -144.622 468.622 
36131 1
19465800 41107 -19506 1839.21 -130.095 -75.8504 150.592 
36131.5 1
19465800 41146.4 -19638 1832.29 77.1596 -258.317 269.595 
36132 1
19465800 41230.1 -19561.1 1832 168.635 154.954 229.016 
36132.5 1
19465800 41293.9 -19573.6 1832 129.383 -25.2101 131.816 
36133 1
19465800 41210.5 -19535.5 1832 -168.672 77.1351 185.472 
36133.5 1
19465800 41103.6 -19536.3 1831 -208.805 -1.65202 208.812 
36134 1
19465800 41097.6 -19423 1831 -12.0608 228.453 228.771 
36134.5 1
19465800 41235.1 -19584.2 1831 278.771 -327.04 429.731 
36135 1
19465800 41197.5 -19464.1 1831.69 -74.3387 237.458 248.823 
36135.5 1
19465800 41122.6 -19125.1 1833 -145.332 658.252 674.105 
36136 1
19465800 41139.6 -19123 1833 33.7302 4.12088 33.981 
36136.5 1
19465800 41252.2 -18978.1 1833 230.166 296.353 375.235 
36137 1
19465800 41550 -18761.1 1833 598.059 435.623 739.893 
36137.5 1
19465800 41799.7 -18622.7 1833 502.347 278.624 574.443 
36138 1
19465800 41857.7 -18631.6 1833 120.136 -18.5274 121.556 
36138.5 1
19465800 41858.2 -18796.7 1833 1.05581 -323.68 323.682 
36139 1
19465800 41874.8 -18960.9 1833 32.1386 -319.503 321.115 
36139.5 1
19465800 41894.7 -19042.8 1833 40.3989 -166.16 171 
36140 1
19465800 41666.2 -19175.4 1833 -460.685 -267.305 532.619 
36140.5 1
19465800 41253.3 -19461.3 1833 -807.943 -559.474 982.743 
36141 1
19465800 41197.3 -19555.4 1833 -108.688 -182.736 212.616 
36141.5 1
19465800 41182.3 -19562.9 1832.36 -31.3763 -15.6092 35.0445 
36142 1
19465800 41213.6 -19457.6 1832 65.7786 221.273 230.843 
36142.5 1
19465800 41124.7 -19464.6 1832 -174.005 -13.6986 174.544 
36143 1
19465800 41149.5 -19465.9 1832 49.7662 -2.67201 49.8379 
36143.5 1
19465800 41181.1 -19446.2 1832 63.0406 39.4212 74.3515 
36144 1
19465800 41130.3 -19361 1832 -100.495 168.647 196.319 
36144.5 1
19465800 41142.6 -19143.3 1832 24.0668 427.636 428.313 
36145 1
19465800 41234 -19068.4 1832 178.898 146.608 231.297 
36145.5 1
19465800 41423.3 -18978.8 1832 387.854 183.603 429.116 
36146 1
19465800 41708.3 -18657.2 1832 580.571 655.095 875.336 
36146.5 1
19465800 41639.1 -18575.1 1832 -136.319 161.581 211.403 
36147 1
19465800 41548.7 -18538.2 1832 -178.337 72.8139 192.629 
36147.5 1
19465800 41333.9 -18890.2 1832 -432.108 -708.28 829.685 
36148 1
19465800 41219.3 -19299.3 1832 -229.152 -818.303 849.782 
36148.5 1
19465800 41196.9 -19498.7 1832 -44.8485 -398.788 401.302 
36149 1
19465800 41254.6 -19391.8 1832 116.514 216.116 245.523 
36149.5 1
19465800 41264.1 -19085 1832 19.0915 615.964 616.26 
36150 1
19465800 41390.4 -18788.6 1832 261.544 613.699 667.107 
36150.5 1
19465800 41408.4 -18767.2 1832 35.225 41.9113 54.7482 
36151 1
19465800 41515.3 -18658.1 1832 212.861 217.282 304.173 
36151.5 1
19465800 41681.9 -18595.7 1832 328.039 122.882 350.3 
36152 1
19465800 41807.9 -18580.3 1832 245.136 29.8314 246.945 
36152.5 1
19465800 41693 -18521.5 1832 -230.756 118.139 259.24 
36153 1
19465800 41715.2 -18524.5 1832 44.3227 -5.9761 44.7238 
36153.5 1
19465800 41786.3 -18409.7 1832 141.883 229.208 269.569 
36154 1
19465800 41644.1 -18380.3 1832 -293.283 60.6061 299.48 
36154.5 1
19465800 41584.7 -18542.9 1832 -121.522 -332.605 354.11 
36155 1
19465800 41695.2 -18841.5 1832 223.263 -603.107 643.105 
36155.5 1
19465800 41619.8 -18949.5 1832 -150.864 -216.091 263.543 
36156 1
19465800 41372.6 -19302.4 1832 -484.641 -691.993 844.826 
36156.5 1
19465800 41280.6 -19519.5 1832 -185.751 -438.46 476.184 
36157 1
19465800 41284.4 -19656.4 1832 7.54551 -273.377 273.482 
36157.5 1
19465800 41394 -19656.6 1832 217.427 -0.435907 217.428 
36158 1
19465800 41398.6 -19634.8 1832 9.05797 43.2537 44.1919 
36158.5 1
19465800 41524.5 -19630.1 1832 250.422 9.26261 250.593 
36159 1
19465800 41459.2 -19648 1831.92 -133.802 -36.699 138.744 
36159.5 1
19465800 41552 -19661.4 1831 181.863 -26.3072 183.756 
36160 1
19465800 41566.4 -19683.8 1831.36 28.2193 -44.0108 52.2808 
36160.5 1
19465800 41479.3 -19664.2 1833.5 -177.976 40.0167 182.419 
36161 1
19465800 41488.6 -19643.5 1833 18.6061 41.4091 45.3971 
36161.5 1
19465800 41433.7 -19723.8 1833 -113.106 -165.201 200.211 
36162 1
19465800 41472 -19769.6 1833.17 74.8698 -89.3555 116.576 
36162.5 1
19465800 41307 -19380.7 1835 -333.333 785.568 853.363 
36163 1
19465800 41592.2 -18770.2 1835 572.791 1225.86 1353.08 
36163.5 1
19465800 41675.2 -18703.8 1835 161.165 129.126 206.513 
36164 1
19465800 41770.8 -18740.7 1835 189.996 -73.5135 203.722 
36164.5 1
19465800 41804.3 -18709.5 1835 68.9784 64.4798 94.4229 
36165 1
19465800 41820 -18756.9 1835 31.2049 -94.1709 99.2064 
36165.5 1
19465800 41614.6 -18725.1 1834.55 -412.377 63.9071 417.299 
36166 1
19465800 41397.4 -18774 1833.83 -440.608 -99.2071 451.639 
36166.5 1
19465800 41276.1 -18960.5 1834 -236.07 -362.766 432.814 
36167 1
19465800 41214.5 -19136.2 1833.17 -120.267 -343.337 363.792 
36167.5 1
19465800 41211.4 -19350.5 1833 -6.50698 -444.596 444.644 
36168 1
19465800 41138 -19460.2 1833 -150.335 -224.634 270.298 
36168.5 1
19465800 41120 -19524.1 1833 -34.8837 -123.87 128.688 
36169 1
19465800 41189.5 -19452.8 1833 138.171 141.816 197.997 
36169.5 1
19465800 41204.7 -19473.3 1833 30.8266 -41.836 51.9666 
36170 1
19465800 41296.3 -19270.6 1833 183.701 406.313 445.91 
36170.5 1
19465800 41408.7 -18894.1 1833 225.117 754.509 787.376 
36171 1
19465800 41556.4 -18752.3 1833 290.783 279.086 403.043 
36171.5 1
19465800 41635.9 -18598.7 1833 159.383 307.898 346.704 
36172 1
19465800 41754.1 -18504.2 1833 237.27 189.785 303.834 
36172.5 1
19465800 41921.7 -18615.2 1833 328.607 -217.836 394.253 
36173 1
19465800 41810 -18708.3 1833 -230.241 -191.924 299.743 
36173.5 1
19465800 41799.5 -18707.5 1832.77 -20.827 1.57089 20.8862 
36174 1
19465800 41831.8 -18603 1832 63.6853 206.19 215.801 
36174.5 1
19465800 41802.9 -18555.2 1832 -58.9639 97.8187 114.216 
36175 1
19465800 41644.2 -18513.1 1832 -318.775 84.5047 329.786 
36175.5 1
19465800 41501.3 -18552.2 1832 -290.903 -79.5995 301.597 
36176 1
19465800 41380.6 -18840 1832 -235.777 -562.174 609.615 
36176.5 1
19465800 41228.5 -19323.2 1832 -303.624 -964.405 1011.07 
36177 1
19465800 41204.9 -19442.2 1832 -48.4257 -244.353 249.105 
36177.5 1
19465800 41192.2 -19561.3 1832 -25.6024 -239.29 240.656 
36178 1
19465800 41161.7 -19562.5 1832 -59.7536 -2.363 59.8004 
36178.5 1
19465800 41150.1 -19609.5 1832 -22.5417 -91.1875 93.9323 
36179 1
19465800 41267.3 -19531.1 1832 238.798 159.708 287.283 
36179.5 1
19465800 41505.7 -19158.3 1832 481.481 753.03 893.8 
36180 1
19465800 41562.6 -18869.1 1832 115.216 585.526 596.754 
36180.5 1
19465800 41634.2 -18728.9 1832 141.038 275.906 309.864 
36181 1
19465800 41706 -18637.9 1832 141.557 179.5 228.601 
36181.5 1
19465800 41654.5 -18704.7 1832 -103.336 -134.088 169.286 
36182 1
19465800 41413.3 -19008.7 1832 -483.428 -609.218 777.721 
36182.5 1
19465800 41297.9 -19205.1 1832 -234.522 -399.156 462.953 
36183 1
19465800 41188.9 -19478.9 1832 -214.145 -538.008 579.06 
36183.5 1
19465800 41122.8 -19441.3 1832 -130.739 74.3387 150.396 
36184 1
19465800 41105.2 -19542.7 1832 -36.347 -210.288 213.406 
36184.5 1
19465800 41205.2 -19641.1 1832 197.049 -194.103 276.594 
36185 1
19465800 41251.5 -19614.3 1832 92.8781 53.5944 107.232 
36185.5 1
19465800 41141.9 -19660.5 1831.23 -219.154 -92.4103 237.84 
36186 1
19465800 41073.8 -19383.7 1845.08 -134.464 546.098 562.409 
36186.5 1
19465800 41188.1 -19021.1 1850 232.385 736.958 772.729 
36187 1
19465800 41563 -18712.1 1850 742.409 611.894 962.074 
36187.5 1
19465800 41713.9 -18753.1 1850 292.474 -79.4698 303.079 
36188 1
19465800 41762.5 -18626.1 1850 98.1481 256.566 274.698 
36188.5 1
19465800 41787.8 -18646.8 1850 51.7007 -42.1769 66.7222 
36189 1
19465800 41538.8 -18826.9 1850 -498.998 -361.055 615.922 
36189.5 1
19465800 41252.3 -19190.2 1850 -566.256 -717.86 914.313 
36190 1
19465800 41272.3 -19462.4 1850 40.62 -552.257 553.749 
36190.5 1
19465800 41357.5 -19440.8 1850 174.086 44.2688 179.627 
36191 1
19465800 41289.1 -19583.5 1850 -135.415 -282.559 313.332 
36191.5 1
19465800 41150.5 -19582.7 1850 -273.403 1.51722 273.407 
36192 1
19465800 41118.2 -19616.8 1849.23 -64.7204 -68.582 94.2986 
36192.5 1
19465800 41138.4 -19550.1 1849.23 39.9878 132.479 138.382 
36193 1
19465800 41212.6 -19597.3 1850 147.925 -94.0414 175.287 
36193.5 1
19465800 41279.1 -19450.7 1849.2 137.661 303.421 333.189 
36194 1
19465800 41257.9 -19489.6 1847.2 -42.8763 -78.3602 89.3236 
36194.5 1
19465800 41264.4 -19526.9 1846.07 12.955 -74.5081 75.626 
36195 1
19465800 41313.5 -19508.5 1846 95.6835 35.9281 102.206 
36195.5 1
19465800 41339.9 -19482.8 1846 51.6208 50.3161 72.0862 
36196 1
19465800 41325.8 -19532.9 1844.5 -28.8527 -102.172 106.168 
36196.5 1
19465800 41310.4 -19511.4 1844 -30.5475 42.8073 52.5891 
36197 1
19465800 41376 -19524.1 1844 128.406 -24.8507 130.788 
36197.5 1
19465800 41494.5 -19388.3 1844 238.989 273.741 363.387 
36198 1
19465800 41595.2 -19009.8 1844 203.458 764.763 791.364 
36198.5 1
19465800 41642.5 -18814.3 1844 95.5322 394.833 406.226 
36199 1
19465800 41755.7 -18661.1 1844 223.133 302.218 375.664 
36199.5 1
19465800 41495.5 -18961.4 1844 -537.534 -620.523 820.971 
36200 1
19465800 41219.5 -19341.7 1844 -545.379 -751.533 928.568 
36200.5 1
19465800 41104.5 -19123.4 1844 -224.684 426.32 481.904 
36201 1
19465800 41099 -19042.4 1844 -11.3872 167.702 168.088 
36201.5 1
19465800 41113.4 -19053.6 1844 29.2427 -22.6504 36.9889 
36202 1
19465800 41357 -18781.2 1844 477.614 534.025 716.448 
36202.5 1
19465800 41659.3 -18594.6 1844 590.495 364.546 693.958 
36203 1
19465800 41640.4 -18575.8 1844 -38.2928 38.1242 54.0351 
36203.5 1
19465800 41640.8 -18544 1844 0.670691 63.8833 63.8868 
36204 1
19465800 41637.5 -18496.1 1844 -6.41026 94.5102 94.7273 
36204.5 1
19465800 41654.4 -18491.5 1844 33.6315 9.112 34.8441 
36205 1
19465800 41634.4 -18499.3 1844 -40.4858 -15.8569 43.4804 
36205.5 1
19465800 41677.4 -18521.2 1844 86.6935 -44.1868 97.3049 
36206 1
19465800 41769.8 -18653.8 1844 188.991 -271.132 330.5 
36206.5 1
19465800 41849.3 -18636.9 1844 154.619 32.8993 158.081 
36207 1
19465800 41857.8 -18614.4 1844 16.2665 43.365 46.3154 
36207.5 1
19465800 41751.6 -18617.7 1844 -216.117 -6.74258 216.223 
36208 1
19465800 41339.1 -18890.7 1844 -870.365 -575.822 1043.6 
36208.5 1
19465800 41147.2 -19242.2 1844 -377.046 -690.57 786.798 
36209 1
19465800 41142.7 -19522.8 1843.42 -8.92857 -556.878 556.95 
36209.5 1
19465800 41261.8 -19520.3 1843 243.027 5.10204 243.081 
36210 1
19465800 41218.6 -19579.8 1842.33 -83.8188 -115.534 142.736 
36210.5 1
19465800 41139 -19631.1 1842 -161.1 -103.76 191.623 
36211 1
19465800 41175.4 -19516.5 1842 73.6531 231.888 243.304 
36211.5 1
19465800 41086.6 -19562.3 1842 -174.806 -90.1474 196.681 
36212 1
19465800 41046.4 -19587.6 1841.92 -80.3333 -50.5 94.8878 
36212.5 1
19465800 41140.2 -19511.9 1838.5 189.777 153.171 243.879 
36213 1
19465800 41206.4 -19509.3 1836 131.188 5.11551 131.288 
36213.5 1
19465800 41275.1 -19566.7 1833.17 140.423 -117.246 182.935 
36214 1
19465800 41215.2 -19596.6 1833 -120.632 -60.3159 134.87 
36214.5 1
19465800 41130.8 -19634.9 1833 -169.339 -76.8203 185.949 
36215 1
19465800 41050.2 -19576.1 1833 -155.743 113.81 192.895 
36215.5 1
19465800 41059.5 -19148.4 1833 18.0687 833.646 833.842 
36216 1
19465800 41185.8 -18811.1 1833 254.024 678.739 724.717 
36216.5 1
19465800 41583.4 -18564.7 1833 806.626 499.831 948.934 
36217 1
19465800 41724.7 -18637.1 1832.83 282.5 -144.833 317.463 
36217.5 1
19465800 41886.2 -18694.3 1832.5 321.074 -113.817 340.65 
36218 1
19465800 41874.4 -18664.6 1833 -23.5 59.5 63.9727 
36218.5 1
19465800 41883.3 -18750.8 1833 18.2345 -176.38 177.32 
36219 1
19465800 41731.9 -18884.6 1833 -305.276 -269.657 407.318 
36219.5 1
19465800 41660.8 -19102.3 1833 -138.539 -424.414 446.453 
36220 1
19465800 41427.5 -19353.8 1833 -454.866 -490.141 668.686 
36220.5 1
19465800 41247.4 -19474.3 1833 -367.517 -246.088 442.299 
36221 1
19465800 41120.6 -19420.3 1833 -253.667 108 275.701 
36221.5 1
19465800 41079.1 -19373.7 1833 -83.1663 93.5204 125.151 
36222 1
19465800 41148.9 -19343.8 1833 140.228 59.9063 152.488 
36222.5 1
19465800 41121.4 -19315.2 1833 -56.2372 58.4526 81.1131 
36223 1
19465800 41093.4 -19044.2 1833 -57.0265 552.105 555.042 
36223.5 1
19465800 41182.3 -18840.4 1833 171.604 393.402 429.2 
36224 1
19465800 41206 -18847.7 1833 47.102 -14.5977 49.3122 
36224.5 1
19465800 41606.9 -18726.1 1833 816.531 247.747 853.289 
36225 1
19465800 41852.3 -18662.8 1833 485.974 125.248 501.854 
36225.5 1
19465800 41810.9 -18548.5 1832.91 -83.3486 230.138 244.767 
36226 1
19465800 41844.3 -18479.2 1832 68.2127 141.404 156.997 
36226.5 1
19465800 41832.3 -18422.8 1832 -23.5756 110.838 113.318 
36227 1
19465800 41680.2 -18387 1832 -306.17 71.9316 314.507 
36227.5 1
19465800 41638.2 -18407.6 1832 -83.1683 -40.7591 92.619 
36228 1
19465800 41491.6 -18672.9 1832 -291.999 -528.552 603.847 
36228.5 1
19465800 41290.8 -19128.3 1832 -395.177 -896.49 979.724 
36229 1
19465800 41296 -19447.7 1832 10.1506 -627.493 627.575 
36229.5 1
19465800 41248.4 -19148.5 1832 -98.5162 619.518 627.302 
36230 1
19465800 41314.8 -18965.2 1832 136.66 377.058 401.059 
36230.5 1
19465800 41475.4 -18847.5 1832 321.167 235.5 398.257 
36231 1
19465800 41569.3 -18746.6 1832 186.343 200.231 273.526 
36231.5 1
19465800 41703.6 -18543.2 1832 266.369 403.604 483.579 
36232 1
19465800 41647.2 -18479.1 1832 -111.056 126.148 168.068 
36232.5 1
19465800 41422.5 -18855.6 1832 -435.401 -729.651 849.685 
36233 1
19465800 41306.3 -19229.2 1832 -241.637 -776.712 813.431 
36233.5 1
19465800 41334.2 -19448.9 1832 55.3625 -435.131 438.639 
36234 1
19465800 41296.4 -19567.2 1832 -73.5683 -230.208 241.678 
36234.5 1
19465800 41322.2 -19123.3 1832 51.6667 887.833 889.335 
36235 1
19465800 41462 -18751.5 1832 284.045 755.759 807.374 
36235.5 1
19465800 41724.5 -18643.2 1831.42 532.454 219.574 575.952 
36236 1
19465800 41790.5 -18620.8 1831 134.42 45.8248 142.016 
36236.5 1
19465800 41791.7 -18706.8 1831 2.36167 -174.258 174.274 
36237 1
19465800 41794.8 -18785.4 1830.5 6.15436 -156.853 156.974 
36237.5 1
19465800 41736.3 -18749.2 1831 -116.833 72.3333 137.412 
36238 1
19465800 41781.4 -18801.5 1831 87.8193 -101.777 134.428 
36238.5 1
19465800 41790.9 -18781.1 1831 19.1255 40.9049 45.1552 
36239 1
19465800 41779.4 -18750 1831 -23.5984 63.8417 68.0636 
36239.5 1
19465800 41716.3 -18636.3 1831 -124.671 224.638 256.914 
36240 1
19465800 41697.1 -18592.8 1831 -38.5772 87.3413 95.4815 
36240.5 1
19465800 41679.5 -18603.6 1831 -34.2673 -21.2215 40.3063 
36241 1
19465800 41736 -18564.9 1831 112.473 77.0891 136.356 
36241.5 1
19465800 41759.3 -18461.8 1831 46.5223 205.883 211.074 
36242 1
19465800 41642.2 -18463.4 1831 -234.585 -3.30147 234.608 
36242.5 1
19465800 41370.8 -18862.5 1831 -539.723 -793.33 959.517 
36243 1
19465800 41280.1 -19287 1831 -183.96 -861.133 880.563 
36243.5 1
19465800 41288.3 -19340.5 1831 16.4615 -107.077 108.335 
36244 1
19465800 41231.8 -19436.6 1831 -112.275 -190.944 221.507 
36244.5 1
19465800 41155.9 -19503.2 1831 -156.853 -137.569 208.634 
36245 1
19465800 41061.2 -19547.6 1831 -190.644 -89.3696 210.552 
36245.5 1
19465800 41028.5 -19548.9 1831.17 -66.3957 -2.71003 66.4509 
36246 1
19465800 41097.9 -19557.4 1831.75 138.556 -16.9661 139.591 
36246.5 1
19465800 41147.5 -19540.2 1831 96.2036 33.52 101.876 
36247 1
19465800 41096.4 -19544.6 1831 -100.088 -8.68527 100.464 
36247.5 1
19465800 41149.6 -19503.8 1827.75 108.282 82.9939 136.43 
36248 1
19465800 41086.9 -19485.8 1827 -124.339 35.7143 129.366 
36248.5 1
19465800 41121.3 -19500.4 1827 68.1518 -28.8779 74.0176 
36249 1
19465800 41117.5 -19460.5 1827 -7.82313 81.4626 81.8374 
36249.5 1
19465800 41076.2 -19532.6 1827 -82.998 -145.037 167.106 
36250 1
19465800 40989.1 -19398 1827 -173.306 267.561 318.785 
36250.5 1
19465800 40983.3 -19145.8 1827 -11.1375 486.783 486.911 
36251 1
19465800 41043.5 -19094.5 1827 124.108 105.868 163.128 
36251.5 1
19465800 41123.2 -19410.9 1827 161.726 -641.832 661.894 
36252 1
19465800 41107.2 -19475.2 1827 -31.1891 -125.206 129.032 
36252.5 1
19465800 41177.4 -19524.8 1826.38 142.012 -100.436 173.939 
36253 1
19465800 41131.2 -19472.6 1826 -90.1764 101.809 136.003 
36253.5 1
19465800 41128.3 -19433.5 1826 -5.78505 78.667 78.8795 
36254 1
19465800 41245.5 -19471.6 1826 236.768 -77.037 248.985 
36254.5 1
19465800 41311.5 -19457.9 1826 133.199 27.7441 136.057 
36255 1
19465800 41260.5 -19486.5 1826 -102.823 -57.6613 117.887 
36255.5 1
19465800 41311.4 -19569.6 1834.71 100.773 -164.705 193.088 
36256 1
19465800 41442.2 -19525.2 1835.14 266.511 90.4859 281.453 
36256.5 1
19465800 41397.2 -19514.1 1843.79 -89.8204 22.0987 92.4989 
36257 1
19465800 41420 -19567.9 1845.5 44.9422 -106.086 115.213 
36257.5 1
19465800 41429.5 -19585.5 1845.92 18.6618 -34.7335 39.4294 
36258 1
19465800 41463.4 -19595.6 1844.08 68.3202 -20.211 71.247 
36258.5 1
19465800 41467.9 -19600.7 1846.46 9.12229 -10.3421 13.7904 
36259 1
19465800 41509.7 -19575.1 1846.08 82.7113 50.7235 97.026 
36259.5 1
19465800 41331.2 -19610 1845 -354.218 -69.2918 360.931 
36260 1
19465800 41250.6 -19626.6 1844 -162.73 -33.5664 166.156 
36260.5 1
19465800 41317.4 -19593.1 1844 131.24 65.8783 146.847 
36261 1
19465800 41379.5 -19620.7 1844 125.421 -55.7239 137.243 
36261.5 1
19465800 41321.5 -19716.1 1843.92 -118.126 -194.331 227.417 
36262 1
19465800 41288.4 -19668.2 1837.92 -66.835 96.633 117.494 
36262.5 1
19465800 41301.9 -19667.5 1844 26.8924 1.49402 26.9339 
36263 1
19465800 41249.9 -19674 1842.67 -104.418 -13.0522 105.23 
36263.5 1
19465800 41225.1 -19673.2 1840.83 -48.3139 1.45914 48.3359 
36264 1
19465800 41148.2 -19651.7 1840 -151.411 42.4869 157.259 
36264.5 1
19465800 41093.6 -19762 1839.08 -108.516 -219.351 244.725 
36265 1
19465800 41087.1 -19984.8 1838.36 -13.5259 -464.205 464.402 
36265.5 1
19465800 40853.1 -19755.3 1838.83 -478.543 469.294 670.254 
36266 1
19465800 40793 -19352 1839 -115.102 772.669 781.195 
36266.5 1
19465800 41057.2 -18847.4 1839 518.137 989.379 1116.84 
36267 1
19465800 41221.2 -18640.1 1839 332.488 420.554 536.11 
36267.5 1
19465800 41265.1 -18652.5 1839 88.3635 -24.9832 91.8274 
36268 1
19465800 41486.5 -18642.5 1839 441.069 19.9203 441.519 
36268.5 1
19465800 41768.5 -18654.4 1839 574.338 -24.2702 574.851 
36269 1
19465800 41900.8 -18741.6 1839 266.097 -175.386 318.697 
36269.5 1
19465800 41918.2 -18865.3 1839 34.7222 -245.536 247.979 
36270 1
19465800 41836.7 -19000.8 1839 -160.914 -267.258 311.962 
36270.5 1
19465800 41739.2 -19019.2 1839 -194.223 -36.6866 197.658 
36271 1
19465800 41537.6 -18674.8 1839 -408.063 697.2 807.839 
36271.5 1
19465800 41375.6 -18642.2 1839 -317.025 63.9269 323.407 
36272 1
19465800 41223.6 -18691.3 1839 -313.94 -101.459 329.928 
36272.5 1
19465800 41074.8 -19080.8 1839 -303.061 -793.233 849.155 
36273 1
19465800 41101.5 -19315.1 1838.58 51.7799 -455.016 457.953 
36273.5 1
19465800 41175.9 -19426.3 1838.75 146.202 -218.566 262.956 
36274 1
19465800 41406.6 -19545.5 1839 477.681 -246.816 537.677 
36274.5 1
19465800 41469.8 -19542.8 1839 129.768 5.56904 129.887 
36275 1
19465800 41295.5 -19475 1839 -334.687 130.198 359.12 
36275.5 1
19465800 41036.6 -19255.2 1839 -516.617 438.759 677.792 
36276 1
19465800 40943.8 -19162.8 1839 -192.938 192.166 272.31 
36276.5 1
19465800 40974.9 -19305.8 1839 60.0188 -276.247 282.692 
36277 1
19465800 41201.5 -19515.1 1838.09 455.798 -421.016 620.488 
36277.5 1
19465800 41295.3 -19567.2 1837.25 193.565 -107.373 221.351 
36278 1
19465800 41363.2 -19360.6 1837 135.292 411.521 433.19 
36278.5 1
19465800 41343.2 -19109.9 1837 -39.0625 489.583 491.139 
36279 1
19465800 41433.5 -18892.6 1837 181.134 436.306 472.411 
36279.5 1
19465800 41364.2 -18798.5 1837 -137.584 187.15 232.281 
36280 1
19465800 41444.2 -18709.4 1837 160.184 178.63 239.932 
36280.5 1
19465800 41388.2 -18656.7 1837 -113.391 106.674 155.682 
36281 1
19465800 41460.6 -18743.2 1837 143.116 -170.949 222.948 
36281.5 1
19465800 41415.3 -18793.4 1837 -91.0463 -101.107 136.059 
36282 1
19465800 41145.5 -19024.3 1837 -533.267 -456.357 701.88 
36282.5 1
19465800 41079.7 -19376.8 1837 -132.195 -707.664 719.906 
36283 1
19465800 41134.5 -19525.3 1837 107.516 -291.34 310.546 
36283.5 1
19465800 41248.5 -19601.5 1836.36 234.18 -156.493 281.656 
36284 1
19465800 41306.9 -19496.1 1836 119.125 215.229 245.996 
36284.5 1
19465800 41430.3 -19583.8 1836 244.389 -173.762 299.866 
36285 1
19465800 41300.8 -19327.1 1835 -253.425 502.446 562.74 
36285.5 1
19465800 41187 -19189.7 1828.36 -230.899 278.613 361.856 
36286 1
19465800 41178.6 -19260.2 1834.42 -17.2473 -144.343 145.37 
36286.5 1
19465800 41106.3 -19234.4 1833.67 -142.224 50.689 150.987 
36287 1
19465800 41182.2 -19219.8 1839.08 149.573 28.764 152.313 
36287.5 1
19465800 41075.4 -19230.8 1840 -208.496 -21.4844 209.6 
36288 1
19465800 40996.4 -19402.3 1840 -160.677 -348.454 383.715 
36288.5 1
19465800 41024.1 -19496.5 1840 56.9193 -193.485 201.684 
36289 1
19465800 40895.8 -19684.8 1840 -255.478 -375 453.755 
