# Supplementary material for: Intrinsic group behaviour II: On the dependence of triad spatial dynamics on social and personal features; and on the effect of social interaction on small group dynamics
Source: PLoS One. 2019 Dec 3;14(12):e0225704. doi: 10.1371/journal.pone.0225704 (PMC6890182; doi:10.1371/journal.pone.0225704)
Supplement: S4 Data Set — (ZIP) [file pone.0225704.s004.zip › set_3_nint/group_traj_triad_noint/traj_3_0217_52.dat]

3 19450100 19450201 19450200 0 0 1 0 1 1 0 26.6667 0 40 1758.26 1930.28 1613.14 
35701 1
19450100 4396.5 3140 1121 0 0 0 
35701.5 1
19450100 4467.87 2704.27 1122.27 241.921 -1477.06 1496.74 
35702 3
19450201 7079.43 4274.86 1489 0 0 0 
19450200 5718.29 4656.14 2040 0 0 0 
19450100 4741 2130.77 1167.38 547.361 -1149.29 1272.98 
35702.5 3
19450201 7082.43 4101.5 1489 7.73196 -446.797 446.864 
19450200 5723.29 4242.07 2035.14 12.8866 -1067.19 1067.27 
19450100 5597.21 1641.93 1235.14 1726.24 -985.566 1987.77 
35703 3
19450201 7124.64 3671.86 1489 82.4498 -839.146 843.187 
19450200 5962.64 3377.71 2000.29 467.494 -1688.2 1751.73 
19450100 6455.43 1494.43 1189.71 1676.2 -288.086 1700.78 
35703.5 3
19450201 7219.23 3204.08 1489 192.643 -952.709 971.991 
19450200 6203.38 2700.15 1989.46 490.309 -1379.96 1464.48 
19450100 7273.54 1498.77 1303.92 1666.21 8.84045 1666.24 
35704 3
19450201 7414.31 2626.62 1489 396.498 -1173.7 1238.87 
19450200 6286.69 2370.54 1990.46 169.325 -669.95 691.016 
19450100 7858.69 1554 1257.69 1189.34 112.258 1194.62 
35704.5 3
19450201 7730.31 2245.23 1477.77 625.743 -755.217 980.768 
19450200 6479.31 1937.08 1954.08 381.417 -858.34 939.269 
19450100 8252.46 1294.77 1155.77 779.741 -513.328 933.543 
35705 3
19450201 7903.62 1984.69 1407.23 345.234 -519.001 623.337 
19450200 6882.77 1443.69 1859.62 803.708 -982.838 1269.61 
19450100 8338.92 806.462 1164.54 172.234 -972.724 987.855 
35705.5 3
19450201 7892.69 1438.69 1422.92 -21.978 -1098.59 1098.81 
19450200 7042.92 1023.46 1839.54 322.241 -845.535 904.858 
19450100 8358.85 22.3077 1207.15 40.0867 -1577.77 1578.28 
35706 3
19450201 7882.92 960.154 1437.69 -19.7358 -966.744 966.946 
19450200 7188.85 453.154 1886.69 294.794 -1152.14 1189.25 
19450100 8489.62 -828.462 1287.85 264.18 -1718.73 1738.91 
35706.5 3
19450201 7897.31 568.231 1474.46 28.8269 -785.417 785.946 
19450200 7340.46 -69.6154 1983.77 303.838 -1047.63 1090.8 
19450100 8757.77 -1345.08 1322 537.382 -1035.3 1166.46 
35707 3
19450201 8221.93 37.4286 1494.29 630.332 -1030.68 1208.15 
19450200 7525.29 -613 1989.86 358.882 -1055.12 1114.48 
19450100 8950.79 -2015.14 1247.64 374.789 -1301.1 1354 
35707.5 3
19450201 8587.08 -731.615 1558 707.652 -1490.4 1649.86 
19450200 7781.77 -1100.54 1950.85 497.061 -944.842 1067.61 
19450100 9601.15 -2433.69 1241.46 1260.4 -811.142 1498.86 
35708 3
19450201 8908.08 -1148.33 1574.08 661.869 -859.212 1084.58 
19450200 8096.75 -1609.67 1951.08 649.445 -1049.75 1234.4 
19450100 9898.08 -2853.17 1252.75 612.226 -864.896 1059.65 
35708.5 3
19450201 9094.08 -1498.31 1583.38 383.492 -721.597 817.171 
19450200 8400.23 -2005.77 1940.62 625.734 -816.706 1028.86 
19450100 10221.2 -3221.54 1263.69 666.283 -759.529 1010.36 
35709 3
19450201 9446.15 -1710.08 1520.31 679.685 -408.821 793.162 
19450200 8905.92 -2452.54 1942.23 976.24 -862.489 1302.66 
19450100 10546.1 -3567 1238.38 627.116 -666.914 915.45 
35709.5 3
19450201 10088.1 -1979.69 1467.54 1266.12 -531.786 1373.27 
19450200 9266.77 -2959.15 1960.38 711.728 -999.241 1226.8 
19450100 10773.8 -3791.69 1221.77 449.249 -443.18 631.057 
35710 3
19450201 10381.6 -2473.42 1536.83 596.558 -1003.5 1167.43 
19450200 9573.83 -3229.33 1951.08 624.114 -549.145 831.312 
19450100 11100.6 -4311.17 1206.42 664.1 -1055.84 1247.33 
35710.5 3
19450201 10644.5 -3066.15 1527.54 544.261 -1227.2 1342.47 
19450200 10017.3 -3549.38 1918.62 918.166 -662.632 1132.3 
19450100 11498.8 -4658.62 1213.08 824.401 -719.356 1094.13 
35711 3
19450201 10826.8 -3291.62 1516.38 364.615 -450.923 579.893 
19450200 10206.8 -3901.23 1926.38 379.077 -703.692 799.301 
19450100 11679.5 -4707.38 1188.31 361.538 -97.5385 374.465 
35711.5 3
19450201 11307.8 -3689.08 1535.92 962 -794.923 1247.94 
19450200 10598.5 -4117.85 1830.31 783.231 -433.231 895.064 
19450100 12057.5 -5389.46 1159.69 755.846 -1364.15 1559.56 
35712 3
19450201 11608.5 -4008.93 1525.21 588.514 -625.933 859.151 
19450200 10907.2 -4501.86 1773.86 604.213 -751.489 964.266 
19450100 12559.1 -5867.07 1180.79 981.764 -934.657 1355.52 
35712.5 3
19450201 11976.9 -4347.6 1522.4 715.405 -657.614 971.731 
19450200 11170.6 -5067.2 1784.27 511.429 -1097.75 1211.04 
19450100 12797.5 -6231.8 1258.87 462.894 -708.211 846.069 
35713 3
19450201 12287.3 -4744.53 1476.2 624.547 -798.659 1013.86 
19450200 11501.8 -5190.2 1703.33 666.398 -247.485 710.87 
19450100 12984.8 -6436.6 1257.27 376.794 -412.072 558.37 
35713.5 3
19450201 12644.3 -5232.6 1442.93 721.077 -985.993 1221.53 
19450200 11860.9 -5525.4 1702.33 725.522 -677.172 992.443 
19450100 13165.1 -6287.73 1226.93 364.175 300.741 472.301 
35714 3
19450201 13051.1 -5692.47 1480.53 820.296 -927.151 1237.94 
19450200 12137.8 -6114.07 1897.87 558.199 -1186.83 1311.54 
19450100 13906.8 -6539.53 1268.33 1495.43 -507.661 1579.25 
35714.5 2
19450201 13230.2 -5992.67 1504.33 360.295 -604.024 703.319 
19450100 14187.7 -6753.87 1299.53 565.124 -431.254 710.877 
35715 2
19450201 13413.6 -6157.53 1533.2 369.014 -331.724 496.198 
19450100 14220.2 -6846.27 1246.07 65.4594 -185.915 197.103 
35715.5 2
19450201 13954.2 -6694.2 1587.93 1092.12 -1084.18 1538.88 
19450100 14467.7 -7210.8 1249.27 500.067 -736.431 890.167 
35714.5 1
19450200 12317 -6383 1909 678.788 -1018.69 1224.12 
35716 3
19450201 14276.1 -7252.2 1543.6 650.37 -1127.27 1301.43 
19450200 13742 -7693 1719 730.02 -671.107 991.622 
19450100 14399.9 -7883 1286.73 -136.97 -1357.98 1364.87 
35716.5 3
19450201 14486.4 -7516.73 1522.73 413.098 -519.712 663.89 
19450200 13810.5 -7652.4 1699.07 247.172 146.57 287.362 
19450100 14410.9 -8454.67 1617.07 21.611 -1123.12 1123.33 
35717 3
19450201 15084.8 -8097.29 1502.71 1180.25 -1145.07 1644.44 
19450200 14336.6 -8020.21 1694.36 1037.68 -725.472 1266.13 
19450100 14799.1 -8870.93 1779.29 765.558 -821.029 1122.57 
35717.5 3
19450201 15597.9 -8630.38 1573.23 1000.27 -1039.18 1442.37 
19450200 15051.9 -8806.54 1702.69 1394.45 -1532.8 2072.18 
19450100 15201.6 -9340.62 1849.85 784.686 -915.569 1205.82 
35718 3
19450201 15981.8 -8970.23 1598.38 761.6 -674.298 1017.21 
19450200 15710.9 -9341.08 1727.38 1307.54 -1060.59 1683.6 
19450100 15393.1 -9763 1905 379.884 -838.065 920.144 
35718.5 3
19450201 16382.8 -9359.08 1593 838.872 -813.499 1168.54 
19450200 16518.6 -9906.08 1726.42 1689.67 -1182.02 2062.07 
19450100 15773.1 -10021.8 1845.42 794.992 -541.318 961.789 
35719 3
19450201 16777 -9754.79 1589.86 796.465 -799.399 1128.45 
19450200 16909.7 -10160.9 1721.57 790.164 -514.695 943.011 
19450100 16209.8 -10295 1801.43 882.227 -552.02 1040.7 
35719.5 3
19450201 17095.2 -10105.1 1546 620.333 -682.829 922.534 
19450200 17192.4 -10551.9 1718.38 551.014 -762.312 940.604 
19450100 16599 -10789.2 1756.38 758.702 -963.263 1226.17 
35720 3
19450201 17377.8 -10412.2 1562 565.077 -614.154 834.564 
19450200 17630.3 -10781.5 1713.62 875.846 -459.077 988.867 
19450100 17027 -11157.5 1729.85 856 -736.769 1129.41 
35720.5 3
19450201 17438.4 -10995.7 1597.5 122.768 -1181.2 1187.56 
19450200 18044.6 -10812 1700.17 838.615 -61.8187 840.89 
19450100 17062.3 -11802 1927.75 71.525 -1304.58 1306.54 
35721 3
19450201 18089.2 -11786.7 1631.64 1304.2 -1585.27 2052.81 
19450200 18195 -11140.7 1658.21 301.436 -658.746 724.438 
19450100 17619.9 -12121.3 1943.57 1117.43 -639.851 1287.65 
35721.5 3
19450201 19189.2 -11539.4 1652.17 2173.98 488.73 2228.24 
19450200 18549.7 -11629.9 1607.33 700.922 -966.803 1194.15 
19450100 18288.1 -12247.2 1916.08 1320.46 -248.777 1343.69 
35722 3
19450201 20621.3 -11396 1654.85 2958.8 296.315 2973.6 
19450200 19130.5 -11931 1593.38 1200.15 -622.073 1351.79 
19450100 18873.2 -12573.5 1842.62 1208.98 -674.163 1384.24 
35722.5 3
19450201 21294.5 -11160.4 1686.08 1346.31 471.231 1426.4 
19450200 19683.1 -12186.4 1591.77 1105.08 -510.769 1217.41 
19450100 19213.8 -13062.8 1854.15 681.077 -978.769 1192.42 
35723 3
19450201 20961.8 -10828.5 1680.77 -661.416 659.887 934.303 
19450200 20030.1 -12515.9 1588.54 689.861 -655.146 951.38 
19450100 19474.5 -13448 1867.69 518.275 -765.713 924.622 
35723.5 3
19450201 20209.5 -11084.2 1681 -1504.46 -511.385 1589 
19450200 20403.9 -12753.1 1533.15 747.692 -474.308 885.444 
19450100 19847.4 -13780.8 1880 745.846 -665.692 999.716 
35724 3
19450201 20117.4 -11329.9 1681 -179.988 -480.018 512.653 
19450200 20709.9 -13149.3 1533.46 597.656 -773.888 977.802 
19450100 20318.1 -13966 1872.23 919.321 -361.629 987.89 
35724.5 3
19450201 20080.7 -11112.3 1681 -72.1374 427.485 433.529 
19450200 21082 -13318.2 1502.08 730.996 -331.91 802.82 
19450100 20930.6 -13914.5 1749.75 1203.35 101.179 1207.6 
35725 3
19450201 20104.3 -11032.8 1681 48.8981 164.256 171.38 
19450200 21442 -13509.6 1564 743.802 -395.317 842.328 
19450100 21348.4 -14060.6 1740.58 863.292 -301.825 914.533 
35725.5 3
19450201 20154.5 -10971.7 1681 101.63 123.767 160.147 
19450200 21852 -13748.2 1548.62 829.96 -482.936 960.24 
19450100 21722.5 -14387.5 1742.08 757.176 -661.852 1005.67 
35726 3
19450201 20281.1 -10935.1 1681 251.568 72.794 261.888 
19450200 22286.7 -13998.2 1531.69 864.199 -497.171 997.005 
19450100 22206.2 -14654.3 1712.38 961.615 -530.356 1098.17 
35726.5 3
19450201 20402.3 -11000.3 1681 236.317 -127.155 268.355 
19450200 22816.9 -14252.5 1488.08 1033.59 -495.577 1146.26 
19450100 22718.2 -14962 1749.08 998.201 -599.79 1164.54 
35727 3
19450201 20572.1 -11136.5 1682 338.861 -271.918 434.472 
19450200 23324.2 -14522.8 1451.38 1012.44 -539.69 1147.3 
19450100 23221.4 -15162.9 1731.69 1004.3 -401.044 1081.41 
35727.5 3
19450201 20708.2 -11200.2 1699.15 272.853 -127.486 301.167 
19450200 23861.5 -14687.3 1473.62 1076.77 -329.582 1126.08 
19450100 23646.2 -15280.4 1744.46 851.395 -235.394 883.337 
35728 3
19450201 20775.4 -11312.2 1731.92 137.959 -230.006 268.208 
19450200 24389.8 -14873.9 1518 1084.95 -383.181 1150.63 
19450100 24121.8 -15395.5 1720 976.426 -236.377 1004.63 
35728.5 3
19450201 20896.8 -11373.2 1721.77 246.808 -123.958 276.188 
19450200 24869.1 -15060.2 1586.08 974.072 -378.531 1045.04 
19450100 24476 -15607.5 1786.77 720.02 -430.972 839.146 
35729 3
19450201 21174.7 -11264.9 1605.23 540.557 210.566 580.12 
19450200 25288.5 -15205.3 1568.38 815.923 -282.4 863.412 
19450100 25019.9 -15957 1860.38 1058.22 -679.886 1257.8 
35729.5 3
19450201 21230.8 -11212.7 1562.08 112.604 104.881 153.882 
19450200 25757.6 -15400 1539.23 942.076 -390.948 1019.97 
19450100 25600.6 -16148.2 1863.69 1166.05 -383.998 1227.65 
35730 3
19450201 21146.3 -11177.8 1542.92 -171.67 70.8255 185.706 
19450200 26356.2 -15551.5 1452.38 1216.7 -308.005 1255.08 
19450100 26042.8 -16345.4 1851.46 898.687 -400.719 983.978 
35730.5 3
19450201 21124.2 -11170.9 1483.43 -42.8998 13.4322 44.9535 
19450200 26863.9 -15817.1 1472.86 985.682 -515.598 1112.39 
19450100 26717.3 -16629.5 1873.14 1309.74 -551.68 1421.19 
35731 3
19450201 21118.8 -11119.4 1458.38 -10.5464 101.265 101.813 
19450200 27462 -16061.8 1638.77 1175.13 -480.893 1269.72 
19450100 27251.9 -16931 1907.62 1050.37 -592.338 1205.88 
35731.5 3
19450201 21106.1 -11046.5 1454.08 -26.1665 149.433 151.706 
19450200 27984 -16305.1 1642.23 1069.67 -498.424 1180.1 
19450100 27758.1 -17139.4 1918.38 1037.2 -427.018 1121.66 
35732 3
19450201 20505.5 -11261 1485.85 -1213.36 -433.411 1288.45 
19450200 28471.3 -16480.5 1617.69 984.46 -354.468 1046.33 
19450100 28186.5 -17261.6 1887.08 865.423 -246.931 899.963 
35732.5 3
19450201 20339.2 -11301.4 1612.46 -340.098 -82.5861 349.981 
19450200 28859.5 -16668.8 1608.46 793.928 -385.087 882.391 
19450100 28637.8 -17428.7 1866.69 923.077 -341.671 984.281 
35733 3
19450201 20255.5 -11116.6 1683.38 -165.575 365.88 401.601 
19450200 29352.5 -16833.8 1585.15 976.238 -326.58 1029.41 
19450100 29166.4 -17620.7 1852.62 1046.61 -380.198 1113.53 
35733.5 3
19450201 20212.8 -11073.9 1686 -86.2283 86.0732 121.836 
19450200 29844.9 -16994.5 1559.15 992.711 -323.976 1044.24 
19450100 29726.7 -17569.8 1792.54 1129.65 102.667 1134.31 
35734 3
19450201 20216.6 -11163 1686 7.5861 -175.694 175.858 
19450200 30346.7 -17045.8 1519.85 989.683 -101.199 994.843 
19450100 30353.5 -17636.1 1678.69 1236.23 -130.784 1243.13 
35734.5 3
19450201 20189.5 -11322.5 1686 -54.5258 -320.204 324.813 
19450200 30899.5 -17217.2 1439.08 1110.13 -344.3 1162.3 
19450100 30940 -18031.3 1617.46 1177.79 -793.636 1420.23 
35735 3
19450201 20221.9 -11353 1686 64.9231 -61.0769 89.137 
19450200 31491.1 -17363.8 1323.54 1183.08 -293.231 1218.87 
19450100 31349.8 -18073.5 1573.54 819.692 -84.4615 824.032 
35735.5 3
19450201 20422.2 -11380.2 1690.38 401.418 -54.5707 405.111 
19450200 32106.3 -17492.8 1240 1232.93 -258.517 1259.74 
19450100 31888.7 -18151.3 1551.23 1079.85 -155.85 1091.04 
35736 3
19450201 20557.7 -11380.1 1707.54 267.711 0.304044 267.711 
19450200 32694.2 -17702.5 1384.38 1161.75 -414.26 1233.4 
19450100 32664.2 -18338.7 1690.62 1532.68 -370.325 1576.79 
35736.5 3
19450201 20393.2 -11457.6 1689.38 -324.382 -152.936 358.626 
19450200 33391.4 -17744.8 1503.08 1375.21 -83.4471 1377.74 
19450100 33253.8 -18375.4 1696.69 1162.8 -72.3714 1165.05 
35737 3
19450201 20369.5 -11473.7 1688.38 -47.9601 -32.5444 57.9596 
19450200 33917.2 -17839.2 1514.23 1064.47 -191.218 1081.5 
19450100 33723.4 -18510.4 1716.69 950.638 -273.279 989.139 
35737.5 3
19450201 20378.6 -11542.1 1689.08 17.9386 -135.147 136.333 
19450200 34413.6 -17897.3 1548.54 980.997 -114.777 987.689 
19450100 34258.4 -18774.5 1865.69 1057.31 -521.891 1179.1 
35738 3
19450201 20462.2 -11525.8 1692.85 165.575 32.2925 168.695 
19450200 34803.8 -18062.2 1549.15 772.582 -326.428 838.712 
19450100 34732 -18958.2 1920.08 937.852 -363.899 1005.98 
35738.5 3
19450201 20383.2 -11504.3 1691.77 -158 42.9231 163.727 
19450200 35242.2 -18149.5 1563.31 876.769 -174.769 894.018 
19450100 35202.2 -18792.4 1837.08 940.462 331.692 997.24 
35739 3
19450201 20336.8 -11462.2 1686.62 -94.2425 85.5048 127.251 
19450200 35791.8 -18242.1 1541.62 1114.99 -187.705 1130.68 
19450100 35732.2 -18902 1851 1074.89 -222.344 1097.65 
35739.5 3
19450201 20351.5 -11449.7 1686.38 29.8018 25.277 39.0778 
19450200 36218.4 -18352.4 1539.15 865.19 -223.748 893.653 
19450100 36234.5 -19103.7 1908.62 1019.04 -409.112 1098.09 
35740 3
19450201 20382.7 -11313.4 1686.38 61.9658 270.452 277.46 
19450200 36732.1 -18444.9 1512.15 1019.23 -183.608 1035.64 
19450100 36793.2 -19268.1 1892.46 1108.52 -326.16 1155.5 
35740.5 3
19450201 20479.5 -11340.2 1689.15 194.316 -53.9079 201.655 
19450200 37349.3 -18569.5 1507.85 1239.42 -250.077 1264.4 
19450100 37341.1 -19318.9 1885.69 1100.09 -102.101 1104.82 
35741 3
19450201 20480.8 -11132.1 1689.08 2.65252 422.219 422.227 
19450200 37902.1 -18626.1 1509.31 1121.24 -114.839 1127.1 
19450100 37850.5 -19445.5 1951 1033.39 -256.826 1064.83 
35741.5 3
19450201 20386.1 -10928 1686.31 -189.385 408.154 449.951 
19450200 38411.2 -18695.2 1485.38 1018.15 -138.308 1027.5 
19450100 38285.9 -19645 2020.69 870.769 -398.923 957.799 
35742 3
19450201 20379.1 -10930.2 1686 -13.9442 -4.44376 14.6352 
19450200 38953.6 -18742.2 1466.23 1080.6 -93.4723 1084.64 
19450100 38839 -19790.8 1963.08 1101.75 -290.377 1139.37 
35742.5 3
19450201 20377.6 -10898.8 1686 -2.92894 63.0492 63.1172 
19450200 39495.1 -18812.8 1475.54 1085.09 -141.668 1094.3 
19450100 39289.7 -19982.5 1866.15 903.191 -384.153 981.492 
35743 3
19450201 20330.9 -10890.1 1686 -92.46 17.2125 94.0485 
19450200 40042.8 -18778.8 1472.31 1084.69 67.3267 1086.78 
19450100 39619.9 -20362.2 1938.08 653.922 -751.866 996.452 
35743.5 3
19450201 20256.4 -11207.4 1686 -147.309 -627.09 644.16 
19450200 40555.2 -18730.7 1506.54 1012.62 95.1657 1017.08 
19450100 40076.3 -20727.8 1957.85 901.946 -722.712 1155.78 
35744 3
19450201 20198.4 -11323.7 1686 -113.949 -228.502 255.338 
19450200 41124.1 -18560.2 1523.08 1117.58 334.895 1166.68 
19450100 40523.2 -20921 1905.54 878.041 -379.477 956.535 
35744.5 3
19450201 20181.9 -11338.1 1686 -33.6768 -29.4295 44.7238 
19450200 41507.5 -18442.3 1507.17 784.096 241.099 820.327 
19450100 40941.2 -20935.2 1897.42 854.675 -29.1411 855.171 
35745 3
19450201 20314.8 -11473 1685.92 263.596 -267.692 375.689 
19450200 41986.6 -18319.8 1534.92 950.626 243.03 981.2 
19450100 41378.9 -20880.7 1903.31 868.564 108.249 875.284 
35745.5 3
19450201 20456.7 -11497.1 1702.79 280.524 -47.572 284.529 
19450200 42500 -18379.7 1509.64 1014.59 -118.316 1021.47 
19450100 41797.9 -20915.9 1904.29 827.933 -69.4957 830.845 
35746 3
19450201 20791.8 -11284.8 1731.15 678.405 429.606 802.991 
19450200 42793.9 -18606.2 1493.31 594.986 -458.38 751.079 
19450100 42373.7 -21022.1 1884.77 1165.66 -215.02 1185.32 
35746.5 3
19450201 20828.1 -11392.9 1732.21 73.1788 -217.908 229.868 
19450200 43118.4 -18664.4 1449.93 654.245 -117.489 664.711 
19450100 42801.1 -21476.8 1955.14 861.795 -916.752 1258.22 
35747 3
19450201 21022.2 -11372.1 1707.15 384.18 41.2904 386.393 
19450200 43407.8 -18799.1 1440.54 573.104 -266.63 632.092 
19450100 43340.4 -21769.9 2011.85 1067.81 -580.47 1215.38 
35747.5 3
19450201 21150.2 -11326.1 1701.86 256.634 92.0522 272.644 
19450200 43653.1 -18859.9 1436.93 491.577 -121.804 506.442 
19450100 43765.4 -21800.1 2014.5 851.648 -60.4175 853.789 
35748 3
19450201 21217.2 -11379.2 1698 133.765 -105.964 170.65 
19450200 43984.5 -18908.9 1436.62 661.315 -97.936 668.527 
19450100 44195.2 -21665.5 1989.38 857.878 268.529 898.923 
35748.5 3
19450201 21224.1 -11332.8 1659.69 13.7197 93.1093 94.1147 
19450200 44439.9 -19110.3 1482.31 912.749 -403.576 997.99 
19450100 44617.2 -21513.2 1979.08 845.846 305.38 899.284 
35749 3
19450201 21234.3 -11358 1592.33 20.762 -51.0744 55.1331 
19450200 44874.1 -19410.9 1464.92 878.867 -608.52 1068.97 
19450100 45131.2 -21379.2 1982.33 1040.52 271.06 1075.25 
35749.5 3
19450201 21306 -11299.1 1535.33 146.259 120.238 189.338 
19450200 45263.3 -19311 1438.92 794.388 203.912 820.141 
19450100 45454.2 -21319.8 1992.75 659.014 121.259 670.077 
35750 3
19450201 21272.8 -11353.9 1536.46 -66.4615 -109.679 128.245 
19450200 45632 -19234.1 1384.15 737.333 153.846 753.213 
19450100 45827 -21218.8 1996 745.667 202.128 772.577 
35750.5 3
19450201 21063.9 -11489.5 1539.93 -407.236 -264.283 485.475 
19450200 46051.2 -19337.7 1377.14 817.182 -202.022 841.783 
19450100 46185.4 -21034.9 2050.21 698.552 358.503 785.175 
35751 3
19450201 20980 -11402.9 1509.21 -165.399 170.752 237.725 
19450200 46330.1 -19579.5 1428.86 550.014 -476.895 727.973 
19450100 46562.7 -20996.4 2050.79 744.294 75.9369 748.158 
35751.5 3
19450201 20976.2 -11458.5 1471.15 -7.58397 -111.736 111.993 
19450200 46382.7 -19509 1412.23 105.877 141.851 177.008 
19450100 46751.2 -20885.8 2016.69 379.154 222.356 439.545 
35752 3
19450201 20968.9 -11518.3 1453.07 -14.7818 -121.102 122 
19450200 46733.2 -19569.7 1415 709.559 -122.903 720.124 
19450100 47043.4 -20704.4 1947.79 591.649 367.242 696.359 
35752.5 3
19450201 21014 -11497.9 1425 89.074 40.2424 97.7426 
19450200 46908.6 -19601.8 1415 346.642 -63.5017 352.411 
19450100 47250.7 -20241.6 1936.38 409.612 914.651 1002.18 
35753 1
19450201 20997.2 -11502.8 1395.85 -34.2401 -10.0063 35.6723 
35753.5 1
19450201 20739.1 -11465.4 1495.64 -500.021 72.6531 505.272 
35754 1
19450201 20404.5 -11247.8 1495.54 -685.665 445.719 817.803 
35754.5 1
19450201 20246.4 -11103.3 1489 -323.333 295.625 438.108 
35755 1
19450201 20240.9 -11050.2 1489 -10.903 103.858 104.429 
35755.5 1
19450201 20261.5 -10931.5 1489 40.5598 233.614 237.109 
35756 1
19450201 20307.3 -10905.5 1489 95.7122 54.2797 110.032 
35756.5 1
19450201 20427.1 -11019.2 1489.15 238.584 -226.479 328.96 
35757 1
19450201 20651.1 -11135.7 1492.31 445.328 -231.534 501.921 
35757.5 1
19450201 20626.7 -11067.2 1491.71 -47.9579 134.799 143.076 
35758 1
19450201 20965.4 -11200.1 1509.07 665.31 -261.016 714.68 
35758.5 1
19450201 21193.5 -11342.8 1466.62 464.571 -290.784 548.071 
35759 1
19450201 21093.4 -11349.2 1431.92 -204.656 -12.8992 205.062 
35759.5 1
19450201 21134.3 -11357.4 1448.07 79.885 -16.0221 81.4758 
35760 1
19450201 21177.8 -11393.2 1437.38 86.947 -71.4505 112.539 
35760.5 1
19450201 21148 -11460.1 1425.85 -60.9105 -136.578 149.545 
35761 1
19450201 21168.8 -11511.2 1417.57 41.6547 -102.48 110.622 
35761.5 1
19450201 21160.8 -11529.9 1405.86 -15.873 -36.9898 40.2517 
35762 1
19450201 20963.1 -11502.6 1405 -387.535 53.5014 391.211 
35762.5 1
19450201 20487.5 -11244.8 1632.14 -934.465 506.455 1062.88 
35763 1
19450201 20297.9 -11080.6 1721.92 -390.88 338.496 517.075 
35763.5 1
19450201 20274.6 -11011.9 1722 -47.2705 139.042 146.858 
35764 1
19450201 20200.1 -11058.2 1722 -142.857 -88.8401 168.228 
35764.5 1
19450201 20230.5 -11298.7 1722 61.8749 -490.771 494.657 
35765 1
19450201 20315.4 -11382.4 1722 174.739 -172.206 245.334 
35765.5 1
19450201 20409.5 -11334.1 1722.36 187.855 96.4335 211.161 
35766 1
19450201 20379.8 -11281.4 1722.29 -58.1493 103.019 118.298 
35766.5 1
19450201 20431.7 -11350.5 1725.77 104.021 -138.497 173.21 
35767 1
19450201 20372.3 -11149.1 1722.64 -119.051 403.598 420.791 
35767.5 1
19450201 20341.6 -11057.4 1722.15 -61.587 184.253 194.274 
35768 1
19450201 20307.1 -11027.3 1722 -68.5339 59.8388 90.9811 
35768.5 1
19450201 20278 -11037.3 1722 -58.0535 -19.9641 61.3903 
35769 1
19450201 20292.5 -11026.5 1722 29.5497 21.8887 36.7736 
35769.5 1
19450201 20306.6 -11111.9 1722 27.6016 -166.964 169.23 
35770 1
19450201 20376.2 -11322.5 1722.38 138.898 -420.522 442.867 
35770.5 1
19450201 20465.9 -11452.3 1726.57 182.911 -264.79 321.823 
35771 1
19450201 20646.9 -11485.9 1741.71 367.285 -68.2411 373.571 
35771.5 1
19450201 20748.5 -11459.3 1741.53 199.878 52.3528 206.621 
35772 1
19450201 20758.9 -11368 1738.31 20.7468 181.217 182.401 
35772.5 1
19450201 20959.9 -11348.8 1686.33 401.218 38.3234 403.044 
35773 1
19450201 21232.5 -11176.7 1510.07 543.979 343.58 643.397 
35773.5 1
19450201 21304.9 -11241.3 1420.6 146.263 -130.64 196.111 
