# Supplementary material for: Intrinsic group behaviour II: On the dependence of triad spatial dynamics on social and personal features; and on the effect of social interaction on small group dynamics
Source: PLoS One. 2019 Dec 3;14(12):e0225704. doi: 10.1371/journal.pone.0225704 (PMC6890182; doi:10.1371/journal.pone.0225704)
Supplement: S4 Data Set — (ZIP) [file pone.0225704.s004.zip › set_3_nint/group_traj_triad_noint/traj_3_0217_51.dat]

3 19102801 19102802 19102500 0 0 1 0 0 1 0 20 10 40 1625.95 1635.43 1612.34 
33625 1
19102500 280.25 9306 1647.25 0 0 0 
33625.5 1
19102500 240 9019.36 1605.18 -123.846 -881.958 890.611 
33626 1
19102500 154.636 8535.18 1560 -176.007 -998.313 1013.71 
33626.5 1
19102500 232.091 8071.73 1531.55 156.791 -938.167 951.179 
33627 1
19102500 291.364 7583.82 1564.45 116.679 -960.451 967.512 
33627.5 1
19102500 390.667 7230.08 1535.83 195.478 -696.328 723.246 
33628 1
19102500 424.417 6861.67 1566.67 65.7895 -718.161 721.168 
33628.5 3
19102802 1061.25 7507.75 1041.62 0 0 0 
19102801 2174.88 6614.75 1766 0 0 0 
19102500 520.455 6223.55 1633.91 192.076 -1276.24 1290.62 
33629 3
19102802 947.818 7035.91 1410.18 -268.796 -1118.11 1149.96 
19102801 2182.27 6268.27 1766 17.5302 -821.036 821.223 
19102500 771.818 5923.73 1627.36 514.036 -613.125 800.097 
33629.5 3
19102802 1004.73 6601.73 1677.91 117.338 -895.22 902.877 
19102801 2237.64 5982 1766 114.152 -590.253 601.19 
19102500 1028 5685.64 1612.55 528.21 -490.909 721.109 
33630 3
19102802 1174.67 6211.58 1674.92 334.526 -768 837.694 
19102801 2389.58 5658.92 1766 299.108 -635.991 702.816 
19102500 1119.42 5268.83 1620.33 179.954 -820.478 839.981 
33630.5 3
19102802 1292.27 5907.64 1653.73 234.275 -605.472 649.216 
19102801 2908.18 5152.45 1748 1033.06 -1008.89 1443.98 
19102500 1216.18 4951.45 1591.91 192.759 -632.229 660.961 
33631 3
19102802 1431.08 5507.08 1628 281.563 -812.481 859.885 
19102801 3372.75 4893.5 1692.5 942.329 -525.263 1078.83 
19102500 1547.42 4596.92 1599.25 671.876 -719.144 984.167 
33631.5 3
19102802 1615.18 5279 1633 370.419 -458.92 589.761 
19102801 3369.82 4672.91 1621.82 -5.89903 -443.845 443.884 
19102500 1806.18 4156.91 1547 520.654 -885.327 1027.08 
33632 3
19102802 1979.67 4914.92 1610.5 727.515 -726.713 1028.29 
19102801 3469.42 4423.33 1564.25 198.799 -498.155 536.358 
19102500 2130.5 3758.75 1568.58 647.342 -794.729 1025.01 
33632.5 3
19102802 2362 4548.17 1565.75 733.845 -703.935 1016.88 
19102801 3579.42 4211.83 1575.08 211.132 -405.95 457.572 
19102500 2374.5 3381.92 1540.42 468.33 -723.289 861.672 
33633 3
19102802 2651.82 4038.45 1535.27 571.633 -1005.35 1156.5 
19102801 3717.73 3873.55 1557.82 272.802 -667.234 720.849 
19102500 2615.73 3146.36 1583.55 475.793 -464.602 665.007 
33633.5 3
19102802 2991.09 3615.91 1516.55 709.776 -883.986 1133.67 
19102801 3867.82 3616.91 1587.82 313.998 -536.896 621.974 
19102500 2894.91 2962.45 1530.82 584.062 -384.747 699.399 
33634 3
19102802 3358 3449.33 1531.42 726.553 -329.853 797.923 
19102801 4219 3345.08 1591.83 695.41 -538.269 879.391 
19102500 3292.83 2766.33 1461.25 787.969 -388.359 878.474 
33634.5 3
19102802 3648 3204 1484.91 583.501 -493.628 764.292 
19102801 4550.73 3087.55 1545 667.459 -518.185 844.996 
19102500 3556 2508.64 1449.36 529.51 -518.505 741.1 
33635 3
19102802 4029.17 2976.75 1508.5 777.891 -463.776 905.65 
19102801 4889.25 2932 1547.25 690.863 -317.44 760.302 
19102500 3880.25 2207.33 1442.58 661.735 -614.904 903.327 
33635.5 3
19102802 4405.08 2594.92 1539.58 742.918 -754.611 1058.95 
19102801 5341.58 2694.67 1561.08 893.939 -469.038 1009.52 
19102500 4197.92 1791.75 1462.25 627.8 -821.311 1033.77 
33636 3
19102802 4647 2157.5 1542.33 473.418 -856.001 978.194 
19102801 5806.58 2472.33 1561.75 909.98 -435.095 1008.65 
19102500 4510.17 1395 1497.75 611.057 -776.419 988.037 
33636.5 3
19102802 5027.64 1792.09 1551.18 765.868 -735.23 1061.66 
19102801 6125 2125.82 1520.45 640.677 -697.214 946.876 
19102500 4876.45 1080.91 1541.27 736.998 -631.974 970.853 
33637 3
19102802 5395.08 1435.83 1512.17 760.76 -737.593 1059.62 
19102801 6435.83 1762.58 1523.67 643.547 -752.039 989.806 
19102500 5250.42 702.083 1498.75 774.249 -784.318 1102.1 
33637.5 3
19102802 5830.83 1056.92 1539.42 862.871 -750.33 1143.48 
19102801 6711.67 1274.08 1551.08 546.205 -967.327 1110.88 
19102500 5579.92 304 1533 652.475 -788.284 1023.29 
33638 3
19102802 6059.17 676.583 1506.5 445.094 -741.391 864.736 
19102801 6996.17 854.833 1566.92 554.581 -817.251 987.654 
19102500 5931.33 -110.917 1533.92 685.023 -808.804 1059.92 
33638.5 3
19102802 6522.09 432.818 1504.18 916.682 -482.703 1036.01 
19102801 7300.09 413.545 1580.64 601.83 -873.837 1061.03 
19102500 6191.64 -568.364 1521.45 515.452 -905.836 1042.22 
33639 3
19102802 6841.25 42.1667 1489.83 643.466 -787.604 1017.04 
19102801 7765.67 -91.75 1602.33 938.661 -1018.74 1385.25 
19102500 6431.08 -1028.08 1545.17 482.756 -926.854 1045.04 
33639.5 3
19102802 7175.83 -414.917 1515.33 652.209 -891.001 1104.2 
19102801 8135.33 -499.667 1597.17 720.598 -795.159 1073.1 
19102500 6785.5 -1423.83 1554.75 690.871 -771.442 1035.58 
33640 3
19102802 7529.08 -978 1531 703.685 -1121.68 1324.14 
19102801 8448.75 -962.25 1611.92 624.336 -921.481 1113.07 
19102500 7247.42 -1893.67 1609.83 920.153 -935.923 1312.49 
33640.5 3
19102802 7841.18 -1477.73 1567.82 652.926 -1045.45 1232.59 
19102801 8723.36 -1329.18 1597.55 574.506 -767.64 958.816 
19102500 7576.09 -2236.45 1601 687.603 -717.129 993.515 
33641 3
19102802 8345 -1798 1601.38 985.946 -626.757 1168.29 
19102801 9042.15 -1626.69 1636.31 623.856 -582.212 853.327 
19102500 8035.31 -2411.31 1515.46 898.663 -342.178 961.603 
33641.5 3
19102802 8689.18 -2114.73 1577.27 689.743 -634.724 937.347 
19102801 9499.82 -1921.18 1564.73 917.163 -590.159 1090.63 
19102500 8425.82 -2845.27 1507.91 782.586 -869.669 1169.94 
33642 3
19102802 9097.42 -2470.33 1581.08 836.547 -728.701 1109.42 
19102801 9889.58 -2295.5 1576.92 798.699 -767.045 1107.37 
19102500 8970.83 -3124.08 1542.08 1116.83 -571.333 1254.49 
33642.5 3
19102802 9500.25 -2871.17 1592.5 800.861 -796.885 1129.78 
19102801 10253.6 -2642.33 1569.17 723.658 -689.529 999.566 
19102500 9372.58 -3519 1508.92 798.708 -785.123 1119.98 
33643 3
19102802 9859.67 -3212.08 1624.42 721.72 -684.572 994.745 
19102801 10597.4 -2993.58 1561.92 690.428 -705.321 987 
19102500 9630.42 -3965.33 1518.17 517.738 -896.252 1035.05 
33643.5 3
19102802 10264.1 -3500.58 1548.58 804.009 -573.559 987.624 
19102801 10880.6 -3191.83 1489.42 562.956 -394.135 687.213 
19102500 9874.92 -4403.67 1447.5 486.083 -871.438 997.838 
33644 3
19102802 10535.4 -3902.42 1520.58 529.948 -784.831 946.997 
19102801 11354.3 -3648.5 1509.58 925.293 -891.927 1285.19 
19102500 10245.3 -4861.42 1411.75 723.47 -894.043 1150.1 
33644.5 3
19102802 10834.2 -4262 1503.18 601.137 -723.508 940.654 
19102801 11668.7 -4070.73 1527.91 632.583 -849.552 1059.2 
19102500 10543.9 -5231.18 1438.27 600.756 -743.994 956.261 
33645 3
19102802 11171.3 -4663.83 1485.67 674.303 -803.667 1049.08 
19102801 12030.5 -4410.92 1547.75 723.545 -680.379 993.193 
19102500 10924.1 -5552.25 1470.92 760.348 -642.136 995.223 
33645.5 3
19102802 11525.4 -5082.55 1484 709.48 -839.102 1098.84 
19102801 12351 -4862.36 1509.09 642.285 -904.703 1109.51 
19102500 11331.6 -5903.18 1505.09 816.74 -703.27 1077.8 
33646 3
19102802 11872.4 -5514.67 1501.17 726.052 -904.019 1159.48 
19102801 12791 -5353.83 1545.17 920.502 -1028.18 1380.03 
19102500 11756.1 -6249.75 1499.58 887.964 -725.038 1146.37 
33646.5 3
19102802 12231.8 -5986.17 1500.42 707.513 -928.15 1167.06 
19102801 13204.1 -5816.67 1585.17 813.156 -911.089 1221.19 
19102500 12187.2 -6740.33 1589.58 848.589 -965.715 1285.58 
33647 3
19102802 12732 -6376.17 1563.17 984.58 -767.717 1248.51 
19102801 13534.3 -6203.42 1584.33 650.098 -761.319 1001.12 
19102500 12510 -7107.17 1601.58 635.499 -722.113 961.928 
33647.5 3
19102802 12988.2 -6823.25 1586.75 510.458 -890.604 1026.52 
19102801 13890.6 -6510.25 1560.25 709.661 -611.222 936.596 
19102500 12865.7 -7443.5 1607 708.499 -669.987 975.117 
33648 3
19102802 13307.4 -7146.25 1590.08 633.267 -640.873 900.969 
19102801 14165.1 -6881.75 1518.83 544.643 -737.103 916.492 
19102500 13191.9 -7874.33 1619.75 647.321 -854.828 1072.27 
33648.5 3
19102802 13651.5 -7525.92 1597.5 689.546 -760.855 1026.83 
19102801 14491.2 -7222.25 1547.25 653.641 -682.365 944.917 
19102500 13572.2 -8199.75 1603.92 762.191 -652.138 1003.1 
33649 3
19102802 14099.8 -7936.09 1530.36 896.636 -820.348 1215.29 
19102801 15004.5 -7714.64 1547.18 1026.59 -984.773 1422.56 
19102500 13949.7 -8593.82 1576.55 754.955 -788.136 1091.38 
33649.5 3
19102802 14548.2 -8318.46 1518.85 903.903 -770.909 1188 
19102801 15381.8 -8133.15 1577.46 760.687 -843.785 1136.05 
19102500 14353.9 -9053.46 1592.08 814.911 -926.7 1234.04 
33650 3
19102802 14925.6 -8826.83 1578.42 728.628 -981.413 1222.32 
19102801 15694.6 -8600.83 1601.5 603.74 -902.856 1086.12 
19102500 14712.2 -9511.5 1592.17 691.751 -884.244 1122.68 
33650.5 3
19102802 15309.4 -9132.92 1586.17 773.858 -617.103 989.784 
19102801 16056.1 -8831.42 1595.17 728.831 -464.886 864.473 
19102500 15080.3 -10061 1635.08 742.103 -1107.86 1333.45 
33651 3
19102802 15657.8 -9472.92 1600.5 706.728 -689.655 987.465 
19102801 16489.6 -8877.92 1626.5 879.31 -94.3205 884.355 
19102500 15396.2 -10507.3 1613.67 640.636 -905.341 1109.08 
33651.5 3
19102802 15964.5 -9720 1602 623.306 -502.202 800.448 
19102801 16859.4 -9219.25 1624.33 751.694 -693.767 1022.92 
19102500 15695.9 -10757.4 1606.58 609.248 -508.299 793.443 
33652 3
19102802 16367.3 -10148.7 1571.58 799.272 -850.529 1167.15 
19102801 17258.8 -9843.75 1624.25 792.328 -1239.09 1470.76 
19102500 16148 -10956.8 1558.58 896.991 -395.668 980.38 
33652.5 3
19102802 16730.5 -10532.7 1563.75 716.305 -757.396 1042.47 
19102801 17620 -10182.6 1689.67 712.525 -668.31 976.898 
19102500 16549.5 -11334.8 1603.5 791.913 -745.562 1087.65 
33653 3
19102802 17165.4 -10824 1557.36 876.741 -587.366 1055.31 
19102801 17932.1 -10508.4 1666.64 629.216 -656.815 909.57 
19102500 17029.1 -11629.5 1552.18 966.917 -594.178 1134.89 
33653.5 3
19102802 17591.7 -11192.4 1561.25 861.218 -744.276 1138.26 
19102801 18207.8 -10825.3 1629.17 556.887 -640.343 848.624 
19102500 17549.2 -11965.9 1532.67 1050.66 -679.538 1251.26 
33654 3
19102802 17966.4 -11455.2 1579.17 733.366 -514.351 895.758 
19102801 18524.1 -11184.5 1613.83 619.048 -702.87 936.614 
19102500 18297.1 -12286.9 1462.25 1463.63 -628.18 1592.74 
33654.5 3
19102802 18514.2 -11805.6 1554.18 1115.61 -713.618 1324.33 
19102801 19266.5 -11529.5 1608.55 1511.96 -702.74 1667.29 
19102500 18694.5 -12589.1 1493.09 809.495 -615.426 1016.87 
33655 3
19102802 19221.7 -12163.3 1551.33 1417.81 -716.828 1588.71 
19102801 19784.2 -11835.1 1613.33 1037.5 -612.3 1204.71 
19102500 19046.5 -12910 1528.83 705.32 -643.104 954.494 
33655.5 3
19102802 19516.4 -12464.8 1538.67 580.217 -593.34 829.882 
19102801 20058.1 -12123.8 1567.33 539.206 -568.241 783.353 
19102500 19387.8 -13252.4 1528.58 671.752 -674.049 951.626 
33656 3
19102802 19909.7 -12771.7 1538.91 801.04 -625.208 1016.14 
19102801 20425.7 -12369 1578.09 748.766 -499.491 900.078 
19102500 19790.2 -13559 1572.27 819.617 -624.406 1030.37 
33656.5 3
19102802 20272.2 -13060.3 1528.92 741.355 -590.196 947.597 
19102801 20769.9 -12686 1604.08 703.864 -648.262 956.905 
19102500 20168.1 -13866.8 1584.33 772.805 -629.516 996.754 
33657 3
19102802 20613.1 -13422.5 1515 672.242 -714.409 980.964 
19102801 21052.2 -12942.2 1620.92 556.681 -505.234 751.768 
19102500 20570.5 -14171.3 1584.08 793.645 -600.541 995.25 
33657.5 3
19102802 21026.8 -13652.1 1521.25 804.974 -446.585 920.555 
19102801 21411.5 -13212.1 1625.08 699.117 -525.155 874.387 
19102500 20933.2 -14476.1 1572.75 705.814 -592.949 921.825 
33658 3
19102802 21365.8 -13958.2 1529.92 687.458 -621.028 926.431 
19102801 21792.5 -13431.7 1614.75 772.819 -445.402 891.983 
19102500 21285.1 -14736.8 1551.75 713.658 -528.905 888.284 
33658.5 3
19102802 21741.8 -14192.2 1513.67 764.397 -475.44 900.192 
19102801 22160.3 -13536.7 1602.5 747.629 -213.415 777.492 
19102500 21745.5 -15077.8 1500.17 935.806 -692.92 1164.42 
33659 3
19102802 22219.3 -14487.3 1473.08 947.37 -585.597 1113.75 
19102801 22711.6 -13760.3 1497.31 1093.81 -443.732 1180.39 
19102500 22209.5 -15393.8 1455 920.711 -627.022 1113.94 
33659.5 3
19102802 22695.9 -14795.2 1451.33 960.905 -620.683 1143.93 
19102801 23204.9 -14059.8 1393.42 994.559 -603.882 1163.54 
19102500 22705.7 -15699.8 1527.92 1000.26 -617.065 1175.28 
33660 3
19102802 23265.9 -15116.6 1456.92 1135.47 -640.336 1303.58 
19102801 23780.8 -14394.8 1514 1147.27 -667.203 1327.17 
19102500 23166.8 -15997.5 1546.85 918.531 -592.885 1093.26 
33660.5 3
19102802 23702.2 -15382.9 1501.25 879.691 -536.898 1030.59 
19102801 24272.2 -14657.3 1555.33 990.566 -529.363 1123.14 
19102500 23682.3 -16266.8 1518.58 1039.44 -542.92 1172.69 
33661 3
19102802 24177.2 -15592.6 1492.62 959.557 -423.634 1048.91 
19102801 24690.1 -14929.8 1567.31 844.263 -550.531 1007.9 
19102500 24084.4 -16491.9 1476.31 812.225 -454.895 930.934 
33661.5 3
19102802 24570.9 -15861.6 1494.92 770.435 -526.419 933.106 
19102801 25072.6 -15082.2 1504.77 748.608 -298.058 805.762 
19102500 24370.2 -16593.8 1582.46 559.235 -199.458 593.74 
33662 3
19102802 24841.2 -15898.2 1596.23 527.794 -71.5144 532.617 
19102801 25502.4 -15330.4 1564.92 839.393 -484.826 969.349 
19102500 24749.2 -16804.2 1560.92 740.234 -410.907 846.636 
33662.5 3
19102802 25410.7 -16184 1539.92 1174.25 -589.215 1313.79 
19102801 26053.8 -15624.2 1749.92 1137.01 -605.736 1288.29 
19102500 25398.5 -17111.3 1435.17 1338.86 -633.201 1481.04 
33663 3
19102802 25959.2 -16574.9 1498.23 1110.45 -791.342 1363.57 
19102801 26571.2 -15880.7 1579 1047.36 -519.283 1169.03 
19102500 25996 -17415.4 1437.77 1209.51 -615.488 1357.11 
33663.5 3
19102802 26535 -16850.2 1524.25 1133.4 -541.818 1256.25 
19102801 27173.5 -16215 1556.67 1185.57 -658.086 1355.97 
19102500 26542.8 -17640.2 1495.5 1076.44 -442.648 1163.9 
33664 3
19102802 27048.4 -17135.8 1529.58 998.865 -555.772 1143.07 
19102801 27680.2 -16491.9 1567.08 985.733 -538.748 1123.35 
19102500 27015.7 -17986.2 1530.42 919.909 -672.99 1139.8 
33664.5 3
19102802 27494.1 -17261.9 1563.08 915.127 -258.898 951.044 
19102801 28194.7 -16634.8 1585.42 1056.47 -293.292 1096.42 
19102500 27422.9 -18138.2 1537.33 836.242 -312.286 892.65 
33665 3
19102802 27968.8 -17437.2 1545.5 947.605 -349.8 1010.11 
19102801 28593.8 -16731.4 1673.25 796.74 -192.947 819.77 
19102500 27950.5 -18234.2 1541.5 1053.06 -191.45 1070.32 
33665.5 3
19102802 28480.8 -17608.2 1528.92 1013.86 -338.779 1068.96 
19102801 29108.9 -16846.9 1665.33 1019.97 -228.713 1045.3 
19102500 28427.3 -18429.4 1551.17 944.224 -386.634 1020.32 
33666 3
19102802 28959.7 -17732.6 1514.08 944.444 -245.233 975.764 
19102801 29563 -17082.3 1563.5 895.628 -464.333 1008.84 
19102500 28892.2 -18611.9 1460.25 916.995 -359.961 985.115 
33666.5 3
19102802 29469.8 -17885.2 1481.5 1028.39 -307.628 1073.42 
19102801 30025.8 -17129.7 1585.5 933.132 -95.4301 937.999 
19102500 29499.5 -18692.8 1376.92 1224.29 -163.138 1235.12 
33667 3
19102802 29979.8 -18033 1403.5 1038.87 -301.086 1081.62 
19102801 30501.7 -17333.2 1500.08 969.111 -414.46 1054.02 
19102500 30054 -18826.8 1245 1129.33 -272.743 1161.8 
33667.5 3
19102802 30500.8 -18294.7 1316.25 1052.36 -528.62 1177.66 
19102801 31025.2 -17527.8 1458.83 1057.58 -393.266 1128.33 
19102500 30583.5 -19112.2 1161.58 1069.7 -576.768 1215.28 
33668 3
19102802 31148.3 -18532.3 1239.83 1308.25 -480.135 1393.57 
19102801 31833.1 -17863 1419.92 1632.15 -677.104 1767.03 
19102500 31144.2 -19311.9 1182.33 1132.83 -403.367 1202.5 
33668.5 3
19102802 31622.2 -18713.7 1220.23 936.556 -358.417 1002.8 
19102801 32342.5 -18003.4 1425.62 1006.68 -277.44 1044.21 
19102500 31546.2 -19504.7 1205.23 794.276 -380.98 880.92 
33669 3
19102802 32249.6 -18912.5 1348 1230.1 -389.819 1290.39 
19102801 32835.8 -18349.1 1590.92 967.232 -677.841 1181.1 
19102500 32010.6 -19698.2 1208.92 910.646 -379.525 986.567 
33669.5 3
19102802 32918.7 -19143.7 1514.15 1359.98 -469.903 1438.87 
19102801 33295.7 -18399.2 1561.54 934.842 -101.769 940.365 
19102500 32723.2 -20078.6 1392.31 1448.31 -773.1 1641.74 
33670 3
19102802 33201.8 -19374.4 1532.33 558.299 -455.078 720.273 
19102801 33677.6 -18539 1594.75 753.237 -275.831 802.152 
19102500 33280.4 -20313.3 1529.42 1099.14 -462.955 1192.66 
33670.5 3
19102802 33585.8 -19582.3 1538.46 757.434 -410.041 861.302 
19102801 34078.2 -18711 1568.08 790.232 -339.25 859.975 
19102500 33709.8 -20554.5 1547.77 847.001 -475.598 971.393 
33671 3
19102802 33975.6 -19808.2 1572.36 789.218 -457.301 912.134 
19102801 34449.4 -18862.9 1538.29 751.268 -307.403 811.727 
19102500 34124.3 -20766 1516.79 838.946 -428.216 941.913 
33671.5 3
19102802 34345 -20029.1 1596.07 744.672 -445.276 867.645 
19102801 34658.5 -19083.2 1622.93 421.659 -444.268 612.512 
19102500 34610.9 -21105.2 1442.43 981.135 -683.9 1195.97 
33672 3
19102802 34688.6 -20207.7 1587 694.108 -360.798 782.279 
19102801 34999.8 -19308.6 1590.25 689.394 -455.291 826.168 
19102500 35173.1 -21399 1417.17 1135.67 -593.506 1281.4 
33672.5 3
19102802 35035.4 -20488.2 1568.38 692.218 -560.008 890.379 
19102801 35122.1 -19542.1 1550.38 244.166 -466.055 526.141 
19102500 35774.6 -21547.2 1388.54 1200.66 -295.87 1236.58 
33673 3
19102802 35384.6 -20724.2 1604.67 704.03 -475.677 849.663 
19102801 35290 -19800.2 1552.58 338.555 -520.342 620.786 
19102500 36320.8 -21702 1473.08 1101.08 -312.035 1144.44 
33673.5 3
19102802 35878.6 -20886.2 1550.46 982.171 -322.042 1033.62 
19102801 35692.6 -20032.1 1558.31 800.428 -461.054 923.719 
19102500 36774.7 -21979.8 1471.08 902.47 -552.378 1058.1 
33674 3
19102802 36374 -21215.2 1569.5 982.906 -652.803 1179.94 
19102801 36243.9 -20316.5 1517.17 1093.85 -564.332 1230.85 
19102500 37272.9 -22110.2 1587 988.54 -258.572 1021.8 
33674.5 3
19102802 36864.8 -21368.8 1609.31 983.66 -307.975 1030.74 
19102801 36829.3 -20547.2 1572.85 1173.13 -462.386 1260.96 
19102500 37743.5 -22249 1563.08 943.13 -278.223 983.312 
33675 3
19102802 37264.9 -21613 1628.17 804.971 -491.255 943.032 
19102801 37408.4 -20712.6 1680 1165.21 -332.701 1211.78 
19102500 38236.2 -22445.4 1610.33 991.204 -395.205 1067.09 
33675.5 3
19102802 37701.8 -21791.8 1631.77 880.751 -360.422 951.644 
19102801 37984.6 -20912 1729.46 1161.69 -402.05 1229.3 
19102500 38749 -22573.9 1605.92 1033.94 -259.086 1065.9 
33676 3
19102802 38173.2 -21931.8 1653.42 929.778 -276.096 969.905 
19102801 38452.6 -21067.5 1706.17 923.014 -306.706 972.637 
19102500 39367.4 -22563.8 1664.42 1219.76 19.9009 1219.92 
33676.5 3
19102802 38668.2 -22096.5 1666.67 990.167 -329.5 1043.55 
19102801 38928.8 -21170.1 1690.5 952.5 -205.167 974.346 
19102500 39797.4 -22694.2 1659.75 860 -260.833 898.685 
33677 3
19102802 39110.6 -22120.4 1702.33 879.39 -47.548 880.675 
19102801 39341.4 -21313.7 1646.83 820.245 -285.454 868.496 
19102500 40239.3 -22886.4 1583.67 878.562 -382.041 958.033 
33677.5 3
19102802 39589 -22264.8 1695 953.021 -287.517 995.447 
19102801 39765.3 -21479.8 1569.5 844.456 -330.843 906.952 
19102500 40672 -23135.1 1569.33 861.886 -495.352 994.093 
33678 3
19102802 40039.7 -22418.7 1651.17 873.385 -298.288 922.918 
19102801 40235.5 -21531.3 1515.58 911.176 -99.9677 916.643 
19102500 41128 -23135 1560.58 883.721 0.161499 883.721 
33678.5 3
19102802 40458.3 -22658.8 1573.18 868.477 -498.24 1001.25 
19102801 40673.7 -21849.8 1555.73 909.185 -660.757 1123.93 
19102500 41672.3 -23191.2 1576 1129.2 -116.56 1135.2 
33679 3
19102802 41010.7 -22826.4 1517.33 1155.64 -350.624 1207.66 
19102801 41235.8 -22218.4 1605.58 1175.78 -771.127 1406.09 
19102500 42032.2 -23185.7 1576.17 753.091 11.538 753.179 
33679.5 3
19102802 41508 -22926.9 1548.33 982.872 -198.617 1002.74 
19102801 41629.2 -22218.4 1601.17 777.668 0 777.668 
19102500 42389.3 -23311.4 1563.17 705.698 -248.518 748.179 
33680 3
19102802 41875.8 -23007.8 1578.25 732.57 -161.189 750.093 
19102801 42071.2 -22180.9 1583.92 880.478 74.7012 883.641 
19102500 42699.8 -23488.8 1512.75 618.526 -353.42 712.376 
33680.5 3
19102802 42239.5 -22998.8 1566.15 703.504 17.5321 703.722 
19102801 42485.3 -22245.3 1586.23 800.885 -124.547 810.512 
19102500 43081.1 -23589 1510 737.415 -193.746 762.442 
33681 3
19102802 42653.8 -23050.4 1569.5 826.923 -103.089 833.324 
19102801 42886.1 -22368.1 1561.08 799.951 -245.061 836.646 
19102500 43406.7 -23590.2 1550.08 649.88 -2.32868 649.884 
33681.5 3
19102802 43006.5 -23067.9 1571.33 727.32 -36.0825 728.214 
19102801 43232.3 -22413.4 1571.08 713.918 -93.4708 720.01 
19102500 43761.2 -23413.2 1548.83 730.928 364.777 816.895 
33682 3
19102802 43435.6 -23134.8 1548.58 870.352 -135.565 880.846 
19102801 43532.9 -22442.1 1579.17 609.703 -58.1474 612.469 
19102500 44171.6 -23153.2 1553.5 832.488 527.383 985.479 
33682.5 3
19102802 43671.6 -23236.2 1543.92 465.483 -200.033 506.644 
19102801 43776 -22548 1563.42 479.454 -208.909 522.991 
19102500 44451.4 -23187.4 1551.08 551.94 -67.3899 556.038 
33683 3
19102802 44031.8 -23147.9 1594.92 719.062 176.148 740.323 
19102801 44053.6 -22513.1 1586 554.059 69.6939 558.425 
19102500 44815.2 -23341.8 1536.75 726.214 -308.217 788.914 
33683.5 3
19102802 44318.3 -23128 1586.92 565.089 39.2834 566.453 
19102801 44290.2 -22468.2 1568.33 466.634 88.593 474.969 
19102500 45260.8 -23495.2 1556.83 878.698 -302.597 929.341 
33684 3
19102802 44466.8 -22995.2 1590.58 289.876 259.44 389.021 
19102801 44465.4 -22383 1565.33 342.285 166.341 380.563 
19102500 45702.5 -23662.8 1580.25 862.793 -327.311 922.792 
33684.5 3
19102802 44716.7 -22879.8 1620.33 502.85 232.059 553.814 
19102801 44700.8 -22290 1554.75 473.508 187.123 509.141 
19102500 45842.8 -23655.7 1581 282.193 14.4199 282.561 
33685 3
19102802 44879.8 -22849.8 1610.58 326.987 60.1202 332.468 
19102801 44877.7 -22065 1544.92 354.542 450.902 573.596 
19102500 45922.1 -23505.3 1581.75 158.985 301.269 340.645 
33685.5 3
19102802 45186.1 -22825.5 1638.58 611.277 48.5695 613.204 
19102801 44984.6 -21884.6 1553.08 213.407 360.113 418.597 
19102500 46016.3 -23284.9 1585.33 188.124 439.953 478.487 
33686 3
19102802 45079.4 -22542.8 1618.58 -219.028 580.424 620.375 
19102801 45123.2 -21804.9 1559 284.565 163.587 328.235 
19102500 45973.5 -22957.1 1645.17 -87.9535 673.169 678.891 
33686.5 3
19102802 45226.9 -22366.4 1595.33 295.591 353.54 460.831 
19102801 45447.5 -21524.7 1531.58 649.967 561.623 858.998 
19102500 45986.6 -22595.1 1680.83 26.2191 725.451 725.925 
33687 3
19102802 45366.8 -22279.2 1625.75 276.35 172.266 325.646 
19102801 45613.2 -21484.6 1464.33 327.569 79.2161 337.011 
19102500 46091 -22318.3 1690.25 206.357 546.937 584.571 
33687.5 3
19102802 45491.8 -22113.5 1610.45 243.323 322.559 404.043 
19102801 45755.6 -21436.7 1432.45 277.016 93.1052 292.244 
19102500 46164.5 -22030.7 1693.09 143.085 559.545 577.55 
33688 3
19102802 45687.3 -22071.7 1601.17 394.184 84.2498 403.087 
19102801 45844.4 -21344.8 1405.75 178.993 185.27 257.611 
19102500 46263.9 -21903.4 1744.5 200.345 256.675 325.607 
33688.5 3
19102802 45813.2 -21932.8 1608.83 255.928 282.182 380.954 
19102801 45929.4 -21352.6 1380 172.764 -15.752 173.481 
19102500 46421.8 -21730.4 1702.42 320.799 351.626 475.976 
33689 3
19102802 45828.8 -21828.3 1601.67 31.0621 209.419 211.71 
19102801 45870.3 -21336.8 1423.92 -118.403 31.5631 122.538 
19102500 46547.8 -21587.9 1724.42 252.505 285.571 381.195 
33689.5 3
19102802 45936.8 -21759 1607.5 210.279 134.89 249.825 
19102801 45870.9 -21274.5 1556.5 1.13489 121.271 121.276 
19102500 46641.2 -21542.2 1742.33 181.907 89.0078 202.515 
33690 3
19102802 46073.3 -21709.1 1600.91 281.318 102.905 299.549 
19102801 45913.9 -21243.1 1581.55 88.6442 64.761 109.781 
19102500 46604.1 -21514.3 1712.82 -76.6167 57.5133 95.8013 
33690.5 3
19102802 46188.5 -21759.5 1605.33 231.846 -101.427 253.061 
19102801 45937.4 -21226.2 1586.33 47.2989 34.0528 58.2819 
19102500 46726.8 -21507.3 1719.75 246.967 13.9626 247.361 
33691 3
19102802 46063.7 -21671.8 1611.17 -242.395 170.227 296.196 
19102801 46042.5 -21142.1 1602.42 204.045 163.269 261.326 
19102500 46689.1 -21454.4 1695.92 -73.301 102.751 126.217 
33691.5 3
19102802 45979.2 -21793.4 1600.09 -168.632 -242.575 295.431 
19102801 46128.5 -21046.2 1627.27 171.566 191.42 257.054 
19102500 46610.2 -21482.6 1722.64 -157.488 -56.3267 167.258 
33692 3
19102802 45948.2 -21693.2 1605.27 -64.0496 206.987 216.67 
19102801 46172.3 -21065.1 1638.82 90.5334 -39.0684 98.6034 
19102500 46603.6 -21525.3 1716.45 -13.5237 -88.0917 89.1237 
33692.5 3
19102802 45914.3 -21659.7 1598.33 -67.697 67.0303 95.2677 
19102801 46200.7 -21121.2 1626.67 56.7879 -112.318 125.858 
19102500 46601.8 -21578.3 1727.58 -3.77273 -106.121 106.188 
33693 3
19102802 45886.6 -21654.5 1606.36 -55.1732 10.3827 56.1417 
19102801 46178.9 -21134.1 1618.18 -43.3418 -25.5795 50.3271 
19102500 46584.7 -21495 1735.27 -33.9098 166.003 169.431 
33693.5 3
19102802 45756.9 -21639.8 1613.67 -260.481 29.5272 262.15 
19102801 46064.2 -21144 1632.75 -230.239 -19.8978 231.097 
19102500 46545.5 -21452.8 1740.08 -78.7696 84.8394 115.769 
33694 3
19102802 45728.6 -21619.8 1620.36 -56.2233 39.6259 68.7842 
19102801 45978.1 -21144 1641.82 -171.29 0 171.29 
19102500 46558.5 -21421.5 1676.55 25.7546 62.2176 67.3374 
33694.5 3
19102802 45773.6 -21611.7 1607 90.9858 16.501 92.47 
19102801 46048.2 -21196.1 1644.92 142.022 -105.432 176.879 
19102500 46609.6 -21367.8 1589.5 103.5 108.714 150.103 
33695 3
19102802 45804.3 -21608.6 1592.27 61.5018 6.07275 61.8009 
19102801 46069.3 -21209.5 1622.64 42.1297 -26.9782 50.0274 
19102500 46781.8 -21235.9 1589.64 345.16 264.21 434.675 
33695.5 3
19102802 45859 -21636.2 1601.42 109.894 -55.2817 123.015 
19102801 46098 -21205.4 1604.08 57.6853 8.29074 58.278 
19102500 46720.8 -21289.8 1708.42 -122.627 -108.282 163.592 
33696 3
19102802 45889.2 -21625.5 1592.5 58.1731 20.5128 61.6837 
19102801 46092.4 -21169.8 1627.67 -10.7372 68.4295 69.2667 
19102500 46684.5 -21226.4 1709.5 -69.7115 121.955 140.473 
33696.5 3
19102802 45848.5 -21557.1 1598.09 -80.9236 136.002 158.257 
19102801 45849.6 -20903.5 1617 -482.665 529.399 716.4 
19102500 46741 -21184.1 1661.45 112.326 84.1466 140.349 
33697 3
19102802 45922.8 -21485.5 1597.42 150.822 145.51 209.572 
19102801 45707.1 -20713.2 1607.83 -289.742 386.949 483.404 
19102500 46932.7 -21301.7 1646.5 389.566 -238.975 457.024 
33697.5 3
19102802 45983.8 -21499 1613.17 121.756 -26.9461 124.703 
19102801 45602.4 -20703 1619 -208.916 20.2927 209.899 
19102500 46895.1 -21462.8 1621.83 -75.0166 -321.69 330.321 
33698 3
19102802 46020.8 -21474.1 1628.73 74.2849 49.918 89.4989 
19102801 45593.5 -20628.7 1590.73 -17.778 148.843 149.901 
19102500 46832.4 -21671.9 1667.91 -125.691 -418.989 437.436 
33698.5 3
19102802 45975.7 -21424 1627.83 -93.2883 103.494 139.333 
19102801 45634.3 -20601.9 1586.17 84.2725 55.3938 100.848 
19102500 46804.2 -21685.1 1671.08 -58.2582 -27.2195 64.3033 
33699 3
19102802 45965.8 -21342.9 1626.67 -18.9833 156.532 157.678 
19102801 45636.1 -20561.7 1617.83 3.37838 77.7027 77.7761 
19102500 46781.3 -21738.5 1670 -44.0798 -103.121 112.147 
33699.5 3
19102802 45900.1 -21308.7 1615.91 -135.551 70.4936 152.786 
19102801 45619.6 -20530.9 1613.55 -33.9113 63.4177 71.9151 
19102500 46662.5 -21746.4 1672.73 -245.111 -16.2137 245.647 
33700 3
19102802 45967 -21319.9 1619.08 136.271 -22.789 138.163 
19102801 45715.7 -20488.1 1595.25 195.581 87.2215 214.148 
19102500 46617.2 -21771.8 1671.17 -92.236 -51.8731 105.822 
33700.5 3
19102802 46095 -21363.1 1637.58 249.027 -83.9818 262.807 
19102801 45820.2 -20339.9 1606.83 203.47 288.262 352.838 
19102500 46570.4 -21797.1 1667.33 -90.9533 -49.1245 103.372 
33701 3
19102802 46135.3 -21164.2 1663 78.6225 387.752 395.642 
19102801 46134 -20282.8 1642.67 611.598 111.274 621.639 
19102500 46606.2 -21722.3 1666.17 69.8506 145.712 161.589 
33701.5 3
19102802 46406.2 -20942.8 1656.36 547.169 447.169 706.649 
19102801 46475.6 -20255.9 1683.91 690.174 54.3924 692.314 
19102500 46638.1 -21465.5 1665.45 64.3251 518.947 522.918 
33702 2
19102802 46628.7 -20726.8 1616.58 455.912 442.763 635.527 
19102801 46635.7 -20112.1 1691.5 327.931 294.725 440.91 
33702.5 2
19102802 46722.1 -20601.2 1548.17 187.208 251.503 313.529 
19102801 46695.1 -19785.7 1682 119.071 654.142 664.89 
33703 2
19102802 47068.7 -20430.2 1503.25 691.783 341.484 771.476 
19102801 46771.8 -19422.2 1629.58 153.194 725.549 741.545 
