# Supplementary material for: Intrinsic group behaviour II: On the dependence of triad spatial dynamics on social and personal features; and on the effect of social interaction on small group dynamics
Source: PLoS One. 2019 Dec 3;14(12):e0225704. doi: 10.1371/journal.pone.0225704 (PMC6890182; doi:10.1371/journal.pone.0225704)
Supplement: S4 Data Set — (ZIP) [file pone.0225704.s004.zip › set_3_nint/group_traj_triad_noint/traj_3_0217_50.dat]

3 19062400 19062200 19062601 0 0 0 1 0 1 0 20 20 20 1662.31 1685.93 1647.31 
33382 1
19062200 7116.38 3786.69 1691 0 0 0 
33382.5 1
19062200 7165 3480.15 1691 99.2151 -625.589 633.407 
33383 1
19062200 7227.85 3070.69 1691 130.116 -847.746 857.674 
33383.5 1
19062200 7432.29 2639.86 1691 397.742 -838.201 927.782 
33384 2
19062400 8351.15 2453.92 1214.77 0 0 0 
19062200 7611.69 2452.85 1688.69 346.345 -361.025 500.294 
33384.5 2
19062400 8444.25 2243.67 1255 195.992 -442.645 484.095 
19062200 7867.83 2141.25 1609.33 539.244 -655.992 849.182 
33385 2
19062400 8460.92 1875.75 1292.67 33.7382 -744.771 745.534 
19062200 7985.83 1819.92 1470.67 238.866 -650.472 692.944 
33385.5 2
19062400 8501.08 1488.85 1363.77 80.6431 -776.915 781.089 
19062200 8004.31 1453.54 1402.69 37.0971 -735.699 736.634 
33386 2
19062400 8620.69 1073.38 1422.15 234.54 -814.63 847.722 
19062200 8056.31 1095.46 1435.23 101.961 -702.112 709.476 
33386.5 3
19062601 8007.5 2735.1 1186 0 0 0 
19062400 8780.31 850.308 1418.08 322.455 -450.66 554.141 
19062200 8156.62 752.692 1430.31 202.642 -692.463 721.505 
33387 3
19062601 8173.38 2438.08 1191.38 368.632 -660.051 756.014 
19062400 8945.38 593.692 1455.85 326.239 -507.145 603.016 
19062200 8421 445.923 1456.54 522.499 -606.263 800.35 
33387.5 3
19062601 8281.85 1989.38 1323.08 208.982 -864.532 889.432 
19062400 9086.62 362.077 1501.54 272.121 -446.272 522.694 
19062200 8436.69 175.462 1480.38 30.2357 -521.12 521.997 
33388 3
19062601 8349.92 1686.17 1326.92 138.355 -616.297 631.636 
19062400 9104.25 26.0833 1532.75 35.8427 -682.914 683.854 
19062200 8534.17 -102 1548.58 198.119 -563.946 597.734 
33388.5 3
19062601 8412.33 1255.67 1402.92 129.764 -895.01 904.369 
19062400 9198.08 -290.25 1537.5 195.08 -657.658 685.981 
19062200 8612.67 -338 1567.83 163.202 -490.644 517.075 
33389 3
19062601 8560.77 904.692 1447.31 296.872 -701.949 762.145 
19062400 9297.46 -537.077 1564.08 198.756 -493.654 532.164 
19062200 8790.77 -765.538 1588.31 356.205 -855.077 926.304 
33389.5 3
19062601 8659.15 550.769 1473.62 192.157 -691.256 717.467 
19062400 9510.92 -831 1554.38 416.917 -574.069 709.489 
19062200 9022.46 -1153.54 1578.31 452.524 -757.812 882.643 
33390 3
19062601 8515 307.231 1520.38 -287.732 -486.105 564.878 
19062400 9745.31 -1166 1548 467.834 -668.663 816.075 
19062200 9289.38 -1435.46 1566.38 532.781 -562.721 774.926 
33390.5 3
19062601 8656.08 69.8462 1498.77 281.591 -473.822 551.181 
19062400 9899.23 -1417.08 1589.15 307.232 -501.152 587.83 
19062200 9424.08 -1671.31 1566.85 268.847 -470.751 542.112 
33391 3
19062601 9007.77 -311.769 1550.62 689.593 -748.265 1017.57 
19062400 10122.5 -1767.23 1529.92 437.858 -686.576 814.314 
19062200 9637 -1985.23 1511.31 417.496 -615.535 743.765 
33391.5 3
19062601 9418.75 -857.417 1614.42 838.736 -1113.57 1394.1 
19062400 10302.2 -2047.33 1525.83 366.758 -571.638 679.177 
19062200 9839.75 -2240.42 1541.58 413.776 -520.788 665.154 
33392 3
19062601 9664.69 -1284.23 1636 502.95 -872.83 1007.37 
19062400 10554.5 -2355.77 1563.69 515.927 -630.748 814.877 
19062200 10124.9 -2678.92 1654.77 583.176 -896.741 1069.69 
33392.5 3
19062601 9923.38 -1869.15 1635.23 506.247 -1144.66 1251.62 
19062400 10810 -2635.92 1563.77 499.925 -548.246 741.956 
19062200 10241.5 -2900.15 1637.23 228.06 -432.937 489.332 
33393 3
19062601 10133.9 -2279.38 1689.69 421.077 -820.462 922.205 
19062400 10999.5 -2901.15 1514.08 379.077 -530.462 651.988 
19062200 10454.5 -3110.92 1576.38 426.154 -421.538 599.418 
33393.5 3
19062601 10243.8 -2721.42 1678.08 222.322 -894.802 922.007 
19062400 11183.4 -3078.42 1575.17 372.223 -358.832 517.02 
19062200 10715.7 -3341.83 1552.67 528.6 -467.43 705.626 
33394 3
19062601 10391.8 -3045.85 1654.69 303.318 -664.815 730.74 
19062400 11405.4 -3363.77 1616.54 454.852 -584.739 740.817 
19062200 10915.9 -3586 1519.15 410.361 -500.342 647.1 
33394.5 3
19062601 10506.2 -3512.46 1627.46 221.825 -904.293 931.103 
19062400 11536.2 -3529.85 1556.46 253.578 -321.855 409.746 
19062200 11156.9 -3876.85 1521.54 467.054 -563.655 732.016 
33395 3
19062601 10595.7 -3912.75 1589.17 178.515 -798.979 818.679 
19062400 11743.6 -3801.83 1558.33 413.877 -542.889 682.658 
19062200 11384.4 -4181.83 1515.17 454.079 -608.757 759.455 
33395.5 3
19062601 10785.3 -4577.38 1581.31 383.889 -1345.41 1399.11 
19062400 11945.7 -4233.69 1645.46 409.127 -874.208 965.208 
19062200 11519.1 -4490 1490.62 272.592 -623.819 680.776 
33396 3
19062601 11039.2 -5027.15 1615 502.818 -890.632 1022.77 
19062400 12092 -4432.54 1640.92 289.718 -393.755 488.855 
19062200 11744.8 -4840.08 1509.31 447.068 -693.222 824.879 
33396.5 3
19062601 11397.9 -5354.92 1595.25 723.157 -660.812 979.606 
19062400 12383.8 -4719 1612.08 588.206 -577.543 824.344 
19062200 12031.8 -5075.42 1489 578.603 -474.475 748.27 
33397 3
19062601 11657.8 -5706.38 1634.85 522.997 -707.179 879.561 
19062400 12700.4 -5048.46 1517.46 637.092 -662.9 919.414 
19062200 12311.8 -5455.15 1465.69 563.251 -764.059 949.23 
33397.5 3
19062601 12041.8 -6134.62 1644.92 757.396 -844.637 1134.49 
19062400 12995.8 -5319.54 1502.46 582.613 -534.668 790.764 
19062200 12617.2 -5715.69 1529.77 602.337 -513.883 791.76 
33398 3
19062601 12257 -6488.92 1673.5 439.089 -723.064 845.944 
19062400 13282.2 -5586.42 1535.17 584.655 -544.649 799.039 
19062200 12928.2 -6015.42 1566.5 634.89 -611.682 881.613 
33398.5 3
19062601 12499.8 -6864.38 1697.31 478.835 -740.568 881.886 
19062400 13543.8 -5914 1641.38 515.969 -646.121 826.859 
19062200 13151.5 -6343.85 1582.62 440.259 -647.79 783.237 
33399 3
19062601 12685.2 -7115.25 1673.83 371.538 -502.736 625.127 
19062400 13799.1 -6117.92 1647.5 511.497 -408.651 654.694 
19062200 13458.2 -6610.83 1561.92 614.807 -535.044 815.021 
33399.5 3
19062601 12771.1 -7441 1657.46 171.478 -650.2 672.431 
19062400 14085.3 -6319.54 1591.62 571.306 -402.439 698.819 
19062200 13724.1 -6870 1579.92 530.593 -517.299 741.031 
33400 3
19062601 13023.9 -7650.64 1641.27 507.695 -420.957 659.514 
19062400 14355.2 -6604.82 1531.45 541.916 -572.851 788.563 
19062200 13951.1 -7102.09 1555.09 455.851 -466.046 651.92 
33400.5 3
19062601 13286.2 -7872.33 1618.67 541.854 -458.052 709.519 
19062400 14656.8 -6816.33 1511.42 623.075 -437.015 761.055 
19062200 14220.2 -7412.5 1517.67 555.942 -641.341 848.758 
33401 3
19062601 13542.8 -8132.62 1611.23 491.576 -498.625 700.195 
19062400 15002.7 -7130.54 1564.38 662.725 -601.926 895.276 
19062200 14543.5 -7760.15 1539.92 619.339 -666.004 909.473 
33401.5 3
19062601 13918.2 -8369.83 1619 730.507 -461.514 864.081 
19062400 15339.7 -7652.92 1568 655.592 -1016.3 1209.41 
19062200 14773.3 -8148.33 1557.33 447.221 -755.213 877.698 
33402 3
19062601 14152.4 -8645.18 1632.82 488.755 -574.84 754.535 
19062400 15482.6 -8009.09 1594.82 298.475 -743.579 801.247 
19062200 15019.5 -8465.18 1606.82 513.823 -661.479 837.597 
33402.5 3
19062601 14472.2 -8983.31 1637.92 642.303 -678.968 934.639 
19062400 15673 -8277.15 1619.23 382.256 -538.279 660.2 
19062200 15301.2 -8727.85 1603.31 565.661 -527.438 773.411 
33403 3
19062601 14793.1 -9384 1655.58 630.359 -787.215 1008.49 
19062400 15971.9 -8476.08 1621.5 587.263 -390.824 705.422 
19062200 15591.9 -8926.33 1604.25 571.243 -389.955 691.653 
33403.5 3
19062601 15115.6 -9725.33 1732.42 656.823 -695.18 956.395 
19062400 16143.5 -8635.17 1645.25 349.457 -323.999 476.545 
19062200 15824.8 -9175.08 1626.25 474.202 -506.619 693.924 
33404 3
19062601 15398.5 -9998.62 1729.54 562.535 -543.304 782.065 
19062400 16372.2 -8895.77 1650.23 454.733 -518.097 689.352 
19062200 16076.6 -9470.62 1629.54 500.726 -587.539 771.964 
33404.5 3
19062601 15607.9 -10225.8 1717.5 411.352 -446.401 607.029 
19062400 16639.2 -9167.33 1613.08 524.432 -533.525 748.116 
19062200 16372.2 -9824.75 1625.83 580.651 -695.746 906.211 
33405 3
19062601 15932.9 -10484.1 1704.08 661.914 -525.967 845.442 
19062400 16848.8 -9409.75 1612.42 427.02 -493.72 652.768 
19062200 16605.2 -10053.7 1618.42 474.711 -466.225 665.37 
33405.5 3
19062601 16278.2 -10553.7 1672.75 699.055 -140.857 713.105 
19062400 17113.8 -9665.17 1613.42 536.269 -517.038 744.924 
19062200 16844.8 -10294.5 1594.25 484.987 -487.517 687.666 
33406 3
19062601 16583.8 -10833.2 1630.38 600.234 -549.242 813.602 
19062400 17437.7 -10128.8 1612.46 636.429 -910.811 1111.13 
19062200 17122.8 -10607.1 1615.77 546.194 -614.1 821.856 
33406.5 3
19062601 16818.4 -11199.8 1642.67 468.358 -731.742 868.795 
19062400 17920.4 -10668.8 1636.42 963.522 -1077.81 1445.7 
19062200 17367.4 -10895.5 1607.42 488.165 -575.695 754.804 
33407 3
19062601 17064 -11509.7 1648.25 498.141 -628.465 801.943 
19062400 18225.2 -10892.9 1637.33 618.154 -454.699 767.376 
19062200 17618.2 -11191.8 1604.83 508.621 -601.082 787.397 
33407.5 3
19062601 17363.3 -11839.2 1709.85 586.878 -646.053 872.818 
19062400 18368.8 -11103.3 1732.62 281.724 -412.531 499.551 
19062200 17907.5 -11430.8 1606.85 567.245 -468.502 735.704 
33408 3
19062601 17746.2 -12017.1 1674.67 756.638 -351.639 834.357 
19062400 18551.6 -11278.1 1719.25 361.141 -345.406 499.728 
19062200 18342.9 -11800 1613.67 860.583 -729.705 1128.31 
33408.5 3
19062601 18244.2 -12362 1649 1031.23 -714.113 1254.35 
19062400 19100.3 -11799.1 1665.75 1136.13 -1078.67 1566.63 
19062200 18692 -12070.8 1618.25 722.74 -560.559 914.647 
33409 3
19062601 18677.5 -12685.3 1632.31 869.903 -649.212 1085.45 
19062400 19369.2 -11991.5 1609.77 539.8 -386.302 663.787 
19062200 18985.8 -12264.1 1619.08 590.053 -388.207 706.305 
33409.5 3
19062601 19060.2 -12860.5 1622.67 770.198 -352.5 847.031 
19062400 19686.8 -12113.1 1598.08 639.194 -244.712 684.436 
19062200 19375.4 -12462 1622.25 783.844 -398.236 879.206 
33410 3
19062601 19438.2 -13053 1630.62 748.477 -381.188 839.953 
19062400 19976.9 -12264.8 1592.69 574.435 -300.368 648.226 
19062200 19642.4 -12629.7 1617.54 528.649 -332.064 624.289 
33410.5 3
19062601 19800 -13232.5 1645.58 707.963 -351.272 790.319 
19062400 20350.9 -12466.3 1618.92 731.886 -394.45 831.413 
19062200 19924.6 -12768.8 1614 552.248 -272.129 615.656 
33411 3
19062601 20144.6 -13309.6 1666.08 683.761 -153.007 700.671 
19062400 20783.4 -12566.8 1672.77 858.071 -199.43 880.942 
19062200 20362.2 -12862.4 1589.08 868.195 -185.783 887.851 
33411.5 3
19062601 20517.9 -13471.2 1663.5 742.15 -321.341 808.731 
19062400 21095.8 -12730.8 1659.42 621.17 -326.018 701.527 
19062200 20664.4 -13003.8 1590.17 600.92 -281.045 663.394 
33412 3
19062601 20828 -13747.5 1657.92 620.167 -552.423 830.529 
19062400 21240.5 -12883.7 1648.54 289.41 -305.718 420.977 
19062200 20904.2 -13240.5 1608.92 479.628 -473.577 674.031 
33412.5 3
19062601 21009.4 -13916.2 1682.58 362.833 -337.41 495.473 
19062400 21447.2 -13034.6 1688.92 413.256 -301.782 511.716 
19062200 21215.3 -13488.8 1589.42 622.205 -496.423 795.974 
33413 3
19062601 21258.8 -14152.7 1638.17 509.014 -482.653 701.462 
19062400 21684.2 -13220.2 1671.75 483.844 -378.741 614.451 
19062200 21518.8 -13684.5 1565 619.218 -399.49 736.901 
33413.5 3
19062601 21522.7 -14425.3 1634.85 527.718 -545.282 758.827 
19062400 22006.8 -13399.8 1599.85 645.192 -359.359 738.52 
19062200 21778.7 -13875.4 1571.08 519.885 -381.769 645.002 
33414 3
19062601 21868.8 -14629.6 1587.42 687.987 -406.115 798.909 
19062400 22354.5 -13638.2 1549.25 691.161 -473.964 838.06 
19062200 22097.2 -14067.1 1537.83 633.15 -381.111 739.002 
33414.5 3
19062601 22127.2 -14909.6 1519.17 532.99 -577.32 785.733 
19062400 22742.5 -13809 1521.33 800 -352.062 874.041 
19062200 22472.7 -14232.2 1476.58 774.227 -340.55 845.814 
33415 3
19062601 22488.8 -15171.8 1492.08 713.207 -517.284 881.049 
19062400 23070.9 -13957.2 1469.46 647.777 -292.217 710.638 
19062200 22882.7 -14457.6 1429.85 808.729 -444.508 922.838 
33415.5 3
19062601 22879.7 -15348.9 1606.17 761.833 -345.167 836.379 
19062400 23511.8 -14177.8 1431.92 859.312 -430.012 960.899 
19062200 23300.1 -14712.1 1468.08 813.628 -496.039 952.914 
33416 3
19062601 23207.9 -15631.6 1599 685.282 -590.118 904.351 
19062400 23885.1 -14340.9 1586.5 779.402 -340.64 850.59 
19062200 23671.8 -14901.8 1519.42 775.922 -396.138 871.195 
33416.5 3
19062601 23556.4 -15688.2 1640 688.672 -111.951 697.712 
19062400 24263.5 -14565.5 1552.23 747.935 -443.917 869.752 
19062200 24058.8 -15087.5 1532.23 764.86 -366.854 848.288 
33417 3
19062601 23946.5 -15773.4 1645.83 772.506 -168.685 790.708 
19062400 24558.4 -14751 1562.83 583.917 -367.251 689.806 
19062200 24411 -15312.6 1536.5 697.487 -445.786 827.776 
33417.5 3
19062601 24317.2 -15871.2 1664.58 748.822 -197.475 774.422 
19062400 24924.7 -14899.7 1540.08 739.899 -300.337 798.532 
19062200 24748.7 -15399.3 1556.58 682.155 -175.253 704.307 
33418 3
19062601 24708.3 -16010 1650.17 771.532 -273.833 818.686 
19062400 25285.2 -15044.6 1495.58 711.045 -285.832 766.345 
19062200 25110.8 -15596.2 1549.83 714.333 -388.231 813.016 
33418.5 3
19062601 25070.2 -16163.7 1653.83 713.84 -303.09 775.52 
19062400 25562.3 -15175.5 1594.67 546.68 -258.218 604.595 
19062200 25457.2 -15735.1 1583 683.268 -273.997 736.158 
33419 3
19062601 25561.9 -16330.9 1590 989.269 -336.519 1044.94 
19062400 25866 -15277.2 1531.83 610.999 -204.728 644.386 
19062200 25831 -15867.8 1550.58 752.012 -266.935 797.983 
33419.5 3
19062601 25952.8 -16524.5 1616.67 797.789 -395.068 890.251 
19062400 26176.7 -15443 1480.5 634.014 -338.265 718.607 
19062200 26226.5 -16085.2 1511 807.143 -443.878 921.144 
33420 3
19062601 26423.4 -16763.8 1608.5 935.553 -475.812 1049.6 
19062400 26430.2 -15684.8 1458.08 503.976 -480.782 696.522 
19062200 26621.1 -16264.2 1511.33 784.46 -355.865 861.404 
33420.5 3
19062601 26849.8 -16950.7 1599.42 844.389 -369.967 921.883 
19062400 26663.2 -15883 1489.75 461.386 -392.409 605.691 
19062200 27012.8 -16483.8 1594.58 775.578 -434.653 889.069 
33421 3
19062601 27304.9 -17133.1 1611.62 897.613 -359.784 967.033 
19062400 26929.3 -16116.5 1543.54 524.933 -460.628 698.379 
19062200 27372.5 -16615.1 1581.85 709.49 -259.027 755.296 
33421.5 3
19062601 27616.8 -17180.5 1634.83 622.409 -94.6568 629.566 
19062400 27077.8 -16504.2 1568.58 296.292 -773.709 828.501 
19062200 27638.3 -16648.1 1600.5 530.682 -65.8811 534.756 
33422 3
19062601 27952.2 -17252.8 1719.42 687.329 -148.224 703.13 
19062400 27270.5 -16832.2 1625.5 394.98 -672.131 779.595 
19062200 27875.4 -16686.9 1645.25 485.827 -79.5765 492.301 
33422.5 3
19062601 28219.2 -17344.3 1707.46 535.044 -183.315 565.577 
19062400 27413.5 -17088.9 1696.92 286.496 -514.542 588.926 
19062200 28177.2 -16803.2 1639.31 604.684 -232.94 648 
33423 3
19062601 28435.5 -17427.2 1708.25 425.878 -163.272 456.103 
19062400 27695.8 -17312 1638 555.85 -439.128 708.38 
19062200 28496.1 -16940.8 1611.42 627.814 -270.859 683.75 
33423.5 3
19062601 28650.9 -17682.6 1634 434.308 -514.785 673.518 
19062400 27934.7 -17520.3 1649.25 481.519 -420.027 638.97 
19062200 28811.1 -17126.8 1593.33 635.081 -375.168 737.617 
33424 3
19062601 28822.5 -17947.3 1631.42 340.443 -525.298 625.971 
19062400 28134.2 -17710.5 1628.17 395.999 -377.315 546.975 
19062200 29118.8 -17306.5 1600.33 610.615 -356.481 707.057 
33424.5 3
19062601 29196.5 -18108.8 1573.92 737.673 -318.376 803.445 
19062400 28438.4 -17764.8 1618.17 599.934 -107.002 609.402 
19062200 29463.9 -17495.9 1594 680.638 -373.603 776.432 
33425 3
19062601 29501.8 -18265.3 1482.36 618.053 -316.848 694.537 
19062400 28827.1 -17692 1574.64 786.79 147.267 800.454 
19062200 29789.2 -17613.2 1549.18 658.431 -237.379 699.915 
33425.5 3
19062601 29816.6 -18561.2 1388.58 646.335 -607.585 887.079 
19062400 29161.5 -17668.8 1584.83 686.672 47.5702 688.317 
19062200 30136.5 -17831.8 1466 713.179 -448.976 842.736 
33426 3
19062601 30156.5 -18870.7 1319.42 689.486 -627.789 932.475 
19062400 29565.2 -17689.8 1576.08 818.796 -42.4273 819.895 
19062200 30466.7 -18094.3 1391.33 669.709 -532.454 855.581 
33426.5 3
19062601 30479.2 -19026.7 1213.92 627.731 -303.552 697.273 
19062400 29921.1 -17848.3 1546.62 692.432 -308.478 758.038 
19062200 30811.5 -18382.3 1310.92 670.807 -560.261 873.999 
33427 3
19062601 31020.4 -19241.6 1369.42 1071.81 -425.527 1153.19 
19062400 30257.2 -18092.4 1458.5 665.524 -483.384 822.546 
19062200 31286.5 -18584.2 1353 940.67 -399.886 1022.14 
33427.5 3
19062601 31335.6 -19246.5 1398.67 657.968 -10.2644 658.048 
19062400 30540.5 -18320.1 1381 591.51 -475.296 758.808 
19062200 31510.4 -18777.8 1322.33 467.467 -403.967 617.83 
33428 3
19062601 31497.5 -19349 1323.62 315.088 -199.416 372.89 
19062400 31037.2 -18476.5 1331.23 966.402 -304.387 1013.21 
19062200 31924.1 -18907.3 1308.85 804.786 -252.058 843.335 
33428.5 3
19062601 31597.3 -19453.6 1238.92 195.293 -204.664 282.89 
19062400 31444.8 -18626 1418.67 797.494 -292.488 849.438 
19062200 32393.4 -19171.6 1478.92 918.473 -517.173 1054.07 
33429 3
19062601 31858.4 -19580.2 1276.25 530.657 -257.453 589.813 
19062400 31874.8 -18772.9 1373 874.153 -298.611 923.749 
19062200 32789.4 -19321.8 1539.42 804.878 -305.386 860.865 
33429.5 3
19062601 32389.5 -19863.2 1426.23 1053.81 -561.317 1193.98 
19062400 32219.3 -18820.8 1399.31 683.481 -94.9456 690.044 
19062200 33022 -19314.9 1592 461.475 13.7108 461.679 
33430 3
19062601 32622.3 -19942.8 1645.17 462.813 -158.409 489.172 
19062400 32661.2 -18981.7 1556.67 878.613 -319.876 935.03 
19062200 33251.7 -19403.1 1574.83 456.594 -175.269 489.078 
33430.5 3
19062601 32862.1 -19941.1 1665.77 489.273 3.58451 489.286 
19062400 33031.5 -19005 1592.08 755.691 -47.619 757.19 
19062200 33555.8 -19471.5 1597.54 620.617 -139.704 636.147 
33431 3
19062601 33231.3 -19958.8 1714.36 758.129 -36.363 759 
19062400 33403.9 -19009.6 1603.57 764.661 -9.38692 764.719 
19062200 33822.1 -19468.9 1611.57 546.822 5.50579 546.849 
33431.5 3
19062601 33491.5 -20001.9 1687.73 519.323 -86.123 526.416 
19062400 33829.5 -18984.1 1593.67 849.511 50.9077 851.034 
19062200 34026.2 -19530.1 1601.4 407.442 -122.308 425.404 
33432 3
19062601 33762 -20144.3 1685.62 525.307 -276.464 593.616 
19062400 34240.9 -18979.9 1610.5 798.722 8.0178 798.762 
19062200 34257.9 -19590.4 1646.25 449.854 -117.095 464.844 
33432.5 3
19062601 34073.5 -20351.6 1678.15 624.171 -415.437 749.785 
19062400 34562.5 -18980 1670.69 644.462 -0.125251 644.462 
19062200 34541 -19672.9 1620.62 567.385 -165.302 590.974 
33433 3
19062601 34367.5 -20318.9 1671.15 576.621 64.1026 580.174 
19062400 34868.2 -19079.2 1615.15 599.397 -194.57 630.186 
19062200 34867.7 -19795.6 1636.92 640.573 -240.573 684.258 
33433.5 3
19062601 34703 -20396.2 1611.08 666.922 -153.693 684.402 
19062400 35244.1 -19214.2 1619.15 747.362 -268.39 794.093 
19062200 35153 -19904.2 1651.08 567.212 -215.782 606.87 
33434 3
19062601 34966.5 -20501.5 1594.08 528.133 -211.037 568.737 
19062400 35625.6 -19344.5 1599.62 764.606 -260.984 807.92 
19062200 35522.8 -19980.4 1586.77 741.021 -152.767 756.604 
33434.5 3
19062601 35356.7 -20591.3 1586.17 804.388 -185.144 825.42 
19062400 35986.2 -19464.2 1603.58 743.577 -246.815 783.469 
19062200 35841.7 -20122.6 1564.75 657.52 -293.193 719.927 
33435 3
19062601 35821.7 -20640.8 1605.23 947.099 -100.684 952.436 
19062400 36376 -19608.9 1576 793.788 -294.82 846.769 
19062200 36299.8 -20253 1576.54 933.156 -265.614 970.222 
33435.5 3
19062601 36280.9 -20830 1662.92 916.615 -377.706 991.386 
19062400 36911 -19816 1652.17 1067.86 -413.327 1145.06 
19062200 36667.2 -20465.3 1642.75 733.175 -423.819 846.858 
33436 3
19062601 36691.5 -21017.8 1691.92 805.141 -368.326 885.39 
19062400 37333.6 -20118.1 1681.38 828.658 -592.308 1018.58 
19062200 36991.1 -20639.5 1636.92 635.118 -341.428 721.074 
33436.5 3
19062601 36982.4 -21000.9 1648.18 588.715 34.2856 589.712 
19062400 37556.2 -20220.4 1642.36 450.539 -207.058 495.841 
19062200 37419.1 -20751.5 1699.73 866.425 -226.706 895.594 
33437 3
19062601 37438.4 -21157.1 1695.54 901.227 -308.632 952.609 
19062400 37919.4 -20238 1683.38 717.792 -34.8545 718.638 
19062200 37830.4 -20839.1 1717.08 812.833 -173.167 831.075 
33437.5 3
19062601 37831.7 -21289 1738.45 771.26 -258.673 813.482 
19062400 38388.1 -20365.5 1722.91 919.032 -250.089 952.452 
19062200 38150.5 -20892.3 1731 627.766 -104.305 636.373 
33438 3
19062601 38234.4 -21409.9 1727.42 828.579 -248.8 865.127 
19062400 38685.5 -20505 1742.83 611.953 -286.944 675.887 
19062200 38519.7 -21019.8 1757.75 759.509 -262.299 803.526 
33438.5 3
19062601 38613.1 -21540.6 1767.25 742.484 -256.209 785.446 
19062400 39139.8 -20638 1757.75 890.686 -260.784 928.079 
19062200 38880.1 -21140.5 1730.75 706.699 -236.765 745.306 
33439 3
19062601 39006.3 -21675.3 1809.33 771.078 -264.216 815.09 
19062400 39478.5 -20726.6 1750.33 664.216 -173.693 686.551 
19062200 39280.5 -21278.3 1744.33 785.131 -270.261 830.344 
33439.5 3
19062601 39331.9 -21846.1 1773.42 653.782 -342.871 738.235 
19062400 39808.9 -20853 1666.92 663.487 -253.849 710.39 
19062200 39616.2 -21406.8 1744.75 674.029 -257.865 721.672 
33440 3
19062601 39698.3 -22015.8 1751.17 729.914 -338.147 804.436 
19062400 40192.3 -21060.6 1619.58 763.778 -413.513 868.533 
19062200 39952.4 -21547.2 1698.75 669.821 -279.714 725.879 
33440.5 3
19062601 40119.2 -22203.9 1632.58 833.333 -372.442 912.775 
19062400 40671.5 -21230.8 1602.67 948.845 -336.964 1006.9 
19062200 40282.5 -21580.5 1661.92 653.63 -66.0066 656.955 
33441 3
19062601 40596.6 -22438.7 1615 949.139 -466.7 1057.67 
19062400 41097.3 -21443.9 1614.33 846.587 -423.791 946.736 
19062200 40570.4 -21635 1659.42 572.399 -108.35 582.564 
33441.5 3
19062601 41094.8 -22585.8 1606.58 1006.4 -297.306 1049.39 
19062400 41446.4 -21550.1 1638.83 705.219 -214.478 737.112 
19062200 40897.7 -21835.8 1641.25 661.111 -405.556 775.592 
33442 3
19062601 41642.3 -22452.3 1622.58 1110.72 270.791 1143.25 
19062400 41815.7 -21633.7 1642.33 748.986 -169.54 767.935 
19062200 41226.3 -21927.4 1643 666.667 -185.936 692.11 
33442.5 3
19062601 41984.4 -22571.4 1629.67 696.707 -242.532 737.715 
19062400 42374.8 -21953.8 1658.58 1138.83 -652.071 1312.3 
19062200 41544.8 -22181.8 1644 648.506 -518.16 830.091 
33443 3
19062601 42446.6 -22632.4 1631.58 945.126 -124.744 953.323 
19062400 42799.9 -22092.2 1634.67 869.291 -283.061 914.216 
19062200 41806.4 -22590.8 1644 535.106 -836.23 992.784 
33443.5 3
19062601 42885.1 -22744.8 1676.31 873.493 -223.81 901.71 
19062400 43083.8 -22150.6 1579.85 565.443 -116.266 577.273 
19062200 42452.4 -23182.5 1641.38 1286.79 -1178.71 1745.04 
33444 3
19062601 43266.9 -22975.7 1586.83 762.155 -460.873 890.665 
19062400 43470.9 -22240.9 1608.42 772.749 -180.242 793.492 
19062200 43210.8 -23706 1618.25 1513.7 -1044.99 1839.37 
33444.5 3
19062601 43790.8 -23102.9 1601 1051.91 -255.535 1082.51 
19062400 43863.4 -22295.8 1568.23 788.088 -110.3 795.77 
19062200 43621.3 -23778.3 1631.23 824.413 -145.196 837.101 
33445 3
19062601 44365.8 -23065.3 1612.33 1123.01 73.4175 1125.41 
19062400 44316.4 -22393 1553.33 884.828 -189.754 904.946 
19062200 44142.7 -23797.9 1588.08 1018.28 -38.2988 1019 
33445.5 3
19062601 44757.7 -23037.6 1605.36 761.121 53.7805 763.019 
19062400 44660.7 -22490.9 1597.27 668.564 -190.115 695.07 
19062200 44471.2 -23762 1601.55 637.893 69.7411 641.695 
33446 3
19062601 45093.3 -23161.2 1619.92 694.837 -255.929 740.471 
19062400 45082.8 -22588.2 1624 873.926 -201.361 896.823 
19062200 44728.6 -23787.9 1639.42 532.922 -53.6577 535.617 
33446.5 3
19062601 45404.8 -23252.5 1611.25 638.149 -186.988 664.98 
19062400 45525.2 -22593.1 1684.42 906.421 -10.0751 906.477 
19062200 45117.2 -23853.4 1654.17 796.277 -134.221 807.51 
33447 3
19062601 45763.7 -23302.4 1632.17 728.026 -101.251 735.033 
19062400 45897.8 -22581.8 1660.17 755.747 22.8195 756.092 
19062200 45426.3 -23871.7 1672.75 627.113 -37.0183 628.205 
33447.5 3
19062601 46056.7 -23269.8 1660.08 595.528 66.3957 599.218 
19062400 46206.7 -22643.2 1675 627.879 -124.831 640.168 
19062200 45647.8 -23767 1734.08 450.203 212.737 497.936 
33448 3
19062601 46292.2 -23199.8 1707.38 453.733 134.689 473.302 
19062400 46501.9 -22650.3 1649.31 568.895 -13.5986 569.057 
19062200 45789.1 -23603.4 1717.23 272.146 315.251 416.469 
33448.5 3
19062601 46567.2 -23249.2 1746.83 530.913 -95.3742 539.411 
19062400 46811.8 -22806.2 1662 598.121 -301.047 669.611 
19062200 46021.2 -23549.8 1731.08 448.05 103.381 459.822 
33449 3
19062601 46708.9 -23355.6 1776.42 287.525 -215.686 359.432 
19062400 47022.6 -22943.2 1639.25 427.654 -277.89 510.011 
19062200 46277.4 -23728.8 1769.17 519.777 -363.083 634.033 
33449.5 3
19062601 46955.8 -23582.8 1751.33 501.863 -461.89 682.062 
19062400 47139.3 -23055.6 1619.67 237.297 -228.32 329.302 
19062200 46460.2 -23889.6 1781.25 371.612 -326.728 494.82 
33450 3
19062601 47227.3 -23788.7 1722.17 550.71 -417.512 691.084 
19062400 47182 -23210.9 1612.08 86.545 -315.078 326.748 
19062200 46609.7 -23826.2 1791.33 303.076 128.634 329.245 
33450.5 3
19062601 47363.8 -23926.3 1718.67 278.571 -280.952 395.647 
19062400 47308.2 -23397.4 1612 257.483 -380.612 459.525 
19062200 46846.3 -24066.2 1753.08 482.993 -489.796 687.883 
33451 3
19062601 47463.2 -24164.9 1716.67 199.866 -480.047 519.992 
19062400 47118.8 -23772 1613.75 -380.952 -753.689 844.495 
19062200 46989.5 -24336.2 1710.83 288.062 -543.427 615.055 
33451.5 3
19062601 47511.9 -24436.4 1712.62 93.943 -523.06 531.429 
19062400 47079.8 -24100.5 1622.46 -75.1198 -632.874 637.316 
19062200 47084.7 -24628.7 1692.85 183.415 -563.473 592.573 
33452 1
19062400 47297.8 -24269.3 1620.67 425.756 -329.828 538.567 
