# Supplementary material for: Intrinsic group behaviour II: On the dependence of triad spatial dynamics on social and personal features; and on the effect of social interaction on small group dynamics
Source: PLoS One. 2019 Dec 3;14(12):e0225704. doi: 10.1371/journal.pone.0225704 (PMC6890182; doi:10.1371/journal.pone.0225704)
Supplement: S4 Data Set — (ZIP) [file pone.0225704.s004.zip › set_3_nint/group_traj_triad_noint/traj_3_0217_49.dat]

3 15572700 15582000 15580902 0 0 1 0 2 1 0 36.6667 10 50 1692.58 1723.26 1669.55 
22047 1
15572700 8760 -2557 892 0 0 0 
22047.5 1
15572700 8940.14 -2629.86 955.143 586.785 -237.32 632.959 
22048 1
15572700 9349.17 -2919 968.5 848.597 -599.881 1039.22 
22048.5 1
15572700 9748.57 -3135 1004.43 842.626 -455.696 957.955 
22049 1
15572700 10120.9 -3304.71 1031.71 727.121 -331.473 799.111 
22049.5 1
15572700 10552 -3378.57 1013 860.565 -147.419 873.1 
22050 1
15572700 10897.7 -3566.57 998.286 692.814 -376.754 788.628 
22050.5 1
15572700 11199.3 -3928.71 1037.14 606.784 -728.658 948.224 
22051 1
15572700 11317.1 -4480.57 1065.57 227.964 -1067.42 1091.49 
22051.5 1
15572700 11634.9 -4964 1039.86 594.971 -905.297 1083.31 
22052 1
15572700 11925.7 -5345.17 1025 609.664 -799.092 1005.11 
22052.5 1
15572700 12282.9 -5721.71 1001.71 753.566 -794.404 1094.96 
22053 1
15572700 12603.7 -6025 987.714 626.674 -592.355 862.325 
22053.5 1
15572700 12931.3 -6339.86 1029.29 634.828 -610.188 880.532 
22054 1
15572700 13197.3 -6615.17 1022.67 563.66 -583.283 811.13 
22054.5 1
15572700 13374.6 -6829.29 1037.43 350.967 -423.998 550.411 
22055 1
15572700 13641.1 -7059.12 1043.12 511.619 -441.15 675.55 
22055.5 1
15572700 14027.9 -7330 1056.14 752.397 -526.994 918.599 
22056 1
15572700 14290.3 -7577.57 1049.14 551.321 -520.108 757.936 
22056.5 1
15572700 14491.7 -7865.14 1040.43 411.919 -588.081 717.995 
22057 1
15572700 15036 -8414.14 1027 1067.23 -1076.47 1515.84 
22057.5 1
15572700 15389 -8692.43 1032.14 681.467 -537.231 867.764 
22058 1
15572700 15695.7 -9054.29 1045.57 597.884 -705.375 924.672 
22058.5 1
15572700 16059.4 -9454.86 1084.29 731.819 -805.979 1088.65 
22059 1
15572700 16352.7 -9818.57 1100.14 580.764 -720.226 925.209 
22059.5 1
15572700 16604.9 -10163.7 1118.71 494.398 -676.751 838.105 
22060 1
15572700 16903.8 -10447 1142.83 640.206 -606.608 881.95 
22060.5 1
15572700 17174.1 -10654.9 1128.14 581.311 -447.005 733.304 
22061 1
15572700 17494.4 -10935.6 1133.62 612.299 -536.841 814.314 
22061.5 1
15572700 17881.7 -11271.6 1126.14 737.789 -639.898 976.628 
22062 1
15572700 18578.7 -11575.6 1080.86 1356.03 -591.44 1479.4 
22062.5 1
15572700 19005.6 -11821.7 1024.29 848.623 -489.35 979.604 
22063 1
15572700 19344.5 -12008.5 1020 722.662 -398.264 825.139 
22063.5 1
15572700 19881.5 -12319.9 1029.5 1082.66 -627.772 1251.5 
22064 1
15572700 20366.7 -12841.7 1040 945.837 -1017.23 1389.02 
22064.5 1
15572700 20738.3 -13709.3 1055.71 752.169 -1756.22 1910.51 
22065 1
15572700 21333.7 -14179 1059.86 1172.1 -924.634 1492.91 
22065.5 1
15572700 22305.3 -14627.7 1034.57 1886.55 -871.29 2078.03 
22066 1
15572700 23315.7 -14863.9 972 2053.72 -479.965 2109.06 
22066.5 1
15572700 24213.1 -15087.3 1044.86 1770.08 -440.688 1824.11 
22067 1
15572700 24921.4 -15291.7 1112.14 1422.26 -410.499 1480.32 
22067.5 1
15572700 25428.1 -15407.1 1090.14 1032 -235.089 1058.44 
22068 1
15572700 25703.7 -15440.6 1105.43 574.107 -69.6429 578.316 
22068.5 1
15572700 25994.4 -15524.3 1062.86 594.508 -171.195 618.666 
22069 1
15572700 26367 -15748.1 1024 742.174 -445.931 865.839 
22069.5 1
15572700 26763.7 -15983.7 984.571 768.826 -456.534 894.157 
22070 1
15572700 27102.9 -16264 968.429 692.128 -572.012 897.908 
22070.5 1
15572700 27499.9 -16420.4 1041.71 808.554 -318.592 869.057 
22071 1
15572700 27914.4 -16535.4 1033.88 795.62 -220.627 825.643 
22071.5 1
15572700 28218.4 -16675.6 1038.71 588.111 -271.173 647.619 
22072 1
15572700 28501 -16821 1058.43 575.502 -296.189 647.248 
22072.5 1
15572700 28867.1 -17012.9 1056.29 729.368 -382.186 823.434 
22073 1
15572700 29147.6 -17101.1 1069.71 561.981 -176.925 589.173 
22073.5 1
15572700 29555.3 -17126.4 1057.29 801.01 -49.6772 802.549 
22074 1
15572700 29988.6 -17204.9 1045.57 902.679 -163.393 917.347 
22074.5 1
15572700 30442.7 -17361.9 1016.86 942.205 -325.726 996.919 
22075 1
15572700 30834.9 -17467.3 987.857 800.292 -215.16 828.71 
22075.5 1
15572700 31162.5 -17664 960.375 636.2 -381.969 742.058 
22076 1
15572700 31378.9 -17856.1 954 416.873 -370.217 557.534 
22076.5 1
15572700 31778.4 -17947.4 949.857 802.352 -183.305 823.025 
22077 1
15572700 32298 -18125.6 909.143 1056.04 -362.079 1116.39 
22077.5 1
15572700 32735.2 -18294.2 944.75 874.5 -337.357 937.315 
22078 1
15572700 33223.1 -18480.9 987.429 932.874 -356.801 998.779 
22078.5 1
15572700 33499.3 -18767.9 1032.43 567.028 -589.322 817.815 
22079 1
15572700 33916 -19049 1055.62 838.459 -565.68 1011.44 
22079.5 1
15572700 34600.6 -19009 1067.57 1352.91 79.0514 1355.22 
22080 1
15572700 35223.4 -18931.9 1041 1260.84 156.16 1270.48 
22080.5 1
15572700 35650 -19078.5 1049.5 839.708 -288.667 887.94 
22081 1
15572700 36058.3 -19255.9 1044.57 788.196 -342.388 859.35 
22081.5 1
15572700 36550.9 -19394 1069.71 1034.81 -290.216 1074.74 
22082 1
15572700 36992.5 -19666.1 1050.38 892.208 -549.747 1047.98 
22082.5 1
15572700 37617 -19894.2 1042.83 1234.19 -450.675 1313.9 
22083 1
15572700 38015.3 -19965.7 1109.71 875.353 -157.248 889.365 
22083.5 1
15572700 38344 -20052.9 1157.86 647.075 -171.541 669.427 
22084 1
15572700 38737.4 -20148.9 1152.62 760.88 -185.721 783.218 
22084.5 1
15572700 39235.7 -20308.3 1137.57 979.056 -313.184 1027.93 
22085 1
15572700 39671.5 -20502.8 1109.62 854.482 -381.303 935.698 
22085.5 1
15572700 40005.7 -20560.9 1070.14 651.49 -113.269 661.263 
22086 1
15572700 40315.1 -20734.2 1044.12 647.303 -362.747 742.015 
22086.5 1
15572700 40629.3 -20871.3 1054.57 610.021 -266.089 665.529 
22087 1
15572700 40881.3 -21082.4 1066.57 526.096 -440.799 686.353 
22087.5 1
15572700 41007.9 -21240 1082.71 258.837 -322.232 413.316 
22088 1
15572700 41144.5 -21452.8 1062.25 270.58 -421.287 500.696 
22088.5 1
15572700 41104.9 -21812.1 1082.71 -76.0899 -689.814 693.997 
22089 2
15580902 41761 -22860 1638 0 0 0 
15572700 40941.8 -21484.4 1167.75 -321.077 645.212 720.687 
22089.5 2
15580902 41453 -22749.9 1639.57 -1009.84 361.124 1072.46 
15572700 40926.1 -21676.3 1184.86 -31.3396 -385.363 386.635 
22090 2
15580902 40908.6 -22638 1613 -1131.87 232.551 1155.51 
15572700 40884 -22040 1264.14 -87.6151 -756.163 761.222 
22090.5 2
15580902 40359.7 -22563.7 1613.71 -1131.66 153.166 1141.98 
15572700 40473 -21995.6 1330.29 -847.423 91.6053 852.36 
22091 2
15580902 40013 -22615.9 1624.62 -673.232 -101.283 680.808 
15572700 39969.4 -22021.6 1497 -977.913 -50.5895 979.22 
22091.5 2
15580902 40056.4 -22608.9 1626.29 86.1678 13.9243 87.2856 
15572700 39449.4 -21550.9 1758.57 -1031.64 934.063 1391.67 
22092 2
15580902 39758.8 -22554.5 1628.5 -590.632 107.851 600.398 
15572700 38977.2 -21252.1 1775.88 -936.862 592.723 1108.62 
22092.5 2
15580902 39264.6 -21802.7 1708.71 -950.343 1445.74 1730.12 
15572700 38399.4 -21200 1770.14 -1111.2 100.24 1115.71 
22093 2
15580902 38819.1 -21433.3 1825.86 -899.856 746.32 1169.07 
15572700 37900.3 -21038.7 1754.71 -1008.37 325.83 1059.7 
22093.5 2
15580902 38389 -21362.4 1836 -899.88 148.237 912.008 
15572700 37457 -20990.7 1734.57 -927.376 100.418 932.797 
22094 2
15580902 37955.1 -21243.9 1821 -876.479 239.538 908.622 
15572700 36912.1 -20903.3 1714.57 -1100.72 176.623 1114.8 
22094.5 2
15580902 37437.6 -21194.6 1805.38 -989.518 94.1341 993.985 
15572700 36499 -20626.6 1702.62 -789.948 528.988 950.708 
22095 2
15580902 36922.9 -21047.1 1765 -982.381 281.454 1021.91 
15572700 35993.1 -20473.3 1632 -965.376 292.632 1008.75 
22095.5 2
15580902 36436.7 -20981 1710.43 -982.107 133.622 991.155 
15572700 35246.1 -20367.3 1560.29 -1509.09 214.141 1524.21 
22096 2
15580902 35949.9 -20866.3 1673.86 -991.562 233.634 1018.72 
15572700 34679.4 -20391.9 1635.86 -1154.2 -50.0436 1155.29 
22096.5 2
15580902 35187.1 -20733.1 1655.57 -1486.77 259.538 1509.26 
15572700 34136 -20144.9 1655.14 -1059.31 481.481 1163.6 
22097 2
15580902 34581 -20584.3 1646.14 -1295.18 318.071 1333.66 
15572700 33625.1 -20062.9 1642 -1091.58 175.214 1105.55 
22097.5 2
15580902 34101.3 -20375.7 1685.57 -987.066 429.159 1076.33 
15572700 32929.9 -20060.1 1643.71 -1430.63 5.58495 1430.64 
22098 2
15580902 33568.4 -20234 1661.38 -1018.95 270.964 1054.36 
15572700 32583.9 -19751.4 1617.25 -661.534 590.378 886.664 
22098.5 2
15580902 33072.9 -20023.3 1669.14 -938.481 399.08 1019.81 
15572700 32121.6 -19369.1 1632 -875.575 723.925 1136.09 
22099 2
15580902 32617 -19904.9 1659.86 -939.912 244.183 971.112 
15572700 31565.7 -19064.3 1613.57 -1146.1 628.571 1307.15 
22099.5 2
15580902 31824 -19671.4 1618.29 -1621.68 477.359 1690.48 
15572700 30807 -18608.4 1524 -1551.56 932.223 1810.08 
22100 3
15582000 29569 -18658 1369 0 0 0 
15580902 31207.1 -19380.9 1559.5 -1223.96 576.495 1352.93 
15572700 30215.9 -18261.6 1448.12 -1172.87 688.102 1359.82 
22100.5 3
15582000 29345.3 -18533.4 1378.71 -877.311 488.515 1004.15 
15580902 30627.3 -19115.4 1503.14 -1193.08 546.186 1312.16 
15572700 29774 -17991.7 1464.43 -909.208 555.372 1065.41 
22101 3
15582000 28803.4 -18167.1 1493.5 -1079.5 729.688 1302.99 
15580902 30018.1 -18914 1433.38 -1213.47 401.252 1278.09 
15572700 29197.1 -17636.6 1549.38 -1149.15 707.349 1349.41 
22101.5 3
15582000 28319.7 -18018.3 1573.43 -969.26 298.275 1014.12 
15580902 29356 -18527.3 1460 -1326.9 774.979 1536.64 
15572700 28671.4 -17504.4 1619.71 -1053.5 264.923 1086.3 
22102 3
15582000 27732.9 -17827.6 1634.25 -1178.39 382.853 1239.03 
15580902 28772.9 -18311.2 1546 -1170.93 433.807 1248.71 
15572700 28175.6 -17263.1 1642.5 -995.59 484.545 1107.24 
22102.5 3
15582000 27229.3 -17653 1656.57 -977.843 339.078 1034.96 
15580902 28112.3 -18261.3 1609.43 -1282.7 97.018 1286.36 
15572700 27693.3 -17042 1727.57 -936.581 429.369 1030.31 
22103 3
15582000 26747.4 -17468.9 1647.88 -969.639 370.473 1038 
15580902 27683 -18008.2 1631.5 -863.754 509.126 1002.64 
15572700 27080.1 -16936 1727.88 -1233.72 213.28 1252.02 
22103.5 3
15582000 26184.4 -17363.9 1635.14 -1105.99 206.322 1125.07 
15580902 27069 -17817.9 1644.57 -1206.29 374.053 1262.95 
15572700 26502.6 -16856.1 1627.86 -1134.68 156.89 1145.48 
22104 3
15582000 25558.9 -17139.7 1572.86 -1316.99 471.88 1398.98 
15580902 26566.9 -17693.6 1660 -1057.14 261.654 1089.04 
15572700 25863.9 -16652.4 1597.57 -1344.66 428.872 1411.4 
22104.5 3
15582000 24894.6 -16844.9 1597.43 -1386.82 615.568 1517.3 
15580902 26080 -17558.3 1666.57 -1016.4 282.434 1054.91 
15572700 25242.4 -16409 1620.57 -1297.35 508.202 1393.33 
22105 3
15582000 24293.5 -16630.9 1638.12 -1158.13 412.297 1229.33 
15580902 25511 -17428.4 1599.5 -1096.34 250.31 1124.55 
15572700 24674.1 -16186.5 1647.62 -1095 428.709 1175.93 
22105.5 3
15582000 23777 -16314 1649.86 -1024.8 628.72 1202.29 
15580902 24902.3 -17185.4 1587.29 -1207.77 482.037 1300.41 
15572700 24189.6 -15907.3 1617.57 -961.416 553.997 1109.61 
22106 3
15582000 23394.1 -16200.1 1618.29 -825.123 245.382 860.837 
15580902 24386.4 -16990.6 1623.71 -1111.76 419.951 1188.43 
15572700 23750.1 -15748.3 1589.29 -947.044 342.672 1007.13 
22106.5 3
15582000 22939.5 -15954.1 1611.62 -845.061 457.282 960.851 
15580902 23851.6 -16681.1 1681 -994.059 575.179 1148.47 
15572700 23212.2 -15501 1571.38 -999.801 459.639 1100.4 
22107 3
15582000 22396.4 -15740 1587.14 -1056.56 416.586 1135.72 
15580902 23379.7 -16388.6 1695.86 -918.114 569.17 1080.23 
15572700 22747.9 -15296.4 1600.43 -903.488 397.999 987.266 
22107.5 3
15582000 21893.9 -15444 1545.71 -991.265 583.826 1150.42 
15580902 22896.1 -16083.7 1685.29 -953.79 601.296 1127.51 
15572700 22299.1 -15107 1521 -885.038 373.626 960.671 
22108 3
15582000 21295.6 -15068.9 1517.14 -1264.87 793.114 1492.96 
15580902 22450.6 -15831.7 1641.43 -942.011 532.77 1082.23 
15572700 21811.7 -14748.6 1509.71 -1030.5 757.777 1279.13 
22108.5 3
15582000 20840.6 -14771.2 1537.38 -876.583 573.424 1047.48 
15580902 22017.2 -15645.9 1576.12 -834.916 358.072 908.46 
15572700 21188.4 -14247 1556.62 -1201.04 966.419 1541.58 
22109 3
15582000 20416.9 -14450.3 1589.14 -832.55 630.578 1044.4 
15580902 21544.1 -15344.3 1546.57 -929.484 592.513 1102.28 
15572700 20747.7 -13950.1 1618.71 -865.738 583.216 1043.86 
22109.5 3
15582000 20013.4 -14128.9 1585.29 -838.729 668.251 1072.39 
15580902 20929.7 -14956.1 1591 -1277.4 806.95 1510.93 
15572700 20376.4 -13640.1 1641.71 -771.904 644.491 1005.59 
22110 3
15582000 19551.4 -13875.1 1610.12 -933.442 512.59 1064.92 
15580902 20507.5 -14542.4 1695.62 -852.958 835.895 1194.26 
15572700 19959.5 -13392.4 1638 -842.28 500.541 979.784 
22110.5 3
15582000 19151.3 -13648 1634.14 -809.897 459.767 931.3 
15580902 20081 -14325.9 1688 -863.36 438.295 968.243 
15572700 19616.4 -13141.7 1655.29 -694.477 507.41 860.095 
22111 3
15582000 18751.9 -13352 1627.75 -813.464 602.851 1012.5 
15580902 19700.8 -14049.6 1670.75 -774.44 562.591 957.218 
15572700 19137.2 -12862.1 1622.25 -975.924 569.428 1129.9 
22111.5 3
15582000 18414.4 -13049.9 1591.75 -635.593 568.974 853.059 
15580902 19260.2 -13737.5 1639 -829.567 587.806 1016.71 
15572700 18650 -12606.8 1605.5 -917.608 480.932 1036 
22112 3
15582000 17939.6 -12738.7 1553.29 -953.421 624.821 1139.92 
15580902 18906.3 -13396 1637.71 -710.772 685.743 987.644 
15572700 18275 -12361.6 1577 -753.012 492.326 899.674 
22112.5 3
15582000 17471.6 -12427 1503.14 -983.193 654.862 1181.32 
15580902 18589.6 -13024.9 1654.14 -665.366 779.712 1025.02 
15572700 17946.9 -12132.1 1551.71 -689.376 481.993 841.163 
22113 3
15582000 16922.1 -11872.9 1533.88 -1096.7 1106.04 1557.58 
15580902 18114.5 -12662.4 1621 -948.246 723.517 1192.75 
15572700 17502.1 -11723.8 1495.5 -887.689 815.155 1205.18 
22113.5 3
15582000 16302.9 -11529.6 1586.14 -1243.51 689.365 1421.81 
15580902 17627.3 -12284.3 1578 -978.342 759.215 1238.37 
15572700 16909.3 -11325.7 1543.29 -1190.44 799.269 1433.87 
22114 3
15582000 15999.9 -11180.6 1623.57 -615.854 709.35 939.389 
15580902 17079.4 -11914.1 1565.57 -1113.53 752.323 1343.85 
15572700 16516.3 -10897.6 1634.14 -798.78 870.209 1181.23 
22114.5 3
15582000 15633.1 -10707 1658.62 -691.947 893.531 1130.13 
15580902 16568.9 -11529.8 1635.38 -963.309 725.27 1205.81 
15572700 16124 -10397.6 1624.12 -740.162 943.295 1199.02 
22115 3
15582000 15333 -10228.6 1660.86 -600.25 956.857 1129.55 
15580902 16178.6 -11172.3 1655.29 -780.607 714.929 1058.52 
15572700 15852.6 -10029 1637.71 -542.857 737.25 915.55 
22115.5 3
15582000 15038.4 -9777.5 1633 -578.831 886.191 1058.48 
15580902 15853.4 -10736.4 1683.88 -638.893 856.406 1068.46 
15572700 15537.6 -9517.62 1644.88 -618.755 1004.67 1179.92 
22116 3
15582000 14679.6 -9305 1641.71 -739.801 974.227 1223.28 
15580902 15516 -10174.3 1711.86 -695.619 1158.95 1351.68 
15572700 15167.1 -9129.71 1634.14 -763.881 799.816 1105.99 
22116.5 3
15582000 14280.4 -8902.38 1671.25 -824.786 831.87 1171.44 
15580902 15163.8 -9662.62 1745 -727.789 1057.15 1283.45 
15572700 14929 -8884.38 1637.75 -492.031 506.899 706.428 
22117 3
15582000 13992.5 -8501.88 1636.38 -554.672 771.676 950.34 
15580902 14851.5 -9273.5 1727.25 -601.638 749.759 961.305 
15572700 14618.9 -8497.75 1647.62 -597.543 744.942 954.985 
22117.5 3
15582000 13648.6 -8163 1620.29 -678.36 668.393 952.324 
15580902 14504.1 -8998.71 1691 -685.123 541.984 873.578 
15572700 14276.9 -8100.71 1619.57 -674.591 783.108 1033.6 
22118 3
15582000 13342.6 -7828.86 1637 -633.54 691.807 938.067 
15580902 14158.1 -8562 1670 -716.356 904.17 1153.56 
15572700 13927.6 -7848.71 1598.29 -723.159 521.739 891.723 
22118.5 3
15582000 12974 -7473.12 1697.12 -740.103 714.322 1028.6 
15580902 13796.4 -8175.5 1650.12 -726.441 776.104 1063.04 
15572700 13575 -7508.38 1665.25 -707.975 683.412 984.012 
22119 3
15582000 12708 -7152.71 1685.57 -535.211 644.69 837.9 
15580902 13428.6 -7896.43 1654.14 -740.047 561.512 928.96 
15572700 13258 -7173.71 1678.14 -637.827 673.362 927.491 
22119.5 3
15582000 12418.2 -6846.88 1696.12 -590.122 622.891 858.042 
15580902 13098.8 -7696.75 1692 -671.734 406.677 785.247 
15572700 12987.4 -6926 1672.5 -551.171 504.51 747.208 
22120 3
15582000 12169 -6604.29 1712.14 -488.725 475.665 681.99 
15580902 12698.4 -7465.86 1716.57 -784.944 452.731 906.147 
15572700 12698.3 -6636.57 1648 -566.842 567.507 802.106 
22120.5 3
15582000 11633.4 -6201.88 1683.12 -1046.14 785.958 1308.49 
15580902 12332.4 -7090.38 1728.75 -714.948 733.364 1024.19 
15572700 12371.4 -6379.38 1664.62 -638.497 502.337 812.417 
22121 3
15582000 11234 -5825.57 1629 -811.738 764.845 1115.31 
15580902 11928.9 -6796.86 1725.71 -820.158 596.581 1014.18 
15572700 11967.4 -6054.14 1638.29 -821.029 661.041 1054.07 
22121.5 3
15582000 11032.9 -5437.38 1592.62 -403.865 779.511 877.921 
15580902 11394.5 -6485.25 1655.5 -1073.01 625.717 1242.12 
15572700 11589.5 -5585.88 1579.25 -758.893 940.297 1208.34 
22122 3
15582000 10660.1 -5139.14 1587.29 -746.958 597.66 956.631 
15580902 10964.3 -6092.29 1627.43 -862.153 787.504 1167.68 
15572700 11258.7 -5151.71 1595.71 -662.897 870.062 1093.82 
22122.5 3
15582000 10366.2 -4827.25 1593.25 -583.121 618.835 850.286 
15580902 10564.6 -5730.38 1582.25 -792.978 718.077 1069.79 
15572700 10965.4 -4776.5 1606.88 -582.022 744.473 944.981 
22123 3
15582000 10108 -4554 1624.86 -515.469 545.409 750.453 
15580902 10211.6 -5358 1611.43 -704.698 743.263 1024.23 
15572700 10670.1 -4493.71 1618.57 -589.286 564.443 815.998 
22123.5 3
15582000 9794.29 -4210.86 1653.29 -654.936 716.373 970.635 
15580902 9835.71 -5092 1588.14 -784.67 555.324 961.297 
15572700 10406 -4098.71 1635.86 -551.446 824.635 992.026 
22124 3
15582000 9453.75 -3746.38 1661.38 -667.717 910.749 1129.3 
15580902 9485.12 -4708.88 1589.25 -687.43 751.225 1018.28 
15572700 9998.5 -3635.12 1650.88 -799.02 908.999 1210.25 
22124.5 3
15582000 9214.14 -3420.57 1633.14 -472.598 642.611 797.682 
15580902 9138.14 -4215.71 1638.57 -684.383 972.704 1189.34 
15572700 9666.14 -3241.71 1646 -655.537 775.958 1015.79 
22125 3
15582000 8888.71 -3047.57 1624.14 -673.765 772.257 1024.86 
15580902 8829.43 -3746.43 1645.86 -639.16 971.606 1162.99 
15572700 9343.86 -2835.14 1631.86 -667.258 841.763 1074.15 
22125.5 3
15582000 8597.38 -2797.62 1619.5 -566.808 486.277 746.818 
15580902 8477.12 -3508.12 1651.38 -685.416 463.626 827.492 
15572700 8961.62 -2422 1653.62 -743.642 803.78 1095.02 
22126 3
15582000 8246.43 -2332 1610.71 -693.57 920.208 1152.31 
15580902 8197.43 -3088.57 1655.29 -552.76 829.157 996.516 
15572700 8649.43 -2022.29 1680.29 -616.989 789.949 1002.34 
22126.5 3
15582000 7881.88 -1853.75 1626.62 -739.46 970.081 1219.78 
15580902 7928.62 -2671 1675.5 -545.241 847.001 1007.32 
15572700 8349.88 -1654 1672.62 -607.614 747.03 962.937 
22127 3
15582000 7617.57 -1354.71 1618.29 -527.552 996.079 1127.16 
15580902 7654 -2225.71 1676.57 -548.154 888.794 1044.24 
15572700 8156.14 -1257.71 1643.43 -386.691 790.989 880.451 
22127.5 3
15582000 7397.86 -947.857 1640 -442.081 818.626 930.368 
15580902 7436.29 -1836.29 1678.57 -438.057 783.558 897.696 
15572700 7920.57 -814 1649.86 -473.987 892.785 1010.81 
22128 3
15582000 7132.5 -411.625 1628.75 -528.6 1068.19 1191.83 
15580902 7227.12 -1355.12 1645.75 -416.655 958.487 1045.13 
15572700 7630.38 -286.125 1650.12 -578.081 1051.54 1199.97 
22128.5 3
15582000 6854.29 114.714 1619.71 -547.666 1036.1 1171.94 
15580902 7121.43 -913.857 1640 -208.064 868.638 893.209 
15572700 7370.14 200 1650.29 -512.268 956.939 1085.43 
22129 3
15582000 6540.88 481.375 1614.25 -628.078 734.791 966.643 
15580902 6993.88 -427.5 1650.75 -255.618 974.664 1007.63 
15572700 7083.38 699.125 1636 -574.685 1000.25 1153.59 
22129.5 3
15582000 6178.57 957.429 1597.43 -709.009 931.612 1170.72 
15580902 6753.29 93.7143 1615.86 -470.821 1019.99 1123.41 
15572700 6775 1132.43 1606.29 -603.474 847.952 1040.77 
22130 3
15582000 5938.62 1320.12 1551.88 -485.722 734.203 880.329 
15580902 6557.12 597 1614.62 -397.086 1018.8 1093.45 
15572700 6486.88 1586.25 1523.12 -583.249 918.667 1088.18 
22130.5 3
15582000 5606.29 1704.57 1550.57 -671.392 776.659 1026.63 
15580902 6368.43 1002.57 1623.57 -381.205 819.336 903.675 
15572700 6079.14 2024 1510.86 -823.701 884.343 1208.53 
22131 3
15582000 5164.12 2088.62 1546.88 -872.112 757.502 1155.16 
15580902 6221.12 1436.38 1607.75 -290.54 855.628 903.611 
15572700 5607.25 2455.88 1489.5 -930.755 851.824 1261.71 
22131.5 3
15582000 4708.86 2338.86 1566.71 -916.032 503.485 1045.28 
15580902 5844.57 1847.86 1571.86 -757.653 827.932 1122.28 
15572700 5224.29 2787.29 1549.14 -770.552 666.822 1019.02 
22132 3
15582000 4297 2886.38 1512.25 -833.719 1108.34 1386.9 
15580902 5338.88 2138 1540.5 -1023.68 587.334 1180.2 
15572700 4815.62 3121.75 1516.12 -827.248 677.053 1068.99 
22132.5 3
15582000 3939 3261.43 1507.71 -717.435 751.61 1039.05 
15580902 4943.14 2321 1471.57 -793.05 366.733 873.74 
15572700 4433 3518.29 1512.86 -766.784 794.661 1104.28 
22133 3
15582000 3586.75 3559.12 1571.12 -705.912 596.586 924.244 
15580902 4526.62 2653.75 1491.88 -834.705 666.834 1068.36 
15572700 4095.25 3892.75 1534 -676.854 750.429 1010.58 
22133.5 3
15582000 3322.38 4022.25 1586.75 -520.423 911.663 1049.75 
15580902 4132.25 3084.88 1577.62 -776.329 848.671 1150.19 
15572700 3788.62 4444.75 1603.88 -603.593 1086.61 1243 
22134 3
15582000 3131.25 4489.88 1650.38 -376.972 922.337 996.401 
15580902 3785.12 3439.62 1630.88 -684.665 699.704 978.954 
15572700 3599.62 4868 1657.75 -372.781 834.813 914.264 
22134.5 3
15582000 2974.57 4887.86 1601 -325.059 825.689 887.37 
15580902 3573.14 3944.29 1639.71 -439.797 1047.01 1135.63 
15572700 3457.14 5148.29 1698.71 -295.606 581.506 652.328 
22135 3
15582000 2624.62 5372 1588.12 -699.893 968.286 1194.75 
15580902 3339 4368.5 1626.38 -468.286 848.429 969.083 
15572700 3157.38 5600.88 1693.12 -599.536 905.179 1085.72 
22135.5 3
15582000 2206.38 5839.25 1663.62 -807.432 902.027 1210.62 
15580902 3156.62 4835 1728.88 -352.075 900.579 966.954 
15572700 2742.62 5887.5 1691.25 -800.676 553.33 973.271 
22136 3
15582000 1739.62 6317.75 1752.75 -927.932 951.292 1328.92 
15580902 3048.38 5288.38 1798.75 -215.209 901.342 926.678 
15572700 2302.25 6426.88 1691 -875.497 1072.32 1384.33 
22136.5 3
15582000 1569.57 6589.57 1820.86 -349.186 558.155 658.383 
15580902 2869 5612.29 1784.14 -368.326 665.114 760.29 
15572700 1984.71 6936.43 1734.43 -652.024 1046.31 1232.84 
22137 3
15582000 1354.38 7024.88 1805.12 -432.121 874.104 975.083 
15580902 2420.62 6259.5 1784.25 -900.351 1299.63 1581.03 
15572700 1879 7429.12 1838.62 -212.278 989.35 1011.87 
22137.5 3
15582000 1146 7530.5 1770.38 -397.662 964.933 1043.66 
15580902 2110.62 6785.5 1776.75 -591.603 1003.82 1165.18 
15572700 1653.88 7770 1850.38 -429.628 650.525 779.591 
22138 3
15582000 962.714 7860.57 1731.14 -379.474 683.378 781.668 
15580902 1922 7081.57 1862.57 -390.528 612.984 726.816 
15572700 1448.86 8054.86 1811.57 -424.468 589.766 726.634 
22138.5 3
15582000 995.125 8146.25 1696.12 69.2537 610.424 614.34 
15580902 1821.5 7559.62 1942.88 -214.744 1021.48 1043.81 
15572700 1220.5 8568.88 1742.62 -487.943 1098.33 1201.84 
22139 3
15582000 1125.25 8553.88 1690.88 257.673 807.178 847.309 
15580902 1703.62 8057.12 1940.12 -233.416 985.149 1012.42 
15572700 1225.38 9096.25 1738.88 9.65347 1044.31 1044.35 
22139.5 3
15582000 745.444 9105.78 1689 -736.057 1069.58 1298.38 
15580902 1538.44 8576.33 1894.44 -320.117 1006.22 1055.91 
15572700 1200.11 9464.22 1745.89 -48.961 713.124 714.803 
22140 3
15582000 668.5 9678.5 1686 -147.403 1097.17 1107.03 
15580902 1554.5 9051.25 1887.12 30.7578 909.802 910.322 
15572700 1157.12 9752.88 1744.38 -82.3489 552.975 559.073 
22140.5 3
15582000 598.5 10162.9 1683.38 -141.129 976.562 986.708 
15580902 1805.88 9527.5 1893.25 506.804 960.181 1085.73 
15572700 1298.12 9761.88 1743.75 284.274 18.1452 284.853 
22141 2
15582000 591.125 10537.8 1704.75 -14.6329 743.8 743.944 
15580902 2039.38 9931.12 1892.12 463.294 800.843 925.198 
22141.5 2
15582000 88.625 10960 1720.88 -995.05 836.139 1299.71 
15580902 2505.88 10245.8 1861.88 923.762 623.02 1114.22 
22142 1
15580902 2888.14 10486.9 1854.29 799.724 504.408 945.508 
