# Supplementary material for: Intrinsic group behaviour II: On the dependence of triad spatial dynamics on social and personal features; and on the effect of social interaction on small group dynamics
Source: PLoS One. 2019 Dec 3;14(12):e0225704. doi: 10.1371/journal.pone.0225704 (PMC6890182; doi:10.1371/journal.pone.0225704)
Supplement: S4 Data Set — (ZIP) [file pone.0225704.s004.zip › set_3_nint/group_traj_triad_noint/traj_3_0217_48.dat]

3 15540900 15540702 15540700 0 0 0 1 2 1 0 20 20 20 1624.06 1687.54 1556.9 
21847 2
15540702 -15893.3 12794 1115 0 0 0 
15540700 -16887.3 12319.1 1231.57 0 0 0 
21847.5 2
15540702 -15858 12243 1219.43 75.9857 -1184.95 1187.38 
15540700 -16936.9 11608.7 1301.71 -98.1612 -1406.79 1410.21 
21848 2
15540702 -16080.9 11637.1 1139.71 -454.81 -1236.44 1317.44 
15540700 -16850.1 10885 1242.86 176.968 -1476.97 1487.53 
21848.5 3
15540900 -14148 13260 1110 0 0 0 
15540702 -15984.6 11127.3 1211.43 208.863 -1105.98 1125.53 
15540700 -16708.3 10200.4 1366.14 307.716 -1484.97 1516.52 
21849 3
15540900 -14139.6 13037.5 1168.75 27.7318 -736.755 737.277 
15540702 -15906.6 10487.9 1272.25 149.609 -1227.28 1236.36 
15540700 -16853.9 9560.62 1380 -279.442 -1228.03 1259.42 
21849.5 3
15540900 -14046.7 12429.6 1227.71 177.65 -1162.39 1175.88 
15540702 -15765 9892.86 1266 270.793 -1137.7 1169.48 
15540700 -16881.4 9039.57 1312.14 -52.6837 -996.278 997.67 
21850 3
15540900 -13889.3 12011.1 1340.43 328.661 -873.546 933.328 
15540702 -15846.1 9268.57 1255 -169.401 -1303.31 1314.27 
15540700 -16929.6 8560.71 1366 -100.507 -999.702 1004.74 
21850.5 3
15540900 -13707.5 11736.9 1345.5 362.123 -546.35 655.463 
15540702 -15898.1 8778.88 1305.25 -103.55 -975.491 980.972 
15540700 -17015.8 7964 1358.38 -171.67 -1188.67 1201.01 
21851 3
15540900 -13585.7 11439.3 1222.57 235.108 -574.497 620.743 
15540702 -15800.7 8411 1315.71 188.052 -710.183 734.659 
15540700 -17051.6 7594.57 1423.86 -69.1533 -713.183 716.527 
21851.5 3
15540900 -13448.6 11126.7 1389 290.557 -662.228 723.166 
15540702 -15535.7 8065.86 1289.71 561.441 -731.235 921.911 
15540700 -16993.6 7343.43 1339.57 122.881 -532.082 546.087 
21852 3
15540900 -13038.4 10809.9 1308.25 830.357 -641.375 1049.22 
15540702 -15171.9 7854.62 1298.88 736.517 -427.595 851.642 
15540700 -16743.8 7178.88 1291 505.711 -333.104 605.56 
21852.5 3
15540900 -12683.4 10393 1439.5 680.077 -798.611 1048.94 
15540702 -14791 7725 1279.38 729.646 -248.324 770.745 
15540700 -16405.4 7060.88 1267.75 648.228 -226.054 686.513 
21853 3
15540900 -12347 9979.86 1390 679.545 -834.632 1076.29 
15540702 -14343.7 7627.43 1296 903.608 -197.114 924.857 
15540700 -16090.3 7039.86 1248.57 636.544 -42.4603 637.959 
21853.5 3
15540900 -11928.4 9658.86 1365.71 894.383 -685.897 1127.11 
15540702 -13951.9 7409.57 1316.71 837.302 -465.507 958.003 
15540700 -15445.1 7150.86 1279.71 1378.51 237.179 1398.77 
21854 3
15540900 -11490.6 9349 1374.25 843.552 -597.027 1033.45 
15540702 -13419.1 7136 1312.38 1026.46 -527.113 1153.89 
15540700 -14552.9 7229 1425.25 1719.21 150.564 1725.79 
21854.5 3
15540900 -11116 9035.29 1286.57 730.263 -611.529 952.498 
15540702 -12950.9 6881.14 1329.57 912.803 -496.798 1039.24 
15540700 -13672.3 6921 1418.86 1716.55 -600.39 1818.52 
21855 3
15540900 -10752.3 8702.14 1295.71 762.504 -698.413 1034.02 
15540702 -12470.6 6603.57 1270.86 1006.89 -581.911 1162.95 
15540700 -13278.7 6819.71 1194.14 825.097 -212.339 851.982 
21855.5 3
15540900 -10213.5 8365.88 1331 1036.13 -646.669 1221.37 
15540702 -11833.2 6453 1324.12 1225.62 -289.56 1259.36 
15540700 -12815.1 6434.5 1415.75 891.518 -740.797 1159.13 
21856 3
15540900 -9986.14 7956.29 1415.57 443.191 -798.42 913.177 
15540702 -11247.6 6341.86 1353.29 1141.67 -216.653 1162.05 
15540700 -12391.3 6035.29 1420.14 826.197 -778.195 1134.98 
21856.5 3
15540900 -9689.14 7685.43 1396.14 621.339 -566.647 840.922 
15540702 -10707.7 6362.57 1334.29 1129.41 43.3353 1130.24 
15540700 -11998.1 5751.71 1357.57 822.475 -593.246 1014.1 
21857 3
15540900 -9529.62 7341.5 1300.38 313.395 -675.695 744.835 
15540702 -10167.6 6320.12 1293.88 1061.08 -83.3918 1064.35 
15540700 -11212.6 5551.62 1382.62 1543.26 -393.103 1592.54 
21857.5 3
15540900 -9347.86 7094.29 1194.86 348.883 -474.5 588.956 
15540702 -9638.71 6225.57 1318.57 1015.18 -181.485 1031.28 
15540700 -10565.6 5474.14 1449.71 1241.95 -148.718 1250.82 
21858 3
15540900 -8986.43 6958.71 1187.71 737.609 -276.676 787.793 
15540702 -9186.43 6141.14 1308.71 923.032 -172.303 938.976 
15540700 -10040 5373.14 1407.29 1072.59 -206.122 1092.22 
21858.5 3
15540900 -8646 6789.29 1354.14 699.032 -347.903 780.821 
15540702 -8657.86 6021.57 1312.14 1085.36 -245.527 1112.79 
15540700 -9503.86 5287 1382.29 1100.91 -176.885 1115.03 
21859 3
15540900 -8220.57 6642.43 1274.71 822.879 -284.056 870.528 
15540702 -8208.71 5985.29 1299.43 868.748 -70.1851 871.579 
15540700 -8948.43 5139.43 1399.86 1074.33 -285.438 1111.6 
21859.5 3
15540900 -7678 6615.83 1451.33 1100.55 -53.9457 1101.87 
15540702 -7691.17 5928.33 1303 1049.79 -115.522 1056.13 
15540700 -8271.5 5095.67 1393.17 1373.08 -88.7665 1375.95 
21860 3
15540900 -7273.43 6542.43 1395.29 844.617 -153.246 858.407 
15540702 -7151.57 5844.14 1238.71 1126.5 -175.763 1140.13 
15540700 -7871.86 5021.43 1417.14 834.327 -154.986 848.601 
21860.5 3
15540900 -6681.43 6420.57 1352.43 1205.7 -248.182 1230.98 
15540702 -6603.14 5616.29 1275.43 1116.96 -464.068 1209.53 
15540700 -7343.86 4965.71 1370.14 1075.36 -113.471 1081.33 
21861 3
15540900 -6069.86 6328.29 1395.71 1235.5 -186.436 1249.49 
15540702 -6108.86 5459.57 1321.14 998.557 -316.595 1047.54 
15540700 -6775.14 4836.71 1365.29 1148.92 -260.606 1178.1 
21861.5 3
15540900 -5139.86 6233 1328.29 1791.91 -183.595 1801.29 
15540702 -5609 5228.43 1180.71 963.116 -445.362 1061.1 
15540700 -6187.43 4492 1516 1132.4 -664.189 1312.81 
21862 3
15540900 -4616.62 6039.25 1366.12 1014.02 -375.484 1081.3 
15540702 -4964.62 5014.25 1361.62 1248.79 -415.075 1315.96 
15540700 -5696.12 4349.38 1364.88 952.139 -276.405 991.447 
21862.5 3
15540900 -4059.71 5904.57 1456.57 1066.88 -258.005 1097.63 
15540702 -4268 4754.86 1564 1334.53 -496.921 1424.04 
15540700 -5220.86 4308.71 1384.57 910.475 -77.8941 913.801 
21863 3
15540900 -3481.43 5741.14 1543.86 1204.76 -340.476 1251.95 
15540702 -3673 4521.43 1619.29 1239.58 -486.31 1331.56 
15540700 -4769.43 4284.14 1431.29 940.476 -51.1905 941.868 
21863.5 3
15540900 -2870 5619.71 1618 1180.36 -234.418 1203.42 
15540702 -3095.14 4297.86 1594.29 1115.55 -431.605 1196.14 
15540700 -4050.86 4133.86 1614.86 1387.2 -290.127 1417.22 
21864 3
15540900 -2327.43 5387.71 1683.43 1154.41 -493.617 1255.51 
15540702 -2705 4214.71 1554.29 830.091 -176.9 848.731 
15540700 -3413.14 3776 1627.71 1356.84 -761.398 1555.87 
21864.5 3
15540900 -1917.43 5225.86 1736.14 855.95 -337.906 920.234 
15540702 -2327.57 4103.29 1537.43 787.951 -232.627 821.573 
15540700 -3322.71 3654.29 1643.14 188.786 -254.101 316.556 
21865 3
15540900 -1461.29 5012.14 1760.14 910.465 -426.575 1005.44 
15540702 -1811 4038.57 1524.57 1031.08 -129.17 1039.14 
15540700 -3189.71 3627.43 1664 265.469 -53.6071 270.828 
21865.5 3
15540900 -1015.86 4806.86 1721.57 903.506 -416.401 994.843 
15540702 -1244.29 3909 1532 1149.52 -262.822 1179.18 
15540700 -2597 3644.14 1664 1202.26 33.9032 1202.74 
21866 3
15540900 -457.625 4541.88 1692.38 1051.28 -499.025 1163.71 
15540702 -712 3666.5 1583.5 1002.42 -456.685 1101.55 
15540700 -1807.62 3139.62 1664 1486.58 -950.128 1764.28 
21866.5 3
15540900 86 4239.38 1678.25 1057.64 -588.521 1210.35 
15540702 -268.625 3341.25 1574.12 862.597 -632.782 1069.81 
15540700 -1091.25 2576.38 1655.38 1393.73 -1095.82 1772.93 
21867 3
15540900 675.429 3937.29 1656 1162.58 -595.837 1306.38 
15540702 362.429 3185.71 1580.57 1244.68 -306.777 1281.93 
15540700 -137 2280.71 1624 1882.15 -583.157 1970.42 
21867.5 3
15540900 1215.14 3670.43 1670.57 1153.24 -570.208 1286.5 
15540702 924.286 2892 1570.86 1200.55 -627.595 1354.69 
15540700 468 2131.29 1554.86 1292.74 -319.292 1331.58 
21868 3
15540900 1770.25 3520.38 1667.25 1077.88 -291.366 1116.56 
15540702 1413.38 2556.75 1562.12 949.688 -650.971 1151.38 
15540700 769.125 1853.62 1539 584.709 -539.147 795.339 
21868.5 3
15540900 2240.29 3326.71 1666 945.746 -389.659 1022.87 
15540702 1986 2380.71 1542.86 1152.16 -354.197 1205.38 
15540700 1235.86 1876.43 1624.57 939.099 45.8824 940.219 
21869 3
15540900 2655.25 3095.62 1674.12 841.713 -468.741 963.43 
15540702 2479.75 2392.12 1526.88 1001.52 23.1455 1001.79 
15540700 1788.12 1801.12 1618.25 1120.22 -152.746 1130.58 
21869.5 3
15540900 3127.25 2847 1634 899.048 -473.571 1016.15 
15540702 2989.75 2080.25 1531.88 971.429 -594.048 1138.67 
15540700 2459.62 1418.12 1493.12 1279.05 -729.524 1472.47 
21870 3
15540900 3528.14 2634.57 1639.43 806.625 -427.422 912.871 
15540702 3482.43 1787.29 1496.14 991.305 -589.465 1153.32 
15540700 2970.86 1148 1438.43 1028.64 -543.511 1163.4 
21870.5 3
15540900 4036.43 2352.57 1619.86 1090.74 -605.15 1247.37 
15540702 3931.86 1509 1493.43 964.439 -597.18 1134.36 
15540700 3425.14 858.571 1471.86 974.862 -621.091 1155.9 
21871 3
15540900 4635.62 2076.12 1586.25 1174.89 -542.052 1293.91 
15540702 4432.5 1195.38 1502.12 981.653 -614.951 1158.36 
15540700 4058.38 414.5 1586.75 1241.63 -870.728 1516.51 
21871.5 3
15540900 5257.29 1779.57 1602.86 1238.37 -590.744 1372.05 
15540702 5013.43 835.143 1491 1157.23 -717.594 1361.66 
15540700 4503.57 4.71429 1648.57 886.845 -816.306 1205.34 
21872 3
15540900 5667.5 1457.88 1587.88 844.062 -661.927 1072.65 
15540702 5431.12 478.75 1542.12 859.458 -733.319 1129.79 
15540700 4743 -384.75 1641 492.651 -801.367 940.688 
21872.5 3
15540900 6060.43 1096.29 1604.57 782.726 -720.297 1063.71 
15540702 5824.43 103 1500.29 783.473 -748.506 1083.56 
15540700 5128.57 -740 1615.14 768.071 -707.669 1044.38 
21873 3
15540900 6327.38 792 1599.25 527.562 -601.355 799.969 
15540702 6192.5 -254.75 1486.25 727.414 -707.016 1014.4 
15540700 5650.25 -1239 1614.12 1030.99 -986.166 1426.69 
21873.5 3
15540900 6740.5 380.625 1621.88 794.471 -791.106 1121.17 
15540702 6473.25 -703.875 1500.88 539.904 -863.702 1018.57 
15540700 5960 -1666 1622.12 595.673 -821.154 1014.46 
21874 3
15540900 7153.62 -140.75 1658.5 827.906 -1044.84 1333.09 
15540702 6794.62 -1043.62 1497.75 644.038 -680.862 937.207 
15540700 6427.38 -1980.25 1667 936.623 -629.76 1128.65 
21874.5 3
15540900 7492.88 -664.25 1666.12 667.815 -1030.51 1227.98 
15540702 7143.25 -1460.25 1519 686.27 -820.128 1069.38 
15540700 6738.38 -2390.75 1602 612.205 -808.071 1013.79 
21875 3
15540900 7871.14 -1146.86 1711.86 793.014 -1011.76 1285.5 
15540702 7577.29 -1923.14 1543.86 909.928 -970.425 1330.3 
15540700 7142.57 -2834.57 1566.43 847.372 -930.443 1258.48 
21875.5 3
15540900 8361.43 -1529.14 1705.14 1054.38 -822.12 1337.01 
15540702 7996.14 -2311.71 1541 900.768 -835.637 1228.69 
15540700 7629.86 -3228 1519 1047.93 -846.083 1346.85 
21876 3
15540900 8704.62 -1906.88 1747.12 645.106 -710.023 959.32 
15540702 8429.62 -2725.88 1542.5 814.816 -778.498 1126.94 
15540700 8266.5 -3623.62 1464.38 1196.7 -743.656 1408.94 
21876.5 3
15540900 9061.5 -2315.75 1700.88 690.28 -790.861 1049.74 
15540702 8770.25 -3071 1518.25 658.849 -667.553 937.928 
15540700 8674.38 -3994.75 1555 788.926 -717.843 1066.63 
21877 3
15540900 9466.57 -2640.57 1700.71 826.676 -662.901 1059.64 
15540702 9066.86 -3390.14 1533 605.321 -651.312 889.168 
15540700 9106.43 -4246.86 1582.14 881.742 -514.504 1020.87 
21877.5 3
15540900 9764.38 -2991.75 1674.88 596.801 -703.765 922.744 
15540702 9442 -3713.88 1542.5 751.789 -648.762 993.015 
15540700 9496 -4575.5 1525.12 780.704 -658.603 1021.4 
21878 3
15540900 10042.4 -3383.88 1707.38 544.031 -767.368 940.651 
15540702 9804.5 -4067.25 1556.62 709.393 -691.536 990.687 
15540700 9988.62 -5022.88 1534.25 964.041 -875.489 1302.25 
21878.5 3
15540900 10384.8 -3723 1662.38 667.398 -661.062 939.374 
15540702 10219.5 -4560.12 1500.75 808.967 -960.77 1255.99 
15540700 10343.4 -5451 1532.25 691.52 -834.552 1083.83 
21879 3
15540900 10754.8 -4097.5 1651.12 731.225 -740.119 1040.42 
15540702 10566.6 -4980.12 1475.5 686.018 -830.04 1076.84 
15540700 10757.5 -5749.62 1567.38 818.429 -590.168 1009.02 
21879.5 3
15540900 11239.1 -4422.12 1627.5 959.158 -642.822 1154.64 
15540702 10938.8 -5313.62 1451.38 736.881 -660.396 989.503 
15540700 11146.8 -6094 1564.12 770.792 -681.931 1029.15 
21880 3
15540900 11603.3 -4730.57 1640.86 778.121 -659.074 1019.73 
15540702 11383.1 -5548.14 1487.71 949.557 -501.107 1073.67 
15540700 11601.3 -6378.86 1534.29 971.23 -608.669 1146.2 
21880.5 3
15540900 12070.4 -5054.5 1656.12 915.861 -635.154 1114.55 
15540702 11823.9 -5992.62 1538.75 864.181 -871.534 1227.35 
15540700 12228.9 -6778.12 1559.5 1230.57 -782.878 1458.49 
21881 3
15540900 12525 -5577 1675.75 909.25 -1045 1385.19 
15540702 12331.5 -6369.88 1554.88 1015.25 -754.5 1264.91 
15540700 12819.1 -7081.75 1625.38 1180.5 -607.25 1327.53 
21881.5 3
15540900 12910.4 -5965.88 1660.62 773.845 -780.873 1099.36 
15540702 12696.8 -6749 1579.75 733.434 -761.295 1057.12 
15540700 13281.4 -7267.75 1656.25 928.213 -373.494 1000.54 
21882 3
15540900 13201 -6328.75 1686.88 562.137 -701.886 899.245 
15540702 13032.2 -7026.25 1575 648.936 -536.267 841.843 
15540700 13649.1 -7561.25 1652 711.315 -567.698 910.083 
21882.5 3
15540900 13494.1 -6620 1708.75 579.298 -575.593 816.636 
15540702 13395.4 -7280 1560 717.638 -501.482 875.494 
15540700 14083 -7843.62 1643 857.46 -558.053 1023.07 
21883 3
15540900 13794.1 -6856.38 1710.62 623.701 -491.424 794.04 
15540702 13813.9 -7593.88 1525.38 870.062 -652.547 1087.58 
15540700 14529 -8167.75 1690.5 927.235 -673.857 1146.23 
21883.5 3
15540900 14089.1 -7168 1697.12 609.504 -643.853 886.59 
15540702 14163.2 -7956.12 1487.5 721.849 -748.45 1039.83 
15540700 14919.6 -8488.62 1642.12 807.076 -662.965 1044.46 
21884 3
15540900 14524.1 -7407.12 1658.62 856.299 -470.719 977.151 
15540702 14543.2 -8337.88 1494 748.031 -751.476 1060.31 
15540700 15455 -8955.12 1642.38 1053.89 -918.307 1397.84 
21884.5 3
15540900 15011.9 -7800.86 1634.57 952.602 -769.008 1224.26 
15540702 14992.6 -8759.71 1565.86 877.581 -823.905 1203.73 
15540700 15763.7 -9242 1633.86 602.958 -560.303 823.102 
21885 3
15540900 15429.2 -8298.88 1667.75 888.07 -1059.61 1382.55 
15540702 15364.4 -9030.12 1585.38 791.071 -575.342 978.168 
15540700 16120.1 -9565.38 1632 758.321 -688.032 1023.93 
21885.5 3
15540900 15723.5 -8704.38 1687.25 596.856 -822.515 1016.25 
15540702 15755 -9367.38 1585.38 792.343 -684.077 1046.79 
15540700 16569.9 -9943.25 1638.25 912.272 -766.481 1191.53 
21886 3
15540900 16006.5 -8925.75 1711.38 563.745 -440.986 715.735 
15540702 16181.5 -9731 1579.5 849.602 -724.353 1116.47 
15540700 17029.1 -10188.1 1642.75 914.841 -487.799 1036.76 
21886.5 3
15540900 16409.8 -9080.25 1675.12 803.287 -307.769 860.228 
15540702 16613.8 -10032.9 1563.62 861.056 -601.345 1050.25 
15540700 17455.5 -10382.2 1591.38 849.353 -386.703 933.241 
21887 3
15540900 16722.5 -9293.88 1635.88 610.84 -417.236 739.737 
15540702 17095 -10431.8 1546.12 939.941 -779.053 1220.82 
15540700 17989.4 -10667.4 1607.25 1042.72 -556.885 1182.11 
21887.5 3
15540900 17012.5 -9524.88 1638.25 566.406 -451.172 724.135 
15540702 17581.2 -10818.2 1507.25 949.707 -754.883 1213.17 
15540700 18629.9 -11154.9 1595.75 1250.98 -952.148 1572.11 
21888 3
15540900 17385.6 -9906.14 1642.29 759.82 -776.513 1086.42 
15540702 17739.1 -10924.4 1542 321.574 -216.25 387.523 
15540700 19132.7 -11522.7 1573.86 1024.11 -749.164 1268.88 
21888.5 3
15540900 17762.9 -10460.8 1678.33 754.635 -1109.27 1341.62 
15540702 17561.4 -11167.7 1532.33 -355.397 -486.476 602.467 
15540700 19436.7 -11869.9 1610.22 607.905 -694.349 922.859 
21889 3
15540900 17802.2 -11100.6 1730.38 76.8772 -1249.7 1252.06 
15540702 16904.6 -11049.8 1571 -1282.85 230.306 1303.36 
15540700 19797.5 -12307.6 1603.25 704.753 -854.953 1107.98 
21889.5 3
15540900 18415.2 -11519.9 1725.38 1240.89 -848.684 1503.35 
15540702 16477.8 -10293.5 1704.12 -864.119 1530.87 1757.92 
15540700 20025.4 -12669.8 1608.88 461.285 -733.047 866.107 
21890 3
15540900 19098.6 -11768.6 1703.25 1358.6 -494.533 1445.81 
15540702 16125.6 -9777.62 1713 -700.05 1025.6 1241.74 
15540700 20354.1 -13051.5 1654.12 653.579 -758.946 1001.58 
21890.5 3
15540900 19381.9 -11992.3 1717.14 583.984 -461.156 744.112 
15540702 15822.1 -9649.14 1720.43 -625.736 264.912 679.503 
15540700 20700.6 -13423.3 1678.14 714.323 -766.568 1047.8 
21891 3
15540900 19727.8 -12120.7 1753.78 684.991 -254.22 730.644 
15540702 15510.9 -9374 1757.67 -616.344 544.837 822.635 
15540700 20997.6 -13782.2 1647.44 588.087 -710.765 922.515 
21891.5 3
15540900 20030.6 -12254.1 1720.14 609.243 -268.564 665.81 
15540702 15265.9 -9111.29 1745 -493.022 528.6 722.834 
15540700 21430.7 -14068.4 1649.57 871.547 -575.868 1044.61 
21892 3
15540900 20478.5 -12437.2 1690 876.573 -358.331 946.985 
15540702 15003.9 -8721.88 1736.38 -512.685 762.056 918.464 
15540700 21812.9 -14437 1636.88 747.868 -721.275 1039.01 
21892.5 3
15540900 20838.1 -12787.1 1684.14 720.727 -701.188 1005.54 
15540702 14675.3 -8318.14 1749.29 -658.496 809.082 1043.18 
15540700 22317.7 -14816.1 1554.71 1011.7 -759.805 1265.25 
21893 3
15540900 21193 -13125.4 1646.5 689.043 -656.761 951.901 
15540702 14367.9 -7886.25 1707.5 -596.914 838.627 1029.37 
15540700 22931.4 -15153.9 1596.88 1191.57 -655.791 1360.11 
21893.5 3
15540900 21625.1 -13474 1625.71 845.681 -682.241 1086.57 
15540702 14061.6 -7524 1717.43 -599.42 708.904 928.358 
15540700 23476.1 -15441.1 1630.86 1066.08 -562.168 1205.22 
21894 3
15540900 22112 -13727.7 1646.57 1065.33 -555.173 1201.31 
15540702 13819 -7150.43 1694.86 -530.791 817.443 974.655 
15540700 23778.1 -15714.4 1632 660.832 -597.999 891.236 
21894.5 3
15540900 22677.1 -14090.8 1579.12 1119.06 -718.883 1330.07 
15540702 13562.4 -6936.38 1679.88 -508.168 423.868 661.74 
15540700 24177.1 -15952.1 1621.75 790.064 -470.686 919.644 
21895 3
15540900 23254.2 -14359.2 1544.38 1116.3 -519.342 1231.19 
15540702 13281.2 -6723 1676 -543.762 412.718 682.651 
15540700 24594.9 -16096.1 1636.62 808.027 -278.53 854.685 
21895.5 3
15540900 23825 -14533.6 1585.25 1153.03 -352.273 1205.64 
15540702 12926.4 -6556.25 1629.12 -716.919 336.869 792.12 
15540700 25089 -16190.9 1594.88 998.232 -191.414 1016.42 
21896 3
15540900 24367.3 -14664.3 1620 1136.87 -273.922 1169.4 
15540702 12632.3 -6404.57 1670.14 -616.539 317.984 693.711 
15540700 25586.4 -16350.1 1561.43 1042.83 -333.895 1094.98 
21896.5 3
15540900 24944.1 -14881.2 1640.88 1155.99 -434.798 1235.06 
15540702 12327 -6232.88 1653.38 -611.795 344.081 701.915 
15540700 26268.5 -16503.1 1518.12 1366.88 -306.577 1400.84 
21897 3
15540900 25424.9 -15087.1 1641.75 896.922 -384.095 975.704 
15540702 11973.9 -5808.25 1608 -658.815 792.211 1030.36 
15540700 26936.1 -16694.9 1511.75 1245.57 -357.743 1295.93 
21897.5 3
15540900 25861.4 -15339.1 1605.88 864.356 -499.01 998.06 
15540702 11642.6 -5299.5 1638 -655.941 1007.43 1202.15 
15540700 27355.6 -16922.4 1506 830.693 -450.495 944.985 
21898 3
15540900 26380.1 -15535.6 1570.71 1096.76 -415.32 1172.76 
15540702 11433.3 -4760.14 1650.57 -442.578 1140.29 1223.17 
15540700 27909.9 -16987.3 1545.43 1171.74 -137.232 1179.75 
21898.5 3
15540900 26930.2 -15720.5 1593.1 1106.75 -372.09 1167.63 
15540702 11313.1 -4440.7 1654.8 -241.822 642.742 686.728 
15540700 28484.9 -17039.5 1657.5 1157.03 -105.059 1161.79 
21899 3
15540900 27495 -15893.2 1577.44 1100.97 -336.69 1151.31 
15540702 11037.3 -4079.22 1654.78 -537.557 704.635 886.272 
15540700 28912.6 -17124.3 1711.67 833.637 -165.367 849.88 
21899.5 3
15540900 28137 -16091.2 1660.75 1329.19 -409.995 1390.99 
15540702 10814.5 -3795.38 1659.25 -461.353 587.675 747.134 
15540700 29617.5 -17210.8 1666.88 1459.51 -178.916 1470.44 
21900 3
15540900 28708.1 -16179 1703.12 1139.97 -175.15 1153.35 
15540702 10540.2 -3419.75 1649.25 -547.405 749.75 928.32 
15540700 30434 -17222.8 1609.38 1629.74 -23.9521 1629.92 
21900.5 3
15540900 29232.5 -16285.2 1716.25 1004.55 -203.544 1024.96 
15540702 10330.8 -3175.38 1699.5 -401.341 468.151 616.636 
15540700 30976.1 -17411.8 1516.38 1038.55 -362.069 1099.86 
21901 3
15540900 29711.1 -16460.6 1723.62 944.034 -345.907 1005.41 
15540702 10118.2 -2916.25 1774.12 -419.132 511.095 660.976 
15540700 31729.4 -17524.6 1472.25 1485.7 -222.633 1502.29 
21901.5 3
15540900 30083.1 -16730.2 1675.38 744 -539.25 918.872 
15540702 9979.38 -2726 1760.12 -277.75 380.5 471.089 
15540700 32302.4 -17762.6 1424.25 1146 -476 1240.92 
21902 3
15540900 30540.1 -16862.4 1620.25 923.232 -266.919 961.043 
15540702 9686.88 -2169.88 1787 -590.909 1123.48 1269.41 
15540700 33134.4 -17791.9 1536.62 1680.81 -59.0909 1681.85 
21902.5 3
15540900 31113 -16954.1 1595.57 1188.54 -190.39 1203.69 
15540702 9115.57 -1276.43 1784.14 -1185.28 1853.62 2200.18 
15540700 33752 -17800 1636.86 1281.38 -16.8568 1281.49 
21903 3
15540900 31565 -17356.8 1562.38 895.05 -797.242 1198.63 
15540702 8618.75 -546.25 1722.25 -983.805 1445.9 1748.85 
15540700 34305.9 -17892.1 1668.25 1096.78 -182.426 1111.85 
21903.5 3
15540900 32153.9 -17541.1 1487.86 1111.05 -347.911 1164.25 
15540702 8227.29 50.2857 1674.86 -738.612 1125.54 1346.25 
15540700 34852.1 -18101.1 1668.71 1030.69 -394.373 1103.57 
21904 3
15540900 32763.3 -17785 1530.29 1246.28 -498.685 1342.34 
15540702 7943.57 383.714 1642.86 -580.193 681.858 895.296 
15540700 35375.4 -18226.3 1603.86 1070.11 -255.916 1100.29 
21904.5 3
15540900 33444.9 -17771.4 1571.57 1405.3 27.9823 1405.58 
15540702 7587.86 762.143 1631.71 -733.432 780.265 1070.86 
15540700 35740 -18415.7 1563 751.694 -390.574 847.108 
21905 3
15540900 34124 -17744.3 1579.57 1334.27 53.3258 1335.33 
15540702 7180.86 919.857 1659.57 -799.607 309.851 857.543 
15540700 36519.9 -18752.7 1549.43 1532.14 -662.083 1669.07 
21905.5 3
15540900 34681.1 -17814.1 1647.14 1109.85 -139.158 1118.54 
15540702 7007.43 1141 1626.43 -345.475 440.524 559.834 
15540700 37160.4 -18964.7 1553.86 1276.04 -422.311 1344.11 
21906 3
15540900 35197.7 -18023.7 1632 1039.38 -421.673 1121.66 
15540702 6851.29 1634 1537.29 -314.171 991.952 1040.51 
15540700 37759 -19193.6 1647.86 1204.37 -460.477 1289.4 
21906.5 3
15540900 35724 -18236.3 1626.57 1046.29 -422.607 1128.42 
15540702 6498.43 2080.14 1485.71 -701.505 886.964 1130.85 
15540700 38342.6 -19529.3 1682.71 1160.18 -667.424 1338.46 
21907 3
15540900 36428.1 -18395.7 1637.43 1463.91 -331.452 1500.97 
15540702 6039.29 2535.43 1528 -954.559 946.54 1344.29 
15540700 38806.3 -19870.3 1749.86 964.063 -708.94 1196.67 
21907.5 3
15540900 36995.4 -18684.1 1632.29 1169.66 -594.698 1312.16 
15540702 5616.29 2798 1556.71 -872.165 541.384 1026.53 
15540700 39176.7 -20131.9 1753.86 763.77 -539.323 934.994 
21908 3
15540900 37658.6 -18961.2 1636.12 1263.23 -527.823 1369.07 
15540702 5150.62 3155.75 1541.38 -886.973 681.429 1118.51 
15540700 39659.9 -20615.5 1678.88 920.306 -921.224 1302.16 
21908.5 3
15540900 38128 -19210.1 1634.29 907.882 -481.418 1027.62 
15540702 4692.14 3557.57 1542.71 -886.813 777.217 1179.2 
15540700 40009.6 -21100.9 1638 676.395 -938.795 1157.09 
21909 3
15540900 38809.9 -19316.4 1647 1453.85 -226.622 1471.41 
15540702 4271.71 3810.43 1561.71 -896.436 539.141 1046.07 
15540700 40441.4 -21551.1 1615.29 920.804 -960.097 1330.29 
21909.5 3
15540900 39420.6 -19860.6 1711.38 1211.84 -1079.75 1623.09 
15540702 3981.12 4152.12 1573.88 -576.566 677.969 889.983 
15540700 41046.1 -22034.8 1644.25 1199.79 -959.538 1536.3 
21910 3
15540900 39736.3 -20299.4 1683 614.126 -853.703 1051.65 
15540702 3552.29 4354.29 1573.57 -834.318 393.309 922.376 
15540700 41442.3 -22459.6 1606 770.741 -826.501 1130.11 
21910.5 3
15540900 40100.3 -20731.6 1682.57 708.171 -840.745 1099.25 
15540702 3250.86 4766.29 1620 -586.437 801.556 993.177 
15540700 41949.1 -22900.9 1558.29 986.103 -858.533 1307.47 
21911 3
15540900 40744.9 -21195.6 1673 1374.35 -989.339 1693.41 
15540702 2986.14 5065.71 1702 -564.423 638.44 852.162 
15540700 42391.6 -23322.1 1504.71 943.345 -898.264 1302.6 
21911.5 3
15540900 41222.9 -21605.8 1665.12 926.391 -794.92 1220.7 
15540702 2786.38 5451.25 1698.75 -387.147 747.162 841.507 
15540700 42870.1 -23717.5 1482.12 927.429 -766.196 1202.99 
21912 3
15540900 41633.5 -21929 1692.33 824.548 -649.096 1049.38 
15540702 2524.83 5927.17 1767.33 -525.184 955.656 1090.46 
15540700 43266.8 -24018.7 1448.83 796.603 -604.752 1000.15 
21912.5 3
15540900 42186.6 -22220.2 1729.12 1121.96 -590.771 1267.99 
15540702 2152.62 6278.75 1774.88 -754.986 713.151 1038.55 
15540700 43868.8 -24260.6 1446.88 1220.93 -490.788 1315.88 
21913 3
15540900 42663 -22405.1 1722 932.241 -361.826 999.995 
15540702 1603.29 6752 1832.71 -1075.03 926.125 1418.94 
15540700 44681.9 -24388.3 1535.43 1591.21 -249.825 1610.7 
21913.5 3
15540900 43006.3 -22768.1 1691.86 689.329 -728.916 1003.24 
15540702 1419 7132 1807.14 -370.052 763.052 848.049 
15540700 45368.3 -24473.6 1623.43 1378.37 -171.256 1388.97 
21914 3
15540900 43440.8 -23066.7 1650.17 886.832 -609.232 1075.93 
15540702 1315.83 7489.33 1768 -210.544 729.252 759.037 
15540700 45835.5 -24646.2 1691 953.499 -352.235 1016.48 
21914.5 3
15540900 43979.4 -23281.8 1642.5 1062.21 -424.227 1143.79 
15540702 1267.12 7995.62 1736.12 -96.0717 998.603 1003.21 
15540700 46143.1 -24758.6 1745.25 606.755 -221.811 646.028 
21915 3
15540900 44527.9 -23537.7 1645.86 1065.01 -497.018 1175.28 
15540702 1161.14 8515.57 1720.57 -205.791 1009.6 1030.36 
15540700 46363.4 -24627.7 1714.57 427.774 254.196 497.6 
21915.5 3
15540900 45114.4 -23621.6 1676.86 1128.02 -161.264 1139.49 
15540702 1086.43 8901.29 1719.86 -143.681 741.758 755.546 
15540700 46954.1 -24460.1 1683.57 1135.99 322.253 1180.81 
21916 3
15540900 45588 -23675.5 1718.33 1003.33 -114.255 1009.81 
15540702 1138.33 9305.67 1718.5 109.968 856.739 863.768 
15540700 47407.3 -24649.7 1660.83 960.149 -401.533 1040.73 
21916.5 3
15540900 45907.3 -23626.4 1742.86 650.276 99.9418 657.912 
15540702 1312.71 9629.71 1712.14 355.155 659.975 749.468 
15540700 47703.7 -24848.9 1660 603.627 -405.683 727.286 
21917 2
15540900 46233.9 -23706.7 1745.14 626.817 -154.099 645.481 
15540702 1430.43 10119.7 1715.71 225.939 940.499 967.257 
21917.5 2
15540900 46530.8 -23803.8 1759.17 621.289 -203.178 653.668 
15540702 1446.67 10491.5 1716.5 33.9709 777.794 778.536 
21918 1
15540900 46864.6 -23934.6 1796.86 705.577 -276.402 757.785 
21918.5 1
15540900 47263.7 -24290.3 1775.86 769.061 -685.384 1030.15 
21919 1
15540900 47421 -24232.1 1766.86 321.648 118.902 342.921 
21919.5 1
15540900 47591.1 -24141.4 1763 327.828 174.787 371.513 
