# Supplementary material for: Intrinsic group behaviour II: On the dependence of triad spatial dynamics on social and personal features; and on the effect of social interaction on small group dynamics
Source: PLoS One. 2019 Dec 3;14(12):e0225704. doi: 10.1371/journal.pone.0225704 (PMC6890182; doi:10.1371/journal.pone.0225704)
Supplement: S4 Data Set — (ZIP) [file pone.0225704.s004.zip › set_3_nint/group_traj_triad_noint/traj_3_0217_47.dat]

3 15521100 15514900 15514800 0 0 0 1 3 1 0 20 20 20 1747.55 1830.27 1704.59 
21708 1
15514800 -15298.4 13073.4 1246.86 0 0 0 
21708.5 1
15514800 -15509.3 12772.4 1191.71 -449.589 -641.791 783.598 
21709 1
15514800 -15489.4 12413.1 1168.14 37.6796 -681.757 682.797 
21709.5 2
15514900 -13927.3 12284.3 1330 0 0 0 
15514800 -15304.6 12023.3 1370.43 396.689 -836.603 925.887 
21710 2
15514900 -13754.5 12113.6 1417.75 465.858 -460.13 654.785 
15514800 -14928.1 11632.1 1317.62 762.037 -791.823 1098.95 
21710.5 2
15514900 -13444.4 11658.6 1370.14 598.593 -878.482 1063.04 
15514800 -14236.7 11207.1 1320.71 1334.77 -820.429 1566.75 
21711 2
15514900 -13052.7 11342.1 1281.43 816.071 -659.226 1049.07 
15514800 -13739.9 10968.9 1340.86 1035.12 -496.429 1148 
21711.5 2
15514900 -12597.4 10972.5 1419.38 948.624 -770.089 1221.85 
15514800 -13263.4 10698.6 1418.12 992.671 -562.984 1141.2 
21712 2
15514900 -12243.1 10711.6 1422.38 691.895 -509.521 859.261 
15514800 -12726.6 10311.1 1422.38 1048.34 -756.836 1292.99 
21712.5 2
15514900 -11919.5 10467.6 1424.62 630.848 -475.634 790.061 
15514800 -12439.6 10003.5 1415.88 559.454 -599.659 820.11 
21713 2
15514900 -11579 10086.6 1469.75 662.451 -741.245 994.126 
15514800 -12085.2 9656.62 1405.88 689.446 -674.854 964.761 
21713.5 2
15514900 -11250 9800.57 1504.86 675.565 -587.379 895.21 
15514800 -11715 9259.57 1467 760.267 -815.305 1114.78 
21714 2
15514900 -10942.5 9619 1402.38 632.716 -373.604 734.785 
15514800 -11378.1 8863.88 1436.62 693.158 -814.19 1069.29 
21714.5 2
15514900 -10643.1 9306.86 1496.71 601.119 -626.793 868.454 
15514800 -11049.6 8537.57 1470.29 659.746 -655.228 929.833 
21715 2
15514900 -10278.9 8995 1469.62 714.251 -611.485 940.249 
15514800 -10697.9 8256.88 1498.88 689.601 -550.385 882.311 
21715.5 2
15514900 -9968.14 8771.43 1472 623.96 -448.939 768.682 
15514800 -10320.1 7906.57 1481.43 758.498 -703.421 1034.47 
21716 2
15514900 -9596.5 8467.25 1471 756.91 -619.508 978.112 
15514800 -9878.38 7528.62 1490.88 899.731 -769.748 1184.07 
21716.5 2
15514900 -9139.29 8173.71 1411.29 916.261 -588.248 1088.84 
15514800 -9451 7147 1525.86 856.463 -764.78 1148.22 
21717 2
15514900 -8820 7880.89 1470.78 611.658 -560.968 829.947 
15514800 -9254.44 6805.78 1465.56 376.543 -653.682 754.378 
21717.5 2
15514900 -8404.27 7590.45 1524.91 829.795 -579.709 1012.24 
15514800 -8944.73 6526.36 1516.64 618.198 -557.713 832.594 
21718 2
15514900 -8122.2 7440.3 1439.1 584.002 -310.879 661.592 
15514800 -8692.3 6281.6 1435.3 522.624 -506.757 727.969 
21718.5 2
15514900 -7687.5 7203.75 1466.62 835.962 -454.904 951.719 
15514800 -8181 6098.88 1443.25 983.269 -351.394 1044.17 
21719 2
15514900 -7119 6921.12 1491.62 1157.84 -575.611 1293.03 
15514800 -7699.38 5943.12 1416.12 980.906 -317.21 1030.92 
21719.5 2
15514900 -6591.86 6481.14 1420.29 1098.21 -916.629 1430.48 
15514800 -7284.86 5755.14 1465.43 863.579 -391.629 948.231 
21720 2
15514900 -6128.12 6251.75 1443.75 874.966 -432.817 976.164 
15514800 -6852.25 5595.75 1365.5 816.24 -300.741 869.881 
21720.5 2
15514900 -5843.71 6228.43 1335.86 578.071 -47.4013 580.011 
15514800 -6322.29 5352.43 1491.14 1077.16 -494.556 1185.27 
21721 2
15514900 -5508.88 6075.75 1207.38 684.743 -312.226 752.568 
15514800 -5883.75 5334.12 1341.75 896.801 -37.4306 897.582 
21721.5 2
15514900 -4582.62 5891.5 1362.25 1805.56 -359.162 1840.93 
15514800 -5451.38 5082.62 1298.12 842.836 -490.253 975.049 
21722 2
15514900 -4108.38 5574.75 1529.62 954.225 -637.324 1147.49 
15514800 -4999.62 4916.5 1530.12 908.954 -334.256 968.465 
21722.5 2
15514900 -3769.75 5285.25 1631.5 686.866 -587.221 903.667 
15514800 -4558.62 4814.88 1757.12 894.523 -206.136 917.967 
21723 2
15514900 -3375 5110.71 1669.86 808.914 -357.655 884.454 
15514800 -4198.29 4650.71 1796.29 738.4 -336.395 811.416 
21723.5 2
15514900 -3027.38 4915.38 1731 692.48 -389.122 794.32 
15514800 -3799.62 4361.12 1845.25 794.145 -576.871 981.553 
21724 2
15514900 -2545.14 4749 1701.14 949.276 -327.51 1004.18 
15514800 -3559.43 4105.29 1904 472.828 -503.621 690.796 
21724.5 2
15514900 -2197.5 4536.12 1692 688.402 -421.535 807.21 
15514800 -3195.25 3865.25 1916 721.146 -475.318 863.7 
21725 2
15514900 -1840.14 4365 1718.29 713.288 -341.567 790.852 
15514800 -2786.71 3613.71 1895.43 815.441 -502.067 957.609 
21725.5 2
15514900 -1396.29 4252.86 1701.29 940.375 -237.591 969.925 
15514800 -2205.71 3422.29 1799 1230.93 -405.569 1296.02 
21726 2
15514900 -936 4146.25 1687.88 895.497 -207.407 919.203 
15514800 -1874.5 3138.62 1725.5 644.386 -551.869 848.406 
21726.5 2
15514900 -515.75 4003.12 1707 800.476 -272.619 845.626 
15514800 -1479 2799 1690.5 753.333 -646.905 992.974 
21727 2
15514900 -209.714 3865.86 1701.14 619.505 -277.87 678.969 
15514800 -1150.29 2510.43 1688.86 665.414 -584.153 885.443 
21727.5 2
15514900 270.125 3600 1685 973.305 -539.264 1112.71 
15514800 -795.5 2260.62 1707.25 719.646 -506.701 880.135 
21728 2
15514900 837.143 3427.43 1724.43 1159.55 -352.907 1212.06 
15514800 -447.286 2146.71 1717.43 712.095 -232.946 749.228 
21728.5 2
15514900 1221.5 3174.25 1724 759.599 -500.353 909.584 
15514800 101.375 2043.25 1695.62 1084.31 -204.475 1103.42 
21729 2
15514900 1663.57 3084.71 1717.57 853.42 -172.849 870.748 
15514800 616.286 2020.43 1692.57 994.036 -44.0568 995.012 
21729.5 2
15514900 2184.38 3073.62 1678.5 1085.01 -23.1027 1085.25 
15514800 1084 1986.75 1684.38 974.405 -70.1637 976.928 
21730 2
15514900 2594.25 2985.75 1695.5 791.264 -169.643 809.245 
15514800 1573.25 1987.38 1693.12 944.498 1.20656 944.499 
21730.5 2
15514900 3054.29 2857.86 1748.57 936.936 -260.474 972.469 
15514800 1996.29 1898 1655.29 861.58 -182.026 880.598 
21731 3
15521100 4405.5 3220.62 1649.62 0 0 0 
15514900 3499.38 2571.75 1701.5 893.754 -574.512 1062.48 
15514800 2448.38 1807.25 1660.75 907.81 -182.229 925.919 
21731.5 3
15521100 4889.43 3075.29 1734.29 1014.53 -304.695 1059.29 
15514900 3881 2407 1614 800.052 -345.388 871.422 
15514800 2916.86 1715.57 1705.29 982.143 -192.198 1000.77 
21732 3
15521100 5172.5 2981.12 1722.12 566.143 -188.321 596.643 
15514900 4333.88 2048.25 1606.12 905.75 -717.5 1155.5 
15514800 3442.38 1548.75 1704.88 1051.04 -333.643 1102.72 
21732.5 3
15521100 5676.62 2712.12 1725.62 978.883 -522.33 1109.52 
15514900 4736.62 1771.38 1612.62 782.039 -537.621 949.011 
15514800 3881 1415.38 1712.25 851.699 -258.981 890.203 
21733 3
15521100 6380.38 2157.5 1799.75 1371.83 -1081.14 1746.65 
15514900 5159.75 1568.38 1642.12 824.805 -395.712 914.817 
15514800 4265.12 1267.12 1698.12 748.782 -288.986 802.613 
21733.5 3
15521100 6694.25 1767 1815.88 609.466 -758.252 972.829 
15514900 5493.12 1184.12 1703.38 647.33 -746.117 987.788 
15514800 4698.88 1123.38 1693.5 842.233 -279.126 887.281 
21734 3
15521100 7125.43 1393.43 1820.14 855.513 -741.213 1131.95 
15514900 5916.29 922.143 1703.71 839.605 -519.806 987.489 
15514800 5058.86 896.143 1664.14 714.25 -450.857 844.645 
21734.5 3
15521100 7486.88 1052.62 1871.62 718.581 -677.542 987.635 
15514900 6246.75 715.125 1657.12 656.987 -411.566 775.254 
15514800 5439 702.25 1669.25 755.751 -385.473 848.38 
21735 3
15521100 7729.57 641 1880 509.866 -864.758 1003.88 
15514900 6617.57 438.143 1674 779.037 -581.895 972.368 
15514800 5768.71 593 1659.86 692.677 -229.517 729.712 
21735.5 3
15521100 7910.25 402.75 1876 365.007 -481.313 604.063 
15514900 7052.25 212.625 1704.12 878.139 -455.592 989.288 
15514800 6113.88 500.625 1661.12 697.294 -186.616 721.834 
21736 3
15521100 8296 -45.5 1854.12 760.848 -884.122 1166.43 
15514900 7524.5 -247.5 1711.62 931.46 -907.544 1300.48 
15514800 6635.25 430 1666.38 1028.35 -139.3 1037.74 
21736.5 3
15521100 8686.29 -289 1847.29 775.916 -484.095 914.546 
15514900 7931.57 -587.571 1739.43 809.287 -676.086 1054.53 
15514800 7086.86 338.714 1664 897.827 -181.483 915.986 
21737 3
15521100 9234.29 -747.857 1823.71 1107.07 -926.984 1443.92 
15514900 8208 -853.143 1704.29 558.442 -536.508 774.402 
15514800 7550.43 196.857 1698.71 936.508 -286.58 979.375 
21737.5 3
15521100 9620.75 -1115 1807 777.594 -738.718 1072.55 
15514900 8534.12 -1133.62 1724.62 656.187 -564.35 865.49 
15514800 8079.12 -114.75 1691.62 1063.78 -626.976 1234.79 
21738 3
15521100 9885.62 -1444.62 1802.25 507.423 -631.466 810.079 
15514900 8780.62 -1355.62 1749.38 472.222 -425.287 635.502 
15514800 8514.25 -438.875 1684 833.573 -620.929 1039.42 
21738.5 3
15521100 10109.3 -1828.43 1819.29 440.277 -755.519 874.444 
15514900 9051.29 -1631 1735.43 532.797 -542.077 760.079 
15514800 8872.71 -654.857 1690.43 705.638 -425.162 823.825 
21739 3
15521100 10309.4 -2147.14 1813.86 432.274 -688.368 812.841 
15514900 9325.86 -1942.57 1728.14 593.027 -672.94 896.956 
15514800 9129.57 -882.714 1698.29 554.767 -492.132 741.593 
21739.5 3
15521100 10722.5 -2549.88 1832.38 824.494 -803.857 1151.51 
15514900 9707.62 -2291.38 1717.25 762.012 -696.215 1032.17 
15514800 9520.38 -1170.38 1706.12 780.047 -574.173 968.58 
21740 3
15521100 11064.1 -2912.29 1830.86 659.542 -699.635 961.501 
15514900 9949 -2633.71 1700.14 465.975 -660.887 808.643 
15514800 9893.86 -1612 1711.14 721.008 -852.558 1116.56 
21740.5 3
15521100 11356 -3166.38 1818.62 574.522 -500.176 761.742 
15514900 10234.4 -2803.62 1652.75 561.762 -334.47 653.794 
15514800 10104.8 -2002.38 1702.75 415.143 -768.455 873.422 
21741 3
15521100 11575.6 -3418.43 1792.57 422.253 -484.718 642.845 
15514900 10542.6 -3111.29 1642.86 592.685 -591.655 837.456 
15514800 10365.6 -2379 1718.57 501.58 -724.279 881.001 
21741.5 3
15521100 11764.1 -3710.86 1771 405.53 -628.879 748.293 
15514900 10780.3 -3438.29 1674.14 511.214 -703.226 869.405 
15514800 10573.9 -2592.43 1710.86 447.926 -458.986 641.332 
21742 3
15521100 12081.9 -4003.75 1783.88 630.421 -581.137 857.409 
15514900 11076 -3688.5 1653.25 586.735 -496.457 768.588 
15514800 10925.8 -2915 1687.75 698.2 -640.023 947.16 
21742.5 3
15521100 12397.6 -4278.71 1807.71 627.627 -546.649 832.31 
15514900 11329.6 -3973.86 1626.29 504.118 -567.31 758.931 
15514800 11278.1 -3188.14 1659.86 700.582 -543.028 886.394 
21743 3
15521100 12661.6 -4635.38 1813.75 530.228 -716.186 891.103 
15514900 11613 -4283.5 1712.75 569.134 -621.773 842.92 
15514800 11581.2 -3415 1649.25 608.649 -455.536 760.241 
21743.5 3
15521100 12775.6 -5061.29 1774.14 223.863 -836.76 866.188 
15514900 11861.6 -4485.71 1666.14 488.353 -397.278 629.538 
15514800 11818 -3768.43 1651.71 465.128 -694.359 835.75 
21744 3
15521100 12801.9 -5463.43 1754.14 50.6468 -774.842 776.495 
15514900 12138.9 -4839.14 1648.57 534.269 -680.98 865.55 
15514800 12132.4 -4099.14 1659.14 605.835 -637.214 879.249 
21744.5 3
15521100 13190.4 -5886 1748.43 791.388 -860.634 1169.18 
15514900 12311.3 -5190 1625.43 351.178 -714.577 796.207 
15514800 12319.4 -4387.71 1642.29 380.855 -587.722 700.334 
21745 3
15521100 13536.6 -6164.86 1785.57 719.632 -579.745 924.107 
15514900 12508.3 -5545.14 1603.29 409.563 -738.343 844.329 
15514800 12556.3 -4664.57 1639.57 492.426 -575.587 757.485 
21745.5 3
15521100 13754.6 -6341.29 1794.71 450.413 -364.522 579.438 
15514900 12774.9 -5879.71 1657.43 550.767 -691.263 883.849 
15514800 12763.3 -5082 1624.43 427.686 -862.456 962.676 
21746 3
15521100 14023.9 -6465.86 1788.43 542.915 -251.152 598.192 
15514900 13138.9 -6138.14 1703.71 733.871 -521.025 900.019 
15514800 12908.7 -5421.14 1657.71 293.203 -683.756 743.969 
21746.5 3
15521100 14230.5 -6566 1791 407.58 -197.52 452.919 
15514900 13336.6 -6313.62 1688.25 390.075 -346.119 521.494 
15514800 13157.4 -5692.25 1700.25 490.455 -534.728 725.59 
21747 3
15521100 14416.1 -6768.71 1773.29 361.173 -394.386 534.777 
15514900 13535.3 -6586.29 1668 386.499 -530.468 656.337 
15514800 13350 -5941.43 1690.43 374.757 -484.783 612.746 
21747.5 3
15521100 14560.3 -6919.29 1762.29 299.673 -313.038 433.356 
15514900 13735 -6745.43 1659.86 415.206 -330.858 530.908 
15514800 13602.6 -6082.86 1680.57 525.097 -294.03 601.814 
21748 3
15521100 14797.9 -6968.62 1769.75 470.474 -97.7016 480.511 
15514900 13891.2 -6928 1645.5 309.406 -361.528 475.851 
15514800 13756.4 -6251.12 1680.62 304.562 -333.204 451.423 
21748.5 3
15521100 15026 -7052.71 1818.14 448.183 -165.205 477.661 
15514900 14029.6 -7095 1638.29 271.751 -328.094 426.022 
15514800 13862.6 -6408.29 1668.29 208.637 -308.764 372.645 
21749 3
15521100 15196.9 -7294.71 1810.86 347.271 -491.87 602.107 
15514900 14345 -7160.14 1638.86 641.115 -132.404 654.644 
15514800 14120.6 -6497.57 1655.29 524.39 -181.475 554.904 
21749.5 3
15521100 15465.9 -7701.75 1788.12 528.522 -799.677 958.551 
15514900 14686 -7329 1671.5 669.941 -331.743 747.579 
15514800 14337.9 -6644.12 1634 426.923 -287.925 514.94 
21750 3
15521100 15734.1 -7997.86 1778.14 543.052 -599.407 808.823 
15514900 14866.7 -7663.43 1662.29 365.818 -676.981 769.497 
15514800 14507.1 -6825.14 1617 342.647 -366.433 501.678 
21750.5 3
15521100 15904.4 -8379.43 1805.86 357.743 -801.621 877.824 
15514900 14952.4 -7809.57 1657.86 180.072 -307.023 355.934 
15514800 14766.7 -6973.71 1607.29 545.318 -312.125 628.326 
21751 3
15521100 16031.4 -8867.75 1831.62 249.404 -959.374 991.262 
15514900 15162.8 -8095.38 1705.62 413.205 -561.5 697.152 
15514800 15057.5 -7216.5 1614.62 571.288 -476.986 744.235 
21751.5 3
15521100 16221.7 -9213 1854.86 366.037 -663.942 758.157 
15514900 15353.9 -8499.43 1715.71 367.514 -777.026 859.556 
15514800 15367.3 -7537.29 1627.86 595.742 -616.896 857.595 
21752 3
15521100 16446.9 -9643.38 1867.75 462.342 -883.727 997.363 
15514900 15589.6 -8779.12 1749.88 484.123 -574.325 751.149 
15514800 15537 -7954.25 1649.25 348.489 -856.189 924.395 
21752.5 3
15521100 16855.8 -9939.88 1870.75 790.861 -573.501 976.916 
15514900 15799.2 -9034 1755.12 405.464 -492.988 638.309 
15514800 15524.4 -8276.12 1677.88 -24.4197 -622.582 623.061 
21753 3
15521100 17144.4 -10233 1858.43 584.37 -593.37 832.812 
15514900 16011.9 -9389.43 1752.29 430.379 -719.491 838.387 
15514800 15668.1 -8606.71 1746.43 291.028 -669.209 729.752 
21753.5 3
15521100 17614.4 -10500.9 1854.25 979.055 -558.073 1126.94 
15514900 16350.1 -9736.12 1696.62 704.725 -722.284 1009.12 
15514800 15949.9 -8880.38 1750.62 586.942 -570.126 818.257 
21754 3
15521100 18074.6 -10605.3 1841.14 868.295 -197.001 890.363 
15514900 16655.1 -10077.4 1706.29 575.505 -643.969 863.656 
15514800 16281.4 -9031 1750.86 625.573 -284.198 687.103 
21754.5 3
15521100 18398.8 -10905.6 1804.38 660.241 -611.689 900.046 
15514900 16920.6 -10332.5 1656.75 540.697 -519.494 749.818 
15514800 16619.6 -9144.38 1747.38 688.791 -230.906 726.465 
21755 3
15521100 18877.8 -11077.2 1783.75 928.295 -332.607 986.082 
15514900 17274.5 -10626.8 1670.75 685.804 -570.252 891.916 
15514800 17019.6 -9505.25 1746.62 775.194 -699.37 1044.05 
21755.5 3
15521100 19166.9 -11454.3 1777.43 588.813 -767.894 967.658 
15514900 17568.1 -10944.7 1648.14 598.051 -647.585 881.494 
15514800 17342 -9913.71 1741.43 656.568 -831.903 1059.78 
21756 3
15521100 19473.2 -11753.8 1771.88 620.228 -606.203 867.275 
15514900 18026 -11255.5 1715.88 926.836 -629.121 1120.19 
15514800 17761.6 -10307.5 1716 849.443 -797.137 1164.9 
21756.5 3
15521100 19796.7 -11934 1783.14 643.07 -358.35 736.175 
15514900 18617.9 -11630.6 1706.71 1176.65 -745.669 1393.03 
15514800 17994.4 -10632.1 1720.29 462.83 -645.413 794.21 
21757 3
15521100 20165 -12180.8 1790.88 748.548 -501.524 901.028 
15514900 18934.9 -11829.4 1669.5 644.345 -404.072 760.562 
15514800 18220.2 -10986.1 1720.62 458.987 -719.476 853.413 
21757.5 3
15521100 20507.4 -12448 1804.88 672.642 -525.049 853.302 
15514900 19177.4 -11959 1669.88 476.424 -254.666 540.218 
15514800 18397 -11346.1 1714.25 347.25 -707.269 787.916 
21758 3
15521100 20831.8 -12588.2 1823.17 677.366 -292.624 737.871 
15514900 19422.7 -12169.3 1661 512.091 -439.109 674.577 
15514800 18951 -11422 1711 1156.58 -158.403 1167.37 
21758.5 3
15521100 21180.4 -12813.2 1832.12 671.564 -433.687 799.426 
15514900 19752.8 -12487 1649.5 635.999 -612.075 882.683 
15514800 19510.9 -11875.9 1694.75 1078.76 -874.518 1388.7 
21759 3
15521100 21432.9 -13067.1 1812 491.21 -493.955 696.62 
15514900 20034 -12747.3 1667.86 547.179 -506.392 745.546 
15514800 19980.9 -12114 1670.29 914.362 -463.278 1025.03 
21759.5 3
15521100 21786.1 -13216.4 1838.14 729.929 -308.442 792.422 
15514900 20298 -13048.6 1681 545.455 -622.491 827.657 
15514800 20359 -12211.9 1653.14 781.287 -202.184 807.024 
21760 3
15521100 22100.9 -13331.4 1817.43 640.966 -234.216 682.418 
15514900 20613 -13177.3 1713 641.548 -262.147 693.04 
15514800 20691.7 -12382.1 1649.71 677.626 -346.814 761.221 
21760.5 3
15521100 22296.9 -13544.9 1800 391.253 -426.041 578.437 
15514900 20974.2 -13369.5 1754.62 721.058 -383.661 816.774 
15514800 20957.9 -12686 1669.38 531.259 -606.501 806.275 
21761 3
15521100 22625.3 -13873.1 1787.57 638.931 -638.653 903.389 
15514900 21250.7 -13569.3 1741.71 537.868 -388.688 663.612 
15514800 21210.3 -12914.4 1682.86 491.071 -444.414 662.31 
21761.5 3
15521100 22947.7 -14096 1777.14 677.371 -468.187 823.426 
15514900 21499 -13769.1 1734.71 521.609 -419.868 669.6 
15514800 21446.7 -13132.1 1674.43 496.699 -457.383 675.21 
21762 3
15521100 23356 -14317.4 1786.57 838.369 -454.679 953.727 
15514900 21882.7 -13995.3 1715.43 787.914 -464.359 914.57 
15514800 21773.6 -13330.4 1668.71 671.165 -407.158 785.009 
21762.5 3
15521100 23884.5 -14381.2 1835.88 1018.3 -122.97 1025.7 
15514900 22225.5 -14276.5 1698.25 660.473 -541.839 854.292 
15514800 22170.2 -13612.6 1652.25 764.313 -543.731 937.986 
21763 3
15521100 24360.4 -14446.4 1797.86 906.531 -124.15 914.992 
15514900 22707.6 -14492.7 1641.43 918.231 -411.837 1006.36 
15514800 22548.3 -13856.4 1630.57 720.068 -464.388 856.828 
21763.5 3
15521100 24842.9 -14483.9 1782.29 917.165 -71.157 919.921 
15514900 23207.3 -14744.3 1655.71 950.027 -478.273 1063.62 
15514800 22925.3 -14083.7 1611.14 716.73 -432.102 836.908 
21764 3
15521100 25034.4 -14542.6 1834.86 412.869 -126.539 431.826 
15514900 23604.6 -14925 1679.57 856.219 -389.47 940.637 
15514800 23374.9 -14253 1596.14 968.904 -364.84 1035.32 
21764.5 3
15521100 25388.9 -14617.4 1849.57 694.958 -146.779 710.289 
15514900 24045.7 -15097.7 1659.86 864.986 -338.655 928.918 
15514800 23963.6 -14225.7 1636.86 1154.34 53.5014 1155.58 
21765 3
15521100 25779.3 -14626.3 1839.86 828.935 -18.805 829.149 
15514900 24394.6 -15231.1 1694.29 740.673 -283.288 793 
15514800 24427.9 -14332.4 1641.43 985.745 -226.57 1011.45 
21765.5 3
15521100 26165.1 -14812.6 1831.62 750.66 -362.528 833.617 
15514900 24796.1 -15414.5 1697 781.233 -356.726 858.824 
15514800 24863.2 -14514 1653.75 847.068 -353.252 917.775 
21766 3
15521100 26622.3 -15129 1825.83 901.792 -624.014 1096.64 
15514900 25128 -15587.8 1699.83 654.586 -341.88 738.488 
15514800 25308.5 -14602.3 1670.33 878.205 -174.227 895.321 
21766.5 3
15521100 27116 -15408.5 1781.38 1026.33 -581.081 1179.41 
15514900 25514.1 -15700 1645.88 802.755 -233.195 835.94 
15514800 25672.2 -14707.5 1677.25 756.237 -218.642 787.209 
21767 3
15521100 27572.6 -15586 1740.29 902.315 -350.791 968.105 
15514900 26049.6 -15812.6 1687.86 1058.19 -222.473 1081.33 
15514800 26102.4 -14904.6 1698.14 850.155 -389.469 935.12 
21767.5 3
15521100 28039.6 -15659.4 1746 972.917 -152.976 984.87 
15514900 26547.3 -16032.9 1657.29 1036.9 -458.929 1133.93 
15514800 26508.4 -15181.1 1710.71 845.833 -576.19 1023.44 
21768 3
15521100 28560.5 -15662.5 1769.88 996.039 -5.87271 996.057 
15514900 27054.2 -16239 1662.5 969.339 -394.155 1046.41 
15514800 27068.8 -15398.2 1706.38 1071.36 -415.119 1148.97 
21768.5 3
15521100 29039 -15800.6 1867.14 914.914 -263.999 952.241 
15514900 27566.4 -16436.1 1684.57 979.309 -376.946 1049.35 
15514800 27529.9 -15564.6 1659.86 881.658 -318.014 937.259 
21769 3
15521100 29467 -15857.9 1890.86 857.715 -114.801 865.364 
15514900 27953 -16634.9 1702.86 774.692 -398.225 871.052 
15514800 28026 -15745.7 1662.14 994.274 -363.012 1058.47 
21769.5 3
15521100 29786.3 -16053.4 1882.57 675.023 -413.47 791.589 
15514900 28386.9 -16732.9 1771.71 917.246 -207.188 940.354 
15514800 28487.7 -15840.7 1679.43 976.14 -200.846 996.588 
21770 3
15521100 30126.7 -16119 1877.86 710.707 -136.892 723.77 
15514900 28775.7 -16809.3 1765.57 811.81 -159.559 827.342 
15514800 28924.4 -15953.3 1758.57 911.721 -235.013 941.523 
21770.5 3
15521100 30564.6 -16317.1 1871.75 842.136 -381.01 924.317 
15514900 29228.1 -17009.9 1760.5 870.021 -385.749 951.703 
15514800 29325.1 -15996.5 1740 770.57 -83.1044 775.038 
21771 3
15521100 30977.9 -16482.1 1845.43 785.612 -313.722 845.936 
15514900 29577.1 -17104.1 1697 663.532 -179.216 687.309 
15514800 29739.1 -16231 1732.86 787.106 -445.817 904.593 
21771.5 3
15521100 31366.4 -16685.1 1816.43 830.281 -433.761 936.757 
15514900 30042.4 -17164 1696.29 994.2 -127.9 1002.39 
15514800 30119.7 -16402.4 1721 813.187 -366.3 891.879 
21772 3
15521100 31816.1 -16838.5 1804 874.896 -298.36 924.371 
15514900 30596.9 -17178.4 1657.38 1078.69 -27.9669 1079.05 
15514800 30515.6 -16526.2 1689.5 770.254 -240.898 807.046 
21772.5 3
15521100 32407.6 -16993 1775 1166.56 -304.734 1205.71 
15514900 31139.9 -17310.3 1587.29 1070.97 -260.179 1102.12 
15514800 30957.7 -16660.1 1651.29 871.971 -264.088 911.085 
21773 3
15521100 32977 -17154.8 1765.38 1141.14 -324.148 1186.28 
15514900 31611 -17503.2 1668.12 944.174 -386.702 1020.3 
15514800 31458 -16782.8 1611.38 1002.58 -245.706 1032.25 
21773.5 3
15521100 33598.1 -17214.9 1744.71 1185.39 -114.708 1190.92 
15514900 32156.3 -17674.4 1585.71 1040.62 -326.677 1090.69 
15514800 31909.1 -16971.9 1563 860.96 -360.891 933.539 
21774 3
15521100 34026.6 -17296.7 1735.43 870.79 -166.376 886.542 
15514900 32717.3 -17893.3 1655.86 1140.24 -444.832 1223.94 
15514800 32342.3 -17114.4 1569.43 880.372 -289.779 926.837 
21774.5 3
15521100 34362.9 -17372 1755.88 700.632 -156.845 717.974 
15514900 33294.2 -17951.2 1669.62 1202.01 -120.759 1208.06 
15514800 32953.9 -17287.8 1581.75 1274.14 -361.086 1324.32 
21775 3
15521100 34711.1 -17524.9 1775.29 685.567 -300.9 748.694 
15514900 33842.1 -17941.7 1646.86 1078.53 18.7711 1078.69 
15514800 33463 -17385.1 1574.14 1002.21 -191.718 1020.39 
21775.5 3
15521100 35166.6 -17597.1 1819.5 916.463 -145.408 927.927 
15514900 34241 -18010.9 1663.25 802.529 -139.156 814.505 
15514800 33931.2 -17479.1 1592 942.153 -189.099 960.943 
21776 3
15521100 35648.6 -17780.9 1817.75 956.349 -364.583 1023.49 
15514900 34577.1 -18114.4 1687 666.915 -205.357 697.816 
15514800 34403 -17510.1 1627.5 936.012 -61.5079 938.031 
21776.5 3
15521100 36086.1 -17864.4 1797.57 892.894 -170.517 909.03 
15514900 34912.7 -18322.7 1680.57 684.876 -425.182 806.124 
15514800 34812.9 -17639.3 1649 836.443 -263.593 876.994 
21777 3
15521100 36633.6 -17952.8 1786.25 1138.22 -183.62 1152.93 
15514900 35294.4 -18470.5 1686.88 793.473 -307.247 850.882 
15514800 35210.4 -17800.6 1676 826.44 -335.425 891.916 
21777.5 3
15521100 37163.5 -18074.2 1783 1017.03 -233.205 1043.43 
15514900 35824.8 -18526.2 1693.12 1017.99 -107.006 1023.6 
15514800 35671.2 -17957.4 1690.75 884.597 -300.864 934.361 
21778 3
15521100 37609.5 -17967.8 1781 872.798 208.415 897.337 
15514900 36265.4 -18628.9 1664 862.28 -200.832 885.359 
15514800 36150.9 -18050.5 1680.88 938.601 -182.241 956.129 
21778.5 3
15521100 38202.3 -18159.6 1762.43 1187.95 -384.412 1248.6 
15514900 36669.9 -18718.9 1630 810.585 -180.325 830.401 
15514800 36697.6 -18045 1679.71 1095.58 11.022 1095.64 
21779 3
15521100 38668.9 -18289.6 1765.88 931.316 -259.588 966.817 
15514900 37117.6 -18932.8 1657 893.748 -426.932 990.483 
15514800 37256.8 -18093.8 1664.75 1116.12 -97.3054 1120.36 
21779.5 3
15521100 39156.1 -18285.4 1752.14 1013.03 8.72438 1013.07 
15514900 37614.3 -19017.4 1722.71 1032.56 -176.047 1047.46 
15514800 37787.4 -18195.3 1651.43 1103.28 -211.093 1123.29 
21780 3
15521100 39699.2 -18374.1 1734.78 1056.57 -172.534 1070.57 
15514900 38102.8 -19075.3 1699.78 950.374 -112.655 957.027 
15514800 38216.6 -18326.9 1630.22 834.877 -256.037 873.256 
21780.5 3
15521100 40197.7 -18318.4 1744 1021.5 114.104 1027.85 
15514900 38596.9 -19250.4 1674.29 1012.46 -358.802 1074.16 
15514800 38746.6 -18356.7 1608.57 1086.1 -61.1176 1087.82 
21781 3
15521100 40642 -18254.5 1753.5 949.328 136.6 959.106 
15514900 39037.5 -19312.5 1650.25 941.545 -132.631 950.84 
15514800 39338.2 -18314 1592.5 1264.27 91.2698 1267.56 
21781.5 3
15521100 41189.4 -18444 1785.67 1030.97 -356.874 1090.99 
15514900 39567.9 -19216.3 1641.67 998.849 181.105 1015.13 
15514800 39924 -18211.7 1603.67 1103.11 192.718 1119.82 
21782 3
15521100 41702 -18988.2 1782 968.914 -1028.83 1413.25 
15514900 40150.8 -19093.9 1612.25 1101.82 231.49 1125.87 
15514800 40429.9 -18154.2 1629.75 956.285 108.538 962.425 
21782.5 3
15521100 41827.9 -18953 1782 253.27 70.9256 263.013 
15514900 40537 -18910 1582.5 777.163 369.97 860.732 
15514800 40940.8 -18046 1631.12 1027.92 217.807 1050.74 
21783 3
15521100 41586.6 -19046.1 1782 -486.391 -187.752 521.37 
15514900 40973.5 -18805.6 1549.12 880.04 210.433 904.85 
15514800 41326.2 -17969.9 1649.25 777.218 153.478 792.227 
21783.5 3
15521100 41505 -19098.4 1782 -167.264 -107.07 198.598 
15514900 41342 -18570.4 1558.88 755.123 482.07 895.88 
15514800 41586.9 -17890.9 1682.5 534.068 161.885 558.064 
21784 3
15521100 41457 -19231.3 1781.57 -96.5795 -267.426 284.331 
15514900 41723.7 -18448.4 1558.43 768.037 245.365 806.278 
15514800 41966.3 -17870.7 1712 763.402 40.5648 764.479 
21784.5 3
15521100 41287 -19332.4 1781.12 -343.434 -204.221 399.566 
15514900 42090 -18435.8 1587.38 739.971 25.6133 740.414 
15514800 42428.5 -17924 1714.62 933.766 -107.648 939.951 
21785 3
15521100 41197.4 -19402.1 1781.86 -179.143 -139.536 227.074 
15514900 42470.3 -18484.3 1607.29 760.571 -97.0714 766.741 
15514800 42809.3 -18057.4 1712 761.571 -266.857 806.972 
21785.5 3
15521100 41148.9 -19485.2 1778.62 -98.088 -167.893 194.446 
15514900 42846.2 -18616.1 1570 759.524 -266.342 804.869 
15514800 43186.9 -18171.4 1698.62 762.807 -230.195 796.783 
21786 3
15521100 41073.6 -19323 1778.75 -145.833 314.438 346.61 
15514900 43196.5 -18717.6 1563 678.779 -196.705 706.706 
15514800 43564.8 -18216.9 1689.38 732.316 -88.1783 737.606 
21786.5 3
15521100 40967.9 -19126.1 1779.86 -214.105 398.496 452.372 
15514900 43593.4 -18857.7 1560.86 803.499 -283.582 852.074 
15514800 43836 -18291.4 1688.71 549.089 -150.918 569.452 
21787 3
15521100 40968 -19189.6 1780 0.280112 -124.475 124.475 
15514900 43972.8 -19128.6 1546.5 743.768 -531.197 913.981 
15514800 44106.8 -18405.8 1689 530.882 -224.16 576.267 
21787.5 3
15521100 40949.1 -19126.1 1780 -35.8501 120.688 125.901 
15514900 44456.7 -19440.9 1540.43 920.084 -593.597 1094.95 
15514800 44432.7 -18633.9 1676.43 619.704 -433.664 756.371 
21788 3
15521100 40941 -19077.5 1780.25 -16.8241 100.502 101.9 
15514900 44844.8 -19788.8 1507 801.727 -718.787 1076.76 
15514800 44820.5 -18908.4 1645.12 801.21 -567.186 981.65 
21788.5 3
15521100 40947.6 -19246.1 1781 13.1429 -337.286 337.542 
15514900 45276.6 -20154.7 1491 863.643 -731.929 1132.08 
15514800 45429.6 -19426.4 1683.43 1218.14 -1036.11 1599.18 
21789 3
15521100 40903.4 -19413.1 1781 -93.7216 -354.565 366.742 
15514900 45804.3 -20671.6 1649.86 1120.41 -1097.36 1568.29 
15514800 45613.7 -19694.3 1689.86 390.961 -568.699 690.123 
21789.5 3
15521100 40921 -19543.2 1781 34.7949 -257.638 259.977 
15514900 46266.9 -21235.5 1738.25 916.018 -1116.69 1444.33 
15514800 45703.1 -19946.8 1700.88 177.051 -499.929 530.355 
21790 3
15521100 40782.3 -19328.1 1781 -277.429 430.214 511.909 
15514900 46384.6 -21461.6 1753.71 235.393 -452.143 509.748 
15514800 45883.1 -20379.6 1709.86 360.036 -865.643 937.53 
21790.5 3
15521100 40877.3 -19095.6 1781 198.745 486.551 525.577 
15514900 46553.3 -21818.1 1782.14 352.959 -745.965 825.254 
15514800 46003.3 -20752.1 1726.14 251.345 -779.438 818.962 
21791 3
15521100 41074 -18761.6 1781 379.757 644.684 748.22 
15514900 46733.4 -22203.8 1743.75 347.663 -744.415 821.598 
15514800 46048.6 -21202.4 1726.5 87.5276 -869.174 873.57 
21791.5 3
15521100 41227.7 -18606 1781.29 309.908 313.76 441.008 
15514900 46934.4 -22514.9 1703 405.35 -627.232 746.812 
15514800 46165.9 -21594.6 1752.29 236.355 -790.719 825.288 
21792 3
15521100 41547.5 -18744.2 1783 657.995 -284.465 716.853 
15514900 47037.4 -23031.2 1697.38 211.824 -1062.54 1083.45 
15514800 46372.6 -21991.5 1791.88 425.448 -816.725 920.895 
21792.5 3
15521100 41669.4 -18985.7 1783 243.37 -481.965 539.925 
15514900 47176.6 -23456.7 1697.14 277.837 -849.23 893.524 
15514800 46615.4 -22333.4 1799.86 484.638 -682.492 837.06 
21793 2
15521100 41710.5 -19088.4 1783 81.0087 -202.487 218.09 
15514800 46734.9 -22732.6 1798.38 235.595 -787.37 821.861 
21793.5 2
15521100 41523 -19292.1 1783 -363.372 -394.899 536.642 
15514800 46930.6 -23129.1 1778.57 379.257 -768.445 856.939 
21794 2
15521100 41202.5 -19439.2 1782.5 -637.177 -292.46 701.09 
15514800 47146.2 -23521.8 1777.5 428.784 -780.531 890.553 
21794.5 2
15521100 41195.7 -19429.3 1785.43 -13.6533 20.0489 24.2564 
15514800 47422.4 -23970.9 1777.14 555.691 -903.636 1060.83 
21795 2
15521100 41203.1 -19515.1 1800.88 14.881 -172.368 173.009 
15514800 47348.2 -24134.8 1776.38 -148.953 -329.102 361.241 
21795.5 2
15521100 41327.6 -19628 1807.29 238.861 -216.651 322.478 
15514800 47432.1 -24305.1 1774.43 161.023 -327.05 364.541 
21796 2
15521100 41500.3 -19598 1810 377.105 65.5022 382.752 
15514800 47471 -24551.1 1774.86 84.8409 -537.118 543.777 
21796.5 1
15521100 41621 -19440.8 1810 225.213 293.377 369.853 
21797 1
15521100 41770.6 -19337.9 1810 301.555 207.445 366.018 
21797.5 1
15521100 41838.2 -19141.4 1810 133.488 387.539 409.885 
21798 1
15521100 41901 -18983.6 1810 127.8 321.392 345.87 
21798.5 1
15521100 41893.8 -18895.9 1810 -14.7059 177.883 178.49 
21799 1
15521100 41850.7 -18809 1810 -87.828 177.296 197.858 
21799.5 1
15521100 41894 -18777.4 1810 85.8844 62.748 106.365 
21800 1
15521100 41837.6 -18819.3 1810 -106.469 -79.0768 132.623 
21800.5 1
15521100 41504 -18973.9 1810 -663.164 -307.299 730.903 
21801 1
15521100 41206.3 -19043.7 1810 -622.833 -146.145 639.75 
21801.5 1
15521100 41226.1 -19040.8 1810 39.8379 5.95238 40.2802 
21802 1
15521100 41560.1 -18852.6 1810 677.521 381.701 777.644 
21802.5 1
15521100 41780.4 -18693 1810 448.538 324.993 553.901 
21803 1
15521100 41888.4 -18580 1810 208.196 217.726 301.248 
21803.5 1
15521100 41882 -18522.4 1810 -13.4771 120.695 121.445 
21804 1
15521100 41935.9 -18447.5 1810 107.75 149.857 184.573 
21804.5 1
15521100 41951 -18593.2 1810 29.0865 -280.288 281.794 
21805 1
15521100 41884 -19169.6 1810 -129.845 -1116.9 1124.42 
21805.5 1
15521100 41684 -19444 1810 -400.802 -549.957 680.511 
21806 1
15521100 41542.7 -19431.7 1810 -289.52 25.1756 290.612 
21806.5 1
15521100 41318.8 -19462.5 1810 -452.453 -62.1934 456.708 
21807 1
15521100 41140.9 -19493.8 1810 -338.81 -59.5238 343.999 
21807.5 1
15521100 40973.4 -19304.1 1810 -330.922 374.718 499.923 
21808 1
15521100 40936.7 -19161 1810 -76.8081 299.462 309.155 
21808.5 1
15521100 40888 -19349.1 1810 -100.649 -388.688 401.508 
21809 1
15521100 40819 -19409.7 1810 -135.827 -119.27 180.76 
21809.5 1
15521100 40814.9 -19336.8 1810 -8.31653 147.105 147.34 
21810 1
15521100 40866.8 -19063.6 1810 99.1874 522.228 531.563 
21810.5 1
15521100 40983.4 -18856 1810 238.606 424.591 487.043 
21811 1
15521100 41004.3 -18790 1810 44.4715 140.725 147.585 
21811.5 1
15521100 40981.5 -18792.4 1810 -45.6628 -4.75952 45.9101 
21812 1
15521100 41000.4 -18785.6 1810 35.4128 12.6642 37.6091 
21812.5 1
15521100 41192.9 -18552.6 1810 388.853 470.815 610.634 
21813 1
15521100 41455.6 -18460 1810 556.598 196.126 590.141 
21813.5 1
15521100 41708.6 -18536.6 1810 502.982 -152.229 525.514 
21814 1
15521100 41934.1 -18539.4 1810 430.446 -5.35033 430.479 
21814.5 1
15521100 41965.9 -18568.9 1810 61.7357 -57.3583 84.269 
21815 1
15521100 41757.6 -18801 1810 -438.496 -488.722 656.603 
21815.5 1
15521100 41553.1 -18988.9 1810 -417.201 -383.382 566.603 
21816 1
15521100 41521.9 -19104.4 1810 -60.7143 -224.307 232.378 
21816.5 1
15521100 41442.1 -19426.9 1810 -158.829 -642.395 661.738 
21817 1
15521100 41301.2 -19546.8 1810 -285.208 -242.698 374.494 
21817.5 1
15521100 41230.4 -19525.7 1810 -136.195 40.4533 142.076 
21818 1
15521100 41078.9 -19645.4 1810 -321.126 -253.632 409.208 
21818.5 1
15521100 41021.8 -19534 1810 -113.533 221.528 248.927 
21819 1
15521100 41076.7 -19602.7 1810 106.109 -132.653 169.87 
21819.5 1
15521100 41182.3 -19608.6 1802.71 220.4 -12.2279 220.739 
21820 1
15521100 41350.8 -19647.8 1803 338.282 -78.6718 347.309 
21820.5 1
15521100 41403.6 -19667.4 1803 105.643 -39.3571 112.736 
21821 1
15521100 41265.6 -19493.8 1803 -281.523 354.446 452.645 
21821.5 1
15521100 41370.9 -19479 1796.75 202.015 28.3109 203.989 
21822 1
15521100 41205.9 -19360.4 1793.29 -320.423 230.236 394.562 
21822.5 1
15521100 41035.3 -19241.3 1794 -356.844 249.253 435.275 
21823 1
15521100 40972.4 -19348.1 1794 -123.597 -209.9 243.586 
21823.5 1
15521100 40968.9 -19478.6 1794 -6.79123 -251.827 251.919 
21824 1
15521100 40970.5 -19495.5 1794 3.25318 -33.5219 33.6794 
21824.5 1
15521100 41034.2 -19588.5 1794 134.035 -195.789 237.274 
21825 1
15521100 41099.6 -19556.6 1790.86 135.977 66.3796 151.314 
21825.5 1
15521100 41090.8 -19525.2 1792.25 -16.867 59.888 62.2179 
21826 1
15521100 41042.9 -19573.6 1794 -96.9491 -97.8167 137.722 
21826.5 1
15521100 41084.1 -19875.9 1787 81.0763 -593.917 599.425 
21827 1
15521100 41172 -20271.3 1772.14 166.115 -747.468 765.704 
21827.5 1
15521100 41619.3 -20761.7 1762.71 907.273 -994.784 1346.38 
21828 1
15521100 41976.9 -21090.6 1754.86 743.392 -683.695 1009.99 
21828.5 1
15521100 42564.5 -21449 1721.75 1177.64 -718.294 1379.41 
21829 1
15521100 43085.1 -21827.1 1758.57 995.493 -723.026 1230.36 
21829.5 1
15521100 43564.9 -22042.1 1756.29 967.166 -433.468 1059.86 
21830 1
15521100 43941 -22193.1 1712.86 783.631 -314.583 844.417 
21830.5 1
15521100 44482.4 -22374.6 1687.43 1061.62 -355.742 1119.64 
21831 1
15521100 45071.9 -22537.9 1670.86 1162.58 -322.063 1206.37 
21831.5 1
15521100 45685.6 -22705 1664.43 1283.92 -349.671 1330.69 
21832 1
15521100 46086.4 -22734.9 1661.29 787.539 -58.6584 789.72 
21832.5 1
15521100 46452.7 -22850.1 1661.86 707.115 -222.559 741.313 
21833 1
15521100 46655.6 -23147.9 1644.57 424.387 -622.833 753.675 
21833.5 1
15521100 46868.5 -23853.2 1638.75 425.007 -1407.97 1470.72 
21834 1
15521100 47012.1 -24592.3 1676.43 284.441 -1463.44 1490.82 
21834.5 1
15521100 46425.4 -24800.8 1694.25 -1187.79 -421.992 1260.52 
21835 1
15521100 46043.3 -24457.6 1696.14 -775.029 696.103 1041.74 
21835.5 1
15521100 45592.8 -23903.5 1709.75 -897.482 1103.73 1422.56 
21836 1
15521100 44811.1 -23512.9 1701.86 -1520.64 760.006 1699.98 
21836.5 1
15521100 44238 -23396.2 1675.12 -1155.53 235.095 1179.2 
21837 1
15521100 43715.6 -23508 1692.14 -1061.85 -227.134 1085.87 
21837.5 1
15521100 43094.6 -23244.3 1688.43 -1285.71 545.992 1396.84 
21838 1
15521100 42353.2 -23255.8 1631.25 -1425.62 -22.0467 1425.79 
21838.5 1
15521100 41573.1 -23222.6 1633.38 -1517.75 64.4455 1519.12 
21839 1
15521100 40895.8 -23147.5 1648.12 -1346.67 149.354 1354.93 
21839.5 1
15521100 40507 -22733.9 1631.25 -803.202 854.597 1172.8 
21840 1
15521100 40081.2 -22420.4 1664 -848.108 624.502 1053.23 
21840.5 1
15521100 39544.9 -22077.2 1737.62 -1070.61 684.88 1270.93 
21841 1
15521100 39051.1 -21829.4 1785.88 -962.476 483.187 1076.95 
21841.5 1
15521100 38671 -21718 1799.25 -752.723 220.545 784.367 
21842 1
15521100 38235.1 -21571.4 1786.57 -911.835 306.635 962.012 
21842.5 1
15521100 37955.5 -21483.4 1773.5 -569.537 179.335 597.105 
21843 1
15521100 37907.6 -21306 1713.75 -89.8218 332.786 344.695 
21843.5 1
15521100 38009 -21522.3 1720.71 207.311 -442.302 488.476 
21844 1
15521100 38247 -22052.1 1722.14 516.269 -1149.36 1259.99 
21844.5 1
15521100 38483 -22327.8 1719 458.252 -535.16 704.55 
21845 1
15521100 38642.7 -22437 1708.29 305.381 -208.891 369.991 
21845.5 1
15521100 38749.7 -22530.3 1701.57 221.074 -192.739 293.295 
21846 1
15521100 38866.2 -22700.2 1702.25 230.764 -336.563 408.077 
21846.5 1
15521100 39013.9 -22860.9 1695.14 297.595 -323.805 439.787 
21847 1
15521100 38827.9 -22784.9 1696.57 -357.006 145.873 385.658 
21847.5 1
15521100 38446.9 -22504.3 1701.71 -754.455 555.587 936.952 
21848 1
15521100 38293.4 -22413.4 1746.29 -313.12 185.423 363.903 
21848.5 1
15521100 38126.9 -22319.1 1850.86 -361.326 204.524 415.195 
21849 1
15521100 37843.5 -22107.2 1874.25 -543.872 406.704 679.121 
21849.5 1
15521100 37428.4 -21926.6 1856.43 -793.636 345.466 865.566 
21850 1
15521100 37161.7 -21714.1 1839.71 -556.815 443.483 711.843 
21850.5 1
15521100 36805 -21479.6 1837.5 -710.586 467.167 850.399 
21851 1
15521100 36395.6 -21298.6 1813.86 -790.403 349.524 864.236 
21851.5 1
15521100 35972.4 -21109.1 1757.14 -896.489 401.332 982.222 
21852 1
15521100 35378.4 -20962.9 1725.88 -1202.54 296.089 1238.45 
21852.5 1
15521100 34758.9 -20817.4 1737.75 -1186.78 278.736 1219.08 
21853 1
15521100 34107.6 -20578.9 1761.29 -1315.76 481.854 1401.22 
21853.5 1
15521100 33611.9 -20482 1756 -1059.22 206.96 1079.25 
21854 1
15521100 33193.1 -20281.9 1756.12 -806.806 385.597 894.215 
21854.5 1
15521100 32790.1 -20121 1747.86 -785.54 313.596 845.823 
21855 1
15521100 32328.4 -19928.4 1738.43 -967.954 403.714 1048.77 
21855.5 1
15521100 31749 -19733.2 1705.38 -1114.29 375.343 1175.8 
21856 1
15521100 30845.9 -19473 1656.71 -1760.51 507.31 1832.15 
21856.5 1
15521100 30393.4 -19284 1593.43 -946.503 395.397 1025.77 
21857 1
15521100 29865.4 -18978.6 1537.25 -1037.43 599.951 1198.42 
21857.5 1
15521100 29270.6 -18624.6 1563.14 -1141.66 679.565 1328.6 
21858 1
15521100 28618.3 -18436.3 1613.71 -1331.2 384.257 1385.54 
21858.5 1
15521100 27999.9 -18246.1 1684.43 -1269.87 390.437 1328.54 
21859 1
15521100 27486 -18231.6 1709 -993.921 28.1846 994.321 
21859.5 1
15521100 26969.7 -18225.2 1715.5 -1047.33 12.9914 1047.41 
21860 1
15521100 26407 -18120.4 1670.43 -1174.67 218.66 1194.85 
21860.5 1
15521100 25982.9 -17899 1670.43 -863.835 450.975 974.468 
21861 1
15521100 25470.7 -17693.4 1682.43 -1034.63 415.296 1114.87 
21861.5 1
15521100 24815 -17530 1625 -1263.42 314.891 1302.07 
21862 1
15521100 24329.9 -17301 1718.5 -940.165 443.798 1039.65 
21862.5 1
15521100 23785.4 -17087.4 1732.43 -1043 409.141 1120.38 
21863 1
15521100 23381 -16853.1 1722.29 -842.56 488.095 973.727 
21863.5 1
15521100 22985.6 -16641.6 1735.57 -763.376 408.439 865.774 
21864 1
15521100 22614 -16423.3 1760.14 -790.578 464.438 916.905 
21864.5 1
15521100 22270.4 -16218.6 1738.14 -717.268 427.378 834.941 
21865 1
15521100 21889.6 -16217.7 1649.29 -760.194 1.71086 760.196 
21865.5 1
15521100 21416.6 -15953.4 1583.71 -959.432 536.077 1099.04 
21866 1
15521100 20913.5 -15660.4 1552.12 -947.404 551.89 1096.43 
21866.5 1
15521100 20513.2 -15422.9 1581.75 -778.696 462.062 905.467 
21867 1
15521100 20244 -15336.6 1589 -531.065 170.224 557.679 
21867.5 1
15521100 20209.3 -15427.6 1614.86 -74.1758 -194.444 208.112 
21868 1
15521100 20088.8 -15318.2 1594.62 -234.05 212.275 315.974 
21868.5 1
15521100 20191.3 -15375.3 1583.71 206.309 -114.76 236.079 
21869 1
15521100 20779.1 -15729.5 1581 1192.37 -718.487 1392.11 
21869.5 1
15521100 21496.5 -16206.1 1558.12 1366.43 -907.857 1640.53 
21870 1
15521100 22185.3 -16576 1549.57 1385.89 -744.215 1573.07 
21870.5 1
15521100 22401.4 -16758.4 1537.71 463.826 -391.478 606.951 
21871 1
15521100 22470.5 -16912.2 1533.25 135.434 -301.611 330.623 
21871.5 1
15521100 22691.3 -16999.1 1532 439.812 -173.093 472.648 
