# Supplementary material for: Intrinsic group behaviour II: On the dependence of triad spatial dynamics on social and personal features; and on the effect of social interaction on small group dynamics
Source: PLoS One. 2019 Dec 3;14(12):e0225704. doi: 10.1371/journal.pone.0225704 (PMC6890182; doi:10.1371/journal.pone.0225704)
Supplement: S4 Data Set — (ZIP) [file pone.0225704.s004.zip › set_3_nint/group_traj_triad_noint/traj_3_0217_46.dat]

3 15461600 15460801 15460500 0 0 1 0 3 1 0 20 10 40 1514.53 1758.23 1387.46 
21365 1
15460500 864.8 8662.2 1448.8 0 0 0 
21365.5 1
15460500 832.571 8362.29 1445.71 -75.1249 -699.101 703.126 
21366 1
15460500 777.429 7893.43 1437.71 -105.034 -893.061 899.217 
21366.5 1
15460500 686.286 7393.71 1452.86 -185.627 -1017.75 1034.54 
21367 1
15460500 617.714 7055.43 1469.86 -134.983 -665.917 679.46 
21367.5 1
15460500 693 6786.67 1442.83 156.519 -558.757 580.265 
21368 1
15460500 834.714 6493.14 1486.14 291.593 -603.958 670.666 
21368.5 2
15460801 2147 6182.67 1843 0 0 0 
15460500 878 6159.43 1471.57 83.082 -640.526 645.892 
21369 2
15460801 2199.86 5928.57 1843 145.612 -699.987 714.972 
15460500 1003.57 5794 1435 249.15 -725.057 766.67 
21369.5 2
15460801 2131.57 5501.86 1843 -136.845 -855.139 866.019 
15460500 1484.14 5565.86 1476.29 963.069 -457.2 1066.08 
21370 2
15460801 2149.86 5246.86 1832.71 35.5753 -496.109 497.383 
15460500 2268.43 5540.57 1478.71 1525.85 -49.194 1526.64 
21370.5 2
15460801 2397.67 4827.83 1756.33 538.716 -910.921 1058.3 
15460500 2571.33 5179.67 1454.33 658.489 -784.576 1024.29 
21371 2
15460801 2678.14 4520.29 1659.86 554.301 -607.802 822.601 
15460500 2812.29 5021.43 1463.29 476.19 -312.724 569.696 
21371.5 2
15460801 2922.57 4251.14 1564.29 475.542 -523.624 707.335 
15460500 3057.86 4953.29 1427 477.765 -132.574 495.818 
21372 2
15460801 3246.43 3770.57 1447.86 635.014 -942.297 1136.29 
15460500 3345.29 4508.71 1399.71 563.585 -871.709 1038.03 
21372.5 2
15460801 3575.33 3348 1388.17 673.985 -865.925 1097.31 
15460500 3630.33 4178.83 1365.17 584.114 -675.986 893.39 
21373 2
15460801 3870.43 2978.71 1341.29 630.545 -789.072 1010.06 
15460500 3807.86 3919.14 1328.43 379.324 -554.894 672.157 
21373.5 2
15460801 4234.17 2471.33 1315.5 724.578 -1010.72 1243.61 
15460500 3913 3582.5 1286.33 209.448 -670.603 702.551 
21374 2
15460801 4610.86 2021.57 1320.29 750.379 -895.94 1168.66 
15460500 4027.29 3258 1255.57 227.661 -646.414 685.333 
21374.5 2
15460801 4832.43 1475.14 1294.29 421.238 -1038.84 1120.99 
15460500 4210.43 2883 1232.14 348.18 -712.928 793.408 
21375 2
15460801 5065 971.833 1272.17 482.513 -1044.21 1150.3 
15460500 4363.67 2498.33 1200.33 317.921 -798.064 859.057 
21375.5 2
15460801 5371.29 480.429 1293.14 623.8 -1000.82 1179.31 
15460500 4838 2114.71 1211.14 966.056 -781.302 1242.46 
21376 3
15461600 6226.33 713 1700.67 0 0 0 
15460801 5689.71 27.8571 1346.14 582.136 -827.37 1011.64 
15460500 5158.71 1666.43 1208.29 586.315 -819.535 1007.67 
21376.5 3
15461600 6587.67 259.833 1722.83 826.85 -1036.99 1326.29 
15460801 5966.5 -455.5 1367.83 580.264 -1013.33 1167.71 
15460500 5332.5 1260.5 1224.5 364.331 -851.003 925.712 
21377 3
15461600 7033.86 -382.714 1735.86 895.965 -1290.26 1570.83 
15460801 6231.14 -1038.43 1331.14 531.411 -1170.54 1285.52 
15460500 5651 862 1235 639.558 -800.201 1024.38 
21377.5 3
15461600 7438.57 -813.714 1792.71 767.959 -817.837 1121.88 
15460801 6613.29 -1480.14 1342.57 725.129 -838.168 1108.3 
15460500 6025 398 1284 709.677 -880.455 1130.86 
21378 3
15461600 7773.33 -1230.5 1804.83 710.747 -884.895 1134.99 
15460801 6986.83 -1884.5 1329.33 793.095 -858.508 1168.77 
15460500 6385.33 82.3333 1275.67 765.039 -670.205 1017.08 
21378.5 3
15461600 8130.57 -1704.14 1797.57 736.573 -976.583 1223.22 
15460801 7424.14 -2331.71 1347.29 901.669 -922.091 1289.67 
15460500 6760.86 -361.143 1356.14 774.276 -914.384 1198.17 
21379 3
15461600 8426.14 -2053 1782.86 568.407 -670.879 879.298 
15460801 7689.14 -2781.43 1270.29 509.615 -864.835 1003.82 
15460500 7169.57 -837.286 1368.71 785.989 -915.659 1206.74 
21379.5 3
15461600 8842 -2372.29 1756.71 813.81 -624.825 1026.01 
15460801 8028 -3183.86 1238.29 663.126 -787.531 1029.53 
15460500 7553.14 -1378.57 1370.57 750.629 -1059.27 1298.26 
21380 3
15461600 9316.86 -2791.86 1804 914.946 -808.423 1220.93 
15460801 8337.71 -3641.57 1237 596.752 -881.916 1064.84 
15460500 7892.14 -1580.14 1339.71 653.179 -388.384 759.925 
21380.5 3
15461600 9727.29 -3148.43 1778.71 839.322 -729.185 1111.83 
15460801 8733.86 -4092.29 1353.14 810.108 -921.706 1227.12 
15460500 8243.43 -1814.86 1316.29 718.376 -479.988 863.975 
21381 3
15461600 10018.6 -3346.57 1727.86 599.353 -407.701 724.876 
15460801 9138.43 -4461.71 1326.71 832.451 -760.141 1127.29 
15460500 8563 -2114.29 1312.71 657.554 -616.108 901.092 
21381.5 3
15461600 10358.6 -3584.71 1687 688.259 -482.071 840.293 
15460801 9494.57 -4897.29 1372 720.937 -881.724 1138.94 
15460500 8906 -2738.71 1435.43 694.332 -1264.03 1442.17 
21382 3
15461600 10736 -3836.29 1679.57 756.37 -504.151 908.991 
15460801 9812.71 -5257 1325.43 637.561 -720.87 962.361 
15460500 9381.86 -3170.14 1382.14 953.622 -864.586 1287.21 
21382.5 3
15461600 11165.1 -4102 1718.14 884.831 -547.865 1040.71 
15460801 10176.9 -5665.71 1300 750.81 -842.71 1128.66 
15460500 9806.71 -3439.29 1339.86 875.994 -554.934 1036.97 
21383 3
15461600 11427.6 -4399.29 1699.86 530.159 -600.577 801.1 
15460801 10605 -6036.29 1317.43 864.935 -748.629 1143.92 
15460500 10149.7 -3690.14 1327 692.929 -506.782 858.475 
21383.5 3
15461600 11740.8 -4677 1703.12 610.485 -541.353 815.938 
15460801 10855.9 -6484.12 1272.38 489.035 -872.981 1000.63 
15460500 10487.6 -3916.75 1300.75 658.695 -441.729 793.098 
21384 3
15461600 12116.1 -4964.71 1775.71 716.399 -549.073 902.612 
15460801 11133 -6995.86 1235 528.865 -976.588 1110.6 
15460500 10949.6 -4392.71 1324.43 881.577 -908.329 1265.8 
21384.5 3
15461600 12476.4 -5295.29 1744.86 742.857 -681.591 1008.17 
15460801 11769.7 -7449.71 1215.29 1312.81 -935.788 1612.2 
15460500 11275.4 -4569 1300.86 671.87 -363.476 763.888 
21385 3
15461600 12851.9 -5547.62 1783.75 733.294 -492.85 883.528 
15460801 12156 -7636.38 1250.88 754.464 -364.572 837.931 
15460500 11662.4 -4843.88 1276.88 755.755 -536.865 927.033 
21385.5 3
15461600 13190.6 -5814 1780.86 673.353 -529.573 856.651 
15460801 12454 -7948.14 1377.14 592.445 -619.817 857.417 
15460500 12010.4 -5140.57 1277.43 691.955 -589.854 909.247 
21386 3
15461600 13471.1 -6072.29 1793.57 577.307 -531.452 784.682 
15460801 12808.1 -8216.14 1374 728.689 -551.44 913.824 
15460500 12383.7 -5675.43 1274.14 768.078 -1100.53 1342.05 
21386.5 3
15461600 13726.6 -6438.12 1771.5 509.944 -730.218 890.652 
15460801 13223.6 -8538.75 1387.38 829.306 -643.926 1049.95 
15460500 12919.1 -6021.25 1322 1068.68 -690.262 1272.22 
21387 3
15461600 13970.9 -6872.86 1742.29 482.672 -859.154 985.454 
15460801 13623.4 -8820.43 1396.43 790.126 -556.677 966.534 
15460500 13300.1 -6302.86 1376.43 753 -556.536 936.344 
21387.5 3
15461600 14180.3 -7195.86 1730.14 445.593 -687.234 819.05 
15460801 13954.9 -9162 1403.43 705.167 -726.748 1012.63 
15460500 13571.3 -6505.14 1380.14 576.9 -430.395 719.759 
21388 3
15461600 14402.6 -7685.25 1772.88 422.698 -930.405 1021.92 
15460801 14323.8 -9581.88 1449.25 701.317 -798.241 1062.56 
15460500 13995.1 -6776.5 1386.38 805.778 -515.888 956.775 
21388.5 3
15461600 14615.9 -8167.12 1732.62 413.275 -933.866 1021.23 
15460801 14602.8 -9936.12 1502.88 540.698 -686.531 873.887 
15460500 14267.6 -7115 1357.25 528.101 -656.008 842.162 
21389 3
15461600 14900.1 -8721.43 1791.14 569.675 -1110.83 1248.39 
15460801 14921.7 -10566 1440.86 639.207 -1262.27 1414.89 
15460500 14570.6 -7544.57 1339 607.107 -860.865 1053.41 
21389.5 3
15461600 15164.7 -9309 1805.57 541.046 -1201.58 1317.77 
15460801 15176.7 -10898.9 1396.71 521.472 -680.689 857.48 
15460500 15079.7 -8038.43 1347 1041.19 -1009.93 1450.53 
21390 3
15461600 15548.4 -9713.43 1813.29 779.907 -822.009 1133.12 
15460801 15594.4 -11289.4 1397.71 849.013 -793.844 1162.33 
15460500 15428.9 -8424.14 1378.14 709.64 -783.972 1057.45 
21390.5 3
15461600 15844.1 -10109 1825.29 637.315 -852.525 1064.41 
15460801 16114.3 -11600.4 1350.71 1120.38 -670.259 1305.57 
15460500 15700.7 -8723.43 1346 585.899 -645.012 871.389 
21391 3
15461600 16298.5 -10521.9 1802.75 835.215 -758.961 1128.54 
15460801 16522.5 -11741 1369.38 750.394 -258.403 793.639 
15460500 16117.5 -9084.62 1372.5 766.15 -663.964 1013.82 
21391.5 3
15461600 16700.3 -10782.3 1761.14 781.684 -506.636 931.51 
15460801 17065.3 -11891.4 1282.14 1056 -292.663 1095.81 
15460500 16466.1 -9385.86 1347.29 678.293 -586.055 896.405 
21392 3
15461600 17055.3 -11113.4 1737.86 717.172 -668.975 980.746 
15460801 17577.9 -12194.7 1213.29 1035.5 -612.698 1203.19 
15460500 16895.3 -9888 1383.29 866.955 -1014.43 1334.42 
21392.5 3
15461600 17513.3 -11515.1 1747.71 929.006 -814.836 1235.72 
15460801 18096.3 -12511.3 1233.57 1051.58 -642.133 1232.13 
15460500 17305 -10450.9 1383.71 831.063 -1141.7 1412.14 
21393 3
15461600 17924.6 -11891.2 1740 812.923 -743.295 1101.51 
15460801 18631 -12839.2 1294.25 1056.75 -648.151 1239.68 
15460500 17627.5 -10856.9 1370.25 637.352 -802.407 1024.73 
21393.5 3
15461600 18546.7 -12262 1735 1244.18 -741.5 1448.38 
15460801 19037 -13145 1346.71 812 -611.5 1016.5 
15460500 18006.7 -11163.7 1420 758.429 -613.679 975.61 
21394 3
15461600 18882.9 -12622.4 1724.57 706.182 -757.203 1035.4 
15460801 19426.1 -13410.3 1397.57 817.527 -557.323 989.424 
15460500 18649.7 -11590.9 1417.29 1350.84 -897.359 1621.73 
21394.5 3
15461600 19203.9 -13004.2 1737.12 651.152 -774.486 1011.84 
15460801 19758.5 -13712.9 1357.88 674.152 -613.771 911.7 
15460500 19233.9 -11949.2 1371.62 1184.91 -726.963 1390.14 
21395 3
15461600 19580.4 -13347.1 1731.71 756.132 -688.54 1022.65 
15460801 20080.9 -14047.3 1379.14 647.303 -671.507 932.697 
15460500 19446.1 -12317.6 1348.14 426.241 -739.601 853.634 
21395.5 3
15461600 19893.2 -13707.6 1740.5 641.028 -738.693 978.051 
15460801 20531.8 -14438.5 1367.38 923.961 -801.669 1223.26 
15460500 19647.2 -12638.8 1336.88 412.105 -658.153 776.528 
21396 3
15461600 20125.9 -13942 1725.57 467.083 -470.633 663.069 
15460801 20944.7 -14684.6 1347 829.246 -494.119 965.299 
15460500 19892.9 -13022.1 1334.86 493.187 -769.865 914.29 
21396.5 3
15461600 20513.9 -14292.6 1679.38 729.357 -659.07 983.023 
15460801 21435.9 -14910.4 1301 923.234 -424.443 1016.13 
15460500 20202.8 -13409.4 1363.88 582.505 -727.88 932.267 
21397 3
15461600 21021.3 -14620.1 1689.14 970.193 -626.229 1154.75 
15460801 21995.6 -15180.3 1262.14 1070.17 -516.082 1188.11 
15460500 20412.4 -13796.9 1338.43 400.915 -740.884 842.402 
21397.5 3
15461600 21407.9 -14851.7 1642.43 795.414 -476.484 927.212 
15460801 22481.4 -15351.9 1218 999.706 -353.028 1060.21 
15460500 20637.9 -14135.1 1351.57 463.845 -696.061 836.453 
21398 3
15461600 21807.3 -15187.3 1613.43 828.69 -696.206 1082.33 
15460801 23006.4 -15515 1352 1089.21 -338.471 1140.59 
15460500 20875.6 -14528.6 1298.71 493.183 -816.242 953.667 
21398.5 3
15461600 22293.1 -15465.5 1580.12 916.678 -524.933 1056.34 
15460801 23590.1 -15639.9 1408.75 1101.31 -235.613 1126.24 
15460500 21216.1 -15042.8 1252.75 642.554 -970.148 1163.64 
21399 3
15461600 22691.3 -15600.4 1702.71 809.27 -274.245 854.475 
15460801 24057.6 -15720.9 1430.14 950.094 -164.598 964.247 
15460500 21743.9 -15596.4 1223.29 1072.63 -1125.36 1554.66 
21399.5 3
15461600 23121.1 -15773.1 1782.5 886.267 -356.075 955.122 
15460801 24484.2 -15775.1 1460.5 879.75 -111.892 886.837 
15460500 22170.6 -16062 1208.62 879.934 -959.941 1302.22 
21400 3
15461600 23617.6 -16004 1704.43 990.911 -460.828 1092.83 
15460801 24873 -15938 1402.57 775.948 -325.1 841.3 
15460500 22626 -16273.6 1277.86 908.932 -422.298 1002.24 
21400.5 3
15461600 24028 -16225.9 1680.12 834.204 -450.965 948.297 
15460801 25225 -16134.6 1372.38 715.447 -399.644 819.5 
15460500 23126.5 -16461.5 1347.62 1017.28 -381.969 1086.62 
21401 3
15461600 24507.7 -16375.1 1659.29 999.405 -310.975 1046.67 
15460801 25617.1 -16448.7 1275.71 816.964 -654.353 1046.71 
15460500 23583 -16825.1 1347.14 951.042 -757.589 1215.9 
21401.5 3
15461600 24898.9 -16493.6 1723 756.597 -229.172 790.544 
15460801 26017.5 -16816.1 1300.75 774.385 -710.659 1051.05 
15460500 23895.4 -17063.5 1360.25 604.207 -461.039 760.015 
21402 3
15461600 25467.8 -16668.1 1675.12 1093.99 -335.577 1144.3 
15460801 26451.4 -17127.9 1294.12 834.375 -599.519 1027.43 
15460500 24281.8 -17456.5 1340 743.029 -755.769 1059.85 
21402.5 3
15461600 26023.4 -16763.9 1722.71 1177.29 -202.822 1194.63 
15460801 26874.9 -17358.7 1362.43 897.208 -489.066 1021.85 
15460500 24685.6 -17838.6 1350.43 855.554 -809.473 1177.8 
21403 3
15461600 26570.2 -17015.5 1730.12 1080.67 -497.318 1189.61 
15460801 27287.2 -17498.8 1423.5 815.006 -276.75 860.712 
15460500 25287.4 -18132.4 1260.25 1189.34 -580.639 1323.5 
21403.5 3
15461600 26982.6 -17268.8 1728 788.48 -484.226 925.297 
15460801 27810.6 -17654.4 1438.38 1000.72 -297.562 1044.02 
15460500 25882.8 -18233.5 1293.25 1138.38 -193.356 1154.69 
21404 3
15461600 27392.6 -17494.1 1726.14 819.893 -450.786 935.645 
15460801 28275.4 -17853.9 1413.57 929.607 -398.964 1011.6 
15460500 26385.9 -18450.4 1342.43 1006.21 -433.857 1095.76 
21404.5 3
15461600 27776.9 -17683.6 1714.25 784.293 -386.698 874.443 
15460801 28703.9 -18054.9 1399.75 874.38 -410.241 965.836 
15460500 26851.6 -18630.2 1388.62 950.547 -366.983 1018.93 
21405 3
15461600 28155.1 -17890.9 1691.71 734.501 -402.393 837.503 
15460801 29227.9 -18185.4 1370 1017.44 -253.502 1048.55 
15460500 27366 -18792.7 1431.14 998.786 -315.465 1047.42 
21405.5 3
15461600 28580.4 -18129.2 1715 852.169 -477.741 976.948 
15460801 29751.6 -18330.6 1288 1049.63 -290.975 1089.22 
15460500 28008.1 -18762.4 1381.38 1286.82 60.8002 1288.26 
21406 3
15461600 29106.9 -18215.7 1655 1078.86 -177.181 1093.31 
15460801 30253.9 -18528.7 1205.14 1029.16 -405.921 1106.32 
15460500 28612.3 -18646.7 1346.43 1238.03 237.01 1260.52 
21406.5 3
15461600 29623.2 -18226.5 1597.12 1096.38 -22.8996 1096.61 
15460801 30818.1 -18662.2 1115.75 1198.02 -283.515 1231.11 
15460500 29074.4 -18612.4 1305.75 981.081 72.9072 983.787 
21407 3
15461600 30121.6 -18340.4 1519.71 962.01 -219.939 986.832 
15460801 31478.1 -18817.1 1044.86 1274.17 -299.021 1308.78 
15460500 29575.3 -18771.1 1253.86 967.009 -306.502 1014.42 
21407.5 3
15461600 30666 -18462.7 1427.14 1120.22 -251.617 1148.13 
15460801 32012.7 -18953 1056.14 1099.94 -279.541 1134.91 
15460500 30129 -19033.4 1184 1139.33 -539.683 1260.69 
21408 3
15461600 31272.6 -18688.9 1401.38 1218.12 -454.138 1300.02 
15460801 32627 -19183.4 1228.5 1233.51 -462.6 1317.4 
15460500 30807 -19330.6 1152 1361.45 -596.78 1486.5 
21408.5 3
15461600 31784.9 -18951.2 1439.5 966.509 -495.047 1085.92 
15460801 33397.8 -19375.5 1396.25 1454.25 -362.5 1498.74 
15460500 31471.5 -19452.4 1120.75 1253.77 -229.717 1274.64 
21409 3
15461600 32299.1 -19248.9 1555 1008.33 -583.578 1165.03 
15460801 33795.9 -19562.4 1439.75 780.637 -366.422 862.357 
15460500 32032.1 -19853.2 1125.88 1099.26 -786.029 1351.38 
21409.5 3
15461600 32772 -19425.7 1606.29 940.109 -351.569 1003.7 
15460801 34273.3 -19768.9 1459 949.127 -410.501 1034.1 
15460500 32522 -20031.1 1182.29 973.907 -353.664 1036.13 
21410 3
15461600 33444.7 -19587.1 1774.71 1449.82 -347.906 1490.97 
15460801 34807.7 -19870.1 1440.14 1151.79 -218.288 1172.29 
15460500 33084 -20194.1 1303.14 1211.21 -351.293 1261.12 
21410.5 3
15461600 33845.1 -19707 1736.75 815.5 -244.108 851.252 
15460801 35315.4 -19968.9 1420.38 1033.93 -201.084 1053.3 
15460500 33563.4 -20382.4 1355 976.324 -383.365 1048.89 
21411 3
15461600 34344.9 -19486.5 1750.88 948.292 418.406 1036.49 
15460801 36011.1 -19955.2 1390.5 1320.21 25.8539 1320.46 
15460500 34050.2 -20468.9 1377.38 923.861 -164.137 938.329 
21411.5 3
15461600 34784.9 -19471.2 1719.12 847.784 29.3834 848.293 
15460801 36720.8 -19858.5 1407.25 1367.29 186.416 1379.94 
15460500 34698.1 -20437.6 1421.88 1248.31 60.2119 1249.77 
21412 3
15461600 35130.3 -19453.9 1679.14 685.339 34.5096 686.207 
15460801 37322.7 -19754.4 1387.29 1194.37 206.491 1212.09 
15460500 35271.4 -20284.1 1405 1137.51 304.528 1177.57 
21412.5 3
15461600 35530.7 -19404.7 1687.14 848.366 104.116 854.731 
15460801 37795.7 -19598.4 1404 1002.12 330.508 1055.21 
15460500 35778.1 -20159.9 1389.43 1073.55 263.317 1105.37 
21413 3
15461600 35971.8 -19431.9 1705.88 889.185 -54.7595 890.869 
15460801 38168.9 -19347.4 1443.75 752.34 506.156 906.758 
15460500 36341.4 -20026 1388.5 1135.55 269.873 1167.18 
21413.5 3
15461600 36460.5 -19417.9 1718.12 952.729 27.2904 953.12 
15460801 38594 -19095.1 1419.38 828.704 491.715 963.605 
15460500 36913.1 -19999 1436 1114.52 52.6316 1115.76 
21414 3
15461600 36918.1 -19315.6 1673.43 928.282 207.512 951.193 
15460801 39256.6 -18867.9 1374.57 1343.96 460.99 1420.82 
15460500 37421.3 -19958.4 1453.43 1030.75 82.295 1034.03 
21414.5 3
15461600 37383.5 -19268 1683.25 963.472 98.4916 968.493 
15460801 39651.1 -18597.9 1330.38 816.881 558.969 989.819 
15460500 37812.1 -19880.5 1474.88 809.191 161.343 825.119 
21415 3
15461600 37810.1 -19237.2 1756.5 854.96 61.6232 857.178 
15460801 40133.5 -18457.6 1316 966.683 281.062 1006.71 
15460500 38094.1 -19756.8 1475.25 565.13 247.996 617.15 
21415.5 3
15461600 38296.6 -19201.2 1734.88 963.366 71.2871 966 
15460801 40643.6 -18267.5 1310.5 1010.15 376.485 1078.03 
15460500 38590.8 -19685.8 1458.5 983.416 140.594 993.415 
21416 3
15461600 38895.1 -19101.9 1708.75 1142.18 189.647 1157.81 
15460801 41109.2 -18021.2 1275.12 888.597 469.943 1005.21 
15460500 39109.5 -19612.9 1436 989.981 139.074 999.702 
21416.5 3
15461600 39438.5 -19032 1674.25 1088.93 140.03 1097.89 
15460801 41492.2 -17818.4 1329 767.535 406.563 868.564 
15460500 39619.5 -19553.6 1368.75 1022.04 118.737 1028.92 
21417 3
15461600 39941.4 -18902.2 1672.22 1001.88 258.521 1034.7 
15460801 41923.6 -17658.1 1339 859.174 319.251 916.571 
15460500 40146 -19432 1300.33 1048.8 242.281 1076.43 
21417.5 3
15461600 40354 -18683.6 1659.82 835.133 442.481 945.112 
15460801 42249.2 -17409.3 1390.64 659.162 503.721 829.597 
15460500 40648.5 -19148.1 1270.73 1017.11 574.715 1168.25 
21418 3
15461600 40742.5 -18561.9 1687 754.369 236.381 790.537 
15460801 42498.9 -17186.3 1337.7 484.89 432.957 650.053 
15460500 41380.4 -19037.9 1271.2 1421.25 213.963 1437.27 
21418.5 3
15461600 40977.4 -18471.1 1701.62 498.673 192.728 534.62 
15460801 42016.1 -16967.5 1351 -1025 464.544 1125.36 
15460500 41608.5 -18951.5 1270.25 484.289 183.439 517.866 
21419 3
15461600 41100.6 -18440.6 1701 248.348 61.6319 255.881 
15460801 41793.4 -16734 1351 -448.953 470.766 650.522 
15460500 41659.6 -18887.8 1270 102.935 128.472 164.623 
21419.5 3
15461600 41411 -18601.2 1701 600.473 -310.821 676.149 
15460801 41528.4 -16744 1351 -512.707 -19.3424 513.072 
15460500 41960.1 -18565.5 1302.38 581.372 623.361 852.392 
21420 3
15461600 41664.6 -18772.8 1701 528.385 -357.292 637.847 
15460801 41458.5 -17030.4 1351 -145.573 -596.615 614.118 
15460500 42443.4 -17990.1 1374.62 1006.77 1198.7 1565.4 
21420.5 3
15461600 41795.8 -18914 1701 258.12 -278.051 379.392 
15460801 41328.2 -16970.9 1351 -256.398 117.126 281.883 
15460500 42863.5 -17649.6 1398.25 827.018 670.276 1064.53 
21421 3
15461600 41785.5 -19031.1 1701 -20.297 -231.931 232.817 
15460801 41057.2 -16711 1351 -536.634 514.604 743.5 
15460500 43257.2 -17371.8 1391 779.703 550.248 954.311 
21421.5 3
15461600 41832.4 -19120.6 1701 91.3743 -174.464 196.944 
15460801 40677.2 -16617.1 1351 -740.741 182.992 763.009 
15460500 43194.6 -17172.9 1386 -122.076 387.671 406.437 
21422 2
15461600 41416.2 -19319.2 1701 -817.534 -390.226 905.891 
15460801 40273.2 -16632 1348.25 -793.713 -29.224 794.251 
21422.5 2
15461600 41137.4 -19555.2 1701 -556.637 -471.058 729.205 
15460801 40206.9 -16779.5 1333.38 -132.485 -294.411 322.847 
21423 2
15461600 41082 -19549.4 1736.71 -113.94 11.9782 114.568 
15460801 40174.3 -16941.9 1331.57 -67.0561 -334.068 340.732 
21423.5 2
15461600 41103.1 -19221.6 1777.75 44.2872 687.219 688.645 
15460801 40205.1 -16970 1328.75 64.6526 -58.9997 87.5267 
21424 2
15461600 41211.9 -18986.2 1776.62 210.756 456.153 502.487 
15460801 40221.5 -16971.4 1326.62 31.7345 -2.66473 31.8462 
21424.5 2
15461600 41369.9 -18809.4 1770.5 312.871 350.248 469.64 
15460801 40237 -16984.2 1322.62 30.6931 -25.495 39.9007 
21425 2
15461600 41366 -18713.4 1770.29 -7.75 191.893 192.049 
15460801 40201.7 -17003.6 1322.43 -70.5714 -38.6429 80.4587 
21425.5 2
15461600 41349.1 -18716.2 1770 -33.75 -5.64286 34.2185 
15460801 40204.2 -16711.4 1315.75 5.07143 584.393 584.415 
21426 2
15461600 41519.7 -18757.4 1770 351.73 -84.9043 361.833 
15460801 40178.7 -16614.6 1310 -52.651 199.595 206.423 
21426.5 2
15461600 41700.9 -18829.5 1770 366.722 -145.894 394.677 
15460801 40243.6 -16533.4 1302.5 131.398 164.365 210.432 
21427 2
15461600 41834 -18860.9 1770 261.029 -61.4846 268.173 
15460801 40221 -16490.6 1301 -44.3627 83.9286 94.9319 
21427.5 2
15461600 41827.4 -18902 1770 -13.33 -82.7824 83.8488 
15460801 40265.2 -16582.2 1291.25 89.0342 -184.464 204.827 
21428 2
15461600 41863.4 -18898.7 1770 71.2521 6.49351 71.5474 
15460801 40284.7 -16611.6 1284.29 38.467 -57.9475 69.553 
21428.5 2
15461600 41791.4 -18802.5 1770 -140.455 187.552 234.315 
15460801 40304.5 -16893.8 1270 38.5686 -550.056 551.406 
21429 2
15461600 41548.4 -18611.3 1770 -485.893 382.429 618.339 
15460801 40058.3 -16767.6 1266.57 -492.429 252.357 553.326 
21429.5 2
15461600 41503 -18627.9 1770 -97.4862 -35.561 103.77 
15460801 39835.1 -16687.9 1261.71 -478.847 171.061 508.485 
21430 2
15461600 41406 -18736.4 1770.38 -189.453 -211.949 284.28 
15460801 39602.1 -16612.5 1247.38 -455.113 147.182 478.32 
21430.5 2
15461600 41225.9 -19292 1772.38 -343.75 -1060.35 1114.68 
15460801 39397 -16697 1223.88 -391.46 -161.26 423.374 
21431 2
15461600 41206.4 -19380.3 1776.71 -38.8152 -176.219 180.443 
15460801 39346.1 -16653.7 1191.29 -101.511 86.3986 133.301 
21431.5 2
15461600 41206.4 -19451.2 1784 -0.108007 -143.073 143.073 
15460801 39332.5 -16583.5 1157.12 -27.5058 141.561 144.209 
21432 2
15461600 41189.3 -19585 1798.57 -34.6639 -271.298 273.504 
15460801 39404.3 -16582 1125.29 145.61 3.0426 145.642 
21432.5 2
15461600 41269 -19450.9 1805.57 167.467 281.813 327.816 
15460801 39593.1 -16754.3 1107.86 396.759 -361.945 537.049 
21433 2
15461600 41314.2 -19085.1 1807 88.3789 714.321 719.767 
15460801 39631 -16833.4 1096.75 73.9397 -154.471 171.256 
21433.5 2
15461600 41457.1 -18756.8 1807 274.76 631.49 688.675 
15460801 39835 -16817.9 1085.25 392.308 29.8077 393.438 
21434 2
15461600 41587 -18711.7 1807 258.715 89.7126 273.828 
15460801 39987 -16740 1077.43 302.789 155.129 340.215 
21434.5 2
15461600 41599.6 -18671.2 1807 26.5231 85.009 89.0506 
15460801 40161.6 -16700.4 1073.38 366.859 83.2458 376.186 
21435 2
15461600 41443.1 -18666.4 1807 -303.883 9.46602 304.031 
15460801 40525.8 -16812.6 1070.5 707.039 -217.961 739.872 
21435.5 2
15461600 41424.9 -18702.5 1807 -35.8546 -70.9725 79.5151 
15460801 40425.2 -16742.1 1063.5 -197.446 138.507 241.183 
21436 2
15461600 41446.6 -18788.4 1807 44.8273 -177.538 183.11 
15460801 40366.4 -16736.4 1061.86 -121.532 11.7695 122.1 
21436.5 2
15461600 41509.9 -19195.1 1807 129.191 -829.993 839.987 
15460801 40246.9 -16684 1056.12 -243.987 106.997 266.417 
21437 2
15461600 41286.5 -19312 1809.88 -434.582 -227.383 490.474 
15460801 40230.2 -16609.2 1054.5 -32.3444 145.428 148.981 
21437.5 2
15461600 41077.6 -19567.4 1816.57 -422.078 -516.017 666.651 
15460801 40208.6 -16371.7 1053 -43.7951 479.87 481.864 
21438 2
15461600 41104.9 -19552.5 1823.12 54.7166 29.917 62.3613 
15460801 40306.9 -16434.9 1050.88 197.001 -126.575 234.159 
21438.5 2
15461600 41173.4 -19565.5 1829.5 132.239 -25.0965 134.6 
15460801 40340.9 -16609.5 1044.75 65.6371 -337.114 343.444 
21439 2
15461600 41233.7 -19612 1831 123.646 -95.2869 156.102 
15460801 40341.9 -16881.4 1033.43 2.01259 -557.231 557.234 
21439.5 2
15461600 41286.5 -19647.8 1830 109.742 -74.3243 132.542 
15460801 40328.9 -16969.6 1024.38 -26.9899 -183.361 185.336 
21440 2
15461600 41324 -19549.5 1829.38 70.3565 184.334 197.304 
15460801 40476.9 -17021.1 1022.12 277.674 -96.6229 294.004 
21440.5 2
15461600 41410.1 -19162.6 1827.57 181.353 814.586 834.53 
15460801 40698.4 -16983.3 1022 466.429 79.6617 473.182 
21441 2
15461600 41351.5 -18849.2 1827.38 -119.679 639.431 650.535 
15460801 40735 -16896 1022 74.6356 178.134 193.138 
21441.5 2
15461600 41345.1 -18746.4 1827 -12.4406 201.216 201.6 
15460801 40679.1 -16838.9 1021.14 -109.309 111.826 156.376 
21442 2
15461600 41426.5 -18694.4 1827 162.066 103.692 192.399 
15460801 40939.5 -16839.8 1021 518.64 -1.7786 518.643 
21442.5 2
15461600 41401.9 -18621 1827 -48.2248 143.591 151.473 
15460801 41123.6 -16820.6 1021 360.218 37.5315 362.168 
21443 2
15461600 41411.6 -18664.9 1827 20.5811 -92.9177 95.1697 
15460801 41306.3 -16830.4 1021 387.107 -20.8838 387.669 
21443.5 2
15461600 41443.3 -19106.7 1827 64.0693 -892.641 894.937 
15460801 41122.7 -16543.4 1021 -370.851 579.798 688.256 
21444 2
15461600 41339.6 -19347.7 1828.14 -208.681 -484.909 527.906 
15460801 40951.7 -16373.4 1021 -344.064 342.052 485.16 
21444.5 2
15461600 41246.7 -19442.7 1829.14 -182.79 -187.008 261.503 
15460801 41456 -16875 1021 992.688 -987.345 1400.1 
21445 2
15461600 41190.2 -19506.8 1827 -107.143 -121.51 162.001 
15460801 41640 -17163.4 1021 349.146 -547.201 649.101 
21445.5 2
15461600 41114.6 -19606.1 1827.71 -147.81 -194.127 243.994 
15460801 41680.1 -17240.9 1021 78.404 -151.332 170.437 
21446 2
15461600 41042.8 -19569.9 1829 -143.356 72.3909 160.597 
15460801 41573.4 -17135.8 1021 -213.109 209.795 299.048 
21446.5 2
15461600 40950.9 -19574 1829 -176.717 -7.93269 176.895 
15460801 41459.7 -16837 1021 -218.578 574.519 614.694 
21447 2
15461600 40978.4 -19189.1 1829 57.6808 805.14 807.204 
15460801 41548.6 -16762.3 1021 185.894 156.306 242.874 
21447.5 2
15461600 41174.9 -18935.6 1829 401.694 518.551 655.937 
15460801 41481.1 -17039.9 1021 -137.891 -567.631 584.139 
21448 2
15461600 41510.1 -18775.9 1829 692.739 329.988 767.32 
15460801 41489.3 -17133.6 1021 16.8241 -193.625 194.354 
21448.5 2
15461600 41585.9 -18815.1 1829 150.825 -78.2584 169.92 
15460801 41417 -17148.6 1021 -143.995 -29.8805 147.063 
21449 2
15461600 41735.6 -18856 1829 290.248 -79.1805 300.854 
15460801 41409.6 -17091.9 1021 -14.2926 109.877 110.802 
21449.5 2
15461600 41862.7 -18981.7 1829 239.791 -237.197 337.286 
15460801 41294.1 -17015.3 1021 -217.891 144.508 261.456 
21450 2
15461600 41917.8 -19068.7 1829 119.048 -187.802 222.356 
15460801 41133.3 -16869.8 1021 -347.321 314.152 468.32 
21450.5 2
15461600 41840.3 -18791.6 1829 -158.909 567.818 589.635 
15460801 40985.7 -16710.9 1021 -302.498 325.771 444.558 
21451 2
15461600 41739.6 -18613.9 1829 -193.681 341.758 392.825 
15460801 40869.3 -16571 1021 -223.901 268.956 349.956 
21451.5 2
15461600 41591.5 -18693.2 1829 -300.958 -161.198 341.41 
15460801 40758.2 -16515.3 1021 -225.852 113.144 252.607 
21452 2
15461600 41388.6 -18728.6 1829 -411.62 -71.8149 417.838 
15460801 40848.9 -16575.1 1021 183.956 -121.317 220.359 
21452.5 2
15461600 41268.1 -18737.7 1829 -239.898 -18.2129 240.588 
15460801 40828.4 -16793 1021 -40.6944 -433.978 435.882 
21453 2
15461600 41044.3 -19081.4 1829 -432.157 -663.541 791.862 
15460801 40747.6 -16981.1 1021 -156.095 -363.21 395.332 
21453.5 2
15461600 40952.7 -19385.7 1829 -188.517 -626.004 653.774 
15460801 40629 -17150.8 1021 -243.974 -349.157 425.951 
21454 2
15461600 40882.4 -19602.3 1829 -146.942 -453.178 476.405 
15460801 39881 -16908.1 1019.71 -1564.85 507.721 1645.16 
21454.5 2
15461600 40882 -19455 1829 -0.827358 284.335 284.337 
15460801 39517.3 -16541 1014.29 -702.151 708.77 997.683 
21455 2
15461600 41007.4 -19588.7 1829 249.361 -265.834 364.484 
15460801 39377.3 -16462.4 1012.71 -278.33 156.206 319.167 
21455.5 2
15461600 41381.3 -19788.4 1829 728.766 -389.307 826.232 
15460801 39099.3 -16485.3 1007.14 -541.91 -44.5558 543.739 
21456 2
15461600 41558.7 -19617.7 1829 352.041 338.719 488.532 
15460801 39122.4 -16788.3 1001.29 45.9184 -601.19 602.942 
21456.5 2
15461600 41520.7 -19695.3 1829.71 -75.0988 -153.303 170.709 
15460801 39030.6 -16959.3 1010.43 -181.536 -337.945 383.617 
21457 2
15461600 41556.5 -19642 1829.17 74.5536 111.012 133.723 
15460801 38966.2 -16899.7 1031.33 -134.177 124.206 182.84 
21457.5 2
15461600 41641.3 -19542.3 1829 181.554 213.521 280.273 
15460801 38905.7 -16586.7 1025.29 -129.448 670.134 682.522 
21458 2
15461600 41719.3 -19422.9 1829 149.425 228.79 273.264 
15460801 38850.9 -16333.3 1024.71 -105.09 485.495 496.739 
21458.5 2
15461600 41781.9 -19125 1829 121.972 580.618 593.291 
15460801 38941.4 -16472.9 1028.57 176.552 -272.069 324.334 
21459 2
15461600 41864.7 -18758.4 1829 166.046 734.612 753.144 
15460801 39291.9 -16438.6 1036.57 702.262 68.7088 705.615 
21459.5 2
15461600 41819.1 -18551.1 1828.57 -91.693 417.074 427.034 
15460801 39809 -16508.9 1027.86 1040.53 -141.42 1050.1 
21460 2
15461600 41775.3 -18453.7 1820.33 -87.9709 195.735 214.595 
15460801 40314.8 -16540.2 1023 1015.73 -62.8705 1017.67 
21460.5 2
15461600 41387.1 -18447.3 1794.29 -770.219 12.6606 770.323 
15460801 40709.1 -16611.3 1022.29 782.36 -141.109 794.984 
21461 2
15461600 40875.2 -18703.2 1730.33 -1032.21 -515.889 1153.95 
15460801 40988.7 -16677 1021.5 563.556 -132.488 578.92 
21461.5 2
15461600 40465.6 -18955.4 1682.43 -825.797 -508.593 969.849 
15460801 40995.6 -16589.3 1022.29 13.9209 176.843 177.39 
21462 2
15461600 40062.6 -19022.6 1660 -812.5 -135.369 823.7 
15460801 41154 -16453.3 1021 319.412 274.194 420.959 
21462.5 2
15461600 39698.5 -19137 1644.83 -731.067 -229.776 766.326 
15460801 41183.7 -16503.3 1021 59.5716 -100.497 116.827 
21463 2
15461600 39505.9 -19143.7 1633 -383.751 -13.3751 383.984 
15460801 41321.9 -16612.7 1021 275.28 -217.89 351.077 
21463.5 2
15461600 39334.8 -18993.7 1625 -341.365 299.496 454.123 
15460801 41236.3 -16699.5 1021 -170.706 -173.225 243.203 
21464 2
15461600 39103.3 -18965.9 1614 -465.891 55.9548 469.239 
15460801 41323.6 -16788.6 1021 175.529 -179.218 250.858 
21464.5 2
15461600 38761 -18899.7 1599.83 -671.148 129.785 683.582 
15460801 40995.8 -16512.7 1021 -642.624 540.99 840.021 
21465 2
15461600 38298.6 -18833.1 1598.29 -975.588 140.346 985.631 
15460801 40696.1 -16605.9 1021 -632.258 -196.604 662.121 
21465.5 2
15461600 37837 -18750.7 1624.71 -867.615 154.941 881.342 
15460801 40379.4 -16732.7 1021 -595.328 -238.453 641.307 
21466 2
15461600 37435.8 -18674.5 1639.5 -805.556 153.041 819.964 
15460801 40071.7 -16754.5 1018.67 -617.996 -43.7464 619.542 
21466.5 2
15461600 36974 -18637.9 1634 -964.161 76.4987 967.191 
15460801 40272.4 -16751.9 1015.86 419.127 5.51745 419.163 
21467 2
15461600 36646.7 -18533.3 1611.86 -662.522 211.683 695.518 
15460801 40582.6 -16774 1017 627.82 -44.8236 629.418 
21467.5 2
15461600 36413 -18402.4 1618.71 -449.451 251.648 515.105 
15460801 40665.7 -16800.1 1016.29 159.89 -50.2747 167.608 
21468 2
15461600 36095.7 -18367.7 1659.86 -611.34 66.8869 614.989 
15460801 40773.7 -16739.9 1016 208.092 116.157 238.317 
21468.5 2
15461600 35794.2 -18335.7 1644.5 -614.15 65.2701 617.609 
15460801 40824 -16650.8 1016 102.415 181.311 208.237 
21469 2
15461600 35305.9 -18278.3 1672.43 -970.794 114.077 977.474 
15460801 40985.1 -16721.6 1016 320.364 -140.632 349.872 
21469.5 2
15461600 34846.9 -18281.9 1688.29 -864.407 -6.72585 864.433 
15460801 41141.6 -16748 1016 294.592 -49.7713 298.767 
21470 2
15461600 34290.9 -18340.1 1668.71 -1130.08 -118.467 1136.27 
15460801 41054.6 -16745.7 1014 -176.829 4.64576 176.89 
21470.5 2
15461600 33729.7 -18310 1649.43 -1122.29 60.2857 1123.9 
15460801 41055 -16848.9 1014 0.857143 -206.286 206.287 
21471 2
15461600 33094.9 -18575.6 1632.29 -1277.38 -534.349 1384.64 
15460801 41039.6 -16850.3 1014 -31.0434 -2.87439 31.1762 
21471.5 2
15461600 32557 -18686.3 1622.14 -1073.57 -220.987 1096.08 
15460801 40961 -16957.9 1014 -156.829 -214.713 265.89 
21472 2
15461600 32023.9 -18607.4 1585.14 -1049.49 155.231 1060.91 
15460801 40940 -17019.7 1014 -41.3386 -121.766 128.592 
21472.5 2
15461600 31442.8 -18400.2 1484.17 -1241.5 442.867 1318.13 
15460801 40915.7 -17062.7 1014 -51.9943 -91.7786 105.483 
21473 2
15461600 31087.4 -18401.6 1554.29 -719.443 -2.84365 719.448 
15460801 40711.3 -16681.3 1014 -413.727 772.026 875.896 
21473.5 2
15461600 30731.1 -18503.1 1510.86 -709.732 -202.334 738.01 
15460801 40680 -16436.1 1014 -62.3221 488.332 492.293 
21474 2
15461600 29913.4 -18353.6 1498.29 -1665.41 304.626 1693.04 
15460801 40576.6 -16305.6 1014 -210.649 265.93 339.251 
21474.5 2
15461600 29267.6 -17914.4 1534.86 -1246.83 847.766 1507.74 
15460801 40571 -16295.6 1014 -10.7557 19.305 22.099 
21475 2
15461600 28926.7 -17778.5 1616 -697.147 277.973 750.521 
15460801 40604.8 -16325.8 1014 69.1888 -61.8853 92.8272 
21475.5 2
15461600 28513.7 -17681.9 1669 -824.256 192.9 846.527 
15460801 40714.7 -16288.1 1014 219.323 75.2305 231.867 
21476 2
15461600 28124.3 -17693.3 1679.83 -811.21 -23.9087 811.563 
15460801 40920.7 -16309.7 1014 429.067 -44.8413 431.404 
21476.5 2
15461600 27656.1 -17623.7 1689.43 -907.346 134.921 917.322 
15460801 41119.6 -16445.9 1014 385.474 -263.935 467.175 
21477 2
15461600 27086.3 -17704.3 1674.83 -1165.25 -164.865 1176.86 
15460801 41173 -16713.7 1013.5 109.261 -547.668 558.46 
21477.5 2
15461600 26612.7 -17830.4 1694 -898.708 -239.27 930.014 
15460801 41094.7 -16812.4 1009 -148.55 -187.404 239.139 
21478 2
15461600 25989.1 -17985.4 1707.71 -1190.02 -295.802 1226.23 
15460801 40797.1 -16949 1010 -567.884 -260.632 624.838 
21478.5 2
15461600 25137 -18113.1 1651.71 -1732 -259.582 1751.34 
15460801 40376.3 -16786.7 1008.14 -855.401 329.849 916.794 
21479 2
15461600 24637.2 -18276.3 1615.5 -1077.23 -351.704 1133.19 
15460801 40029.3 -16632 1005 -747.742 333.436 818.717 
21479.5 2
15461600 24139.4 -18630.1 1606 -1041.29 -740.187 1277.56 
15460801 39997.3 -16594.6 1002.57 -67.0452 78.3025 103.084 
21480 2
15461600 23859.4 -18936.4 1555 -552.268 -604.114 818.507 
15460801 39643.4 -16574.6 996.286 -697.943 39.4477 699.057 
21480.5 2
15461600 23365.7 -19176.3 1525.86 -964.286 -468.471 1072.06 
15460801 39736.7 -16727.1 997 182.199 -297.991 349.278 
21481 1
15460801 39533 -16732.3 992 -391.758 -9.89011 391.883 
21481.5 1
15460801 39013 -16587 1011.14 -1090.15 304.582 1131.9 
21482 1
15460801 38861.4 -16516.4 1035.29 -306.205 142.569 337.768 
21482.5 1
15460801 38782.6 -16451 1064.71 -149.351 123.918 194.065 
21483 1
15460801 38805.7 -16490.6 1080 45.7369 -78.2044 90.5969 
21483.5 1
15460801 38767.7 -16691.3 1079.67 -77.1757 -407.225 414.473 
21484 1
15460801 38742.7 -16702 1078.86 -51.8761 -22.176 56.4172 
21484.5 1
15460801 38908.1 -16669 1062.29 325.647 64.9606 332.063 
21485 1
15460801 38948.9 -16815.4 1051.29 79.5201 -285.993 296.843 
21485.5 1
15460801 38985.7 -16916.3 1065.57 71.9866 -196.987 209.728 
21486 1
15460801 38921.3 -16927 1081.33 -130.59 -21.7328 132.386 
21486.5 1
15460801 38950.3 -16812.1 1078.29 58.8463 233.449 240.752 
21487 1
15460801 39397.9 -16443 1075.14 874.163 720.982 1133.13 
21487.5 1
15460801 39794.5 -16471.5 1070.17 811.131 -58.2822 813.222 
21488 1
15460801 39982.6 -16519.3 1063.57 382.259 -97.1254 394.405 
21488.5 1
15460801 40081.3 -16591.1 1060 196.642 -143.142 243.223 
21489 1
15460801 40325.7 -16751.6 1058.57 494.795 -324.754 591.851 
21489.5 1
15460801 40475.4 -16809.6 1051.86 294.134 -113.949 315.435 
21490 1
15460801 40547.3 -16839.3 1047.86 149.391 -61.7761 161.66 
21490.5 1
15460801 40776 -16886.3 1046 452.005 -92.8854 461.45 
21491 1
15460801 41110.7 -16880 1046 661.491 12.4224 661.607 
21491.5 1
15460801 41232.7 -16880.4 1046 235.521 -0.827358 235.523 
21492 1
15460801 41184.2 -16871 1046 -96.7084 18.782 98.5154 
21492.5 1
15460801 41309.9 -16807.4 1046 261.311 132.165 292.833 
21493 1
15460801 41622.9 -17055.3 1046 623.506 -493.739 795.323 
21493.5 1
15460801 41775.3 -17085.1 1046 298.295 -58.4289 303.963 
21494 1
15460801 41695.7 -16980.9 1046 -153.613 201.324 253.235 
21494.5 1
15460801 41557.8 -16773.7 1046 -284.878 428.079 514.206 
21495 1
15460801 41382.9 -16618.3 1046 -369.929 328.501 494.732 
21495.5 1
15460801 40927.9 -16381.6 1046 -926.68 482.106 1044.59 
21496 1
15460801 40758 -16347.2 1046 -323.537 65.3742 330.076 
21496.5 1
15460801 40329 -16644.5 1046.67 -842.829 -583.988 1025.38 
21497 1
15460801 40251.9 -16707.3 1042 -160.714 -130.804 207.216 
21497.5 1
15460801 40047.7 -16527.6 1039.14 -398.717 351.004 531.205 
21498 1
15460801 39887.1 -16655.6 1033.43 -315.464 -251.473 403.431 
21498.5 1
15460801 39764 -16778.3 1023.5 -250.8 -250.024 354.137 
21499 1
15460801 39353.6 -16675.4 1022.57 -837.609 210.01 863.535 
21499.5 1
15460801 39155.4 -16596.6 1039.86 -393.141 156.463 423.131 
21500 1
15460801 38841.4 -16756 1086 -596.958 -303.096 669.497 
21500.5 1
15460801 38882.4 -16806.1 1071.43 82 -100.286 129.542 
21501 1
15460801 38863.1 -16647 1056.86 -39.1191 322.805 325.167 
21501.5 1
15460801 38838.3 -16532.5 1052.67 -52.4514 242.072 247.689 
21502 1
15460801 38942.4 -16452.4 1061.86 215.073 165.437 271.34 
21502.5 1
15460801 39319.4 -16491.6 1065.86 715.37 -74.2749 719.216 
21503 1
15460801 39679.7 -16556.5 1059 720.476 -129.857 732.085 
21503.5 1
15460801 40236.3 -16575.4 1046.71 1169.37 -39.7659 1170.04 
21504 1
15460801 40526.4 -16724.9 1037 549.513 -283.009 618.109 
21504.5 1
15460801 41114.1 -16811.6 1041.29 1138.98 -168.051 1151.31 
21505 1
15460801 41484.6 -16910.7 1037.71 726.331 -194.398 751.895 
21505.5 1
15460801 41051.1 -16854.9 1027.86 -879.165 113.3 886.436 
21506 1
15460801 41042.3 -16899.9 1026 -16.9677 -86.2069 87.8609 
21506.5 1
15460801 41342.3 -17040 1026 650.863 -303.998 718.357 
21507 1
15460801 41738.4 -17077.6 1026 842.756 -79.9392 846.539 
21507.5 1
15460801 41793.6 -17189.1 1026.71 111.4 -225.397 251.423 
21508 1
15460801 41671 -17243.4 1027 -243.681 -107.924 266.511 
21508.5 1
15460801 41257.4 -16910.3 1027 -786.257 633.351 1009.62 
21509 1
15460801 40885.1 -16655.3 1026.71 -727.121 498.047 881.337 
21509.5 1
15460801 40316.8 -16599.2 1025 -1188.93 117.404 1194.71 
21510 1
15460801 40183.7 -16684.4 1027.43 -268.385 -171.899 318.716 
21510.5 1
15460801 40202.1 -16719.1 1025 36.2767 -68.3352 77.3673 
21511 1
15460801 40087.9 -16717.4 1024.86 -230.415 3.45622 230.441 
21511.5 1
15460801 40425.7 -16708.7 1024.86 671.684 17.3246 671.908 
21512 1
15460801 40816.9 -16684.4 1023.86 760.978 47.2485 762.444 
21512.5 1
15460801 41031 -16749 1023.29 429.144 -129.402 448.229 
21513 1
15460801 41202.9 -16821.1 1022.71 345.789 -145.157 375.021 
21513.5 1
15460801 41570.2 -16928.2 1023 740.543 -215.774 771.338 
21514 1
15460801 41800 -16926.7 1023.86 465.25 2.94004 465.259 
21514.5 1
15460801 41860.3 -16923 1024 115.712 7.12915 115.931 
21515 1
15460801 41823.3 -16928.3 1024 -73.2673 -10.4668 74.0112 
21515.5 1
15460801 41608 -16785.8 1024 -457.082 302.447 548.086 
21516 1
15460801 41493.1 -16731.7 1024 -236.819 111.586 261.791 
21516.5 1
15460801 41217.9 -16569.3 1024 -532.468 314.175 618.246 
21517 1
15460801 40600.4 -16484.3 1024 -1208.28 166.341 1219.67 
21517.5 1
15460801 40337.7 -16706.5 1024 -540.662 -457.231 708.079 
21518 1
15460801 40191.4 -16776 1017.29 -278.549 -132.381 308.406 
21518.5 1
15460801 39948.3 -16737.4 1021.29 -471.207 74.7508 477.099 
21519 1
15460801 39720.4 -16705 1017 -459.389 65.3802 464.019 
21519.5 1
15460801 39884.2 -16872.8 1011.5 343.988 -352.591 492.593 
21520 1
15460801 39760.6 -16785.6 1031.86 -264.092 186.457 323.282 
21520.5 1
15460801 39542.3 -16671.7 1027.14 -420.589 219.378 474.365 
21521 1
15460801 39461.6 -16657.4 1031.57 -159.514 28.2326 161.994 
21521.5 1
15460801 39397.3 -16489.4 990.429 -127.298 332.673 356.197 
21522 1
15460801 39510.7 -16392.9 975.571 222.409 189.356 292.098 
21522.5 1
15460801 39565.7 -16405.1 968.143 110.22 -24.6207 112.937 
21523 1
15460801 39427.4 -16341.4 955.143 -276.019 127.174 303.908 
21523.5 1
15460801 39546.4 -16304.7 952.286 232.877 71.8479 243.708 
21524 1
15460801 39516.4 -16362 947.429 -58.4795 -111.668 126.054 
21524.5 1
15460801 39544.6 -16409.6 939.143 56.5118 -95.525 110.989 
21525 1
15460801 39523.8 -16349.2 934.333 -43.2946 126.106 133.331 
21525.5 1
15460801 39530.3 -16356.7 932.571 13.527 -15.8231 20.8171 
21526 1
15460801 39830.6 -16660.1 935.857 602.983 -609.294 857.221 
21526.5 1
15460801 40200.6 -16863.3 949.857 737.052 -404.667 840.833 
21527 1
15460801 40494.3 -16895.4 958.714 583.925 -63.9023 587.411 
21527.5 1
15460801 40829.3 -16948.3 960 664.683 -104.875 672.905 
21528 1
15460801 41364.9 -17011 958.429 1035.92 -121.304 1043 
21528.5 1
15460801 41613.6 -16983.3 957 506.546 56.4446 509.682 
21529 1
15460801 41721.1 -16984.3 957.571 217.316 -2.0202 217.325 
21529.5 1
15460801 41725.4 -16935.3 959 8.80024 100.616 101 
21530 1
15460801 41705 -16921.3 959 -40.4526 27.7228 49.0405 
21530.5 1
15460801 41537.8 -16998.9 959 -321.635 -149.21 354.56 
21531 1
15460801 41415.9 -17070.3 959 -237.146 -138.931 274.845 
21531.5 1
15460801 41379.4 -17058.4 959 -78.1729 25.4445 82.2096 
21532 1
15460801 40702.5 -16805.5 961 -1356.57 506.871 1448.17 
21532.5 1
15460801 40243.5 -16597.5 959.875 -861.163 390.244 945.459 
21533 1
15460801 40112.7 -16572.6 959.429 -270.778 51.6119 275.653 
21533.5 1
15460801 40039 -16634.7 985.857 -149.219 -125.795 195.169 
21534 1
15460801 39921.9 -16665 987.125 -238.059 -61.5563 245.889 
21534.5 1
15460801 39782 -16715.5 991.25 -268.474 -96.929 285.436 
21535 1
15460801 39273.3 -16570.1 991.857 -1013.38 289.556 1053.93 
21535.5 1
15460801 38812.1 -16641.3 1017.86 -954.747 -147.294 966.042 
21536 1
15460801 39133.9 -16716.7 1037.71 661.964 -155.203 679.914 
21536.5 1
15460801 39390.3 -16732.1 1034.86 522.258 -31.4228 523.202 
21537 1
15460801 39714.6 -16721.8 1021.75 607.377 19.4623 607.689 
21537.5 1
15460801 40259.6 -16674.2 1020.22 1070.59 93.3748 1074.65 
21538 1
15460801 40520 -16718.1 1018.7 516.755 -87.0591 524.037 
21538.5 1
15460801 40677.1 -16687.2 1017.8 313.573 61.6766 319.581 
21539 1
15460801 40888.1 -16743.4 1018.71 442.438 -117.88 457.872 
21539.5 1
15460801 41004.6 -16800.5 1019 242.671 -118.899 270.234 
21540 1
15460801 41214.5 -16872.8 1019 406.734 -140.019 430.161 
21540.5 1
15460801 41605.6 -16967.4 1019 755.068 -182.674 776.851 
21541 1
15460801 41707 -16989.9 1019 207.736 -46.07 212.783 
21541.5 1
15460801 41617 -16950 1019 -175.097 77.5431 191.499 
21542 1
15460801 41001.9 -16561.9 1019 -1268.34 800.295 1499.72 
21542.5 1
15460801 40513.9 -16660.9 1019 -987.818 -200.441 1007.95 
21543 1
15460801 40427 -16728.5 1019 -181.747 -141.475 230.319 
21543.5 1
15460801 40244.5 -16794.3 1018.33 -332.423 -119.915 353.39 
21544 1
15460801 40100 -16710.9 1015.29 -305.497 176.482 352.809 
21544.5 1
15460801 39741.1 -16678.3 1021.57 -698.166 63.3685 701.036 
21545 1
15460801 39192.4 -16589.9 1027.71 -1045.17 168.435 1058.66 
21545.5 1
15460801 39123.6 -16580 1038.57 -140.239 20.0756 141.668 
21546 1
15460801 38950 -16677.6 1058.29 -345.072 -193.979 395.857 
21546.5 1
15460801 38956.3 -16734.9 1054 12.4717 -113.662 114.344 
21547 1
15460801 38943.3 -16584.3 1064.5 -26.8165 311.643 312.795 
21547.5 1
15460801 38850.7 -16693 1101.43 -192.555 -225.918 296.844 
21548 1
15460801 38773.3 -16768.6 1117.14 -153.021 -149.351 213.825 
21548.5 1
15460801 38913.7 -16587.1 1114 276.979 357.847 452.518 
21549 1
15460801 39034.1 -16388.1 1114.86 229.826 379.771 443.898 
21549.5 1
15460801 39057.8 -16568 1107.83 51.0571 -387.623 390.971 
21550 1
15460801 39032.1 -16658.7 1112.14 -52.1105 -184.005 191.241 
21550.5 1
15460801 38984.1 -16818.3 1119.86 -96.7742 -321.717 335.957 
21551 1
15460801 38987.4 -16589.9 1114.86 6.80272 472.937 472.986 
21551.5 1
15460801 39113.1 -16432.5 1118 236.271 295.784 378.566 
21552 1
15460801 39057 -16269 1116.71 -107.726 313.82 331.794 
21552.5 1
15460801 38971.9 -16331.9 1114 -178.497 -131.776 221.869 
21553 1
15460801 38825.7 -16347 1110.57 -307.023 -31.8127 308.667 
21553.5 1
15460801 38607.7 -16264.7 1109 -413.662 156.14 442.149 
21554 1
15460801 38735.7 -16560.3 1106.17 261.661 -604.538 658.736 
21554.5 1
15460801 38737.8 -16713 1101.75 4.08497 -299.346 299.374 
21555 1
15460801 38905.7 -16868.1 1112.29 314.54 -290.53 428.186 
21555.5 1
15460801 39225.4 -16943.9 1108 644.585 -152.65 662.414 
21556 1
15460801 39513.3 -16885.4 1095.86 594.746 120.72 606.874 
21556.5 1
15460801 39613.3 -16949.3 1076.57 216.45 -138.219 256.817 
21557 1
15460801 39633.7 -16985 1065 41.8618 -73.185 84.3117 
21557.5 1
15460801 39702.9 -16990.1 1062.14 134.519 -10.0056 134.891 
21558 1
15460801 40241.2 -16916.8 1057.38 1000.73 136.418 1009.99 
21558.5 1
15460801 40401.6 -16774.9 1049.14 320.643 283.786 428.189 
21559 1
15460801 40486.8 -16719.8 1042.25 174.905 113.156 208.317 
21559.5 1
15460801 40601 -16775.4 1036.43 222.71 -108.535 247.749 
21560 1
15460801 40613.3 -16817.6 1033.43 24.8196 -85.1371 88.6811 
21560.5 1
15460801 40866.6 -16861.6 1032 525.489 -91.2863 533.359 
21561 1
15460801 41392.3 -16933.9 1032 1088.44 -149.66 1098.68 
21561.5 1
15460801 41542.6 -16937.6 1032 299.971 -7.41374 300.063 
21562 1
15460801 41367.6 -16849.6 1032 -332.598 167.199 372.259 
21562.5 1
15460801 40761.1 -16721.6 1032 -1222.75 258.173 1249.7 
21563 1
15460801 40385.6 -16651.8 1031.25 -755.569 140.486 768.519 
21563.5 1
15460801 40185 -16672.3 1025.86 -401.25 -41.0714 403.347 
21564 1
15460801 40091.3 -16651.7 1021.57 -186.682 40.9789 191.127 
21564.5 1
15460801 40136.4 -16592.6 1021 92.8865 121.693 153.092 
21565 1
15460801 39913.6 -16631.6 1015.5 -430.955 -75.5388 437.525 
21565.5 1
15460801 39584.1 -16699.7 1009.14 -648.587 -134.034 662.292 
21566 1
15460801 39413.9 -16724 995.571 -349.663 -49.868 353.201 
21566.5 1
15460801 39409.1 -16835.7 989.429 -9.44747 -223.876 224.076 
21567 1
15460801 39516.6 -16857 1000.29 215.288 -42.6567 219.473 
21567.5 1
15460801 39489.6 -16965.6 991.125 -52.6297 -212.158 218.589 
21568 1
15460801 39613.8 -17001.3 988.333 254.525 -73.1728 264.835 
21568.5 1
15460801 39688.3 -17020.6 988.286 153.194 -39.5846 158.226 
21569 1
15460801 40204 -16986.9 989.75 1005.29 65.685 1007.43 
21569.5 1
15460801 40606.4 -16861.7 991 795.313 247.353 832.891 
21570 1
15460801 40943 -16733.1 991.75 669.128 255.645 716.301 
21570.5 1
15460801 40861 -16629.9 991 -159.223 200.52 256.048 
21571 1
15460801 41598.9 -16810 991 1484.66 -362.46 1528.26 
21571.5 1
15460801 41822.3 -16968.7 991 459.791 -326.475 563.909 
21572 1
15460801 41818.9 -16951.6 991 -7.01487 34.5673 35.2719 
21572.5 1
15460801 41774.3 -16880.4 991 -83.9723 134.08 158.205 
21573 1
15460801 41698.6 -16783.1 991 -151.429 194.571 246.554 
21573.5 1
15460801 41592.9 -17045.9 991 -211.852 -526.482 567.507 
21574 1
15460801 41525 -17144 991 -142.857 -206.617 251.194 
21574.5 1
15460801 41518.3 -17097.1 991 -13.8725 96.8123 97.8011 
21575 1
15460801 41357.6 -16992.9 991 -316.885 205.657 377.771 
21575.5 1
15460801 41176.9 -16758.7 991 -370.426 479.838 606.184 
21576 1
15460801 40962.9 -16627 991 -406.038 249.932 476.795 
21576.5 1
15460801 40824.4 -16623.6 991 -270.403 6.69643 270.486 
21577 1
15460801 40713.9 -16590.4 991 -227.513 68.1952 237.514 
21577.5 1
15460801 40607 -16533.3 991 -219.419 117.336 248.822 
21578 1
15460801 40531.2 -16411.4 991 -148.239 238.573 280.877 
21578.5 1
15460801 40355 -16547.2 995.5 -346.949 -267.306 437.98 
21579 1
15460801 40142.6 -16840.3 997.857 -457.82 -631.722 780.174 
21579.5 1
15460801 40036.8 -16681.8 996.875 -202.723 303.708 365.151 
21580 1
15460801 40027 -16403.6 996 -18.8953 539.106 539.437 
21580.5 1
15460801 40095.9 -16391.7 996.857 141.973 24.4477 144.063 
21581 1
15460801 39981.2 -16437.1 995.125 -220.823 -87.4966 237.526 
21581.5 1
15460801 39471.9 -16722.6 978.143 -1006.71 -564.123 1153.99 
21582 1
15460801 39014.7 -16713.6 973.714 -966.475 19.0275 966.663 
21582.5 1
15460801 38938 -16460 977 -157.201 519.614 542.873 
21583 1
15460801 38855.9 -16558.6 995.143 -167.638 -201.166 261.86 
21583.5 1
15460801 38537.3 -16786.6 1009.29 -627.109 -448.819 771.171 
21584 1
15460801 38583 -16657.9 1015.14 93.6768 263.759 279.9 
21584.5 1
15460801 38628.4 -16745 1027.71 89.2506 -171.204 193.071 
21585 1
15460801 38731.6 -16792.1 1032 192.891 -88.0841 212.051 
21585.5 1
15460801 38783 -16667.6 1030.29 99.1795 240.451 260.102 
21586 1
15460801 39277.1 -16469.3 1021.71 986.313 395.78 1062.76 
21586.5 1
15460801 40124.8 -16592.7 1017.33 1799.77 -261.955 1818.73 
21587 1
15460801 40558.2 -16696.5 1009.75 888.149 -212.773 913.28 
21587.5 1
15460801 40587.6 -16687.7 1006 55.0121 16.4835 57.4285 
21588 1
15460801 40604.9 -16703.1 1004.86 34.6407 -30.919 46.4323 
21588.5 1
15460801 40677.4 -16629.7 1001.57 149.632 151.399 212.865 
21589 1
15460801 40529 -16833.5 997 -300.463 -412.522 510.345 
21589.5 1
15460801 40452.7 -16893.9 995.429 -149.287 -118.116 190.363 
21590 1
15460801 40250.4 -16644.1 998.143 -412.828 509.621 655.851 
21590.5 1
15460801 40161.1 -16694.3 1005 -182.963 -102.752 209.841 
21591 1
15460801 39989.7 -16924.7 997.429 -346.32 -465.512 580.206 
21591.5 1
15460801 40016 -17039.6 995.75 50.2595 -219.715 225.39 
21592 1
15460801 40253.3 -17218 992.286 448.555 -337.193 561.16 
21592.5 1
15460801 40571.7 -17439.3 1131.29 651.183 -452.527 792.982 
21593 1
15460801 40529.5 -17428.8 1212 -91.9701 22.7721 94.7474 
21593.5 1
15460801 40868.6 -17290.3 1216.14 659.672 269.548 712.617 
21594 1
15460801 41297.6 -17045.3 1216 861.446 491.968 992.029 
21594.5 1
15460801 41258.1 -16994.3 1216 -81.296 105.155 132.916 
21595 1
15460801 40934.1 -16733.9 1216 -612.51 492.27 785.811 
21595.5 1
15460801 40754.8 -16671.2 1216 -368.913 129.029 390.826 
21596 1
15460801 40325.6 -16593.4 1214.14 -894.296 161.954 908.842 
21596.5 1
15460801 39590.6 -16739.6 1194.14 -1438.36 -285.994 1466.51 
21597 1
15460801 39500.2 -16618.2 1184.67 -171.116 229.828 286.534 
21597.5 1
15460801 39272.4 -16700.6 1137.56 -459.229 -165.995 488.309 
21598 1
15460801 39284.4 -16719 1115.5 23.9569 -37.037 44.1098 
21598.5 1
15460801 39692.8 -16733 1091.25 852.557 -29.2276 853.058 
21599 1
15460801 40409.4 -16701.7 1084.29 1405.25 61.3445 1406.59 
21599.5 1
15460801 40652.1 -16706.3 1084.86 497.365 -9.36768 497.454 
21600 1
15460801 40640.9 -16671.3 1081.14 -22.4368 69.5825 73.1104 
21600.5 1
15460801 40712.9 -16636.6 1080.29 142.574 68.7412 158.281 
21601 1
15460801 40719.7 -16696.4 1077 13.9657 -121.909 122.706 
21601.5 1
15460801 40952.6 -16772.4 1077 466.648 -152.305 490.873 
21602 1
15460801 41104.4 -16842 1077 303.108 -138.865 333.404 
21602.5 1
15460801 41471 -16977.8 1077 709.036 -262.573 756.093 
21603 1
15460801 41772.3 -17024.4 1077.86 578.284 -89.5942 585.183 
21603.5 1
15460801 41811.6 -17033.3 1084.57 81.5056 -18.3758 83.5514 
21604 1
15460801 41777.1 -16948.3 1077 -69.6935 172.065 185.643 
21604.5 1
15460801 41431.5 -16897.1 1077 -669.85 99.1487 677.149 
21605 1
15460801 41067.5 -16710.3 1077 -764.706 392.419 859.516 
21605.5 1
15460801 40749.6 -16626.1 1077 -654.174 173.231 676.722 
21606 1
15460801 40493.4 -16625.1 1077 -510.245 1.99203 510.249 
21606.5 1
15460801 40297.3 -16544.9 1077 -389.946 159.614 421.348 
21607 1
15460801 40148.4 -16606.1 1077 -292.45 -120.404 316.266 
21607.5 1
15460801 39899.6 -16766.7 1071.14 -497.714 -321.143 592.328 
21608 1
15460801 39508.3 -16742 1051.57 -753.922 47.619 755.425 
21608.5 1
15460801 39112 -16590.2 1045.17 -815.403 312.414 873.203 
21609 1
15460801 39006.3 -16600.1 1050 -214.866 -20.2768 215.821 
21609.5 1
15460801 39102 -16669.6 1032.14 187.675 -136.134 231.85 
21610 1
15460801 39332.7 -16770 1024 446.256 -194.253 486.702 
21610.5 1
15460801 39895.3 -16740.6 1013.86 1075.66 56.2688 1077.13 
21611 1
15460801 40442.3 -16754.7 1012.5 1184.09 -30.5092 1184.48 
21611.5 1
15460801 40547.7 -16763.1 1005.29 212.034 -17.0547 212.719 
21612 1
15460801 40897.4 -16772.3 1005.71 672.527 -17.5824 672.757 
21612.5 1
15460801 41081.9 -16775.9 1007.57 371.084 -7.18597 371.153 
21613 1
15460801 41173 -16760.4 1007.43 180.839 30.6122 183.412 
21613.5 1
15460801 40715.9 -16687.4 1007.29 -903.444 144.269 914.891 
21614 1
15460801 40208 -16652.3 1003.29 -1025.97 70.9957 1028.43 
21614.5 1
15460801 39621.9 -16582.3 995.714 -1172.29 140 1180.62 
21615 1
15460801 38833.3 -16745.5 1009 -1622.48 -335.832 1656.87 
21615.5 1
15460801 38556 -16674.9 1024.43 -539.559 137.437 556.788 
21616 1
15460801 39350.3 -16603.5 1025.17 1627.73 146.224 1634.29 
21616.5 1
15460801 40513.1 -16839.1 1019.25 2344.34 -475.05 2391.99 
21617 1
15460801 41602.6 -17007 1018.86 2148.81 -331.114 2174.17 
21617.5 1
15460801 41820.9 -17199.6 1018 425.508 -375.383 567.424 
21618 1
15460801 41788.5 -17224.2 1018 -69.8858 -53.1215 87.7834 
21618.5 1
15460801 41635.9 -16893.9 1018 -306.512 663.272 730.671 
21619 1
15460801 41375.4 -16656.1 1018 -503.73 459.796 682.024 
21619.5 1
15460801 41472.3 -16847.1 1018 192.559 -379.722 425.755 
21620 1
15460801 41008.7 -16544.1 1018 -903.648 590.643 1079.56 
21620.5 1
15460801 40691.4 -16643.1 1018 -612.521 -191.12 641.645 
21621 1
15460801 40487 -16834.7 1018 -439.631 -411.879 602.429 
21621.5 1
15460801 40343.3 -16811 1017.71 -301.288 49.6157 305.346 
21622 1
15460801 40254.1 -16825.3 1017 -170.445 -27.3149 172.62 
21622.5 1
15460801 40151.2 -16838.5 1012.67 -199.566 -25.6091 201.203 
21623 1
15460801 40000 -16878.9 1010.71 -314.931 -84.0774 325.961 
21623.5 1
15460801 39855.9 -16897 1005.43 -277.198 -34.8901 279.385 
21624 1
15460801 39454.3 -16743 990.833 -833.037 319.502 892.206 
21624.5 1
15460801 39347.6 -16626.7 976.571 -209.748 228.459 310.142 
21625 1
15460801 39317 -16586.2 969 -60.8993 80.7721 101.158 
21625.5 1
15460801 39042.6 -16536.7 1018.29 -564.668 101.754 573.763 
21626 1
15460801 38737 -16605.6 1061.71 -621.08 -139.954 636.653 
21626.5 1
15460801 38734.9 -16689.7 1078.29 -4.51128 -177.143 177.2 
21627 1
15460801 38764.9 -16843.4 1080.12 55.7953 -285.615 291.014 
21627.5 1
15460801 38870.1 -16886.6 1078.29 197.872 -81.1963 213.883 
21628 1
15460801 38918.5 -16922.3 1075.83 102.888 -76.0892 127.966 
21628.5 1
15460801 39224 -16859.8 1073.38 615.927 126.176 628.719 
21629 1
15460801 40033.1 -16973.6 1061.57 1520.95 -213.95 1535.92 
21629.5 1
15460801 40092.1 -16981.6 1055.29 118.474 -16.0643 119.558 
21630 1
15460801 39932.7 -16846 1049.33 -340.035 289.065 446.298 
21630.5 1
15460801 39924.9 -16556 1041.43 -15.9704 593.047 593.262 
21631 1
15460801 39756.9 -16471 1022.43 -347.826 175.983 389.812 
21631.5 1
15460801 39606.7 -16364.6 1007.14 -292.107 207.059 358.05 
21632 1
15460801 39639.1 -16578.3 994.571 63.2136 -416.597 421.366 
21632.5 1
15460801 39650.3 -16890.4 982.143 22.3752 -626.793 627.192 
21633 1
15460801 39604.4 -16855.7 971.714 -93.9696 71.1358 117.858 
21633.5 1
15460801 39537.7 -16896.7 957.143 -129.291 -79.4574 151.755 
21634 1
15460801 39273.8 -16748.6 963.75 -522.702 293.246 599.341 
21634.5 1
15460801 38980.7 -16619.1 983.857 -570.108 251.911 623.284 
21635 1
15460801 38792.1 -16591.6 1036.14 -384.84 56.2682 388.931 
21635.5 1
15460801 38759.9 -16544.9 1039.43 -66.1593 95.726 116.364 
21636 1
15460801 39168.6 -16628.4 1022.29 847.955 -173.385 865.5 
21636.5 1
15460801 39867.6 -16763.9 997.429 1378.7 -267.117 1404.34 
21637 1
15460801 40518.6 -16771.7 995.429 1296.81 -15.6517 1296.91 
21637.5 1
15460801 41053 -16711.1 997.625 1016.02 115.189 1022.53 
21638 1
15460801 40970 -16615.7 998 -167.677 192.845 255.548 
21638.5 1
15460801 41065.9 -16528.5 998 201.842 183.509 272.792 
21639 1
15460801 40971.4 -16541.5 998 -174.677 -24.0296 176.322 
21639.5 1
15460801 40515 -16709.1 998 -920.111 -337.99 980.225 
21640 1
15460801 40304.7 -16803.3 994.857 -424.82 -190.188 465.449 
21640.5 1
15460801 40293.7 -16799.3 993.143 -22.541 8.19672 23.985 
21641 1
15460801 40191.7 -16747.6 990.857 -212.944 107.963 238.749 
21641.5 1
15460801 39727.9 -16577.2 985.125 -898.913 330.08 957.6 
21642 1
15460801 39049.6 -16659.3 984 -1364.8 -165.062 1374.74 
