# Supplementary material for: Intrinsic group behaviour II: On the dependence of triad spatial dynamics on social and personal features; and on the effect of social interaction on small group dynamics
Source: PLoS One. 2019 Dec 3;14(12):e0225704. doi: 10.1371/journal.pone.0225704 (PMC6890182; doi:10.1371/journal.pone.0225704)
Supplement: S4 Data Set — (ZIP) [file pone.0225704.s004.zip › set_3_nint/group_traj_triad_noint/traj_3_0217_45.dat]

3 15442701 15442502 15443305 0 0 1 0 0 1 0 10 10 10 1651.57 1666 1641.99 
21265.5 1
15442502 -10364.5 12245.2 1171.25 0 0 0 
21266 1
15442502 -10473.9 11876.7 1273.86 -275.459 -928.302 968.308 
21266.5 1
15442502 -10458.5 11361.4 1405 29.4198 -987.24 987.678 
21267 2
15442701 -9586 11547.4 1303.2 0 0 0 
15442502 -10331.8 10915.2 1349.83 257.977 -908.775 944.682 
21267.5 2
15442701 -9567.14 11118.6 1388.57 40.7282 -926.196 927.091 
15442502 -10202.6 10583.6 1407.57 259.042 -664.52 713.224 
21268 2
15442701 -9334.57 10572.3 1403.14 470.792 -1105.84 1201.89 
15442502 -10057 10249.7 1407.86 294.679 -675.824 737.275 
21268.5 2
15442701 -8992.5 10061.4 1409.12 651.565 -973.163 1171.15 
15442502 -9799.88 9776.5 1422.75 489.762 -901.361 1025.83 
21269 2
15442701 -8738.71 9767.57 1376 484.324 -560.694 740.91 
15442502 -9595.57 9180.14 1423.71 389.892 -1138.09 1203.02 
21269.5 2
15442701 -8540.43 9491.43 1414.14 397.366 -553.392 681.281 
15442502 -9593.86 8614.29 1333 3.43544 -1133.98 1133.99 
21270 2
15442701 -8331.14 9200.71 1487.14 421.098 -584.938 720.747 
15442502 -9344.29 8366.43 1402.71 502.156 -498.707 707.721 
21270.5 2
15442701 -8129 8889.57 1488.71 404.286 -622.286 742.083 
15442502 -8909.86 8333.29 1431.86 868.857 -66.2857 871.382 
21271 2
15442701 -7959.71 8611.43 1507.14 340.615 -559.644 655.149 
15442502 -8715.86 7956 1403.86 390.342 -759.126 853.604 
21271.5 2
15442701 -7688.86 8415.57 1507.71 531.092 -384.034 655.394 
15442502 -8331 7797.29 1422.29 754.622 -311.204 816.273 
21272 2
15442701 -7451 8292 1424 488.413 -253.74 550.392 
15442502 -8033.14 7751.43 1357.14 611.616 -94.1625 618.822 
21272.5 2
15442701 -7281 8137.86 1374.57 344.828 -312.663 465.472 
15442502 -7701.71 7544.57 1383.43 672.269 -419.589 792.465 
21273 2
15442701 -7374.43 7936.43 1366 -189.895 -409.408 451.304 
15442502 -7450.57 7319 1466.14 510.453 -458.479 686.123 
21273.5 3
15443305 -7342 6236.33 1208.33 0 0 0 
15442701 -7480.57 7719.43 1395.43 -217.952 -445.585 496.034 
15442502 -7238 7163.71 1288.43 436.492 -318.862 540.553 
21274 3
15443305 -7048.43 6108.29 1350.43 813.217 -354.703 887.207 
15442701 -7448.29 7493.71 1341.86 64.7008 -452.333 456.937 
15442502 -7068.29 6901.43 1365.86 340.109 -525.623 626.062 
21274.5 3
15443305 -6624.57 5950 1327.71 852.831 -318.482 910.358 
15442701 -7220.57 7372.43 1328 458.178 -244.036 519.115 
15442502 -6770.29 6595.57 1366 599.598 -615.407 859.211 
21275 3
15443305 -6293.14 5734.71 1399 636.139 -413.216 758.565 
15442701 -6774.86 6927.43 1403 855.498 -854.127 1208.89 
15442502 -6336.43 6348.43 1337 832.739 -474.362 958.371 
21275.5 3
15443305 -5911.12 5592.62 1308.38 757.972 -281.923 808.704 
15442701 -5762.12 6837.62 1411.5 2009.39 -178.182 2017.27 
15442502 -5955.5 6182.12 1332 755.811 -329.967 824.699 
21276 3
15443305 -5525.83 5471.17 1188 781.525 -246.366 819.437 
15442701 -5377.67 6786.83 1413.17 779.834 -103.026 786.61 
15442502 -5408.67 6031.17 1193.17 1109.2 -306.204 1150.68 
21276.5 3
15443305 -5012.14 5311.86 1331.57 1079.18 -334.684 1129.89 
15442701 -5110.29 6551 1332.29 561.725 -495.448 749.002 
15442502 -4616 5838.43 1249.14 1665.27 -404.912 1713.79 
21277 3
15443305 -4390.38 5127.75 1624.38 1191.13 -352.696 1242.25 
15442701 -4766.12 6406.88 1283.88 659.312 -276.102 714.789 
15442502 -4077.12 5660.5 1383.12 1032.33 -340.859 1087.15 
21277.5 3
15443305 -3963 5052.29 1760.14 825.048 -145.684 837.812 
15442701 -4329.43 6207 1354.71 843.043 -385.859 927.151 
15442502 -3683 5631.71 1531.43 760.859 -55.5709 762.886 
21278 3
15443305 -3640.14 4895.43 1834.57 630.58 -306.362 701.063 
15442701 -3873.43 5963.14 1399 890.625 -476.283 1009.98 
15442502 -3209.43 5329.43 1629 924.944 -590.402 1097.31 
21278.5 3
15443305 -3294.17 4730.83 1858.67 736.12 -350.203 815.177 
15442701 -3368.67 5812.83 1514.67 1073.96 -319.807 1120.57 
15442502 -2759.17 5204.67 1640.67 958.004 -265.451 994.101 
21279 3
15443305 -2878 4450 1862.12 830.672 -560.546 1002.11 
15442701 -2897.12 5651.12 1548.5 941.201 -322.771 995.008 
15442502 -2320 5059.12 1640.25 876.58 -290.502 923.463 
21279.5 3
15443305 -2048.83 4327 1803.67 1655.02 -245.509 1673.13 
15442701 -2493.17 5459 1609.83 806.304 -383.483 892.852 
15442502 -1887.33 4902.17 1653.33 863.606 -313.29 918.676 
21280 3
15443305 -1558.38 4087.38 1735.12 982.882 -480.21 1093.92 
15442701 -2058.38 5281.25 1663.12 871.326 -356.212 941.327 
15442502 -1509.25 4809.88 1722 757.682 -184.953 779.929 
21280.5 3
15443305 -1142.29 3888.43 1674.57 789.543 -377.507 875.152 
15442701 -1636 5133.29 1677.14 801.471 -280.767 849.226 
15442502 -1088.14 4588.29 1701.57 799.065 -420.473 902.941 
21281 3
15443305 -694.429 3663.29 1639.71 915.863 -460.415 1025.08 
15442701 -1138.57 5058.29 1655.43 1017.24 -153.374 1028.73 
15442502 -539.429 4411.43 1683.57 1122.12 -361.671 1178.96 
21281.5 3
15443305 -280.429 3497.43 1611 867.925 -347.709 934.984 
15442701 -731 4883.86 1618.71 854.447 -365.678 929.409 
15442502 -115.286 4254.57 1693.43 889.188 -328.841 948.047 
21282 3
15443305 254.625 3331.5 1588.75 1051.19 -325.989 1100.57 
15442701 -310.875 4799.5 1660.88 825.393 -165.731 841.867 
15442502 389.375 4079.25 1659.62 991.475 -344.443 1049.6 
21282.5 3
15443305 842 3196.29 1618.14 1149.46 -264.607 1179.53 
15442701 69.2857 4732.14 1706.57 743.954 -131.814 755.542 
15442502 990.857 3877.14 1627.86 1177.07 -395.513 1241.74 
21283 3
15443305 1285.29 3047.14 1629.57 955.357 -321.429 1007.98 
15442701 486.571 4517 1696.29 899.323 -463.67 1011.82 
15442502 1414.29 3748.29 1640.43 912.562 -277.709 953.882 
21283.5 3
15443305 1698.62 2760.38 1622 812.061 -563.395 988.361 
15442701 1009.88 4286.75 1669 1028.1 -452.358 1123.22 
15442502 1997.75 3584 1624.62 1146.3 -322.762 1190.87 
21284 3
15443305 2009.86 2500.57 1602.86 592.823 -494.864 772.224 
15442701 1455.57 3977.86 1653.57 848.946 -588.367 1032.9 
15442502 2333.29 3272 1589.71 639.116 -594.286 872.722 
21284.5 3
15443305 2401 2261.57 1595.29 825.196 -504.219 967.05 
15442701 1861.14 3702.57 1616.29 855.636 -580.772 1034.12 
15442502 2667 3013.71 1592.57 704.039 -544.907 890.277 
21285 3
15443305 2764 2009.86 1590 742.331 -514.753 903.342 
15442701 2280.57 3476.71 1581.86 857.727 -461.876 974.179 
15442502 3080 2735.43 1584.71 844.581 -569.091 1018.42 
21285.5 3
15443305 3160 1685.12 1576.5 768.932 -630.548 994.408 
15442701 2829.38 3259.75 1559.5 1065.64 -421.29 1145.89 
15442502 3514 2268.75 1591.62 842.718 -906.172 1237.47 
21286 3
15443305 3636.86 1290.43 1585 903.139 -747.531 1172.37 
15442701 3395.71 2929.14 1564.14 1072.61 -626.15 1242 
15442502 3969.43 1938.14 1574.86 862.554 -626.15 1065.86 
21286.5 3
15443305 4074.71 927.429 1585.29 868.764 -720.238 1128.49 
15442701 3874.29 2579.14 1561.57 949.546 -694.444 1176.39 
15442502 4413.57 1594.29 1592.57 881.236 -682.256 1114.47 
21287 3
15443305 4451.43 594.143 1597.57 765.679 -677.41 1022.33 
15442701 4433 2222.14 1556.71 1135.6 -725.61 1347.62 
15442502 4891.57 1252.57 1581.57 971.545 -694.541 1194.27 
21287.5 3
15443305 4925 357.714 1577.29 930.396 -464.496 1039.9 
15442701 5032.71 1769.86 1592.14 1178.22 -888.577 1475.73 
15442502 5340 909.571 1578.57 880.999 -673.87 1109.17 
21288 3
15443305 5413.71 -9 1593.43 989.3 -742.337 1236.84 
15442701 5381.29 1448.14 1587.71 705.61 -651.243 960.21 
15442502 5664.57 570.429 1591.71 657.027 -686.524 950.263 
21288.5 3
15443305 5787.43 -292.571 1576.43 786.767 -596.992 987.625 
15442701 5638.71 1273 1571.71 541.955 -368.722 655.493 
15442502 6015.57 208.857 1589.14 738.947 -761.203 1060.88 
21289 3
15443305 6176.5 -602.333 1554.67 794.023 -632.167 1014.94 
15442701 6084.17 761 1568.67 909.086 -1044.9 1385.01 
15442502 6515.83 -167.333 1593.83 1020.94 -767.736 1277.4 
21289.5 3
15443305 6536.14 -1005.71 1549.57 686.341 -769.811 1031.35 
15442701 6475 399.714 1573.86 745.865 -689.477 1015.72 
15442502 6869.86 -520.286 1598.71 675.618 -673.573 954.023 
21290 3
15443305 6889.57 -1493.14 1567.14 692.997 -955.742 1180.55 
15442701 6835.14 -13 1565.71 706.162 -809.244 1074.03 
15442502 7206 -948.857 1612.29 659.104 -840.336 1067.98 
21290.5 3
15443305 7342.33 -2046.5 1581.5 957.213 -1169.89 1511.59 
15442701 7162.83 -448.333 1598.67 692.792 -920.366 1151.97 
15442502 7701.33 -1505 1629 1047.22 -1175.78 1574.52 
21291 3
15443305 7760.71 -2554 1603.57 878.952 -1066.18 1381.77 
15442701 7523.43 -968.429 1631.71 757.553 -1092.64 1329.56 
15442502 8017.57 -1931.86 1657.86 664.366 -896.759 1116.05 
21291.5 3
15443305 8026 -2859 1598.57 531.635 -611.222 810.079 
15442701 8018 -1372.57 1615.57 991.125 -809.906 1279.95 
15442502 8350.86 -2327.86 1667.29 667.907 -793.587 1037.25 
21292 3
15443305 8419.71 -3189.14 1590.57 758.602 -636.113 990.008 
15442701 8460.71 -1761.43 1632 853.014 -749.243 1135.34 
15442502 8789.57 -2680.43 1668.14 845.307 -679.328 1084.45 
21292.5 3
15443305 8852.86 -3655.43 1584 837.8 -901.907 1230.99 
15442701 8859.71 -2172.14 1702.43 771.76 -794.418 1107.57 
15442502 9236.86 -3155.86 1653.57 865.156 -919.591 1262.59 
21293 3
15443305 9273.83 -3979 1587.67 866.206 -665.785 1092.51 
15442701 9268.17 -2514.17 1669 840.437 -703.753 1096.18 
15442502 9609.33 -3547 1658.17 766.412 -804.821 1111.36 
21293.5 3
15443305 9629.71 -4260.14 1567.57 741.419 -585.714 944.861 
15442701 9657.29 -2907 1650 810.665 -818.403 1151.94 
15442502 9918 -3826.43 1656.86 643.056 -582.143 867.416 
21294 3
15443305 10031.3 -4582 1516.86 785.854 -629.857 1007.12 
15442701 10083.7 -3369.86 1607.86 834.498 -905.787 1231.6 
15442502 10251.1 -4093.86 1636.43 651.943 -523.344 836.013 
21294.5 3
15443305 10449.6 -4921.86 1500.71 804.396 -653.571 1036.44 
15442701 10438.7 -3729.29 1612 682.692 -691.209 971.513 
15442502 10678 -4405.86 1589.71 820.879 -600 1016.78 
21295 3
15443305 10816.6 -5252.14 1507 758.264 -682.409 1020.12 
15442701 10874 -4071.43 1608.71 899.351 -706.907 1143.92 
15442502 11091.4 -4745.14 1580.29 854.191 -701.004 1105.01 
21295.5 3
15443305 11151.7 -5496.14 1559 693.878 -505.176 858.294 
15442701 11255.9 -4383.71 1574.14 790.594 -646.554 1021.31 
15442502 11519.9 -5051.43 1608.57 887.016 -634.132 1090.38 
21296 3
15443305 11530.4 -5794 1574.71 736.798 -579.489 937.379 
15442701 11599.1 -4553 1571.29 667.871 -329.35 744.663 
15442502 11812.4 -5313.57 1591.14 569.205 -510.006 764.264 
21296.5 3
15443305 12072.1 -6329.14 1568.57 1079.11 -1066.02 1516.87 
15442701 12018.1 -4751.57 1570.29 834.661 -395.561 923.649 
15442502 12379 -5841.86 1626.29 1128.63 -1052.36 1543.14 
21297 3
15443305 12520.8 -6665.56 1598 848.081 -635.941 1060.03 
15442701 12606.3 -5261.44 1581.11 1111.89 -963.843 1471.49 
15442502 12856.4 -6256.67 1662.89 902.541 -784.139 1195.6 
21297.5 3
15443305 12855.8 -6961.78 1603.44 685.072 -605.771 914.485 
15442701 13129 -5741.56 1572.56 1068.85 -981.822 1451.35 
15442502 13196.8 -6558.67 1671.56 695.978 -617.587 930.483 
21298 3
15443305 13114.8 -7257 1603.9 529.698 -603.726 803.16 
15442701 13561.8 -6071.4 1613.5 885.072 -674.529 1112.81 
15442502 13523.9 -6797.9 1643 668.962 -489.23 828.767 
21298.5 3
15443305 13471.8 -7447.22 1575.44 711.111 -378.929 805.77 
15442701 13903.9 -6358.78 1614.33 681.452 -572.466 889.996 
15442502 13884.7 -7051.33 1609.89 718.659 -504.847 878.26 
21299 3
15443305 13750.5 -7647.83 1544.5 564.215 -406.095 695.163 
15442701 14388.3 -6667.67 1597 980.657 -625.281 1163.04 
15442502 14196.2 -7297 1577.67 630.567 -497.301 803.071 
21299.5 3
15443305 14055.4 -7912.29 1526.43 624.854 -541.911 827.109 
15442701 14560.4 -6764.29 1577.14 352.654 -197.99 404.432 
15442502 14566.1 -7651.57 1572.57 758.148 -726.581 1050.1 
21300 3
15443305 14220.6 -8064.88 1526.88 319.529 -295.144 434.981 
15442701 14644.4 -6970.62 1550.62 162.372 -399.109 430.874 
15442502 14940.5 -8086 1604 724.095 -840.287 1109.23 
21300.5 3
15443305 14366.1 -8258 1515 283.661 -376.462 471.367 
15442701 15108 -7503.14 1592.71 903.752 -1038.05 1376.34 
15442502 15205.3 -8455.14 1654.57 516.151 -719.577 885.552 
21301 3
15443305 14832.2 -8845 1573.12 934.082 -1176.35 1502.1 
15442701 15681.1 -8157.25 1580.38 1148.55 -1310.84 1742.83 
15442502 15397.4 -8713.5 1657.62 384.948 -517.75 645.175 
21301.5 3
15443305 15401.7 -9403.71 1615 1157.45 -1135.6 1621.5 
15442701 16058.7 -8506.43 1606.57 767.458 -709.713 1045.32 
15442502 15862.1 -9144.14 1699.71 944.65 -875.29 1287.83 
21302 3
15443305 15832.1 -9882.57 1632.57 885.655 -985.303 1324.84 
15442701 16366.3 -8718.14 1608.29 632.863 -435.626 768.301 
15442502 16328.9 -9642.86 1701.57 960.317 -1026.16 1405.42 
21302.5 3
15443305 16164.3 -10405.3 1627.43 670.996 -1055.99 1251.14 
15442701 16655.7 -8903.43 1597.43 584.704 -374.315 694.255 
15442502 16742 -10087.4 1702.86 834.632 -898.124 1226.07 
21303 3
15443305 16530.2 -10826.9 1607 693.114 -798.465 1057.33 
15442701 16998.1 -9360.62 1608 648.505 -865.902 1081.83 
15442502 17114.4 -10442.4 1658.38 705.256 -672.247 974.321 
21303.5 3
15443305 16878.1 -11261.1 1573.14 682.143 -851.506 1091.05 
15442701 17259.1 -9901.14 1649.86 511.8 -1059.84 1176.94 
15442502 17480.6 -10747.4 1638 718.032 -598.144 934.53 
21304 3
15443305 17156.7 -11543.6 1566.71 566.202 -574.042 806.293 
15442701 17626.3 -10371.4 1683.86 746.225 -955.865 1212.65 
15442502 17789.6 -11145.1 1645.86 628.049 -808.362 1023.67 
21304.5 3
15443305 17678.1 -11959.3 1543.29 1049.15 -836.447 1341.78 
15442701 17879.7 -10735.3 1731.86 509.917 -732.107 892.186 
15442502 18228.4 -11525.4 1632.14 883.012 -765.162 1168.41 
21305 3
15443305 18357.3 -12235.3 1524.71 1363.74 -554.217 1472.05 
15442701 18159 -11052 1725.14 560.815 -635.972 847.923 
15442502 18878.4 -11939 1634.57 1305.22 -830.465 1547.02 
21305.5 3
15443305 18742.7 -12530.9 1544.43 777.074 -595.91 979.261 
15442701 18397.3 -11397.7 1719.71 480.415 -697.005 846.53 
15442502 19204.3 -12199 1635 656.97 -524.194 840.469 
21306 3
15443305 19115.3 -12835.5 1560.5 779.538 -637.328 1006.91 
15442701 18947.8 -11666.8 1711.17 1151.77 -563.011 1282.02 
15442502 19483.7 -12437.2 1632.17 584.479 -498.257 768.033 
21306.5 3
15443305 19457 -13076.6 1547.14 673.899 -475.486 824.758 
15442701 19615.3 -11978.6 1688.86 1316.47 -614.868 1452.99 
15442502 19916.7 -12674.7 1618.86 854.137 -468.536 974.205 
21307 3
15443305 19832.7 -13301.7 1552.43 733.817 -439.732 855.483 
15442701 20042.9 -12213.4 1642.43 835.1 -458.705 952.787 
15442502 20348.4 -12972.4 1620.71 843.192 -581.473 1024.25 
21307.5 3
15443305 20267.8 -13513.7 1573 875.491 -426.464 973.836 
15442701 20376.2 -12442.5 1614.17 670.643 -460.908 813.756 
15442502 20707.8 -13208.7 1630.67 723.148 -475.328 865.379 
21308 3
15443305 20716.3 -13794.9 1575.29 896.905 -562.381 1058.64 
15442701 20722.7 -12691.7 1615.57 693.095 -498.429 853.705 
15442502 21081.1 -13374.6 1623 746.619 -331.81 817.03 
21308.5 3
15443305 21118.9 -14060.7 1570.29 765.345 -505.432 917.177 
15442701 21037.4 -12986.9 1642.71 598.316 -561.108 820.259 
15442502 21483.7 -13555.3 1618.86 765.345 -343.563 838.921 
21309 3
15443305 21536.7 -14328.1 1559.29 817.724 -523.344 970.856 
15442701 21315.6 -13285.1 1614.71 544.311 -583.729 798.132 
15442502 21932 -13807.4 1604.43 877.271 -493.43 1006.52 
21309.5 3
15443305 21892 -14603 1547.33 713.425 -551.922 901.994 
15442701 21536.3 -13538 1613.67 443.297 -507.745 674.031 
15442502 22424 -14075.7 1584.67 987.952 -538.631 1125.24 
21310 3
15443305 22284.1 -14816 1513.71 825.564 -448.421 939.488 
15442701 21802.4 -13814.9 1625.86 560.201 -582.857 808.423 
15442502 22899.4 -14349.6 1552.14 1000.9 -576.642 1155.13 
21310.5 3
15443305 22696.7 -15003.7 1483.57 816.973 -371.711 897.56 
15442701 22158.3 -14151.6 1596.57 704.668 -666.761 970.117 
15442502 23293.4 -14616.7 1555 780.198 -528.996 942.627 
21311 3
15443305 23107.3 -15170.3 1526.83 827.861 -335.925 893.42 
15442701 22572.7 -14394.8 1573 835.445 -490.447 968.766 
15442502 23699.5 -14906.8 1605.5 818.692 -584.917 1006.17 
21311.5 3
15443305 23562 -15400.4 1546.43 922.245 -466.725 1033.62 
15442701 23102 -14597.7 1536.29 1073.7 -411.523 1149.86 
15442502 24064.6 -14991.1 1597.86 740.51 -171.013 760 
21312 3
15443305 23990.4 -15550.6 1564.71 872.563 -305.79 924.594 
15442701 23675.1 -14785.7 1561.57 1167.3 -382.892 1228.49 
15442502 24451.3 -15144 1606.29 787.605 -311.318 846.901 
21312.5 3
15443305 24430.4 -15776.1 1585.88 849.317 -435.432 954.432 
15442701 24015.4 -15010.5 1583.38 656.819 -433.949 787.225 
15442502 24873.5 -15250.2 1624.75 815.085 -205.116 840.498 
21313 3
15443305 24844.9 -15981.9 1599.86 783.52 -388.908 874.73 
15442701 24369.1 -15223.7 1611.43 668.748 -403.052 780.817 
15442502 25385.6 -15383.6 1641.71 967.999 -252.025 1000.27 
21313.5 3
15443305 25347.5 -16215.2 1575 1080.95 -501.741 1191.72 
15442701 24813.3 -15293.8 1620.67 955.248 -150.794 967.077 
15442502 25871.3 -15461.3 1628.67 1044.65 -167.23 1057.95 
21314 3
15443305 25855.3 -16402.1 1584 995.658 -366.62 1061.01 
15442701 25432.3 -15249.9 1593.14 1213.63 86.2278 1216.69 
15442502 26305.4 -15718.3 1608.71 851.167 -503.828 989.105 
21314.5 3
15443305 26391.8 -16544.3 1587 1052.05 -278.805 1088.37 
15442701 25765.7 -15303.7 1515.5 653.688 -105.509 662.148 
15442502 26870.5 -16019.7 1601.17 1107.98 -590.943 1255.72 
21315 3
15443305 27011.4 -16641.4 1569.14 1217.28 -190.757 1232.14 
15442701 26259.1 -15533.4 1480.29 969.501 -451.399 1069.44 
15442502 27374.7 -16129.6 1628.29 990.598 -215.923 1013.86 
21315.5 3
15443305 27536 -16814.9 1581.43 1059.74 -350.361 1116.16 
15442701 26714.9 -15717.6 1450.57 920.635 -372.006 992.954 
15442502 27912.1 -16315.7 1646.14 1085.71 -376.046 1148.99 
21316 3
15443305 27957.8 -16946 1626.17 880.654 -273.785 922.231 
15442701 27241.7 -15888.8 1553.17 1099.81 -357.541 1156.47 
15442502 28432.7 -16350.5 1713.67 1086.69 -72.6215 1089.11 
21316.5 3
15443305 28339.9 -17155.6 1618 826.891 -453.618 943.143 
15442701 27676.7 -16063.7 1586.43 941.662 -378.53 1014.89 
15442502 28838 -16477.6 1678.71 877.345 -275.046 919.448 
21317 3
15443305 28812.3 -17306.4 1593.43 896.449 -286.256 941.044 
15442701 28200.6 -16274.4 1612 994.036 -399.837 1071.44 
15442502 29373.3 -16659.6 1641.29 1015.72 -345.351 1072.83 
21317.5 3
15443305 29323.6 -17410.9 1560.86 1000.56 -204.361 1021.22 
15442701 28726.1 -16421.6 1645.71 1028.52 -287.951 1068.06 
15442502 29842.4 -16822.7 1614.57 918.088 -319.262 972.015 
21318 3
15443305 29878.4 -17502.9 1534.14 1058.89 -175.573 1073.34 
15442701 29204.4 -16565.1 1617.71 912.759 -273.991 952.995 
15442502 30295.4 -16921.7 1605.43 864.504 -188.931 884.908 
21318.5 3
15443305 30458.8 -17698.7 1490.33 1184.5 -399.611 1250.09 
15442701 29738.3 -16799 1614.67 1089.6 -477.259 1189.54 
15442502 30671 -17105.2 1584.83 766.472 -374.393 853.024 
21319 3
15443305 30902 -17926.4 1437.43 932.982 -479.499 1048.99 
15442701 30153.3 -17003.3 1593 873.584 -430.075 973.711 
15442502 31097.6 -17312.7 1543.57 898.045 -436.942 998.701 
21319.5 3
15443305 31208.4 -18095.6 1394.71 621.559 -343.089 709.962 
15442701 30528.3 -17266.1 1539.43 760.649 -533.179 928.906 
15442502 31504 -17484.7 1498 824.399 -348.884 895.184 
21320 3
15443305 31573.1 -18251.3 1331.71 712.333 -304.129 774.54 
15442701 30929.7 -17482 1479.57 784.04 -421.596 890.203 
15442502 31881.4 -17652.9 1432.71 737.165 -328.404 807.008 
21320.5 3
15443305 31981.4 -18248.4 1282.71 828.166 5.79542 828.186 
15442701 31295.1 -17736.9 1427 741.234 -516.952 903.697 
15442502 32219.9 -17740.7 1381 686.468 -178.209 709.222 
21321 3
15443305 32486.4 -18257.3 1449.43 1005.98 -17.6437 1006.13 
15442701 31599.3 -17888.3 1357.29 605.862 -301.651 676.803 
15442502 32695.1 -17773.7 1486.43 946.784 -65.7371 949.064 
21321.5 3
15443305 32949.9 -18307.6 1521 955.523 -103.682 961.132 
15442701 31961.4 -17916.1 1297.14 746.686 -57.4374 748.892 
15442502 33335.3 -17931 1528.29 1319.88 -324.3 1359.14 
21322 3
15443305 33429.6 -18469.3 1536.43 957.514 -322.783 1010.46 
15442701 32423.7 -17908.9 1372.14 922.726 14.5423 922.841 
15442502 33781.3 -18050.4 1539 890.22 -238.38 921.583 
21322.5 3
15443305 33859.5 -18657.6 1564.12 826.786 -362.191 902.639 
15442701 33016.5 -17949.1 1548.5 1139.97 -77.4382 1142.6 
15442502 34180.4 -18165 1582 767.479 -220.33 798.48 
21323 3
15443305 34386.9 -18802.4 1566.71 1002.58 -275.292 1039.69 
15442701 33523 -17998.6 1569.57 962.928 -94.0046 967.505 
15442502 34645.7 -18262.1 1600.57 884.675 -184.682 903.747 
21323.5 3
15443305 34823.6 -18934 1587.29 866.497 -261.054 904.967 
15442701 34021.9 -18080.1 1566.14 989.796 -161.848 1002.94 
15442502 35138.3 -18368.1 1618.14 977.324 -210.317 999.698 
21324 3
15443305 35289.6 -19161.1 1595.57 919.132 -448.014 1022.51 
15442701 34537.3 -18223.1 1580.71 1016.62 -282.051 1055.03 
15442502 35610.6 -18528.9 1619.86 931.53 -316.991 983.987 
21324.5 3
15443305 35847 -19393.9 1577.71 1121.59 -468.238 1215.4 
15442701 34983 -18354.6 1624 896.809 -264.444 934.985 
15442502 36101.6 -18723.9 1595.14 987.928 -392.354 1062.99 
21325 3
15443305 36393.8 -19528.8 1545.33 1158.55 -285.967 1193.32 
15442701 35495.3 -18512.3 1636.67 1085.45 -334.241 1135.75 
15442502 36572.5 -18920.3 1581.83 997.73 -416.263 1081.08 
21325.5 3
15443305 36992 -19719 1600.86 1233.33 -392.096 1294.16 
15442701 35915.7 -18660.1 1615 866.765 -304.762 918.782 
15442502 37046 -19159 1573.14 976.289 -492.096 1093.3 
21326 3
15443305 37480 -19957.6 1667.71 942.085 -460.563 1048.64 
15442701 36402.6 -18896.7 1574.86 939.879 -456.702 1044.96 
15442502 37524.1 -19297.6 1606.57 923.056 -267.512 961.038 
21326.5 3
15443305 37941 -20258.6 1701.57 933.198 -609.312 1114.5 
15442701 36952 -19135.6 1594.29 1112.2 -483.516 1212.76 
15442502 37978.4 -19544.3 1661.43 919.607 -499.422 1046.47 
21327 3
15443305 38319.4 -20485.1 1718.43 737.678 -441.66 859.786 
15442701 37493.3 -19350.6 1603.71 1055.14 -419.103 1135.33 
15442502 38508.7 -19828.1 1730.14 1033.7 -553.328 1172.48 
21327.5 3
15443305 38747.3 -20694.1 1730.14 887.67 -433.61 987.915 
15442701 38032.1 -19450.6 1627.86 1117.96 -207.469 1137.05 
15442502 39005.4 -20072.7 1739.29 1030.53 -507.41 1148.67 
21328 3
15443305 39178.9 -20896.1 1731.14 856.293 -400.794 945.448 
15442701 38675.7 -19617.9 1670.29 1276.93 -331.916 1319.36 
15442502 39404.3 -20342.6 1754 791.383 -535.431 955.497 
21328.5 3
15443305 39538.4 -21090.9 1724.43 726.407 -393.362 826.076 
15442701 39231.3 -19872.7 1586.86 1122.37 -514.863 1234.82 
15442502 39883.9 -20615.4 1712.71 968.831 -551.227 1114.67 
21329 3
15443305 40027 -21351.6 1710.14 959.865 -512.209 1087.98 
15442701 39649.9 -20044 1514.57 822.341 -336.514 888.53 
15442502 40637.4 -20971.4 1652 1480.49 -699.411 1637.39 
21329.5 3
15443305 40743.3 -21679 1690.86 1390.85 -635.784 1529.27 
15442701 40069.7 -20180.3 1474.86 815.257 -264.632 857.131 
15442502 41249 -21186.6 1621.86 1187.52 -417.753 1258.85 
21330 3
15443305 41165.2 -21827 1666.67 903.385 -316.916 957.362 
15442701 40641.7 -20340.7 1486.67 1224.74 -343.428 1271.98 
15442502 41744.3 -21359.5 1654.83 1060.67 -370.297 1123.45 
21330.5 3
15443305 41833.7 -22134.4 1635.29 1339.77 -616.089 1474.64 
15442701 41130.9 -20493 1550.43 980.342 -305.277 1026.77 
15442502 42288.7 -21590 1713.43 1090.94 -461.924 1184.71 
21331 3
15443305 42332 -22416.6 1613.57 967.545 -547.85 1111.88 
15442701 41670 -20929.6 1609.86 1046.88 -847.712 1347.06 
15442502 42711.6 -21865.3 1675.86 821.082 -534.535 979.747 
21331.5 3
15443305 42866.9 -22566.6 1617.29 1084.9 -304.26 1126.76 
15442701 42115.3 -21069.6 1633.43 903.216 -283.976 946.806 
15442502 43249.4 -22071.7 1632.57 1090.99 -418.719 1168.58 
21332 3
15443305 43359.8 -22740.3 1607 1029.18 -362.76 1091.24 
15442701 42480.3 -21125.3 1688 762.104 -116.413 770.944 
15442502 43768 -22237.8 1623.67 1082.61 -346.804 1136.8 
21332.5 3
15443305 43891.9 -22925.3 1665.86 1066.18 -370.646 1128.77 
15442701 42734.1 -21227.3 1693.86 508.636 -204.313 548.138 
15442502 44396.1 -22491.9 1622.71 1258.8 -509.066 1357.84 
21333 3
15443305 44488.3 -23179.4 1608.57 1074.65 -457.915 1168.14 
15442701 43367.4 -21754 1617.43 1141.06 -949.035 1484.14 
15442502 45019.4 -22709.9 1629.29 1123.04 -392.793 1189.75 
21333.5 3
15443305 44987 -23454.2 1598.17 1017.78 -560.69 1162.01 
15442701 44033.5 -22203 1559.17 1359.33 -916.327 1639.34 
15442502 45430.2 -22882.2 1666.83 838.241 -351.652 909.014 
21334 3
15443305 45544.1 -23567.7 1609 1137.03 -231.73 1160.4 
15442701 44632.6 -22438.3 1605.71 1222.59 -480.175 1313.51 
15442502 46000.3 -22946.6 1694.71 1163.51 -131.438 1170.91 
21334.5 3
15443305 46020.9 -23659.6 1666.43 959.184 -184.823 976.828 
15442701 45134 -22659 1649.14 1008.91 -444.093 1102.32 
15442502 46389.1 -23013.1 1724.71 782.409 -133.947 793.792 
21335 3
15443305 46421.6 -23731.7 1725 817.784 -147.23 830.932 
15442701 45660 -22885.9 1663.14 1073.47 -462.974 1169.05 
15442502 46844.4 -23283.7 1759.14 929.155 -552.187 1080.85 
21335.5 3
15443305 46914.9 -24028.6 1733.29 982.641 -591.349 1146.86 
15442701 46185 -23002.6 1679.29 1045.82 -232.499 1071.35 
15442502 47245.9 -23545.3 1752 799.659 -521.059 954.44 
21336 3
15443305 47316.7 -24221.9 1728.43 780.305 -375.312 865.873 
15442701 46638.7 -23284 1668.43 880.999 -546.463 1036.72 
15442502 47411 -23749.4 1750.43 320.666 -396.394 509.857 
21336.5 2
15442701 47014.3 -23635.7 1694.5 757.296 -709.005 1037.39 
15442502 47478.5 -23926.2 1750.5 136.089 -356.327 381.43 
21337 1
15442502 47644.5 -24163.8 1750 334.004 -478.035 583.16 
