# Supplementary material for: Intrinsic group behaviour II: On the dependence of triad spatial dynamics on social and personal features; and on the effect of social interaction on small group dynamics
Source: PLoS One. 2019 Dec 3;14(12):e0225704. doi: 10.1371/journal.pone.0225704 (PMC6890182; doi:10.1371/journal.pone.0225704)
Supplement: S4 Data Set — (ZIP) [file pone.0225704.s004.zip › set_3_nint/group_traj_triad_noint/traj_3_0217_44.dat]

3 15415200 15414800 15421300 0 0 1 0 2 1 0 20 10 40 1695.73 1731.19 1673.78 
21108.5 1
15414800 -13006.3 13559.7 1341.67 0 0 0 
21109 1
15414800 -12664.2 13352.8 1272.5 1012.33 -611.933 1182.91 
21109.5 1
15414800 -12191.7 12626.2 1360 996.835 -1533.05 1828.64 
21110 1
15414800 -12410.3 11946 1356 -458.421 -1425.93 1497.8 
21110.5 1
15414800 -12973.4 11483.9 1449.14 -1072.56 -880.272 1387.54 
21111 1
15414800 -13098.6 11060.9 1429.57 -237.914 -804.183 838.637 
21111.5 1
15414800 -13165.2 10670.7 1439 -138.452 -811.207 822.937 
21112 2
15415200 -11890.4 10582.4 1458.86 0 0 0 
15414800 -12920 10354 1402.86 486.442 -628.307 794.604 
21112.5 2
15415200 -11903.8 9967.5 1436.17 -27.6958 -1270.51 1270.82 
15414800 -12438.2 10000 1527.67 995.523 -731.405 1235.32 
21113 2
15415200 -11704 9374.86 1427.86 379.19 -1124.56 1186.77 
15414800 -12137.1 9767 1427 571.203 -442.125 722.321 
21113.5 2
15415200 -11532 9114 1412.83 344 -521.714 624.917 
15414800 -12072.8 9608 1233.17 128.619 -318 343.026 
21114 2
15415200 -11227.3 8898.14 1413.71 629.575 -445.986 771.536 
15414800 -12011.6 9390.29 1307.14 126.574 -449.823 467.292 
21114.5 2
15415200 -10879.8 8532.17 1482 690.76 -727.587 1003.26 
15414800 -11912.5 9265.33 1448.33 196.961 -248.414 317.023 
21115 2
15415200 -10553.8 8217.17 1449.33 698.073 -674.518 970.711 
15414800 -11698.5 9077.83 1434.5 458.244 -401.499 609.253 
21115.5 2
15415200 -10092.3 7722.29 1454.14 867.571 -930.227 1272.01 
15414800 -11467.1 8815.43 1429.29 434.882 -493.242 657.579 
21116 2
15415200 -9649.67 7206.33 1494.33 878.212 -1023.72 1348.8 
15414800 -11148.3 8408.33 1443 632.559 -807.729 1025.94 
21116.5 2
15415200 -9202.14 6907.29 1502.57 889.709 -594.528 1070.07 
15414800 -10960.3 7923.43 1399.57 373.852 -964.025 1033.98 
21117 2
15415200 -8681.17 6532.17 1460.17 1065.39 -767.115 1312.83 
15414800 -10620.2 7574 1451 695.54 -714.578 997.195 
21117.5 2
15415200 -8411.62 6262 1505.12 529.551 -530.779 749.768 
15414800 -10233.5 7296.88 1530.75 759.659 -544.45 934.617 
21118 2
15415200 -8178.33 5919.33 1402.5 463.801 -681.246 824.14 
15414800 -9978.67 7040.17 1459.33 506.627 -510.355 719.119 
21118.5 2
15415200 -7873.71 5470.43 1485.86 626.788 -923.672 1116.26 
15414800 -9780.71 6661.71 1464.29 407.309 -778.709 878.799 
21119 2
15415200 -7490.33 5172.67 1407.5 759.17 -589.628 961.249 
15414800 -9618.67 6184.33 1498.17 320.886 -945.309 998.287 
21119.5 2
15415200 -7366.57 4740.57 1476.71 246.048 -859.036 893.579 
15414800 -9444.29 5802.29 1506 346.682 -759.538 834.917 
21120 2
15415200 -6918.5 4490.17 1436 880.298 -491.954 1008.44 
15414800 -9097.67 5452.33 1533.33 680.98 -687.529 967.694 
21120.5 2
15415200 -6250.57 4375.14 1435.71 1333.19 -229.588 1352.82 
15414800 -8834.86 5114.43 1560 524.57 -674.461 854.442 
21121 2
15415200 -5784.17 4279.83 1224.67 890.085 -181.888 908.48 
15414800 -8490.33 4809 1457.83 657.488 -582.879 878.657 
21121.5 2
15415200 -5311.17 4186.33 1409.5 1035.01 -204.595 1055.04 
15414800 -7964.67 4515.83 1441.33 1150.26 -641.503 1317.05 
21122 2
15415200 -4772.71 4056.29 1726.86 1089.98 -263.254 1121.32 
15414800 -7476.57 4309.57 1510.71 988.047 -417.534 1072.65 
21122.5 2
15415200 -4269.17 3935.17 1757.83 993.191 -238.894 1021.52 
15414800 -7037.5 4190.17 1444.33 866.019 -235.512 897.471 
21123 2
15415200 -3823.43 3655.71 1786.86 926.69 -580.982 1093.75 
15414800 -6651.86 4118.86 1528.57 801.752 -148.253 815.344 
21123.5 2
15415200 -3504 3365.71 1857 602.695 -547.17 814.025 
15414800 -6219.43 4181.29 1313.86 815.903 117.79 824.362 
21124 2
15415200 -3246.86 3235 1898.29 503.215 -255.801 564.499 
15414800 -5526 4238.71 1278 1357 112.385 1361.65 
21124.5 2
15415200 -2982.33 3146 1899 507.723 -170.825 535.69 
15414800 -4769.33 4175.67 1640.5 1452.34 -121.013 1457.37 
21125 2
15415200 -2401.5 2916.33 1868.67 1207.55 -477.477 1298.53 
15414800 -4183.83 4038.33 1712.83 1217.26 -285.516 1250.29 
21125.5 2
15415200 -1925.29 2486.71 1811.57 937.43 -845.707 1262.53 
15414800 -3730.14 3901.57 1754.29 893.091 -269.216 932.786 
21126 2
15415200 -1421.2 2232.8 1764 1014.26 -510.894 1135.66 
15414800 -3479 3796.4 1767 505.318 -211.613 547.837 
21126.5 2
15415200 -987.857 1919.43 1743 882.572 -638.231 1089.16 
15414800 -3079.43 3612 1772.57 813.791 -375.56 896.271 
21127 2
15415200 -623.333 1751.5 1708.83 723.262 -333.192 796.319 
15414800 -2132.5 3526.83 1748.5 1878.83 -168.981 1886.41 
21127.5 2
15415200 -115.286 1699.86 1677.57 1016.1 -103.286 1021.33 
15414800 -1586 3185.57 1770.71 1093 -682.524 1288.6 
21128 2
15415200 414.333 1619.17 1640 1028.39 -156.681 1040.25 
15414800 -1149.17 2907.33 1750.17 848.22 -540.268 1005.67 
21128.5 2
15415200 916 1550.67 1609.5 1056.14 -144.211 1065.94 
15414800 -817.333 2638 1722.17 698.596 -567.018 899.748 
21129 2
15415200 1452.29 1443.57 1600.43 1087.8 -217.232 1109.28 
15414800 -230.857 2443.43 1739.43 1189.61 -394.668 1253.37 
21129.5 2
15415200 1961.5 1388.5 1612 1008.35 -109.052 1014.22 
15414800 367.167 2391 1799.17 1184.21 -103.819 1188.75 
21130 2
15415200 2593.43 1219.43 1665.29 1261.33 -337.468 1305.7 
15414800 973.429 2279 1796.43 1210.1 -223.553 1230.58 
21130.5 2
15415200 3177.86 896.429 1748.43 1132.61 -625.969 1294.08 
15414800 1444.71 2157 1733.43 913.344 -236.434 943.451 
21131 2
15415200 3595.5 695.333 1755.17 800.082 -385.24 887.998 
15414800 1861.5 1917.33 1629.33 798.44 -459.132 921.037 
21131.5 2
15415200 4099.67 653 1732.67 1100.8 -92.4309 1104.67 
15414800 2269.67 1868.17 1645.33 891.194 -107.351 897.636 
21132 2
15415200 4638.43 504.857 1721.86 1044.11 -287.099 1082.86 
15414800 2777.71 1773 1633 984.588 -184.432 1001.71 
21132.5 2
15415200 5208.6 276.2 1683.8 1149.54 -461.002 1238.53 
15414800 3391.6 1654 1585.2 1237.67 -239.919 1260.71 
21133 2
15415200 5675.14 -85.2857 1625 969.944 -751.53 1227.02 
15414800 4172.57 1563.14 1602.57 1623.64 -188.892 1634.59 
21133.5 3
15421300 5295.17 701.167 1608 0 0 0 
15415200 6102.83 -485.833 1625 838.609 -785.387 1148.96 
15414800 4992.67 1384.17 1660.83 1608.03 -350.934 1645.88 
21134 3
15421300 5926.14 418.429 1591.71 1208.77 -541.644 1324.57 
15415200 6496.71 -903.286 1621 754.561 -799.717 1099.5 
15414800 5684.57 1238.29 1655 1325.49 -279.465 1354.63 
21134.5 3
15421300 6358 -31.5 1593.17 845.122 -880.486 1220.45 
15415200 6824.83 -1266.33 1627.67 642.112 -710.465 957.637 
15414800 6051 913.833 1633.83 717.081 -634.936 957.784 
21135 3
15421300 6714 -447.833 1624.33 775.599 -907.044 1193.43 
15415200 7198.67 -1635.5 1666.67 814.452 -804.285 1144.64 
15414800 6405.17 510.5 1638.5 771.605 -878.722 1169.41 
21135.5 3
15421300 6895.43 -886.286 1619.86 359.977 -869.945 941.482 
15415200 7723 -1907 1679.43 1040.34 -538.69 1171.54 
15414800 6764.43 -38.2857 1654 712.821 -1088.86 1301.43 
21136 3
15421300 7175.17 -1560 1676 530.812 -1278.4 1384.22 
15415200 8234.67 -2282.67 1691.17 970.904 -712.84 1204.49 
15414800 7193 -714.333 1722.17 813.229 -1282.82 1518.87 
21136.5 3
15421300 7521.33 -1895 1629.33 700.742 -678.138 975.146 
15415200 8732.83 -2542.5 1699.83 1008.43 -525.978 1137.36 
15414800 7631 -1253.17 1733.33 886.64 -1090.76 1405.66 
21137 3
15421300 8091.17 -2404.67 1610.83 1199.65 -1072.98 1609.49 
15415200 9132.5 -2813.67 1690.33 841.404 -570.877 1016.79 
15414800 8089.17 -1683.5 1767.17 964.561 -905.965 1323.31 
21137.5 3
15421300 8599 -2743 1622 982.27 -654.417 1180.3 
15415200 9666.71 -3055.43 1688.86 1033.3 -467.625 1134.18 
15414800 8504.43 -1990.86 1727.43 803.215 -594.501 999.292 
21138 3
15421300 9106.5 -3011.5 1656.83 997.053 -527.505 1128 
15415200 10224.2 -3313.5 1681.17 1095.19 -507.017 1206.86 
15414800 9043.5 -2310.17 1751.83 1059.08 -627.327 1230.93 
21138.5 3
15421300 9747 -3305.5 1677.33 1304.48 -598.778 1435.34 
15415200 10624.5 -3507.17 1686.33 815.343 -394.433 905.738 
15414800 9715 -2729.33 1776.67 1367.62 -853.7 1612.2 
21139 3
15421300 10213.2 -3530.83 1636.33 991.844 -479.433 1101.64 
15415200 11019.3 -3719.5 1650.33 840.071 -451.773 953.844 
15414800 10267 -2949.33 1742.83 1174.47 -468.085 1264.31 
21139.5 3
15421300 10533.6 -3757 1588.57 651.229 -459.688 797.128 
15415200 11403 -4144.71 1602.86 779.81 -864.257 1164.06 
15414800 10782.6 -3125.71 1715.86 1047.91 -358.498 1107.54 
21140 3
15421300 11018.6 -4127.43 1587.71 930.902 -710.995 1171.36 
15415200 11826.9 -4557.71 1619.57 813.545 -792.706 1135.89 
15414800 11370.7 -3389.71 1648 1128.87 -506.718 1237.38 
21140.5 3
15421300 11502.7 -4710.17 1584.67 958.604 -1153.94 1500.16 
15415200 12281.7 -4947.17 1629.5 900.613 -771.193 1185.68 
15414800 11884 -3831.33 1617.67 1016.41 -874.493 1340.83 
21141 3
15421300 11878 -5069.14 1658.57 762.873 -729.626 1055.62 
15415200 12715.1 -5425.43 1615 881.049 -972.077 1311.94 
15414800 12285.4 -4450.29 1662.29 815.912 -1258.03 1499.45 
21141.5 3
15421300 12307.9 -5629.57 1651.29 834.674 -1088.21 1371.45 
15415200 13197.3 -5799.14 1628.71 936.2 -725.659 1184.5 
15414800 12748.4 -5021.29 1677.71 899.029 -1108.74 1427.43 
21142 3
15421300 12773.7 -5980.33 1625.33 895.788 -674.542 1121.36 
15415200 13639.8 -6181.17 1658.83 851.053 -734.661 1124.29 
15414800 13176.3 -5454.5 1665.17 822.894 -833.104 1170.99 
21142.5 3
15421300 13263.9 -6364.86 1615.14 994.301 -779.967 1263.72 
15415200 14009.9 -6540.14 1656.14 750.555 -728.146 1045.72 
15414800 13576.1 -5797 1695.71 810.973 -694.726 1067.86 
21143 3
15421300 13738.1 -6749.43 1613 917.38 -743.852 1181.06 
15415200 14325.4 -6909.29 1640 610.39 -714.009 939.353 
15414800 13951.6 -6160 1742.29 726.167 -702.128 1010.1 
21143.5 3
15421300 14024.3 -7098.17 1613 596.23 -726.538 939.866 
15415200 14727.8 -7211.33 1637.67 838.343 -629.266 1048.23 
15414800 14386.7 -6533.83 1731.67 906.448 -778.819 1195.08 
21144 3
15421300 14411.7 -7605.14 1645.86 784.172 -1026.27 1291.57 
15415200 15217 -7691.71 1629.71 990.216 -972.431 1387.86 
15414800 14682.1 -6842.29 1712.43 598.13 -624.398 864.657 
21144.5 3
15421300 14754.7 -8231 1640.83 707.118 -1290.43 1471.47 
15415200 15654.2 -8119.67 1644.5 901.375 -882.376 1261.37 
15414800 15087.8 -7327.33 1667.67 836.475 -1000.1 1303.8 
21145 3
15421300 15071.9 -8686.71 1614.29 631.854 -907.797 1106.04 
15415200 15973.1 -8454.71 1695.86 635.411 -667.426 921.522 
15414800 15484.7 -7875.43 1694.43 790.6 -1091.82 1348.01 
21145.5 3
15421300 15452 -9200.17 1617.5 743.919 -1004.8 1250.22 
15415200 16327 -8706.33 1715.83 692.48 -492.405 849.701 
15414800 15708 -8421.83 1685 436.958 -1069.29 1155.12 
21146 3
15421300 15795.7 -9538.14 1662.57 723.609 -711.529 1014.83 
15415200 16709.7 -9080.14 1721.71 805.714 -786.967 1126.27 
15414800 15989 -8902.29 1705.57 591.579 -1011.48 1171.77 
21146.5 3
15421300 16235.3 -9985.86 1682.43 889.821 -906.304 1270.11 
15415200 17158.4 -9625.86 1740.71 908.329 -1104.68 1430.17 
15414800 16276.9 -9261 1669.71 582.707 -726.142 931.037 
21147 3
15421300 16631.8 -10594.5 1719 780.606 -1198.12 1429.97 
15415200 17588.7 -9962.5 1741.17 846.925 -662.683 1075.37 
15414800 16687 -9585.5 1650 807.368 -638.78 1029.51 
21147.5 3
15421300 17001 -10937.9 1724.57 716.828 -666.713 978.953 
15415200 18122.4 -10290.4 1725.43 1036.43 -636.755 1216.41 
15414800 17227.6 -10290.7 1736.29 1049.65 -1369.35 1725.37 
21148 3
15421300 17343.5 -11270.3 1668 680.915 -660.986 948.972 
15415200 18485.2 -10657.8 1709.5 721.149 -730.427 1026.44 
15414800 17660.5 -10726.5 1758 860.693 -866.373 1221.23 
21148.5 3
15421300 18119.5 -11711.2 1623.83 1574.04 -894.185 1810.29 
15415200 19126.8 -10973.2 1671.67 1301.56 -639.621 1450.23 
15414800 17982.3 -11053.8 1739.17 652.806 -663.962 931.129 
21149 3
15421300 18672.7 -12058.4 1583 1072.12 -672.988 1265.84 
15415200 19602.9 -11234.6 1673.43 922.527 -506.598 1052.47 
15414800 18386.4 -11335.4 1702.29 783.13 -545.727 954.521 
21149.5 3
15421300 19258 -12385.2 1638.17 1132.08 -631.989 1296.54 
15415200 19958 -11330.2 1671.67 686.93 -184.904 711.381 
15414800 19166 -11726.5 1668.5 1507.88 -756.424 1686.97 
21150 3
15421300 19651.8 -12685.5 1642.83 873.245 -665.928 1098.19 
15415200 20151.7 -11672.8 1666.67 429.416 -759.793 872.745 
15414800 19548.2 -12000.8 1729.5 847.376 -608.278 1043.1 
21150.5 3
15421300 20064.4 -13062 1687.86 826.844 -754.509 1119.35 
15415200 20661 -12070.9 1657.86 1020.71 -797.643 1295.41 
15414800 19981 -12389.7 1766.43 867.401 -779.321 1166.07 
21151 3
15421300 20323.4 -13445 1682 484.918 -717.228 865.773 
15415200 21023.5 -12488.6 1678.75 678.839 -782.337 1035.8 
15414800 20296.9 -12646.4 1744.88 591.526 -480.638 762.179 
21151.5 3
15421300 20834.2 -13651.5 1714 1044.56 -422.29 1126.7 
15415200 21326.3 -12814.5 1685.83 619.291 -666.411 909.739 
15414800 20581.8 -12936.7 1767.83 582.737 -593.643 831.862 
21152 3
15421300 21200.7 -13977.6 1737.29 754.213 -670.929 1009.45 
15415200 21696.9 -13078.1 1680.29 762.395 -542.475 935.695 
15414800 21024.7 -13282.4 1771.71 911.278 -711.444 1156.11 
21152.5 3
15421300 21583.1 -14439.3 1701.29 761.81 -919.75 1194.28 
15415200 22133.1 -13258.4 1678.14 869.095 -359.135 940.374 
15414800 21381.7 -13559 1777.43 711.155 -550.939 899.598 
21153 3
15421300 21909.1 -14878.7 1660.86 615.094 -829.111 1032.36 
15415200 22549.4 -13412.4 1669.57 785.445 -290.566 837.468 
15414800 21711.4 -13920.3 1780 622.102 -681.671 922.869 
21153.5 3
15421300 22419.4 -15262.1 1656.57 990.846 -744.521 1239.39 
15415200 23044.4 -13587 1651.14 961.165 -338.974 1019.19 
15414800 22036.1 -14335.7 1730.86 630.513 -806.657 1023.84 
21154 3
15421300 23105.5 -15465.2 1674.5 1426.34 -422.087 1487.49 
15415200 23450.8 -13753.3 1649.17 844.916 -345.807 912.944 
15414800 22426.3 -14702.5 1706.67 811.207 -762.548 1113.34 
21154.5 3
15421300 23557.9 -15496 1699.57 938.5 -63.9696 940.678 
15415200 24028.7 -14044.6 1639.86 1198.92 -604.228 1342.58 
15414800 22862.4 -14952 1697.86 904.762 -517.635 1042.37 
21155 3
15421300 23978.9 -15533.1 1688.14 811.175 -71.5662 814.326 
15415200 24470.9 -14343.1 1641.86 851.913 -575.282 1027.96 
15414800 23407 -15141 1707.86 1049.27 -364.162 1110.67 
21155.5 3
15421300 24359 -15663.9 1681.29 767.965 -264.069 812.098 
15415200 24925.4 -14555.6 1647.43 918.326 -429.149 1013.65 
15414800 23954.1 -15214.6 1706.86 1105.34 -148.629 1115.29 
21156 3
15421300 24990.3 -15699 1661.43 1277.91 -71.1394 1279.88 
15415200 25329.1 -14659 1662.57 817.235 -209.37 843.629 
15414800 24476 -15242.9 1672 1056.39 -57.2585 1057.94 
21156.5 3
15421300 25555.1 -15830.3 1651.14 1143.44 -265.761 1173.91 
15415200 25809.3 -14764 1679.86 971.949 -212.551 994.918 
15414800 25050.6 -15306 1669.86 1163.1 -127.82 1170.1 
21157 3
15421300 26167.7 -15892.1 1608 1237.52 -124.964 1243.81 
15415200 26317.1 -14930.9 1706.71 1025.97 -337.085 1079.93 
15414800 25517.1 -15382.9 1672.29 942.569 -155.267 955.271 
21157.5 3
15421300 26757 -15967.1 1576 1232.82 -156.904 1242.76 
15415200 26855.9 -14966.9 1664.71 1127.02 -75.3138 1129.53 
15414800 26047.4 -15384.4 1658.71 1109.38 -3.28751 1109.39 
21158 3
15421300 27340 -15986.7 1585.86 1097.93 -36.8577 1098.55 
15415200 27277.7 -15039.4 1664.86 794.458 -136.669 806.128 
15414800 26669 -15569.4 1596 1170.57 -348.399 1221.32 
21158.5 3
15421300 27431.9 -15983.9 1592.43 174.966 5.44218 175.051 
15415200 27874.6 -15181 1634.43 1136.87 -269.66 1168.41 
15414800 27214.6 -15548.1 1594 1039.18 40.5442 1039.97 
21159 3
15421300 27845.3 -16118.6 1583.29 820.295 -267.29 862.744 
15415200 28425.9 -15316.3 1604.86 1093.82 -268.424 1126.28 
15414800 27919 -15602.1 1603.57 1397.68 -107.143 1401.78 
21159.5 3
15421300 28477.3 -16445.3 1580.17 1336.25 -690.829 1504.27 
15415200 28848.5 -15492 1658.67 893.537 -371.489 967.684 
15414800 28388.7 -15862.2 1655.67 992.953 -549.733 1134.97 
21160 3
15421300 29218.1 -16887.6 1616.43 1530.6 -913.715 1782.58 
15415200 29402.4 -15522.4 1778.29 1144.48 -62.8689 1146.21 
15414800 28887.3 -16131.3 1788.86 1030.2 -556.031 1170.68 
21160.5 3
15421300 29785.1 -17152.4 1662.43 1067.8 -498.789 1178.55 
15415200 29927.3 -15757.6 1754 988.432 -442.83 1083.1 
15414800 29388.7 -16457.4 1713.29 944.31 -614.205 1126.49 
21161 3
15421300 30025.7 -17250.3 1662.17 506.366 -206.115 546.708 
15415200 30418.8 -15968.7 1720.17 1034.84 -444.411 1126.23 
15414800 29813.7 -16646.5 1696 894.637 -398.045 979.191 
21161.5 3
15421300 30516.1 -17388.6 1644.14 998.933 -281.544 1037.85 
15415200 30873.9 -16275.3 1687.86 926.729 -624.479 1117.5 
15414800 30286 -16696.3 1758 961.982 -101.397 967.311 
21162 3
15421300 30985.3 -17477.8 1609.33 925.425 -176.059 942.023 
15415200 31281.5 -16471.7 1651.5 804.029 -387.339 892.466 
15414800 30714.3 -16878.5 1717.33 844.839 -359.397 918.106 
21162.5 3
15421300 31712.8 -17777.5 1624.38 1409.72 -580.749 1524.66 
15415200 31716.8 -16538 1651.62 843.508 -128.553 853.247 
15414800 31263.1 -17167.1 1649.25 1063.55 -559.351 1201.67 
21163 3
15421300 32427.8 -18011.3 1631.5 1402.12 -458.497 1475.19 
15415200 32357 -16707 1620.67 1255.39 -331.373 1298.39 
15414800 31808.3 -17322.5 1604 1069.04 -304.657 1111.6 
21163.5 3
15421300 32904.7 -18163 1726.29 1025.55 -326.165 1076.17 
15415200 32950.6 -16935 1611 1276.5 -490.323 1367.43 
15414800 32353 -17697.6 1603.29 1171.33 -806.605 1422.19 
21164 3
15421300 33286.7 -18383.4 1688.57 740.31 -427.187 854.721 
15415200 33301.4 -16956.1 1607.14 679.956 -40.9745 681.189 
15414800 33131.6 -17762.1 1675.71 1508.86 -125.138 1514.04 
21164.5 3
15421300 33724.3 -18501.8 1679.67 893.1 -241.642 925.213 
15415200 33584.2 -16945.7 1603 577.017 21.38 577.412 
15414800 33684.3 -17761 1654.83 1128.09 2.33236 1128.09 
21165 3
15421300 34260.1 -18601.6 1666.29 1078.09 -200.68 1096.61 
15415200 33715.3 -17012.9 1592.29 263.821 -135.192 296.443 
15414800 34135.1 -17859.6 1653.29 907.061 -198.333 928.491 
21165.5 3
15421300 34751 -18794.3 1651 975.859 -383.13 1048.37 
15415200 33964.4 -17140.7 1589 495.314 -254.189 556.73 
15414800 34579.4 -17950.6 1648.57 883.272 -180.915 901.609 
21166 3
15421300 34880.6 -19010.4 1637.71 270.504 -451.238 526.106 
15415200 34279.7 -17172 1605.14 658.217 -65.3146 661.449 
15414800 34963.6 -18052.6 1669.86 801.968 -212.944 829.758 
21166.5 3
15421300 35252.9 -19016.2 1669.62 697.198 -10.9016 697.283 
15415200 34522.2 -17264.4 1605 454.187 -172.987 486.014 
15414800 35394.1 -18141.5 1678.88 806.28 -166.533 823.299 
21167 3
15421300 35525.4 -19106.7 1628.29 510.4 -169.409 537.78 
15415200 34672.6 -17321.7 1622.57 281.501 -107.377 301.285 
15414800 35931.6 -18269.4 1654.14 1006.45 -239.567 1034.57 
21167.5 3
15421300 35627 -19190.9 1619.14 199.944 -165.636 259.639 
15415200 34875 -17340.9 1629.71 398.481 -37.6828 400.259 
15414800 36424.3 -18317.4 1632.29 969.91 -94.4882 974.502 
21168 3
15421300 35485.9 -18917 1665.43 -287.46 557.754 627.473 
15415200 35068.4 -17331.1 1637.57 393.948 19.7847 394.445 
15414800 36762.3 -18313.1 1663.86 688.391 8.72854 688.446 
21168.5 3
15421300 35477.7 -18742.8 1670.67 -16.6135 353.279 353.67 
15415200 35123.2 -17391.8 1636 111.031 -123.104 165.778 
15414800 36982.2 -18317.3 1680.17 446.006 -8.49995 446.087 
21169 3
15421300 35452.3 -18641.4 1676 -51.9038 207.372 213.769 
15415200 35039.3 -17457.4 1630.57 -171.536 -134.142 217.758 
15414800 37158.9 -18285.1 1698.86 361.33 65.8292 367.278 
21169.5 3
15421300 35288.1 -18864.9 1672.14 -328.286 -446.857 554.484 
15415200 34777.1 -17159.7 1624.71 -524.286 595.429 793.354 
15414800 37128.3 -18102.1 1717.29 -61.1429 366 371.072 
21170 3
15421300 35297.9 -19130.1 1650.71 20.3654 -556.155 556.527 
15415200 34688.4 -16950.7 1622.29 -185.984 438.155 475.994 
15414800 36801.4 -17793.6 1708.14 -685.235 646.9 942.352 
21170.5 3
15421300 35287.6 -19212.6 1639.29 -20.8635 -167.198 168.495 
15415200 34749 -16793.9 1622 122.863 318.169 341.067 
15414800 36349.6 -17649 1695.57 -916.546 293.248 962.315 
21171 3
15421300 35255.1 -19265.9 1664.86 -63.7104 -104.687 122.55 
15415200 34766.3 -16785.3 1622 33.9601 16.8397 37.906 
15414800 36111.3 -17830.4 1686.86 -468.145 -356.441 588.396 
21171.5 3
15421300 35361.3 -18960.7 1682.86 206.103 592.51 627.333 
15415200 34766 -17026.6 1631.86 -0.554785 -468.516 468.516 
15414800 35969.7 -17912.3 1678.29 -274.896 -158.946 317.54 
21172 3
15421300 35384.7 -18846 1679.29 47.14 230.813 235.578 
15415200 34638.4 -17421 1642.14 -256.683 -793.619 834.097 
15414800 35895.1 -17839.7 1679.57 -150.043 146.019 209.367 
21172.5 3
15421300 35453.9 -18893.1 1655.86 133.223 -90.834 161.243 
15415200 34645.7 -17501.4 1642.57 14.038 -154.968 155.603 
15414800 35848.3 -17734.3 1686.14 -90.2835 203.138 222.297 
21173 3
15421300 35458.6 -18896.3 1650 9.35374 -6.23583 11.2418 
15415200 34713.9 -17604.7 1638.14 135.204 -204.932 245.514 
15414800 35852.4 -17817.6 1702.86 8.21996 -165.249 165.454 
21173.5 3
15421300 35476.3 -18811.5 1667.17 37.4724 178.873 182.756 
15415200 34796.7 -17671.2 1645.17 174.704 -140.195 224 
15414800 35882.8 -17941.2 1699.33 64.1451 -260.749 268.523 
21174 3
15421300 35443.3 -18840.3 1669.71 -69.1373 -60.2212 91.6872 
15415200 34866.6 -17726.3 1661.57 146.244 -115.312 186.237 
15414800 35873.6 -18047.7 1737.43 -19.3764 -222.903 223.744 
21174.5 3
15421300 35586.4 -19124 1656.71 273.696 -542.475 607.609 
15415200 35135.4 -17769.7 1664.86 514.067 -83.0374 520.731 
15414800 36024.3 -17971.9 1713.43 288.173 145.042 322.615 
21175 3
15421300 35860.4 -18951.7 1626 548 344.571 647.328 
15415200 35605.1 -17661.3 1661.14 939.429 216.857 964.133 
15414800 36292.6 -17927.7 1669.57 536.571 88.2857 543.786 
21175.5 3
15421300 36044.6 -18766.6 1597.86 372.006 374.026 527.526 
15415200 36056 -17489.9 1652.71 910.823 346.32 974.441 
15414800 36432.7 -17886.7 1674.14 283.117 82.8283 294.984 
21176 3
15421300 36177.6 -18648.1 1567.29 260.784 232.213 349.187 
15415200 36450.6 -17374.3 1633.29 773.669 226.611 806.174 
15414800 36504.4 -17912.1 1703.29 140.616 -49.8599 149.194 
21176.5 3
15421300 36059.7 -18643.7 1569.86 -234.308 8.80432 234.474 
15415200 36848.1 -17380.4 1629.29 790.4 -12.2124 790.495 
15414800 36554.7 -17896.4 1710.14 99.9716 31.2411 104.739 
21177 3
15421300 36115.1 -18393.3 1630.43 117.185 529.447 542.261 
15415200 37334 -17521.6 1628.14 1027.18 -298.399 1069.65 
15414800 36658 -17867.6 1736.43 218.363 61.0088 226.726 
21177.5 3
15421300 36202.8 -18376.8 1663.25 172.455 32.5506 175.5 
15415200 37822.8 -17803.6 1625.88 962.106 -555.224 1110.82 
15414800 36576 -17918.5 1738.62 -161.417 -100.253 190.016 
21178 3
15421300 36243.3 -18389.4 1648.29 81.7252 -25.5616 85.6295 
15415200 38170.9 -18130.4 1614.29 701.829 -658.878 962.644 
15414800 36547.3 -17951 1725.86 -57.8917 -65.5242 87.4349 
21178.5 3
15421300 36203.6 -18389.4 1641.88 -78.2263 0.105664 78.2263 
15415200 38556.8 -18380.6 1597.38 761.13 -493.484 907.108 
15414800 36515.2 -17935.6 1724.12 -63.1868 30.3254 70.0871 
21179 3
15421300 36270.3 -18314 1633 130.964 148.084 197.688 
15415200 38861.3 -18728.3 1587.43 598.302 -683.027 908.015 
15414800 36486.9 -17827.9 1720 -55.7816 211.725 218.95 
21179.5 3
15421300 36339.1 -18314 1633.43 139.387 0 139.387 
15415200 39238.9 -18994 1592.29 764.315 -537.883 934.61 
15414800 36336.7 -17713 1722.86 -303.933 232.504 382.666 
21180 3
15421300 36458.3 -18313.9 1640.14 234.072 0.280662 234.073 
15415200 39564.7 -19273.1 1605.29 640.191 -548.414 842.972 
15414800 36033.3 -17742.1 1707.86 -596.127 -57.2551 598.87 
21180.5 3
15421300 36543.4 -18275.3 1632.14 168.934 76.5306 185.461 
15415200 39930.1 -19545.6 1617.14 725.057 -540.533 904.369 
15414800 36108.4 -17874 1677.43 149.093 -261.621 301.122 
21181 3
15421300 36708.7 -18239.1 1617.57 322.824 70.5915 330.452 
15415200 40236.7 -19709.9 1649.43 598.772 -320.871 679.328 
15414800 36245.3 -17962.4 1664.71 267.299 -172.712 318.242 
21181.5 3
15421300 37025.8 -18107.5 1619.5 656.561 272.552 710.885 
15415200 40503.8 -19816.2 1682.83 553.042 -220.103 595.231 
15414800 36498.2 -17966.3 1656.83 523.563 -8.08439 523.625 
21182 3
15421300 37322.6 -17981.4 1608.86 636.777 270.54 691.865 
15415200 40926.4 -20218.7 1680 906.857 -863.836 1252.44 
15414800 36849.7 -17868.4 1649.43 754.394 210.096 783.103 
21182.5 3
15421300 37560.3 -18233.7 1612 458.908 -487.038 669.18 
15415200 41305.1 -20564.9 1698.86 731.109 -668.229 990.48 
15414800 37285.3 -17852.3 1647 840.871 31.1638 841.449 
21183 3
15421300 37937 -18173.9 1611.14 756.454 120.195 765.944 
15415200 41592.9 -20737.9 1699 577.74 -347.39 674.138 
15414800 37408.6 -18340.1 1646.86 247.562 -979.633 1010.43 
21183.5 3
15421300 37972.9 -17944.3 1608.86 72.5853 464.719 470.354 
15415200 41886.7 -20893.1 1695.86 594.853 -314.344 672.801 
15414800 37725.9 -18676.1 1645 642.279 -680.162 935.49 
21184 3
15421300 37995.3 -17968.9 1606.43 44.2378 -48.4644 65.6184 
15415200 42398.1 -21187.3 1753.43 1008.73 -580.163 1163.67 
15414800 37765.9 -18760.1 1649.57 78.8955 -165.68 183.506 
21184.5 3
15421300 38003.3 -18175.4 1603.43 15.534 -401.11 401.41 
15415200 42900.6 -21450.9 1721.14 975.589 -511.789 1101.68 
15414800 37794.4 -18765.3 1657.86 55.4785 -9.98613 56.3701 
21185 3
15421300 38100.5 -18296.3 1605.5 197.189 -245.243 314.687 
15415200 43262.8 -21764.8 1704.83 734.811 -636.869 972.393 
15414800 37906.7 -18826 1638 227.663 -123.153 258.838 
21185.5 3
15421300 38224.1 -18428.7 1604.57 260.85 -279.285 382.155 
15415200 43774.4 -22001.6 1670.14 1079.31 -499.447 1189.27 
15414800 37938.9 -18827.9 1592 67.9124 -3.91802 68.0253 
21186 3
15421300 38286.1 -18398.4 1601.43 121.094 59.1518 134.769 
15415200 44224.1 -22189 1654.43 878.348 -366.071 951.58 
15414800 38055 -18812.1 1586 226.842 30.692 228.908 
21186.5 3
15421300 38435.7 -18489.4 1595 292.703 -178.082 342.62 
15415200 44656.7 -22249.4 1688.57 846.519 -118.256 854.739 
15414800 38166 -18855.3 1559.43 217.221 -84.4283 233.052 
21187 3
15421300 38815.4 -18757.1 1585.14 764.013 -538.661 934.81 
15415200 45057.9 -22381.6 1699.29 807.128 -265.881 849.794 
15414800 38473 -19058.3 1517 617.706 -408.451 740.536 
21187.5 3
15421300 38984.9 -18811.1 1596 322.108 -102.662 338.072 
15415200 45496.4 -22608.7 1717.71 833.786 -431.831 938.976 
15414800 38939.1 -19281.7 1508.14 886.203 -424.769 982.744 
21188 3
15421300 39047 -18725.5 1625.17 123.791 170.603 210.783 
15415200 45801.7 -22703.7 1756.17 608.044 -189.148 636.785 
15414800 39613 -19351 1479.5 1342.34 -138.019 1349.42 
21188.5 3
15421300 39451.4 -18854.1 1603.14 855.029 -271.972 897.242 
15415200 46193.7 -22817.4 1800.14 828.853 -240.511 863.043 
15414800 40149.4 -19481.3 1461.29 1134.1 -275.445 1167.07 
21189 3
15421300 39884.7 -19186.1 1551.29 866.571 -664 1091.72 
15415200 46601.1 -22784.7 1818.57 814.857 65.4286 817.48 
15414800 40765 -19941.9 1451.57 1231.14 -921.143 1537.6 
21189.5 3
15421300 40299.3 -19543.2 1521.17 814.576 -701.422 1074.95 
15415200 46997.7 -22946.8 1844.33 779.025 -318.505 841.621 
15414800 41341.8 -20530.8 1457 1133.27 -1157.12 1619.64 
21190 3
15421300 40719.4 -19959 1512.71 860.851 -852.117 1211.27 
15415200 47273.7 -23215.7 1841.29 565.671 -550.986 789.664 
15414800 41775.9 -20842.3 1481.71 889.393 -638.222 1094.69 
21190.5 2
15421300 41183.9 -20311.6 1547 877.937 -666.487 1102.26 
15414800 42406.1 -20740.7 1635 1191.47 192.006 1206.84 
21191 2
15421300 41676.8 -20643.7 1639 1016.45 -684.732 1225.57 
15414800 43083.3 -20601.3 1697.33 1396.27 287.383 1425.54 
21191.5 2
15421300 42100.4 -20830.6 1649.43 847.19 -373.81 925.994 
15414800 43532 -20662.7 1714.14 897.333 -122.762 905.692 
21192 2
15421300 42802.9 -20981.6 1727.71 1369.26 -294.347 1400.54 
15414800 44012.7 -20828 1684.57 937.065 -322.194 990.909 
21192.5 2
15421300 43357.5 -21157 1795.83 1145.96 -362.456 1201.91 
15414800 44401.8 -20939.5 1655.67 803.965 -230.372 836.32 
21193 2
15421300 43883.3 -21375 1739.71 1060.05 -439.516 1147.56 
15414800 44832.9 -21098 1609 869 -319.556 925.892 
21193.5 2
15421300 44431.4 -21637.3 1687.29 1062.29 -508.306 1177.64 
15414800 45573.1 -21327.7 1610.86 1434.66 -445.183 1502.15 
21194 2
15421300 45037.1 -21757.6 1680.86 1190.01 -236.318 1213.25 
15414800 46079.7 -21644.3 1657 995.229 -621.948 1173.58 
21194.5 2
15421300 45505.5 -21997.8 1725.83 971.695 -498.469 1092.09 
15414800 46429.3 -22021.2 1640.17 725.351 -781.911 1066.54 
21195 2
15421300 45962.7 -22220.3 1734.57 925.535 -450.308 1029.27 
15414800 46870.6 -22298.1 1710 893.195 -560.681 1054.59 
21195.5 2
15421300 46415.1 -22433.6 1748.86 875.104 -412.545 967.471 
15414800 47084.4 -22627.9 1709.14 413.65 -637.745 760.148 
21196 2
15421300 46703.2 -22580.7 1728.33 592.642 -302.665 665.455 
15414800 47046.8 -22972.2 1701.5 -77.3565 -708.456 712.667 
21196.5 2
15421300 47093 -22675.7 1721.29 792.344 -193.186 815.555 
15414800 47078.6 -23216 1700 64.5083 -495.596 499.777 
21197 2
15421300 47162.5 -23006.2 1715.5 143.004 -679.943 694.819 
15414800 46685.3 -23384.3 1695.67 -809.132 -346.365 880.149 
21197.5 2
15421300 47310.9 -23308.4 1712 285.852 -582.393 648.763 
15414800 46523.3 -23530.9 1689 -312.23 -282.319 420.942 
21198 2
15421300 47268.4 -24039.1 1709.57 -80.9706 -1394.49 1396.84 
15414800 46702.9 -24221.1 1689.57 342.694 -1317.34 1361.18 
21198.5 2
15421300 47176.2 -24593.5 1706.67 -188.675 -1133.65 1149.25 
15414800 46604 -24361.5 1743.17 -202.162 -287.029 351.077 
21199 2
15421300 46591.7 -24856 1712.67 -1225.37 -550.314 1343.27 
15414800 46294.8 -24371.8 1820.5 -648.148 -21.6632 648.51 
21199.5 2
15421300 45998.6 -24818 1711.71 -1222.88 78.3505 1225.38 
15414800 46010.1 -24332 1793.14 -586.991 82.1306 592.709 
21200 2
15421300 45601 -24538.4 1689.71 -767.512 539.713 938.278 
15414800 45666.3 -24035.9 1766.57 -663.817 571.704 876.07 
21200.5 2
15421300 45280.7 -24267.4 1634.71 -603.175 510.358 790.117 
15414800 45342.4 -23744.9 1769.29 -609.9 548.023 819.943 
21201 2
15421300 44911.3 -24110.7 1598.17 -767.944 325.908 834.238 
15414800 45071.5 -23565.5 1780.17 -563.261 372.884 675.504 
21201.5 2
15421300 44659.7 -23984.4 1591.57 -513.508 257.629 574.511 
15414800 44791.6 -23479.4 1777.57 -571.283 175.656 597.678 
21202 2
15421300 44447 -23850 1569 -411.44 260.017 486.715 
15414800 44120.7 -23360.6 1761 -1297.6 229.898 1317.8 
21202.5 2
15421300 43923.3 -23814.7 1533.33 -1055.78 71.2366 1058.18 
15414800 43547.5 -23156.7 1727.67 -1155.67 411.098 1226.61 
21203 2
15421300 43103.1 -23767.3 1558.29 -1719.48 99.3311 1722.34 
15414800 43246.9 -22965.6 1695.43 -630.279 400.619 746.824 
21203.5 2
15421300 42389.6 -23382.4 1581.86 -1354.03 730.279 1538.41 
15414800 42978.6 -22930.4 1740.14 -509.081 66.6847 513.43 
21204 2
15421300 42369.3 -22829.8 1590.83 -41.4715 1132.37 1133.13 
15414800 42832.2 -22949.7 1722.67 -300.01 -39.4223 302.589 
21204.5 2
15421300 42457 -22547.9 1620.57 183.403 589.908 617.761 
15414800 42629.9 -23024.7 1700.57 -423.242 -157.003 451.424 
21205 2
15421300 42426.6 -22524.3 1625 -57.6299 44.6429 72.8985 
15414800 42365.9 -23171.4 1675.86 -500 -277.868 572.023 
21205.5 2
15421300 42729.4 -22817.7 1624.86 610.599 -591.59 850.182 
15414800 42311.9 -23447.1 1710.71 -108.871 -555.876 566.437 
21206 2
15421300 42906.7 -23164.9 1620.29 340.28 -666.301 748.163 
15414800 42444 -23568.1 1640 253.633 -232.246 343.901 
21206.5 2
15421300 43106.8 -23591.7 1620 410.08 -874.61 965.975 
15414800 42576.8 -23689.7 1566 272.199 -249.024 368.925 
21207 2
15421300 43314.1 -23656 1630 438.287 -136.011 458.905 
15414800 42726 -23386.1 1480.57 315.363 641.699 715.005 
21207.5 2
15421300 43081.7 -23539.4 1635.57 -454.85 228.124 508.851 
15414800 42735.1 -23069.6 1406.29 17.8921 619.514 619.772 
21208 2
15421300 42769.1 -23568.6 1620 -628.916 -58.6375 631.644 
15414800 42636.4 -22960.1 1391.57 -198.62 220.178 296.527 
21208.5 2
15421300 42564.3 -23581.9 1592.86 -408.082 -26.4656 408.939 
15414800 42611.7 -22858.3 1422.86 -49.2316 202.903 208.79 
21209 2
15421300 42331.6 -23492.7 1596.86 -451.872 173.093 483.89 
15414800 42559.3 -22843.6 1543.29 -101.803 28.5714 105.736 
21209.5 2
15421300 42189.5 -23268.8 1598 -292.931 461.61 546.711 
15414800 42425.8 -22631.3 1585.5 -275.16 437.604 516.924 
21210 2
15421300 42213.9 -23169.1 1596 50.6386 207.257 213.353 
15414800 42342.3 -22688.6 1642.86 -173.696 -118.998 210.549 
21210.5 2
15421300 42048.3 -23061.1 1605 -324.65 211.765 387.61 
15414800 42287.4 -22656 1652.14 -107.563 63.8655 125.094 
21211 2
15421300 41815 -22871.9 1613.43 -462.868 375.567 596.069 
15414800 42173.6 -22593.1 1667 -225.907 124.717 258.047 
21211.5 2
15421300 41486.3 -22712 1656.14 -643.276 312.832 715.31 
15414800 41628.7 -22261.7 1705.71 -1066.26 648.588 1248.03 
21212 2
15421300 41193.4 -22688.4 1674.29 -586.888 47.2373 588.786 
15414800 40872 -21961.9 1706 -1516.46 600.916 1631.18 
21212.5 2
15421300 40830.5 -22663.3 1695.67 -740.671 51.2148 742.439 
15414800 40614.8 -21893.8 1706 -524.83 138.824 542.88 
21213 2
15421300 40388.9 -22624.3 1684.43 -910.604 80.5106 914.156 
15414800 40404.9 -22019.7 1704.43 -432.941 -259.548 504.78 
21213.5 2
15421300 39888 -22585.9 1684.71 -934.435 71.6951 937.181 
15414800 40105.3 -22165 1716.86 -558.902 -271.055 621.162 
21214 2
15421300 39502.7 -22734.5 1707.83 -783.198 -302.12 839.449 
15414800 39894.2 -22306.8 1707.17 -429.104 -288.279 516.948 
21214.5 2
15421300 39096.1 -22983.1 1696.57 -855.84 -523.459 1003.23 
15414800 39402.1 -22379.9 1751.57 -1035.84 -153.734 1047.19 
21215 2
15421300 38750.3 -23048.9 1693.29 -668.969 -127.107 680.938 
15414800 39018.4 -22114.3 1741.29 -742.194 513.678 902.617 
21215.5 2
15421300 38175 -23222.8 1693 -1136.93 -343.826 1187.78 
15414800 38856.8 -21947 1737.67 -319.358 330.604 459.662 
21216 2
15421300 37631 -22933.9 1686.86 -1121.65 595.827 1270.08 
15414800 38899.4 -22085.6 1748 87.8252 -285.714 298.908 
21216.5 2
15421300 37578 -22846.2 1675.5 -106.426 176.085 205.749 
15414800 38881.5 -22288.3 1759.33 -36.0011 -407.152 408.741 
21217 2
15421300 37545.9 -22905.6 1663.14 -61.5764 -113.802 129.393 
15414800 38759.1 -22661.3 1753.43 -234.401 -714.468 751.936 
21217.5 2
15421300 37640.8 -23126.2 1651.67 190.333 -442.075 481.307 
15414800 38771.2 -22931.5 1752.67 24.0958 -541.512 542.047 
21218 2
15421300 37579.7 -23356.5 1637.67 -125.857 -473.937 490.363 
15414800 38754.5 -23067.7 1754 -34.2936 -280.178 282.269 
21218.5 2
15421300 37590.7 -23396.5 1632.17 22.541 -81.9672 85.0101 
15414800 38661 -23013 1755.83 -191.598 112.022 221.943 
21219 2
15421300 37750.6 -23417.1 1631 317.271 -40.9581 319.904 
15414800 38555.4 -22855.3 1751.43 -209.467 312.925 376.562 
21219.5 2
15421300 37795.8 -23149.2 1612.17 89.8054 531.699 539.23 
15414800 38505.7 -22882 1751 -98.7339 -53.0045 112.062 
21220 2
15421300 38040 -22912.9 1598 478.758 463.352 666.262 
15414800 38508.6 -22961.6 1745.43 5.69561 -156.022 156.126 
21220.5 2
15421300 38219.1 -22735.3 1597.57 342.529 339.525 482.29 
15414800 38392.3 -23209 1743 -222.344 -473.095 522.738 
21221 2
15421300 38516.7 -22621.5 1596.67 614.719 235.094 658.14 
15414800 38297.2 -23209.7 1742.83 -196.527 -1.37741 196.532 
21221.5 2
15421300 38772.5 -22928.7 1595 546.652 -656.339 854.172 
15414800 38205.7 -23032 1742 -195.513 379.63 427.017 
21222 2
15421300 38814.9 -23136.9 1594.14 79.1722 -389.141 397.113 
15414800 38271.1 -23150 1740.86 122.385 -220.561 252.24 
21222.5 2
15421300 38812.7 -23355 1593.83 -4.2369 -421.94 421.961 
15414800 38317.7 -23072.7 1732 89.988 149.581 174.563 
21223 2
15421300 38775 -23370.7 1593 -78.636 -32.707 85.1668 
15414800 38267.8 -23115.5 1729.67 -104.036 -89.4224 137.186 
21223.5 2
15421300 38707.4 -23453.6 1593 -138.183 -169.539 218.719 
15414800 38240.6 -23138.7 1731.57 -55.7503 -47.473 73.2242 
21224 2
15421300 38684.5 -23507.2 1593 -43.8405 -102.477 111.46 
15414800 37881 -23083.8 1726 -687.517 104.935 695.479 
21224.5 2
15421300 38866.8 -23083 1586.33 384.669 894.866 974.041 
15414800 37628.2 -22909.2 1703 -533.404 368.495 648.312 
21225 2
15421300 38723.1 -22888.4 1573.43 -278.47 377.076 468.756 
15414800 37635.4 -22928.1 1696.43 14.0735 -36.7756 39.3764 
21225.5 2
15421300 38620.8 -22788 1569.83 -206.686 202.886 289.624 
15414800 37671.5 -23009.3 1694.17 72.8716 -164.021 179.48 
21226 2
15421300 38565.7 -22774.9 1569.43 -111.803 26.6589 114.938 
15414800 37996.3 -22962.6 1694.86 658.795 94.8517 665.588 
21226.5 2
15421300 38602.5 -22714 1565.17 69.0164 114.179 133.417 
15414800 38183 -22967.7 1695 350.308 -9.55955 350.439 
21227 2
15421300 38712.2 -22650.5 1564.67 223.354 129.328 258.094 
15414800 38305.2 -23024.8 1695 248.812 -116.429 274.705 
21227.5 2
15421300 38873.8 -22616.2 1564 345.442 73.3618 353.146 
15414800 38630.7 -23135.7 1692 695.513 -236.823 734.727 
21228 2
15421300 38814.3 -22481 1564 -117.451 266.601 291.326 
15414800 38945.6 -23140.4 1691.86 621.114 -9.39232 621.185 
21228.5 2
15421300 38715.2 -22348.7 1564 -195.887 261.528 326.755 
15414800 39025.3 -23188.5 1687 157.632 -95.0028 184.047 
21229 2
15421300 38488.7 -22481.4 1567.43 -452.905 -265.524 525.001 
15414800 39138.9 -23269.7 1668.29 227.048 -162.429 279.166 
21229.5 2
15421300 38204.3 -22947.5 1573.67 -539.622 -884.386 1036.02 
15414800 39245.2 -23302.2 1652.33 201.726 -61.5795 210.916 
21230 2
15421300 37928.5 -23365.8 1570.17 -584.393 -886.299 1061.62 
15414800 39261.5 -23222.7 1630 34.6045 168.432 171.95 
21230.5 2
15421300 37766 -23456.1 1563.71 -323.705 -179.899 370.336 
15414800 39229.6 -23215.6 1590.29 -63.6027 14.1339 65.1542 
21231 2
15421300 37524.5 -23468.5 1559.5 -455.66 -23.3154 456.256 
15414800 39297.8 -23240.7 1551.33 128.796 -47.3495 137.224 
21231.5 2
15421300 37847 -23498.3 1559 658.163 -60.8844 660.973 
15414800 39324 -23254 1526.33 53.4014 -27.2109 59.9344 
21232 2
15421300 37953.8 -23565 1553.33 222.569 -138.889 262.35 
15414800 39276.7 -23159.7 1486.67 -98.6111 196.528 219.88 
21232.5 2
15421300 38039.7 -23573.6 1552.14 175.267 -17.4927 176.138 
15414800 39163.4 -23001.3 1457.14 -231.098 323.226 397.343 
21233 2
15421300 38233 -23115.5 1550 375.312 889.459 965.4 
15414800 38993.3 -23055.8 1443.83 -330.282 -105.918 346.85 
21233.5 2
15421300 38465.3 -22950.3 1543.17 486.053 345.537 596.358 
15414800 38979.8 -23182.2 1437.33 -28.2427 -264.296 265.8 
21234 2
15421300 38588.4 -22859.6 1529.86 235.815 173.873 292.985 
15414800 39083 -23301.7 1431 197.637 -229.018 302.506 
21234.5 2
15421300 38704.8 -22821.2 1501.5 223.855 73.8553 235.724 
15414800 39125.2 -23503.8 1427 81.0897 -388.69 397.059 
21235 2
15421300 38828.7 -22767.7 1474.5 270.97 117.068 295.177 
15414800 39047.8 -23489 1426 -169.22 32.4581 172.304 
21235.5 2
15421300 38853.3 -22694.9 1460.43 49.2381 145.619 153.718 
15414800 38968.9 -23672.6 1426 -157.952 -367.143 399.678 
21236 2
15421300 39182.4 -22640.4 1466.29 624.56 103.28 633.041 
15414800 39081.1 -23496.9 1425.43 213.066 333.424 395.687 
21236.5 2
15421300 39452.2 -22599.7 1467 544.925 82.3473 551.112 
15414800 39240.8 -23529.7 1423.17 322.607 -66.2819 329.346 
21237 2
15421300 39733.7 -22645.4 1467 564.224 -91.7072 571.628 
15414800 39331.6 -23417 1412.57 181.84 225.785 289.904 
21237.5 2
15421300 39928.1 -22736.7 1466.71 366.156 -171.913 404.504 
15414800 39348.7 -23328.1 1368.57 32.2841 167.339 170.425 
21238 2
15421300 39885.7 -22889.4 1467 -88.3929 -318.155 330.206 
15414800 39375.9 -23376.3 1339.29 56.5476 -100.298 115.14 
21238.5 2
15421300 39902 -22971.4 1467 35.0985 -176.724 180.176 
15414800 39214.7 -23553.9 1318 -347.291 -382.697 516.786 
21239 2
15421300 39700.9 -22870.1 1467 -397.516 200.169 445.069 
15414800 38857.7 -23570.1 1308.86 -705.534 -32.1852 706.267 
21239.5 2
15421300 39512.8 -22833.3 1476.5 -379.08 74.2127 386.276 
15414800 38585.3 -23291.7 1313.67 -549.155 561.444 785.36 
21240 2
15421300 39458.9 -23121.4 1479.29 -111.062 -592.789 603.103 
15414800 38397 -22933.6 1350.86 -387.517 736.821 832.512 
21240.5 2
15421300 39381.7 -22881.1 1536.57 -148.924 463.872 487.192 
15414800 38354.3 -22712.4 1360 -82.46 426.917 434.807 
21241 2
15421300 39269.6 -22561.1 1654 -205.39 586.081 621.028 
15414800 38368.4 -22625.4 1391.86 25.9027 159.341 161.432 
21241.5 2
15421300 39120.2 -22353.2 1737.67 -302.439 421.004 518.376 
15414800 38498 -22440.5 1600.83 262.29 374.349 457.093 
21242 2
15421300 39023.1 -22096.6 1761.14 -193.275 511.146 546.466 
15414800 38455.1 -22222.9 1672.71 -85.3728 433.552 441.877 
21242.5 2
15421300 38822.7 -21862 1825.83 -415.065 485.655 638.858 
15414800 38320.2 -22085.3 1695.83 -279.454 284.728 398.954 
21243 2
15421300 38702.6 -21660.1 1860.57 -244.096 410.279 477.401 
15414800 38196.1 -21970.4 1727.71 -252.081 233.546 343.64 
21243.5 2
15421300 38613 -21523.7 1853.83 -185.448 282.559 337.98 
15414800 38169.2 -21967.3 1718 -55.8513 6.40836 56.2178 
21244 2
15421300 38546.7 -21526.9 1840 -130.999 -6.30529 131.151 
15414800 38067.3 -22113.1 1718.57 -201.346 -288.161 351.535 
21244.5 2
15421300 38516.3 -21465.3 1832.17 -59.2221 119.929 133.755 
15414800 37893.7 -22235.5 1734.5 -338.439 -238.513 414.04 
21245 2
15421300 38460.1 -21498.4 1850.43 -117.063 -68.9484 135.859 
15414800 37822.6 -22432.1 1737.86 -148.115 -409.673 435.626 
21245.5 2
15421300 38283.1 -21610.4 1841.14 -335.863 -212.524 397.455 
15414800 37530.4 -22336.4 1729.57 -554.351 181.621 583.345 
21246 2
15421300 38080.8 -21681.8 1816.17 -411.198 -145.132 436.059 
15414800 37335.3 -22201 1727 -396.535 275.261 482.71 
21246.5 2
15421300 37856.3 -21596 1796.71 -461.083 176.249 493.621 
15414800 37151.6 -21827.6 1703.57 -377.335 766.794 854.608 
21247 2
15421300 37638.2 -21604.8 1792.5 -417.853 -16.9221 418.195 
15414800 37038.8 -21550.8 1649.33 -215.973 530.15 572.454 
21247.5 2
15421300 37464.7 -21496 1781.43 -350.409 219.865 413.675 
15414800 36908.1 -21413.4 1602.14 -264.021 277.585 383.094 
21248 2
15421300 37270.3 -21314 1789.43 -376.8 352.713 516.124 
15414800 36707.6 -21367.1 1556 -388.704 89.701 398.92 
21248.5 2
15421300 37109.7 -21241.5 1789.5 -331.173 149.485 363.347 
15414800 36698.2 -21491.3 1483.67 -19.3913 -256.063 256.796 
21249 2
15421300 37180.7 -21239 1783.29 147.708 5.1975 147.8 
15414800 36546.9 -21431.7 1452.57 -314.573 123.948 338.111 
21249.5 2
15421300 37508.1 -21346.6 1774.71 624.864 -205.289 657.722 
15414800 36369.4 -21607.1 1398 -338.604 -334.787 476.167 
21250 2
15421300 37627.7 -21521 1768.17 240.975 -351.671 426.311 
15414800 36204.5 -21549.5 1355.67 -332.517 116.215 352.241 
21250.5 2
15421300 37534.9 -21639.7 1765.14 -192.551 -246.295 312.629 
15414800 36156.7 -21717.6 1331.29 -99.1405 -348.696 362.516 
21251 2
15421300 37347.7 -21702.4 1768.71 -359.199 -120.373 378.832 
15414800 36079.6 -21750.1 1329.14 -148.067 -62.5171 160.724 
21251.5 2
15421300 37308.8 -21876.5 1766.83 -77.6067 -347.448 356.01 
15414800 35985.8 -21750.8 1330 -187.102 -1.3782 187.107 
21252 2
15421300 37302.3 -21799.6 1766.57 -13.2812 156.042 156.606 
15414800 36099 -21761.3 1329.57 229.547 -21.2016 230.524 
21252.5 2
15421300 37161.4 -21443 1769.86 -272.451 689.693 741.557 
15414800 36006.7 -21855.4 1317.86 -178.502 -182.095 254.993 
21253 2
15421300 36952.7 -21278.7 1768.83 -434.921 342.361 553.504 
15414800 35852.2 -21870 1298.17 -321.974 -30.3571 323.402 
21253.5 2
15421300 36610.3 -21259.1 1738.71 -695.896 39.6825 697.027 
15414800 35626.9 -21836.3 1353 -457.946 68.525 463.045 
21254 2
15421300 36268 -21188.6 1685.14 -656.978 135.454 670.797 
15414800 35740.7 -21698.6 1480.43 218.536 264.327 342.967 
21254.5 2
15421300 35902.2 -20956.2 1671.67 -754.296 479.185 893.633 
15414800 35519.8 -21456.8 1567.17 -455.425 498.429 675.162 
21255 2
15421300 35558.7 -20643.2 1696.33 -721.639 657.563 976.295 
15414800 35218.3 -21037.8 1664.83 -633.403 880.252 1084.46 
21255.5 2
15421300 35013.6 -20303 1699.14 -1073.02 669.619 1264.82 
15414800 34728.1 -20866.1 1687.86 -964.942 337.973 1022.42 
21256 2
15421300 34271.1 -20152.9 1744.43 -1425.01 288.182 1453.85 
15414800 34453.3 -20688.4 1711 -527.557 341.102 628.225 
21256.5 2
15421300 33967.6 -19867.6 1767.86 -586.045 550.745 804.219 
15414800 33885.9 -20389.4 1721.86 -1095.42 577.22 1238.2 
21257 2
15421300 33603.3 -19667 1734.5 -751.006 413.549 857.341 
15414800 33562.5 -20189.7 1723.83 -666.716 411.88 783.681 
21257.5 2
15421300 33069.7 -19481.1 1730.29 -1104.8 384.797 1169.9 
15414800 33311.7 -19935.4 1730.43 -519.225 526.373 739.367 
21258 2
15421300 32650.4 -19286 1700.71 -807.872 375.998 891.085 
15414800 33061.3 -19652.1 1725.43 -482.521 545.83 728.531 
21258.5 2
15421300 32150.5 -19128.2 1679.83 -1009.96 318.855 1059.09 
15414800 32584.8 -19268.8 1712.67 -962.53 774.363 1235.35 
21259 2
15421300 31769 -18960.4 1661.43 -780.164 343.023 852.244 
15414800 32249 -19186.6 1710.86 -686.776 168.225 707.079 
21259.5 1
15421300 31294 -18753.3 1595.86 -916.988 399.89 1000.39 
21260 1
15421300 30880.8 -18521.2 1529 -826.333 464.238 947.81 
21260.5 1
15421300 30328 -18291.8 1513 -1181.27 490.028 1278.88 
21261 1
15421300 29883.3 -18076.6 1532.86 -891.211 431.387 990.127 
21261.5 1
15421300 29425.5 -17824.5 1599.5 -887.182 488.511 1012.79 
21262 1
15421300 29014.6 -17711.6 1659.71 -861.485 236.748 893.424 
21262.5 1
15421300 28585.4 -17514 1686.57 -848.108 390.457 933.673 
21263 1
15421300 28069.4 -17327.7 1713.29 -1019.76 368.154 1084.18 
21263.5 1
15421300 27623.4 -17106.3 1770 -852.772 423.382 952.089 
21264 1
15421300 27316.6 -17016.3 1743.86 -607.638 178.218 633.234 
21264.5 1
15421300 26952.3 -16853.7 1714.86 -700.549 312.637 767.145 
21265 1
15421300 26560 -16611.5 1696 -825.865 509.925 970.606 
21265.5 1
15421300 26082.7 -16403.6 1669.57 -1022.03 445.243 1114.8 
21266 1
15421300 25666.7 -16173.4 1723.43 -827.038 457.54 945.164 
21266.5 1
15421300 25204.9 -15912.2 1752.38 -884.75 500.342 1016.43 
21267 1
15421300 24802.3 -15680.5 1738.83 -819.84 471.996 946.001 
21267.5 1
15421300 24431.4 -15552.3 1733.29 -743.296 256.942 786.453 
21268 1
15421300 24133.4 -15396.6 1708.29 -603.239 315.211 680.629 
21268.5 1
15421300 23870.4 -15183.5 1684 -501.054 405.85 644.802 
21269 1
15421300 23672.3 -15067.7 1705.71 -378.033 220.965 437.875 
21269.5 1
15421300 23516.7 -14985 1698.71 -311.766 165.76 353.093 
21270 1
15421300 23200.7 -14942 1702.86 -635.815 86.5191 641.674 
21270.5 1
15421300 23039.9 -14973.4 1705.86 -321.714 -62.8571 327.797 
21271 1
15421300 23052 -14875.1 1705 24.4323 197.758 199.262 
21271.5 1
15421300 23124.4 -14729.9 1720 142.017 284.874 318.311 
21272 1
15421300 23265.7 -14575.7 1735.43 290.114 316.515 429.358 
21272.5 1
15421300 23628.1 -14258.1 1722 735.149 644.161 977.439 
21273 1
15421300 24463.9 -14056.4 1712.14 1698.61 409.988 1747.38 
21273.5 1
15421300 25156.3 -13680.3 1713 1421.82 772.367 1618.07 
21274 1
15421300 25591.4 -13488.4 1713 872.03 384.483 953.028 
