# Supplementary material for: Intrinsic group behaviour II: On the dependence of triad spatial dynamics on social and personal features; and on the effect of social interaction on small group dynamics
Source: PLoS One. 2019 Dec 3;14(12):e0225704. doi: 10.1371/journal.pone.0225704 (PMC6890182; doi:10.1371/journal.pone.0225704)
Supplement: S4 Data Set — (ZIP) [file pone.0225704.s004.zip › set_3_nint/group_traj_triad_noint/traj_3_0217_43.dat]

3 15412301 15405501 15405601 0 0 1 0 1 1 0 50 50 50 1628 1642.88 1607.89 
21055.5 2
15405601 -11615 11905 1433 0 0 0 
15405501 -12945.6 12945.7 1220.57 0 0 0 
21056 2
15405601 -11604.9 11768.9 1376 36.4851 -489.723 491.08 
15405501 -12771.9 12474.4 1172 360.403 -977.771 1042.08 
21056.5 2
15405601 -11697.1 11258.9 1308.25 -181.273 -1001.93 1018.2 
15405501 -12303.8 11901.8 1241.5 919.66 -1125.11 1453.15 
21057 2
15405601 -11517.7 10861 1359.67 370.782 -822.056 901.806 
15405501 -11914.2 11498.7 1284 804.809 -832.817 1158.15 
21057.5 2
15405601 -11251.1 10485.5 1264.25 556.454 -783.925 961.343 
15405501 -11622.2 11102.2 1143.5 609.545 -827.592 1027.84 
21058 2
15405601 -11232.4 10006.2 1388.67 36.8453 -945.321 946.039 
15405501 -11540.4 10570.7 1112.44 161.352 -1048.49 1060.83 
21058.5 2
15405601 -11028 9677.43 1377.86 399.306 -642.175 756.197 
15405501 -11546 10214.7 1316.29 -10.8507 -695.219 695.304 
21059 2
15405601 -10888.4 9366.29 1378.71 306.75 -683.83 749.48 
15405501 -11460.3 9765.43 1313.71 188.383 -987.441 1005.25 
21059.5 2
15405601 -10690.8 9007 1374.38 370.879 -674.082 769.375 
15405501 -11317.2 9345.25 1358 268.36 -788.328 832.753 
21060 2
15405601 -10596.9 8635 1441.29 176.159 -697.936 719.824 
15405501 -11191.4 8919.86 1445 236.063 -798.11 832.29 
21060.5 2
15405601 -10424.1 8390.14 1382.86 365.146 -517.668 633.492 
15405501 -11120.3 8587 1380.86 150.408 -703.715 719.609 
21061 2
15405601 -10118.3 8103.43 1421.71 654.94 -613.949 897.708 
15405501 -10950 8305.86 1275.86 364.638 -602.019 703.838 
21061.5 2
15405601 -9823 7732.38 1366.25 541.809 -680.832 870.109 
15405501 -10704.6 7878.88 1470.38 450.229 -783.453 903.607 
21062 2
15405601 -9620 7443 1347.5 418.557 -596.649 728.821 
15405501 -10496.3 7547.33 1344.83 429.467 -683.591 807.304 
21062.5 2
15405601 -9354.5 7125.38 1422.25 540.733 -646.894 843.128 
15405501 -10248.2 7243.88 1450.75 505.261 -618.041 798.288 
21063 2
15405601 -9215.57 6784.71 1329.29 272.409 -667.962 721.374 
15405501 -9955.43 6899.71 1276.57 574.16 -674.825 886.029 
21063.5 2
15405601 -9011.71 6534.29 1448.57 422.94 -519.561 669.942 
15405501 -9683.43 6628.57 1444.43 564.315 -562.537 796.806 
21064 2
15405601 -8622.86 6423.14 1381.29 796.838 -227.752 828.747 
15405501 -9388.29 6447.71 1461.14 604.801 -370.609 709.32 
21064.5 2
15405601 -8231.5 6425.5 1432.62 758.444 4.56811 758.458 
15405501 -9111 6252.88 1431 537.375 -377.596 656.773 
21065 2
15405601 -7917 6434.71 1370.29 626.494 18.3552 626.763 
15405501 -8734 6106.57 1360.14 750.996 -291.441 805.564 
21065.5 2
15405601 -7473 6115.12 1441.88 880.952 -634.106 1085.43 
15405501 -8466.5 5884.38 1406.38 530.754 -440.866 689.973 
21066 2
15405601 -6823.43 5832.86 1405.14 1232.58 -535.613 1343.93 
15405501 -8083.71 5728.86 1307.29 726.349 -295.1 784.007 
21066.5 2
15405601 -6672 5770.43 1414.57 310.304 -127.927 335.64 
15405501 -7736.57 5607.14 1445.14 711.358 -249.415 753.816 
21067 2
15405601 -6287.29 5736.57 1401.29 764.84 -67.3104 767.796 
15405501 -7445 5536.14 1271 579.665 -141.153 596.603 
21067.5 2
15405601 -5929.14 5692.14 1427.86 719.162 -89.214 724.675 
15405501 -6864.14 5383.57 1418.86 1166.38 -306.368 1205.95 
21068 2
15405601 -5569.29 5652 1392.43 721.157 -80.4466 725.63 
15405501 -6458.14 5289 1378.14 813.627 -189.522 835.409 
21068.5 2
15405601 -5256.29 5466.86 1593.57 621.032 -367.347 721.543 
15405501 -6153.57 5255.14 1467.43 604.308 -67.1769 608.031 
21069 2
15405601 -4867.71 5327.43 1677.29 757.449 -271.791 804.736 
15405501 -5803.86 5215.14 1286.71 681.704 -77.9727 686.149 
21069.5 2
15405601 -4492.83 5219.67 1714.67 822.107 -236.32 855.399 
15405501 -5428.33 5153 1348.33 823.517 -136.278 834.717 
21070 2
15405601 -3987.71 5022.29 1740.86 1028.76 -401.998 1104.51 
15405501 -4912 4939.29 1625.86 1051.6 -435.263 1138.12 
21070.5 2
15405601 -3455 4902.86 1713.57 1046.59 -234.634 1072.57 
15405501 -4394.43 4702 1676.43 1016.84 -466.18 1118.61 
21071 2
15405601 -3122.5 4736.62 1658.88 628.544 -314.238 702.719 
15405501 -3981.62 4553.62 1741.25 780.347 -280.482 829.224 
21071.5 2
15405601 -2789.57 4566.14 1631.14 651.524 -333.625 731.976 
15405501 -3517 4411.57 1776.14 909.247 -277.991 950.794 
21072 2
15405601 -2478.83 4407.83 1638.83 663.97 -338.268 745.172 
15405501 -3121 4301.33 1786.83 846.154 -235.551 878.328 
21072.5 2
15405601 -2160 4262.14 1639.86 664.236 -303.522 730.298 
15405501 -2748 4094 1719.71 777.083 -431.944 889.064 
21073 2
15405601 -1859.71 4208.86 1646.71 601.775 -106.785 611.176 
15405501 -2457.71 3974.57 1679.43 581.735 -239.336 629.045 
21073.5 2
15405601 -1523 4034.29 1634 652.547 -338.317 735.035 
15405501 -2163.29 3851.14 1649.86 570.598 -239.203 618.708 
21074 2
15405601 -1171.83 3914.17 1627.83 722.565 -247.159 763.667 
15405501 -1838.67 3654.5 1627.5 667.94 -404.615 780.934 
21074.5 2
15405601 -812.143 3788.71 1624 697.075 -243.125 738.256 
15405501 -1433.29 3517.29 1618.29 785.622 -265.919 829.406 
21075 2
15405601 -571.833 3561.83 1656.67 478.704 -451.954 658.347 
15405501 -908.5 3194.33 1626.67 1045.39 -643.331 1227.48 
21075.5 2
15405601 -415.286 3513.57 1667 330.967 -102.034 346.338 
15405501 -245.571 2977.14 1640.86 1401.54 -459.176 1474.84 
21076 2
15405601 -180.286 3237.57 1665.86 451.056 -529.75 695.763 
15405501 336.429 2875 1649.29 1117.08 -196.052 1134.16 
21076.5 2
15405601 -75.8333 2734.67 1666.33 208.072 -1001.8 1023.18 
15405501 683.167 2782.83 1666 690.713 -183.599 714.698 
21077 2
15405601 169 2352.14 1640.57 470.833 -735.623 873.398 
15405501 1032.71 2659.43 1658 672.207 -237.317 712.868 
21077.5 2
15405601 446 1994.5 1598.33 552.894 -713.858 902.931 
15405501 1300.67 2455.17 1671.33 534.835 -407.708 672.514 
21078 2
15405601 754.857 1908 1597.57 620.195 -173.695 644.059 
15405501 1672.71 2322.86 1654.14 747.084 -265.682 792.919 
21078.5 2
15405601 1241.17 2152.5 1646.17 994.498 500 1113.12 
15405501 2075.17 2242.33 1624.17 823.011 -164.67 839.323 
21079 2
15405601 1680.57 2137.71 1628.71 905.989 -30.486 906.502 
15405501 2471.14 2099.57 1626.86 816.446 -294.354 867.887 
21079.5 2
15405601 2063.43 1953.71 1618.14 752.175 -361.493 834.533 
15405501 2861 1962.57 1629.57 765.928 -269.155 811.843 
21080 2
15405601 2367.33 1804 1625.17 622.756 -306.792 694.223 
15405501 3144 1760.83 1646.5 579.918 -413.398 712.182 
21080.5 2
15405601 2795.71 1721.71 1641.57 831.808 -159.778 847.014 
15405501 3527.43 1558.86 1625.43 744.521 -392.187 841.5 
21081 2
15405601 3227 1652.71 1628.86 810.687 -129.699 820.997 
15405501 3903.43 1342.14 1604.86 706.767 -407.358 815.757 
21081.5 2
15405601 3533.17 1587.5 1585.5 632.576 -134.74 646.767 
15405501 4225.5 1173.83 1594.67 665.437 -347.747 750.822 
21082 2
15405601 3904.57 1523 1570.14 748.8 -130.04 760.008 
15405501 4681.43 1027.71 1615.57 919.211 -294.595 965.264 
21082.5 2
15405601 4238.17 1526.83 1596.33 656.684 7.54593 656.727 
15405501 5106.33 746.667 1630.17 836.427 -553.243 1002.84 
21083 3
15412301 4460 160 1550 0 0 0 
15405601 4660.83 1455 1606 878.725 -149.342 891.325 
15405501 5539.83 577.5 1614 901.247 -351.698 967.439 
21083.5 3
15412301 4609.17 108.5 1543.33 528.96 -182.624 559.598 
15405601 5090.83 1207.67 1616.17 893.971 -514.207 1031.31 
15405501 5841 368.5 1608.17 626.126 -434.511 762.125 
21084 3
15412301 4979.71 -127.429 1525 709.861 -451.97 841.535 
15405601 5498.71 920.571 1620.71 781.381 -549.991 955.535 
15405501 6111.43 121.571 1614 518.062 -473.043 701.54 
21084.5 3
15412301 5249 -395.833 1522 538.571 -536.81 760.41 
15405601 5856.5 681.333 1625.83 715.571 -478.476 860.803 
15405501 6456.17 -48.5 1604.67 689.476 -340.143 768.814 
21085 3
15412301 5582 -536.286 1523.57 650.391 -274.321 705.875 
15405601 6222.71 602.571 1609.86 715.262 -153.832 731.618 
15405501 6828.14 -331.857 1612.43 726.516 -553.432 913.298 
21085.5 3
15412301 5983.33 -630.667 1525.83 807.512 -189.901 829.541 
15405601 6561.67 458.333 1602.33 681.997 -290.217 741.179 
15405501 7173.17 -500 1615 694.213 -338.316 772.262 
21086 3
15412301 6388.67 -627.833 1514 818.855 5.72391 818.875 
15405601 6819.83 200.833 1595.83 521.549 -520.202 736.63 
15405501 7544.17 -679.5 1621 749.495 -362.626 832.611 
21086.5 3
15412301 6806.71 -703.429 1507.57 832.764 -150.588 846.27 
15405601 7162.71 -154.571 1630.14 683.03 -707.978 983.749 
15405501 7858.57 -923.286 1637.29 626.304 -485.629 792.523 
21087 3
15412301 7168.5 -858.5 1519.17 712.177 -305.259 774.841 
15405601 7520.33 -435.333 1636.83 703.975 -552.681 895.006 
15405501 8224.17 -1200.67 1654 719.676 -546.025 903.37 
21087.5 3
15412301 7531 -1025 1526.67 739.796 -339.796 814.1 
15405601 7944.17 -634.5 1654.67 864.966 -406.463 955.708 
15405501 8520.83 -1478.83 1663 605.442 -567.687 829.957 
21088 3
15412301 7826.67 -1149.33 1522.17 588.977 -247.676 638.935 
15405601 8325.17 -950.667 1660.83 758.964 -629.814 986.252 
15405501 8813.5 -1773.67 1676.5 583.001 -587.317 827.546 
21088.5 3
15412301 8156.33 -1386.67 1523.67 668.695 -481.406 823.957 
15405601 8620.17 -1144.83 1671.33 598.377 -393.847 716.36 
15405501 8947.67 -2066.83 1686.17 272.143 -594.659 653.973 
21089 3
15412301 8420 -1133.17 1493.5 552.76 531.447 766.798 
15405601 8918.33 -1454 1675.83 625.087 -648.148 900.461 
15405501 9202.83 -2502.67 1691.33 534.941 -913.697 1058.77 
21089.5 3
15412301 8871 -1142.25 1520 794.014 -15.9918 794.175 
15405601 9147.75 -1807.75 1685.75 403.903 -622.799 742.305 
15405501 9555.75 -2815.75 1679 621.332 -551.203 830.589 
21090 3
15412301 9247.67 -1406.5 1553 811.782 -569.504 991.627 
15405601 9388.17 -2090.5 1694 518.139 -609.375 799.879 
15405501 9736.17 -3028.67 1670.17 388.829 -458.872 601.458 
21090.5 3
15412301 9464.29 -1799.57 1567.14 429.8 -779.904 890.493 
15405601 9675.86 -2411.29 1686.57 570.814 -636.48 854.948 
15405501 9891.43 -3366.71 1656.43 308.059 -670.729 738.091 
21091 3
15412301 9717.83 -2255 1581.5 487.592 -875.824 1002.4 
15405601 10010.5 -2798.5 1664.67 643.544 -744.643 984.196 
15405501 10069.8 -3691 1659.83 343.086 -623.626 711.771 
21091.5 3
15412301 9983.83 -2565 1634.83 573.276 -668.103 880.345 
15405601 10195.7 -3050.33 1660.5 399.066 -542.744 673.665 
15405501 10175 -3930.83 1624.17 226.652 -516.882 564.392 
21092 3
15412301 10276 -2885.86 1650.43 579.696 -636.621 861.007 
15405601 10021.4 -3675.57 1642.43 -345.711 -1240.55 1287.82 
15405501 10419.9 -4192.86 1581.29 485.828 -519.889 711.556 
21092.5 3
15412301 10561.5 -3471.67 1644 580.285 -1190.67 1324.55 
15405601 9954.5 -4193.33 1584.5 -136.034 -1052.36 1061.12 
15405501 10550 -4531.33 1555.17 264.518 -687.96 737.061 
21093 3
15412301 10772.1 -3850 1619.29 421.286 -756.667 866.04 
15405601 10105 -4612.43 1530 301 -838.19 890.598 
15405501 10733.7 -4875.71 1549.71 367.429 -688.762 780.639 
21093.5 3
15412301 11010.1 -4288.43 1587.29 459.459 -846.387 963.055 
15405601 10211.1 -4997.14 1493.71 204.909 -742.692 770.441 
15405501 10973.1 -5176.43 1569.29 462.217 -580.53 742.064 
21094 3
15412301 11273 -4645.5 1588.17 510.402 -693.343 860.95 
15405601 10410 -5304.33 1478 386.13 -596.486 710.558 
15405501 11220.2 -5460.5 1561.67 479.658 -551.595 730.978 
21094.5 3
15412301 11494.2 -4945 1588.5 457.902 -620.083 770.829 
15405601 10607.7 -5661.83 1469.83 409.248 -740.166 845.771 
15405501 11569.5 -5751.83 1591.17 723.257 -603.175 941.765 
21095 3
15412301 11715.2 -5178.33 1600 460.417 -486.111 669.543 
15405601 10818.7 -5922.83 1457.17 439.583 -543.75 699.212 
15405501 11974.7 -6066 1623.83 844.097 -654.514 1068.12 
21095.5 3
15412301 11976 -5585.5 1613.17 544.537 -850.035 1009.49 
15405601 11148.3 -6133 1450.67 688.239 -438.761 816.202 
15405501 12268.2 -6363.5 1635 612.735 -621.086 872.463 
21096 3
15412301 12349.1 -5905.14 1635.14 693.574 -594.132 913.257 
15405601 11490.6 -6534 1504.71 636.13 -745.353 979.905 
15405501 12559.7 -6601.71 1657 541.91 -442.777 699.799 
21096.5 3
15412301 12644.7 -6198.17 1668.5 594.615 -589.585 837.364 
15405601 11949.2 -6747.67 1546 922.727 -429.913 1017.96 
15405501 12748.8 -6848 1660.17 380.521 -495.545 624.789 
21097 3
15412301 12825.3 -6424.14 1664.57 363.419 -454.68 582.072 
15405601 12280.9 -6868.14 1557.57 667.385 -242.407 710.045 
15405501 12952.9 -7040.71 1651.57 410.511 -387.755 564.688 
21097.5 3
15412301 13046.3 -6599.5 1658.5 431.734 -342.494 551.087 
15405601 12549 -7031.67 1577.5 523.717 -319.382 613.42 
15405501 13219 -7152.17 1647.33 519.81 -217.68 563.549 
21098 3
15412301 13216.8 -6711.83 1651 356.695 -235.007 427.153 
15405601 12815.2 -7129.83 1584.83 556.834 -205.37 593.499 
15405501 13407.7 -7238.17 1638.5 394.7 -179.916 433.772 
21098.5 3
15412301 13388.7 -6847.43 1638.29 346.534 -273.377 441.386 
15405601 12975.7 -7326 1568.86 323.685 -395.497 511.067 
15405501 13527 -7399.57 1630.14 240.591 -325.413 404.695 
21099 3
15412301 13639 -7087.5 1625.33 493.66 -473.514 684.044 
15405601 13204 -7552.67 1554.83 450.268 -447.074 634.521 
15405501 13839.7 -7708.17 1615 616.7 -608.669 866.485 
21099.5 3
15412301 13794.4 -7339.71 1615.43 318.501 -516.833 607.091 
15405601 13403.9 -7830 1536.57 409.543 -568.306 700.498 
15405501 14061.4 -8042.43 1595.71 454.43 -684.963 821.998 
21100 3
15412301 14065.8 -7539.83 1597.83 552.759 -407.574 686.775 
15405601 13571 -8151.67 1511.17 340.413 -655.126 738.289 
15405501 14243.2 -8380.83 1580.5 370.139 -689.215 782.317 
21100.5 3
15412301 14395.1 -7855.43 1577.29 657.304 -629.931 910.418 
15405601 13768.7 -8430.57 1494.43 394.639 -556.696 682.386 
15405501 14450 -8627.29 1603.29 412.841 -491.921 642.202 
21101 3
15412301 14645 -8191.86 1584.71 482.35 -649.476 809 
15405601 14006.4 -8636.43 1501.43 458.908 -397.408 607.066 
15405501 14594 -8988.71 1625.71 277.992 -697.739 751.078 
21101.5 3
15412301 14899.3 -8560.17 1608.5 519.048 -751.652 913.45 
15405601 14186.2 -8909.67 1542.33 366.812 -557.629 667.459 
15405501 14700.3 -9375.17 1659.17 217.007 -788.678 817.989 
21102 3
15412301 15038.7 -8960.86 1638.57 274.913 -790.317 836.766 
15405601 14375.9 -9147.14 1551.86 374.143 -468.395 599.48 
15405501 14784.4 -9762.43 1656.29 165.868 -763.83 781.632 
21102.5 3
15412301 15194.3 -9317 1668.83 308.157 -705.233 769.62 
15405601 14516.7 -9526.33 1567.5 278.831 -750.872 800.972 
15405501 14859.5 -10123 1661 148.656 -714.003 729.314 
21103 3
15412301 15234.4 -9656.43 1699.14 78.9276 -668.166 672.812 
15405601 14542.4 -9870.86 1606 50.7124 -678.196 680.09 
15405501 15045.4 -10481.1 1671 366.001 -705.006 794.349 
21103.5 3
15412301 15351.2 -10033.5 1690 219.433 -708.781 741.971 
15405601 14690.5 -10272.7 1600.17 278.33 -755.281 804.933 
15405501 15156.2 -10922.5 1646.67 208.154 -829.619 855.333 
21104 3
15412301 15393.5 -10400.7 1686.5 85.1777 -738.766 743.66 
15405601 14782 -10689.3 1574.83 184.105 -838.364 858.34 
15405501 15218.7 -11249.7 1622.33 125.755 -658.283 670.187 
21104.5 3
15412301 15499 -10743.2 1669.5 204.854 -665.049 695.884 
15405601 14892.7 -11071.7 1552.67 214.887 -742.395 772.869 
15405501 15429.7 -11544 1613 409.709 -571.521 703.205 
21105 3
15412301 15595.8 -11026.3 1651.33 203.86 -596.14 630.033 
15405601 15070.3 -11434 1528 374.035 -762.807 849.574 
15405501 15686.8 -11832.3 1576 541.404 -607.018 813.381 
21105.5 3
15412301 15708 -11286 1615.83 240.701 -557.225 606.989 
15405601 15266 -11782 1526.33 419.886 -746.781 856.73 
15405501 15887 -12122.8 1582.5 429.542 -623.391 757.048 
21106 3
15412301 15924.6 -11644 1606.86 416.484 -688.462 804.635 
15405601 15435 -12099.3 1509.43 325 -610.165 691.322 
15405501 16158.3 -12343.9 1566.43 521.703 -425.046 672.933 
21106.5 3
15412301 16081.2 -11975.2 1595.5 299.991 -634.419 701.771 
15405601 15660.7 -12399.8 1488.17 432.312 -575.762 719.996 
15405501 16436.7 -12625.2 1512.33 533.297 -538.907 758.173 
21107 3
15412301 16240.3 -12188.2 1592.17 332.985 -445.607 556.277 
15405601 15810.3 -12631.5 1464.5 313.11 -484.658 577.002 
15405501 16750.3 -12910.2 1478.33 656.206 -596.234 886.624 
21107.5 3
15412301 16508.1 -12423.9 1513.86 539.939 -475.182 719.258 
15405601 16234.7 -12976 1378.29 855.607 -694.556 1102.03 
15405501 17034.3 -13128.6 1443.57 572.485 -440.332 722.24 
21108 3
15412301 16841.3 -12677.8 1428.33 655.887 -499.953 824.706 
15405601 16519 -13144.3 1300.67 559.618 -331.365 650.365 
15405501 17379.7 -13404.8 1434.5 679.884 -543.823 870.623 
21108.5 3
15412301 17278 -12902.9 1417.57 861.275 -443.834 968.909 
15405601 16764 -13376.4 1251.43 483.235 -457.782 665.642 
15405501 17772.6 -13522.1 1467.14 774.96 -231.38 808.764 
21109 3
15412301 17576.5 -13096.7 1490 603.03 -391.534 718.989 
15405601 17225.5 -13571.8 1295.33 932.323 -394.757 1012.45 
15405501 18008.3 -13684.7 1505.67 476.287 -328.331 578.49 
21109.5 3
15412301 17881.7 -13190.3 1518.17 643.812 -197.609 673.456 
15405601 17553.2 -13702.5 1333.33 691.28 -275.668 744.218 
15405501 18309.2 -13816.3 1537.83 634.669 -277.778 692.796 
21110 3
15412301 18176.7 -13321.7 1542 618.449 -275.332 676.969 
15405601 17796.3 -13832.3 1396.5 509.783 -272.187 577.897 
15405501 18581.3 -13860.3 1553.33 570.58 -92.2432 577.988 
21110.5 3
15412301 18503.9 -13510.7 1556.14 623.22 -360.091 719.77 
15405601 18123.9 -13936.1 1449.71 623.855 -197.732 654.441 
15405501 18882.3 -13982.4 1552.86 573.243 -232.562 618.621 
21111 3
15412301 18790.7 -13605.4 1572.86 545.356 -180.065 574.314 
15405601 18430.1 -14032.6 1440.43 582.292 -183.324 610.469 
15405501 19142.9 -14182 1565.86 495.383 -379.413 623.986 
21111.5 3
15412301 18969.3 -13704 1575.67 371.349 -204.93 424.142 
15405601 18698 -14214.7 1443 556.876 -378.576 673.372 
15405501 19343 -14300.2 1573.17 416.097 -245.669 483.208 
21112 3
15412301 19262 -13895.6 1600.86 580.688 -380.102 694.029 
15405601 18975.1 -14343.4 1478.86 549.887 -255.48 606.338 
15405501 19485.1 -14454.7 1566.57 282.029 -306.642 416.617 
21112.5 3
15412301 19482 -14029.3 1634.17 454.545 -276.368 531.969 
15405601 19125.3 -14376.7 1487.33 310.311 -68.6737 317.819 
15405501 19562.5 -14657.5 1555.5 159.829 -418.979 448.429 
21113 3
15412301 19630.1 -14197 1609.86 281.106 -318.153 424.549 
15405601 19162.4 -14434.3 1490.14 70.3894 -109.334 130.033 
15405501 19588.1 -14826 1573.71 48.6582 -319.734 323.416 
21113.5 3
15412301 19837 -14330.2 1609.5 413.714 -266.333 492.029 
15405601 19096 -14408.7 1489.17 -132.857 51.2381 142.395 
15405501 19520.8 -14989.8 1559.17 -134.619 -327.667 354.242 
21114 3
15412301 20020.3 -14421.6 1617 378.689 -188.853 423.168 
15405601 18896 -14360 1479.29 -413.223 100.551 425.281 
15405501 19416 -15055.3 1554 -216.598 -135.232 255.348 
21114.5 3
15412301 20155.7 -14456.2 1614.67 269.147 -68.7778 277.796 
15405601 18777.3 -14253 1475.67 -235.918 212.724 317.661 
15405501 19464.8 -15112.3 1551.67 97.0842 -113.415 149.292 
21115 3
15412301 20310.3 -14496 1608.67 331.192 -85.2962 341.999 
15405601 19439.2 -14642.8 1485.17 1417.2 -834.761 1644.78 
15405501 19472 -15214 1550 15.3462 -217.702 218.242 
21115.5 3
15412301 20417 -14550.3 1599.57 200.501 -102.041 224.974 
15405601 19774.7 -14846.6 1488 630.729 -382.966 737.89 
15405501 19487.6 -15326.4 1550 29.2696 -211.332 213.349 
21116 3
15412301 20372.7 -14642.7 1601.83 -87.963 -183.296 203.309 
15405601 19876.2 -14967.3 1488 201.294 -239.607 312.939 
15405501 19488.3 -15382.5 1550 1.51172 -111.253 111.263 
21116.5 3
15412301 20388.9 -14597.4 1615.71 32.1878 89.9366 95.523 
15405601 19892 -15133.1 1488 31.4778 -329.641 331.141 
15405501 19478.7 -15507.6 1551 -19.1234 -248.651 249.385 
21117 2
15412301 20337.7 -14704.3 1614.67 -104.684 -218.619 242.39 
15405601 19790.2 -15268.7 1488 -208.248 -277.145 346.665 
21117.5 2
15412301 20249.4 -14781.2 1615 -173.461 -151.113 230.052 
15405601 19619.8 -15397.4 1488 -334.807 -252.865 419.567 
21118 2
15412301 20309.7 -14914.5 1615 119.864 -264.911 290.766 
15405601 19386.3 -15388.8 1488 -464.049 16.9814 464.36 
21118.5 2
15412301 20353.9 -14995.3 1611.29 90.9269 -166.226 189.47 
15405601 19244.1 -15425 1488 -292.573 -74.417 301.889 
21119 2
15412301 20424.7 -15081.3 1600 140.217 -170.391 220.667 
15405601 19011 -15460.7 1488 -461.669 -70.6271 467.04 
21119.5 2
15412301 20627.9 -15037 1595.57 403.957 88.1378 413.461 
15405601 18670.9 -15169.1 1488 -676.228 579.57 890.61 
21120 2
15412301 20789.7 -15035.7 1594.33 317.897 2.61951 317.908 
15405601 18685 -14893 1488 27.7856 542.52 543.231 
21120.5 2
15412301 20793.3 -15376.1 1564.14 7.22365 -679.593 679.632 
15405601 18678.9 -14746.4 1485.86 -12.2612 292.558 292.815 
21121 2
15412301 20925.2 -15635.7 1527.5 251.681 -495.274 555.554 
15405601 18749 -14985.3 1480.33 133.86 -455.925 475.17 
21121.5 2
15412301 21113.7 -15710 1509 412.473 -162.655 443.385 
15405601 18739.2 -15221.5 1477.83 -21.5171 -516.776 517.224 
21122 2
15412301 21223.6 -15865.6 1481.86 222.479 -314.922 385.581 
15405601 18632.1 -15389.9 1477.71 -216.647 -340.804 403.836 
21122.5 2
15412301 21357.8 -16017 1460 264.816 -298.676 399.168 
15405601 18666.3 -15396.8 1479 67.4368 -13.7597 68.8263 
21123 2
15412301 21598.7 -16012.6 1453.71 500.792 9.20701 500.877 
15405601 18494.1 -15257.7 1479 -357.984 289.229 460.224 
21123.5 2
15412301 21818.3 -16104.1 1451.71 414.286 -172.776 448.87 
15405601 18413 -15087.6 1472.29 -153.1 321.024 355.663 
21124 2
15412301 21971.4 -16362.1 1426.71 299.692 -504.892 587.139 
15405601 18300.3 -15097.3 1472.43 -220.576 -19.0103 221.394 
21124.5 2
15412301 22152.2 -16525.2 1391.33 346.906 -312.906 467.176 
15405601 18132.3 -15286.7 1472 -322.365 -363.495 485.848 
21125 2
15412301 22370.2 -16658.7 1390 453.222 -277.547 531.453 
15405601 18106 -15362.3 1472 -54.7471 -157.311 166.565 
21125.5 2
15412301 22523.7 -16735.3 1380.57 302.259 -150.825 337.8 
15405601 18228.6 -15272.1 1470.57 241.282 177.54 299.563 
21126 2
15412301 22763.8 -16867.2 1396.4 483.07 -265.421 551.185 
15405601 18400.8 -15265 1455.6 346.536 14.3719 346.834 
21126.5 2
15412301 22925.6 -17070 1473.71 329.473 -413.035 528.347 
15405601 18452.9 -15315.7 1442.71 106.023 -103.288 148.017 
21127 2
15412301 22997.7 -17137 1591.5 143.046 -132.937 195.28 
15405601 18817.7 -14916.2 1445.83 723.828 792.753 1073.49 
21127.5 2
15412301 22981.4 -17245.3 1618 -32.4762 -216.571 218.993 
15405601 18917.3 -14648 1470.14 199.238 536.333 572.144 
21128 2
15412301 23070.2 -17369.5 1616.67 172.307 -241.193 296.418 
15405601 18984.8 -14545.7 1489.17 131.16 198.706 238.09 
21128.5 2
15412301 23126.8 -17282.7 1623.5 119.298 182.807 218.29 
15405601 19040.2 -14553.5 1488.67 116.491 -16.4912 117.653 
21129 2
15412301 23066.1 -16987.4 1641.86 -123.104 598.86 611.382 
15405601 19029.4 -14502.4 1487.14 -21.7811 103.593 105.858 
21129.5 2
15412301 23059 -16831.8 1650.5 -14.1443 308.109 308.434 
15405601 18929 -14471.8 1488.67 -198.868 60.5846 207.892 
21130 2
15412301 23077.3 -16829.4 1654.43 36.4984 4.79992 36.8127 
15405601 18819.9 -14599.4 1487.86 -217.85 -254.681 335.143 
21130.5 2
15412301 23148.6 -16848.4 1690.29 138.151 -36.8217 142.974 
15405601 18744.1 -14712.7 1477 -146.733 -219.546 264.066 
21131 2
15412301 23135.3 -16948.3 1688.67 -25.3603 -191.388 193.061 
15405601 18689.5 -14713.7 1477.17 -104.68 -1.82448 104.696 
21131.5 2
15412301 22772.3 -17077.2 1673.83 -792.576 -281.295 841.014 
15405601 18685.7 -14777 1482.5 -8.36972 -138.282 138.535 
21132 2
15412301 22742.6 -17257.4 1665.86 -57.6781 -349.345 354.074 
15405601 18682.1 -14845.7 1481.29 -6.82909 -133.167 133.342 
21132.5 2
15412301 22752.4 -17322.2 1667.6 19.8157 -130.588 132.082 
15405601 18940 -14691.6 1481.4 519.873 310.714 605.65 
21133 2
15412301 22835.1 -17087.4 1655.71 172.023 488.09 517.517 
15405601 19178.6 -14613.3 1484.14 495.99 162.816 522.03 
21133.5 2
15412301 22953 -16854.8 1684.17 231.092 456.069 511.276 
15405601 19252 -14599.5 1488.83 143.978 27.0308 146.493 
21134 2
15412301 22984.3 -16794.4 1699.86 59.9343 115.718 130.318 
15405601 19398.9 -14691.7 1488.43 281.336 -176.656 332.2 
21134.5 2
15412301 23000.5 -16778 1685.33 31.7305 32.1498 45.1712 
15405601 19600.3 -14861.7 1476 394.278 -332.588 515.82 
21135 2
15412301 23007.7 -16768.7 1672.83 15.6137 20.3341 25.6371 
15405601 19520.5 -15113.5 1440.83 -173.929 -548.657 575.565 
21135.5 2
15412301 23096.9 -17211.7 1651 176.965 -879.063 896.698 
15405601 19317.4 -15134.9 1425.71 -402.92 -42.3753 405.142 
21136 2
15412301 23050.5 -17697.8 1618.5 -87.9642 -922.427 926.612 
15405601 18930.3 -15304.3 1424.83 -734.526 -321.587 801.839 
21136.5 2
15412301 22945.3 -17915.5 1563.67 -212.888 -440.621 489.355 
15405601 18565.2 -15291.7 1420.17 -739.204 25.641 739.648 
21137 2
15412301 22876.3 -17975.3 1526 -145.263 -125.965 192.272 
15405601 18318.5 -15162.2 1408 -519.298 272.632 586.514 
21137.5 2
15412301 22718 -17993.7 1514.57 -306.254 -35.5531 308.311 
15405601 18392 -15068.3 1415 142.166 181.588 230.62 
21138 2
15412301 22631.2 -18085.7 1512.33 -170.596 -180.653 248.472 
15405601 18430.3 -14944.8 1415 75.3111 242.539 253.963 
21138.5 2
15412301 22683.5 -18112.2 1501.17 106.585 -53.9715 119.471 
15405601 18623.2 -14755.7 1426.5 392.736 385.268 550.157 
21139 2
15412301 22513 -17697.3 1465.67 -362.766 882.624 954.266 
15405601 18760.3 -14697.8 1451 291.844 123.05 316.724 
21139.5 2
15412301 22395.7 -17448.6 1440.14 -238.386 505.614 558.993 
15405601 18813.6 -14671.9 1462.43 108.208 52.7971 120.401 
21140 2
15412301 22601 -17231.3 1440.43 394.022 417.055 573.75 
15405601 18767.7 -14589.9 1474.86 -88.0175 157.39 180.329 
21140.5 2
15412301 22559.5 -17541.8 1436.33 -82.1782 -614.946 620.412 
15405601 18519.5 -14371 1473.83 -491.513 433.38 655.289 
21141 2
15412301 22762.6 -17590.9 1436.29 412.747 -99.6419 424.604 
15405601 18408.9 -14243.6 1443.43 -224.884 259.001 343.008 
21141.5 2
15412301 23440.4 -17776.6 1451.14 1316.23 -360.61 1364.73 
15405601 18518.3 -14439.1 1443 212.483 -379.75 435.154 
21142 2
15412301 24016.2 -17775.5 1510 1107.19 2.06044 1107.19 
15405601 18783.7 -14674 1471.83 510.348 -451.648 681.499 
21142.5 2
15412301 24282.4 -17916.6 1508.57 540.085 -286.149 611.206 
15405601 18986.7 -14667.7 1484.57 411.861 12.7499 412.059 
21143 2
15412301 24426.9 -17956.4 1582.57 279.359 -77.0931 289.801 
15405601 19102 -14671.1 1485.71 222.99 -6.63167 223.088 
21143.5 2
15412301 24495.5 -17982.7 1615.5 143.006 -54.6627 153.097 
15405601 19119.8 -14618.8 1480.17 37.1528 108.978 115.137 
21144 2
15412301 24613.3 -18059 1635.14 238.433 -154.521 284.125 
15405601 19059.7 -14641.4 1482.57 -121.698 -45.7393 130.01 
21144.5 2
15412301 24783 -18183.2 1627 349.926 -256.014 433.58 
15405601 18828 -14503.8 1475.17 -477.761 283.702 555.646 
21145 2
15412301 24841.6 -18604.7 1604.86 116.676 -839.736 847.803 
15405601 18785 -14468 1471.86 -85.6574 71.3811 111.501 
21145.5 2
15412301 24973.8 -19076 1593.67 258.83 -922.281 957.912 
15405601 18633 -14401.2 1472 -297.456 130.789 324.94 
21146 2
15412301 25039.3 -19260 1569.86 137.794 -387.368 411.147 
15405601 18596.7 -14504.6 1474.57 -76.391 -217.694 230.708 
21146.5 2
15412301 25199.9 -19314.4 1570.43 325.043 -110.179 343.209 
15405601 18659 -14825.7 1480.29 126.084 -650.087 662.201 
21147 2
15412301 25421.8 -19418 1544.67 436.961 -203.881 482.185 
15405601 18744 -15013.3 1482.5 167.323 -369.329 405.464 
21147.5 2
15412301 25670 -19536.3 1521.14 481.877 -229.681 533.815 
15405601 18658.4 -15093.7 1487.14 -166.158 -156.08 227.968 
21148 2
15412301 25925.5 -19559.5 1490.67 507.952 -46.1517 510.045 
15405601 18662 -15296.3 1487 7.10026 -402.821 402.884 
21148.5 2
15412301 26189 -19547 1469.67 534.483 25.355 535.084 
15405601 18426 -15428.2 1486.83 -478.702 -267.41 548.328 
21149 2
15412301 26450.4 -19533.6 1439.43 506.645 26.0244 507.312 
15405601 18226.7 -15261.6 1471.14 -386.213 322.859 503.387 
21149.5 2
15412301 26902.8 -19364.2 1434 875.058 327.669 934.394 
15405601 18189.3 -15183.7 1436.83 -72.3036 150.686 167.135 
21150 2
15412301 27265.2 -19239.7 1464.83 803.4 276.053 849.504 
15405601 18237.8 -15209.3 1434.67 107.539 -56.9106 121.669 
21150.5 2
15412301 27565.4 -19020.1 1507.71 601.727 439.927 745.394 
15405601 18869 -14780.9 1478.86 1264.86 858.67 1528.79 
21151 2
15412301 27897 -18969.4 1539.75 620.92 95.0709 628.156 
15405601 18905.6 -14624.5 1526.38 68.5861 292.804 300.729 
21151.5 2
15412301 28266.7 -18927 1563.33 755.965 86.6564 760.915 
15405601 18887.8 -14606.8 1545 -36.3838 36.1282 51.274 
21152 2
15412301 28499.9 -18978.7 1575.57 479.816 -106.408 491.473 
15405601 18847.4 -14520.3 1578.43 -83.1374 178.082 196.532 
21152.5 2
15412301 28648.9 -19075.9 1559.86 296.813 -193.512 354.323 
15405601 18901 -14554.3 1584 106.716 -67.7291 126.394 
21153 2
15412301 28944.1 -18988.7 1544.86 557.143 164.42 580.898 
15405601 18964 -14633.3 1575.43 118.868 -149.057 190.65 
21153.5 2
15412301 29254.9 -18713.1 1512 603.329 535.09 806.429 
15405601 18977.4 -14591.3 1590.14 26.0749 81.5534 85.6204 
21154 2
15412301 29533.3 -18663 1474.17 578.953 104.247 588.263 
15405601 18956 -14609.7 1599.5 -44.55 -38.214 58.6943 
21154.5 2
15412301 29897.9 -18781.4 1444.14 756.273 -245.702 795.185 
15405601 18857.3 -14859.6 1591.86 -204.801 -518.475 557.458 
21155 2
15412301 30380.7 -18993.6 1400.71 930.361 -408.753 1016.19 
15405601 18620.6 -14736.9 1584.43 -456.097 236.444 513.741 
21155.5 2
15412301 30934.6 -19267 1336.43 1118.9 -552.381 1247.83 
15405601 18131.9 -14449.7 1554.71 -987.302 580.087 1145.1 
21156 2
15412301 31333.7 -19492.1 1253.29 807.981 -455.755 927.656 
15405601 17762.1 -14432.1 1524.86 -748.409 35.5697 749.254 
21156.5 2
15412301 31695.7 -19638.9 1212.57 732.794 -296.992 790.69 
15405601 17408.9 -14771.7 1473 -715.153 -687.392 991.943 
21157 2
15412301 32069.1 -19788.4 1292.29 754.401 -302.165 812.665 
15405601 17178.6 -14969.7 1428.43 -465.224 -400 613.541 
21157.5 2
15412301 32779.6 -20033 1491.14 1486.25 -511.656 1571.86 
15405601 17101.4 -14997.4 1399.86 -161.387 -57.9797 171.486 
21158 2
15412301 33235.3 -20212.3 1564.86 858.219 -337.638 922.247 
15405601 17068.9 -15012.7 1367.29 -61.3398 -28.7867 67.7587 
21158.5 2
15412301 33550.1 -20139.1 1588.71 599.728 139.32 615.698 
15405601 17067.3 -14983.7 1335.29 -2.9932 55.2381 55.3191 
21159 2
15412301 33897.7 -20232.1 1604.29 689.626 -184.524 713.886 
15405601 17309.1 -14927 1306.29 479.875 112.528 492.892 
21159.5 2
15412301 34198.5 -20342.5 1622 635.911 -233.313 677.361 
15405601 17491.3 -14919.5 1278.67 385.181 15.8562 385.507 
21160 2
15412301 34553.7 -20417.3 1619.14 733.914 -154.516 750.003 
15405601 17455.3 -14761 1257.29 -74.4786 327.479 335.842 
21160.5 2
15412301 35023.9 -20486 1626 885.391 -129.405 894.798 
15405601 17407.1 -14682.9 1239.86 -90.6645 147.162 172.849 
21161 2
15412301 35503 -20488 1569.5 1008.72 -4.21053 1008.73 
15405601 17204.5 -14694.3 1230.17 -426.617 -24.1604 427.3 
21161.5 2
15412301 35968.1 -20527.7 1550.14 947.338 -80.8845 950.785 
15405601 16779.3 -14595.6 1221.14 -866.017 201.144 889.069 
21162 2
15412301 36444.8 -20509.2 1570 940.218 36.5831 940.929 
15405601 16604.2 -14489.2 1221 -345.402 209.871 404.164 
21162.5 2
15412301 36883.4 -20586.4 1600.25 849.887 -149.629 862.958 
15405601 16190.4 -14630 1209.75 -801.922 -272.933 847.096 
21163 2
15412301 37226.7 -20711.8 1648.67 673.121 -245.997 716.663 
15405601 15803.8 -14809.2 1209 -757.925 -351.307 835.384 
21163.5 2
15412301 37498.9 -20812.9 1672.14 585.356 -217.256 624.373 
15405601 15603.3 -14994.9 1209 -431.285 -399.334 587.771 
21164 2
15412301 37802.7 -20966.6 1682.14 588.87 -297.896 659.932 
15405601 15591.3 -15036.7 1209.86 -23.2558 -81.1185 84.3863 
21164.5 2
15412301 38093.7 -21082.2 1692.83 593.78 -235.909 638.927 
15405601 15472.2 -15145 1210 -243.1 -220.991 328.534 
21165 2
15412301 38419.1 -21222.3 1698.86 654.882 -281.93 712.99 
15405601 15416.6 -15117 1210 -111.862 56.338 125.248 
21165.5 2
15412301 38891.6 -21373.6 1700 939.222 -300.767 986.204 
15405601 15458.7 -15015 1210 83.783 202.783 219.41 
21166 2
15412301 39254.7 -21421.7 1709.43 758.127 -100.507 764.76 
15405601 15718 -14723.9 1210 541.306 607.814 813.91 
21166.5 2
15412301 39566.4 -21751.5 1701.38 583.634 -617.576 849.723 
15405601 15868.1 -14467.4 1210 281.133 480.304 556.532 
21167 2
15412301 39945.4 -22045.1 1688.71 709.838 -549.893 897.916 
15405601 15961.4 -14425.7 1210 174.726 78.0163 191.352 
21167.5 2
15412301 40352.7 -22400.4 1619.86 801.744 -699.381 1063.92 
15405601 15652.1 -14703.4 1210 -608.83 -546.682 818.251 
21168 2
15412301 40729.4 -22616.6 1547.14 767.239 -440.209 884.556 
15405601 15620.7 -14741 1210 -64.0093 -76.5202 99.7624 
21168.5 2
15412301 41230.2 -22762.5 1512.5 1015.7 -296.001 1057.95 
15405601 15606.2 -14786.2 1210 -29.5084 -91.616 96.2509 
21169 2
15412301 41666.4 -22831.1 1566.86 892.151 -140.374 903.127 
15405601 15620 -14858.3 1210 28.289 -147.483 150.171 
21169.5 2
15412301 42088.7 -22835 1565.43 844.571 -7.71429 844.607 
15405601 15666.9 -14851.3 1210 93.7143 14 94.7542 
21170 2
15412301 42537.7 -22821.6 1567.14 941.3 28.1521 941.721 
15405601 15696.1 -14665.4 1210 61.3956 389.638 394.445 
21170.5 2
15412301 42880.6 -22746 1543.14 695.451 153.289 712.144 
15405601 15825.9 -14380.9 1210 263.112 577.224 634.362 
21171 2
15412301 43388.1 -22791.3 1587.14 997.193 -88.97 1001.15 
15405601 15606.9 -14464.6 1210 -430.255 -164.468 460.619 
21171.5 2
15412301 43765 -22731 1631.43 731.761 117.06 741.065 
15405601 15689.3 -14430.6 1210 160.055 66.0194 173.137 
21172 2
15412301 44251.9 -22653.6 1557.57 979.592 155.792 991.903 
15405601 15644.3 -14480 1210 -90.5433 -99.4539 134.496 
21172.5 2
15412301 44749.3 -22797 1567.57 958.437 -276.356 997.483 
15405601 15608.7 -14448.4 1209.86 -68.5384 60.8313 91.6404 
21173 2
15412301 45097.1 -22868.7 1572.43 690.193 -142.29 704.707 
15405601 15725.4 -14766.6 1210 231.576 -631.236 672.373 
21173.5 2
15412301 45424 -22957.3 1593.83 689.572 -186.96 714.467 
15405601 15959.7 -15025.8 1210 494.173 -546.966 737.142 
21174 2
15412301 45766.9 -23070 1601.29 717.274 -235.704 755.009 
15405601 15997.3 -15093.1 1210 78.7009 -140.815 161.315 
21174.5 2
15412301 46160.9 -23181 1661.14 753.346 -212.237 782.672 
15405601 16015.7 -15111.6 1210 35.2363 -35.2363 49.8316 
21175 2
15412301 46412.6 -23209.4 1679.71 503.429 -56.8571 506.629 
15405601 16006.1 -14897.9 1210 -19.1429 427.429 427.857 
21175.5 2
15412301 46675 -23412.1 1677.71 530.159 -409.524 669.909 
15405601 15803.9 -14674.4 1210 -408.658 451.371 608.882 
21176 2
15412301 46824.6 -23663.3 1674.14 293.277 -492.437 573.154 
15405601 15737.6 -14607.4 1210 -129.972 131.373 184.801 
21176.5 2
15412301 47003.3 -23876 1673 355.297 -422.891 552.334 
15405601 15791.4 -14568.9 1209.86 107.072 76.6828 131.699 
21177 1
15405601 15878 -14593.7 1209 183.026 -52.5521 190.421 
21177.5 1
15405601 15893.6 -14402.4 1208.25 30.7579 376.652 377.906 
21178 1
15405601 15905.7 -14613.9 1208 24.3736 -426.375 427.071 
21178.5 1
15405601 15862.4 -14854.9 1208.62 -85.4818 -475.38 483.005 
21179 1
15405601 15764 -14996.7 1208.71 -193.271 -278.663 339.126 
21179.5 1
15405601 15677.9 -15136 1208.71 -174.378 -281.955 331.521 
21180 1
15405601 15750.4 -15040.1 1209 142.576 188.324 236.208 
21180.5 1
15405601 15621 -14761.1 1209 -256.803 553.571 610.237 
21181 1
15405601 15640.9 -14861.9 1209 38.7835 -196.708 200.494 
21181.5 1
15405601 15640 -14865.7 1209 -1.77462 -7.88721 8.08439 
21182 1
15405601 15679.7 -14733.9 1209 85.2238 282.853 295.413 
21182.5 1
15405601 15788.3 -14540.3 1209 209.597 373.69 428.457 
21183 1
15405601 15967.7 -14430.7 1209 360.298 220.023 422.167 
21183.5 1
15405601 15985.1 -14387.6 1209 35.2805 87.3337 94.1907 
21184 1
15405601 16273.4 -14304.7 1205.29 568.611 163.426 591.63 
21184.5 1
15405601 16830.7 -14378.3 1189.57 1082.11 -142.857 1091.5 
21185 1
15405601 16881.5 -14352.7 1177.83 103.014 51.9656 115.379 
21185.5 1
15405601 16764.9 -14410.1 1159 -246.082 -121.258 274.335 
21186 1
15405601 16811.3 -14588.9 1131.14 90.6808 -349.051 360.638 
21186.5 1
15405601 17192.4 -14753.6 1276.43 745.876 -322.337 812.547 
21187 1
15405601 17464.1 -14725.6 1364 546.709 56.338 549.604 
21187.5 1
15405601 17517.1 -14675.7 1375.71 100.76 94.7854 138.336 
21188 1
15405601 17336.2 -14566.3 1375.17 -360.51 217.89 421.241 
21188.5 1
15405601 17255.7 -14246.1 1404.29 -170.09 676.935 697.977 
21189 1
15405601 17302.4 -14098 1429.57 93.4286 296.286 310.667 
21189.5 1
15405601 17520.3 -13977.7 1435.17 428.104 236.411 489.043 
21190 1
15405601 17732.9 -14004.3 1451.71 435.5 -54.5472 438.902 
21190.5 1
15405601 18099 -14082.1 1475.14 692.142 -147.178 707.617 
21191 1
15405601 18519.2 -14103.7 1534.33 866.323 -44.379 867.459 
21191.5 1
15405601 18812.7 -14140.3 1596 587.095 -73.2381 591.646 
21192 1
15405601 19082.6 -14179.7 1613.86 526.037 -76.8588 531.623 
21192.5 1
15405601 19349 -14280.3 1624.67 550.472 -207.891 588.42 
21193 1
15405601 19632.3 -14398.4 1633.71 571.141 -238.095 618.782 
21193.5 1
15405601 19475.3 -14336.3 1627.86 -304.264 120.432 327.231 
21194 1
15405601 19258.4 -14316.3 1627.43 -426.045 39.2927 427.854 
21194.5 1
15405601 18626.7 -14433.5 1590.67 -1310.71 -243.183 1333.08 
21195 1
15405601 18224.4 -14299.6 1523.86 -814.247 271.11 858.195 
21195.5 1
15405601 18065.1 -14273.6 1462.57 -308.096 50.2901 312.174 
21196 1
15405601 17861.8 -14310.2 1399.33 -418.332 -75.2988 425.055 
21196.5 1
15405601 17680 -14289.1 1343 -369.58 42.7313 372.042 
21197 1
15405601 17451.7 -14256.8 1322 -469.822 66.4805 474.502 
21197.5 1
15405601 17350.7 -14170.1 1304.86 -194.513 167.034 256.39 
21198 1
15405601 17332.6 -14206.6 1276 -34.6238 -69.5202 77.6651 
21198.5 1
15405601 17398.2 -14186.5 1244.5 134.142 41.0459 140.281 
21199 1
15405601 17683.2 -14128.7 1268 597.484 121.244 609.662 
21199.5 1
15405601 17619.7 -14115.6 1287 -130.83 27.0005 133.587 
21200 1
15405601 17681.1 -14023.3 1247.14 118.588 178.158 214.017 
21200.5 1
15405601 17638.9 -13997 1249.43 -79.6341 49.5023 93.766 
21201 1
15405601 17651.2 -14101.5 1245.33 25.5915 -217.256 218.758 
21201.5 1
15405601 17730.1 -14051 1255.14 161.176 103.061 191.309 
21202 1
15405601 17540 -14138.1 1238.29 -367.781 -168.555 404.566 
21202.5 1
15405601 17450 -14253.5 1219.83 -181.452 -232.575 294.984 
21203 1
15405601 17353.6 -14380.1 1223.86 -202.156 -265.499 333.702 
21203.5 1
15405601 17439.1 -14363.3 1211.86 162.375 31.987 165.495 
21204 1
15405601 17383.7 -14368.8 1198.5 -113.681 -11.3681 114.248 
21204.5 1
15405601 17371.4 -14356.6 1214.29 -25.6027 25.6525 36.2429 
21205 1
15405601 17333.3 -14263.6 1203.14 -72.2403 176.136 190.375 
21205.5 1
15405601 17354 -14203.7 1206.86 41.7627 120.68 127.702 
21206 1
15405601 17269.7 -14348 1202.86 -161.777 -276.94 320.73 
21206.5 1
15405601 17205.8 -14365.8 1238.83 -130.904 -36.5437 135.909 
21207 1
15405601 17261 -14386.4 1234.86 116.631 -43.5417 124.494 
21207.5 1
15405601 17355 -14336 1235.86 183.953 98.686 208.753 
21208 1
15405601 17516 -14132.9 1215 323.944 408.738 521.542 
21208.5 1
15405601 17543.9 -14128.1 1200.14 55.4923 9.39101 56.2813 
21209 1
15405601 17400.3 -14318.6 1197.14 -278.779 -369.764 463.081 
21209.5 1
15405601 17161.3 -14437.5 1186.5 -492.685 -245.214 550.335 
21210 1
15405601 17117.1 -14440.6 1192.86 -91.8721 -6.38551 92.0937 
21210.5 1
15405601 17106.7 -14250 1196.71 -20.4482 373.669 374.229 
21211 1
15405601 17152 -14202.6 1219.57 89.8526 94.1043 130.112 
21211.5 1
15405601 17200.6 -14238 1213 95.0517 -69.3318 117.651 
21212 1
15405601 17231.4 -14323.7 1197.86 61.838 -171.772 182.564 
21212.5 1
15405601 17229.2 -14416.7 1183.33 -4.61613 -189.699 189.755 
21213 1
15405601 17261.6 -14456.1 1199 66.8139 -81.3942 105.305 
21213.5 1
15405601 17284 -14500.6 1237 41.8443 -82.8891 92.8523 
21214 1
15405601 17307 -14475.5 1234.5 46.748 50.9582 69.1528 
21214.5 1
15405601 17282.6 -14441 1219.43 -51.4286 72.6316 88.9958 
21215 1
15405601 17353.1 -14146.1 1219.14 136.502 570.323 586.431 
21215.5 1
15405601 17469.2 -14051.3 1216.5 229.296 187.371 296.116 
21216 1
15405601 17557.1 -13995.6 1208.29 181.394 114.973 214.762 
21216.5 1
15405601 17523.2 -14013 1210 -68.2253 -34.9971 76.6778 
21217 1
15405601 17559.6 -14359.7 1211.14 69.7409 -664.204 667.855 
21217.5 1
15405601 18491.8 -14667 1360.83 1868.26 -615.803 1967.13 
21218 1
15405601 18426.3 -14934 1390.83 -134.774 -549.383 565.672 
21218.5 1
15405601 18200 -15157.7 1373.67 -463.798 -458.333 652.057 
21219 1
15405601 17630.4 -14884 1365.71 -1130.1 542.989 1253.78 
21219.5 1
15405601 17351.2 -15074.2 1341.5 -554.091 -377.315 670.361 
21220 1
15405601 17214.1 -15382.7 1315.57 -268.674 -604.995 661.971 
21220.5 1
15405601 17183.7 -15484 1308.86 -58.1808 -193.663 202.214 
21221 1
15405601 17113 -15520.8 1289.17 -146.104 -76.1019 164.736 
21221.5 1
15405601 17197.3 -15409.3 1281.5 180.199 238.248 298.72 
21222 1
15405601 17239.6 -15333.4 1277 78.9497 141.878 162.365 
21222.5 1
15405601 17128.8 -15494.7 1276.67 -214.194 -311.873 378.343 
21223 1
15405601 17227 -15598 1276 204.941 -215.727 297.555 
21223.5 1
15405601 17188 -15747.6 1266.86 -79.7546 -305.872 316.099 
21224 1
15405601 17105.3 -15928.8 1261 -158.062 -346.581 380.923 
21224.5 1
15405601 16971.2 -15950 1258.17 -283.052 -44.6554 286.553 
