# Supplementary material for: Intrinsic group behaviour II: On the dependence of triad spatial dynamics on social and personal features; and on the effect of social interaction on small group dynamics
Source: PLoS One. 2019 Dec 3;14(12):e0225704. doi: 10.1371/journal.pone.0225704 (PMC6890182; doi:10.1371/journal.pone.0225704)
Supplement: S4 Data Set — (ZIP) [file pone.0225704.s004.zip › set_3_nint/group_traj_triad_noint/traj_3_0217_42.dat]

3 15382700 15265300 15383400 0 0 1 0 1 1 0 26.6667 0 40 1458.87 1643.24 1191.79 
20213 1
15265300 -7037.86 -2036.71 1316.14 0 0 0 
20213.5 1
15265300 -6985.57 -2030 1308.14 106.272 13.6469 107.144 
20214 1
15265300 -7144.25 -2033.25 1297.88 -316.093 -6.4741 316.159 
20214.5 1
15265300 -7352.43 -2208.71 1290.29 -409.8 -345.402 535.947 
20215 1
15265300 -7506 -2516.14 1309.43 -305.919 -612.408 684.565 
20215.5 1
15265300 -7843.43 -2759 1478.14 -681.674 -490.62 839.874 
20216 1
15265300 -8233.43 -2906.43 1510.14 -791.075 -299.044 845.711 
20216.5 1
15265300 -8324.75 -3024.62 1445.25 -178.362 -230.852 291.729 
20217 1
15265300 -8200.14 -3245.43 1266.71 253.782 -449.702 516.369 
20217.5 1
15265300 -7936.29 -3451.57 1231.57 527.714 -412.286 669.673 
20218 1
15265300 -7944.14 -3473.14 1217.57 -15.9698 -43.8444 46.6622 
20218.5 1
15265300 -7867.43 -3364.86 1229.43 159.821 225.595 276.471 
20219 1
15265300 -7696.86 -3065.71 1237.29 312.975 548.886 631.846 
20219.5 1
15265300 -7415.43 -2892.43 1243.43 545.404 335.825 640.503 
20220 1
15265300 -6914.33 -2944.17 1210.67 1050.51 -108.466 1056.1 
20220.5 1
15265300 -6605.86 -3010 1209.14 664.819 -141.882 679.791 
20221 1
15265300 -6454.62 -3051.5 1201.25 294.226 -80.7393 305.103 
20221.5 1
15265300 -6349 -3180 1196.14 209.158 -254.455 329.386 
20222 1
15265300 -6239.71 -3195.57 1194.71 217.701 -31.0188 219.899 
20222.5 1
15265300 -6139.43 -3309.14 1193.43 195.108 -220.956 294.769 
20223 1
15265300 -6153.43 -3429 1189.86 -27.9441 -239.236 240.862 
20223.5 1
15265300 -6172.71 -3544.29 1180.71 -38.5714 -230.571 233.775 
20224 1
15265300 -6099.83 -3669.67 1151 136.481 -234.796 271.581 
20224.5 1
15265300 -6394.57 -3747.29 1159.86 -599.061 -157.762 619.486 
20225 1
15265300 -6377.5 -3724.17 1149.5 34.349 46.5172 57.8247 
20225.5 1
15265300 -6511.14 -3880.14 1142.14 -280.762 -327.681 431.512 
20226 1
15265300 -6743.5 -3845.33 1139 -485.088 72.6712 490.501 
20226.5 1
15265300 -7024.43 -3643.57 1138.86 -544.435 391.011 670.298 
20227 1
15265300 -7259.67 -3397 1140.33 -449.786 471.456 651.597 
20227.5 1
15265300 -7367.29 -3294.71 1194.86 -226.566 215.338 312.575 
20228 1
15265300 -7291.17 -3444 1181.17 153.466 -300.979 337.847 
20228.5 1
15265300 -7730.86 -3593.14 911.714 -874.136 -296.507 923.055 
20229 1
15265300 -7998.33 -3574.83 807.5 -525.493 35.9716 526.723 
20229.5 1
15265300 -8118 -3386.14 850.714 -249.826 393.926 466.466 
20230 1
15265300 -8046.83 -3088.83 959.333 137.92 576.181 592.458 
20230.5 1
15265300 -7941.29 -2648.86 1293 214.093 892.447 917.767 
20231 1
15265300 -7950.29 -2474.14 1334.29 -17.1103 332.156 332.597 
20231.5 1
15265300 -8003.33 -2592.33 1393.17 -107.82 -240.225 263.312 
20232 1
15265300 -8011.14 -2629.57 1500.57 -15.9378 -75.9961 77.6494 
20232.5 1
15265300 -7784.33 -2904.17 1513.33 459.129 -555.861 720.958 
20233 1
15265300 -7456 -3228 1136.14 654.05 -645.086 918.65 
20233.5 1
15265300 -7014.14 -3467.57 1011.86 840.033 -455.459 955.561 
20234 1
15265300 -6725.33 -3720.5 1004.33 596.714 -522.58 793.194 
20234.5 1
15265300 -6608.57 -3835.86 1001.43 243.762 -240.829 342.664 
20235 1
15265300 -6509.71 -3978.71 994 192.329 -277.932 337.989 
20235.5 1
15265300 -6514.5 -4010.33 984.333 -9.43928 -62.365 63.0753 
20236 1
15265300 -6565.43 -3805 973.714 -103.724 418.194 430.865 
20236.5 1
15265300 -6578.14 -3333.71 951.286 -24.0801 892.587 892.911 
20237 1
15265300 -6591.33 -3082.5 954.5 -25.4152 484.035 484.702 
20237.5 1
15265300 -6578.33 -2982.17 966.333 28.0172 216.236 218.043 
20238 1
15265300 -6777.43 -2811.29 1038.29 -409.661 351.607 539.861 
20238.5 1
15265300 -6867.43 -2753.43 1228.71 -169.811 109.164 201.873 
20239 1
15265300 -6689.57 -2966.86 1220.14 349.425 -419.31 545.819 
20239.5 1
15265300 -6438.83 -3146.83 1204.83 514.863 -369.561 633.766 
20240 1
15265300 -6211.57 -3302 1168.57 453.617 -309.714 549.264 
20240.5 1
15265300 -6021.67 -3355.67 1089.17 385.202 -108.857 400.288 
20241 1
15265300 -5531 -2958.43 1139.71 985.274 797.667 1267.69 
20241.5 1
15265300 -5003.5 -2780.83 1319.17 1057.11 355.902 1115.42 
20242 1
15265300 -4602.86 -2816.14 1319.43 824.368 -72.6533 827.563 
20242.5 1
15265300 -4365.71 -2886.43 1317.57 455.169 -134.905 474.74 
20243 1
15265300 -4129.83 -3009.17 1302.67 473.657 -246.462 533.942 
20243.5 1
15265300 -3983.14 -2939.14 1285.29 300.595 143.491 333.087 
20244 1
15265300 -3938.86 -3269 1245.43 85.825 -639.258 644.994 
20244.5 1
15265300 -3770 -3588.5 1237.33 344.606 -652.041 737.503 
20245 1
15265300 -3694.71 -3657.57 1248.71 154.591 -141.83 209.796 
20245.5 1
15265300 -3668.14 -3554 1227.86 51.3954 200.332 206.819 
20246 1
15265300 -3649.83 -3126 1217.17 37.9079 886.128 886.939 
20246.5 1
15265300 -3681.71 -2906.14 1211.29 -63.6346 438.837 443.426 
20247 1
15265300 -3690.5 -2810.67 1210.67 -18.0035 195.648 196.475 
20247.5 1
15265300 -3670.29 -2595.29 1224.14 41.7651 445.002 446.958 
20248 1
15265300 -3626 -2418.43 1283.14 88.0432 351.605 362.46 
20248.5 1
15265300 -3642.43 -2356.29 1278.57 -32.2762 122.088 126.282 
20249 1
15265300 -3713.71 -2412.14 1283.57 -138.419 -108.46 175.851 
20249.5 1
15265300 -3847.83 -2751.83 1295.5 -271.496 -687.633 739.289 
20250 1
15265300 -3979.43 -2877.57 1285.57 -260.07 -248.494 359.702 
20250.5 1
15265300 -4165.67 -3060.67 1275 -380.855 -374.428 534.085 
20251 1
15265300 -4371.71 -3324.43 1266.86 -422.229 -540.496 685.866 
20251.5 1
15265300 -4440.43 -3564.14 1281.14 -132.653 -462.769 481.406 
20252 1
15265300 -4129.29 -3878.71 1335.86 606.516 -613.2 862.482 
20252.5 1
15265300 -3951.57 -4001.29 1328.71 358.295 -247.12 435.251 
20253 1
15265300 -3893.25 -4000 1328.62 112.59 2.48207 112.617 
20253.5 1
15265300 -4008.57 -3856.71 1332.29 -221.346 275.021 353.03 
20254 1
15265300 -4229.67 -3673.17 1343.33 -455.866 378.449 592.484 
20254.5 1
15265300 -4349.29 -3408.57 1337.14 -246.13 544.435 597.486 
20255 1
15265300 -4420.5 -3111.5 1341.33 -143.577 598.934 615.903 
20255.5 1
15265300 -4261.86 -2945 1381.14 319.844 335.685 463.665 
20256 1
15265300 -4178.67 -2877.67 1366.83 167.723 135.753 215.777 
20256.5 1
15265300 -4156.71 -2790.71 1313.86 44.5282 176.374 181.908 
20257 1
15265300 -4227.71 -2478.43 1304 -136.802 601.707 617.062 
20257.5 1
15265300 -4410.17 -2274.5 1296.33 -372.352 416.181 558.437 
20258 1
15265300 -4579.14 -2208.57 1294.57 -344.849 134.548 370.168 
20258.5 1
15265300 -4660.29 -2202.71 1294.14 -151.669 10.9479 152.064 
20259 1
15265300 -4364.33 -2263 1290.83 600.309 -122.283 612.637 
20259.5 1
15265300 -4109.86 -2373.14 1280.57 525.777 -227.568 572.913 
20260 1
15265300 -3851.5 -2479.33 1281.67 555.607 -228.367 600.708 
20260.5 1
15265300 -3544.86 -2547.71 1278.43 603.628 -134.608 618.454 
20261 1
15265300 -3371.86 -2713 1270.71 339.216 -324.09 469.15 
20261.5 1
15265300 -3307.43 -2838.86 1265 123.901 -242.033 271.903 
20262 1
15265300 -3251.57 -2816.71 1260.43 106.801 42.3382 114.887 
20262.5 1
15265300 -3186.57 -2801.43 1259.43 134.298 31.5821 137.961 
20263 1
15265300 -3142 -2797.86 1257 90.9621 7.28863 91.2536 
20263.5 1
15265300 -3151.71 -2814.14 1256.71 -19.9472 -33.4409 38.9382 
20264 1
15265300 -3192.43 -2856.14 1259.14 -82.5848 -85.1927 118.651 
20264.5 1
15265300 -3365 -2862.71 1278.86 -343.768 -13.0905 344.017 
20265 1
15265300 -3542.29 -2650.86 1306.57 -355.995 425.416 554.717 
20265.5 1
15265300 -3708.86 -2522.14 1308.29 -322.813 249.446 407.96 
20266 1
15265300 -3924.14 -2361.57 1319 -423.791 316.085 528.686 
20266.5 1
15265300 -4112.86 -2214.29 1310 -356.738 278.423 452.528 
20267 1
15265300 -4236.67 -2314.33 1303 -265.686 -214.694 341.588 
20267.5 1
15265300 -4356.5 -2591.62 1295 -242.088 -560.185 610.257 
20268 1
15265300 -4500.14 -2953.86 1290.71 -262.601 -662.216 712.383 
20268.5 1
15265300 -4597.14 -3226.71 1291.57 -201.245 -566.094 600.801 
20269 1
15265300 -4761.67 -3212.67 1289.67 -333.044 28.4365 334.256 
20269.5 1
15265300 -4979.71 -3427.29 1262.43 -444.089 -437.106 623.118 
20270 1
15265300 -5134 -3977 1189.71 -310.434 -1106.06 1148.8 
20270.5 1
15265300 -5202.29 -4200.29 1159.14 -134.421 -439.539 459.634 
20271 1
15265300 -5197.5 -4239.67 1143.83 9.80679 -80.6987 81.2924 
20271.5 1
15265300 -5015.62 -4112.38 1124 358.728 251.068 437.86 
20272 1
15265300 -4941.83 -4296.83 1107.17 149.983 -374.915 403.802 
20272.5 1
15265300 -4880.71 -4269.71 1105.29 132.867 58.9545 145.36 
20273 1
15265300 -4785.14 -4217 1095.57 183.438 101.179 209.492 
20273.5 1
15265300 -4806 -4252.75 1100.5 -39.5022 -67.7083 78.389 
20274 1
15265300 -4869.14 -4245.29 1115.43 -124.788 14.7516 125.657 
20274.5 1
15265300 -5305.25 -4054.88 1120.38 -872.214 380.821 951.726 
20275 1
15265300 -5329.71 -4044.43 1138 -46.7768 19.9741 50.8629 
20275.5 1
15265300 -5336 -3990.71 1128 -12.907 110.296 111.049 
20276 1
15265300 -5358.25 -3926 1124.25 -43.1202 125.415 132.621 
20276.5 1
15265300 -5174.9 -4114.2 1104.9 376.489 -386.448 539.523 
20277 1
15265300 -4991.4 -4247.8 1106.3 390.426 -284.255 482.942 
20277.5 1
15265300 -4941.56 -4251.78 1097.89 104.936 -8.37427 105.269 
20278 1
15265300 -4903.71 -4270.71 1087.43 73.9087 -36.9854 82.6463 
20278.5 1
15265300 -4816.88 -4209.88 1084 170.943 119.762 208.722 
20279 1
15265300 -4822.29 -4282.86 1108.43 -10.1705 -137.184 137.561 
20279.5 1
15265300 -4862.29 -4301.29 1097.14 -83.3333 -38.3929 91.7521 
20280 1
15265300 -4848.43 -4325.57 1086.29 29.4207 -51.562 59.3651 
20280.5 1
15265300 -4851.29 -4294.14 1087.43 -5.76037 63.3641 63.6254 
20281 1
15265300 -4869 -4292.43 1090.14 -34.3967 3.32871 34.5574 
20281.5 1
15265300 -4872.86 -4334.57 1086.57 -7.71429 -84.2857 84.638 
20282 1
15265300 -4912.14 -4347.57 1085.71 -76.2829 -25.2427 80.351 
20282.5 1
15265300 -4937.12 -4340.75 1082.5 -49.6663 13.5615 51.4845 
20283 1
15265300 -5056.14 -4261.57 1092 -224.986 149.676 270.225 
20283.5 1
15265300 -5156.33 -4161.5 1090.33 -219.235 218.975 309.861 
20284 1
15265300 -5346.29 -3932 1081.14 -386.868 467.413 606.747 
20284.5 1
15265300 -5393.14 -3928.57 1083.57 -92.0573 6.7359 92.3034 
20285 1
15265300 -5609.57 -3649.29 1069.71 -435.47 561.943 710.925 
20285.5 1
15265300 -6198.43 -2893.43 1048.29 -1196.86 1536.3 1947.48 
20286 1
15265300 -6472 -2584.75 1039.25 -537.468 606.441 810.335 
20286.5 1
15265300 -6695.29 -2572.14 1022.14 -436.105 24.6233 436.799 
20287 1
15265300 -6776.57 -2469.57 998.143 -158.761 200.335 255.615 
20287.5 1
15265300 -6807.88 -2384.5 980.875 -62.9851 171.17 182.39 
20288 1
15265300 -6840.71 -2598.71 973.143 -64.8998 -423.348 428.294 
20288.5 1
15265300 -6832.5 -3081.25 968.625 15.8577 -931.536 931.671 
20289 1
15265300 -6825.14 -3262.86 959.714 15.0453 -371.385 371.689 
20289.5 1
15265300 -6790.29 -3402.43 953.286 73.6937 -295.077 304.14 
20290 1
15265300 -6821.43 -3520.43 949.143 -65.0164 -246.347 254.782 
20290.5 1
15265300 -6842.5 -3627.75 944.25 -39.7574 -202.493 206.359 
20291 1
15265300 -6504.29 -3683.14 952.143 667.089 -109.256 675.977 
20291.5 1
15265300 -6554.88 -3651 951.875 -101.789 64.6738 120.598 
20292 1
15265300 -6552.43 -3234.57 952.857 4.98254 848.123 848.138 
20292.5 1
15265300 -6496.43 -2851.71 954.429 111.111 759.637 767.72 
20293 1
15265300 -6470.29 -2622 950.714 54.0142 474.616 477.68 
20293.5 1
15265300 -6329.25 -2382.12 942.125 269.667 458.652 532.054 
20294 1
15265300 -6209.43 -2309.57 941.143 230.87 139.795 269.895 
20294.5 1
15265300 -6173 -2249.43 933.857 73.8916 121.994 142.627 
20295 1
15265300 -6240 -2302.86 926.714 -138.716 -110.618 177.422 
20295.5 1
15265300 -6379 -2488.71 906.429 -296.375 -396.284 494.853 
20296 1
15265300 -6546.29 -2757.29 893.429 -333.904 -536.071 631.556 
20296.5 1
15265300 -6604.71 -3046.43 889.714 -119.242 -590.087 602.015 
20297 1
15265300 -6666.25 -3320.25 889 -114.805 -510.861 523.602 
20297.5 1
15265300 -6777.57 -3634.29 924 -216.579 -610.964 648.216 
20298 1
15265300 -6981 -3840.29 938.286 -412.634 -417.85 587.252 
20298.5 1
15265300 -6976.14 -3862 938.143 10.2041 -45.6182 46.7456 
20299 1
15265300 -6733 -3761.71 933.571 498.244 205.504 538.96 
20299.5 1
15265300 -6434.43 -3251.86 931.429 576.393 984.28 1140.63 
20300 1
15265300 -6309.71 -3144.57 928.857 256.087 220.299 337.805 
20300.5 1
15265300 -6283.43 -3166.29 923.571 51.4398 -42.4937 66.7215 
20301 1
15265300 -6345.14 -2970.29 923 -125.436 398.374 417.655 
20301.5 1
15265300 -6385.71 -2759.86 922.429 -81.7972 424.251 432.065 
20302 1
15265300 -6421.86 -2618 917.714 -68.1941 267.655 276.206 
20302.5 1
15265300 -6320.43 -2515.86 917 202.452 203.878 287.321 
20303 1
15265300 -6132.43 -2475.57 909.143 363.636 77.9221 371.891 
20303.5 1
15265300 -6030.86 -2551 901.571 202.334 -150.256 252.023 
20304 1
15265300 -6338.86 -2617.43 897.571 -599.222 -129.238 613 
20304.5 1
15265300 -6833 -2754.33 891 -1064.96 -295.053 1105.08 
20305 1
15265300 -6856.43 -2958.71 895.143 -49.3233 -430.276 433.093 
20305.5 1
15265300 -7053.17 -3304.17 903.667 -383.505 -673.396 774.944 
20306 1
15265300 -6974.14 -3450.43 932.429 159.644 -295.479 335.848 
20306.5 1
15265300 -6916.71 -3725.43 938.714 112.165 -537.109 548.696 
20307 1
15265300 -6941.29 -3870.43 937.286 -50.7674 -299.587 303.858 
20307.5 1
15265300 -6794.71 -3968.71 926 290.816 -195.011 350.148 
20308 1
15265300 -6677.14 -4096.14 920.857 233.74 -253.337 344.694 
20308.5 1
15265300 -6643.29 -4007 907 69.5219 183.045 195.803 
20309 1
15265300 -6739.57 -3695.29 899.571 -188.796 611.204 639.699 
20309.5 1
15265300 -6928.29 -3470 911 -383.566 457.898 597.322 
20310 1
15265300 -7097.57 -3262.43 916.714 -346.188 424.481 547.75 
20310.5 1
15265300 -7257.12 -3057.12 908.875 -302.185 388.833 492.449 
20311 1
15265300 -7338.67 -2874.67 900.167 -163.41 365.648 400.501 
20311.5 1
15265300 -7380.57 -3002 891.714 -87.8507 -266.946 281.03 
20312 1
15265300 -7483 -3057.43 866.714 -205.268 -111.079 233.395 
20312.5 1
15265300 -7470.14 -2806.86 844.286 24.6305 480.022 480.653 
20313 1
15265300 -7182.5 -2593.33 830.667 574.137 426.195 715.036 
20313.5 1
15265300 -6878.71 -2308.57 829.857 626.362 587.138 858.522 
20314 1
15265300 -6471.14 -2334.86 845.286 774.851 -49.9728 776.46 
20314.5 1
15265300 -6171.5 -2454.33 865.5 605.339 -241.366 651.685 
20315 1
15265300 -6010.43 -2731.71 862.143 320.222 -551.453 637.685 
20315.5 1
15265300 -5884.83 -2783.67 867.5 252.199 -104.322 272.924 
20316 1
15265300 -5854.14 -2830.57 863.571 64.4758 -98.5394 117.759 
20316.5 1
15265300 -5945 -2876.43 881.286 -173.723 -87.681 194.596 
20317 1
15265300 -6104.33 -2656 890.167 -329.883 456.374 563.116 
20317.5 1
15265300 -6348 -2514.71 887.286 -507.639 294.345 586.802 
20318 1
15265300 -6470.57 -2470.71 885.429 -239.397 85.9375 254.355 
20318.5 1
15265300 -6806.14 -3026.43 885.286 -656.696 -1087.5 1270.4 
20319 1
15265300 -6914 -3235.86 887.429 -207.019 -401.974 452.151 
20319.5 1
15265300 -7028.86 -3458.86 885 -217.532 -422.348 475.077 
20320 1
15265300 -7050.83 -3532.5 913 -47.2606 -158.372 165.273 
20320.5 1
15265300 -7065.43 -3522.71 904 -30.9221 20.7324 37.2292 
20321 1
15265300 -7130.86 -3323.14 904.714 -127.541 389.028 409.402 
20321.5 1
15265300 -7051.86 -3307.71 910.286 153.996 30.0752 156.905 
20322 1
15265300 -7038.86 -3238.57 910.857 25.1938 133.998 136.346 
20322.5 1
15265300 -7271.29 -3037.71 896.857 -460.255 397.737 608.3 
20323 1
15265300 -7401 -2780 872.143 -254.342 505.322 565.721 
20323.5 1
15265300 -7416.67 -2757.17 842.5 -33.052 48.1716 58.4204 
20324 1
15265300 -7234.29 -2630.86 836.571 388.872 269.317 473.025 
20324.5 1
15265300 -6609 -2540.57 833.286 1211.79 174.972 1224.36 
20325 1
15265300 -6226.43 -2509.86 858.429 713.753 57.3028 716.049 
20325.5 1
15265300 -5513.33 -2682.67 946.833 1498.1 -363.045 1541.46 
20326 1
15265300 -5079.14 -2602.43 1292.14 933.743 172.555 949.553 
20326.5 1
15265300 -4959 -2463.43 1051.86 235.574 272.549 360.247 
20327 1
15265300 -4895.71 -2182.86 1109.86 122.647 543.743 557.404 
20327.5 1
15265300 -4797.57 -2054.14 1070.14 191.685 251.395 316.137 
20328 1
15265300 -4697.71 -1905.14 1160.86 200.92 299.799 360.899 
20328.5 1
15265300 -4671.71 -1927.86 1124.86 51.1811 -44.7132 67.9615 
20329 1
15265300 -4732.14 -2049.14 874.714 -122.822 -246.516 275.418 
20329.5 1
15265300 -4256.43 -2188.14 838.571 972.831 -284.254 1013.51 
20330 1
15265300 -3952.71 -2238.71 838.714 596.688 -99.3545 604.903 
20330.5 1
15265300 -3840.14 -2187.71 817.714 222.914 100.99 244.723 
20331 1
15265300 -3732 -2097.57 807.857 226.715 188.979 295.148 
20331.5 1
15265300 -3590.14 -2099.71 804.429 287.16 -4.33777 287.193 
20332 1
15265300 -3541.5 -2247.38 801 94.2691 -286.164 301.292 
20332.5 1
15265300 -3553.71 -2400.29 800.429 -23.0024 -287.967 288.885 
20333 1
15265300 -3420.71 -2497.14 800 268.145 -195.276 331.715 
20333.5 1
15265300 -3360.14 -2501.43 800 119.943 -8.48656 120.243 
20334 1
15265300 -3443.14 -2427.29 800 -167.677 149.784 224.835 
20334.5 1
15265300 -3474.86 -2390.57 800 -66.3479 76.8081 101.496 
20335 1
15265300 -3679 -2301.29 800 -418.326 182.963 456.587 
20335.5 1
15265300 -4068.5 -2146.12 800 -765.226 304.834 823.708 
20336 1
15265300 -4374.6 -2209.2 799.7 -583.048 -120.143 595.297 
20336.5 1
15265300 -4731.67 -2420.44 830.222 -736.22 -435.556 855.411 
20337 1
15265300 -4842.2 -3029.1 828 -221.954 -1222.2 1242.19 
20337.5 1
15265300 -4894 -3333.38 803.625 -100.975 -593.129 601.662 
20338 1
15265300 -4991.71 -3274.86 807 -193.494 115.877 225.538 
20338.5 1
15265300 -5140.14 -2924.14 832 -313.802 741.468 805.138 
20339 1
15265300 -5464.75 -2736.38 906.25 -630.305 364.598 728.159 
20339.5 1
15265300 -6468.86 -2500.29 912 -1988.33 467.504 2042.55 
20340 1
15265300 -6415.75 -2567.38 918.5 107.722 -136.084 173.56 
20340.5 1
15265300 -6558.75 -2471.5 912.5 -278.21 186.527 334.953 
20341 1
15265300 -6786.33 -2328.17 908.833 -472.165 297.372 558.005 
20341.5 1
15265300 -6724 -2331.5 905.375 129.055 -6.90131 129.239 
20342 1
15265300 -6629.29 -2491 896.714 188.299 -317.097 368.792 
20342.5 1
15265300 -6280.75 -2507.25 892.25 684.746 -31.9253 685.49 
20343 1
15265300 -5885.57 -2645.57 891.714 741.423 -259.515 785.529 
20343.5 1
15265300 -5675.86 -2700.43 931.429 448.107 -117.216 463.185 
20344 1
15265300 -4924.12 -2746.12 979.75 1497.47 -91.0287 1500.24 
20344.5 1
15265300 -4263.71 -2679.57 944 1331.47 134.181 1338.22 
20345 1
15265300 -3983.62 -2636.88 912.875 553.536 84.3803 559.931 
20345.5 1
15265300 -3892.57 -2559.29 901.429 180.662 153.947 237.357 
20346 1
15265300 -3688 -2541.86 889.429 431.585 36.7691 433.149 
20346.5 1
15265300 -3667.75 -2487 884.125 40.5812 109.934 117.185 
20347 1
15265300 -3641.57 -2505.57 884.429 51.4314 -36.4861 63.0589 
20347.5 1
15265300 -3645.14 -2478.86 884 -7.05816 52.795 53.2647 
20348 1
15265300 -3623.14 -2211.57 881.857 44.4444 539.971 541.797 
20348.5 1
15265300 -3755.62 -1455.25 862.625 -259.769 1482.98 1505.56 
20349 1
15265300 -3698.43 -1291.71 875.857 111.277 318.163 337.061 
20349.5 1
15265300 -3660 -1200.14 863.286 76.2472 181.689 197.04 
20350 1
15265300 -3665.14 -1174.29 859 -10.0643 50.6011 51.5922 
20350.5 1
15265300 -3742.71 -1108.29 844.571 -154.525 131.474 202.888 
20351 1
15265300 -3938.17 -1065.67 842.167 -398.882 86.9776 408.255 
20351.5 1
15265300 -4013.86 -1287 852.857 -157.688 -461.111 487.329 
20352 1
15265300 -4163.43 -1954.29 868 -311.607 -1390.18 1424.67 
20352.5 1
15265300 -4589.14 -2763.86 869.571 -846.35 -1609.49 1818.45 
20353 1
15265300 -4728.25 -3148 865.75 -269.066 -743.023 790.24 
20353.5 1
15265300 -4779.29 -3199.43 861.429 -99.4848 -100.251 141.235 
20354 1
15265300 -4879 -3234.14 862.571 -199.429 -69.4286 211.168 
20354.5 1
15265300 -4965 -3283.86 865.429 -168.297 -97.2882 194.394 
20355 1
15265300 -5014 -3295.71 862.571 -103.376 -25.0151 106.359 
20355.5 1
15265300 -5095.43 -3423.43 884.429 -165.842 -260.111 308.482 
20356 1
15265300 -5199.29 -3987.14 1013.71 -206.475 -1120.7 1139.57 
20356.5 1
15265300 -5185.29 -4327.57 1052.57 28.7474 -699.032 699.623 
20357 1
15265300 -5076.14 -4377.57 1066.86 214.006 -98.0392 235.393 
20357.5 1
15265300 -5002.14 -4369.71 1081 143.411 15.227 144.217 
20358 1
15265300 -4966.14 -4358.57 1078.71 73.1707 22.6481 76.5956 
20358.5 1
15265300 -4902.29 -4283.71 1075 129.004 151.227 198.775 
20359 1
15265300 -4873 -4328.57 1070.57 60.3829 -92.489 110.455 
20359.5 1
15265300 -4854.14 -4326 1081.29 38.721 5.28014 39.0794 
20360 1
15265300 -4817 -4310.57 1078 73.6961 30.6122 79.8012 
20360.5 1
15265300 -4794 -4311 1077.86 45.6349 -0.85034 45.6428 
20361 1
15265300 -4860.86 -4321.14 1078.43 -128.079 -19.4308 129.544 
20361.5 1
15265300 -5113.25 -4097.75 1070.25 -490.083 433.773 654.477 
20362 1
15265300 -5167.29 -3751 1056 -105.128 674.611 682.753 
20362.5 1
15265300 -5098 -3320.43 1047.86 147.103 914.164 925.924 
20363 1
15265300 -4867.29 -2627.29 1050.29 480.655 1444.05 1521.94 
20363.5 1
15265300 -4823.71 -2446.71 1041.14 86.7957 359.704 370.028 
20364 1
15265300 -4829 -2254.43 1013.29 -10.6139 386.116 386.262 
20364.5 1
15265300 -4782.57 -2057.43 914.857 91.5751 388.56 399.205 
20365 1
15265300 -4562.88 -1940.12 894.25 433.326 231.368 491.226 
20365.5 1
15265300 -4340.14 -1879.43 892.714 426.69 116.277 442.249 
20366 1
15265300 -4093.43 -1971.43 884.714 482.807 -180.039 515.283 
20366.5 1
15265300 -4034.29 -2171.14 874.286 116.883 -394.692 411.635 
20367 1
15265300 -3947.86 -2470 836 178.941 -618.752 644.107 
20367.5 1
15265300 -3868.17 -2759.17 830.167 167.066 -606.219 628.819 
20368 1
15265300 -4142.88 -2667.88 827.5 -548.32 182.219 577.805 
20368.5 1
15265300 -4595.83 -2705.83 819.833 -893.409 -74.8685 896.54 
20369 1
15265300 -4791 -2854 824.714 -398.299 -302.381 500.077 
20369.5 1
15265300 -4918.86 -2956.43 833.571 -253.685 -203.231 325.052 
20370 1
15265300 -5001.43 -3154.71 839.143 -160.333 -385.021 417.07 
20370.5 1
15265300 -5120.71 -3310.86 835.857 -231.623 -303.19 381.541 
20371 1
15265300 -5738.17 -3395.5 853 -1289.04 -176.707 1301.1 
20371.5 1
15265300 -6613.57 -2920.86 815.714 -1804.96 978.645 2053.2 
20372 1
15265300 -6887.86 -2796.57 831.143 -550.775 249.57 604.68 
20372.5 1
15265300 -7099.86 -3048.43 818.714 -419.802 -498.727 651.891 
20373 1
15265300 -7131.33 -3401.83 855.833 -62.9524 -706.81 709.607 
20373.5 1
15265300 -7085.86 -3621.14 879 92.9983 -448.486 458.026 
20374 1
15265300 -7009.29 -3427.43 913.286 144.748 366.19 393.76 
20374.5 1
15265300 -6776.71 -3073.14 894.857 453.356 690.615 826.124 
20375 1
15265300 -6568.67 -2993.83 891.333 424.587 161.856 454.391 
20375.5 1
15265300 -6088.57 -2644.43 893.143 962.115 700.21 1189.94 
20376 1
15265300 -5920.71 -2696.43 893.143 339.105 -105.051 355.004 
20376.5 1
15265300 -5775.29 -2864.43 893 286.277 -330.709 437.404 
20377 1
15265300 -5663.67 -2995 889.333 230.618 -269.776 354.913 
20377.5 1
15265300 -5701.57 -3080.43 884.714 -74.9106 -168.831 184.704 
20378 1
15265300 -6136.29 -3132.57 872.714 -859.119 -103.049 865.277 
20378.5 1
15265300 -6305.57 -2858.57 868.286 -341.991 553.535 650.661 
20379 1
15265300 -6379.29 -2547.43 871.286 -148.618 627.304 644.669 
20379.5 1
15265300 -6460 -2457.14 861.286 -166.079 185.773 249.186 
20380 1
15265300 -6609.43 -2441.14 854.714 -294.731 31.5582 296.416 
20380.5 1
15265300 -6835.86 -2760.86 860.714 -425.618 -600.967 736.418 
20381 1
15265300 -7066.29 -3051.71 876.143 -453.6 -572.553 730.459 
20381.5 1
15265300 -7213.67 -3124.83 872.833 -312.248 -154.913 348.564 
20382 1
15265300 -7467.43 -3149.29 864.143 -535.363 -51.5873 537.842 
20382.5 1
15265300 -7530.71 -3204.14 864.286 -125.318 -108.628 165.845 
20383 1
15265300 -7494.43 -2991 872 72.5714 426.286 432.419 
20383.5 1
15265300 -7524.43 -2733.86 865.143 -58.3658 500.278 503.671 
20384 1
15265300 -7556.14 -2372.14 864 -60.7553 692.939 695.598 
20384.5 1
15265300 -7548.67 -2409.83 860.5 14.7459 -74.3402 75.7886 
20385 1
15265300 -7557.86 -2871 853.571 -19.4302 -974.982 975.176 
20385.5 1
15265300 -7293.86 -3230.86 847.286 536.585 -731.417 907.135 
20386 1
15265300 -7063.86 -3495.71 843.714 452.756 -521.372 690.519 
20386.5 1
15265300 -6977.86 -3591.86 841.143 170.635 -190.76 255.94 
20387 1
15265300 -6849.17 -3556 847.833 257.381 71.7143 267.185 
20387.5 1
15265300 -6601 -3595.14 858.571 509.582 -80.3755 515.882 
20388 1
15265300 -6299.86 -3620 859 589.321 -48.6441 591.325 
20388.5 1
15265300 -5929.43 -3661.14 845.286 732.072 -81.31 736.574 
20389 1
15265300 -5696.33 -3630.67 814 462.491 60.4686 466.427 
20389.5 1
15265300 -5638.43 -3554.57 796.714 120.887 158.863 199.627 
20390 1
15265300 -5207.57 -3851.14 906.857 870.418 -599.134 1056.69 
20390.5 1
15265300 -4923.43 -4078.86 1035.43 574.026 -460.029 735.617 
20391 1
15265300 -4945 -4297.71 1063 -41.8051 -424.142 426.197 
20391.5 1
15265300 -4850.71 -4333 1064.43 184.152 -68.9174 196.625 
20392 1
15265300 -4918.86 -4258.29 1067.14 -138.502 151.858 205.533 
20392.5 1
15265300 -5162.57 -3939.14 1063.71 -470.491 616.106 775.208 
20393 1
15265300 -5089.29 -3801.14 1080.14 145.987 274.9 311.26 
20393.5 1
15265300 -5094.71 -3611.14 1077.71 -11.5012 402.542 402.707 
20394 1
15265300 -5192.5 -3679.25 1073.25 -191.737 -133.543 233.66 
20394.5 1
15265300 -5212.57 -4010.43 1070.29 -39.6669 -654.503 655.704 
20395 1
15265300 -5067.5 -4291.62 1074.38 287.84 -557.929 627.803 
20395.5 1
15265300 -5073.5 -4345.62 1070.88 -11.7647 -105.882 106.534 
20396 1
15265300 -5072.6 -4359.1 1076 1.875 -28.0729 28.1355 
20396.5 1
15265300 -4992.73 -4365.45 1088.36 159.745 -12.7091 160.25 
20397 1
15265300 -4937.5 -4356.4 1074.6 109.578 17.9654 111.041 
20397.5 1
15265300 -4789.89 -4280.89 1066.11 300.023 153.478 337 
20398 1
15265300 -4712.25 -4192.25 1065.5 145.938 166.614 221.491 
20398.5 1
15265300 -4702.29 -4044.71 1066 20.0086 296.256 296.931 
20399 1
15265300 -4802.38 -4244.38 1068.38 -206.37 -411.672 460.502 
20399.5 1
15265300 -4933 -4294 1069.38 -256.127 -97.3039 273.988 
20400 1
15265300 -5155.86 -4120.29 1067.71 -479.263 373.579 607.663 
20400.5 1
15265300 -5184.25 -4169.38 1067.25 -56.2235 -97.2065 112.295 
20401 1
15265300 -5292.75 -4020.5 1069.62 -208.253 285.749 353.584 
20401.5 1
15265300 -5233.71 -3848 1060.29 117.601 343.625 363.192 
20402 1
15265300 -5233.62 -3686.62 1067.75 0.180012 325.353 325.353 
20402.5 1
15265300 -5154 -3538.29 1070 161.511 300.891 341.499 
20403 1
15265300 -5089.88 -4056.62 1061.12 133.039 -1075.39 1083.59 
20403.5 1
15265300 -5059.38 -4278.88 1061 58.5413 -426.583 430.582 
20404 1
15265300 -4920.86 -4294.29 1066.29 268.967 -29.9237 270.626 
20404.5 1
15265300 -4786.29 -4241.14 1063.57 280.942 110.945 302.056 
20405 1
15265300 -4794.5 -4279.12 1067.5 -16.5945 -76.7316 78.5055 
20405.5 1
15265300 -5076 -4156.14 1088.57 -542.389 236.96 591.892 
20406 1
15265300 -5208.43 -4052.86 1082.29 -263.277 205.339 333.885 
20406.5 1
15265300 -5282.86 -3772.86 1060.86 -157.354 591.966 612.523 
20407 1
15265300 -5232.57 -3888.14 1045.14 99.7732 -228.741 249.554 
20407.5 1
15265300 -5279.12 -4122.38 1060.38 -92.5518 -465.67 474.779 
20408 1
15265300 -5272.86 -4236.14 1072.86 12.6114 -228.909 229.256 
20408.5 1
15265300 -5215.88 -4291.5 1073.88 110.86 -107.699 154.561 
20409 1
15265300 -5078.43 -4362.14 1066.43 268.975 -138.244 302.422 
20409.5 1
15265300 -4906.43 -4322.43 1067.71 360.587 83.2585 370.074 
20410 1
15265300 -4804.25 -4226.62 1117.12 199.568 187.116 273.569 
20410.5 1
15265300 -4770.29 -4231.29 1109.71 69.5989 -9.55064 70.2512 
20411 1
15265300 -4828.57 -4248 1090.57 -114.962 -32.967 119.595 
20411.5 1
15265300 -4947.14 -4108.14 1073.14 -246.51 290.763 381.196 
20412 1
15265300 -4959.57 -4026 1060.14 -25.4163 167.981 169.893 
20412.5 1
15265300 -4958.38 -3625.88 1040.25 2.25741 754.953 754.956 
20413 1
15265300 -4868.14 -3168.57 1038.14 172.859 876.06 892.951 
20413.5 1
15265300 -4826.83 -2629.67 1045.83 86.2412 1125.06 1128.36 
20414 1
15265300 -4737.71 -2542.29 1037.71 185.279 181.665 259.481 
20414.5 1
15265300 -4530.86 -2507.86 1037 414.543 68.9951 420.246 
20415 1
15265300 -4279.71 -2565.14 1037 492.437 -112.325 505.085 
20415.5 1
15265300 -4237.14 -2528.29 1040.29 84.8036 73.4206 112.171 
20416 1
15265300 -4213.29 -2392.43 1056.29 46.7787 266.387 270.463 
20416.5 1
15265300 -4140.29 -2165.57 1046.86 144.269 448.334 470.975 
20417 1
15265300 -4019.71 -2025.71 1010.86 232.315 269.474 355.79 
20417.5 1
15265300 -4130.83 -1999.67 981.333 -240.517 56.3801 247.037 
20418 1
15265300 -4277 -1963.14 958.714 -298.909 74.6908 308.1 
20418.5 1
15265300 -4435.14 -1940.29 946.286 -311.305 44.9944 314.54 
20419 1
15265300 -4719.71 -2191.57 989 -573.733 -506.624 765.4 
20419.5 1
15265300 -4973.71 -2522.86 1007.14 -520.492 -678.864 855.435 
20420 1
15265300 -5098.29 -2711.71 1081.29 -238.643 -361.795 433.412 
20420.5 1
15265300 -5199.57 -2886.14 1265.57 -201.764 -347.467 401.799 
20421 1
15265300 -5288.14 -2976 1300.29 -182.622 -185.272 260.147 
20421.5 1
15265300 -5493 -3026.33 1300.5 -393.2 -96.6091 404.894 
20422 1
15265300 -5984.43 -3111.57 1251 -982.857 -170.476 997.532 
20422.5 1
15265300 -6477.71 -3235 1249.86 -948.626 -237.363 977.872 
20423 1
15265300 -6661.5 -3099.83 1246.17 -380.509 279.848 472.337 
20423.5 1
15265300 -6846.71 -3023.71 1242 -390.747 160.589 422.46 
20424 1
15265300 -7011.43 -3326.14 1237.57 -326.814 -600.057 683.283 
20424.5 1
15265300 -7083.29 -3485.29 1213.71 -138.187 -306.044 335.795 
20425 1
15265300 -6990.86 -3567.57 1207.86 176.39 -157.034 236.163 
20425.5 1
15265300 -7098.83 -3446.67 1197.33 -225.892 252.939 339.124 
20426 1
15265300 -7018.86 -3605 1195.71 164.899 -326.46 365.743 
20426.5 1
15265300 -6844 -3784.83 1194.17 356.125 -366.259 510.853 
20427 1
15265300 -6661.29 -3827.14 1188.71 358.263 -82.9599 367.743 
20427.5 1
15265300 -6456.33 -3850.17 1176.17 397.195 -44.6198 399.693 
20428 1
15265300 -6058.57 -3528.71 1172.86 828.671 669.692 1065.45 
20428.5 1
15265300 -5852 -3365.43 1144.71 394.22 311.614 502.507 
20429 1
15265300 -6027.67 -3249.67 1157.83 -366.736 241.674 439.206 
20429.5 1
15265300 -5956.57 -3145.86 1151.71 144.503 210.995 255.734 
20430 1
15265300 -6050.33 -2949.33 1145.83 -182.062 381.6 422.806 
20430.5 1
15265300 -6211 -2773.86 1137.43 -327.891 358.115 485.55 
20431 1
15265300 -6388 -2859.5 1131.17 -345.029 -166.945 383.296 
20431.5 1
15265300 -6600.71 -2743.29 1124.29 -422.052 230.584 480.933 
20432 1
15265300 -6723.17 -2960.67 1125.5 -252.479 -448.208 514.428 
20432.5 1
15265300 -6923.14 -3171.71 1125.57 -406.456 -428.959 590.941 
20433 1
15265300 -6976.83 -3341.83 1120.33 -106.108 -336.204 352.55 
20433.5 1
15265300 -6932 -3598.17 1116.33 90.7557 -518.893 526.77 
20434 1
15265300 -6940.71 -3781.86 1094.71 -16.5043 -347.899 348.29 
20434.5 1
15265300 -7004.5 -3918.83 1086.67 -128.86 -276.72 305.252 
20435 1
15265300 -6862.38 -3961.38 1065.12 285.966 -85.5969 298.502 
20435.5 1
15265300 -6777.33 -4038.83 1050.5 164.173 -149.533 222.065 
20436 1
15265300 -6522 -4028.67 1022.5 539.817 21.494 540.245 
20436.5 1
15265300 -6256.14 -4038.86 1006.14 545.908 -20.925 546.309 
20437 1
15265300 -6222 -4114.71 997.286 63.9379 -142.055 155.78 
20437.5 1
15265300 -6370.17 -3951.33 987.167 -286.036 315.407 425.791 
20438 1
15265300 -6464.83 -3519.33 970.167 -202.712 925.054 947.004 
20438.5 1
15265300 -6566.71 -3018.57 966.286 -197.062 968.592 988.435 
20439 1
15265300 -6492.8 -2813.2 965.8 156.598 435.109 462.431 
20439.5 1
15265300 -6524.14 -2602.86 964 -64.0958 430.149 434.898 
20440 1
15265300 -6367 -2399 951.286 289.398 375.428 474.022 
20440.5 1
15265300 -6239.17 -2318.33 967 257.728 162.634 304.752 
20441 1
15265300 -6161.29 -2362.14 1077.43 154.526 -86.9237 177.296 
20441.5 1
15265300 -6182 -2377.17 1211.33 -40.9373 -29.6913 50.5711 
20442 1
15265300 -6203.33 -2401.17 1224.5 -44.6304 -50.2092 67.1777 
20442.5 1
15265300 -6288.33 -2431.33 1232.83 -178.571 -63.3753 189.484 
20443 1
15265300 -6356.86 -2583.29 1215.57 -133.575 -296.203 324.929 
20443.5 1
15265300 -6286.71 -3077.43 1207.29 130.864 -921.908 931.15 
20444 1
15265300 -6371 -3428.33 1210.17 -177.071 -737.195 758.162 
20444.5 1
15265300 -6539.71 -3741.86 1201.14 -342.22 -635.951 722.183 
20445 1
15265300 -6626 -3980 1189.83 -170.863 -471.57 501.57 
20445.5 1
15265300 -6464 -4016.14 1169.14 315.789 -70.4539 323.553 
20446 1
15265300 -6315 -3968.83 1144.5 307.851 97.7469 322.997 
20446.5 1
15265300 -6383.57 -3942.86 1128.57 -143.455 54.3435 153.403 
20447 1
15265300 -6425.71 -4027.43 1113.57 -78.0423 -156.614 174.981 
20447.5 1
15265300 -6434.67 -4001.67 1094.67 -18.5734 53.4479 56.5832 
20448 1
15265300 -6347.57 -3696.43 1072.43 182.59 639.912 665.452 
20448.5 1
15265300 -6387.86 -3264.43 1069 -76.2987 818.182 821.732 
20449 1
15265300 -6540.57 -3141.29 1067.14 -295.385 238.187 379.455 
20449.5 1
15265300 -6649 -3072 1067 -226.364 144.647 268.633 
20450 1
15265300 -6868.14 -2941.57 1063 -441.82 262.961 514.153 
20450.5 1
15265300 -7096.14 -2865.71 1053.86 -435.115 144.766 458.565 
20451 1
15265300 -7419 -2757.14 1015.71 -639.321 214.993 674.502 
20451.5 1
15265300 -7403.67 -2608.17 997 31.4208 305.279 306.892 
20452 1
15265300 -7513.71 -2781.14 985.143 -231.679 -364.16 431.611 
20452.5 1
15265300 -7425 -3211.29 974.571 167.702 -813.124 830.238 
20453 1
15265300 -7369.33 -3459 972 111.78 -497.418 509.823 
20453.5 1
15265300 -7054.57 -3485.43 968.571 655.754 -55.0595 658.061 
20454 1
15265300 -6636.43 -3462.71 962.286 804.121 43.6813 805.306 
20454.5 1
15265300 -6240.14 -3482.14 957.714 783.173 -38.3964 784.114 
20455 1
15265300 -6024.71 -3401.57 956.143 444.183 166.127 474.232 
20455.5 1
15265300 -6041.33 -3555.17 953.333 -32.7792 -302.949 304.717 
20456 1
15265300 -6019.62 -3713.88 937.875 44.7595 -327.234 330.281 
20456.5 1
15265300 -5579 -3554.2 896.5 872.525 316.188 928.049 
20457 1
15265300 -4945.89 -3020.78 906 1294.71 1090.84 1692.99 
20457.5 1
15265300 -4326.5 -2649.88 926 1256.37 752.338 1464.4 
20458 1
15265300 -4281.25 -2648.12 926 90.1394 3.48606 90.2068 
20458.5 1
15265300 -4271.43 -2671.29 926 19.4099 -45.7722 49.7176 
20459 1
15265300 -4394.86 -2752 929.429 -249.855 -163.389 298.536 
20459.5 1
15265300 -4354.86 -3040.43 987 79.2079 -571.146 576.612 
20460 1
15265300 -4319.57 -3399.43 1022.43 68.7831 -699.805 703.177 
20460.5 1
15265300 -4237.29 -3699.57 1004.71 168.965 -616.31 639.051 
20461 1
15265300 -4188.29 -3676.14 1000 104.925 50.1682 116.302 
20461.5 1
15265300 -4207 -3672.57 1165.43 -36.268 6.92137 36.9225 
20462 1
15265300 -4258.86 -3720.57 1200.43 -104.34 -96.5795 142.178 
20462.5 1
15265300 -4264.38 -3764.62 1221.88 -10.4505 -83.4348 84.0867 
20463 1
15265300 -4320.86 -3718 1231 -111.405 91.9625 144.458 
20463.5 1
15265300 -4338.75 -3696 1232.12 -35.6431 43.8247 56.4893 
20464 1
15265300 -4340.29 -3773.71 1269.86 -3.02306 -152.981 153.011 
20464.5 1
15265300 -4286.14 -3943.71 1288 108.721 -341.365 358.26 
20465 1
15265300 -4157.86 -3843 1290.57 255.549 200.626 324.894 
20465.5 1
15265300 -4017.14 -3535 1293.14 274.297 600.39 660.081 
20466 1
15265300 -4063 -3359.57 1292.43 -98.6175 377.266 389.942 
20466.5 1
15265300 -3993.75 -3283.62 1314.62 138.5 151.893 205.557 
20467 1
15265300 -3756.14 -3046.29 1269 451.725 451.215 638.475 
20467.5 1
15265300 -3564.71 -2916 1233.29 391.469 266.433 473.534 
20468 1
15265300 -3549.57 -2897.71 1200.71 31.947 38.5775 50.0882 
20468.5 1
15265300 -3695.14 -2757.71 1183.14 -300.767 289.256 417.289 
20469 1
15265300 -4082 -2447.71 1179.57 -772.17 618.762 989.502 
20469.5 1
15265300 -4426.75 -2292.12 1173 -657.92 296.926 721.82 
20470 1
15265300 -4651.71 -2349 1176.29 -415.063 -104.935 428.123 
20470.5 1
15265300 -4771.71 -2297.86 1226 -254.237 108.354 276.364 
20471 1
15265300 -4815.57 -2338.71 1213.29 -92.9177 -86.5617 126.991 
20471.5 1
15265300 -5068.29 -2110.57 1375.57 -510.534 460.895 687.8 
20472 1
15265300 -5226.88 -2008.12 1454.62 -310.351 200.482 369.474 
20472.5 1
15265300 -5315 -2048.43 1494.71 -167.857 -76.7687 184.579 
20473 1
15265300 -5464.14 -2006.86 1589.57 -306.878 85.5379 318.577 
20473.5 1
15265300 -5568.86 -2018.29 1594.86 -211.972 -23.1348 213.231 
20474 1
15265300 -5867.29 -1977 1789.86 -598.053 82.7369 603.749 
20474.5 1
15265300 -5883.88 -1937.62 1818.12 -32.3378 76.7544 83.2885 
20475 1
15265300 -5991.14 -1945.86 1584 -208.692 -16.0158 209.306 
20475.5 1
15265300 -6117.29 -1910.57 1284.86 -263.897 73.8195 274.027 
20476 1
15265300 -6174.43 -1951.29 1238.14 -118.064 -84.1204 144.967 
20476.5 1
15265300 -6439.43 -2503.43 1229.71 -520.629 -1084.76 1203.23 
20477 1
15265300 -6607.86 -2809.86 1222.29 -340.949 -620.301 707.827 
20477.5 1
15265300 -6617.5 -2813.62 1219.88 -18.6877 -7.30205 20.0637 
20478 1
15265300 -6524.86 -2992.29 1214.57 178.847 -344.905 388.517 
20478.5 1
15265300 -6455 -3261 1212.71 140.275 -539.587 557.522 
20479 1
15265300 -6563.29 -3294.57 1214.71 -222.81 -69.077 233.272 
20479.5 1
15265300 -6699.57 -3477.86 1215 -276.442 -371.776 463.29 
20480 1
15265300 -6877.43 -3635.71 1215 -357.861 -317.62 478.484 
20480.5 1
15265300 -7000.43 -3643.71 1192.71 -242.126 -15.748 242.638 
20481 1
15265300 -7107.29 -3593.29 1027.71 -218.97 103.337 242.129 
20481.5 1
15265300 -6843.5 -3325.75 1033.62 505.337 512.521 719.752 
20482 1
15265300 -6497.83 -3034.67 1028.17 669.897 564.115 875.778 
20482.5 1
15265300 -6289.29 -2872.43 1023.71 450.427 350.406 570.674 
20483 1
15265300 -6057.57 -2755.71 1017.86 464.357 233.896 519.938 
20483.5 1
15265300 -5977.14 -2636.86 1020.57 162.154 239.631 289.339 
20484 1
15265300 -6033.29 -2428.71 1076.29 -110.735 410.538 425.21 
20484.5 1
15265300 -5933.71 -2278.86 1198.43 202.381 304.588 365.693 
20485 1
15265300 -5903.88 -2032 1292.62 57.8281 478.405 481.888 
20485.5 1
15265300 -6098.67 -1948.5 1377.83 -395.918 169.715 430.76 
20486 1
15265300 -6616 -1852.25 1524.25 -1016.37 189.096 1033.81 
20486.5 1
15265300 -7248.57 -2040.29 1552.29 -1223.54 -363.705 1276.46 
20487 1
15265300 -7739.86 -2622.57 1696.86 -1008.8 -1195.66 1564.38 
20487.5 1
15265300 -7987.43 -2981.57 1524 -508.36 -737.166 895.458 
20488 1
15265300 -8107 -3363 1460.43 -248.074 -791.346 829.318 
20488.5 1
15265300 -8026 -3788 1382.43 163.636 -858.586 874.04 
20489 1
15265300 -7730.38 -4330.38 1646.38 556.733 -1021.42 1163.29 
20489.5 1
15265300 -7097 -4753.57 1545.71 1183.88 -791.021 1423.83 
20490 1
15265300 -6449.57 -4860.86 1654.57 1346.01 -223.047 1364.36 
20490.5 1
15265300 -5999.71 -4945.71 1480.14 935.254 -176.418 951.747 
20491 1
15265300 -5551.43 -4852.86 1369.86 937.836 194.262 957.744 
20491.5 1
15265300 -4928.86 -4777.29 1668.43 1185.85 143.946 1194.55 
20492 1
15265300 -4651.62 -4815 1824.38 543.592 -73.9496 548.599 
20492.5 1
15265300 -4440.17 -4750.17 1913.5 424.615 130.187 444.125 
20493 1
15265300 -4404.43 -4407.71 1920 75.2381 720.952 724.868 
20493.5 1
15265300 -4383.43 -4103.43 1874.29 42.3387 613.479 614.939 
20494 1
15265300 -4441.14 -3633 1820.14 -114.512 933.39 940.388 
20494.5 1
15265300 -4492 -3322.29 1804.71 -97.6145 596.381 604.316 
20495 1
15265300 -4665.71 -3177.43 1798 -336.004 280.188 437.498 
20495.5 1
15265300 -4662.17 -3072.5 1814.33 7.59661 224.686 224.815 
20496 1
15265300 -4694 -2994 1824.71 -65.3662 161.191 173.94 
20496.5 1
15265300 -4683.14 -2997.71 1827.14 20.6803 -7.07483 21.857 
20497 1
15265300 -4789.57 -2877 1818 -216.318 245.354 327.097 
20497.5 1
15265300 -4848.86 -2738.14 1781 -117.397 274.965 298.978 
20498 1
15265300 -5276.29 -2352.43 1339.29 -856.57 772.975 1153.78 
20498.5 1
15265300 -5828.57 -2893 1025.14 -1047.98 -1025.75 1466.43 
20499 1
15265300 -6544.71 -3239.14 935.286 -1470.52 -710.766 1633.28 
20499.5 1
15265300 -6872.57 -3448.57 936 -684.462 -437.22 812.188 
20500 1
15265300 -6996.25 -3622.12 948.25 -244.424 -342.991 421.172 
20500.5 1
15265300 -6953.86 -3733.14 960.429 81.8395 -214.32 229.414 
20501 1
15265300 -6970.14 -3743.29 961.429 -33.3041 -20.742 39.2351 
20501.5 1
15265300 -6895 -3808.71 953 149.687 -130.336 198.478 
20502 1
15265300 -6824.86 -3882.14 945.286 140.286 -146.857 203.094 
20502.5 1
15265300 -6839.86 -3867.43 946.571 -30.9917 30.4014 43.4135 
20503 1
15265300 -6790 -3671.29 950.143 98.9229 389.172 401.548 
20503.5 1
15265300 -6847.71 -3684.86 949.143 -111.849 -26.3012 114.9 
20504 1
15265300 -7091.29 -3565.71 952.143 -468.407 229.121 521.441 
20504.5 1
15265300 -7286.5 -3259.17 950.167 -407.545 639.974 758.723 
20505 1
15265300 -7265.57 -2962.86 936.429 44.5289 630.446 632.016 
20505.5 1
15265300 -7295.62 -2908.62 926 -57.6844 104.092 119.007 
20506 1
15265300 -7255 -2728.43 912.857 78.2755 347.199 355.913 
20506.5 1
15265300 -7217.14 -2648.86 909.857 74.5219 156.637 173.461 
20507 1
15265300 -7239.71 -2559.14 907.286 -45.3242 180.149 185.763 
20507.5 1
15265300 -7348.43 -2694.57 911.857 -219.182 -273.041 350.132 
20508 1
15265300 -7638.14 -2866.57 922 -575.973 -341.948 669.831 
20508.5 1
15265300 -7547.86 -2871.57 911.857 185.392 -10.2669 185.676 
20509 1
15265300 -7569.43 -2826.57 886.857 -42.0496 87.7193 97.2771 
20509.5 1
15265300 -7600 -2731.57 869.571 -61.2654 190.381 199.996 
20510 1
15265300 -7551.67 -2686.5 859.5 100.069 93.3156 136.827 
20510.5 1
15265300 -7655.29 -3167.57 856.571 -210.181 -975.804 998.183 
20511 1
15265300 -7689.71 -2997.43 849.571 -70.2624 347.23 354.268 
20511.5 1
15265300 -7496.14 -3076.43 838.286 381.798 -155.819 412.37 
20512 1
15265300 -7223.67 -3303.33 832.667 540.627 -450.208 703.538 
20512.5 1
15265300 -7196.43 -3601.14 833.714 56.5106 -617.862 620.441 
20513 1
15265300 -7151.14 -3742.29 836.143 93.3726 -291.016 305.629 
20513.5 1
15265300 -7047.86 -3931.86 841 203.719 -373.908 425.804 
20514 1
15265300 -6686 -4067.43 867 720.831 -270.063 769.76 
20514.5 1
15265300 -6360.29 -3942.43 851.429 646.259 248.016 692.215 
20515 1
15265300 -6055 -3822.86 855.429 580.391 227.322 623.321 
20515.5 1
15265300 -5816 -3581.14 853.714 465.887 471.178 662.615 
20516 1
15265300 -5733.25 -3430.88 835.5 157.021 285.138 325.514 
20516.5 1
15265300 -5664.89 -3281.22 819.222 141.534 309.84 340.636 
20517 1
15265300 -5679 -2988 827.333 -28.9162 600.865 601.561 
20517.5 1
15265300 -5907.86 -2756.43 859.857 -479.784 485.475 682.553 
20518 1
15265300 -6170.62 -2487 883.125 -508.255 521.138 727.948 
20518.5 1
15265300 -6331.33 -2350.5 880.333 -322.707 274.096 423.402 
20519 1
15265300 -6398.86 -2457.57 882 -141.559 -224.468 265.377 
20519.5 1
15265300 -6477.88 -2720.12 871.25 -154.031 -511.8 534.476 
20520 1
15265300 -6634.43 -2951.71 870.429 -311.86 -461.333 556.853 
20520.5 1
15265300 -6737.43 -3174.29 869.571 -199.226 -430.506 474.369 
20521 1
15265300 -6761.83 -3339.83 870.333 -50.3191 -341.335 345.024 
20521.5 1
15265300 -6800.43 -3482.43 870.714 -73.5147 -271.61 281.383 
20522 1
15265300 -6824.86 -3674.43 871.857 -48.5657 -381.71 384.787 
20522.5 1
15265300 -6946.71 -3763 935.857 -241.301 -175.389 298.308 
20523 1
15265300 -6985.17 -3831.67 936.667 -80.7823 -144.258 165.336 
20523.5 1
15265300 -6989.14 -3859.29 934.714 -8.24936 -57.3009 57.8917 
20524 1
15265300 -7125.17 -3648.5 939.167 -278.737 431.938 514.067 
20524.5 1
15265300 -7206.29 -3429.29 940.857 -157.819 426.487 454.75 
20525 1
15265300 -7161 -2996.83 937.5 85.7684 819.039 823.517 
20525.5 1
15265300 -7135.14 -2798.14 925.286 52.6622 404.665 408.077 
20526 1
15265300 -6960 -2488.67 929 331.71 586.129 673.483 
20526.5 1
15265300 -6743.4 -2342.8 931.4 492.273 331.515 593.494 
20527 1
15265300 -6646.14 -2249.29 930.714 186.316 179.146 258.471 
20527.5 1
15265300 -6370.5 -2268.67 923.667 537.316 -37.7796 538.642 
20528 1
15265300 -5981.67 -2358.33 920.167 803.375 -185.262 824.459 
20528.5 1
15265300 -5296.86 -2671.14 1004.14 1391.89 -635.792 1530.22 
20529 1
15265300 -4602.67 -2697.17 1114 1353.2 -50.7287 1354.15 
20529.5 1
15265300 -4367.33 -2645.17 1109.17 507.184 112.069 519.418 
20530 1
15265300 -4264.29 -2570.71 1138.57 197.409 142.629 243.544 
20530.5 1
15265300 -4137.33 -2574.33 1138.33 245.556 -7.00009 245.656 
20531 1
15265300 -3899.29 -2715.29 1191.71 476.095 -281.905 553.296 
20531.5 1
15265300 -3712.5 -2851 1190.67 372.083 -270.347 459.928 
20532 1
15265300 -3544 -3014 1182.17 355.485 -343.882 494.595 
20532.5 1
15265300 -3489.5 -3208.17 1161 109 -388.333 403.341 
20533 1
15265300 -3559.71 -3251.29 1150.71 -135.027 -82.9212 158.456 
20533.5 1
15265300 -3464.83 -3401 1127 183.168 -289.024 342.177 
20534 1
15265300 -3333 -3651.5 1101.17 279.901 -531.847 601.004 
20534.5 1
15265300 -3473.29 -3791.43 1069.43 -276.153 -275.45 390.042 
20535 1
15265300 -3521.83 -3784.5 1085 -97.4852 13.9128 98.473 
20535.5 1
15265300 -3770.83 -3171 1237.33 -518.75 1278.12 1379.39 
20536 1
15265300 -3940.5 -2893.67 1205.17 -339.333 554.667 650.232 
20536.5 1
15265300 -4089.14 -2537 1232 -273.744 656.845 711.604 
20537 1
15265300 -4352.6 -2204.2 1235 -542.093 684.774 873.373 
20537.5 1
15265300 -4534 -2177.43 1219.86 -362.8 53.5429 366.73 
20538 1
15265300 -4613.67 -2161.33 1205.67 -156.209 31.5593 159.365 
20538.5 1
15265300 -4806.71 -2429.29 1210.71 -397.217 -551.342 679.529 
20539 1
15265300 -4984.33 -2600.67 1264.17 -352.419 -340.042 489.722 
20539.5 1
15265300 -5114.29 -2806.14 1303.57 -262.53 -415.103 491.155 
20540 1
15265300 -5138.83 -2955.5 1299.33 -48.5131 -295.172 299.132 
20540.5 1
15265300 -5055 -2981.67 1319.17 171.79 -53.6202 179.963 
20541 1
15265300 -5110.86 -3077.43 1311.86 -108.46 -185.945 215.266 
20541.5 1
15265300 -5094 -3099 1307.5 33.0532 -42.2969 53.68 
20542 1
15265300 -4903.5 -2738.5 1299.67 403.602 763.771 863.852 
20542.5 1
15265300 -4708.14 -2446.14 1280.57 370.697 554.757 667.212 
20543 1
15265300 -4237 -2231.5 1293.83 911.301 415.17 1001.42 
20543.5 1
15265300 -4174.5 -2218.17 1324 134.698 28.7356 137.729 
20544 1
15265300 -3945.29 -2219.14 1335.57 440.797 -1.87729 440.801 
20544.5 1
15265300 -3741.83 -2286.5 1336.5 405.284 -134.178 426.917 
20545 1
15265300 -3630.17 -2255.67 1337.5 235.088 64.9123 243.885 
20545.5 1
15265300 -3582.86 -2284.57 1338.29 94.999 -58.0417 111.327 
20546 1
15265300 -3628 -2154.33 1337 -85.3362 246.197 260.567 
20546.5 1
15265300 -3757.14 -2143 1337 -265.18 23.2717 266.2 
20547 1
15265300 -3851.83 -2297.33 1337 -186.766 -304.405 357.133 
20547.5 1
15265300 -3979.14 -2740.29 1337.43 -260.88 -907.689 944.435 
20548 1
15265300 -4109 -3260.67 1313.5 -253.627 -1016.37 1047.54 
20548.5 1
15265300 -4228.33 -3434.83 1297.33 -255.532 -372.948 452.091 
20549 1
15265300 -4265 -3641.29 1259.14 -72.0367 -405.604 411.951 
20549.5 1
15265300 -4228.33 -3746.33 1246 71.1974 -203.976 216.045 
20550 1
15265300 -4131.83 -3954.5 1355.17 202.731 -437.325 482.03 
20550.5 1
15265300 -4165 -3935.29 1309.57 -67.139 38.8953 77.5918 
20551 1
15265300 -4089.67 -3940 1338.5 146.278 -9.15395 146.564 
20551.5 1
15265300 -4021.14 -4052.14 1381.14 136.774 -223.838 262.318 
20552 1
15265300 -3972 -4048.86 1369.29 93.2502 6.23475 93.4584 
20552.5 1
15265300 -3893.14 -3840.14 1365.86 156.153 413.296 441.811 
20553 1
15265300 -3688.83 -3716.83 1363.33 406.991 245.637 475.373 
20553.5 1
15265300 -3395.67 -3510.33 1334.83 648.599 456.858 793.347 
20554 1
15265300 -3355.43 -3443.57 1306.86 81.1252 134.601 157.158 
20554.5 1
15265300 -3406 -3274.43 1269.14 -96.3265 322.177 336.269 
20555 1
15265300 -3591.43 -2924.29 1247.14 -358.663 677.259 766.367 
20555.5 1
15265300 -3864 -2605.67 1213.5 -557.406 651.573 857.466 
20556 1
15265300 -4073.57 -2193.86 1212.57 -405.361 796.537 893.749 
20556.5 1
15265300 -4387.83 -2121.5 1190.67 -617.41 142.155 633.564 
20557 1
15265300 -4757.71 -2226 1112.29 -781.989 -220.93 812.599 
20557.5 1
15265300 -5192 -2631.17 976.5 -866.838 -808.716 1185.51 
20558 1
15265300 -5888 -2809 944.571 -1356.73 -346.654 1400.31 
20558.5 1
15265300 -6455.17 -2917.5 936.333 -1174.26 -224.638 1195.55 
20559 1
15265300 -6598.43 -2929.71 936.143 -295.385 -25.1841 296.457 
20559.5 1
15265300 -6792.33 -2647.17 928 -375.058 546.514 662.831 
20560 1
15265300 -6785.57 -2508.43 907.714 13.4165 275.274 275.601 
20560.5 1
15265300 -6828 -2411.86 905.286 -84.351 191.991 209.704 
20561 1
15265300 -6909.57 -2401.86 894.714 -167.155 20.4918 168.406 
20561.5 1
15265300 -7045 -2407.71 881.857 -273.593 -11.8326 273.849 
20562 1
15265300 -7236.71 -2616.43 875.286 -379.632 -413.296 561.19 
20562.5 1
15265300 -7401 -2903 863.571 -321.498 -560.805 646.424 
20563 1
15265300 -7385 -3104.86 858.571 31.4342 -396.576 397.82 
20563.5 1
15265300 -7223.29 -3246.29 854 325.381 -284.565 432.261 
20564 1
15265300 -7089.14 -3452.57 865.143 265.104 -407.679 486.295 
20564.5 1
15265300 -7132 -3568.67 837.333 -88.0023 -238.389 254.113 
20565 1
15265300 -7078.86 -3571.57 853.143 112.353 -6.14115 112.52 
20565.5 1
15265300 -7054.14 -3558.57 839.143 47.4362 24.952 53.5985 
20566 1
15265300 -6815.33 -3482.67 839.833 469.174 149.125 492.303 
20566.5 1
15265300 -6336 -3277 839.833 964.453 413.816 1049.48 
20567 1
15265300 -6066.86 -3151.29 838.286 550.394 257.084 607.475 
20567.5 1
15265300 -5849.57 -3064 845.429 433.704 174.223 467.389 
20568 1
15265300 -5696.14 -3095.57 836.429 318.317 -65.5009 324.986 
20568.5 1
15265300 -5567.43 -3122.43 832.429 251.395 -52.4554 256.809 
20569 1
15265300 -5618.43 -2936.14 838 -104.938 383.304 397.409 
20569.5 1
15265300 -5759.29 -2860.43 848 -283.986 152.65 322.413 
20570 1
15265300 -6259.25 -2878.38 868.5 -943.329 -33.8612 943.936 
20570.5 1
15265300 -6388.71 -2814.14 885.429 -251.387 124.723 280.626 
20571 1
15265300 -6481.86 -2812.14 923.857 -201.172 4.31965 201.219 
20571.5 1
15265300 -6601.29 -2929.86 926.714 -240.783 -237.327 338.084 
20572 1
15265300 -6790 -3463.12 928 -367.148 -1037.49 1100.53 
20572.5 1
15265300 -6987.71 -3625.71 879.286 -375.883 -309.105 486.656 
20573 1
15265300 -7088.29 -3691.71 883 -203.999 -133.874 244.004 
20573.5 1
15265300 -7056 -3780.57 897.714 67.1221 -184.734 196.55 
20574 1
15265300 -6862 -3914.57 892.429 391.919 -270.707 476.322 
20574.5 1
15265300 -6534.86 -3576.86 878.571 637.705 658.312 916.539 
20575 1
15265300 -6303.86 -3247.14 878 466.667 666.089 813.298 
20575.5 1
15265300 -6325.5 -3122.67 878 -44.2594 254.553 258.372 
20576 1
15265300 -6392.88 -2918.25 876.875 -132.89 403.189 424.524 
20576.5 1
15265300 -6351.56 -2728.89 872.889 82.3097 377.213 386.089 
20577 1
15265300 -6336 -2459 869.625 31.049 538.7 539.594 
20577.5 1
15265300 -6361.75 -2417.75 866.375 -52.9835 84.8765 100.056 
20578 1
15265300 -6348.86 -2394 863.714 26.8601 49.4792 56.2997 
20578.5 1
15265300 -6791.86 -2575.57 860.714 -855.212 -350.524 924.259 
20579 1
15265300 -7093.29 -2838.14 858.857 -587.58 -511.835 779.247 
20579.5 1
15265300 -7248 -3073 855.714 -306.973 -465.986 558.01 
20580 1
15265300 -7436 -2978.86 840.571 -390.852 195.723 437.119 
20580.5 1
15265300 -7345.38 -2979.75 851 169.393 -1.66889 169.401 
20581 1
15265300 -6587.83 -3190.17 858.5 1549.16 -430.3 1607.82 
20581.5 1
15265300 -6265.43 -3205 860.571 687.43 -31.6276 688.157 
20582 1
15265300 -6131.5 -3279.25 866.875 248.016 -137.5 283.581 
20582.5 1
15265300 -6080.17 -3129.17 869.5 98.7179 288.622 305.037 
20583 1
15265300 -5947 -2788.43 877.286 267.403 684.213 734.61 
20583.5 1
15265300 -5888.14 -2744.71 878.714 121.105 89.9471 150.854 
20584 1
15265300 -5858.86 -2780.29 872.143 60.7587 -73.7996 95.593 
20584.5 1
15265300 -5823.57 -2823 876 73.5119 -88.9881 115.425 
20585 1
15265300 -5963.38 -2859 877.25 -271.991 -70.0389 280.864 
20585.5 1
15265300 -6333.71 -2892.57 878.143 -700.074 -63.4621 702.945 
20586 1
15265300 -6740.71 -3128.86 885.571 -860.465 -499.547 994.961 
20586.5 1
15265300 -6951 -3321.62 894.25 -405.957 -372.139 550.716 
20587 1
15265300 -7201 -3400.33 884.833 -499.002 -157.102 523.148 
20587.5 1
15265300 -7342.43 -3250.71 874.286 -288.63 305.345 420.17 
20588 1
15265300 -7451.86 -3281.43 868.571 -223.78 -62.8104 232.428 
20588.5 1
15265300 -7567.57 -3362.71 868.857 -239.574 -168.293 292.777 
20589 1
15265300 -7727.57 -3085.14 867.143 -315.582 547.478 631.921 
20589.5 1
15265300 -7725.29 -2889.43 864.429 4.50831 386.024 386.051 
20590 1
15265300 -7600.14 -2541.86 869.714 241.123 669.694 711.78 
20590.5 1
15265300 -7288.67 -1890.33 864.167 644.878 1348.91 1495.13 
20591 1
15265300 -7186 -1805 864 216.596 180.028 281.645 
20591.5 1
15265300 -7108.29 -2372.86 861.857 152.68 -1115.63 1126.03 
20592 1
15265300 -7005 -2881.57 860 208.237 -1025.63 1046.56 
20592.5 1
15265300 -7049.71 -3349.57 855.571 -88.8952 -930.417 934.655 
20593 1
15265300 -6995.57 -3614.86 853 104.523 -512.135 522.692 
20593.5 1
15265300 -7041.88 -3689.12 850 -89.0453 -142.823 168.308 
20594 1
15265300 -7161 -3767.71 859.143 -231.761 -152.897 277.652 
20594.5 1
15265300 -7214 -3754.71 862.143 -108.163 26.5306 111.369 
20595 1
15265300 -7207.14 -3741.43 859.143 13.9657 27.0585 30.45 
20595.5 1
15265300 -7097.29 -3875.86 860.857 220.155 -269.396 347.911 
20596 1
15265300 -7002.86 -3968.57 869.571 188.105 -184.69 263.617 
20596.5 1
15265300 -7014.83 -4011.17 874.333 -24.3914 -86.752 90.1158 
20597 1
15265300 -6915.43 -4111.86 872.571 198.81 -201.381 282.983 
20597.5 1
15265300 -6962.86 -3701.29 871.143 -95.0472 822.788 828.26 
20598 1
15265300 -6896.57 -3428.43 871 129.972 535.014 550.575 
20598.5 1
15265300 -6877.29 -3271 885 38.3414 312.979 315.319 
20599 1
15265300 -7012.71 -3147.29 879.143 -260.941 238.37 353.427 
20599.5 1
15265300 -7156.57 -3354.14 858.429 -288.291 -414.543 504.933 
20600 1
15265300 -7085.5 -3780.33 863.667 144.748 -868.005 879.991 
20600.5 1
15265300 -7037.57 -4002.57 872.714 106.983 -496.067 507.472 
20601 1
15265300 -6589 -4156.75 877.25 851.179 -292.559 900.054 
20601.5 1
15265300 -6324.86 -4016.86 882.571 504.089 266.971 570.421 
20602 1
15265300 -6072.57 -3773 908.857 511.736 494.639 711.717 
20602.5 1
15265300 -5832 -3525.33 901.833 498.077 512.767 714.851 
20603 1
15265300 -5750.71 -3507 868.857 171.489 38.6779 175.796 
20603.5 1
15265300 -5584.86 -3593.71 883.286 332.379 -173.776 375.065 
20604 1
15265300 -5241.38 -3659.75 990.375 648.08 -124.596 659.948 
20604.5 1
15265300 -5172.29 -3793.43 1013.86 135.204 -261.602 294.475 
20605 1
15265300 -5100.14 -3879.86 1012.14 149.364 -178.941 233.087 
20605.5 1
15265300 -5143.71 -3908.43 1005.43 -84.2774 -55.2639 100.781 
20606 1
15265300 -5138.86 -4002.71 1003.29 9.65635 -187.447 187.695 
20606.5 1
15265300 -5120.86 -3993.57 1004.14 35.225 17.8921 39.5086 
20607 1
15265300 -5314.14 -3867.14 1004.57 -387.346 253.364 462.85 
20607.5 1
15265300 -5486.14 -3707.86 1008.29 -348.884 323.095 475.511 
20608 1
15265300 -5524.71 -3610.86 1009 -79.5287 200 215.232 
20608.5 1
15265300 -5555.29 -3573.57 1005.14 -62.9042 76.7196 99.211 
20609 1
15265300 -5712.43 -3469 990 -311.791 207.483 374.517 
20609.5 1
15265300 -5866.29 -3549.71 946.857 -293.061 -153.741 330.94 
20610 1
15265300 -6304.71 -3704 913.286 -913.393 -321.429 968.299 
20610.5 1
15265300 -6632.86 -3885.57 908.857 -653.671 -361.696 747.068 
20611 1
15265300 -6770.14 -3983.43 907 -277.906 -198.091 341.28 
20611.5 1
15265300 -6794.86 -4055.71 906.714 -51.2745 -149.97 158.493 
20612 1
15265300 -6918 -3987.75 924.375 -232.345 128.235 265.383 
20612.5 1
15265300 -7153.5 -3767.67 914.833 -471 440.167 644.661 
20613 1
15265300 -7251.38 -3563.88 915.5 -196.142 408.4 453.059 
20613.5 1
15265300 -7218 -3432.14 911.571 64.1827 253.331 261.335 
20614 1
15265300 -7235 -3283.43 911.286 -35.7895 313.083 315.122 
20614.5 1
15265300 -7318.29 -3227 914.143 -168.937 114.46 204.06 
20615 1
15265300 -7417 -3139.29 906.429 -198.221 176.133 265.169 
20615.5 1
15265300 -7384.14 -2999.43 903.714 66.3781 282.54 290.232 
20616 1
15265300 -7432.29 -2921.43 881.429 -97.8513 158.537 186.303 
20616.5 1
15265300 -7359 -2665.5 872.375 139.592 487.483 507.075 
20617 1
15265300 -7316.86 -2538.71 876 81.2001 244.288 257.43 
20617.5 1
15265300 -7215.29 -2361.86 876 206.027 358.737 413.69 
20618 1
15265300 -6749 -2231.86 876 987.893 275.424 1025.57 
20618.5 1
15265300 -6205.38 -2216.62 877 1063.85 29.8085 1064.26 
20619 1
15265300 -6052.29 -2306.14 876.143 294.402 -172.15 341.04 
20619.5 1
15265300 -5923 -2352.14 876 259.09 -92.1844 275.001 
20620 1
15265300 -5883.83 -2472.5 875.5 80.5898 -247.648 260.431 
20620.5 1
15265300 -5843.29 -2576.14 900.429 82.9195 -211.949 227.591 
20621 1
15265300 -5667.86 -2647.57 1114 358.75 -146.071 387.347 
20621.5 1
15265300 -5611.75 -2834.62 1100.25 107.691 -359.028 374.831 
20622 1
15265300 -5589.14 -3020.71 1026.86 42.4149 -349.136 351.703 
20622.5 1
15265300 -5674.71 -3486.57 1008.29 -176.8 -962.515 978.618 
20623 1
15265300 -5905.43 -3801.86 969.286 -467.033 -638.23 790.859 
20623.5 1
15265300 -5900.43 -3998.29 977.571 10.3093 -405.007 405.139 
20624 1
15265300 -6456.5 -4049.38 955 -1132.53 -104.051 1137.3 
20624.5 1
15265300 -6746.86 -4062.57 954 -583.046 -26.4989 583.648 
20625 1
15265300 -6994.12 -3841.5 951 -470.091 420.288 630.577 
20625.5 1
15265300 -7170.14 -3527.14 951 -360.692 644.174 738.282 
20626 1
15265300 -7268.38 -3500.62 948.25 -202.959 54.789 210.224 
20626.5 1
15265300 -7346 -3402.71 945.857 -151.021 190.488 243.091 
20627 1
15265300 -7383.14 -3123.43 942.857 -73.5502 553.041 557.91 
20627.5 1
15265300 -7437.71 -3151.57 943.429 -112.056 -57.7882 126.08 
20628 1
15265300 -7336.5 -2768.5 937.875 195.018 738.095 763.424 
20628.5 1
15265300 -7396.29 -2684.43 921.429 -117.227 164.846 202.278 
20629 1
15265300 -7414.86 -2611.71 913.714 -37.7468 147.793 152.537 
20629.5 1
15265300 -7385.43 -2600.29 906.143 61.3095 23.8095 65.7704 
20630 1
15265300 -7213.12 -2387.75 905.625 331.353 408.723 526.164 
20630.5 1
15265300 -6837.43 -2300.43 903 723.885 168.249 743.181 
20631 1
15265300 -6607.71 -2140 903 486.683 339.891 593.621 
20631.5 1
15265300 -6544.12 -2158.38 903 126.169 -36.4583 131.331 
20632 1
15265300 -6332.29 -2245.29 902 406.601 -166.815 439.491 
20632.5 1
15265300 -6206.57 -2323.29 896.857 262.452 -162.839 308.865 
20633 1
15265300 -6212.29 -2345.43 890.857 -11.5207 -44.6429 46.1054 
20633.5 1
15265300 -6220.71 -2355.86 884.714 -17.2012 -21.2828 27.3649 
20634 1
15265300 -6154.71 -2325 879.143 135.524 63.3617 149.604 
20634.5 1
15265300 -6087.12 -2338.5 869.375 128.253 -25.6167 130.786 
20635 1
15265300 -6017.43 -2401.14 868.429 139.953 -125.789 188.174 
20635.5 1
15265300 -6049.12 -2539.25 864.875 -63.5199 -276.768 283.963 
20636 1
15265300 -5907.38 -2787.88 864.125 271.033 -475.382 547.218 
20636.5 1
15265300 -5789.11 -3026.56 862 251.091 -506.753 565.548 
20637 1
15265300 -5769.33 -3443.33 843.333 38.4035 -809.277 810.188 
20637.5 1
15265300 -5819.29 -3738 829.286 -101.323 -597.701 606.229 
20638 1
15265300 -5675.62 -3832.75 845.375 290.811 -191.802 348.366 
20638.5 1
15265300 -5532.29 -3949.43 959.571 288.409 -234.766 371.88 
20639 1
15265300 -5315 -4082.57 1001.14 438.076 -268.433 513.777 
20639.5 1
15265300 -5304 -4001.75 1000.62 21.611 158.785 160.249 
20640 1
15265300 -5324.57 -4068.43 1008.57 -41.3912 -134.162 140.402 
20640.5 1
15265300 -5399 -4063.25 1006.5 -143.685 9.99724 144.032 
20641 1
15265300 -5379.86 -4100.86 1007.86 38.2857 -75.2143 84.3978 
20641.5 1
15265300 -5356.57 -4213.29 1004 49.2298 -237.693 242.737 
20642 1
15265300 -5336.43 -4269.57 1009 40.9408 -114.402 121.507 
20642.5 1
15265300 -5345.25 -4231 1007.88 -17.3309 75.7788 77.7354 
20643 1
15265300 -5304.88 -3893.75 1009.62 77.1989 644.837 649.442 
20643.5 1
15265300 -5309.43 -3625.29 1012 -8.9111 525.37 525.446 
20644 1
15265300 -5322.43 -3597.43 1006.86 -27.8373 59.6513 65.8269 
20644.5 1
15265300 -5308.38 -3604.5 1008.5 27.9395 -14.0585 31.2771 
20645 1
15265300 -5307.43 -3502.29 1012.43 1.85211 200.028 200.037 
20645.5 1
15265300 -5337.88 -3435.38 1012.12 -61.1374 134.359 147.615 
20646 1
15265300 -5504.29 -3361.14 1019.57 -319.406 142.48 349.744 
20646.5 1
15265300 -5968.14 -3097 1013.71 -925.863 527.231 1065.45 
20647 1
15265300 -6190.71 -2996 1008.71 -428.022 194.231 470.03 
20647.5 1
15265300 -6095.57 -2932.29 987 196.576 131.641 236.583 
20648 1
15265300 -6082.14 -2759 969.857 27.8024 358.77 359.845 
20648.5 1
15265300 -6170.71 -2571.43 972.571 -178.212 377.407 417.368 
20649 1
15265300 -6373.71 -2464 958.714 -411.765 217.908 465.869 
20649.5 1
15265300 -6458.14 -2637.29 924.571 -171.603 -352.207 391.787 
20650 1
15265300 -6552.25 -2813.88 902.875 -178.911 -335.721 380.418 
20650.5 1
15265300 -6739.67 -2949 901 -381.704 -275.204 470.569 
20651 1
15265300 -6806.38 -3128.62 898 -136.139 -366.582 391.045 
20651.5 1
15265300 -6889.86 -3331.14 897.143 -159.014 -385.748 417.237 
20652 1
15265300 -6752.57 -3521.71 898.571 266.574 -370.042 456.062 
20652.5 1
15265300 -6842.67 -3681.83 897.667 -186.147 -330.824 379.599 
20653 1
15265300 -7037.43 -3679 897.857 -411.759 5.99013 411.802 
20653.5 1
15265300 -7094.86 -3656.86 898 -113.048 43.5883 121.161 
20654 1
15265300 -7147.57 -3511 897.857 -105.852 292.886 311.427 
20654.5 1
15265300 -7207.43 -3346.14 888.857 -122.407 337.131 358.666 
20655 1
15265300 -7189.71 -3244.57 887 33.9354 194.581 197.518 
20655.5 1
15265300 -7082.14 -3183.57 883 207.267 117.534 238.272 
20656 1
15265300 -7026.57 -3138.29 881.429 114.11 92.9891 147.201 
20656.5 1
15265300 -7094.71 -3254.71 878.286 -135.473 -231.468 268.199 
20657 1
15265300 -7184.71 -3566.57 875.857 -179.641 -622.469 647.873 
20657.5 1
15265300 -7159.29 -3726.14 871.571 51.7894 -324.993 329.093 
20658 1
15265300 -7079.29 -3857.57 871 156.863 -257.703 301.69 
20658.5 1
15265300 -6883.67 -3955.17 878 414.447 -206.77 463.163 
20659 1
15265300 -6703.86 -4091.71 896.571 371.507 -282.123 466.488 
20659.5 1
15265300 -6543.29 -4193 930.571 301.826 -190.387 356.856 
20660 1
15265300 -6370.43 -4157.57 922.714 339.601 69.6043 346.661 
20660.5 1
15265300 -6266.57 -4212.57 914.429 208.131 -110.22 235.514 
20661 1
15265300 -5692.71 -4101.86 943.429 1125.21 217.087 1145.96 
20661.5 1
15265300 -5307.5 -4077.5 1000.83 795.897 50.3247 797.487 
20662 1
15265300 -5219.86 -3965.71 1015.43 188.479 240.399 305.477 
20662.5 1
15265300 -5097.29 -3957.29 1011.43 238.931 16.43 239.495 
20663 1
15265300 -5038.86 -3911.71 1009.86 110.243 85.9838 139.809 
20663.5 1
15265300 -4799.14 -3571.57 1009.71 479.429 680.286 832.25 
20664 1
15265300 -4528.5 -3318.67 1009 525.52 491.077 719.255 
20664.5 1
15265300 -4541.29 -3058.29 1008.14 -25.7258 523.905 524.537 
20665 1
15265300 -4486 -2742.83 1040.33 118.894 678.392 688.732 
20665.5 1
15265300 -4586.71 -2565.57 1083.86 -210.259 370.067 425.627 
20666 1
15265300 -4742.43 -2392.86 1038.29 -295.473 327.731 441.262 
20666.5 1
15265300 -4893.17 -2324.83 1035 -297.901 134.434 326.83 
20667 1
15265300 -5051.57 -2206.86 1075.57 -323.275 240.768 403.083 
20667.5 1
15265300 -5145.17 -2052.33 1090 -191.794 316.647 370.203 
20668 1
15265300 -5364.29 -2131.29 1176.29 -433.042 -156.032 460.295 
20668.5 1
15265300 -5415.29 -2122.43 1452.14 -101.594 17.6437 103.114 
20669 1
15265300 -5334.71 -2051.71 1586.71 156.146 137.043 207.756 
20669.5 1
15265300 -4501.14 -2054 1590.14 1603.02 -4.3956 1603.03 
20670 1
15265300 -4267 -2204.14 1590.86 464.569 -297.902 551.879 
20670.5 1
15265300 -4045.43 -2293.86 1582.14 452.187 -183.09 487.847 
20671 1
15265300 -3975.29 -2326.29 1552 139.449 -64.4703 153.631 
20671.5 1
15265300 -3865.67 -2395.67 1520.33 231.753 -146.683 274.272 
20672 1
15265300 -3819 -2612.71 1494.29 96.6184 -449.374 459.643 
20672.5 1
15265300 -3747.57 -2899 1442.71 135.538 -543.237 559.89 
20673 1
15265300 -3652.5 -3099.5 1392 194.023 -409.184 452.854 
20673.5 1
15265300 -3617.57 -3182.14 1319.71 71.4286 -169.004 183.478 
20674 1
15265300 -3519.33 -3205.5 1205.5 200.078 -47.5706 205.655 
20674.5 1
15265300 -3448.71 -3266.14 1148.29 142.377 -122.264 187.669 
20675 1
15265300 -3370.71 -3315 1124.29 143.911 -90.1423 169.812 
20675.5 1
15265300 -3220.5 -3557.83 1140.17 312.946 -505.903 594.872 
20676 1
15265300 -3141.86 -3723.29 1144.57 162.485 -341.844 378.495 
20676.5 1
15265300 -3473.14 -3703.86 1127.86 -627.435 36.7965 628.513 
20677 1
15265300 -3544.29 -3679 1101.57 -141.437 49.4178 149.822 
20677.5 1
15265300 -3541 -3756.14 1077.14 6.41741 -150.67 150.806 
20678 1
15265300 -3476.14 -3806.71 1060.14 133.726 -104.271 169.573 
20678.5 1
15265300 -3403.86 -3807 1046.57 143.709 -0.56802 143.71 
20679 1
15265300 -3451.71 -3773.29 1033.57 -96.292 67.8356 117.787 
20679.5 1
15265300 -3486.57 -3525.71 999.429 -72.7707 516.851 521.948 
20680 1
15265300 -3688 -3268.86 999.714 -406.926 518.903 659.431 
20680.5 1
15265300 -3817.14 -3107.71 1026.29 -247.4 308.703 395.606 
20681 1
15265300 -3756 -2838 1016.83 120.836 533.032 546.557 
20681.5 1
15265300 -3970.86 -2556.71 1085.29 -446.688 584.794 735.876 
20682 1
15265300 -4153 -2432.57 1189.71 -376.328 256.494 455.425 
20682.5 1
15265300 -4199 -2406.86 1335.14 -92.7419 51.8433 106.249 
20683 1
15265300 -4186.71 -2369.14 1420.71 24.4249 74.9787 78.8567 
20683.5 1
15265300 -4158.14 -2323 1479.14 57.1429 92.2857 108.545 
20684 1
15265300 -4133.25 -2288.38 1488.88 46.8792 65.2072 80.3096 
20684.5 1
15265300 -4168.5 -2281.5 1474.5 -71.9388 14.0306 73.2942 
20685 1
15265300 -4572.86 -2239.14 1468 -845.935 88.6133 850.564 
20685.5 1
15265300 -4799 -2132.86 1468.43 -437.414 205.582 483.316 
20686 1
15265300 -4744.14 -2109.71 1467.86 105.698 44.5912 114.719 
20686.5 1
15265300 -4427.29 -2255.57 1463.43 610.515 -281.035 672.093 
20687 1
15265300 -3928.83 -2476.67 1455.5 1062.8 -471.418 1162.66 
20687.5 1
15265300 -3734.71 -2606.43 1467.71 402.737 -269.216 484.431 
20688 1
15265300 -3710.71 -2782.86 1404.43 47.8088 -351.451 354.688 
20688.5 1
15265300 -3574 -2980.29 1344.86 272.339 -393.284 478.373 
20689 1
15265300 -3483.86 -3157.43 1238.29 179.21 -352.173 395.148 
20689.5 1
15265300 -3371.86 -3123 1155.14 229.039 70.4061 239.616 
20690 1
15265300 -3233.71 -3112.43 1145.86 264.135 20.2131 264.908 
20690.5 1
15265300 -3374.71 -3145.86 1139.86 -270.633 -64.1623 278.135 
20691 1
15265300 -3550.71 -3062 1126.86 -352 167.714 389.913 
20691.5 1
15265300 -3731.17 -2903.67 1117.67 -353.136 309.85 469.8 
20692 1
15265300 -3906.33 -2660 1138.67 -387.537 539.086 663.926 
20692.5 1
15265300 -4149 -2422.14 1168.43 -501.377 491.44 702.063 
20693 1
15265300 -4246.43 -2365.43 1285.71 -198.026 115.273 229.133 
20693.5 1
15265300 -4379 -2416.86 1393.57 -254.945 -98.9011 273.456 
20694 1
15265300 -4643.86 -3160.29 1184.29 -496.918 -1394.8 1480.67 
20694.5 1
15265300 -4770.57 -3467.71 1145.14 -256.507 -622.325 673.115 
20695 1
15265300 -4809.5 -3490.67 1144 -78.485 -46.275 91.1113 
20695.5 1
15265300 -4855.57 -3565.71 1136.14 -93.6411 -152.536 178.986 
20696 1
15265300 -4867.33 -3591 1136.67 -24.453 -52.5691 57.9781 
20696.5 1
15265300 -4871.5 -3528.25 1138.88 -7.99744 120.441 120.707 
20697 1
15265300 -4871.57 -3179.43 1270.71 -0.139237 679.964 679.964 
20697.5 1
15265300 -4638.14 -2943.86 1246.14 473.486 477.833 672.691 
20698 1
15265300 -4424.43 -2495.86 1223.71 424.879 890.656 986.808 
20698.5 1
15265300 -4397.14 -2380.43 1247.29 53.9243 228.12 234.407 
20699 1
15265300 -4440.17 -2264.33 1252.67 -87.2694 235.487 251.138 
20699.5 1
15265300 -4418 -2114.43 1252.86 43.8076 296.254 299.476 
20700 1
15265300 -4367.43 -2068 1224.57 101.143 92.8571 137.304 
20700.5 1
15265300 -4216.67 -1914.67 1220.67 314.087 319.444 447.991 
20701 1
15265300 -4263 -2046.43 1227.29 -95.9282 -272.799 289.174 
20701.5 1
15265300 -4336.29 -2577 1251.71 -137.755 -997.315 1006.78 
20702 1
15265300 -4371.86 -2846.14 1305.14 -68.6707 -519.581 524.099 
20702.5 1
15265300 -4235.83 -3084 1288.17 276.471 -483.449 556.92 
20703 1
15265300 -4072.5 -3237.83 1233.67 349.75 -329.408 480.452 
20703.5 1
15265300 -4083.29 -3342.86 1211.71 -20.5834 -200.427 201.481 
20704 1
15265300 -3668.33 -3347.83 1077.17 826.598 -9.91273 826.658 
20704.5 1
15265300 -3602.14 -3416.43 1030.43 131.591 -136.372 189.509 
20705 1
15265300 -3619.5 -3521.83 1010.33 -34.3706 -208.722 211.533 
20705.5 1
15265300 -3580.83 -3656.33 1000.33 82.9757 -288.627 300.317 
20706 1
15265300 -3597 -3675.43 1011.43 -31.514 -37.2227 48.7715 
20706.5 1
15265300 -3546.5 -3710.33 1008.67 100.598 -69.5314 122.289 
20707 1
15265300 -3464.5 -3562.83 973.667 174.468 313.83 359.066 
20707.5 1
15265300 -3569.86 -3533.86 968 -202.221 55.6165 209.73 
20708 1
15265300 -4088.5 -3814.67 999 -1012.97 -548.456 1151.92 
20708.5 1
15265300 -4195.67 -3962.5 1055.17 -219.155 -302.318 373.396 
20709 1
15265300 -4277.43 -3911.86 1159.14 -163.197 101.084 191.967 
20709.5 1
15265300 -4316.5 -3591.33 1190.83 -77.6768 637.224 641.941 
20710 1
15265300 -4497.14 -3236 1190 -362.737 713.521 800.431 
20710.5 1
15265300 -4670 -3048.67 1216 -344.337 373.174 507.766 
20711 1
15265300 -4551.57 -2672.14 1268.86 240.22 763.74 800.628 
20711.5 1
15265300 -4493.17 -2410.17 1216.17 113.407 508.692 521.18 
20712 1
15265300 -4474.43 -2213.29 1205.86 37.8547 397.739 399.537 
20712.5 1
15265300 -4409 -2100.17 1220 129.819 224.443 259.282 
20713 1
15265300 -4122.86 -1871.86 1439.43 585.159 466.891 748.597 
20713.5 1
15265300 -3960.17 -1685.33 1564.33 328.005 376.056 499.004 
20714 1
15265300 -4018 -1733.29 1591.71 -112.298 -93.1114 145.878 
20714.5 1
15265300 -4131.67 -1892.33 1651.5 -230.094 -321.959 395.728 
20715 1
15265300 -4225.43 -1797.86 1650.29 -181.358 182.739 257.457 
20715.5 1
15265300 -4276.67 -1685.17 1656.33 -100.862 221.832 243.685 
20716 1
15265300 -4123.17 -1854.5 1648.17 322.479 -355.742 480.151 
20716.5 1
15265300 -3990.43 -2011.71 1631.43 269.793 -319.541 418.204 
20717 1
15265300 -3888.5 -1922.17 1614 201.839 177.322 268.667 
20717.5 1
15265300 -3831.86 -1855.14 1604.57 110.2 130.397 170.726 
20718 1
15265300 -3744.5 -1886 1600.33 179.747 -63.4921 190.631 
20718.5 1
15265300 -3706 -1910.71 1595.14 75.9369 -48.7461 90.2363 
20719 1
15265300 -3743.67 -1929.67 1604.83 -76.8707 -38.6783 86.053 
20719.5 1
15265300 -4040.67 -1986.5 1609 -633.262 -121.18 644.752 
20720 1
15265300 -4070.33 -2221.5 1597 -59.3333 -470 473.73 
20720.5 1
15265300 -4146.86 -2280 1588.29 -146.038 -111.641 183.823 
20721 1
15265300 -4303.86 -2404.43 1584.86 -297.348 -235.66 379.41 
20721.5 1
15265300 -4382.83 -2939.17 1522.83 -152.464 -1032.31 1043.51 
20722 1
15265300 -4559.5 -3375.83 1496.33 -361.282 -892.979 963.294 
20722.5 1
15265300 -4657.67 -3453.33 1503.5 -206.232 -162.815 262.756 
20723 1
15265300 -4720.29 -3240.57 1491.29 -125.489 426.377 444.46 
20723.5 1
15265300 -4951 -2703.5 1455.67 -466.089 1084.99 1180.87 
20724 1
15265300 -5010 -2543.14 1417.14 -115.914 315.044 335.691 
20724.5 1
15265300 -5009.17 -2448 1410.67 1.59337 181.918 181.924 
20725 1
15265300 -4949.33 -2407.5 1384.17 128.123 86.7238 154.714 
20725.5 1
15265300 -4809.43 -2508.43 1232 270.086 -194.843 333.032 
20726 1
15265300 -4589 -2470.17 1171.33 435.63 75.6164 442.144 
20726.5 1
15265300 -4487.5 -2410.33 1171.33 215.042 126.766 249.625 
20727 1
15265300 -4375.57 -2365.29 1161.71 216.496 87.1327 233.373 
20727.5 1
15265300 -4049.5 -2289 1161.33 643.139 150.465 660.505 
20728 1
15265300 -3804.5 -2305.33 1166.33 519.068 -34.6045 520.22 
20728.5 1
15265300 -3675.57 -2376.86 1163.86 258.893 -143.622 296.062 
20729 1
15265300 -3525.71 -2391.86 1162 280.107 -28.0374 281.507 
20729.5 1
15265300 -3528.5 -2282.33 1162 -5.68513 223.518 223.59 
20730 1
15265300 -3586.71 -2208.29 1162 -115.965 147.505 187.632 
20730.5 1
15265300 -3852 -2108.5 1203.33 -539.199 202.816 576.081 
20731 1
15265300 -3944.71 -1873.43 1454 -181.083 459.124 493.544 
20731.5 1
15265300 -4046.17 -1788 1587.5 -205.786 173.283 269.026 
20732 1
15265300 -4084.57 -1896.43 1617.57 -76.9635 -217.292 230.519 
20732.5 1
15265300 -4117.67 -1959.33 1604 -67.5413 -128.377 145.06 
20733 1
15265300 -4175.14 -2197 1596.43 -114.267 -472.498 486.119 
20733.5 1
15265300 -4191.67 -2497.83 1581.83 -32.2731 -587.565 588.451 
20734 1
15265300 -4179.71 -2838.86 1548.86 24.3926 -695.967 696.394 
20734.5 1
15265300 -4084.33 -2558 1603.33 192.689 567.388 599.215 
20735 1
15265300 -4130.71 -2834 1562.57 -93.1344 -554.217 561.988 
20735.5 1
15265300 -4189.83 -3200.83 1469.5 -118.952 -738.095 747.619 
20736 1
15265300 -4221.14 -3326.29 1404.71 -60.7952 -243.597 251.069 
20736.5 1
15265300 -4322.67 -3426.83 1364.17 -194.49 -192.62 273.731 
20737 1
15265300 -4385.5 -3497.67 1310.83 -127.451 -143.678 192.06 
20737.5 1
15265300 -4234.17 -3401 1248.33 317.261 202.655 376.462 
20738 1
15265300 -4285.5 -3412.5 1220.83 -106.28 -23.8095 108.915 
20738.5 1
15265300 -4388 -3538.71 1184.86 -197.115 -242.72 312.678 
20739 1
15265300 -4716.5 -3037.5 1173.5 -662.298 1010.51 1208.21 
20739.5 1
15265300 -5086.29 -2467.14 976 -750.072 1156.91 1378.79 
20740 1
15265300 -5317.5 -2397.17 949.5 -453.361 137.208 473.669 
20740.5 1
15265300 -5162.57 -2592.71 944.286 312.356 -394.249 502.99 
20741 1
15265300 -4819.71 -2969.71 940.143 663.167 -729.207 985.664 
20741.5 1
15265300 -4686 -3234.67 971.833 277.992 -550.837 617.009 
20742 1
15265300 -4654.57 -3383 995.286 63.3641 -299.059 305.698 
20742.5 1
15265300 -4635.83 -3548.33 991.333 38.0856 -336.043 338.195 
20743 1
15265300 -4372.14 -3784.29 1045 537.048 -480.555 720.662 
20743.5 1
15265300 -4268 -3866.5 1083.33 211.672 -167.102 269.682 
20744 1
15265300 -4246.71 -3869 1111.43 40.8555 -4.79846 41.1363 
20744.5 1
15265300 -4237.43 -3950.29 1169.14 17.7547 -155.422 156.433 
20745 1
15265300 -4254.33 -3995.33 1220.83 -33.3427 -88.8513 94.9015 
20745.5 1
15265300 -4185.86 -3957.86 1240.71 143.256 78.4021 163.307 
20746 1
15265300 -4193.33 -3737.33 1232.5 -14.9225 440.167 440.42 
20746.5 1
15265300 -4247.86 -3307.57 1239.86 -104.252 821.724 828.311 
20747 1
15265300 -4327.8 -2637.6 1302.4 -159.886 1339.94 1349.45 
20747.5 1
15265300 -4423.29 -2467 1346.71 -193.291 345.344 395.757 
20748 1
15265300 -4232.43 -2284.86 1333.14 367.74 350.95 508.329 
20748.5 1
15265300 -3961.17 -2190 1315.83 551.345 192.799 584.083 
20749 1
15265300 -3837 -2035.33 1315.83 258.681 322.222 413.21 
20749.5 1
15265300 -3818.5 -1893.5 1315 39.5299 303.063 305.63 
20750 1
15265300 -3933.14 -2070.71 1315 -223.041 -344.775 410.63 
20750.5 1
15265300 -4230.14 -2494.71 1314.29 -562.5 -803.03 980.441 
20751 1
15265300 -4519.57 -2794.86 1302.86 -564.188 -585.074 812.785 
20751.5 1
15265300 -4848.57 -2884.71 1167.14 -659.319 -180.074 683.468 
20752 1
15265300 -4877.67 -2899.5 1212.83 -55.845 -28.3795 62.6423 
20752.5 1
15265300 -4842.67 -2544.5 1200 73.9958 750.529 754.167 
20753 1
15265300 -4958.43 -2305 1075.71 -231.988 479.96 533.085 
20753.5 1
15265300 -5049.17 -2080 1235 -186.704 462.963 499.192 
20754 1
15265300 -5098.86 -1841.43 1326 -102.879 493.937 504.537 
20754.5 1
15265300 -5129 -1772 1340.5 -61.516 141.691 154.469 
20755 1
15265300 -5127.86 -1750.14 1337.86 2.26308 43.2815 43.3406 
20755.5 1
15265300 -5123.38 -1999.75 1397.62 8.47286 -471.847 471.923 
20756 1
15265300 -5186.67 -2431.67 1474.5 -123.858 -845.238 854.265 
20756.5 1
15265300 -4997.67 -2213.22 1416.44 386.503 446.717 590.712 
20757 1
15265300 -4760.5 -2382 1306.12 465.946 -331.587 571.888 
20757.5 1
15265300 -4491 -2503.29 1344 547.764 -246.516 600.679 
20758 1
15265300 -4359.14 -2746.29 1342.57 266.378 -490.909 558.524 
20758.5 1
15265300 -4219.57 -2986.29 1318.86 273.134 -469.667 543.313 
20759 1
15265300 -4196.33 -3251.83 1277.17 46.3834 -530.035 532.061 
20759.5 1
15265300 -4284.43 -3277.86 1244.71 -180.894 -53.437 188.621 
20760 1
15265300 -4278.86 -3333.57 1233.57 10.7349 -107.349 107.885 
20760.5 1
15265300 -4301 -3397.43 1216.29 -44.553 -128.485 135.991 
20761 1
15265300 -4471 -3286.5 1212.33 -347.648 226.848 415.114 
20761.5 1
15265300 -4755.14 -2989.14 1216.71 -578.702 605.615 837.655 
20762 1
15265300 -4739.57 -2957 1227.57 30.4129 62.779 69.7578 
20762.5 1
15265300 -4683.43 -3114 1230 108.804 -304.264 323.133 
20763 1
15265300 -4633.57 -3291.86 1239.43 103.224 -368.234 382.429 
20763.5 1
15265300 -4642.29 -3446.14 1242 -17.4986 -309.811 310.304 
20764 1
15265300 -4683.57 -3434.57 1240.14 -80.3224 22.5125 83.4176 
20764.5 1
15265300 -4753.43 -3345.71 1238.14 -136.44 173.549 220.76 
20765 1
15265300 -4766 -3174.57 1243.29 -25.2438 343.66 344.586 
20765.5 1
15265300 -4849.33 -2822.33 1264.5 -173.25 732.304 752.519 
20766 1
15265300 -5133.43 -2511 1077.71 -579.786 635.374 860.147 
20766.5 1
15265300 -5405.83 -2367.5 943.833 -567.51 298.958 641.439 
20767 1
15265300 -5711.86 -2505.14 944.857 -590.78 -265.72 647.787 
20767.5 1
15265300 -6230.67 -3005.83 914.833 -1023.29 -987.555 1422.11 
20768 1
15265300 -6283.14 -3326.29 912.714 -108.198 -660.727 669.527 
20768.5 1
15265300 -6611.86 -3888 931 -630.93 -1078.15 1249.19 
20769 1
15265300 -6840 -3887 924.333 -462.764 2.0284 462.769 
20769.5 1
15265300 -6846.57 -3759.29 924.429 -13.5493 263.328 263.677 
20770 1
15265300 -6994.86 -3670.14 924.143 -285.714 171.759 333.367 
20770.5 1
15265300 -7092.17 -3510.17 920.833 -200.638 329.848 386.077 
20771 1
15265300 -7155.57 -3342.71 919.571 -125.306 330.934 353.862 
20771.5 1
15265300 -7178.57 -3249.86 916.857 -44.9219 181.362 186.842 
20772 1
15265300 -7348.33 -3006.83 909.167 -340.887 488 595.271 
20772.5 1
15265300 -7403.57 -2887.43 905.714 -115.32 249.279 274.661 
20773 1
15265300 -7625.17 -2577.17 897.833 -436.211 610.752 750.532 
20773.5 1
15265300 -7627.33 -2548.5 891.5 -4.54228 60.0978 60.2692 
20774 1
15265300 -7675 -2347.57 891 -95.9088 404.283 415.503 
20774.5 1
15265300 -7733.71 -2254.71 888.143 -112.264 177.547 210.063 
20775 1
15265300 -7616.67 -2119.83 882.167 231.777 267.091 353.636 
20775.5 1
15265300 -7388.57 -1969.29 882 451.674 298.114 541.185 
20776 1
15265300 -7140.83 -1868 886.667 513.979 210.136 555.277 
20776.5 1
15265300 -6766 -2395.14 890 755.712 -1062.79 1304.08 
20777 1
15265300 -6549.5 -2792.33 885.833 409.263 -750.833 855.129 
20777.5 1
15265300 -6355.29 -2790.43 878.143 386.112 3.7868 386.13 
20778 1
15265300 -6029.33 -2923.83 877.833 649.308 -265.747 701.585 
20778.5 1
15265300 -5822.67 -2971 880.333 429.66 -98.0596 440.708 
20779 1
15265300 -5646.14 -2902.71 874.714 348.173 134.686 373.316 
20779.5 1
15265300 -5541.33 -2787.83 879 209.619 229.762 311.016 
20780 1
15265300 -5186.86 -2530.71 971.571 711.8 516.303 879.334 
20780.5 1
15265300 -4871.67 -2542.83 1159.5 632.913 -24.3354 633.38 
20781 1
15265300 -4575.83 -2523.5 1120.5 626.766 40.9605 628.103 
20781.5 1
15265300 -4428.14 -2627.43 1100.57 293.037 -206.207 358.318 
20782 1
15265300 -4371.29 -2767.14 1193.71 103.944 -255.419 275.759 
20782.5 1
15265300 -4466.14 -2994.29 1224.86 -188.209 -450.68 488.401 
20783 1
15265300 -4505.5 -3111.67 1271.33 -83.2075 -248.163 261.741 
20783.5 1
15265300 -4621.83 -3317.33 1275 -233.601 -412.985 474.475 
20784 1
15265300 -4694.43 -3452.57 1273.29 -150.613 -280.577 318.446 
20784.5 1
15265300 -4778.14 -3475.29 1271.71 -162.868 -44.1912 168.757 
20785 1
15265300 -4830.33 -3444.33 1271 -104.381 61.9048 121.357 
20785.5 1
15265300 -4926 -3318 1292.43 -188.32 248.688 311.946 
20786 1
15265300 -5179.17 -2705.33 1314.5 -509.39 1232.73 1333.83 
20786.5 1
15265300 -5233.86 -2362.29 1343 -106.402 667.408 675.836 
20787 1
15265300 -5281.83 -2211.33 1553.5 -93.8869 295.406 309.967 
20787.5 1
15265300 -5342.57 -2088.71 1650.57 -123.451 249.226 278.125 
20788 1
15265300 -5093.17 -1964.83 1675.33 480.549 238.692 536.564 
20788.5 1
15265300 -5040.33 -1985.67 1686.33 112.411 -44.3262 120.835 
20789 1
15265300 -4730.43 -1786.57 1510.29 646.983 415.648 768.993 
20789.5 1
15265300 -4598.14 -1731.43 1387.86 251.017 104.635 271.952 
20790 1
15265300 -4559.5 -1750.67 1364 78.3831 -39.0225 87.5595 
20790.5 1
15265300 -4694 -1618 1345.57 -284.958 281.073 400.254 
20791 1
15265300 -4823.43 -1559.86 1337.43 -245.595 110.328 269.238 
20791.5 1
15265300 -4798 -1578.67 1345.17 51.895 -38.3868 64.5495 
20792 1
15265300 -4692.14 -1710.14 1335.86 211.292 -262.428 336.916 
20792.5 1
15265300 -4699.5 -1968.67 1330.33 -14.3135 -502.965 503.168 
20793 1
15265300 -4644.33 -2561.83 1319.17 113.279 -1218 1223.26 
20793.5 1
15265300 -4503.71 -2885.71 1330.14 285.231 -656.959 716.207 
20794 1
15265300 -4555.83 -3138.17 1312 -106.801 -517.32 528.23 
20794.5 1
15265300 -4451.71 -3337.14 1305.14 207.822 -397.158 448.246 
20795 1
15265300 -4269 -3605.29 1253.14 354.097 -519.657 628.831 
20795.5 1
15265300 -4222.86 -3909.29 1266.14 90.8324 -598.425 605.279 
20796 1
15265300 -4101.43 -3998.29 1264.14 230.853 -169.202 286.22 
20796.5 1
15265300 -4124.17 -4065.33 1265.33 -48.6897 -143.571 151.602 
20797 1
15265300 -4091.71 -4355.57 1206.57 64.9048 -580.476 584.094 
20797.5 1
15265300 -3920.43 -4437 1175.29 323.181 -153.639 357.842 
20798 1
15265300 -3789.86 -4331.71 1165.43 265.389 213.995 340.918 
20798.5 1
15265300 -3710.71 -4192.14 1160.29 161.846 285.422 328.116 
20799 1
15265300 -3626.5 -4016.83 1151 172.925 359.978 399.359 
20799.5 1
15265300 -3425.62 -3685.5 1122.12 389.293 642.119 750.91 
20800 1
15265300 -3490.83 -3291.67 1089.83 -124.681 753.027 763.28 
20800.5 1
15265300 -3655.57 -3039.86 1082.57 -346.088 529.012 632.163 
20801 1
15265300 -3856.71 -2847.43 1066.43 -407.998 390.322 564.635 
20801.5 1
15265300 -3915.29 -2608.71 1060.29 -119.048 485.192 499.583 
20802 1
15265300 -3991.57 -2292 1058 -154.738 642.422 660.795 
20802.5 1
15265300 -4104.29 -2140 1060.86 -215.104 290.076 361.129 
20803 1
15265300 -4372.43 -2404.71 1059.71 -510.748 -504.218 717.704 
20803.5 1
15265300 -4556.67 -2574.83 1045.33 -381.445 -352.213 519.187 
20804 1
15265300 -4743.5 -2531 1041.17 -406.159 95.2899 417.188 
20804.5 1
15265300 -4960.71 -2580.57 1022.57 -437.932 -99.9424 449.191 
20805 1
15265300 -5117.14 -2544.57 1020.71 -293.487 67.5422 301.159 
20805.5 1
15265300 -5286.67 -2754.17 1127.33 -343.862 -425.142 546.797 
20806 1
15265300 -5448.57 -2823.57 1182.43 -341.571 -146.424 371.633 
20806.5 1
15265300 -5708.29 -2612.43 1096.86 -533.294 433.558 687.296 
20807 1
15265300 -6136 -3285.38 1079.38 -787.687 -1239.31 1468.45 
20807.5 1
15265300 -6351.5 -3449.83 1078.17 -420.898 -321.208 529.462 
20808 1
15265300 -6469.86 -3577.29 1074.29 -253.441 -272.917 372.447 
20808.5 1
15265300 -6585.43 -3675.43 1060.14 -238.784 -202.774 313.265 
20809 1
15265300 -6724.71 -3471.86 1059.71 -273.646 399.944 484.6 
20809.5 1
15265300 -6803.38 -3314.5 1062 -146.755 293.577 328.214 
20810 1
15265300 -6904 -3753.14 1059.71 -196.533 -856.724 878.978 
20810.5 1
15265300 -6958 -3815 1050.71 -108.216 -123.962 164.552 
20811 1
15265300 -7004.29 -3860.43 1048.57 -89.8752 -88.2108 125.931 
20811.5 1
15265300 -7071.17 -3832.67 1047.17 -139.918 58.0793 151.494 
20812 1
15265300 -7153.14 -3648.43 1050.71 -170.075 382.237 418.366 
20812.5 1
15265300 -7271.29 -3253.57 1050.14 -243.092 812.463 848.051 
20813 1
15265300 -7320.43 -2955.29 1018.86 -100.087 607.507 615.696 
20813.5 1
15265300 -7371.88 -2745 956.125 -98.9354 404.396 416.322 
20814 1
15265300 -7358.14 -2587 927.143 26.7162 307.393 308.552 
20814.5 1
15265300 -6859.29 -2321.29 933.857 995.723 530.368 1128.16 
20815 1
15265300 -6679.71 -2274 931.286 357.001 94.0074 369.171 
20815.5 1
15265300 -6343.75 -2312.88 920.625 678.716 -78.5354 683.244 
20816 1
15265300 -5992.57 -2518.71 912.143 685.896 -402.03 795.035 
20816.5 1
15265300 -5836.43 -2716.71 910.143 321.282 -407.407 518.847 
20817 1
15265300 -5720.2 -3027.8 909.1 229.248 -613.581 655.009 
20817.5 1
15265300 -5633.62 -3146.75 903.125 174.195 -239.336 296.016 
20818 1
15265300 -5575.62 -3262.12 889.875 113.503 -225.783 252.707 
20818.5 1
15265300 -5615.43 -3305.43 878.714 -82.58 -89.8414 122.028 
20819 1
15265300 -6146.12 -3543.12 880.125 -1078.65 -483.123 1181.9 
20819.5 1
15265300 -6656 -3919.57 880.143 -1032.14 -762.037 1282.97 
20820 1
15265300 -7020.29 -3765.71 885.286 -751.105 317.231 815.349 
20820.5 1
15265300 -7094.25 -3552.88 874 -143.064 411.681 435.831 
20821 1
15265300 -6959 -3420 865.625 264.16 259.521 370.313 
20821.5 1
15265300 -6973.43 -3361.86 863.429 -28.7995 116.054 119.574 
20822 1
15265300 -7212.14 -3276 860.286 -475.526 171.03 505.348 
20822.5 1
15265300 -7524.57 -3013 851.714 -642.857 541.152 840.304 
20823 1
15265300 -7635.14 -2879.29 841.429 -213.871 258.635 335.608 
20823.5 1
15265300 -7670.43 -2838.86 839.143 -70.9974 81.3452 107.971 
20824 1
15265300 -7568.5 -2796.75 832.5 201.44 83.2157 217.952 
20824.5 1
15265300 -7607.5 -2652.17 828.333 -77.381 286.872 297.125 
20825 1
15265300 -7664.5 -2820.88 825.5 -119.247 -352.946 372.547 
20825.5 1
15265300 -7676.86 -2955.86 824.429 -22.8413 -249.505 250.548 
20826 1
15265300 -7509.14 -2943.86 831.571 339.503 24.2915 340.371 
20826.5 1
15265300 -7023.71 -3060.43 816.286 990.671 -237.901 1018.84 
20827 1
15265300 -6671.67 -3087.33 828.667 734.964 -56.1686 737.107 
20827.5 1
15265300 -6337.71 -3169.43 824.857 678.765 -166.86 698.974 
20828 1
15265300 -6235.43 -3132 828.714 205.393 75.1578 218.712 
20828.5 1
15265300 -6213.12 -3084.5 832.125 43.224 92.0543 101.697 
20829 1
15265300 -6069.43 -2956.14 846.857 272.152 243.101 364.918 
20829.5 1
15265300 -6192.67 -2909.83 868.333 -255.151 95.8789 272.571 
20830 1
15265300 -6509.5 -2792.88 868.25 -654.614 241.649 697.792 
20830.5 1
15265300 -6638.29 -2605.71 867.429 -243.451 353.801 429.469 
20831 1
15265300 -6679.14 -2448.29 866.429 -81.5512 314.229 324.639 
20831.5 1
15265300 -6782.71 -2414.14 866 -216.677 71.4286 228.146 
20832 1
15265300 -6821.57 -2365.71 866 -80.2834 100.059 128.286 
20832.5 1
15265300 -6962.29 -2795.57 864.571 -286.005 -873.693 919.314 
20833 1
15265300 -7207.57 -3230.14 858.286 -496.53 -879.699 1010.15 
20833.5 1
15265300 -7199.57 -3396.57 857.857 15.6556 -325.692 326.068 
20834 1
15265300 -7159.71 -3543.57 875.143 75.774 -279.468 289.558 
20834.5 1
15265300 -7161.5 -3679.33 866.5 -3.77529 -287.023 287.048 
20835 1
15265300 -7247.43 -3399.14 864.857 -177.538 578.906 605.518 
20835.5 1
15265300 -7486.71 -2934.86 849.143 -465.536 903.28 1016.19 
20836 1
15265300 -7514.71 -2836.14 846.143 -54.6875 192.801 200.407 
20836.5 1
15265300 -7530 -2756.86 839.286 -29.7387 154.252 157.093 
20837 1
15265300 -7565.29 -2649.29 831.857 -68.3832 208.472 219.401 
20837.5 1
15265300 -7558.5 -2587.67 829 14.3159 129.998 130.784 
20838 1
15265300 -7413.86 -2650.29 828 309.728 -134.088 337.507 
20838.5 1
15265300 -7219.43 -2672.71 845.143 380.486 -43.8915 383.01 
20839 1
15265300 -6888.43 -2743 851.714 672.764 -142.857 687.764 
20839.5 1
15265300 -6621.57 -2656.43 847.286 520.189 168.755 546.878 
20840 1
15265300 -6303.71 -2648.86 844.286 604.291 14.3944 604.463 
20840.5 1
15265300 -6022.57 -2758.57 851.714 553.431 -215.973 594.079 
20841 1
15265300 -5853 -2999 880 343.262 -486.698 595.57 
20841.5 1
15265300 -5726.14 -3097.43 889.571 252.703 -196.073 319.849 
20842 1
15265300 -5626.29 -3121.29 889.286 199.316 -47.619 204.925 
20842.5 1
15265300 -5720.57 -3065.43 884.429 -185.602 109.955 215.727 
20843 1
15265300 -5793.5 -3034.5 885.667 -152.89 64.8398 166.071 
20843.5 1
15265300 -5922 -3047.14 883.857 -269.392 -26.5049 270.693 
20844 1
15265300 -6140.57 -3129.43 883.143 -418.719 -157.635 447.409 
20844.5 1
15265300 -6488 -3237.33 881.667 -752.01 -233.56 787.445 
20845 1
15265300 -6758.86 -3255.86 880.429 -511.051 -34.9506 512.245 
20845.5 1
15265300 -7000.67 -3297.67 880.667 -473.208 -81.819 480.23 
20846 1
15265300 -7409.86 -3059 872.429 -802.334 467.974 928.838 
20846.5 1
15265300 -7514.5 -2773.67 858.833 -210.126 572.959 610.274 
20847 1
15265300 -7248 -2546.57 854 544.99 464.407 716.022 
20847.5 1
15265300 -7155.67 -2466.5 853.5 183.931 159.505 243.459 
20848 1
15265300 -7014.71 -2350.43 853.857 293.651 241.815 380.402 
20848.5 1
15265300 -6908.43 -2411.29 854.857 209.224 -119.798 241.093 
20849 1
15265300 -6948.29 -2278.57 846.143 -78.4589 261.249 272.776 
20849.5 1
15265300 -7029.29 -2079.86 839.571 -158.203 388.114 419.119 
20850 1
15265300 -6953.71 -2007 842 147.026 141.745 204.226 
20850.5 1
15265300 -6846.29 -2085.14 841.429 221.502 -161.119 273.903 
20851 1
15265300 -7017.43 -2504.57 840.714 -359.544 -881.152 951.683 
20851.5 1
15265300 -7403.14 -2937 832.429 -762.281 -854.602 1145.17 
20852 1
15265300 -7666.14 -3090.86 821 -517.717 -302.868 599.8 
20852.5 1
15265300 -7631.71 -3017.14 813.857 68.9951 147.724 163.042 
20853 1
15265300 -7561.29 -2740.29 814.714 146.117 574.392 592.686 
20853.5 1
15265300 -7439.29 -2684.57 811.571 245.968 112.327 270.403 
20854 1
15265300 -7333 -2636.43 809.143 209.637 94.9563 230.139 
20854.5 1
15265300 -7226.71 -2545.57 809.286 214.286 183.18 281.91 
20855 1
15265300 -7205.29 -2564.71 816.714 42.517 -37.9819 57.0116 
20855.5 1
15265300 -7067.14 -2420.86 816.143 266.171 277.181 384.287 
20856 1
15265300 -6785.83 -2288.83 814.5 569.452 267.255 629.048 
20856.5 1
15265300 -6611.12 -2284.75 812 345.273 8.06983 345.368 
20857 1
15265300 -6379.67 -2259.17 825.5 447.695 49.4842 450.422 
20857.5 1
15265300 -6214.86 -2359.14 834.857 349.914 -212.264 409.262 
20858 1
15265300 -6012.57 -2544 834.143 390.513 -356.867 529.013 
20858.5 1
15265300 -5831.29 -2741 838.286 351.329 -381.783 518.835 
20859 1
15265300 -5872.83 -3032.33 837.333 -86.1984 -604.426 610.542 
20859.5 1
15265300 -6104.57 -3110.29 837.286 -492.013 -165.504 519.103 
20860 1
15265300 -6407.5 -2889.12 839.875 -577.007 421.259 714.42 
20860.5 1
15265300 -6577.14 -2664.43 838.286 -325.61 431.279 540.392 
20861 1
15265300 -6640.43 -2411.71 839.429 -127.85 510.534 526.299 
20861.5 1
15265300 -6777.86 -2339.86 834.429 -279.895 146.349 315.847 
20862 1
15265300 -6637.88 -2434.75 835.125 282.222 -191.316 340.956 
20862.5 1
15265300 -6704.57 -2503.57 843.714 -128.262 -132.349 184.303 
20863 1
15265300 -6852 -2760.67 855.333 -313.678 -547.011 630.567 
20863.5 1
15265300 -6895.88 -2838.12 873.875 -87.75 -154.917 178.043 
20864 1
15265300 -6977.67 -2970 883.5 -155.202 -250.237 294.46 
20864.5 1
15265300 -6982.14 -3116.86 873.571 -9.4634 -310.48 310.624 
20865 1
15265300 -6996 -3340.14 871 -27.3857 -441.276 442.125 
20865.5 1
15265300 -7091.29 -3371.29 870.143 -189.059 -61.7914 198.901 
20866 1
15265300 -7109.67 -3490.83 863.167 -36.2543 -235.794 238.565 
20866.5 1
15265300 -7089 -3710 880.857 41.6667 -441.868 443.828 
20867 1
15265300 -7003.71 -3897.29 894.714 164.011 -360.165 395.75 
20867.5 1
15265300 -6968.5 -4009.83 894.667 73.6701 -235.455 246.711 
20868 1
15265300 -6968.29 -3984.29 895.286 0.418527 49.8977 49.8994 
20868.5 1
15265300 -6970 -3677.5 916.333 -3.22841 577.751 577.76 
20869 1
15265300 -7114.67 -3480 911.667 -314.493 429.348 532.208 
20869.5 1
15265300 -7089.14 -3256 901 48.8027 428.298 431.07 
20870 1
15265300 -7011.67 -2957.17 894.167 155.575 600.067 619.906 
20870.5 1
15265300 -7113.67 -2637.83 891.667 -226.667 709.63 744.951 
20871 1
15265300 -7103.14 -2610.29 887.286 21.3033 55.7644 59.695 
20871.5 1
15265300 -6968.43 -2480.86 881.714 257.088 247.001 356.516 
20872 1
15265300 -6884.17 -2280.33 879 170.917 406.742 441.193 
20872.5 1
15265300 -6881.71 -2134.57 880 4.8466 288.067 288.108 
20873 1
15265300 -6466.17 -2167.67 880 826.138 -65.7957 828.754 
20873.5 1
15265300 -6075.71 -2420.43 878.143 837.881 -542.408 998.123 
20874 1
15265300 -5333.29 -2646.43 935.571 1427.75 -434.615 1492.43 
20874.5 1
15265300 -4980.43 -2441.29 936.571 682.509 396.795 789.471 
20875 1
15265300 -4785.43 -2409.86 972.857 379.377 61.1451 384.273 
20875.5 1
15265300 -4559.57 -2378.14 973.714 436.018 61.2245 440.295 
20876 1
15265300 -4367.33 -2504.33 983.667 418.819 -274.925 500.992 
20876.5 1
15265300 -4194.75 -3008.62 1131.75 345.858 -1010.6 1068.15 
20877 1
15265300 -4154.38 -3382.62 1095.75 81.7308 -757.085 761.484 
20877.5 1
15265300 -4159.43 -3729.14 1242.43 -10.3557 -710.078 710.153 
20878 1
15265300 -4175.62 -3911.75 1315.62 -30.7917 -347.162 348.525 
20878.5 1
15265300 -4119.86 -3928.43 1327.29 105.621 -31.5882 110.243 
20879 1
15265300 -3794.29 -4203.29 1332.86 638.375 -538.936 835.449 
20879.5 1
15265300 -3689.67 -4482.17 1324.83 224.024 -597.175 637.813 
20880 1
15265300 -3233.43 -4673.43 1324.71 958.483 -401.811 1039.3 
20880.5 1
15265300 -3122.33 -4732 1317 223.982 -118.088 253.205 
20881 1
15265300 -3533.75 -4901 1317 -788.155 -323.755 852.059 
20881.5 1
15265300 -4054.71 -5272.29 1317 -1009.62 -719.546 1239.79 
20882 1
15265300 -4049 -5072.71 1400 11.782 411.487 411.656 
20882.5 1
15265300 -4543 -4707.14 1718.86 -1000 740.023 1244.04 
20883 1
15265300 -5264.86 -4279.14 1728.43 -1409.88 835.938 1639.07 
20883.5 1
15265300 -6003.5 -4505.83 1552.83 -1448.32 -444.491 1514.99 
20884 1
15265300 -6621.67 -4290 1551.33 -1285.17 448.718 1361.25 
20884.5 1
15265300 -6840.86 -3656.29 1529.43 -461.454 1334.14 1411.69 
20885 1
15265300 -6576.88 -3164.75 1533.12 495.276 922.206 1046.79 
20885.5 1
15265300 -6542.5 -3086.5 1476.17 67.8008 154.339 168.575 
20886 1
15265300 -6446.71 -2917.86 1408.14 196.685 346.289 398.248 
20886.5 1
15265300 -6262.57 -2789.43 1402.29 362.486 252.812 441.939 
20887 1
15265300 -6100.67 -2732.5 1395 329.745 115.944 349.535 
20887.5 1
15265300 -6016.86 -2588.57 1391.71 172.448 296.149 342.699 
20888 1
15265300 -5815 -2715.43 1355.57 408.618 -256.796 482.61 
20888.5 1
15265300 -5421.71 -2993.14 1280.14 778.784 -549.929 953.376 
20889 1
15265300 -5120.71 -2969.57 1340.71 579.961 45.417 581.737 
20889.5 1
15265300 -4902.14 -3008 1370.29 424.411 -74.6186 430.92 
20890 1
15265300 -4285.33 -3181.5 1366.5 1216.59 -342.209 1263.8 
20890.5 1
15265300 -3547.33 -3015.5 1379.67 1570.21 353.191 1609.44 
20891 1
15265300 -3400.86 -2769.29 1346.29 297.112 499.42 581.116 
20891.5 1
15265300 -3401.43 -2847.29 1340.57 -1.06809 -145.794 145.798 
20892 1
15265300 -3473.67 -2856.17 1332.17 -148.945 -18.3112 150.066 
20892.5 1
15265300 -3815.57 -2783.71 1328.14 -706.415 149.695 722.101 
20893 1
15265300 -3907.67 -2897.67 1326.33 -184.56 -228.361 293.617 
20893.5 1
15265300 -3899 -2963.71 1321 18.018 -137.313 138.49 
20894 1
15265300 -3904.14 -3109.86 1313.71 -9.7035 -275.741 275.912 
20894.5 1
15265300 -3751.43 -3093.86 1330.14 287.598 30.1318 289.172 
20895 1
15265300 -3726.33 -3137.17 1347.33 54.0846 -93.3395 107.877 
20895.5 1
15265300 -3690.86 -3387.43 1443.14 72.6971 -512.832 517.959 
20896 1
15265300 -3700 -3658.83 1613.17 -18.4332 -547.187 547.497 
20896.5 1
15265300 -3598.43 -3701.43 1606.86 203.143 -85.1905 220.283 
20897 1
15265300 -3536 -3677.14 1592 125.611 48.8646 134.781 
20897.5 1
15265300 -3539.14 -3792 1592 -6.32366 -231.101 231.187 
20898 1
15265300 -3327 -4257.71 1555.29 414.342 -909.598 999.524 
20898.5 1
15265300 -2845 -4532.14 1630.43 954.455 -543.423 1098.31 
20899 1
15265300 -2819.83 -4386.83 1632.17 48.9624 282.703 286.912 
20899.5 1
15265300 -2852 -4062.71 1633.14 -67.0139 675.248 678.565 
20900 1
15265300 -2583.71 -3675 1616.29 515.934 745.604 906.705 
20900.5 1
15265300 -2307 -3398.86 1596.71 531.121 530.025 750.344 
20901 1
15265300 -1994.17 -3197.83 1600.33 669.879 430.458 796.261 
20901.5 1
15265300 -1763.71 -2926.86 1584 488.247 574.102 753.643 
20902 1
15265300 -1435.43 -2590.71 1579.29 627.697 642.721 898.384 
20902.5 1
15265300 -1108.86 -2260.86 1574 651.839 658.397 926.489 
20903 1
15265300 -957.167 -1923.67 1573.83 310.205 689.551 756.114 
20903.5 1
15265300 -483.143 -1415.14 1564.71 961.509 1031.49 1410.13 
20904 1
15265300 188.286 -357.143 1526.57 1283.8 2022.94 2395.92 
20904.5 1
15265300 471.5 -2.5 1506 566.429 709.286 907.705 
20905 1
15265300 594.143 202.857 1474.14 251.833 421.678 491.154 
20905.5 1
15265300 967.286 432.571 1421.14 717.582 441.758 842.659 
20906 1
15265300 1360.33 540.333 1347.5 782.963 214.665 811.858 
20906.5 1
15265300 1729.86 758.857 1303.71 769.841 455.258 894.38 
20907 2
15382700 4461 1894.5 1713.5 0 0 0 
15265300 2020 942.625 1271.88 555.829 352.046 657.938 
20907.5 2
15382700 4802.33 2004.67 1686.83 927.536 299.366 974.65 
15265300 2311.17 1167.67 1346.83 575.428 444.746 727.267 
20908 2
15382700 5267 2003.57 1662.86 914.698 -2.15598 914.701 
15265300 2799.86 1343.43 1471.29 961.989 345.988 1022.32 
20908.5 2
15382700 5759.29 1963.14 1657.57 974.823 -80.0566 978.105 
15265300 3272 1415 1511.43 934.936 141.726 945.617 
20909 2
15382700 6257.33 1794 1632.5 1046.32 -355.342 1105.01 
15265300 3629.33 1690 1484.17 750.7 577.731 947.272 
20909.5 2
15382700 6631.71 1626.86 1639.71 806.856 -360.222 883.615 
15265300 3991.86 1946 1473.29 781.301 551.724 956.468 
20910 2
15382700 7043.14 1327.29 1638.43 808.308 -588.549 999.876 
15265300 4299.29 2158.71 1448 603.985 417.906 734.469 
20910.5 2
15382700 7446.38 1033.12 1652.5 757.955 -552.934 938.207 
15265300 4659.62 2249.62 1429.88 677.329 170.885 698.553 
20911 2
15382700 7865.29 710.571 1654 787.426 -606.304 993.803 
15265300 5098.57 2202.14 1443 825.087 -89.2521 829.901 
20911.5 2
15382700 8239.14 430 1637.29 750.717 -563.396 938.612 
15265300 5466.57 2257.29 1456.71 738.956 110.729 747.206 
20912 2
15382700 8250.83 365.667 1628.83 24.0545 -132.373 134.541 
15265300 5893.33 2074.17 1437.67 878.111 -376.788 955.536 
20912.5 2
15382700 8726.14 73.4286 1613 1013.45 -623.109 1189.69 
15265300 6208.86 1634.29 1454.14 672.759 -937.912 1154.25 
20913 2
15382700 8990.62 -56.25 1602.75 510.583 -250.345 568.654 
15265300 6453.12 1201.5 1448.25 471.56 -835.494 959.384 
20913.5 2
15382700 9222.71 -78.5714 1595.57 449.785 -43.2586 451.861 
15265300 6735 863.857 1484.14 546.269 -654.347 852.396 
20914 3
15383400 6376.33 1503 1116 0 0 0 
15382700 9467.71 -210.143 1577.43 495.951 -266.339 562.942 
15265300 7096.29 647.286 1510 731.348 -438.404 852.682 
20914.5 3
15383400 6731.29 1374.86 1139 1014.15 -366.122 1078.21 
15382700 9582.86 -396.143 1570.57 230.286 -372 437.511 
15265300 7503.86 380.571 1508.57 815.143 -533.429 974.168 
20915 3
15383400 7278.57 1013.43 1148.57 1060.63 -700.443 1271.05 
15382700 9548.71 -479.143 1542 -66.1683 -160.853 173.931 
15265300 7960.29 -18.2857 1539.43 884.551 -772.979 1174.7 
20915.5 3
15383400 7719.33 530.667 1177.83 874.528 -957.861 1297.03 
15382700 9409.5 -226.333 1515.5 -276.219 501.606 572.63 
15265300 8227.17 -189.167 1494 529.526 -339.05 628.77 
20916 3
15383400 8017.14 314 1165.71 615.309 -447.658 760.923 
15382700 9496.71 40.1429 1505.86 180.195 550.571 579.308 
15265300 8510.14 -366.714 1480.57 584.662 -366.834 690.215 
20916.5 3
15383400 8289.86 -136.571 1178 550.938 -910.245 1063.99 
15382700 9672.71 142.286 1508.29 355.556 206.349 411.096 
15265300 8840.86 -670.571 1508.14 668.11 -613.853 907.296 
20917 3
15383400 8623.17 -465.833 1202 694.395 -685.962 976.078 
15382700 9744.33 83.5 1525.67 149.206 -122.47 193.032 
15265300 9231.17 -939.667 1547.83 813.145 -560.615 987.671 
20917.5 3
15383400 8740.43 -718.143 1204.29 244.296 -525.645 579.64 
15382700 9823.29 -433.143 1556.14 164.484 -1076.34 1088.83 
15265300 9513.57 -1151.86 1548.29 588.343 -442.063 735.913 
20918 3
15383400 8993.71 -908.571 1155 497.614 -374.123 622.566 
15382700 10096.9 -1050 1601.86 537.468 -1211.9 1325.74 
15265300 9709.43 -1470.71 1557 384.788 -626.438 735.178 
20918.5 3
15383400 9242.71 -1063.86 1141.43 457.721 -285.452 539.436 
15382700 10255.9 -1387.71 1624.57 292.279 -620.798 686.162 
15265300 9925.57 -1943.57 1546.14 397.321 -869.223 955.726 
20919 3
15383400 9476.71 -1167.57 1146.86 468.938 -207.844 512.935 
15382700 10458.3 -1791.57 1655.71 405.668 -809.333 905.31 
15265300 10186.4 -2333 1540.57 522.76 -780.418 939.324 
20919.5 3
15383400 9704.5 -1330.5 1129.5 474.554 -339.435 583.453 
15382700 10674 -2198.33 1690 449.405 -847.421 959.211 
15265300 10319 -2681 1545.83 276.19 -725 775.826 
20920 3
15383400 9877.71 -1693.43 1110 359.366 -752.964 834.325 
15382700 10843.3 -2500.71 1691 351.215 -627.346 718.968 
15265300 10440.3 -2933.43 1573.57 251.63 -523.711 581.026 
20920.5 3
15383400 10118.7 -2096.86 1124.57 462.572 -774.335 901.98 
15382700 11028.9 -2723.71 1661.29 356.183 -428.023 556.839 
15265300 10711 -3268.57 1557.71 519.605 -643.268 826.912 
20921 3
15383400 10484 -2410.17 1164.33 754.723 -647.334 994.307 
15382700 11224.7 -2967.17 1638.67 404.565 -503.001 645.51 
15265300 11040 -3571.83 1514.67 679.752 -626.574 924.477 
20921.5 3
15383400 10817.1 -2644.57 1202.29 705.811 -496.62 863.019 
15382700 11548.3 -3253.86 1630.86 685.634 -607.395 915.982 
15265300 11367 -3823.86 1458 692.797 -533.949 874.682 
20922 3
15383400 11155.3 -2910.29 1213.14 664.328 -522.032 844.896 
15382700 11824.1 -3545.71 1621.43 541.959 -573.393 788.986 
15265300 11649.6 -4107.71 1452.71 555.15 -557.676 786.889 
20922.5 3
15383400 11499.9 -3181.86 1157.14 672.991 -530.413 856.887 
15382700 12083.6 -3831 1615.57 506.696 -557.199 753.135 
15265300 11941 -4411.71 1449 569.196 -593.75 822.511 
20923 3
15383400 11917.9 -3490.57 1201.71 784.24 -579.201 974.939 
15382700 12337.4 -4151.86 1605.71 476.28 -601.983 767.611 
15265300 12208 -4762.29 1461.43 500.938 -657.733 826.771 
20923.5 3
15383400 12144.5 -3659.5 1217.33 477.143 -355.639 595.1 
15382700 12461.8 -4446.33 1605.5 261.905 -619.95 673.002 
15265300 12472.5 -5140.67 1459.67 556.842 -796.591 971.921 
20924 3
15383400 12368.6 -3899.29 1197.71 472.725 -505.877 692.373 
15382700 12641.3 -4858.29 1633.86 378.592 -869.098 947.978 
15265300 12634.4 -5535.71 1489.14 341.621 -833.434 900.731 
20924.5 3
15383400 12562.6 -4159.38 1177.12 366.139 -490.735 612.273 
15382700 12828.8 -5223.88 1650.25 353.706 -689.791 775.19 
15265300 12944.2 -5838 1517.88 584.569 -570.35 816.713 
20925 2
15382700 13095.5 -5517.17 1674.17 528.218 -580.776 785.057 
15265300 13191.7 -6144.17 1514.17 489.934 -606.271 779.487 
20925.5 2
15382700 13370.9 -5752.71 1681.29 543.111 -464.591 714.713 
15265300 13437.9 -6366.43 1513.57 485.583 -438.386 654.197 
20926 2
15382700 13657.8 -5941.5 1671.67 592.926 -390.053 709.72 
15265300 13645.7 -6604.17 1519.83 429.359 -491.194 652.396 
20926.5 2
15382700 13961.9 -6154.86 1657 600.838 -421.654 734.029 
15265300 13803.6 -6873.57 1527.71 312.065 -532.42 617.135 
20927 2
15382700 14113.1 -6430.71 1634.86 294.904 -537.733 613.291 
15265300 14029.4 -7133.57 1509.29 440.267 -506.823 671.345 
20927.5 2
15382700 14343 -6703.83 1614.83 480.873 -571.379 746.801 
15265300 14142.8 -7436.17 1489.17 237.248 -633.044 676.041 
20928 2
15382700 14529.9 -6958.43 1595.14 391.734 -533.743 662.07 
15265300 14374.1 -7862.14 1478.29 484.926 -893.032 1016.2 
20928.5 2
15382700 14965.1 -7387.71 1591.29 824.405 -813.041 1157.88 
15265300 14634.6 -8331.86 1509.29 493.236 -889.61 1017.2 
20929 2
15382700 15261.5 -7887 1609.33 611.046 -1029.46 1197.14 
15265300 14908.5 -8713.83 1529.5 564.801 -787.58 969.166 
20929.5 2
15382700 15420.3 -8391.29 1646.86 315.677 -1002.56 1051.08 
15265300 15194.6 -9090.71 1542.43 568.73 -749.266 940.667 
20930 2
15382700 15512.1 -8731.86 1681.57 178.018 -660.022 683.608 
15265300 15536.6 -9408.86 1553.71 662.791 -616.556 905.225 
20930.5 2
15382700 15507.7 -9057.5 1674.5 -8.97032 -652.591 652.653 
15265300 15810.2 -9784.83 1563.67 548.287 -753.459 931.837 
20931 2
15382700 15386.3 -9534.14 1682.29 -247.212 -970.759 1001.74 
15265300 15985 -10113 1572.29 356.076 -668.364 757.298 
20931.5 2
15382700 15449.3 -10362.1 1705 124.506 -1636.36 1641.09 
15265300 16133 -10466.3 1550.57 292.49 -698.193 756.984 
20932 2
15382700 15371.9 -10878.3 1693 -153.628 -1024.09 1035.55 
15265300 16175 -10889.1 1544.86 83.3333 -839.002 843.131 
20932.5 2
15382700 15342 -11270.4 1659.29 -59.834 -785.857 788.132 
15265300 16141 -11216.4 1533.43 -68.1363 -655.883 659.413 
20933 2
15382700 15173.3 -11706.4 1620.86 -337.429 -872 935.009 
15265300 16006 -11551.4 1521.14 -270 -670 722.357 
20933.5 2
15382700 15112.4 -12078 1590.57 -121.229 -740.182 750.044 
15265300 15786.4 -11817.7 1510.86 -437.393 -530.45 687.524 
20934 2
15382700 15032.6 -12407.4 1579.6 -189.617 -782.423 805.071 
15265300 15582.8 -12071.6 1504 -483.678 -603.054 773.058 
20934.5 2
15382700 15256.7 -12850.7 1578 376.583 -744.986 834.757 
15265300 15440.5 -12244.5 1474.33 -239.16 -290.588 376.349 
20935 1
15265300 15464.1 -12442.6 1456.43 47.0037 -393.78 396.576 
20935.5 1
15265300 15539.1 -12633 1394.29 150.301 -381.62 410.152 
20936 1
15265300 15617.9 -12731.1 1331.86 157.114 -195.894 251.116 
20936.5 1
15265300 15654.6 -12488.5 1313.25 73.3889 484.317 489.846 
20937 1
15265300 15606.5 -12334.2 1363.88 -99.6377 319.358 334.54 
20937.5 1
15265300 15618.7 -12309.6 1372.89 24.3821 49.4879 55.1682 
20938 1
15265300 15724.2 -12789.1 1348 213.731 -970.788 994.038 
20938.5 1
15265300 15595.6 -12826 1357.33 -259.989 -74.4949 270.451 
20939 1
15265300 15509.4 -12869.4 1330.43 -167.562 -84.4914 187.659 
20939.5 1
15265300 15449.2 -12845.2 1316.75 -124.08 49.8527 133.72 
20940 1
15265300 15423.9 -12696.6 1305.38 -49.1764 288.033 292.201 
20940.5 1
15265300 15296.4 -12398.4 1299.29 -259.565 607.325 660.467 
20941 1
15265300 15386.5 -12343.8 1373.25 184.195 111.817 215.478 
20941.5 1
15265300 15389.1 -12463.5 1407.25 5.16732 -235.728 235.785 
20942 1
15265300 15401.1 -12523.6 1394 24.6773 -123.35 125.794 
20942.5 1
15265300 15431.5 -12694 1364.62 62.2073 -349.239 354.736 
20943 1
15265300 15515.1 -12711.4 1353.62 161.438 -33.5425 164.886 
20943.5 1
15265300 15501 -12773.4 1364.12 -26.7519 -117.424 120.433 
20944 1
15265300 15488.3 -12791.7 1337.71 -25.5307 -36.8259 44.8103 
20944.5 1
15265300 15441.1 -12824.7 1297.71 -96.014 -67.2098 117.2 
20945 1
15265300 15617.1 -12919.6 1284 368.201 -198.446 418.273 
20945.5 1
15265300 15900.9 -13029.1 1285 573.196 -221.32 614.44 
20946 1
15265300 15974.8 -13037.5 1268.62 139.915 -15.8617 140.811 
20946.5 1
15265300 15927.6 -13085.1 1279.29 -97.0752 -98.0306 137.962 
20947 1
15265300 15962.9 -13091.5 1259 71.9014 -12.9473 73.0578 
20947.5 1
15265300 15984.4 -13009 1253.71 44.1672 169.057 174.732 
20948 1
15265300 16105.9 -12980.4 1249.88 234.453 55.2606 240.877 
20948.5 1
15265300 16102.1 -13006.7 1231.86 -7.58566 -53.5351 54.0699 
20949 1
15265300 16146.5 -12929.6 1217.25 87.8359 152.652 176.119 
20949.5 1
15265300 16137.9 -12930.4 1287.29 -16.9136 -1.57255 16.9866 
20950 1
15265300 15910.5 -12896.1 1286.12 -454.714 68.6071 459.861 
20950.5 1
15265300 15626 -12843.7 1262.86 -572.435 105.454 582.067 
20951 1
15265300 15521.6 -12689.8 1285.12 -209.168 308.546 372.762 
20951.5 1
15265300 15478.1 -12661.1 1292.14 -86.4456 56.873 103.477 
20952 1
15265300 15545.4 -12640.8 1291.12 137.771 41.7886 143.969 
20952.5 1
15265300 15524 -12551.4 1298.57 -42.495 177.577 182.591 
20953 1
15265300 15582.2 -12469.9 1316.12 116.968 163.762 201.245 
20953.5 1
15265300 15616.3 -12595 1332.29 67.9356 -249.75 258.825 
20954 1
15265300 15587 -12617.4 1327.25 -59.0438 -45.1109 74.3045 
20954.5 1
15265300 15557.9 -12963 1318.29 -55.4047 -657.082 659.413 
20955 1
15265300 15642.2 -12931.8 1320 174.365 64.5661 185.936 
20955.5 1
15265300 15761.7 -12956.1 1292 233.785 -47.7355 238.609 
20956 1
15265300 15922.4 -12969.9 1278.75 331.259 -28.3137 332.467 
20956.5 1
15265300 15952.1 -13003.6 1296.14 56.4855 -63.9401 85.3167 
20957 1
15265300 15818.3 -12988.1 1298.71 -275.426 31.746 277.25 
20957.5 1
15265300 15749.8 -12986.6 1300.5 -135.714 3.00566 135.748 
20958 1
15265300 15723.9 -13028.4 1283.71 -50.2774 -81.172 95.4814 
20958.5 1
15265300 15567.3 -13022.9 1291 -326.871 11.6314 327.078 
20959 1
15265300 15542.2 -12867.6 1305.62 -49.674 308 311.98 
20959.5 1
15265300 15547.1 -12391 1303.14 9.51918 927.286 927.335 
20960 1
15265300 15877.9 -12231 1313.14 696.241 336.842 773.443 
20960.5 1
15265300 15846.4 -12303.7 1320.57 -63.1096 -146.013 159.068 
20961 1
15265300 15723.5 -12539.6 1326.62 -242.463 -465.307 524.689 
20961.5 1
15265300 15796.3 -12750.7 1335.86 139.704 -405.162 428.571 
20962 1
15265300 16150.5 -13081.2 1306.88 704.203 -657.129 963.182 
20962.5 1
15265300 16443.7 -13158.9 1246.86 582.931 -154.289 603.004 
20963 1
15265300 16821.6 -13335.7 1223.71 763.348 -357.287 842.825 
20963.5 1
15265300 17081.7 -13493 1279.86 541.964 -327.679 633.323 
20964 1
15265300 17215.4 -13604.1 1256.57 277.992 -231.066 361.485 
20964.5 1
15265300 17347.8 -13831.2 1262.38 265.173 -455.125 526.74 
20965 1
15265300 17502.9 -14004.1 1257.43 301.765 -336.367 451.891 
20965.5 1
15265300 17502.2 -14016.4 1263 -1.18351 -23.8443 23.8737 
20966 1
15265300 17413.7 -14020.6 1257.86 -174.972 -8.29334 175.168 
20966.5 1
15265300 17075.1 -14092.1 1235.43 -674.445 -142.573 689.35 
20967 1
15265300 16618.7 -13901.8 1225.67 -949.015 395.654 1028.19 
20967.5 1
15265300 16449.7 -13863.6 1222 -346.925 78.5665 355.71 
20968 1
15265300 16324.3 -13909.6 1259.43 -245.938 -90.1961 261.956 
20968.5 1
15265300 16264 -13915.1 1235.57 -119.142 -11.0107 119.649 
20969 1
15265300 16228.7 -13699.7 1181.86 -72.0117 439.65 445.509 
20969.5 1
15265300 16219.3 -13857.1 1180.86 -18.8571 -314.857 315.421 
20970 1
15265300 16234.5 -13821.1 1154.88 29.428 69.667 75.6274 
20970.5 1
15265300 16207.9 -13701.9 1159.86 -50.7483 227.177 232.776 
20971 1
15265300 16170.3 -13659.1 1159.29 -76.0555 86.4662 115.156 
20971.5 1
15265300 16208.4 -13668.6 1168.43 77.3689 -19.1249 79.6976 
20972 1
15265300 16211.1 -13860.7 1190.14 5.43945 -385.056 385.094 
20972.5 1
15265300 16192.6 -13938.4 1189.86 -39.2631 -164.301 168.927 
20973 1
15265300 16145.3 -13768.9 1172.29 -95.1423 341.19 354.207 
20973.5 1
15265300 16244.7 -13567.7 1186.29 195.726 395.951 441.685 
20974 1
15265300 16324.1 -13473.7 1174.29 159.816 189.135 247.615 
20974.5 1
15265300 16190.2 -13424 1152 -261.509 97.0982 278.954 
20975 1
15265300 16112.3 -13487.3 1140 -153.473 -124.578 197.671 
20975.5 1
15265300 16056 -13867.3 1149.29 -115.814 -781.893 790.424 
20976 1
15265300 15833.1 -14220.7 1254.71 -460.449 -730.224 863.273 
20976.5 1
15265300 15896.6 -14376.5 1261 121.613 -298.44 322.267 
20977 1
15265300 15952.9 -14434.4 1264.43 113.6 -117.027 163.096 
20977.5 1
15265300 15858.7 -14062.1 1285.29 -197.779 782.113 806.732 
20978 1
15265300 15775 -13823.6 1325.88 -163.504 465.855 493.715 
20978.5 1
15265300 15841.1 -13722.9 1317.88 125.474 191.176 228.675 
20979 1
15265300 15755.4 -13789.3 1324.57 -171.051 -132.556 216.401 
20979.5 1
15265300 15830 -13852.5 1320 150.346 -127.448 197.096 
20980 1
15265300 15935.7 -13663.1 1313.14 213.134 381.768 437.233 
20980.5 1
15265300 16001.7 -13712.7 1305.43 139.535 -104.802 174.509 
20981 1
15265300 16043.5 -13899.8 1299.5 81.9328 -366.737 375.778 
20981.5 1
15265300 16061.3 -13978 1292.71 36.1498 -159.045 163.101 
20982 1
15265300 16052 -13942.4 1260.75 -18.3512 70.4051 72.7575 
20982.5 1
15265300 16042.7 -13942.7 1254 -18.4974 -0.675868 18.5098 
20983 1
15265300 16169.6 -14090.6 1270.88 241.735 -281.735 371.228 
20983.5 1
15265300 16456 -14664.1 1263.57 565.958 -1133.43 1266.88 
20984 1
15265300 16640.8 -14771.5 1246.5 383.299 -222.733 443.315 
20984.5 1
15265300 16633.6 -14897.6 1218.71 -15.1128 -265.414 265.843 
20985 1
15265300 16598 -14806.9 1199.88 -72.0069 183.596 197.212 
20985.5 1
15265300 16567.8 -14472.4 1176 -59.3137 655.882 658.559 
20986 1
15265300 16560.8 -14402.2 1155 -13.6452 136.696 137.375 
20986.5 1
15265300 16546.4 -14234.9 1143.57 -29.1086 340.229 341.472 
20987 1
15265300 16664 -14391.1 1123.57 231.896 -308.256 385.743 
20987.5 1
15265300 16665.7 -14733.1 1110.71 3.47725 -693.712 693.721 
20988 1
15265300 16675.7 -14753.1 1098.43 20.202 -40.404 45.1731 
20988.5 1
15265300 16724.9 -14810.9 1088.75 97.9297 -115.004 151.05 
20989 1
15265300 16585.4 -14856.3 1086.43 -276.132 -89.9222 290.404 
20989.5 1
15265300 16462.6 -14850.2 1095.75 -237.531 11.6745 237.818 
20990 1
15265300 16489.7 -14553.9 1091 53.6422 586.917 589.363 
20990.5 1
15265300 16636.7 -14392.6 1109.29 308.824 338.836 458.456 
20991 1
15265300 16797.8 -14288.8 1122.75 318.883 205.587 379.41 
20991.5 1
15265300 16848.1 -14292.7 1108.86 96.9093 -7.62363 97.2087 
20992 1
15265300 16824.6 -14468.1 1100.71 -50.152 -373.252 376.607 
20992.5 1
15265300 16843.4 -14762.8 1085.25 37.6825 -590.395 591.596 
20993 1
15265300 16781.6 -14600 1074 -116.951 308.239 329.679 
20993.5 1
15265300 16493.7 -14580.3 1091.86 -568.994 38.961 570.326 
20994 1
15265300 16314.5 -14694.9 1141.88 -363.518 -232.433 431.474 
20994.5 1
15265300 16322.7 -14880.4 1133.71 17.0421 -384.966 385.343 
20995 1
15265300 16357.5 -15086.5 1124.5 70.4164 -417.149 423.05 
20995.5 1
15265300 16344.6 -15199 1122.12 -24.6176 -215.105 216.509 
20996 1
15265300 16578 -14811.1 1123 448.798 745.913 870.521 
20996.5 1
15265300 16727.2 -14382.6 1108.5 297.311 853.586 903.882 
20997 1
15265300 16703.6 -14305 1095.36 -50.2418 165.16 172.632 
20997.5 1
15265300 16658.9 -14358.9 1075.9 -88.5869 -106.733 138.707 
20998 1
15265300 16647.9 -14696.2 1050.5 -21.7885 -666.7 667.056 
20998.5 1
15265300 16571.8 -14890.1 1066.5 -151.946 -386.976 415.738 
20999 1
15265300 16529.1 -14992.6 1090.43 -86.7763 -208.649 225.974 
20999.5 1
15265300 16547.6 -15082.1 1092.86 38.5535 -187.388 191.313 
21000 1
15265300 16531 -15144.4 1092.38 -31.1493 -116.978 121.054 
21000.5 1
15265300 16478 -14926.7 1089.29 -105.368 432.725 445.369 
21001 1
15265300 16333.8 -14186.9 1094.75 -293.788 1506.8 1535.17 
21001.5 1
15265300 15876.2 -13395 1102 -913.174 1580.59 1825.42 
21002 1
15265300 15738.9 -13258.5 1102.62 -274.202 272.455 386.547 
21002.5 1
15265300 15695.8 -13248.4 1105.5 -84.5588 19.8529 86.8581 
21003 1
15265300 15522.4 -13682.4 1125.71 -357.364 -894.956 963.667 
21003.5 1
15265300 15515.3 -14031 1231.57 -14.518 -708.479 708.627 
21004 1
15265300 15405.4 -14160.2 1260.12 -228.505 -268.711 352.732 
21004.5 1
15265300 15574.1 -13809 1261.62 320.817 667.776 740.843 
21005 1
15265300 15935.6 -13352.7 1253.86 733.157 925.529 1180.73 
21005.5 1
15265300 15904.4 -13454.4 1251.43 -66.6871 -217.804 227.784 
21006 1
15265300 15836.5 -13287.8 1251 -129.142 316.879 342.184 
21006.5 1
15265300 15800.3 -13126.3 1251 -71.5697 319.099 327.027 
21007 1
15265300 15705 -13135.2 1251 -192.496 -18.1097 193.346 
21007.5 1
15265300 15729.4 -13137.3 1251 47.4341 -3.95284 47.5985 
21008 1
15265300 15802.1 -13214.4 1251.29 149.926 -159.057 218.58 
21008.5 1
15265300 15792.4 -13582 1253.29 -19.9063 -753.22 753.483 
21009 1
15265300 15804.7 -13983.9 1265.86 24.9203 -815.126 815.507 
21009.5 1
15265300 15906 -14163.3 1284.43 199.381 -353.206 405.595 
21010 1
15265300 16409.4 -14777.3 1273.43 979.433 -1194.55 1544.75 
21010.5 1
15265300 16663 -15264.1 1240.57 485.769 -932.677 1051.6 
21011 1
15265300 16624 -15232.9 1232 -76.9231 61.7075 98.6153 
21011.5 1
15265300 16532 -14917.9 1202.43 -196.162 671.642 699.702 
21012 1
15265300 16647.1 -14602.8 1175.12 222.679 609.492 648.896 
21012.5 1
15265300 16617.3 -14432.7 1155.17 -61.2997 349.966 355.294 
21013 1
15265300 16590.6 -14406.1 1139.5 -53.4167 53.0833 75.3072 
21013.5 1
15265300 16577.9 -14378 1123.14 -24.8402 54.7179 60.0923 
21014 1
15265300 16511 -14308.4 1107 -140.162 145.852 202.282 
21014.5 1
15265300 16590.9 -14247.1 1094.62 156.311 119.968 197.042 
21015 1
15265300 16413.4 -14326.6 1097.71 -354.184 -158.576 388.063 
21015.5 1
15265300 16231 -14512.9 1095 -386.501 -394.673 552.404 
21016 1
15265300 16124.1 -14663.5 1088 -203.184 -286.393 351.148 
21016.5 1
15265300 16125.7 -14770.7 1095 3.16591 -213.574 213.598 
21017 1
15265300 15845.6 -14702 1098 -557.947 136.881 574.492 
21017.5 1
15265300 15671.3 -14685.1 1097.14 -342.513 33.1182 344.111 
21018 1
15265300 15591.7 -14363.6 1112.14 -160.75 649.639 669.232 
21018.5 1
15265300 15446.9 -14123.9 1109.29 -301.158 498.366 582.293 
21019 1
15265300 15375.3 -14016.1 1098.57 -147.266 221.634 266.1 
21019.5 1
15265300 15408.9 -14205.4 1091.75 64.3473 -362.514 368.18 
21020 1
15265300 15528.3 -14422.9 1107 231.416 -421.477 480.829 
21020.5 1
15265300 15525.7 -14132.9 1103.29 -5.37956 606.695 606.718 
21021 1
15265300 15498.9 -13961 1089 -55.7202 356.55 360.878 
21021.5 1
15265300 15568.2 -13795.2 1125.12 129.464 309.235 335.242 
21022 1
15265300 15798.6 -13706.7 1146.86 440.385 169.284 471.801 
21022.5 1
15265300 15895.1 -14057.4 1155.57 195.489 -709.948 736.371 
21023 1
15265300 16270.6 -14603.1 1156.43 749.358 -1089.25 1322.12 
21023.5 1
15265300 16583.3 -14815.5 1146 698.129 -474.011 843.843 
21024 1
15265300 16852.2 -14817.2 1132.8 430.876 -2.72436 430.885 
21024.5 1
15265300 16922 -14710.9 1127.14 159.725 243.347 291.085 
21025 1
15265300 16972.2 -14533.8 1114.17 110.015 388.21 403.498 
21025.5 1
15265300 16492.7 -14381.7 1103.57 -966.638 306.692 1014.12 
21026 1
15265300 15878.4 -14195.3 1096.86 -1258.78 382.026 1315.48 
21026.5 1
15265300 15690.6 -14123.8 1077.38 -369.692 140.818 395.603 
21027 1
15265300 15720.3 -14244.7 1061.43 56.9304 -232.177 239.055 
21027.5 1
15265300 15714.1 -14364.7 1064.14 -12.0922 -236.22 236.53 
21028 1
15265300 15838.9 -14363.3 1076.14 248.931 2.85144 248.947 
21028.5 1
15265300 15664.9 -14367 1099.57 -372.591 -7.9535 372.676 
21029 1
15265300 15486.9 -14365 1099.71 -357.43 4.01606 357.452 
21029.5 1
15265300 15463.4 -14272.6 1086 -45.3323 178.33 184.002 
21030 1
15265300 15456.7 -14496.1 1087.71 -13.0092 -436.558 436.752 
21030.5 1
15265300 15355.9 -14263.9 1094.57 -210.119 483.929 527.576 
21031 1
15265300 15288.7 -14086.1 1096.57 -135.096 357.574 382.244 
21031.5 1
15265300 15453.4 -14105.5 1152.38 322.232 -37.8809 324.451 
21032 1
15265300 15433.9 -13900.1 1150.43 -39.59 416.546 418.423 
21032.5 1
15265300 15403 -13946.4 1157.62 -59.8007 -89.5972 107.721 
21033 1
15265300 15076.9 -13986.4 1164.71 -636.998 -78.2296 641.783 
21033.5 1
15265300 14685.1 -13490.4 1187.14 -775.672 982.178 1251.54 
21034 1
15265300 14448.8 -13334.7 1259 -496.449 327.231 594.593 
21034.5 1
15265300 14512.1 -13328.4 1305.25 123.617 12.2884 124.226 
21035 1
15265300 14717.5 -13339.2 1334.33 410.75 -21.5833 411.317 
21035.5 1
15265300 14973.9 -13284.5 1352.62 520.03 110.886 531.721 
21036 1
15265300 15074.4 -12781.9 1350 193.001 964.766 983.881 
21036.5 1
15265300 14748.1 -12650 1352 -682.606 275.852 736.237 
