# Supplementary material for: Intrinsic group behaviour II: On the dependence of triad spatial dynamics on social and personal features; and on the effect of social interaction on small group dynamics
Source: PLoS One. 2019 Dec 3;14(12):e0225704. doi: 10.1371/journal.pone.0225704 (PMC6890182; doi:10.1371/journal.pone.0225704)
Supplement: S4 Data Set — (ZIP) [file pone.0225704.s004.zip › set_3_nint/group_traj_triad_noint/traj_3_0217_41.dat]

3 15351501 15343600 15334301 0 0 0 1 3 1 0 30 30 30 1755.23 1771.64 1742.55 
20623.5 1
15334301 -15780.5 12888.7 1098.5 0 0 0 
20624 1
15334301 -15669.2 12481.4 1093.12 244.505 -895.147 927.939 
20624.5 1
15334301 -15459 11921.6 1244.86 422.189 -1124.1 1200.77 
20625 1
15334301 -14912.1 11464.9 1392.5 1039.69 -868.244 1354.55 
20625.5 1
15334301 -14483 11143.6 1484.29 879.355 -658.409 1098.53 
20626 1
15334301 -14104.2 10816.9 1316.88 782.541 -674.993 1033.43 
20626.5 1
15334301 -13617.4 10635.7 1320 947.123 -352.453 1010.58 
20627 1
15334301 -13017.7 10461.9 1466.86 1187.55 -344.272 1236.45 
20627.5 1
15334301 -12538.3 10222 1435.71 984.453 -492.52 1100.78 
20628 1
15334301 -12090.8 9863.25 1510.38 862.304 -691.233 1105.16 
20628.5 1
15334301 -11781.7 9420 1459.43 605.952 -869.118 1059.5 
20629 1
15334301 -11582.9 8906.14 1521.43 404.181 -1044.43 1119.9 
20629.5 1
15334301 -11327.4 8365.71 1511.86 532.143 -1125.89 1245.32 
20630 1
15334301 -10989.8 7984.5 1530.38 649.382 -733.104 979.356 
20630.5 1
15334301 -10571.6 7572.14 1520 805.739 -794.522 1131.58 
20631 1
15334301 -10320.9 7340.57 1554.29 531.174 -490.617 723.085 
20631.5 1
15334301 -9848.38 7037.25 1442.25 937.465 -601.828 1114.02 
20632 1
15334301 -9304.57 6749.57 1500.71 1043.77 -552.166 1180.82 
20632.5 1
15334301 -8774.86 6593.71 1571.71 1105.88 -325.38 1152.75 
20633 1
15334301 -8314.29 6463.57 1484.43 928.571 -262.385 964.93 
20633.5 1
15334301 -7966.57 6241.14 1551.57 709.621 -453.936 842.389 
20634 1
15334301 -7614 6044 1378 723.966 -404.811 829.457 
20634.5 1
15334301 -7132.88 5932 1369.62 912.951 -212.524 937.361 
20635 1
15334301 -6664.86 5865 1536.57 939.795 -134.538 949.376 
20635.5 1
15334301 -6137.38 5855.38 1439.25 1057.08 -19.2886 1057.25 
20636 1
15334301 -5776.75 5769.38 1302.88 689.532 -164.436 708.867 
20636.5 1
15334301 -5472.22 5911.44 1165.44 646.556 301.634 713.454 
20637 1
15334301 -4586.56 5728 1452.89 1719.74 -356.203 1756.24 
20637.5 1
15334301 -4183.43 5491.14 1626.14 817.702 -480.44 948.398 
20638 1
15334301 -3647.25 5344.62 1670.75 1085.38 -296.595 1125.18 
20638.5 1
15334301 -3190.29 5159.14 1648.71 919.445 -373.204 992.301 
20639 1
15334301 -2660.57 5005.86 1733.86 1067.97 -309.044 1111.79 
20639.5 1
15334301 -2342.38 4932 1753 625.14 -145.102 641.759 
20640 1
15334301 -1908.14 4890.86 1779.43 873.707 -82.7824 877.62 
20640.5 1
15334301 -1446.75 4915.88 1845.75 890.72 48.297 892.028 
20641 1
15334301 -1063.86 4885.29 1863.57 765.786 -61.1786 768.226 
20641.5 1
15334301 -690.571 4763.57 1829.57 789.188 -257.324 830.08 
20642 1
15334301 -361.286 4646.57 1844.43 669.28 -237.805 710.272 
20642.5 1
15334301 -9.875 4434.75 1865.25 690.394 -416.152 806.118 
20643 1
15334301 300.5 4346.5 1809.75 593.451 -168.738 616.974 
20643.5 1
15334301 705.857 4347.29 1763.71 793.263 1.5376 793.264 
20644 1
15334301 1007.71 4429 1741 646.375 174.977 669.64 
20644.5 1
15334301 1263.5 4593 1749.5 508.52 326.044 604.067 
20645 1
15334301 1410.86 4783.57 1760 288.37 372.938 471.424 
20645.5 1
15334301 1408.38 4923 1766 -4.98422 279.977 280.021 
20646 1
15334301 1237.14 5235 1764.43 -328.661 598.848 683.108 
20646.5 1
15334301 1111.86 5614.14 1773.14 -250.071 756.772 797.019 
20647 1
15334301 859.571 6030.86 1810 -485.165 801.374 936.795 
20647.5 1
15334301 711.286 6296.29 1805.57 -306.375 548.406 628.184 
20648 1
15334301 659.571 6542.57 1801.29 -107.069 509.908 521.028 
20648.5 1
15334301 615.286 6754.43 1798 -89.1061 426.272 435.486 
20649 1
15334301 494.857 6757 1786.29 -244.277 5.21588 244.333 
20649.5 1
15334301 555.286 6982.29 1797.57 122.822 457.898 474.084 
20650 1
15334301 758.5 7142.12 1810.38 386.339 303.877 491.527 
20650.5 1
15334301 805.167 7132.83 1814.83 95.0441 -18.924 96.9098 
20651 1
15334301 780.375 7181.88 1825.75 -50.5952 100.085 112.147 
20651.5 1
15334301 741 7033.86 1848.71 -75 -281.939 291.744 
20652 1
15334301 686.143 7035.86 1843.29 -106.519 3.88349 106.589 
20652.5 1
15334301 696.333 7024.33 1840.67 21.0547 -23.8095 31.7835 
20653 1
15334301 769.286 6966.29 1827.86 154.233 -122.722 197.101 
20653.5 1
15334301 679.571 6927.14 1821.14 -176.603 -77.0529 192.68 
20654 1
15334301 634 6816 1835.14 -91.5089 -223.178 241.21 
20654.5 1
15334301 732.286 6724.29 1851.14 200.993 -187.555 274.909 
20655 1
15334301 694.714 6633.57 1838.43 -71.9759 -173.782 188.098 
20655.5 1
15334301 860 6665.86 1881.86 318.47 62.2075 324.488 
20656 1
15334301 914 6651.43 1865.71 110.883 -29.6275 114.773 
20656.5 1
15334301 811.714 6646.29 1840.71 -203.351 -10.2244 203.608 
20657 1
15334301 944.286 6641.14 1834.57 264.614 -10.2652 264.813 
20657.5 1
15334301 972.571 6645.86 1812.14 57.6084 9.6014 58.403 
20658 1
15334301 972.857 6637.71 1798.71 0.560224 -15.9664 15.9762 
20658.5 1
15334301 902.167 6658 1797 -149.768 42.9782 155.813 
20659 1
15334301 713.571 6847.29 1817.57 -389.66 391.086 552.072 
20659.5 1
15334301 437.143 7022.86 1817.86 -519.603 330.021 615.549 
20660 1
15334301 337.286 7012.71 1818.86 -196.183 -19.927 197.192 
20660.5 1
15334301 470.429 7071.43 1817.86 266.819 117.664 291.612 
20661 1
15334301 751.286 7375.57 1812.43 550.7 596.359 811.735 
20661.5 1
15334301 874 7436.17 1825.5 253.542 125.197 282.768 
20662 1
15334301 907.857 7495.57 1829.57 72.8111 127.752 147.044 
20662.5 1
15334301 977 7499.43 1811.57 134.781 7.5188 134.991 
20663 1
15334301 1067.57 7495 1799.71 170.889 -8.3558 171.094 
20663.5 1
15334301 1050.57 7317.57 1807.29 -34 -354.857 356.482 
20664 1
15334301 871.667 7119.83 1833.5 -347.388 -383.957 517.785 
20664.5 1
15334301 897.143 7095 1855.14 51.2599 -49.9665 71.5837 
20665 1
15334301 645.833 6804.83 1849.67 -540.451 -624.014 825.518 
20665.5 1
15334301 597.143 6780.57 1865 -101.65 -50.6512 113.571 
20666 1
15334301 490.143 6453 1872.14 -203.036 -621.578 653.898 
20666.5 1
15334301 381.5 6166.67 1844 -214.709 -565.876 605.24 
20667 1
15334301 306 6171 1817.86 -154.082 8.84354 154.335 
20667.5 1
15334301 205 6260.67 1796.5 -206.967 183.743 276.762 
20668 1
15334301 152.571 6373.43 1776 -103.614 222.85 245.76 
20668.5 1
15334301 150.429 6363 1760 -4.26864 -20.774 21.2081 
20669 1
15334301 159.857 6444.29 1741.43 18.2724 157.53 158.587 
20669.5 1
15334301 121.286 6349.71 1742.29 -74.1758 -181.868 196.413 
20670 1
15334301 142.714 6362.71 1747.71 42.517 25.7937 49.7293 
20670.5 1
15334301 214.714 6438.29 1738.57 146.939 154.227 213.019 
20671 1
15334301 100.429 6437.43 1745 -227.208 -1.70406 227.215 
20671.5 1
15334301 -10.8333 6359.67 1757.33 -235.226 -164.401 286.983 
20672 1
15334301 119.857 6498 1756 270.581 286.404 394.007 
20672.5 1
15334301 441.714 6449.71 1741.43 610.735 -91.6237 617.569 
20673 1
15334301 606.5 6474.33 1715 336.297 50.243 340.03 
20673.5 1
15334301 748.143 6763.29 1752.57 289.658 590.905 658.081 
20674 1
15334301 865.167 6983.83 1813.5 238.338 449.18 508.496 
20674.5 1
15334301 907.714 6983.14 1822.86 85.7815 -1.39209 85.7928 
20675 1
15334301 976.571 6881.43 1814 127.043 -187.665 226.623 
20675.5 1
15334301 1017.83 6834 1806.5 85.9623 -98.8095 130.969 
20676 2
15343600 173.25 6519 1035.5 0 0 0 
15334301 948.143 6837.43 1802.14 -143.989 7.08383 144.163 
20676.5 2
15343600 253.571 6516.57 1095.14 193.546 -5.85198 193.634 
15334301 1119 6911.57 1809.43 323.593 140.422 352.748 
20677 2
15343600 -55.1429 6822.86 1078.71 -613.746 608.918 864.561 
15334301 1040.71 7022 1814 -155.638 219.54 269.111 
20677.5 2
15343600 -183.143 6829.86 1092.43 -250 13.6719 250.374 
15334301 798.857 7321.57 1795 -472.377 585.1 751.986 
20678 2
15343600 -138 6786.86 1099.71 93.0781 -88.6598 128.546 
15334301 692 7488.57 1776 -220.324 344.33 408.786 
20678.5 2
15343600 -149.571 6688.57 1100 -23.0048 -195.399 196.749 
15334301 813.857 7436 1793.43 242.261 -104.516 263.844 
20679 2
15343600 -117.429 6748.43 1100 64.6738 120.437 136.703 
15334301 1085 7378.71 1782.86 545.559 -115.263 557.602 
20679.5 2
15343600 145.429 7012.43 1100 548.762 551.148 777.756 
15334301 1225.86 7381.86 1749.57 294.065 6.56129 294.138 
20680 2
15343600 420.286 6988.86 1102.57 555.267 -47.619 557.305 
15334301 1240 7486.29 1737 28.5714 210.967 212.893 
20680.5 2
15343600 643.571 6831.14 1112.43 427.75 -302.135 523.694 
15334301 1244.71 7533 1746.57 9.0312 89.491 89.9455 
20681 2
15343600 766.667 6925.67 1301 243.271 186.806 306.72 
15334301 1125.67 7524.17 1753.17 -235.272 -17.4572 235.919 
20681.5 2
15343600 882.286 6966.14 1664.86 240.372 84.1501 254.676 
15334301 989.714 7514.14 1767 -282.645 -20.8395 283.412 
20682 2
15343600 1175.29 7014 1761.29 605.372 98.8784 613.394 
15334301 955.857 7501.43 1761.71 -69.9528 -26.2692 74.7226 
20682.5 2
15343600 1345.14 7021.43 1771.43 342.454 14.977 342.781 
15334301 967.571 7382 1757 23.6175 -240.783 241.939 
20683 2
15343600 1388.57 7137.57 1800.14 86.3391 230.9 246.514 
15334301 892.429 7127.71 1780.86 -149.389 -505.538 527.149 
20683.5 2
15343600 1341.86 7278.29 1781.57 -93.4286 281.429 296.532 
15334301 838.143 6873.14 1834.29 -108.571 -509.143 520.59 
20684 2
15343600 1285.5 7339.88 1779.88 -106.134 115.987 157.218 
15334301 715.75 7000.62 1836.12 -230.495 240.079 332.815 
20684.5 2
15343600 1262.67 7381.67 1772.17 -46.5986 85.2891 97.1888 
15334301 628 7144.17 1836.67 -179.082 292.942 343.344 
20685 2
15343600 1202 7373.43 1763.14 -126.918 -17.2345 128.083 
15334301 656.714 7144.14 1830.57 60.0717 -0.049811 60.0717 
20685.5 2
15343600 1098.43 7240.71 1791.14 -200.332 -256.701 325.619 
15334301 495.286 7140.57 1827.86 -312.241 -6.90799 312.317 
20686 2
15343600 998.286 7482.14 1775 -192.953 465.18 503.611 
15334301 518.571 7015 1828.86 44.8665 -241.949 246.074 
20686.5 2
15343600 992.857 7395.86 1768.71 -10.4597 -166.254 166.582 
15334301 690.286 6889.86 1827.86 330.856 -241.123 409.397 
20687 2
15343600 1020.33 7282.17 1767 58.5846 -242.41 249.389 
15334301 840.5 6526.83 1826 320.286 -774.038 837.686 
20687.5 2
15343600 962 7247.29 1753.43 -121.024 -72.3671 141.01 
15334301 836.143 6362.14 1821.71 -9.03971 -341.681 341.801 
20688 2
15343600 961 7302.14 1734.29 -1.99203 109.277 109.295 
15334301 622.857 6342 1823.71 -424.872 -40.1252 426.762 
20688.5 2
15343600 1020.43 7296.86 1777.29 118.384 -10.5293 118.851 
15334301 327.571 6349.71 1838.43 -588.219 15.3671 588.419 
20689 2
15343600 1044.71 7010 1807.29 48.2817 -570.293 572.333 
15334301 210.429 6560.29 1829.86 -232.888 418.631 479.05 
20689.5 2
15343600 1119 6943.14 1810 151.914 -136.722 204.379 
15334301 177.571 6483.57 1814.71 -67.1925 -156.88 170.664 
20690 2
15343600 1121 7268.43 1813.14 3.82409 621.961 621.973 
15334301 65.7143 6294.86 1807.71 -213.876 -360.83 419.454 
20690.5 2
15343600 909 7433.14 1815.14 -406.91 316.15 515.293 
15334301 83.4286 6265 1816.57 34.0005 -57.3074 66.6346 
20691 2
15343600 831.286 7334.14 1824 -155.429 -198 251.718 
15334301 280.714 6518.29 1802.43 394.571 506.571 642.107 
20691.5 2
15343600 820.333 7351.83 1801.67 -21.4332 34.6193 40.7171 
15334301 345.833 6653.17 1801.33 127.435 263.955 293.107 
20692 2
15343600 993.333 7437.67 1783.33 382.743 189.897 427.263 
15334301 386.667 6717 1792.5 90.3392 141.224 167.647 
20692.5 2
15343600 1104.43 7508 1788 229.536 145.317 271.668 
15334301 592.286 6928.71 1812.57 424.833 437.426 609.774 
20693 2
15343600 1161.57 7578.29 1785.57 116.144 142.857 184.113 
15334301 684 6930.86 1808.14 186.411 4.3554 186.462 
20693.5 2
15343600 1161.71 7555.14 1776.86 0.274725 -44.5055 44.5063 
15334301 824.143 6893.43 1804 269.505 -71.978 278.952 
20694 2
15343600 1063.71 7530 1778.29 -183.865 -47.1723 189.82 
15334301 643.143 6916.29 1794.71 -339.587 42.8839 342.284 
20694.5 2
15343600 942.571 7279.43 1840.14 -245.228 -507.23 563.399 
15334301 453 6942.57 1788.14 -384.905 53.2099 388.565 
20695 2
15343600 963.5 7070.5 1830.33 42.1947 -421.227 423.335 
15334301 377.667 6978 1783.33 -151.882 71.4286 167.839 
20695.5 2
15343600 900.714 6882.86 1814 -127.613 -381.388 402.171 
15334301 282 6456.71 1776.71 -194.444 -1059.52 1077.22 
20696 2
15343600 695.667 6676.83 1803.83 -426.294 -428.324 604.308 
15334301 208.667 6166.83 1774.5 -152.46 -602.663 621.649 
20696.5 2
15343600 728.75 6671.62 1798.62 63.4997 -9.9968 64.2818 
15334301 205.875 6195.88 1772 -5.35829 55.7422 55.9991 
20697 2
15343600 626.571 6961.29 1792.14 -199.179 564.641 598.741 
15334301 194 6332.43 1787 -23.1481 266.186 267.191 
20697.5 2
15343600 596.143 7083.43 1796.43 -61.7212 247.754 255.327 
15334301 153.143 6572 1778.71 -82.8745 485.946 492.962 
20698 2
15343600 982.143 7443.71 1784 767.396 716.274 1049.74 
15334301 247.714 6836.86 1756.43 188.015 526.555 559.115 
20698.5 2
15343600 992 7520 1770.86 19.4805 150.762 152.016 
15334301 440.571 7158.86 1753.71 381.141 636.364 741.773 
20699 2
15343600 1161.67 7575.83 1779.67 344.151 113.252 362.307 
15334301 542.833 7248.67 1743.67 207.428 182.169 276.065 
20699.5 2
15343600 1238.86 7502.57 1781.29 152.55 -144.786 210.32 
15334301 589.571 7273.29 1752.71 92.3678 48.6542 104.398 
20700 2
15343600 1277.14 7482.29 1786.57 76.5714 -40.5714 86.6558 
15334301 543.571 7107.14 1759.71 -92 -332.286 344.787 
20700.5 2
15343600 1270.67 7304.83 1795.17 -13.4921 -369.692 369.939 
15334301 369.667 6612.17 1750.5 -362.302 -1031.2 1092.99 
20701 2
15343600 1247.57 7249.43 1795.57 -47.8162 -114.71 124.277 
15334301 253.857 6429.14 1761.57 -239.771 -378.931 448.419 
20701.5 2
15343600 862.714 6899.57 1772.71 -723.416 -657.626 977.652 
15334301 258.714 6352.29 1771.57 9.12997 -144.468 144.757 
20702 2
15343600 708.714 6569.29 1784.29 -297.297 -637.617 703.521 
15334301 252.714 6158 1765 -11.583 -375.069 375.248 
20702.5 2
15343600 611.167 6485 1813.83 -198.268 -171.312 262.027 
15334301 76 5960 1764 -359.175 -402.439 539.411 
20703 2
15343600 518 6565.83 1808.5 -199.5 173.091 264.123 
15334301 26.1667 6104.5 1762.83 -106.709 309.422 327.305 
20703.5 2
15343600 380.857 6655.86 1810.57 -261.723 171.801 313.073 
15334301 -76.4286 6436.71 1765 -195.792 633.997 663.541 
20704 2
15343600 266.833 6922.5 1805.33 -227.139 531.161 577.689 
15334301 -40.8333 6454.33 1760.33 70.9068 35.0977 79.1178 
20704.5 2
15343600 248.286 7244.71 1805.43 -36.874 640.585 641.645 
15334301 56 6341.71 1763.57 192.512 -223.895 295.279 
20705 2
15343600 253.833 7465 1798.83 10.9854 436.209 436.348 
15334301 331.667 6002.67 1761.5 545.875 -671.381 865.293 
20705.5 2
15343600 214.167 7382.5 1798.83 -85.1216 -177.039 196.439 
15334301 666.167 5636.17 1766.5 717.811 -786.481 1064.8 
20706 2
15343600 187.143 6737.71 1787.71 -52.678 -1256.89 1258 
15334301 982.714 5457.43 1775.29 617.052 -348.417 708.624 
20706.5 2
15343600 661.667 6315.17 1751.5 945.267 -841.728 1265.72 
15334301 1223.17 5202.5 1763.17 478.989 -507.826 698.081 
20707 2
15343600 1238.67 5781.5 1732.17 1227.66 -1135.46 1672.25 
15334301 1397.83 4798.83 1791.33 371.631 -858.865 935.82 
20707.5 2
15343600 1889 5353.29 1708.86 1248.24 -821.908 1494.54 
15334301 1715.71 4310.43 1810.57 610.136 -937.437 1118.51 
20708 2
15343600 2255.5 4953.5 1725.17 715.82 -780.831 1059.29 
15334301 1973.5 3992.67 1759.83 503.488 -620.629 799.175 
20708.5 2
15343600 2499.5 4507.17 1730.33 498.978 -912.747 1040.23 
15334301 2233.33 3673 1757.17 531.357 -653.715 842.427 
20709 2
15343600 2759.43 4029.14 1694.86 518.82 -954.139 1086.07 
15334301 2515.43 3236.71 1726.29 563.064 -870.83 1037.01 
20709.5 2
15343600 3119 3503 1662.83 714.854 -1046.01 1266.95 
15334301 2663.17 2766.83 1686 293.714 -934.157 979.243 
20710 2
15343600 3461.43 3129 1715.86 687.608 -751.004 1018.24 
15334301 2965 2316.86 1658.43 606.091 -903.567 1088.02 
20710.5 2
15343600 3769 2768.33 1715.67 612.692 -718.459 944.233 
15334301 3362 1978.83 1649.67 790.837 -673.354 1038.67 
20711 2
15343600 4234.57 2387.71 1673 944.364 -772.047 1219.79 
15334301 3699.57 1638.57 1617.71 684.729 -690.186 972.22 
20711.5 2
15343600 4657.67 1960.67 1622.83 821.544 -829.219 1167.28 
15334301 4143.17 1281.17 1643 861.35 -693.99 1106.14 
20712 2
15343600 5012.43 1695.43 1581.86 716.691 -535.835 894.854 
15334301 4515.29 943.286 1710.43 751.756 -682.588 1015.41 
20712.5 2
15343600 5524 1269 1608.67 1015.02 -846.088 1321.41 
15334301 4986 698 1723 933.957 -486.678 1053.15 
20713 2
15343600 6002 936.429 1652 977.505 -680.105 1190.82 
15334301 5477 463.857 1725.14 1004.09 -478.82 1112.41 
20713.5 2
15343600 6274.17 748.5 1688.17 548.723 -378.888 666.823 
15334301 5860.17 137.333 1720.33 772.513 -658.314 1014.97 
20714 2
15343600 6645.43 352 1672.29 720.897 -769.903 1054.72 
15334301 6160.43 -349.143 1710.29 583.033 -944.614 1110.06 
20714.5 2
15343600 7006.17 -69.1667 1694.67 730.239 -852.564 1122.55 
15334301 6386.83 -767.167 1719.67 458.309 -846.202 962.344 
20715 3
15351501 8264.25 -535 1491.5 0 0 0 
15343600 7380.29 -589.143 1704.43 723.635 -1005.76 1239.03 
15334301 6786.71 -1231.57 1743.43 773.464 -898.268 1185.38 
20715.5 3
15351501 8636.33 -724.333 1542.17 958.978 -487.973 1075.99 
15343600 7766.83 -1105.83 1708 760.921 -1017.11 1270.24 
15334301 7197.33 -1765.5 1753.17 808.305 -1051.04 1325.91 
20716 3
15351501 8967.67 -1184.5 1584 696.078 -966.737 1191.26 
15343600 8115.67 -1480.67 1738.17 732.843 -787.465 1075.71 
15334301 7611.5 -2034.67 1781.33 870.098 -565.476 1037.71 
20716.5 3
15351501 9436 -1724.14 1637.43 951.897 -1096.84 1452.29 
15343600 8533 -1949.86 1811.29 848.238 -953.639 1276.3 
15334301 8096.43 -2459.71 1765.71 985.627 -863.918 1310.65 
20717 3
15351501 9777.83 -2111.17 1633.33 676.898 -766.384 1022.51 
15343600 8830.83 -2162 1758.5 589.769 -420.085 724.085 
15334301 8459.5 -2889.83 1711.67 718.953 -851.721 1114.6 
20717.5 3
15351501 10224.9 -2587.71 1706.86 869.696 -927.135 1271.2 
15343600 9251.86 -2552.43 1738.43 819.112 -759.589 1117.1 
15334301 8822.86 -3253.29 1651.57 706.921 -707.106 999.868 
20718 3
15351501 10607 -3040.83 1706.67 786.302 -932.344 1219.65 
15343600 9709.17 -2985.17 1747.67 940.966 -890.408 1295.47 
15334301 9244 -3586.5 1689.83 866.549 -685.626 1104.98 
20718.5 3
15351501 10957.6 -3408.29 1680.71 691.462 -724.758 1001.7 
15343600 10097.3 -3365.43 1739.57 765.521 -750.023 1071.71 
15334301 9614.86 -3856.14 1746 731.474 -531.84 904.382 
20719 3
15351501 11319.7 -3731.5 1637.5 738.97 -659.621 990.543 
15343600 10478 -3584.83 1685.83 776.968 -447.765 896.757 
15334301 9940.5 -4052.5 1689 664.577 -400.729 776.045 
20719.5 3
15351501 11631.2 -4150.67 1660.83 664.179 -893.746 1113.51 
15343600 10839 -3940 1635 769.723 -757.285 1079.79 
15334301 10305.8 -4318.33 1694.33 778.962 -566.809 963.356 
20720 3
15351501 12075.8 -4530.67 1698.17 889.333 -760 1169.83 
15343600 11246.3 -4294.5 1677 814.667 -709 1079.98 
15334301 10732.2 -4709 1698.33 852.667 -781.333 1156.51 
20720.5 3
15351501 12497.1 -5000.43 1653.71 804.026 -896.492 1204.22 
15343600 11612 -4678.43 1688.43 697.837 -732.688 1011.83 
15334301 11132.9 -5031.14 1710 764.676 -614.776 981.163 
20721 3
15351501 13077.6 -5542.86 1668.71 1099.3 -1027.33 1504.61 
15343600 11930 -5032.57 1706.29 602.273 -670.725 901.446 
15334301 11455.9 -5430.43 1736.43 611.742 -756.223 972.678 
20721.5 3
15351501 13416 -5969.17 1662.67 653.337 -822.991 1050.79 
15343600 12355.5 -5422.17 1728.5 821.429 -752.114 1113.74 
15334301 11833.8 -5875 1763.5 729.684 -858.246 1126.51 
20722 3
15351501 13755.2 -6306 1674.83 693.592 -688.821 977.519 
15343600 12713.5 -5813 1742.67 732.106 -799.25 1083.87 
15334301 12201 -6340.5 1730.67 750.852 -951.943 1212.42 
20722.5 3
15351501 14063.8 -6642 1673.67 648.459 -705.882 958.525 
15343600 13015.8 -6062.5 1762.17 635.154 -524.16 823.507 
15334301 12557.2 -6603 1774.67 748.249 -551.471 929.514 
20723 3
15351501 14504.6 -6867.43 1715.57 883.243 -451.761 992.071 
15343600 13344.1 -6298.86 1777.57 657.935 -473.662 810.699 
15334301 12910.4 -6798.71 1792 707.94 -392.213 809.327 
20723.5 3
15351501 14795 -7227.17 1748.33 586.724 -726.744 934.025 
15343600 13647.3 -6526.83 1754.33 612.506 -460.558 766.34 
15334301 13181.2 -6976 1759.5 546.946 -358.153 653.776 
20724 3
15351501 15155 -7763.71 1734 707.269 -1054.12 1269.41 
15343600 14022.7 -6718.29 1721.43 737.487 -376.134 827.867 
15334301 13466.1 -7117 1761.43 559.875 -277.014 624.657 
20724.5 3
15351501 15489.3 -8198.5 1753.83 639.261 -831.33 1048.7 
15343600 14369.7 -6954 1681.67 663.389 -450.697 802.005 
15334301 13773.7 -7299.33 1771.83 588 -348.63 683.583 
20725 3
15351501 15753.7 -8680 1746.5 566.024 -1031.05 1176.2 
15343600 14717.7 -7209.33 1689 745.182 -546.752 924.248 
15334301 14085.7 -7494.17 1780.83 668.094 -417.202 787.659 
20725.5 3
15351501 16074.1 -8992 1747.57 618.68 -602.317 863.452 
15343600 15157 -7687.71 1710.86 848.134 -923.515 1253.88 
15334301 14460.7 -7684.71 1796 724.03 -367.853 812.118 
20726 3
15351501 16435.5 -9424.67 1796.67 714.145 -855.072 1114.07 
15343600 15591 -8084.5 1740.67 857.708 -784.161 1162.14 
15334301 14746 -7941.67 1789.67 563.806 -507.811 758.781 
20726.5 3
15351501 16691 -9639.33 1757.83 541.314 -454.802 707.012 
15343600 15929.8 -8448.33 1744.67 717.867 -770.833 1053.34 
15334301 15098.2 -8425.83 1745 746.116 -1025.78 1268.43 
20727 3
15351501 16960.7 -10058.7 1742.14 521.691 -811.182 964.457 
15343600 16284.9 -8693.14 1739 686.7 -473.519 834.133 
15334301 15471.1 -8734.71 1758.57 721.424 -597.449 936.695 
20727.5 3
15351501 17180.7 -10563.3 1755.83 433.831 -995.304 1085.74 
15343600 16392.8 -8747.33 1719.33 212.971 -106.885 238.287 
15334301 15796.2 -8915 1724.67 641.073 -355.593 733.09 
20728 3
15351501 17672 -10867 1781.33 1040.96 -643.362 1223.73 
15343600 16657.3 -9171.33 1715.33 560.381 -898.305 1058.76 
15334301 16107.8 -9116.67 1728.83 660.311 -427.26 786.487 
20728.5 3
15351501 18189 -11030 1785.14 1038.15 -327.309 1088.53 
15343600 16961 -9885.14 1737.43 609.772 -1433.35 1557.67 
15334301 16425.4 -9428.57 1721.43 637.741 -626.315 893.859 
20729 3
15351501 18742.1 -11218.4 1744.29 1033.91 -352.203 1092.25 
15343600 17381.1 -10333.6 1743.71 785.314 -838.184 1148.6 
15334301 16798.6 -9922.43 1719.57 697.463 -923.097 1156.96 
20729.5 3
15351501 19102.8 -11531.8 1725.67 736.103 -639.602 975.16 
15343600 17693.5 -10599.8 1738.67 637.464 -543.392 837.636 
15334301 17118.5 -10358.7 1724.33 652.915 -890.282 1104.04 
20730 3
15351501 19404.9 -11735.6 1709.71 601.641 -405.853 725.733 
15343600 18120.9 -10853.3 1758.43 851.309 -504.885 989.766 
15334301 17406.9 -10857.3 1802 574.417 -993.265 1147.4 
20730.5 3
15351501 19784.3 -11844 1685.67 771.293 -220.383 802.161 
15343600 18418.2 -11136.5 1742.17 604.288 -575.639 834.58 
15334301 17839 -11236.2 1751.5 878.339 -770.083 1168.12 
20731 3
15351501 20197.4 -12073.1 1669.14 806.827 -447.545 922.64 
15343600 18738.1 -11477.6 1742.57 624.953 -666.155 913.416 
15334301 18091.6 -11517.4 1781.43 493.304 -549.34 738.324 
20731.5 3
15351501 20614.8 -12204.7 1708 846.663 -266.783 887.7 
15343600 19027.7 -11811.2 1745 587.269 -676.664 895.968 
15334301 18476 -11832.8 1760.33 779.774 -639.766 1008.64 
20732 2
15351501 21017.4 -12432.3 1742.71 806.804 -456.15 926.826 
15343600 19316 -12191 1716.43 577.822 -761.189 955.661 
20732.5 2
15351501 21296 -12728.3 1756.83 568.513 -604.179 829.602 
15343600 19639.3 -12503.2 1725.83 659.864 -637.075 917.216 
20733 2
15351501 21517.4 -13006.1 1751 440.216 -552.305 706.28 
15343600 20033.3 -12867.4 1746.14 783.206 -724.179 1066.7 
20733.5 2
15351501 21824.3 -13294.5 1742.5 599.423 -563.198 822.496 
15343600 20406.2 -13270 1758.17 728.283 -786.272 1071.74 
20734 2
15351501 22185.4 -13517.6 1729.71 736.929 -455.248 866.207 
15343600 20891.6 -13560.7 1797.29 990.622 -593.294 1154.7 
20734.5 2
15351501 22601.7 -13820.8 1682 840.885 -612.65 1040.4 
15343600 21230 -13756.3 1792.33 683.694 -395.19 789.692 
20735 2
15351501 23021.9 -13965.3 1623.57 843.756 -290.065 892.223 
15343600 21606.3 -13898 1790.29 755.594 -284.471 807.37 
20735.5 2
15351501 23477 -14113.5 1618.67 915.78 -298.218 963.114 
15343600 22135.3 -14206.8 1727 1064.48 -621.395 1232.58 
20736 2
15351501 24001.9 -14362 1725.14 1019.14 -482.524 1127.6 
15343600 22632.3 -14466.6 1673.86 964.956 -504.346 1088.81 
20736.5 2
15351501 24500.8 -14543.5 1685.5 955.893 -347.701 1017.17 
15343600 23149.3 -14770.7 1681.67 990.513 -582.558 1149.13 
20737 2
15351501 24973.2 -14742.7 1686.17 958.08 -403.989 1039.77 
15343600 23670.7 -15081.3 1732.67 1057.47 -630.156 1230.99 
20737.5 2
15351501 25358.7 -14789.8 1665.33 808.176 -98.8819 814.203 
15343600 24072.5 -15317.8 1773.33 842.418 -495.807 977.493 
20738 2
15351501 25701.3 -14972.7 1670.5 709.455 -378.537 804.125 
15343600 24364.8 -15494.5 1761.17 605.245 -365.769 707.184 
20738.5 2
15351501 26146.9 -15170.9 1669.86 856.777 -381.136 937.726 
15343600 24802.6 -15755 1752.86 841.804 -500.962 979.59 
20739 2
15351501 26771.3 -15347.3 1608.83 1259.02 -355.799 1308.33 
15343600 25139.5 -16034.2 1729 679.291 -562.836 882.169 
20739.5 2
15351501 27303.4 -15555 1634.71 1079.3 -421.231 1158.59 
15343600 25669.6 -16358.9 1702.71 1075.2 -658.601 1260.87 
20740 2
15351501 27850.5 -15948 1640.17 1072.69 -770.588 1320.78 
15343600 26356.7 -16691.5 1765.17 1347.25 -652.241 1496.83 
20740.5 2
15351501 28346.6 -16363 1688.14 1000.14 -836.694 1303.97 
15343600 26985.7 -16960.1 1766.86 1268.24 -541.619 1379.05 
20741 2
15351501 28901.7 -16443.1 1785.43 1073.78 -155.015 1084.91 
15343600 27643.9 -17211.9 1841 1273 -486.875 1362.93 
20741.5 2
15351501 29230.7 -16612.3 1791.5 683.893 -351.747 769.048 
15343600 28163.5 -17379.5 1819.17 1080.34 -348.53 1135.17 
20742 2
15351501 29714.3 -16784.7 1742.57 975.038 -347.542 1035.13 
15343600 28717.4 -17566.7 1788.29 1116.79 -377.448 1178.85 
20742.5 2
15351501 30203.5 -16917.7 1740.17 994.338 -270.228 1030.4 
15343600 29234.8 -17791.3 1708.67 1051.64 -456.543 1146.46 
20743 2
15351501 30759.9 -17023.7 1713.57 1133.11 -215.983 1153.51 
15343600 29831.9 -18043.9 1647.71 1215.93 -514.305 1320.23 
20743.5 2
15351501 31356.3 -17168.2 1645.67 1212.35 -293.602 1247.4 
15343600 30386.7 -18309 1567.17 1127.66 -538.908 1249.82 
20744 2
15351501 32051.3 -17382.6 1574.29 1333.88 -411.525 1395.92 
15343600 30998.6 -18593 1490 1174.48 -545.106 1294.82 
20744.5 2
15351501 32813 -17756.1 1668 1456.43 -714.286 1622.16 
15343600 31696.6 -18956.4 1410.29 1334.61 -694.892 1504.68 
20745 2
15351501 33657.8 -17888 1697.33 1666.34 -260.073 1686.51 
15343600 32232.3 -19125.7 1431.83 1056.73 -333.803 1108.2 
20745.5 2
15351501 34130.1 -17916.1 1718.71 988.095 -58.8763 989.848 
15343600 32897.9 -19341.4 1611.29 1392.31 -451.385 1463.65 
20746 2
15351501 34580.8 -18080.2 1694 899.582 -327.393 957.305 
15343600 33673.3 -19466.5 1746.5 1547.86 -249.644 1567.86 
20746.5 2
15351501 35156.9 -18245.6 1716.57 1101.38 -316.261 1145.89 
15343600 34395.7 -19644.1 1746.29 1381.23 -339.661 1422.38 
20747 2
15351501 35633.4 -18435 1708.8 953.086 -378.857 1025.62 
15343600 34867.6 -19823.4 1783.8 943.771 -358.514 1009.57 
20747.5 2
15351501 36211.1 -18498 1698.86 1169.52 -127.53 1176.45 
15343600 35367 -20025 1762.14 1010.93 -408.097 1090.19 
20748 2
15351501 36915.6 -18770.3 1701 1357.28 -524.635 1455.15 
15343600 36107.6 -20156.7 1704.71 1426.92 -253.785 1449.31 
20748.5 2
15351501 37627 -18895.7 1741.17 1445.99 -254.839 1468.28 
15343600 36863.3 -20342.5 1744 1536.1 -377.613 1581.83 
20749 2
15351501 38198.3 -19120.2 1733.67 1190.28 -467.708 1278.87 
15343600 37406.5 -20652.5 1793.83 1131.6 -645.833 1302.92 
20749.5 2
15351501 38907.2 -19386.7 1715.5 1514.6 -569.444 1618.11 
15343600 38054.2 -20929 1826.33 1383.9 -590.812 1504.74 
20750 2
15351501 39532.9 -19631.1 1698.57 1217.3 -475.635 1306.92 
15343600 38747 -21188.1 1830.14 1347.92 -504.169 1439.13 
20750.5 2
15351501 39992 -19933.7 1661.57 869.589 -573.052 1041.43 
15343600 39440.9 -21444.4 1830 1314.12 -485.39 1400.9 
20751 2
15351501 40592.3 -20310.7 1637.43 1170.15 -734.893 1381.78 
15343600 39889.7 -21582.1 1841.71 874.965 -268.449 915.221 
20751.5 2
15351501 41134.1 -20656 1626.43 1085.89 -691.955 1287.61 
15343600 40240 -21550 1825.71 701.975 64.4145 704.925 
20752 2
15351501 41638.3 -20858.8 1612.83 967.736 -389.315 1043.11 
15343600 40731.2 -21660.7 1800.67 942.738 -212.412 966.372 
20752.5 2
15351501 42016 -20982.5 1662.33 798.45 -261.452 840.166 
15343600 41175.7 -21763.8 1798.17 939.746 -218.111 964.726 
20753 2
15351501 42656.4 -21307.7 1708.43 1283.42 -651.732 1439.42 
15343600 41920.3 -22147.7 1796.86 1492.22 -769.301 1678.85 
20753.5 2
15351501 43271.2 -21823.7 1747 1264.89 -1061.63 1651.37 
15343600 42490.2 -22509.5 1763.67 1172.59 -744.415 1388.93 
20754 2
15351501 43723.7 -21700.3 1727.71 936.952 255.447 971.15 
15343600 42829.4 -22685 1748.71 702.406 -363.354 790.822 
20754.5 2
15351501 44128.7 -21789 1652 826.433 -181.05 846.033 
15343600 43207.5 -22799.8 1712.33 771.574 -234.354 806.38 
20755 2
15351501 44703.4 -21894.1 1664.14 1138.14 -208.204 1157.03 
15343600 43679.3 -23024.1 1699.86 934.229 -444.177 1034.45 
20755.5 2
15351501 45216.9 -22076.4 1749 970.598 -344.484 1029.92 
15343600 44194 -23231.9 1717.5 972.995 -392.688 1049.25 
20756 2
15351501 45591 -22343.8 1741.67 732.143 -523.402 899.99 
15343600 44646.3 -23339.8 1767.17 885.192 -211.269 910.055 
20756.5 2
15351501 45835.6 -22447.3 1765 500.114 -211.656 543.058 
15343600 45099.8 -23587.1 1778.78 927.289 -505.681 1056.21 
20757 2
15351501 46283.2 -22612.2 1800.75 879.557 -324.001 937.335 
15343600 45446.6 -23697.8 1793.75 681.429 -217.365 715.257 
20757.5 2
15351501 46711.9 -22814 1778.86 871.153 -410.061 962.838 
15343600 45876.6 -23629.3 1841.29 873.875 139.155 884.885 
20758 2
15351501 47076 -23068.7 1769.86 735.642 -514.574 897.751 
15343600 46379 -23821.4 1826.14 1015.01 -388.167 1086.7 
20758.5 2
15351501 47142.1 -23248.6 1774.86 129.438 -351.971 375.017 
15343600 46714.6 -24075 1807.29 656.696 -496.226 823.097 
20759 2
15351501 47317.8 -23486.5 1771.5 350.68 -474.907 590.35 
15343600 47065.3 -24307 1786.83 700.124 -463.074 839.411 
20759.5 2
15351501 47421.9 -23895.7 1771.29 213.601 -840.276 867 
15343600 47385.7 -24555 1772.14 657.866 -509.24 831.934 
20760 2
15351501 47374.3 -24473.6 1772 -91.6598 -1113.4 1117.17 
15343600 47635 -24869.6 1769 480.319 -606.111 773.354 
