# Supplementary material for: Intrinsic group behaviour II: On the dependence of triad spatial dynamics on social and personal features; and on the effect of social interaction on small group dynamics
Source: PLoS One. 2019 Dec 3;14(12):e0225704. doi: 10.1371/journal.pone.0225704 (PMC6890182; doi:10.1371/journal.pone.0225704)
Supplement: S4 Data Set — (ZIP) [file pone.0225704.s004.zip › set_3_nint/group_traj_triad_noint/traj_3_0217_40.dat]

3 15315100 15315302 15315101 0 1 0 0 2 0 1 40 40 40 1775.5 1833.45 1721.75 
20510.5 1
15315100 -34787.5 -1889.5 1716.5 0 0 0 
20511 2
15315101 -34365.3 -2607 1515.33 0 0 0 
15315100 -34418.3 -1750.29 1717.43 1214.52 457.942 1297.99 
20511.5 2
15315101 -33853.4 -2459 1593.14 1387.28 401.084 1444.09 
15315100 -33760.6 -1442 1701 1297.27 608.059 1432.7 
20512 2
15315101 -33236.3 -2061.33 1661.33 1224.4 789.021 1456.61 
15315100 -33133.3 -1135.83 1703.17 1244.52 607.474 1384.87 
20512.5 2
15315101 -32646.9 -1797.43 1707.86 1222.98 547.52 1339.95 
15315100 -32511.7 -859.143 1706.14 1289.67 574.047 1411.65 
20513 3
15315302 -33646.2 -2206.8 1433.2 0 0 0 
15315101 -32161.4 -1632.43 1696.14 1000.88 340.206 1057.12 
15315100 -32021.4 -621.857 1737 1010.9 489.249 1123.07 
20513.5 3
15315302 -33013.1 -1775 1595.29 1448.64 988.101 1753.54 
15315101 -31751.4 -1378.14 1696.14 808.679 501.55 951.584 
15315100 -31231.4 -388 1738.86 1558.19 461.257 1625.02 
20514 3
15315302 -32443.3 -1241.29 1716.57 1135.17 1063.18 1555.3 
15315101 -31229.6 -1107.86 1675 1039.56 538.418 1170.71 
15315100 -30502.3 -154.857 1704.29 1452.48 464.428 1524.92 
20514.5 3
15315302 -31913.7 -1025.29 1698.71 1050.74 428.571 1134.78 
15315101 -30707 -739.714 1675.29 1036.85 730.442 1268.31 
15315100 -29776 5.57143 1694.86 1441.04 318.311 1475.78 
20515 3
15315302 -31224.6 -739.857 1680.86 1310.16 542.64 1418.09 
15315101 -29993.1 -362.143 1640.14 1357.14 717.816 1535.28 
15315100 -29136.3 505.857 1684.57 1216.19 951.114 1543.93 
20515.5 3
15315302 -30522.7 -541.429 1748.14 1368.14 386.8 1421.77 
15315101 -29383.4 26.8571 1620.29 1188.53 758.285 1409.82 
15315100 -28537.6 1047.29 1707.86 1167.08 1055.42 1573.53 
20516 3
15315302 -29782.4 -189.25 1672.12 1404.82 668.271 1555.67 
15315101 -28924.8 566.375 1660.25 870.358 1023.75 1343.72 
15315100 -28024.2 1669.5 1767.12 974.044 1180.67 1530.6 
20516.5 3
15315302 -29296 243.778 1651.67 1006.99 896.538 1348.26 
15315101 -28513.2 1064.11 1743.11 852.024 1030.51 1337.12 
15315100 -27583.8 2161.67 1774.78 911.951 1018.98 1367.47 
20517 3
15315302 -28865 814.667 1664.56 883.197 1169.85 1465.81 
15315101 -27988.3 1535.44 1761.67 1075.59 965.847 1445.6 
15315100 -26931 2595.22 1729.78 1337.66 888.434 1605.82 
20517.5 3
15315302 -28405.4 1309.14 1665.43 963.462 1036.64 1415.23 
15315101 -27330.1 1929.29 1685.29 1379.85 825.663 1608.02 
15315100 -26239.9 3152 1705.71 1448.94 1167.25 1860.61 
20518 3
15315302 -27710.4 1801.5 1721 1344.4 952.335 1647.53 
15315101 -26663.8 2357.12 1620.62 1288.96 827.542 1531.75 
15315100 -25816.8 3817 1687 818.389 1286.27 1524.55 
20518.5 3
15315302 -27031.8 1951.83 1643.33 1362.53 301.874 1395.57 
15315101 -26210.3 2677.5 1584.33 910.475 643.323 1114.82 
15315100 -25391.5 4143.83 1661.67 853.916 656.292 1076.98 
20519 3
15315302 -26402.1 2188.71 1589.86 1320.11 496.606 1410.42 
15315101 -25924.1 2895.43 1635.29 599.98 456.873 754.128 
15315100 -24956.6 4381 1705.43 911.8 497.205 1038.55 
20519.5 3
15315302 -25854.1 2545.5 1638.12 1068.26 695.489 1274.71 
15315101 -25332.1 3327 1636.25 1154.03 841.27 1428.12 
15315100 -24259.1 4658.25 1716.88 1359.54 540.448 1463.03 
20520 3
15315302 -25272.9 3054.57 1627.57 1157.9 1014.09 1539.19 
15315101 -24559.1 3989.57 1593.14 1539.81 1319.86 2028.06 
15315100 -23468.7 4844.86 1730.86 1574.52 371.727 1617.81 
20520.5 3
15315302 -24508.7 3769.71 1573.29 1478.03 1383.26 2024.35 
15315101 -23555.6 4402.71 1623.14 1941.14 799.116 2099.2 
15315100 -22519.6 4959.57 1441.71 1835.87 221.884 1849.23 
20521 3
15315302 -23810.5 3976 1613.83 1439.62 425.331 1501.13 
15315101 -22671.2 4443.33 1377.5 1823.51 83.7506 1825.44 
15315100 -21720.8 5127.83 1327.67 1646.88 346.932 1683.03 
20521.5 3
15315302 -22968.3 4122.14 1630.71 1604.22 278.367 1628.19 
15315101 -21888.9 4362.71 1325.29 1490.11 -153.56 1498 
15315100 -21241.3 5108.71 1340.29 913.424 -36.4172 914.15 
20522 3
15315302 -22146.9 4068.14 1555.86 1633.06 -107.356 1636.58 
15315101 -21169.4 4244.86 1409.29 1430.28 -234.308 1449.34 
15315100 -20661.7 5116.14 1409.57 1152.23 14.7685 1152.32 
20522.5 3
15315302 -21377.9 3859.43 1298.71 1522.77 -413.296 1577.86 
15315101 -20226.3 4170.57 1390.29 1867.61 -147.1 1873.39 
15315100 -20249.3 4981.71 1432 816.69 -266.195 858.978 
20523 3
15315302 -20538.3 3533.83 1367 1763.71 -684.024 1891.7 
15315101 -19399.3 4000.67 1386.67 1737.29 -356.943 1773.58 
15315100 -19818.7 4769.5 1369.17 904.662 -445.828 1008.55 
20523.5 3
15315302 -19956.6 3179.29 1388.43 1206.97 -735.576 1413.46 
15315101 -18595.4 3691 1393.57 1667.85 -642.462 1787.31 
15315100 -19103.1 4413.43 1379.14 1484.49 -738.737 1658.14 
20524 3
15315302 -19303.3 2897.5 1442.17 1338.6 -577.43 1457.83 
15315101 -17973.8 3370 1375.83 1273.76 -657.787 1433.58 
15315100 -18339 4138.67 1415 1565.87 -563.037 1664.02 
20524.5 3
15315302 -18442.3 2666.71 1439 1675.19 -448.999 1734.32 
15315101 -17212.6 3221 1398.57 1481.05 -289.883 1509.16 
15315100 -17547 4061.86 1471.43 1540.86 -149.435 1548.09 
20525 3
15315302 -17474.3 2550.17 1462.83 1833.24 -220.734 1846.48 
15315101 -16373 3080.67 1480.17 1590.1 -265.783 1612.16 
15315100 -16856.5 3859.67 1511 1307.77 -382.937 1362.68 
20525.5 3
15315302 -16775.3 2549.57 1510.43 1423.72 -1.2123 1423.72 
15315101 -15623.9 3057.29 1491.29 1525.75 -47.619 1526.49 
15315100 -16115.3 3864.43 1508.86 1509.6 9.69838 1509.63 
20526 3
15315302 -15940.7 2517 1541.33 1580.72 -61.6883 1581.92 
15315101 -14948.8 3013.83 1513 1278.45 -82.2962 1281.1 
15315100 -15301.2 3968.83 1496.67 1541.89 197.736 1554.52 
20526.5 3
15315302 -15258.4 2429.8 1525.8 1550.61 -198.182 1563.22 
15315101 -14438.4 3088.2 1482.6 1160.08 169.015 1172.32 
15315100 -14657 4077.2 1494 1464.02 246.288 1484.59 
20527 3
15315302 -14438.6 2310.86 1524.43 1570.55 -227.86 1587 
15315101 -13735.7 3099.71 1527 1346.14 22.058 1346.32 
15315100 -13828.6 4164.57 1524.43 1587.03 167.378 1595.83 
20527.5 3
15315302 -13632.3 2223.83 1560.17 1571.61 -169.637 1580.74 
15315101 -12973.5 3156.33 1520.5 1485.8 110.369 1489.89 
15315100 -13106.3 4178.33 1528.17 1407.87 26.8263 1408.13 
20528 3
15315302 -12971.7 2164 1568 1365.01 -123.623 1370.6 
15315101 -12344.5 3150.67 1544 1299.59 -11.708 1299.64 
15315100 -12491.8 4182.33 1506.5 1269.63 8.26446 1269.65 
20528.5 3
15315302 -12231.6 2230 1537.14 1504.26 134.146 1510.23 
15315101 -11854 3111.29 1532.14 996.951 -80.0426 1000.16 
15315100 -11942.6 4076.14 1483.86 1116.39 -215.834 1137.06 
20529 3
15315302 -11278.8 2235.33 1521.33 1857.19 10.3964 1857.22 
15315101 -11301.5 2999.83 1506.5 1077 -217.256 1098.69 
15315100 -11177 3981.67 1530.67 1492.34 -184.164 1503.66 
20529.5 3
15315302 -10680.8 2440 1541.33 1288.79 441.092 1362.19 
15315101 -10681.5 3120.33 1554.83 1336.21 259.698 1361.21 
15315100 -10548.3 4065.83 1528 1354.89 181.394 1366.97 
20530 3
15315302 -9905.57 2546.43 1439.14 1485.18 203.886 1499.11 
15315101 -10112.1 3300.43 1490.57 1090.72 345.01 1143.99 
15315100 -9899.86 4238 1464.14 1242.29 329.821 1285.33 
20530.5 3
15315302 -9130.5 2738 1512.83 1499.17 370.544 1544.29 
15315101 -9624.67 3450.33 1338.5 942.894 289.951 986.469 
15315100 -9171.17 4553.17 1488.33 1409.46 609.607 1535.64 
20531 3
15315302 -8341.86 2938.29 1493.86 1577.29 400.571 1627.36 
15315101 -8928.29 3740 1478.43 1392.76 579.333 1508.45 
15315100 -8461 4915.14 1439.43 1420.33 723.952 1594.19 
20531.5 3
15315302 -7752 3320.17 1471.33 1175.01 760.719 1399.77 
15315101 -8344.33 3987 1497.83 1163.25 492.032 1263.03 
15315100 -7874.83 5211.67 1467.67 1167.66 590.685 1308.57 
20532 3
15315302 -7133.33 3778.5 1417.83 1305.2 966.948 1624.36 
15315101 -7762.83 4231.33 1456.33 1226.79 515.471 1330.69 
15315100 -7187.5 5461.17 1474.83 1450.07 526.371 1542.65 
20532.5 3
15315302 -6456 4203.17 1500.33 1354.67 849.333 1598.9 
15315101 -7165.5 4574.67 1523 1194.67 686.667 1377.95 
15315100 -6372.67 5563.83 1452.5 1629.67 205.333 1642.55 
20533 3
15315302 -5837.57 4726 1295.43 1189.29 1005.45 1557.35 
15315101 -6681.14 4963.29 1424.43 931.456 747.344 1194.21 
15315100 -5685 5709 1261.71 1322.44 279.167 1351.58 
20533.5 3
15315302 -5132.33 5028.33 1422.5 1361.46 583.655 1481.3 
15315101 -6007.33 5242.83 1324.33 1300.79 539.667 1408.3 
15315100 -4620.67 5872 1322 2054.7 314.672 2078.65 
20534 3
15315302 -4254.5 5039 1525.33 1863.77 22.6469 1863.9 
15315101 -5379.17 5523 1186 1333.69 594.834 1460.32 
15315100 -3811.33 5782.17 1493.5 1718.33 -190.729 1728.88 
20534.5 3
15315302 -3354.29 4747.57 1624.57 1772.08 -573.678 1862.62 
15315101 -4452.71 5531.71 1443.29 1823.73 17.1541 1823.81 
15315100 -3068 5726.57 1581.14 1463.25 -109.439 1467.34 
20535 3
15315302 -3002.83 4236.5 1789 705.728 -1026.25 1245.49 
15315101 -3741.33 5278.33 1669.67 1428.48 -508.797 1516.38 
15315100 -2366.17 5649.5 1623.67 1409.3 -154.762 1417.78 
20535.5 3
15315302 -2429.83 3911.17 1775.83 1193.75 -677.778 1372.74 
15315101 -3032.83 5043.5 1720 1476.04 -489.236 1555.01 
15315100 -1689.17 5514.17 1757.17 1410.42 -281.944 1438.32 
20536 3
15315302 -1565.17 3630.33 1705.83 1729.33 -561.667 1818.26 
15315101 -2540.67 4680.83 1764.67 984.333 -725.333 1222.71 
15315100 -1061.17 5152.67 1739.83 1256 -723 1449.23 
20536.5 3
15315302 -1065.57 3154 1689.71 920.065 -877.225 1271.24 
15315101 -1602.57 4547.43 1688.29 1727.62 -245.681 1745 
15315100 -387.143 4752.43 1737.43 1241.3 -737.087 1443.65 
20537 3
15315302 -442 2704 1731.6 1283.07 -925.926 1582.28 
15315101 -1021.2 4252.4 1680.6 1196.24 -607.055 1341.45 
15315100 334.2 4333.4 1733.2 1484.24 -862.199 1716.5 
20537.5 3
15315302 282.857 2412.14 1782 1449.71 -583.714 1562.82 
15315101 -376.143 3730.71 1654.86 1290.11 -1043.37 1659.22 
15315100 1138 3930.14 1722.29 1607.6 -806.514 1798.57 
20538 3
15315302 1089.5 2192.33 1759.17 1581.65 -430.999 1639.32 
15315101 345.667 3257.83 1654.83 1415.31 -927.218 1691.99 
15315100 1824.5 3597 1702.83 1346.08 -653.221 1496.2 
20538.5 3
15315302 1911.57 1832.29 1714 1691.5 -740.839 1846.63 
15315101 1128.29 2938.71 1672.14 1610.33 -656.624 1739.05 
15315100 2393.29 3346.86 1686 1170.34 -514.697 1278.52 
20539 3
15315302 2409 1966.83 1624 986.961 266.96 1022.43 
15315101 1825.17 2479.83 1659.67 1382.7 -910.478 1655.55 
15315100 2994.67 2977.33 1678.5 1193.22 -733.182 1400.47 
20539.5 3
15315302 3118.71 1532.43 1551.29 1433.77 -877.585 1681.02 
15315101 2374.29 2311.43 1620.86 1109.33 -340.212 1160.33 
15315100 3568.86 2530 1647.14 1159.98 -903.704 1470.45 
20540 3
15315302 3922.33 1221 1582.5 1588.18 -615.471 1703.27 
15315101 2976.5 2095.17 1589.83 1190.15 -427.395 1264.56 
15315100 4196.33 2141 1633 1240.07 -768.775 1459.04 
20540.5 3
15315302 4625.5 914 1607.83 1440.92 -629.098 1572.26 
15315101 3615.33 1740.83 1619.67 1309.08 -726.093 1496.97 
15315100 4848.17 1708.83 1638.67 1335.72 -885.587 1602.63 
20541 3
15315302 5294.14 570.429 1609.86 1298.34 -667.129 1459.7 
15315101 4120.43 1390.14 1577.14 980.767 -680.952 1193.99 
15315100 5583.86 1257.71 1627.14 1428.53 -875.959 1675.71 
20541.5 3
15315302 5763.5 156.167 1603 920.308 -812.278 1227.5 
15315101 4802.33 989.667 1603.67 1337.07 -785.247 1550.6 
15315100 6103.17 790.833 1645.17 1018.25 -915.453 1369.27 
20542 3
15315302 6104.5 -333.5 1626.83 722.458 -1037.43 1264.2 
15315101 5422.67 573.667 1600.33 1314.27 -881.356 1582.43 
15315100 6516.67 415.5 1628.33 876.059 -795.198 1183.14 
20542.5 3
15315302 6564.14 -870.429 1616 872.188 -1018.84 1341.17 
15315101 5860 161.571 1623.57 829.855 -781.964 1140.23 
15315100 6992 -122.286 1618.57 901.961 -1020.47 1361.94 
20543 3
15315302 6985.67 -1438.67 1611.33 815.327 -1099.11 1368.5 
15315101 6377.83 -305.833 1612 1001.61 -904.071 1349.29 
15315100 7398 -764.833 1642.17 785.3 -1242.84 1470.15 
20543.5 3
15315302 7415.33 -2004.67 1636.5 926.006 -1219.83 1531.49 
15315101 6774.67 -904.667 1628.5 855.244 -1290.59 1548.25 
15315100 7789.5 -1278.67 1669 843.75 -1107.4 1392.21 
20544 3
15315302 7928.57 -2588.57 1602.43 986.996 -1122.89 1495.01 
15315101 7135.71 -1475.86 1643.57 694.322 -1098.44 1299.48 
15315100 8150.57 -1856 1684.71 694.368 -1110.26 1309.51 
20544.5 3
15315302 8358.67 -2918.83 1613.33 856.763 -657.892 1080.22 
15315101 7387 -1956.5 1661.17 500.569 -957.456 1080.41 
15315100 8451.83 -2198 1674.67 600.123 -681.275 907.901 
20545 3
15315302 8685.83 -3347.17 1683.5 688.772 -901.754 1134.71 
15315101 7759.5 -2457.67 1624.67 784.211 -1055.09 1314.61 
15315100 8755.33 -2503.5 1727.33 638.947 -643.158 906.59 
20545.5 3
15315302 9013.57 -3641.14 1689 658.109 -590.314 884.069 
15315101 8069.57 -2952.71 1626.43 622.633 -994.072 1172.97 
15315100 9026.71 -2855.14 1721.57 544.942 -706.11 891.938 
20546 3
15315302 9258.67 -3832.17 1710.67 463.318 -361.104 587.418 
15315101 8389.5 -3397.33 1657.67 604.78 -840.49 1035.46 
15315100 9298.33 -3144.33 1721.17 513.458 -546.674 749.994 
20546.5 3
15315302 9426.71 -3991.29 1650.29 345.067 -326.733 475.211 
15315101 8652.29 -3612.14 1634.29 539.601 -441.087 696.941 
15315100 9573.29 -3286.71 1732.43 564.584 -292.363 635.792 
20547 3
15315302 9612.5 -4068.5 1611.17 366.441 -152.296 396.829 
15315101 8901.83 -3675.67 1610 492.204 -125.294 507.901 
15315100 9725 -3439.17 1723.5 299.239 -300.695 424.219 
20547.5 3
15315302 9817 -4226.86 1646 419.057 -324.502 530.01 
15315101 9134.86 -3821 1672 477.508 -297.814 562.767 
15315100 9940 -3545.29 1711.71 440.574 -217.457 491.317 
20548 3
15315302 9953.83 -4356.67 1652 267.253 -253.534 368.38 
15315101 9327.83 -3901.5 1683.5 376.907 -157.227 408.386 
15315100 10036.2 -3664.5 1698.5 187.826 -232.84 299.154 
20548.5 3
15315302 10149 -4550.83 1628.17 417.916 -415.774 589.51 
15315101 9502.83 -4005.67 1652.17 374.732 -223.055 436.094 
15315100 10072 -3893 1684.5 76.7309 -489.293 495.273 
20549 3
15315302 10347.6 -4920.14 1600.14 390.121 -725.559 823.79 
15315101 9674.86 -4139.43 1677.57 337.964 -262.794 428.112 
15315100 10254.1 -4176.14 1657.71 357.845 -556.273 661.432 
20549.5 3
15315302 10572.8 -5412.33 1612.17 437.402 -955.71 1051.05 
15315101 9814.83 -4373.67 1654.67 271.798 -454.831 529.855 
15315100 10462 -4508.5 1608.17 403.606 -645.354 761.17 
20550 3
15315302 10758.3 -5995 1609.5 389.706 -1224.09 1284.63 
15315101 10023 -4847.5 1615 437.325 -995.448 1087.28 
15315100 10821.7 -4873.17 1601.67 755.602 -766.106 1076.04 
20550.5 3
15315302 11059.1 -6474 1591.43 608.926 -969.636 1144.98 
15315101 10376 -5534.43 1550 714.575 -1390.54 1563.4 
15315100 11271.7 -5377.57 1595.86 911.028 -1021.06 1368.41 
20551 3
15315302 11577.3 -6887.33 1640.83 1006.2 -802.589 1287.08 
15315101 10669 -6066.33 1541.5 568.932 -1032.82 1179.16 
15315100 11758.2 -5913.83 1613.5 944.568 -1041.29 1405.87 
20551.5 3
15315302 12122.3 -7358.43 1636 1087.73 -940.31 1437.82 
15315101 11035.3 -6455.43 1548.57 731.109 -776.637 1066.62 
15315100 12229.9 -6493 1670.86 941.498 -1156.02 1490.91 
20552 3
15315302 12712.4 -7833.43 1643.86 1119.82 -901.328 1437.49 
15315101 11508.9 -7058.57 1587.57 898.618 -1144.48 1455.11 
15315100 12773.1 -7004 1715.29 1030.9 -969.639 1415.26 
20552.5 3
15315302 13152.1 -8238 1612.71 870.721 -801.132 1183.2 
15315101 12090.6 -7435 1626.29 1151.91 -745.403 1372.05 
15315100 13195 -7318.43 1699.43 835.361 -622.631 1041.87 
20553 3
15315302 13605.8 -8330.83 1634.17 903.766 -184.927 922.492 
15315101 12522.3 -7657.83 1619.33 860.083 -443.891 967.875 
15315100 13594.8 -7599.83 1669.67 796.481 -560.567 973.97 
20553.5 3
15315302 13973 -8619.67 1635.67 812.316 -639.012 1033.53 
15315101 12997 -7857.83 1648 1050.15 -442.478 1139.56 
15315100 13922 -7956.33 1657.33 723.82 -788.717 1070.51 
20554 3
15315302 14327.9 -8899.57 1668.71 715.438 -564.324 911.215 
15315101 13470.3 -8044 1690.86 954.205 -375.336 1025.37 
15315100 14266.4 -8285.71 1629.57 694.412 -664.075 960.835 
20554.5 3
15315302 14703.7 -9106.86 1699.86 715.918 -394.83 817.576 
15315101 13869.3 -8369.71 1685.86 760 -620.408 981.074 
15315100 14582.4 -8520.29 1647.43 601.905 -446.803 749.615 
20555 3
15315302 15045 -9316.86 1716.86 660.127 -406.19 775.086 
15315101 14150.4 -8681.29 1639.14 543.797 -602.653 811.73 
15315100 14907.6 -8735.71 1663 628.903 -416.69 754.42 
20555.5 3
15315302 15412.2 -10014.3 1718.33 750.852 -1426.33 1611.89 
15315101 14443.5 -8898.5 1715.5 599.328 -444.201 745.995 
15315100 15200.5 -9137.33 1680.33 599.036 -821.307 1016.56 
20556 3
15315302 15729 -10595.6 1705 612.83 -1124.25 1280.43 
15315101 14776.4 -9221.43 1712.57 643.962 -624.62 897.128 
15315100 15614 -9512.14 1696.71 799.807 -724.97 1079.48 
20556.5 3
15315302 16163 -10864.2 1685.17 852.652 -527.692 1002.73 
15315101 14903 -9683.67 1700.17 248.667 -908.13 941.56 
15315100 15996 -9884.83 1709.17 750.491 -732.201 1048.5 
20557 3
15315302 16560.3 -11241.7 1647.57 839.928 -798.198 1158.71 
15315101 15020.6 -10327.3 1701.57 248.565 -1360.72 1383.23 
15315100 16444.3 -10302.7 1691 947.75 -883.469 1295.67 
20557.5 3
15315302 16976.5 -11697.5 1665 830.767 -909.752 1232 
15315101 15106.5 -11278.3 1656.17 171.514 -1898.3 1906.03 
15315100 16950.2 -10804.2 1671.83 1009.74 -1000.9 1421.75 
20558 3
15315302 17510.4 -12064.9 1674.29 1040.8 -716.096 1263.35 
15315101 15272.1 -12283.7 1575.43 322.891 -1959.81 1986.23 
15315100 17378.9 -11298.7 1668.71 835.654 -964.03 1275.8 
20558.5 3
15315302 18148.7 -12383.7 1623.67 1321.4 -660.061 1477.09 
15315101 15766.8 -12922.7 1516 1024.2 -1322.88 1673.02 
15315100 17697.7 -11692.3 1708.5 660.061 -814.946 1048.72 
20559 3
15315302 18749.6 -12543.1 1664.57 1238.98 -328.817 1281.87 
15315101 16405.6 -13412.9 1476.29 1316.99 -1010.7 1660.11 
15315100 18314.4 -11941.9 1734.43 1271.67 -514.482 1371.8 
20559.5 3
15315302 19182.5 -12835.2 1671.33 837.386 -564.843 1010.08 
15315101 16851.8 -13847.7 1444.33 863.176 -841.024 1205.15 
15315100 19209.3 -12096.5 1704.83 1730.96 -299.116 1756.61 
20560 3
15315302 19601.6 -13081.7 1671 831.491 -489.182 964.715 
15315101 17364.7 -14029.3 1432.71 1017.62 -360.355 1079.54 
15315100 19685.1 -12354 1699.86 944.067 -510.913 1073.45 
20560.5 3
15315302 20034.9 -13234.9 1679.86 861.403 -304.459 913.625 
15315101 17922.3 -14131.3 1408 1108.49 -202.783 1126.89 
15315100 20075.7 -12607.3 1678 776.484 -503.55 925.467 
20561 3
15315302 20528.3 -13672.1 1688 1011.12 -896.077 1351.05 
15315101 18567 -14213.7 1359.57 1321.14 -168.911 1331.89 
15315100 20334.3 -12994.4 1689.86 529.859 -793.326 954 
20561.5 3
15315302 21009.6 -14245 1691.43 972.294 -1157.29 1511.51 
15315101 19321.7 -14519.1 1445.57 1524.68 -617.027 1644.8 
15315100 20672 -13368 1696.29 682.251 -754.69 1017.36 
20562 3
15315302 21620.3 -14640.9 1660.57 1209.34 -783.876 1441.16 
15315101 20091.7 -15042.6 1519.29 1524.75 -1036.49 1843.69 
15315100 21068.1 -13775.6 1673.29 784.441 -807.072 1125.48 
20562.5 3
15315302 22388.6 -15070.7 1584.71 1503.49 -841.208 1722.83 
15315101 21053.4 -15884.6 1549.43 1882.02 -1647.75 2501.42 
15315100 21495.4 -14122.3 1662.86 836.176 -678.502 1076.83 
20563 3
15315302 23075.7 -15450.6 1625.29 1349.99 -746.281 1542.53 
15315101 21953.6 -16506.1 1468.14 1768.45 -1221.16 2149.11 
15315100 22001 -14655.1 1621.71 993.264 -1046.87 1443.09 
20563.5 3
15315302 23562.3 -15681.6 1680.43 979.017 -464.789 1083.74 
15315101 22763 -16897.1 1479.29 1628.63 -786.72 1808.69 
15315100 22522.4 -15201.3 1596.71 1049.15 -1098.88 1519.29 
20564 3
15315302 24190.9 -15905.1 1652.57 1242.24 -441.841 1318.47 
15315101 23349.1 -17310.7 1530.86 1158.39 -817.335 1417.71 
15315100 23075 -15656.7 1612.86 1092.04 -900.056 1415.15 
20564.5 3
15315302 24714 -16116.7 1654 1074.22 -434.34 1158.7 
15315101 23954.8 -17694.8 1582.83 1243.72 -788.745 1472.74 
15315100 23592.2 -16011.5 1657.33 1061.94 -728.513 1287.81 
20565 3
15315302 25307.4 -16342.6 1599.14 1254.61 -477.6 1342.44 
15315101 24659 -17936.7 1582.86 1488.72 -511.376 1574.1 
15315100 24048.7 -16332 1659.86 965.217 -677.59 1179.31 
20565.5 3
15315302 26093.9 -16686.7 1551.43 1509.46 -660.543 1647.66 
15315101 25312.3 -18061.7 1560.14 1253.91 -239.923 1276.65 
15315100 24403.3 -16772.9 1669.14 680.559 -846.175 1085.9 
20566 3
15315302 26694.3 -17228.5 1551 1179.72 -1064.41 1588.93 
15315101 25858.7 -17976.5 1733.33 1073.44 167.415 1086.42 
15315100 24569.2 -17217.8 1673.17 325.896 -874.216 932.986 
20566.5 3
15315302 27058.3 -17737.2 1610 732.394 -1023.47 1258.53 
15315101 26038 -18033.3 1924.83 360.832 -114.353 378.518 
15315100 24966 -17551.5 1648.67 798.457 -671.362 1043.2 
20567 3
15315302 27212.7 -18052.7 1580.14 315.707 -645.292 718.382 
15315101 26136.1 -18082 1925.57 200.701 -99.5228 224.022 
15315100 25386.6 -17680.4 1674.43 860.064 -263.658 899.57 
20567.5 3
15315302 27221.1 -18147.3 1519.57 16.8235 -188.765 189.514 
15315101 26330.7 -18161.3 1922.14 388.366 -158.255 419.372 
15315100 25759.4 -18019.1 1786.71 744.226 -676.076 1005.46 
20568 3
15315302 27234.3 -18185.1 1499.71 27.2673 -78.5418 83.1404 
15315101 26456 -18263.1 1917.71 259.929 -211.322 334.992 
15315100 25896.1 -18096.4 1877.71 283.64 -160.344 325.824 
20568.5 3
15315302 27294 -18226.3 1478.57 116.629 -80.3571 141.632 
15315101 26679.3 -18292 1917 436.105 -56.3616 439.732 
15315100 25984.7 -18170.4 1886.29 172.991 -144.531 225.422 
20569 3
15315302 27230.4 -18123.9 1451.86 -130.805 210.758 248.051 
15315101 26531 -18354.4 1918 -305.115 -128.454 331.052 
15315100 26039.4 -18102.4 1898.43 112.581 139.918 179.587 
20569.5 3
15315302 27060.4 -18113.3 1438.71 -342.742 21.3134 343.404 
15315101 26252.3 -18552.9 1915.86 -561.924 -400.058 689.786 
15315100 26210.6 -18010 1908.86 345.046 186.348 392.151 
20570 3
15315302 26953.5 -18161.5 1421.25 -201.752 -90.9703 221.313 
15315101 25968 -18691.6 1912.38 -536.388 -261.826 596.88 
15315100 26351.2 -18168 1909 265.431 -298.113 399.156 
20570.5 3
15315302 26910.9 -18228.1 1407.57 -82.8017 -129.404 153.627 
15315101 25972.4 -18817.9 1911 8.59917 -245.111 245.262 
15315100 26396.4 -18385.7 1908.14 87.7254 -422.746 431.752 
20571 3
15315302 26867.6 -18283.9 1400.14 -93.4897 -120.333 152.382 
15315101 26043.4 -18952.4 1911 153.348 -290.651 328.624 
15315100 26366.3 -18526.3 1906.86 -65.1034 -303.61 310.512 
20571.5 3
15315302 26856.1 -18289.3 1435.43 -23.0415 -10.9447 25.5087 
15315101 25860.7 -18804 1911 -368.376 299.251 474.607 
15315100 26337.1 -18596 1905 -58.7558 -140.553 152.34 
20572 3
15315302 26883.5 -18357.5 1429.25 53.224 -132.713 142.988 
15315101 25701.5 -18403.1 1912 -309.755 779.912 839.173 
15315100 26294.6 -18812.1 1905 -82.7196 -420.477 428.536 
20572.5 3
15315302 26888.9 -18446.7 1422.57 10.1847 -169.609 169.914 
15315101 25774.4 -18016.9 1930.14 138.647 734.35 747.323 
15315100 26217.1 -18922.9 1905 -147.304 -210.517 256.936 
20573 3
15315302 26925.1 -18480.6 1414.43 73.6019 -68.6757 100.666 
15315101 25842.1 -17927.6 1949.43 137.351 181.107 227.3 
15315100 26128.4 -18920.6 1905 -179.948 4.63634 180.008 
20573.5 3
15315302 27024.9 -18427.7 1396 207.306 109.89 234.631 
15315101 25912.6 -17865.1 1960.14 146.421 129.789 195.664 
15315100 26074.6 -18877 1905 -111.969 90.5851 144.023 
20574 3
15315302 26957.3 -18498.9 1388.57 -136.508 -143.723 198.219 
15315101 26081.7 -17793.9 1955 341.703 144.012 370.81 
15315100 26087 -18547.1 1905 25.1082 666.378 666.851 
20574.5 3
15315302 26733.7 -18692.3 1417.71 -435.812 -377.054 576.282 
15315101 26176.6 -17676 1945.14 184.907 229.741 294.909 
15315100 26037 -18326.3 1901.43 -97.4659 430.521 441.416 
20575 3
15315302 26352.4 -18940.7 1422.71 -770.274 -501.876 919.349 
15315101 26269.7 -17618 1883.43 188.167 117.172 221.667 
15315100 25898 -18181 1948.57 -280.808 293.506 406.201 
20575.5 3
15315302 26219.8 -19003.8 1422 -271.156 -129.078 300.311 
15315101 26296.2 -17548.7 1801.83 54.0948 141.786 151.755 
15315100 25783.8 -18192.3 1974 -233.47 -23.1766 234.617 
20576 3
15315302 26055.1 -18995.8 1424.62 -324.869 15.9435 325.259 
15315101 26286 -17652.1 1755.25 -20.0526 -204.06 205.043 
15315100 25848 -18422.2 1888.5 126.561 -453.485 470.814 
20576.5 3
15315302 26043 -18970.1 1421 -24.1534 51.0735 56.4968 
15315101 26279.7 -17927.4 1728 -12.6162 -548.445 548.59 
15315100 25900.6 -18470.2 1871.89 104.692 -95.5622 141.748 
20577 3
15315302 26110.2 -18961.2 1421 134.232 17.6868 135.392 
15315101 26305.9 -18013.2 1691.12 52.312 -171.269 179.08 
15315100 25917.4 -18485.4 1895 33.5717 -30.2451 45.1866 
20577.5 3
15315302 26123.2 -18863 1419.62 26.749 202.16 203.922 
15315101 26302.2 -17993.4 1672.38 -7.45885 40.8951 41.5697 
15315100 25906 -18343.1 1879.5 -23.4053 292.695 293.63 
20578 3
15315302 25952.7 -18637.1 1417.14 -355.283 470.536 589.601 
15315101 26285.7 -18049.1 1673.86 -34.4494 -116.183 121.183 
15315100 25758.9 -18086.6 1858.14 -306.548 534.487 616.155 
20578.5 3
15315302 25782.6 -18359.4 1453.43 -328.461 536.128 628.745 
15315101 26252.3 -18056.6 1648.57 -64.5339 -14.3409 66.1082 
15315100 25727.6 -17737.9 1895.86 -60.3971 673.194 675.898 
20579 3
15315302 25700.1 -18066.4 1658.43 -160.679 571.15 593.321 
15315101 26199.7 -18335.7 1663.43 -102.478 -544.138 553.704 
15315100 25745.1 -17471.1 1965.57 34.2523 519.911 521.038 
20579.5 3
15315302 25790.6 -18002 1755.57 179.422 127.834 220.304 
15315101 26052.7 -18561.7 1719.43 -291.667 -448.413 534.924 
15315100 25652 -17294.6 1977 -184.807 350.34 396.096 
20580 3
15315302 25748 -18020.4 1800.29 -88.5061 -38.313 96.4428 
15315101 25976.6 -18524.6 1768.29 -158.301 77.2201 176.131 
15315100 25657.7 -17497.9 1963.43 11.88 -422.631 422.798 
20580.5 3
15315302 25603.9 -18183.1 1797.25 -269.393 -304.105 406.267 
15315101 25929.4 -18595.9 1779.12 -88.2176 -133.278 159.829 
15315100 25633.2 -17663.8 1963.25 -45.7276 -310.08 313.434 
20581 3
15315302 25618.3 -18225.5 1792.67 29.5671 -86.6564 91.5618 
15315101 25822.2 -18723.2 1783.33 -219.24 -260.31 340.334 
15315100 25690.2 -17747.2 1974.17 116.394 -170.586 206.512 
20581.5 3
15315302 25936.9 -18340.9 1790.14 679.155 -245.964 722.323 
15315101 25752.4 -18881.3 1783 -148.695 -337.141 368.476 
15315100 25760.3 -17835.1 1982.71 149.508 -187.582 239.874 
20582 3
15315302 26191 -18554.8 1790 470.635 -396.098 615.135 
15315101 25737.8 -18920.2 1783 -27.1825 -72.1561 77.1064 
15315100 25810.6 -18017.1 1967.38 93.2209 -337.004 349.66 
20582.5 3
15315302 26276 -18734.3 1789.5 163.462 -345.353 382.084 
15315101 25696.7 -18872.2 1783.83 -79.0064 92.4679 121.624 
15315100 25827.3 -18287 1943.33 32.1314 -518.99 519.984 
20583 3
15315302 26271.9 -18836.1 1789 -8.31899 -204.437 204.606 
15315101 25661.4 -18834.7 1784 -70.7592 75.2056 103.261 
15315100 25899.1 -18362 1931.86 144.196 -150.602 208.503 
20583.5 3
15315302 26413.3 -18998.7 1788.71 291.005 -334.509 443.374 
15315101 25683 -18836.1 1824 44.3857 -2.93945 44.4829 
15315100 26074.1 -18493.1 1926.43 360.082 -269.841 449.971 
20584 3
15315302 26468.4 -18990.7 1789 114.404 16.5975 115.602 
15315101 25637.7 -18712.3 1862.57 -93.9538 256.965 273.603 
15315100 26136.4 -18534.3 1916.57 129.223 -85.3586 154.87 
20584.5 3
15315302 26504 -18995.9 1789 74.1071 -10.7143 74.8777 
15315101 25606.9 -18416.3 1853.43 -64.2857 616.667 620.008 
15315100 26207.9 -18551.9 1913.43 148.81 -36.6071 153.246 
20585 3
15315302 26491 -19055.1 1788.38 -25.2918 -115.307 118.048 
15315101 25733.6 -18025.8 1848.75 246.63 759.797 798.823 
15315100 26267 -18609.9 1909.38 115.064 -112.875 161.185 
20585.5 3
15315302 26396.4 -18983.7 1788 -178.774 134.992 224.015 
15315101 26007.3 -17982.1 1867 517.317 82.4332 523.844 
15315100 26194.1 -18554 1902.71 -137.726 105.624 173.565 
20586 3
15315302 26338.4 -18957 1789 -122.622 56.4784 135.003 
15315101 26073.6 -17988.3 1905.29 140.139 -12.987 140.739 
15315100 26127.9 -18555.6 1880.71 -140.139 -3.32226 140.178 
20586.5 3
15315302 26437.9 -18872.5 1789 191.982 163.127 251.927 
15315101 26110 -18004 1900.75 70.3254 -30.3365 76.5896 
15315100 25999.5 -18717.5 1876.88 -247.794 -312.603 398.902 
20587 3
15315302 26447.8 -18623 1789.17 19.8769 498.004 498.401 
15315101 26296 -18084.2 1878 371.257 -160.013 404.273 
15315100 25917.5 -18805.3 1876.83 -163.673 -175.316 239.843 
20587.5 3
15315302 26339.1 -18535.1 1789.71 -221.817 179.3 285.222 
15315101 26557.1 -18062.1 1817.57 532.945 44.9466 534.837 
15315100 25968.3 -18831.7 1876 103.644 -53.8387 116.794 
20588 3
15315302 26102.9 -18321.7 1789 -483.202 436.459 651.138 
15315101 26675.1 -18118.9 1760.57 241.309 -115.98 267.734 
15315100 25998.1 -18911.9 1876 61.0576 -163.891 174.895 
20588.5 3
15315302 26013.7 -18165.9 1792.71 -184.561 322.686 371.737 
15315101 26750 -18338.9 1699.29 154.984 -455.487 481.132 
15315100 26047 -18816.1 1876 101.154 198.166 222.49 
20589 3
15315302 25813.1 -17978.6 1794.29 -395.604 369.4 541.257 
15315101 26900.3 -18590.7 1659.86 296.422 -496.76 578.477 
15315100 26012.1 -18459.4 1874.29 -68.7518 703.578 706.93 
20589.5 3
15315302 25756 -17752.4 1874.57 -112.708 446.041 460.061 
15315101 26965.4 -18842.1 1650.57 128.487 -495.914 512.289 
15315100 25999.4 -18251.1 1864.71 -25.0775 410.82 411.585 
20590 3
15315302 25657.4 -17494.9 1979.29 -189.926 496.284 531.385 
15315101 27279.1 -19000.7 1643.14 604.459 -305.533 677.289 
15315100 26084.1 -18152.6 1866.57 163.226 189.926 250.429 
20590.5 3
15315302 25668.5 -17421.3 2005.17 22.9222 152.223 153.939 
15315101 27600.5 -19194.2 1621.33 665.336 -400.523 776.589 
15315100 26120.2 -18133.2 1851.33 74.5835 40.1755 84.7158 
20591 3
15315302 25729 -17358.7 2006.29 127.637 132.108 183.695 
15315101 27718.7 -19455.1 1611 249.397 -550.583 604.434 
15315100 26229.3 -18169.4 1842.43 230.209 -76.5019 242.588 
20591.5 2
15315302 25813.1 -17323 2000.43 165.31 70.1656 179.585 
15315100 26234 -18118.1 1838 9.26186 100.758 101.183 
20592 2
15315302 25789 -17311.7 2012.29 -48.6751 22.7535 53.7307 
15315100 26241.7 -18148.4 1831.43 15.553 -61.0599 63.0096 
20592.5 2
15315302 25709.4 -17498.6 1998.57 -158.194 -371.485 403.766 
15315100 26430.6 -18194.6 1832 375.462 -91.7353 386.506 
20593 2
15315302 25779.1 -18033.7 1981.14 134.584 -1033.09 1041.82 
15315100 26380.3 -18278.7 1830.14 -97.0767 -162.438 189.235 
20593.5 2
15315302 25889.6 -18448.4 1961.75 212.466 -797.424 825.244 
15315100 26425.4 -18454.5 1829 86.7102 -338.049 348.993 
20594 2
15315302 25950.6 -18605.4 1961 118.573 -305.552 327.752 
15315100 26431.3 -18860.9 1828 11.4994 -790.578 790.662 
20594.5 2
15315302 25954.9 -18668.7 1956.43 8.74636 -129.155 129.45 
15315100 26405 -18894.3 1828 -53.6443 -68.2216 86.7865 
20595 2
15315302 25936.6 -18745.3 1956.14 -37.2418 -155.95 160.335 
15315100 26418.7 -18859 1828 27.9313 71.865 77.1021 
20595.5 2
15315302 25932.9 -18796.6 1955.29 -7.44346 -102.777 103.046 
15315100 26333.9 -18517.1 1828 -170.054 685.084 705.875 
20596 2
15315302 25987.4 -18775.6 1954.29 108.708 41.8327 116.479 
15315100 26140.1 -18175.3 1828.29 -385.885 680.99 782.723 
20596.5 2
15315302 26049.8 -18508 1949.83 127.097 544.952 559.577 
15315100 26060.8 -17840 1889.83 -161.527 682.863 701.707 
20597 2
15315302 26027 -18242.1 1942.57 -45.6667 531.714 533.672 
15315100 25949 -17690 1905.57 -223.667 300 374.202 
20597.5 2
15315302 26052.4 -18048.7 1936.57 50.9591 387.632 390.968 
15315100 25665.6 -17504.1 1978.14 -567.993 372.459 679.222 
20598 2
15315302 26056.3 -18011.3 1948.14 7.56302 73.3894 73.778 
15315100 25545.1 -17597.3 1991.57 -236.134 -182.633 298.52 
20598.5 2
15315302 25979.9 -18184.7 1920.86 -151.945 -344.788 376.784 
15315100 25615.6 -17739.4 2018 140.017 -282.59 315.376 
20599 2
15315302 25782.6 -18380.6 1901.86 -380.127 -377.374 535.637 
15315100 25646.4 -17801.7 2003 59.455 -120.011 133.931 
20599.5 2
15315302 25737.1 -18471.4 1893.14 -91.0392 -182.078 203.57 
15315100 25653.7 -17827.7 1997 14.6006 -52.1042 54.1112 
20600 2
15315302 25907.5 -18665.8 1896.5 346.96 -395.936 526.447 
15315100 25635.2 -17837 1995.33 -37.7752 -18.9118 42.2448 
20600.5 2
15315302 26102.6 -18864.9 1897 435.427 -444.25 622.057 
15315100 25644.7 -17972.9 2010.29 21.3117 -303.253 304 
20601 2
15315302 26309.5 -18961.6 1895.75 392.654 -183.62 433.467 
15315100 25852.2 -18365.6 1999.25 393.806 -745.29 842.936 
20601.5 2
15315302 26380.3 -18906.3 1897 135.087 105.609 171.47 
15315100 26007.4 -18541.4 1984.29 296.142 -335.503 447.507 
20602 2
15315302 26465.1 -18866.9 1897 172.124 79.9768 189.797 
15315100 26009.6 -18684.6 1973 4.34657 -290.351 290.383 
20602.5 2
15315302 26546.5 -18977.2 1897 168.441 -228.384 283.781 
15315100 26066.8 -18783.3 1968.5 118.555 -204.476 236.359 
20603 2
15315302 26574 -18911 1897 58.0169 139.592 151.169 
15315100 26111 -18955.4 1967.57 93.1786 -363.07 374.836 
20603.5 2
15315302 26548.3 -18795.4 1897 -51.5316 231.606 237.27 
15315100 26112.1 -18991.9 1967 2.29029 -73.0031 73.0391 
20604 2
15315302 26627.5 -18937.4 1897 149.461 -267.823 306.705 
15315100 26099.4 -18801.2 1965.5 -24.0903 359.636 360.442 
20604.5 2
15315302 26830.1 -19243.3 1897 396.561 -598.651 718.084 
15315100 26221 -18402.9 1947.86 238.014 779.634 815.156 
20605 1
15315100 26219.7 -18268 1944.71 -2.66193 279.207 279.22 
20605.5 1
15315100 26241 -18148.3 1942 41.1716 231.556 235.187 
20606 1
15315100 26293.3 -18040 1936.71 103.948 215.28 239.062 
20606.5 1
15315100 26425.3 -17949.1 1909.71 258.317 177.803 313.594 
20607 1
15315100 26603 -17808.3 1846.14 356.141 282.279 454.442 
20607.5 1
15315100 26406.4 -17917.7 1800.86 -398.725 -221.965 456.344 
20608 1
15315100 25978.9 -18170.6 1784.57 -881.591 -521.355 1024.21 
20608.5 1
15315100 25811 -18277.1 1775.71 -345.385 -219.283 409.116 
20609 1
15315100 25752.9 -18414 1776.43 -115.363 -271.542 295.032 
20609.5 1
15315100 25752.7 -18442.6 1777.14 -0.272109 -54.4218 54.4224 
20610 1
15315100 25817.1 -18495.1 1781.43 134.226 -109.524 173.24 
20610.5 1
15315100 25815.3 -18422.4 1786.14 -3.69949 144.849 144.896 
20611 1
15315100 25835.4 -18321.6 1783.71 40.775 204.164 208.196 
20611.5 1
15315100 25908.7 -18142.1 1781.29 152.045 372.258 402.112 
20612 1
15315100 25888.4 -18018.9 1786.62 -38.376 232.581 235.726 
20612.5 1
15315100 26003.2 -17896 1806.67 229.583 245.75 336.306 
20613 1
15315100 26321 -17926.8 1784.5 636.941 -61.6232 639.915 
20613.5 1
15315100 26701 -17856.9 1751.71 730.769 134.409 743.027 
20614 1
15315100 26802 -18031.4 1727.43 212.632 -367.519 424.597 
20614.5 1
15315100 26913.7 -18379.7 1719.86 226.601 -706.462 741.914 
20615 1
15315100 27009.3 -18518.1 1725 191.91 -277.969 337.782 
20615.5 1
15315100 27001.4 -18747.1 1724.86 -15.873 -462.626 462.898 
20616 1
15315100 26939.4 -18808.6 1722 -126.016 -124.855 177.395 
20616.5 1
15315100 26945.9 -18848.9 1721.12 12.2789 -76.7687 77.7445 
20617 1
15315100 26911.1 -18860.1 1715.43 -66.9213 -21.7107 70.3549 
20617.5 1
15315100 26884.7 -18809.3 1710.43 -53.6076 103.159 116.256 
20618 1
15315100 26920.7 -18572.4 1705.71 76.2712 501.816 507.579 
20618.5 1
15315100 26900.8 -18235.2 1700 -39.0691 659.841 660.996 
20619 1
15315100 26651.7 -17908.1 1626.71 -478.915 629.052 790.611 
20619.5 1
15315100 26599.7 -17819.4 1583.43 -104.208 177.784 206.074 
20620 1
15315100 26755.7 -17827 1598.5 320.89 -15.5791 321.268 
20620.5 1
15315100 26902.9 -17832.7 1589.14 301.003 -11.6857 301.23 
20621 1
15315100 26982.4 -18114.1 1559.43 162.723 -575.519 598.081 
20621.5 1
15315100 27047.4 -18379.6 1540.75 124.657 -509.563 524.589 
20622 1
15315100 27051.4 -18402.1 1492 7.6052 -42.2474 42.9265 
20622.5 1
15315100 27026.6 -18492.6 1425.86 -51.3577 -186.836 193.766 
20623 1
15315100 27109.1 -18620 1381 167.149 -257.953 307.373 
20623.5 1
15315100 27082.7 -18705.4 1365 -54.4919 -176.141 184.378 
20624 1
15315100 26899.2 -18853.4 1369.25 -373.654 -301.317 480.01 
20624.5 1
15315100 26499.9 -19250.3 1368.71 -801.994 -797.009 1130.67 
20625 1
15315100 26542.9 -19289.8 1363.88 81.783 -75.0272 110.984 
20625.5 1
15315100 26447 -19058 1363.43 -196.465 474.898 513.932 
20626 1
15315100 26218.2 -18788.2 1364 -472.624 557.335 730.75 
20626.5 1
15315100 26162.1 -18697.1 1362.86 -109.158 177.251 208.167 
20627 1
15315100 26158.3 -18631.7 1371.14 -7.63791 129.562 129.786 
20627.5 1
15315100 26055.1 -18657.6 1373 -211.792 -53.0947 218.346 
20628 1
15315100 25928.8 -18729.9 1374.75 -243.532 -139.313 280.563 
20628.5 1
15315100 25926.7 -18810.1 1377.71 -3.9916 -157.388 157.439 
20629 1
15315100 25980.1 -18612.3 1388.43 108.595 402.149 416.553 
20629.5 1
15315100 26006.1 -18358.9 1395 54.1667 527.976 530.747 
20630 1
15315100 26021.1 -18253.5 1430.88 28.8118 202.61 204.648 
20630.5 1
15315100 25919.7 -18431.9 1453.86 -195.396 -343.655 395.321 
20631 1
15315100 25831.9 -18562.4 1525.57 -186.138 -276.634 333.428 
20631.5 1
15315100 25791.8 -18646 1502.38 -79.5777 -165.816 183.923 
20632 1
15315100 25855 -18804 1461 121.401 -303.263 326.66 
20632.5 1
15315100 26212.7 -19086.6 1461 746.794 -589.919 951.686 
20633 1
15315100 26448.6 -19170.6 1461 475.518 -169.355 504.776 
20633.5 1
15315100 26559.1 -19207.7 1461 225.656 -75.8017 238.047 
20634 1
15315100 26423.3 -19258.3 1461 -278.967 -103.843 297.668 
20634.5 1
15315100 26456.6 -19186.1 1461 63.2624 136.927 150.835 
20635 1
15315100 26700 -19129 1461 488.705 114.709 501.987 
20635.5 1
15315100 26629.5 -19149.1 1461 -141.283 -40.3307 146.926 
20636 1
15315100 26573.1 -19209.9 1461 -107.792 -116.157 158.466 
20636.5 1
15315100 26505.3 -19224.7 1461 -143.931 -31.4048 147.318 
20637 1
15315100 26336.1 -19115 1461 -328.587 212.945 391.554 
20637.5 1
15315100 26115 -18715.6 1461.57 -448.501 810.2 926.055 
20638 1
15315100 26155.4 -18572.9 1464.38 81.7308 288.859 300.199 
20638.5 1
15315100 26198.9 -18201.1 1654.57 87.4892 747.952 753.051 
20639 1
15315100 26235 -18178 1793.43 72.8687 46.659 86.5269 
20639.5 1
15315100 26391.5 -18179 1802.12 307.466 -1.96464 307.472 
20640 1
15315100 26400.7 -18135.7 1805.57 18.5398 87.094 89.0454 
20640.5 1
15315100 26365.5 -18118.1 1804.25 -67.9812 33.9562 75.9899 
20641 1
15315100 26340.1 -18066 1803 -50.7143 104.25 115.931 
20641.5 1
15315100 26221.9 -17868.1 1801.86 -250.076 418.303 487.355 
20642 1
15315100 26071.7 -17732.7 1856.86 -305.168 275.261 410.97 
20642.5 1
15315100 25791 -17552.2 1902.5 -551.502 354.547 655.635 
20643 1
15315100 25603.8 -17699.2 1960.38 -358.031 -281.071 455.178 
20643.5 1
15315100 25644.7 -17588.6 2020.57 80.1649 216.592 230.951 
20644 1
15315100 25749.1 -17440.1 2041.71 223.616 317.834 388.616 
20644.5 1
15315100 25821.2 -17448.6 2072.75 143.354 -16.8631 144.343 
20645 1
15315100 25782.9 -17446.4 2099 -75.1328 4.2983 75.2556 
20645.5 1
15315100 25695.1 -17453.8 2083.25 -176.169 -14.7017 176.781 
20646 1
15315100 25565 -17763.6 2056.29 -249.76 -594.667 644.987 
20646.5 1
15315100 25495.3 -17810 2038.43 -139.15 -92.6718 167.185 
20647 1
15315100 25467.6 -17733.4 2018.86 -53.2967 147.253 156.601 
20647.5 1
15315100 25514.4 -17882.7 2002.71 96.8123 -308.442 323.278 
20648 1
15315100 25595.6 -18157.3 1999.29 167.998 -568.471 592.775 
20648.5 1
15315100 25905.4 -18508.1 1996.57 623.455 -705.95 941.839 
20649 1
15315100 26033.1 -18625.7 1988 259.055 -238.482 352.112 
20649.5 1
15315100 26017.7 -18544.9 1978.71 -31.3589 164.344 167.309 
20650 1
15315100 25970.8 -18553.1 1958.12 -89.2857 -15.7184 90.6587 
20650.5 1
15315100 25962.5 -18641.7 1948.5 -16.8024 -180.329 181.11 
20651 1
15315100 26137.5 -18887.4 1929 357.143 -501.446 615.629 
20651.5 1
15315100 26450.1 -18982 1918.71 595.51 -180.238 622.188 
20652 1
15315100 26458.4 -18925.6 1919 16.0888 109.57 110.745 
20652.5 1
15315100 26474.2 -18951.2 1918.83 32.5167 -52.8827 62.0799 
20653 1
15315100 26467.6 -19009 1919 -13.9434 -122.269 123.062 
20653.5 1
15315100 26245.6 -19027.7 1916.43 -437.008 -36.8391 438.558 
20654 1
15315100 26226.6 -19024.3 1915.71 -38.1526 6.88468 38.7688 
20654.5 1
15315100 26130 -18926.3 1903.57 -197.488 200.409 281.363 
20655 1
15315100 25965 -18646.4 1904 -316.092 536.125 622.37 
20655.5 1
15315100 25856.6 -18410.9 1896.14 -208.918 453.895 499.667 
20656 1
15315100 25979.6 -18306.9 1882 252.567 213.552 330.748 
20656.5 1
15315100 26065.1 -18196.4 1857.86 170.122 219.54 277.74 
20657 1
15315100 26200.7 -18196 1832.43 270.602 0.855432 270.603 
20657.5 1
15315100 26278.9 -18178.1 1812 159.15 36.3689 163.253 
20658 1
15315100 26310.4 -18122.9 1801.29 61.9048 108.403 124.834 
20658.5 1
15315100 26361.3 -18044 1800.33 107.849 167.07 198.856 
20659 1
15315100 26260.7 -17911.1 1799.86 -207.891 274.498 344.337 
20659.5 1
15315100 26198.6 -17921.3 1803.43 -116.81 -19.0655 118.356 
20660 1
15315100 26157.9 -18120.4 1801.86 -79.9888 -391.243 399.336 
20660.5 1
15315100 26148.9 -18581 1796.43 -18.0361 -922.989 923.165 
20661 1
15315100 26063.7 -18730.6 1789.29 -166.947 -293.277 337.465 
20661.5 1
15315100 26069.5 -18687.2 1784.5 11.954 89.6793 90.4725 
20662 1
15315100 26118 -18835.1 1778.29 104.301 -318.228 334.885 
20662.5 1
15315100 25896 -18684.3 1777.86 -432.749 294.069 523.209 
20663 1
15315100 25787.4 -18525.1 1773.71 -204.852 300.27 363.491 
20663.5 1
15315100 25840.6 -18566.6 1768.71 106.286 -82.8571 134.766 
20664 1
15315100 25798.2 -18746 1760 -82.3393 -348.405 358.003 
20664.5 1
15315100 25914.9 -18882.7 1756.14 234.79 -275.079 361.655 
20665 1
15315100 26036.8 -18918.5 1752 262.314 -76.9585 273.371 
20665.5 1
15315100 26164.1 -19047.9 1752 265.782 -270.057 378.907 
20666 1
15315100 26113.6 -19023.1 1752 -95.961 46.8962 106.807 
20666.5 1
15315100 25935.2 -18979 1750.17 -352.579 87.2388 363.211 
20667 1
15315100 25607.1 -18946.6 1733.57 -669.436 66.1808 672.7 
20667.5 1
15315100 25434.2 -18796.3 1689.83 -354.459 307.865 469.492 
20668 1
15315100 25605.9 -18468.3 1682.29 339.309 648.315 731.74 
20668.5 1
15315100 25715.1 -18356.3 1696.14 217.701 223.108 311.722 
20669 1
15315100 25773.4 -18231.3 1736.57 112.957 242.248 267.289 
20669.5 1
15315100 25808.4 -18145 1766.71 67.3077 165.934 179.065 
20670 1
15315100 25931.1 -18094.7 1777.29 243.481 99.7732 263.13 
20670.5 1
15315100 26149.9 -18119 1780.71 446.356 -49.5627 449.099 
20671 1
15315100 26446.1 -18025.1 1787.71 589.037 186.595 617.885 
20671.5 1
15315100 26689.3 -18064.8 1789.17 514.145 -83.9122 520.947 
20672 1
15315100 26820.1 -18118.4 1787.86 270.827 -110.963 292.678 
20672.5 1
15315100 26918.7 -18113.3 1788.86 187.043 9.75874 187.297 
20673 1
15315100 27014.3 -18440.3 1771.83 195.141 -667.444 695.386 
20673.5 1
15315100 26913.7 -18493.1 1832.57 -205.765 -107.995 232.384 
20674 1
15315100 27024.5 -18540 1805 225.633 -95.4321 244.985 
20674.5 1
15315100 26948.4 -18661.6 1780.43 -153.37 -245.104 289.133 
20675 1
15315100 26736.9 -18709.9 1760 -390.353 -89.088 400.39 
20675.5 1
15315100 26550.8 -18648.3 1749 -387.55 128.175 408.195 
20676 1
15315100 26660.6 -18889.6 1733.57 226.732 -498.426 547.572 
20676.5 1
15315100 26647 -19022.7 1705.71 -25.7035 -252.165 253.471 
20677 1
15315100 26612.7 -19145.6 1708.86 -68.1625 -244.249 253.582 
20677.5 1
15315100 26615.4 -19215.3 1754.86 5.30134 -136.161 136.264 
20678 1
15315100 26202.1 -19254.6 1746.86 -852.135 -81.0015 855.977 
20678.5 1
15315100 25552.6 -19322.4 1793.43 -1291.39 -134.905 1298.42 
20679 1
15315100 25644.7 -19302.7 1783.71 185.398 39.6666 189.594 
20679.5 1
15315100 26038.3 -18870.1 1781.14 821.652 903.072 1220.92 
20680 1
15315100 26261.3 -18770.9 1780.57 450.505 200.577 493.139 
20680.5 1
15315100 26434.6 -18985 1776.14 331.965 -410.235 527.725 
20681 1
15315100 26405.3 -19207.8 1770.33 -57.7828 -440.382 444.157 
20681.5 1
15315100 26578.4 -19193.9 1761.71 359.865 29.0565 361.037 
20682 1
15315100 26378 -19079.9 1752.43 -414.109 235.537 476.407 
20682.5 1
15315100 26279.3 -18983 1749.29 -199.021 195.276 278.823 
20683 1
15315100 26224.3 -18808.9 1743.71 -109.344 346.208 363.065 
20683.5 1
15315100 26225.9 -18602.4 1743 3.14286 412.857 412.869 
20684 1
15315100 26231.9 -18519.1 1743 11.3331 156.881 157.289 
20684.5 1
15315100 26202.3 -18398 1743 -60.2891 247.194 254.44 
20685 1
15315100 26187 -18387.3 1743 -32.0781 22.4148 39.1335 
20685.5 1
15315100 26154.1 -18502.7 1743 -63.5535 -223.266 232.135 
20686 1
15315100 26073.4 -18691.1 1743 -155.519 -363.061 394.967 
20686.5 1
15315100 26109.6 -18781 1743 69.6394 -173.135 186.616 
20687 1
15315100 26233.2 -18886.2 1743 263.529 -224.236 346.019 
20687.5 1
15315100 26269.9 -18972.3 1743 76.1213 -178.67 194.21 
20688 1
15315100 26384.3 -19120.3 1743 227.945 -294.821 372.664 
20688.5 1
15315100 26742.7 -19266.7 1741.86 714.001 -291.69 771.285 
20689 1
15315100 26868 -19290.9 1737.57 249.077 -47.9977 253.659 
20689.5 1
15315100 26864.7 -19310.3 1731.57 -6.71925 -39.7312 40.2954 
20690 1
15315100 26480.9 -19198.9 1729.43 -733.952 213.057 764.251 
20690.5 1
15315100 26593.9 -18954.7 1746.14 216.891 468.604 516.364 
20691 1
15315100 26778.4 -18917.4 1766.43 369.143 74.5714 376.6 
20691.5 1
15315100 27070.5 -18881.5 1765.5 571.568 70.3103 575.877 
20692 1
15315100 27034.3 -19142.2 1768.83 -80.0147 -576.696 582.221 
20692.5 1
15315100 26784 -19234.7 1762.71 -517.218 -191.214 551.432 
20693 1
15315100 26597.6 -19129.1 1759.14 -378.92 214.576 435.457 
20693.5 1
15315100 26453.9 -19033.6 1750 -276.374 183.791 331.906 
20694 1
15315100 26482.1 -19094.1 1736.86 53.0689 -113.642 125.423 
20694.5 1
15315100 26672 -19006 1727.14 384.326 178.427 423.725 
20695 1
15315100 26925.3 -18880.8 1726 510.753 252.352 569.693 
20695.5 1
15315100 27183.7 -18825.9 1726 525.165 111.74 536.921 
20696 1
15315100 27260.7 -18790.7 1726 159.984 73.1611 175.919 
20696.5 1
15315100 26766.4 -18664.2 1725.5 -948.736 242.642 979.273 
20697 1
15315100 26744.6 -18752.7 1721.43 -42.5021 -172.445 177.605 
20697.5 1
15315100 26737.9 -18788.1 1717.86 -13.6192 -71.8632 73.1424 
20698 1
15315100 26605.6 -18939.6 1711.86 -262.993 -301.051 399.746 
20698.5 1
15315100 26574.9 -19069.6 1693.57 -60.7002 -256.917 263.99 
20699 1
15315100 26528.7 -19229.3 1686.67 -93.6926 -324.061 337.333 
20699.5 1
15315100 26568.4 -19299.1 1685.14 78.5808 -137.963 158.773 
20700 1
15315100 26655.6 -19323.1 1683.57 174.286 -48 180.775 
20700.5 1
15315100 26676.8 -19306.8 1682 44.2956 33.9782 55.8267 
20701 1
15315100 26691.9 -19294.1 1676 31.1052 26.2743 40.717 
20701.5 1
15315100 26639.7 -19140.7 1670.86 -98.0129 288.4 304.599 
20702 1
15315100 26652.6 -19087.3 1671.57 24.8207 103.144 106.088 
20702.5 1
15315100 26626.8 -19005 1675.83 -52.3132 167.247 175.238 
20703 1
15315100 26563 -18813.7 1682.83 -136.688 409.707 431.907 
20703.5 1
15315100 26567.4 -18701.7 1681.86 8.45147 213.65 213.817 
20704 1
15315100 26569 -18677.8 1681.33 3.13034 47.5716 47.6745 
20704.5 1
15315100 26402.3 -18628.9 1679.57 -331.44 97.3682 345.446 
20705 1
15315100 26233 -18636.2 1679.17 -335.219 -14.4743 335.532 
20705.5 1
15315100 26306.8 -18651.7 1679 158.441 -33.2618 161.894 
20706 1
15315100 26232.6 -18623.6 1679 -144.76 54.7665 154.774 
20706.5 1
15315100 26112.2 -18597.5 1679 -239.85 51.9351 245.409 
20707 1
15315100 26333.2 -18522.2 1684.33 470.213 160.284 496.781 
20707.5 1
15315100 26627.6 -18224 1696.71 565.076 572.297 804.26 
20708 1
15315100 26076.5 -17766.7 1702.33 -1076.31 893.229 1398.68 
20708.5 1
15315100 25516.7 -17782.5 1688.83 -1144.85 -32.379 1145.31 
20709 1
15315100 25064 -17826.6 1699.57 -903.526 -87.9669 907.798 
20709.5 1
15315100 24421.3 -17645 1657 -1277.67 360.977 1327.68 
20710 1
15315100 24001.1 -17379 1659.29 -843.756 534.137 998.612 
20710.5 1
15315100 23542.5 -17128.5 1650.5 -913.631 499.004 1041.02 
20711 1
15315100 23147.4 -16822.1 1657.57 -801.362 621.414 1014.07 
20711.5 1
15315100 22781.8 -16551.3 1676.83 -709.894 525.844 883.437 
20712 1
15315100 22573.4 -16326 1669.29 -421.02 455.219 620.066 
20712.5 1
15315100 22305.8 -16017.2 1638.67 -530.943 612.765 810.79 
20713 1
15315100 22036.4 -15816.3 1570.71 -550.93 410.799 687.226 
20713.5 1
15315100 21716.5 -15586.5 1496.5 -645.017 463.278 794.15 
20714 1
15315100 21485.6 -15305.6 1554 -448.405 545.492 706.137 
20714.5 1
15315100 21216.7 -14996.7 1607.33 -544.342 625.313 829.05 
20715 1
15315100 20951 -14756.6 1625.57 -513.862 464.401 692.62 
20715.5 1
15315100 20826.2 -14496.3 1656.67 -245.735 512.28 568.169 
20716 1
15315100 20700.2 -14297.2 1623.17 -264.706 418.417 495.118 
20716.5 1
15315100 20502.1 -14068.7 1668.86 -402.487 464.334 614.494 
20717 1
15315100 20260.5 -13901 1702.5 -478.501 332.107 582.459 
20717.5 1
15315100 19973.7 -13750.1 1688.43 -557.949 293.496 630.434 
20718 1
15315100 19675.8 -13477.8 1644.83 -612.924 560.308 830.434 
20718.5 1
15315100 19462.1 -13299.3 1645.86 -421.48 352.165 549.241 
20719 1
15315100 19199.2 -13001.3 1655.83 -536.686 608.066 811.034 
20719.5 1
15315100 18848.2 -12891.2 1656 -748.401 234.897 784.398 
20720 1
15315100 18500.8 -12740.2 1692.5 -694.667 302 757.473 
20720.5 1
15315100 17967.7 -12567.7 1671.71 -1017.4 329.108 1069.31 
20721 1
15315100 17350 -12295.3 1619.71 -1169.91 515.963 1278.64 
20721.5 1
15315100 16721.5 -11982.5 1597.5 -1213.32 603.833 1355.27 
20722 1
15315100 16247.5 -11671.2 1692.17 -969.325 636.673 1159.72 
20722.5 1
15315100 15935.7 -11313.7 1681.83 -655.112 751.05 996.619 
20723 1
15315100 15618.7 -11122.7 1664.29 -635.175 382.67 741.542 
20723.5 1
15315100 15287 -10750 1698.17 -670.13 752.958 1007.98 
20724 1
15315100 14926.1 -10434.9 1695.14 -708.953 619.141 941.249 
20724.5 1
15315100 14587.8 -10104.8 1729 -646.863 631.021 903.67 
20725 1
15315100 14290.5 -9832.17 1731.83 -636.688 583.869 863.872 
20725.5 1
15315100 13959 -9501.29 1724.43 -639.961 638.766 904.197 
20726 1
15315100 13652.7 -9138.83 1676 -605.402 716.309 937.875 
20726.5 1
15315100 13383 -8689.83 1661.33 -571.328 951.271 1109.65 
20727 1
15315100 13168 -8233.86 1642.71 -415.861 881.966 975.091 
20727.5 1
15315100 12903.3 -7829.5 1658 -522.025 797.549 953.202 
20728 1
15315100 12619 -7453 1676.17 -602.401 797.669 999.582 
20728.5 1
15315100 12501.7 -7061.14 1663.71 -235.513 786.862 821.351 
20729 1
15315100 12341.6 -6694 1681.71 -299.332 686.248 748.69 
20729.5 1
15315100 12083.7 -6408.83 1679.83 -526.336 581.973 784.68 
20730 1
15315100 11778.1 -6054.57 1685.43 -608.613 705.701 931.893 
20730.5 1
15315100 11365.2 -5606 1647.33 -839.383 911.731 1239.28 
20731 1
15315100 11052.7 -5060.14 1652.43 -610.259 1066.13 1228.43 
20731.5 1
15315100 10714 -4686 1631.5 -687.047 758.91 1023.71 
20732 1
15315100 10587.3 -4241.57 1639.57 -253.936 890.638 926.132 
20732.5 1
15315100 10385.8 -3820.5 1673.17 -411.127 859.329 952.614 
20733 1
15315100 10185.4 -3365.29 1680 -398.419 904.999 988.818 
20733.5 1
15315100 9945.5 -2978.5 1700.83 -468.61 755.441 888.981 
20734 1
15315100 9697.29 -2474.43 1710 -506.56 1028.72 1146.67 
20734.5 1
15315100 9469.67 -2124.17 1717.33 -459.836 707.6 843.888 
20735 1
15315100 9178.14 -1740 1742.71 -585.389 771.419 968.384 
20735.5 1
15315100 8941.5 -1281.17 1711.5 -476.143 923.206 1038.76 
20736 1
15315100 8714.71 -828.429 1698.14 -440.361 879.103 983.229 
20736.5 1
15315100 8546.83 -373.167 1704 -321.611 872.149 929.558 
20737 1
15315100 8380 5 1653.5 -338.404 767.072 838.402 
20737.5 1
15315100 8177.67 486 1627.33 -424.179 1008.39 1093.97 
20738 1
15315100 7904.33 935.5 1603.17 -565.908 930.642 1089.19 
20738.5 1
15315100 7726.29 1261.14 1568.71 -342.399 626.236 713.729 
20739 1
15315100 7527.67 1786 1541.5 -400.442 1058.18 1131.41 
20739.5 1
15315100 7489.14 2386.29 1528.43 -78.1416 1217.62 1220.12 
20740 1
15315100 7435.33 2789.67 1520 -105.509 790.943 797.949 
20740.5 1
15315100 7402.71 3064.29 1516.29 -65.7642 553.667 557.559 
20741 1
15315100 7207 3370.29 1515 -378.558 591.876 702.583 
20741.5 1
15315100 7043.83 3523 1548 -339.224 317.493 464.623 
20742 1
15315100 6907.86 3638.43 1647 -274.146 232.719 359.602 
20742.5 1
15315100 6888 3984.83 1725.5 -40.36 704.075 705.231 
20743 1
15315100 6681.14 4508 1784.71 -421.298 1065.51 1145.78 
20743.5 1
15315100 6503.83 5045.33 1801.33 -360.385 1092.14 1150.06 
20744 1
15315100 6409.29 5625.43 1803.57 -181.473 1113.43 1128.12 
20744.5 1
15315100 6248.57 6095.43 1798.71 -307.293 898.662 949.748 
20745 1
15315100 6216.83 6658.5 1794.5 -62.5998 1110.59 1112.36 
20745.5 1
15315100 6167.14 7196.71 1793.71 -103.955 1125.97 1130.76 
20746 1
15315100 6031.17 7839 1794.5 -271.41 1282.01 1310.42 
