# Supplementary material for: Intrinsic group behaviour II: On the dependence of triad spatial dynamics on social and personal features; and on the effect of social interaction on small group dynamics
Source: PLoS One. 2019 Dec 3;14(12):e0225704. doi: 10.1371/journal.pone.0225704 (PMC6890182; doi:10.1371/journal.pone.0225704)
Supplement: S4 Data Set — (ZIP) [file pone.0225704.s004.zip › set_3_nint/group_traj_triad_noint/traj_3_0217_39.dat]

3 15264300 15265200 15264104 0 0 1 0 1 1 0 30 10 40 1583.48 1706 1416.42 
20201.5 1
15264104 -11224.2 11728.4 1452.6 0 0 0 
20202 1
15264104 -10873.2 11458 1424.83 843.83 -650 1065.15 
20202.5 1
15264104 -10519.4 11011.6 1490.71 700.471 -884.017 1127.89 
20203 2
15264300 -9128.83 9974.83 1046.33 0 0 0 
15264104 -10239.7 10561 1479.5 582.837 -938.69 1104.92 
20203.5 2
15264300 -9135 9574.57 1276.71 -13.1766 -855.26 855.362 
15264104 -10054.7 10192.7 1508.71 395.197 -786.935 880.595 
20204 2
15264300 -9017.5 9177.62 1324.5 220.037 -743.345 775.228 
15264104 -9738 9799.25 1329.38 593.098 -736.825 945.873 
20204.5 2
15264300 -8804 8880.29 1377.14 409.789 -570.709 702.592 
15264104 -9415.57 9347.71 1482.29 618.865 -866.671 1064.95 
20205 2
15264300 -8526.43 8571.71 1363.57 577.072 -641.521 862.879 
15264104 -9061.57 8970.29 1507 735.967 -784.675 1075.81 
20205.5 2
15264300 -8188.14 8260.14 1311.57 700.385 -645.075 952.187 
15264104 -8764.14 8645.57 1479.29 615.794 -672.286 911.686 
20206 2
15264300 -7986.29 7920.71 1426.57 393.484 -661.654 769.815 
15264104 -8627.29 8358.86 1467.29 266.778 -558.897 619.303 
20206.5 2
15264300 -7594.57 7726 1461 804.341 -399.824 898.234 
15264104 -8409.14 8074.71 1568.14 447.932 -583.456 735.57 
20207 2
15264300 -7246.25 7565.5 1412.12 699.441 -322.289 770.122 
15264104 -8148.75 7768.5 1505.5 522.877 -614.888 807.148 
20207.5 2
15264300 -6738 7427.29 1382.57 1002.47 -272.612 1038.87 
15264104 -7782 7576.86 1538.71 723.373 -377.994 816.179 
20208 2
15264300 -6044.25 7201.38 1345.75 1376.49 -448.236 1447.63 
15264104 -7460.25 7378.25 1326 638.393 -394.062 750.22 
20208.5 2
15264300 -5333.71 7016.29 1366.43 1412.6 -367.971 1459.74 
15264104 -7023 7243.57 1474.43 869.284 -267.751 909.585 
20209 2
15264300 -4930.71 7268.14 1442.43 773.512 483.411 912.145 
15264104 -6561.43 7174.43 1323.43 885.934 -132.712 895.819 
20209.5 2
15264300 -4473.86 7197.14 1555.71 940.035 -146.091 951.319 
15264104 -6107 7077.29 1453.29 935.038 -199.882 956.164 
20210 2
15264300 -4133.71 7150.43 1566.29 691.347 -94.9477 697.837 
15264104 -5619.14 7024.57 1348.43 991.58 -107.143 997.351 
20210.5 2
15264300 -3734.29 7067.86 1585.29 825.266 -170.602 842.715 
15264104 -5353 7113.43 1177.29 549.882 183.589 579.72 
20211 2
15264300 -3328.29 6935.43 1635 854.737 -278.797 899.057 
15264104 -4371 6968.86 1469.86 2067.37 -304.361 2089.65 
20211.5 2
15264300 -2898.12 6818.12 1611.25 799.555 -218.036 828.751 
15264104 -3925.12 6847.75 1496.75 828.764 -225.106 858.791 
20212 3
15265200 -2889.25 6132.25 1250 0 0 0 
15264300 -2568.43 6736.71 1585.57 656.766 -162.173 676.492 
15264104 -3400.43 6588.57 1565.14 1045.21 -516.292 1165.77 
20212.5 3
15265200 -2590.71 6054.14 1276.14 777.437 -203.404 803.605 
15264300 -2155.29 6461 1615.14 858.925 -573.211 1032.63 
15264104 -3153.29 6397.71 1578.86 513.811 -396.792 649.188 
20213 3
15265200 -2237.71 5889 1272.14 690.802 -323.176 762.66 
15264300 -1837.14 6243 1609 622.589 -426.614 754.73 
15264104 -2675.29 6287 1634 935.421 -216.662 960.185 
20213.5 3
15265200 -1807.86 5654.43 1352.57 873.693 -476.771 995.314 
15264300 -1410.43 6049.14 1573.86 867.305 -394.019 952.612 
15264104 -2256.57 6117.43 1686.29 851.045 -344.657 918.187 
20214 3
15265200 -1320.12 5453.38 1396.12 971.578 -400.505 1050.89 
15264300 -946.125 5873.12 1589.62 924.908 -350.633 989.14 
15264104 -1924.5 6065.38 1679.5 661.497 -103.692 669.575 
20214.5 3
15265200 -958.714 5280 1388 711.438 -341.289 789.065 
15264300 -586.286 5663.86 1649.43 708.345 -411.945 819.421 
15264104 -1509.71 5994.14 1709.86 816.507 -140.221 828.46 
20215 3
15265200 -728.857 5186 1389 457.883 -187.251 494.691 
15264300 -220 5545.29 1653 729.653 -236.198 766.931 
15264104 -1057.43 5909 1697.71 900.968 -169.607 916.793 
20215.5 3
15265200 -300.714 4946.29 1462.57 864.935 -484.271 991.278 
15264300 126.571 5364.14 1658.86 700.144 -365.945 790.011 
15264104 -633.286 5691.43 1715 856.854 -439.538 963.013 
20216 3
15265200 32.2857 4751.86 1499.71 675.456 -394.378 782.161 
15264300 564.714 5148.14 1696.14 888.728 -438.134 990.857 
15264104 -321.571 5512.43 1681.29 632.28 -363.083 729.115 
20216.5 3
15265200 354.375 4711.38 1460 629.081 -79.0667 634.03 
15264300 946 4944.88 1687.62 744.699 -397.008 843.914 
15264104 21.375 5274.75 1725.25 669.817 -464.216 814.955 
20217 3
15265200 630.714 4622.71 1407.29 562.809 -180.572 591.067 
15264300 1272.86 4711.29 1667.14 665.697 -475.742 818.219 
15264104 237.857 5164.86 1733.57 440.9 -223.814 494.455 
20217.5 3
15265200 1110.86 4459 1350.14 960.286 -327.429 1014.57 
15264300 1791.29 4394.86 1630.71 1036.86 -632.857 1214.73 
15264104 528.286 5053.71 1723.71 580.857 -222.286 621.937 
20218 3
15265200 1593.57 4301.86 1343.71 981.127 -319.396 1031.81 
15264300 2241.71 4151.57 1599.71 915.505 -494.483 1040.51 
15264104 885.286 4866.14 1688.14 725.61 -381.243 819.668 
20218.5 3
15265200 1954.71 3958.14 1336.86 752.381 -716.071 1038.67 
15264300 2567.86 3982.29 1597.71 679.464 -352.679 765.542 
15264104 1260.86 4641.71 1684 782.44 -467.56 911.496 
20219 3
15265200 2289.14 3640.86 1368.29 613.63 -582.176 845.855 
15264300 2927.71 3662.43 1586.71 660.288 -586.894 883.417 
15264104 1789.57 4451.29 1712.57 970.118 -349.41 1031.12 
20219.5 3
15265200 2622.86 3288.57 1349.71 646.733 -682.724 940.413 
15264300 3264.29 3457 1584 652.27 -398.117 764.169 
15264104 2200.57 4355.71 1718 796.512 -185.216 817.763 
20220 3
15265200 2961.83 2939.5 1306.33 710.642 -731.806 1020.07 
15264300 3499.33 3243.33 1601 492.762 -447.939 665.931 
15264104 2444 4111 1659.83 510.332 -513.028 723.628 
20220.5 3
15265200 3248.86 2723.43 1248 618.586 -465.671 774.273 
15264300 3848.57 3108.71 1608.43 752.668 -290.127 806.649 
15264104 2625.43 3774.29 1601.29 391.01 -725.677 824.316 
20221 3
15265200 3664.25 2468 1247.38 808.157 -496.943 948.72 
15264300 4270.38 2967 1591.12 820.63 -275.709 865.707 
15264104 3038.75 3497.38 1632 804.127 -538.737 967.914 
20221.5 3
15265200 4149.14 2296.43 1279.14 960.184 -339.745 1018.52 
15264300 4755 2698.57 1530.14 959.653 -531.542 1097.03 
15264104 3315 3233.29 1602.57 547.03 -522.949 756.781 
20222 3
15265200 4670.29 2017.86 1265 1038.13 -554.923 1177.14 
15264300 5137.14 2411.29 1497.43 761.241 -572.282 952.363 
15264104 3652.14 3077.57 1562.57 671.599 -310.188 739.772 
20222.5 3
15265200 5036.14 1876.43 1216.29 711.784 -275.153 763.116 
15264300 5519.57 2252.86 1537.57 744.024 -308.227 805.342 
15264104 3988.71 2915.43 1520.14 654.808 -315.453 726.832 
20223 3
15265200 5628.14 1686.29 1211.43 1181.64 -379.527 1241.09 
15264300 5861 2194.14 1563.86 681.494 -117.194 691.497 
15264104 4371.71 2744 1478.29 764.471 -342.173 837.555 
20223.5 3
15265200 6078.57 1647.57 1206.43 900.857 -77.4286 904.179 
15264300 6260.14 2092.71 1596.14 798.286 -202.857 823.657 
15264104 4843.14 2555.71 1456.71 942.857 -376.571 1015.28 
20224 3
15265200 6655.17 1407.5 1406.83 1079.77 -449.572 1169.62 
15264300 6399.33 1767.33 1584.67 260.656 -609.328 662.738 
15264104 5268.67 2370.33 1460.83 796.861 -347.155 869.198 
20224.5 3
15265200 6782.43 919.286 1338.29 258.662 -992.305 1025.46 
15264300 7033.29 1602.57 1529.43 1288.52 -334.882 1331.33 
15264104 5640.43 2250.57 1496.43 755.614 -243.419 793.854 
20225 3
15265200 6941.33 599.333 1250.83 319.728 -643.767 718.792 
15264300 7418.17 1151.67 1565.5 774.408 -907.253 1192.82 
15264104 6073 1863.83 1586 870.365 -778.145 1167.5 
20225.5 3
15265200 7198 347.286 1290.29 539.216 -529.512 755.736 
15264300 7588.71 706 1617.57 358.293 -936.275 1002.49 
15264104 6445.86 1384.29 1603.57 783.313 -1007.45 1276.14 
20226 3
15265200 7445.67 -8.16667 1348.67 517.049 -742.072 904.439 
15264300 7839.33 375 1627.83 523.213 -691.023 866.755 
15264104 6910.83 1043 1662.33 970.723 -712.496 1204.14 
20226.5 3
15265200 7757.57 -405.714 1356 604.467 -770.441 979.265 
15264300 8213.57 53.4286 1601.43 725.268 -623.2 956.238 
15264104 7195.43 692.143 1709 551.541 -679.956 875.521 
20227 3
15265200 8010.83 -643.667 1332.5 484.248 -454.976 664.454 
15264300 8644.67 -272 1598.33 824.274 -622.234 1032.76 
15264104 7550.17 243.333 1719.83 678.276 -858.144 1093.83 
20227.5 3
15265200 8389.57 -962.714 1375.57 797.343 -671.679 1042.55 
15264300 8995 -600 1621.43 737.544 -690.526 1010.35 
15264104 7831.14 -69.5714 1698.86 591.529 -658.747 885.355 
20228 3
15265200 8810.83 -1327.33 1397.83 849.318 -735.119 1123.27 
15264300 9383.83 -972.833 1625.33 783.938 -751.68 1086.09 
15264104 8164.67 -350 1651.17 672.427 -565.38 878.529 
20228.5 3
15265200 9110.29 -1630.43 1381.57 595.333 -602.575 847.064 
15264300 9606 -1299.57 1595 441.683 -649.579 785.517 
15264104 8638.57 -668.143 1716.14 942.157 -632.491 1134.77 
20229 3
15265200 9438.5 -2013.5 1364.5 644.822 -752.596 991.058 
15264300 9904 -1711.83 1578.83 585.462 -809.945 999.388 
15264104 8995.5 -976.667 1683.33 701.235 -606.137 926.894 
20229.5 3
15265200 9799.14 -2352.43 1383.71 752.908 -707.575 1033.21 
15264300 10257.9 -2110.29 1593.14 738.741 -831.842 1112.52 
15264104 9303.57 -1345.57 1709.57 643.155 -770.156 1003.39 
20230 3
15265200 10092.2 -2744.5 1418.5 567.876 -759.828 948.589 
15264300 10519.5 -2466.83 1591 507.06 -690.984 857.07 
15264104 9709.83 -1775.5 1704 787.329 -833.195 1146.34 
20230.5 3
15265200 10403.6 -3123.29 1371 631.653 -768.328 994.642 
15264300 10768.6 -2677.71 1634 505.216 -427.75 661.977 
15264104 9974 -2193.14 1724.86 535.835 -847.146 1002.38 
20231 3
15265200 10696.4 -3367.43 1389.71 556.763 -464.15 724.858 
15264300 11116.1 -3003.86 1612.14 660.782 -620.043 906.138 
15264104 10257.9 -2583.29 1709.43 539.652 -741.716 917.261 
20231.5 3
15265200 11081 -3681.67 1362.83 781.649 -638.695 1009.41 
15264300 11420.2 -3236.17 1593.17 617.935 -472.174 777.683 
15264104 10571.5 -2863.17 1686.5 637.485 -568.864 854.397 
20232 3
15265200 11378.7 -3886 1319.14 607.58 -417.007 736.918 
15264300 11700 -3462 1569.29 571.088 -460.884 733.864 
15264104 10923.6 -3096.86 1670 718.513 -476.919 862.388 
20232.5 3
15265200 11607.2 -4121.17 1319 462.454 -476.046 663.689 
15264300 11977.7 -3765.67 1577.17 562.078 -614.71 832.947 
15264104 11289 -3402.67 1684 739.734 -619.048 964.586 
20233 3
15265200 11836.9 -4436.86 1313.71 457.551 -628.865 777.705 
15264300 12277.1 -4131.14 1569.43 596.566 -728.04 941.241 
15264104 11604.1 -3594.14 1650.71 627.775 -381.427 734.566 
20233.5 3
15265200 12128.4 -4877.29 1351.57 554.318 -837.317 1004.18 
15264300 12556.9 -4628.57 1559.71 531.776 -945.682 1084.94 
15264104 11919.9 -3893.57 1657.43 600.217 -569.256 827.232 
20234 3
15265200 12355.8 -5314.17 1288.17 469.845 -902.647 1017.61 
15264300 12850.3 -5177.17 1571.33 606.356 -1133.46 1285.46 
15264104 12210.5 -4236.67 1706.17 600.502 -708.874 929.035 
20234.5 3
15265200 12526.3 -5724.86 1245.71 355.85 -857.391 928.305 
15264300 13026.7 -5633 1568.71 368.227 -951.635 1020.39 
15264104 12419.4 -4666.29 1683.86 436.177 -896.908 997.344 
20235 3
15265200 12858.6 -6260.86 1321.43 646.47 -1042.8 1226.93 
15264300 13309.7 -5945.71 1577.86 550.584 -608.394 820.54 
15264104 12740.1 -5236.14 1669.14 623.958 -1108.67 1272.19 
20235.5 3
15265200 13380.2 -6659.17 1365.5 1028.79 -785.62 1294.45 
15264300 13670 -6196.17 1611.83 710.623 -493.989 865.453 
15264104 12998.5 -5688.5 1699 509.58 -892.223 1027.49 
20236 3
15265200 13735.6 -6874.43 1363 723.839 -438.415 846.257 
15264300 14055.1 -6404.86 1609.57 784.405 -425.032 892.156 
15264104 13253.1 -5954 1689.43 518.621 -540.733 749.24 
20236.5 3
15265200 14063.7 -7171.29 1369 621.483 -562.229 838.059 
15264300 14419 -6619.57 1590.43 689.123 -406.656 800.162 
15264104 13603.3 -6277.86 1673.43 663.149 -613.366 903.319 
20237 3
15265200 14361.8 -7529 1342.17 574.41 -689.238 897.216 
15264300 14627.7 -6940.83 1563.5 402.055 -619.002 738.114 
15264104 13964 -6631.33 1692.67 695.018 -681.072 973.092 
20237.5 3
15265200 14656.8 -7820 1349.33 635.776 -627.155 893.048 
15264300 14907.2 -7261 1574.17 602.371 -690.014 915.953 
15264104 14257 -6853 1720.33 631.466 -477.73 791.817 
20238 3
15265200 14968.7 -8150 1354 641.73 -679.012 934.278 
15264300 15219.4 -7670.29 1563.14 642.514 -842.152 1059.27 
15264104 14547.9 -7122.43 1688.71 598.471 -554.38 815.785 
20238.5 3
15265200 15141.4 -8487 1364 325.876 -635.849 714.492 
15264300 15461.1 -8080.29 1577.29 456.065 -773.585 898.014 
15264104 14812.7 -7430.14 1657.57 499.73 -580.593 766.041 
20239 3
15265200 15361.4 -8809 1355.14 432.22 -632.613 766.168 
15264300 15681 -8343.14 1608.14 431.939 -516.419 673.246 
15264104 15013.6 -7702.86 1666.71 394.611 -535.784 665.419 
20239.5 3
15265200 15597 -9091.17 1388 483.72 -579.398 754.776 
15264300 15892 -8592.17 1621.5 433.265 -511.343 670.216 
15264104 15163.3 -8064.33 1673.33 307.519 -742.251 803.433 
20240 3
15265200 15736.7 -9339.43 1405.71 278.871 -495.533 568.614 
15264300 16196.6 -8848.86 1641.14 607.927 -512.356 795.037 
15264104 15351.7 -8386.14 1680.57 376.01 -642.334 744.296 
20240.5 3
15265200 16084.7 -9594.83 1417.5 705.786 -518.062 875.513 
15264300 16471 -8992.83 1642.5 556.65 -292.041 628.608 
15264104 15695.7 -8623.83 1692.33 697.672 -482.131 848.055 
20241 3
15265200 16493.3 -10026.3 1413.86 820.52 -866.37 1193.25 
15264300 16714.6 -9237 1661.29 489.099 -490.295 692.536 
15264104 16018.3 -8720.71 1664.57 647.829 -194.54 676.409 
20241.5 3
15265200 17111.2 -10522.8 1387 1238.24 -995.085 1588.53 
15264300 17033.7 -9687.33 1691.5 639.469 -902.472 1106.06 
15264104 16319.2 -8878.67 1630.83 602.968 -316.538 681.004 
20242 3
15265200 18241.4 -11134.6 1369.29 2325.64 -1258.72 2644.43 
15264300 17298.4 -9976 1676.86 544.778 -593.964 805.963 
15264104 16587 -9112.71 1617.86 551.097 -481.579 731.866 
20242.5 3
15265200 19856.1 -11998.6 1348.29 3099.26 -1658.35 3515.04 
15264300 17589.6 -10235.6 1663.71 558.815 -498.218 748.663 
15264104 16913.3 -9532 1610.29 626.268 -804.771 1019.74 
20243 3
15265200 21159.8 -12735.7 1355.17 2617.85 -1480.11 3007.3 
15264300 17923.2 -10576.3 1648.5 669.87 -684.261 957.569 
15264104 17120.7 -10249.3 1622.33 416.428 -1440.43 1499.42 
20243.5 3
15265200 22268.4 -13352.3 1381.86 2271.71 -1263.56 2599.47 
15264300 18130.7 -10935.9 1677 425.302 -736.729 850.677 
15264104 17367.4 -10930.7 1663 505.66 -1396.27 1485.01 
20244 3
15265200 23658.1 -14038.7 1341.57 2693.24 -1330.29 3003.87 
15264300 18438.3 -11325.1 1691.86 596.069 -754.43 961.489 
15264104 17674.9 -11251.9 1726.43 595.792 -622.37 861.575 
20244.5 3
15265200 25157.5 -14702.8 1329.83 3059.91 -1355.34 3346.64 
15264300 19101.8 -11730.2 1678.5 1354.18 -826.579 1586.52 
15264104 17912.3 -11515.5 1759.33 484.645 -538.047 724.138 
20245 3
15265200 26461 -15332.6 1308.43 2676.59 -1293.1 2972.58 
15264300 19657.6 -11961 1652.14 1141.15 -473.99 1235.67 
15264104 18328.4 -11745.3 1730 854.405 -471.839 976.033 
20245.5 3
15265200 27668.6 -15910.7 1292.86 2335.73 -1118.26 2589.62 
15264300 19966.4 -12188.6 1627.43 597.403 -440.177 742.055 
15264104 19099.4 -12135.9 1703.86 1491.3 -755.457 1671.73 
20246 3
15265200 28432.2 -16246.2 1277.67 1580.94 -694.518 1726.77 
15264300 20280.2 -12400.2 1600.67 649.561 -438.085 783.485 
15264104 19568.8 -12354.2 1710 971.853 -451.987 1071.82 
20246.5 3
15265200 28783.6 -15983.9 1269.71 701.407 523.572 875.271 
15264300 20613.4 -12626.9 1605.57 665.193 -452.476 804.498 
15264104 19793.9 -12517.7 1671 449.149 -326.442 555.247 
20247 3
15265200 28485.8 -15211 1269 -610.119 1583.72 1697.18 
15264300 20922.2 -12960.8 1618 632.66 -684.377 932.004 
15264104 20033.5 -12766.2 1668.83 491.071 -509.124 707.36 
20247.5 3
15265200 27979.4 -14990.4 1269 -1046.29 455.726 1141.23 
15264300 21306.4 -13149.9 1611.86 793.93 -390.545 884.788 
15264104 20297.1 -12976.7 1696 544.717 -435.016 697.105 
20248 3
15265200 27439.6 -15248 1265.29 -1073.27 -512.07 1189.17 
15264300 21633.7 -13319.7 1606.14 650.667 -337.688 733.077 
15264104 20623 -13204.6 1728.14 647.827 -452.996 790.497 
20248.5 3
15265200 26967.3 -15612.3 1293.57 -927.87 -715.689 1171.82 
15264300 22016.3 -13440 1593.71 751.614 -236.318 787.889 
15264104 20963.1 -13470.3 1752 668.257 -522.032 847.989 
20249 3
15265200 26282.1 -15372.6 1276.71 -1330.37 465.465 1409.45 
15264300 22421.7 -13617 1612.43 787.24 -343.689 858.993 
15264104 21345.6 -13684.9 1749.57 742.58 -416.644 851.479 
20249.5 3
15265200 25724 -15197.5 1300 -1129.84 354.396 1184.12 
15264300 22698.5 -13946 1582.5 560.295 -665.992 870.331 
15264104 21677 -13893 1716.33 670.908 -421.342 792.241 
20250 3
15265200 25256.1 -15117.9 1350.57 -924.619 157.397 937.92 
15264300 23166.6 -14236.4 1559.14 925.042 -573.97 1088.64 
15264104 22029.4 -14072 1715.86 696.499 -353.755 781.187 
20250.5 3
15265200 24895.5 -15129.7 1398.67 -737.511 -24.1504 737.906 
15264300 23678.3 -14478.3 1565.33 1046.55 -494.693 1157.58 
15264104 22430 -14227.2 1697 819.164 -317.314 878.475 
20251 3
15265200 24742.3 -15203.7 1354.71 -313.964 -151.737 348.708 
15264300 24220.1 -14555.1 1565 1110.27 -157.397 1121.37 
15264104 22814 -14426.1 1649.43 786.885 -407.738 886.25 
20251.5 3
15265200 24573.4 -15244.3 1378.29 -325.979 -78.3232 335.256 
15264300 24623 -14640.1 1572.57 777.716 -164.093 794.839 
15264104 23163.3 -14596.4 1604.29 674.297 -328.737 750.163 
20252 3
15265200 24440.6 -15240.6 1441.57 -258.981 7.24032 259.082 
15264300 25066 -14711 1557.71 863.548 -138.123 874.524 
15264104 23547.7 -14700 1698.43 749.373 -201.894 776.094 
20252.5 3
15265200 24419.1 -15370.3 1459 -43.2028 -261.521 265.065 
15264300 25424.9 -14757.9 1587.14 723.502 -94.47 729.644 
15264104 23834.4 -14850.6 1730.14 578.053 -303.571 652.917 
20253 3
15265200 24337.8 -15431.5 1557.12 -157.129 -118.174 196.608 
15264300 25822.1 -14866.9 1571.25 766.926 -210.459 795.279 
15264104 24235.6 -14874.5 1749.25 774.51 -46.1942 775.887 
20253.5 3
15265200 23844.3 -15316.1 1662.43 -947.148 221.415 972.684 
15264300 26362.4 -15026.7 1542.57 1037.05 -306.793 1081.48 
15264104 24570.4 -14948.9 1713.29 642.617 -142.72 658.275 
20254 3
15265200 23454.7 -15183.5 1672.17 -803.338 273.49 848.616 
15264300 26829.3 -15291.3 1540.67 962.69 -545.606 1106.55 
15264104 24941.7 -15129.7 1681.17 765.439 -372.803 851.399 
20254.5 3
15265200 23059.7 -15102.7 1620.14 -812.659 166.226 829.485 
15264300 27339.6 -15454.3 1497.43 1049.87 -335.293 1102.11 
15264104 25324.6 -15254.1 1701 787.87 -256.124 828.455 
20255 3
15265200 22527.3 -15022.5 1566.83 -1073.35 161.722 1085.46 
15264300 27796.3 -15584.2 1499.17 920.891 -261.857 957.397 
15264104 25669 -15540.5 1736.83 694.412 -577.333 903.063 
20255.5 3
15265200 21964 -14775.7 1515.86 -1135.75 497.552 1239.96 
15264300 28200.1 -15824.6 1536.71 814.132 -484.687 947.488 
15264104 26039.1 -15749.6 1676.86 746.256 -421.515 857.072 
20256 3
15265200 21430.8 -14558.8 1584 -1074.93 437.26 1160.46 
15264300 28557.8 -16044.2 1575.83 721.15 -442.732 846.209 
15264104 26524.3 -15929.8 1657.83 978.207 -363.431 1043.54 
20256.5 3
15265200 20973.7 -14415 1631 -927.219 291.751 972.036 
15264300 29031.6 -16161.9 1641.86 960.929 -238.723 990.138 
15264104 26930.1 -16238.6 1654.57 823.143 -626.244 1034.29 
20257 3
15265200 20549.1 -14232.1 1608.29 -818.057 352.326 890.702 
15264300 29508 -16167.3 1645.14 917.974 -10.4597 918.034 
15264104 27464.6 -16470.9 1689.29 1029.73 -447.564 1122.79 
20257.5 3
15265200 20042.8 -14034.3 1624.33 -1033.28 403.693 1109.34 
15264300 29797.3 -16186.2 1644.67 590.476 -38.5326 591.732 
15264104 27954.2 -16616 1775.17 999.174 -296.21 1042.16 
20258 3
15265200 19613.3 -13826.7 1650.86 -876.628 423.712 973.657 
15264300 30158 -16318.1 1633.29 736.054 -269.339 783.785 
15264104 28326.7 -16862.7 1834.29 760.301 -503.499 911.904 
20258.5 3
15265200 19229.3 -13547.4 1684.29 -717.757 522.029 887.519 
15264300 30546.4 -16312.6 1663.71 726.035 10.4139 726.109 
15264104 28723 -17178.4 1770.43 740.721 -590.12 947.053 
20259 3
15265200 18859.3 -13254 1664.5 -750.411 595.19 957.793 
15264300 30708.5 -16419.7 1652.17 328.745 -217.232 394.034 
15264104 29067.8 -17415.3 1744.83 699.459 -480.537 848.622 
20259.5 3
15265200 18519.3 -12935.9 1645 -702.578 657.32 962.125 
15264300 31046.9 -16553.9 1639.29 699.085 -277.253 752.057 
15264104 29369.3 -17532.9 1761.71 622.835 -242.818 668.494 
20260 3
15265200 18068.5 -12667.7 1634.67 -969.432 576.754 1128.03 
15264300 31291.7 -16636.5 1617.33 526.472 -177.727 555.661 
15264104 29815.5 -17718.5 1746.17 959.601 -399.232 1039.34 
20260.5 3
15265200 17611 -12321.3 1585.57 -900.591 681.852 1129.6 
15264300 31560.3 -16756.4 1574.86 528.778 -236.08 579.085 
15264104 30290.3 -17951.9 1673.29 934.618 -459.364 1041.41 
20261 3
15265200 17068.9 -11937.6 1589.57 -1063.03 752.381 1302.34 
15264300 31878.3 -16830.7 1529.86 623.529 -145.658 640.317 
15264104 30784.1 -18067.4 1605.29 968.347 -226.611 994.509 
20261.5 3
15265200 16419 -11440 1660.57 -1249.73 956.868 1573.98 
15264300 32282.4 -16911.4 1489.71 777.198 -155.22 792.546 
15264104 31224.1 -18117.7 1581.14 846.154 -96.7033 851.662 
20262 3
15265200 16069.7 -10975.6 1659.71 -667.85 888.009 1111.12 
15264300 32820 -17093.1 1492.57 1027.86 -347.446 1085 
15264104 31818 -18376 1508.57 1135.48 -493.854 1238.23 
20262.5 3
15265200 15789.3 -10579.4 1687 -579.398 818.477 1002.8 
15264300 33171.3 -17152.3 1639 725.797 -122.196 736.012 
15264104 32466 -18408.3 1632.86 1338.84 -66.706 1340.5 
20263 3
15265200 15469.3 -10171.9 1677.43 -653.061 831.778 1057.52 
15264300 33602.4 -17147.9 1598.57 879.883 9.0379 879.93 
15264104 32993.4 -18492.9 1705.43 1076.38 -172.595 1090.13 
20263.5 3
15265200 15131.7 -9765.14 1699 -693.165 835.142 1085.33 
15264300 34089.9 -17088 1551.43 1000.88 122.91 1008.4 
15264104 33436.4 -18520.7 1687.86 909.651 -57.2015 911.448 
20264 3
15265200 14705.1 -9309.43 1710.14 -865.256 924.37 1266.15 
15264300 34429.9 -17157 1549.57 689.655 -139.959 703.714 
15264104 33809 -18609.9 1677.57 755.723 -180.817 777.053 
20264.5 3
15265200 14353.4 -8881.29 1707.57 -700.626 852.874 1103.75 
15264300 34755.7 -17214.3 1556.71 649.118 -114.115 659.072 
15264104 34223.9 -18695.6 1681.14 826.409 -170.746 843.863 
20265 3
15265200 13894 -8389 1724.14 -922.547 988.526 1352.14 
15264300 35131 -17269.3 1580.14 753.586 -110.442 761.636 
15264104 34598.6 -18728.6 1639 752.438 -66.2651 755.351 
20265.5 3
15265200 13477.4 -8003 1728.43 -807.309 748.062 1100.61 
15264300 35558.9 -17346.9 1596.71 829.181 -150.332 842.698 
15264104 35029.4 -18787.3 1621.86 834.994 -113.787 842.712 
20266 3
15265200 13190.7 -7633.43 1718.29 -564.398 727.503 920.764 
15264300 35891 -17434.6 1608.43 653.825 -172.666 676.24 
15264104 35496 -18869.9 1613.14 918.448 -162.542 932.72 
20266.5 3
15265200 12777.6 -7196 1730.71 -780.988 826.897 1137.41 
15264300 36319.7 -17505.1 1594.14 810.424 -133.405 821.331 
15264104 36001.7 -18914 1608.71 955.982 -83.4459 959.617 
20267 3
15265200 12447.2 -6951.5 1675.67 -709.023 524.678 882.044 
15264300 36708.2 -17519.2 1574 833.589 -30.094 834.132 
15264104 36490 -19039.8 1640.5 1047.82 -270.029 1082.06 
20267.5 3
15265200 12011 -6691.5 1694.38 -881.145 525.253 1025.82 
15264300 37141.2 -17551 1549.38 874.916 -64.3098 877.276 
15264104 36855.2 -19162.2 1631.5 737.879 -247.306 778.219 
20268 3
15265200 11395 -6216.57 1649.14 -1126.14 868.242 1421.99 
15264300 37531.7 -17491.4 1534.43 713.829 108.906 722.089 
15264104 37306.6 -19238 1685.57 825.085 -138.483 836.626 
20268.5 3
15265200 10969.9 -5844.71 1623.14 -882.039 771.488 1171.83 
15264300 37851.1 -17394.3 1516.57 662.715 201.541 692.683 
15264104 37760.4 -19426.6 1707.71 941.612 -391.227 1019.65 
20269 3
15265200 10491.5 -5579.83 1583.5 -968.334 536.196 1106.88 
15264300 38211 -17471.2 1531 728.456 -155.629 744.895 
15264104 38190.7 -19468.8 1698.67 870.927 -85.5504 875.119 
20269.5 3
15265200 10118 -5379 1608.43 -760.692 409.029 863.689 
15264300 38442.7 -17590.1 1560.29 471.923 -242.314 530.497 
15264104 38598.3 -19462.7 1672 830.181 12.4624 830.275 
20270 3
15265200 9763.71 -5182.43 1628 -712.849 395.516 815.221 
15264300 38669.4 -17546.9 1559.29 456.166 87.094 464.405 
15264104 39020.6 -19384 1637.57 849.669 158.379 864.304 
20270.5 3
15265200 9379.43 -4949 1591 -756.468 459.505 885.092 
15264300 38682.4 -17506.6 1548.86 25.5906 79.3026 83.3293 
15264104 39296.4 -19144.3 1597.86 543.026 471.879 719.407 
20271 3
15265200 9047.33 -4618.83 1551 -680.523 676.571 959.614 
15264300 38761.3 -17681 1523.5 161.69 -357.436 392.306 
15264104 39462 -18904.7 1558 339.286 491.023 596.84 
20271.5 3
15265200 8612.12 -4263.75 1499.25 -858.399 700.362 1107.86 
15264300 38779.9 -17647.1 1551.25 36.5713 66.8146 76.1686 
15264104 39584.9 -18721.6 1548 242.357 361.029 434.832 
20272 3
15265200 8363.17 -4023.33 1522.5 -506.013 488.652 703.441 
15264300 38844.3 -17910.3 1545 131.013 -534.976 550.785 
15264104 39646.5 -18510.7 1554 125.254 428.777 446.697 
20272.5 3
15265200 8026.57 -3746.14 1474.57 -731.729 602.588 947.913 
15264300 38853.6 -18116.9 1540 20.0828 -448.965 449.414 
15264104 39729.6 -18343.9 1587 180.59 362.629 405.108 
20273 3
15265200 7680.86 -3380.14 1465.86 -663.559 702.495 966.339 
15264300 38777 -18181.9 1538.71 -146.97 -124.76 192.783 
15264104 39795.6 -18248.3 1609.57 126.679 183.438 222.929 
20273.5 3
15265200 7367 -2990 1499.38 -594.426 738.907 948.328 
15264300 38585.9 -18258.9 1534.62 -361.979 -145.867 390.264 
15264104 39918.4 -18163.9 1632.62 232.583 159.869 282.228 
20274 3
15265200 7083.43 -2592.43 1535 -560.418 785.714 965.098 
15264300 38380.4 -18627.1 1534 -406.021 -727.802 833.396 
15264104 40090.6 -18124 1666.43 340.309 78.8043 349.314 
20274.5 3
15265200 6755.62 -2269.88 1504.88 -655.607 645.107 919.774 
15264300 38462.8 -18598.9 1532.75 164.643 56.5357 174.079 
15264104 40229.9 -18052 1651.38 278.607 144 313.621 
20275 3
15265200 6321.57 -1880.43 1589.86 -829.93 744.639 1115.02 
15264300 38332.3 -18351.9 1509.71 -249.454 472.309 534.138 
15264104 40038.7 -18108.7 1651.86 -365.508 -108.44 381.255 
20275.5 3
15265200 5973.86 -1613 1700.29 -713.992 549.135 900.741 
15264300 38129.9 -18145.6 1480.86 -415.664 423.585 593.465 
15264104 39854 -18220.3 1656.86 -379.29 -229.099 443.111 
20276 3
15265200 5639.75 -1335.38 1673.88 -647.494 538.033 841.86 
15264300 38107.4 -18090.2 1466.75 -43.57 107.212 115.727 
15264104 39732.6 -18260.6 1656.38 -235.223 -78.1769 247.874 
20276.5 3
15265200 5354.8 -1132.4 1657.3 -585.113 416.786 718.379 
15264300 38225.4 -18334 1465.9 242.351 -500.513 556.1 
15264104 39707.8 -18234.1 1652.7 -50.9754 54.4661 74.5992 
20277 3
15265200 5145.4 -913.9 1663.5 -445.532 464.894 643.914 
15264300 38405.6 -18456.2 1453.2 383.404 -260 463.248 
15264104 39629.4 -18165.7 1640.6 -166.809 145.532 221.37 
20277.5 3
15265200 4865.22 -799.667 1695.78 -589.848 240.491 636.99 
15264300 38700.8 -18501.6 1401.78 621.427 -95.4854 628.72 
15264104 39599.4 -18134.2 1634.67 -63.0643 66.269 91.4805 
20278 3
15265200 4660.43 -740.571 1740.43 -399.988 115.42 416.308 
15264300 38690.6 -18428.3 1373.14 -19.9343 143.105 144.487 
15264104 39621.3 -18191.1 1643.14 42.6587 -111.173 119.077 
20278.5 3
15265200 4556.5 -708.25 1727.25 -204.584 63.6249 214.249 
15264300 38818.9 -18319 1335 252.566 215.129 331.768 
15264104 39648.4 -18262.6 1634.38 53.3254 -140.713 150.478 
20279 3
15265200 4542.71 -683.143 1708 -25.913 47.1939 53.84 
15264300 39001.9 -18404.6 1302.29 343.951 -160.849 379.704 
15264104 39799.9 -18297.6 1631.43 284.741 -65.6888 292.22 
20279.5 3
15265200 4497 -791.286 1709.71 -95.2381 -225.298 244.6 
15264300 39118.7 -18380.1 1296.86 243.452 50.8929 248.715 
15264104 39872.9 -18314.9 1624.14 152.083 -36.0119 156.289 
20280 3
15265200 4367.29 -765 1713.14 -275.402 55.8083 281 
15264300 39307.6 -18342.1 1295.29 400.971 80.6794 409.007 
15264104 39966.7 -18304.7 1616.57 199.272 21.5347 200.432 
20280.5 3
15265200 4414.29 -877.571 1711.29 94.7581 -226.959 245.946 
15264300 39423.7 -18370.9 1255.43 234.159 -57.8917 241.209 
15264104 39944.4 -18177.9 1617 -44.9309 255.76 259.677 
20281 3
15265200 4396.29 -900.714 1724.29 -34.9515 -44.9376 56.9297 
15264300 39466.3 -18385 1232.29 82.663 -27.4619 87.1052 
15264104 39907.7 -18094.4 1637 -71.2899 161.997 176.99 
20281.5 3
15265200 4251.43 -680.714 1723.29 -289.714 440 526.815 
15264300 39437.4 -18381.7 1226.86 -57.7143 6.57143 58.0872 
15264104 39961.6 -18143.9 1654.43 107.714 -98.8571 146.202 
20282 3
15265200 4093.14 -399 1722 -307.351 547.018 627.45 
15264300 39098.6 -18459.6 1232.14 -657.975 -151.179 675.119 
15264104 39918 -18175.9 1641.71 -84.6047 -62.1359 104.971 
20282.5 3
15265200 3909.5 -109.25 1679.12 -365.095 576.044 681.998 
15264300 39448.4 -18441.8 1227.75 695.435 35.4303 696.336 
15264104 39941.1 -18221.4 1646.62 45.9742 -90.4928 101.502 
20283 3
15265200 3673.43 246.571 1667.71 -446.26 672.63 807.205 
15264300 39555.7 -18409.7 1217.14 202.91 60.559 211.754 
15264104 40101.9 -18287.6 1645.43 303.841 -125.135 328.601 
20283.5 3
15265200 3503.17 608.833 1684.5 -372.564 792.696 875.883 
15264300 39486.2 -18333 1188.67 -152.183 167.865 226.58 
15264104 40228.3 -18188.3 1629 276.753 217.151 351.777 
20284 3
15265200 3294.57 1017.43 1637.14 -424.838 832.17 934.341 
15264300 39640.4 -18330.4 1163.29 314.179 5.23712 314.223 
15264104 40259.4 -18170 1624.43 63.3304 37.3388 73.5182 
20284.5 3
15265200 2934 1356.14 1534.43 -708.392 665.45 971.928 
15264300 39722.3 -18425.9 1155.86 160.82 -187.482 247.007 
15264104 40242.1 -18079.4 1633.71 -33.9601 177.94 181.152 
20285 3
15265200 2496.86 1634.14 1550.86 -879.563 559.356 1042.36 
15264300 39725.6 -18527.6 1148.86 6.61109 -204.657 204.763 
15264104 40260.9 -17944.4 1637.43 37.6545 271.63 274.227 
20285.5 3
15265200 2035.86 1898.29 1560.57 -936.992 536.876 1079.9 
15264300 39804 -18496.6 1137 159.408 63.0081 171.408 
15264104 40202 -17871.6 1637.86 -119.628 148.084 190.367 
20286 3
15265200 1659.38 2034.75 1551 -739.651 268.103 786.741 
15264300 39881 -18327.5 1131.62 151.277 332.164 364.99 
15264104 40215.5 -17854.8 1645.75 26.5226 33.048 42.3747 
20286.5 3
15265200 1220 2206.14 1656.57 -858.154 334.752 921.134 
15264300 39925.6 -18247.9 1160 87.0536 155.552 178.255 
15264104 40163.3 -17776.7 1645.86 -101.981 152.414 183.385 
20287 3
15265200 843.571 2460.14 1711.57 -735.212 496.094 886.931 
15264300 40148.9 -18184.7 1435.71 436.105 123.326 453.207 
15264104 40118.6 -17630.4 1646.29 -87.3326 285.714 298.764 
20287.5 3
15265200 447.25 2738 1746.88 -797.427 559.069 973.883 
15264300 40250.1 -18070 1583.88 203.758 230.813 307.884 
15264104 39430.9 -17550.6 1638.38 -1383.7 160.571 1392.98 
20288 3
15265200 -126.571 2856.29 1751.86 -1134.03 233.766 1157.88 
15264300 40265.9 -18051.6 1592.29 31.0912 36.4201 47.8862 
15264104 39252.1 -17788.4 1608.57 -353.226 -469.968 587.91 
20288.5 3
15265200 -577.875 3093.38 1785.25 -871.242 457.701 984.151 
15264300 40291.8 -17988.5 1597.75 49.9862 121.76 131.621 
15264104 39229.8 -17889.6 1588.38 -43.2295 -195.36 200.086 
20289 3
15265200 -937.286 3344 1780 -734.991 512.526 896.044 
15264300 40240.9 -18016.4 1585.14 -104.075 -57.1136 118.717 
15264104 39403.7 -17862 1575.29 355.755 56.4928 360.213 
20289.5 3
15265200 -1297.57 3721.29 1729 -761.703 797.644 1102.92 
15264300 40261.9 -18302.9 1604.29 44.3975 -605.557 607.183 
15264104 39774.4 -17921 1571 783.751 -124.736 793.615 
20290 2
15265200 -1757 3936.71 1710.57 -959.141 449.746 1059.35 
15264300 40325.6 -18633.6 1643.43 133.015 -690.426 703.123 
20290.5 2
15265200 -2229 4110.88 1687 -890.566 328.605 949.257 
15264300 40209 -18677 1647 -219.946 -81.9407 234.714 
20291 2
15265200 -2609.29 4264.71 1672.14 -750.07 303.431 809.12 
15264300 40118.6 -18502.3 1662.57 -178.36 344.604 388.026 
20291.5 2
15265200 -2948.62 4336.5 1683.5 -682.775 144.438 697.886 
15264300 40180.4 -18351.8 1644 124.353 302.889 327.422 
20292 2
15265200 -3368 4265.14 1657 -854.124 -145.33 866.4 
15264300 40210.4 -18300.3 1610.29 61.2089 104.815 121.379 
20292.5 2
15265200 -3877.71 4137.57 1655.29 -1011.34 -253.118 1042.53 
15264300 40160.6 -18283.1 1599 -98.9229 34.0136 104.607 
20293 2
15265200 -4359.14 4064.14 1629.57 -994.687 -151.712 1006.19 
15264300 40222.1 -18315.6 1593.14 127.214 -67.0012 143.779 
20293.5 2
15265200 -4917.88 3979.75 1467.25 -1068.32 -161.363 1080.44 
15264300 40175.6 -18440.1 1604.5 -88.9443 -238.152 254.219 
20294 2
15265200 -5386.14 3841 1282.71 -902.25 -267.341 941.024 
15264300 40185 -18370.9 1621.29 18.0636 133.464 134.681 
20294.5 2
15265200 -5914.29 3648.86 1295.71 -1071.28 -389.742 1139.98 
15264300 40161.4 -18311.4 1624.43 -47.8122 120.545 129.681 
20295 2
15265200 -6383.43 3379 1389.14 -971.31 -558.71 1120.54 
15264300 40125.4 -18258.4 1615.86 -74.5342 109.731 132.651 
20295.5 2
15265200 -6885.29 3188 1460.29 -1070.06 -407.249 1144.93 
15264300 40109.6 -18216.3 1618.57 -33.8105 89.8568 96.0073 
20296 2
15265200 -7183.71 2979.57 1360.71 -595.666 -416.025 726.564 
15264300 40148.6 -18186.6 1639.43 77.8443 59.31 97.8642 
20296.5 2
15265200 -7574.86 2669 1388.57 -798.251 -633.819 1019.28 
15264300 40150.9 -18240.1 1653.14 4.66472 -109.329 109.429 
20297 2
15265200 -7890 2283.5 1388 -587.953 -719.216 928.957 
15264300 40312.5 -18314.8 1642 301.572 -139.192 332.145 
20297.5 2
15265200 -8423.86 1851.43 1487.14 -1038.63 -840.606 1336.18 
15264300 40513.7 -18354.3 1635.57 391.467 -76.9177 398.953 
20298 2
15265200 -8630.86 1578.71 1404.86 -419.878 -553.173 694.477 
15264300 40256.9 -18333.3 1624.86 -521.008 42.5963 522.747 
20298.5 2
15265200 -8926.71 1269.43 1597.14 -621.549 -649.76 899.172 
15264300 40158.6 -18240.4 1642.86 -206.483 195.078 284.061 
20299 2
15265200 -9172.43 927.286 1569.57 -503.513 -701.112 863.182 
15264300 40077 -18212.7 1627.29 -167.155 56.7916 176.539 
20299.5 2
15265200 -9433.57 598.857 1504.14 -504.137 -634.032 810.031 
15264300 40049.6 -18299.4 1595.43 -52.9509 -167.402 175.577 
20300 2
15265200 -9654.43 426.286 1472.71 -453.505 -354.356 575.531 
15264300 39996.7 -18262.4 1592.43 -108.536 75.9754 132.485 
20300.5 2
15265200 -9950.71 184.714 1398.57 -579.815 -472.743 748.112 
15264300 39893.7 -18182.6 1598.86 -201.566 156.276 255.051 
20301 2
15265200 -10287.4 -130.143 1373.29 -684.379 -639.954 936.971 
15264300 39852.3 -18074.3 1623.43 -84.2044 220.093 235.651 
20301.5 2
15265200 -10452.7 -614.143 1563.71 -333.237 -975.806 1031.14 
15264300 39844.3 -17996.9 1637.86 -16.129 156.106 156.937 
20302 2
15265200 -10669.1 -975.143 1581 -408.356 -681.132 794.163 
15264300 39595.6 -17815.3 1614.14 -469.272 342.588 581.019 
20302.5 2
15265200 -10964.7 -1345.29 1611.43 -589.963 -738.808 945.46 
15264300 39420 -17699.1 1594 -350.442 231.822 420.18 
20303 2
15265200 -11242.3 -1702.29 1571.43 -536.889 -690.522 874.683 
15264300 39285.7 -17721 1574 -259.74 -42.2769 263.158 
20303.5 2
15265200 -11574 -2016.29 1599.43 -660.785 -625.498 909.882 
15264300 39256.7 -17663 1544.71 -57.7689 115.538 129.175 
20304 2
15265200 -11925 -2312.14 1592.57 -682.879 -575.598 893.105 
15264300 39298.6 -17661.4 1531.86 81.4341 3.05725 81.4915 
20304.5 2
15265200 -12232.5 -2680.83 1609.83 -662.716 -794.592 1034.68 
15264300 39378.5 -17701.2 1521.17 172.26 -85.6424 192.375 
20305 2
15265200 -12597.3 -2999.86 1628.43 -767.97 -671.629 1020.23 
15264300 39499.7 -17843.3 1501.86 255.188 -299.198 393.243 
20305.5 2
15265200 -12898 -3337.5 1613.83 -586.188 -658.173 881.367 
15264300 39593.7 -17895.7 1485.5 183.143 -102.107 209.684 
20306 2
15265200 -13186.4 -3719.43 1576.29 -582.684 -771.573 966.874 
15264300 39702.3 -17893.9 1472.57 219.432 3.6556 219.463 
20306.5 2
15265200 -13510.9 -4119.86 1626 -633.65 -782.087 1006.56 
15264300 39719.9 -17795.1 1509 34.3192 192.801 195.832 
20307 2
15265200 -13798.7 -4416.71 1646.86 -594.746 -613.341 854.348 
15264300 39806.3 -17763.6 1534.71 178.571 65.2302 190.112 
20307.5 2
15265200 -14087.1 -4805.86 1669.57 -572.279 -772.109 961.07 
15264300 39892.6 -17785 1534 171.202 -42.517 176.402 
20308 2
15265200 -14367 -5254.57 1649.29 -556.376 -892.076 1051.36 
15264300 40048.4 -17721.1 1520.86 309.855 126.953 334.854 
20308.5 2
15265200 -14589.3 -5713 1619 -456.439 -941.332 1046.16 
15264300 40236.4 -17494.7 1485.29 386.037 464.946 604.317 
20309 2
15265200 -14829.9 -6031.43 1589.86 -471.709 -624.37 782.526 
15264300 40328.6 -17460.1 1473.43 180.672 67.7871 192.97 
20309.5 2
15265200 -15100.7 -6312.43 1601.43 -550.523 -571.138 793.268 
15264300 40382.9 -17462.6 1426.29 110.337 -4.93612 110.447 
20310 2
15265200 -15462.1 -6670.29 1599.43 -739.118 -731.814 1040.12 
15264300 40543.3 -17597.3 1383.43 328.075 -275.489 428.401 
20310.5 2
15265200 -15754.8 -7025.62 1621.62 -554.18 -672.991 871.799 
15264300 40683.6 -17682.1 1358.88 265.794 -160.68 310.588 
20311 2
15265200 -16010 -7299.17 1668.17 -511.523 -548.18 749.771 
15264300 40911.5 -17664.2 1333.5 456.663 35.9886 458.079 
20311.5 2
15265200 -16270.9 -7695.57 1633.29 -546.87 -831.037 994.832 
15264300 41127.3 -17691.9 1342 452.381 -58.0513 456.09 
20312 2
15265200 -16527 -7957.29 1524.29 -513.312 -524.478 733.871 
15264300 41283.4 -17746.3 1349.14 312.912 -109.075 331.378 
20312.5 2
15265200 -16698.4 -8288.86 1645.57 -328.407 -635.194 715.069 
15264300 41411 -17831.3 1379.14 244.39 -162.835 293.669 
20313 2
15265200 -16865.5 -8605.33 1591.17 -333.476 -631.689 714.309 
15264300 41478.7 -17870.2 1452.17 135.063 -77.6067 155.772 
20313.5 2
15265200 -17014.3 -8931.71 1660.86 -306.775 -672.95 739.576 
15264300 41654.9 -17886.9 1485.29 363.279 -34.4134 364.906 
20314 2
15265200 -17093 -9208.57 1633.14 -149.647 -526.344 547.204 
15264300 42051.6 -17777.6 1439 754.21 207.768 782.304 
20314.5 2
15265200 -17281.8 -9421.67 1637.5 -381.481 -430.495 575.199 
15264300 42331.7 -17657.5 1436.83 565.849 242.569 615.65 
20315 2
15265200 -17410.6 -9622.14 1624.29 -255.941 -398.561 473.663 
15264300 42399.9 -17697.4 1469 135.568 -79.3809 157.098 
20315.5 2
15265200 -17590.3 -9792.83 1688.83 -360.968 -342.752 497.772 
15264300 42369.2 -17639.5 1555.33 -61.6275 116.322 131.639 
20316 2
15265200 -17790.6 -9991.14 1664.29 -420.668 -416.617 592.057 
15264300 42446.7 -17493.7 1576.86 162.915 306.273 346.907 
20316.5 2
15265200 -17842 -10231.6 1752.29 -98.3338 -459.71 470.11 
15264300 42708 -17363.4 1580.29 499.59 249.112 558.254 
20317 2
15265200 -17992.3 -10612.8 1690.17 -311.249 -789.362 848.51 
15264300 43044.7 -17427.2 1548 697.032 -131.963 709.414 
20317.5 2
15265200 -18107 -10785.7 1655.14 -238.889 -360.169 432.191 
15264300 43160.9 -17370.6 1511.57 242.063 117.907 269.252 
20318 2
15265200 -18300.1 -10887.9 1644 -377.232 -199.498 426.736 
15264300 43425 -17299.7 1481.43 515.904 138.393 534.144 
20318.5 2
15265200 -18330.9 -10847 1646.57 -60.1062 79.9553 100.028 
15264300 43691.7 -17139.1 1462.71 521.946 314.23 609.235 
20319 2
15265200 -18261.4 -10588.4 1642.86 133.26 496.298 513.878 
15264300 43929.3 -17120.7 1451.71 455.991 35.3715 457.361 
20319.5 2
15265200 -18096.3 -10481.9 1659 312.771 201.84 372.243 
15264300 44267.7 -17135.1 1449.57 640.963 -27.3268 641.545 
20320 2
15265200 -17886.2 -10107 1763.5 451.869 806.144 924.151 
15264300 44548 -17246.5 1450 602.765 -239.478 648.595 
20320.5 1
15265200 -17832.9 -9856.71 1756.14 112.944 530.266 542.161 
20321 1
15265200 -17748.7 -9790.71 1742.57 164.021 128.655 208.459 
20321.5 1
15265200 -17631.9 -9818.14 1739.71 227.792 -53.467 233.982 
20322 1
15265200 -17574.1 -10027 1741.57 111.849 -404.762 419.932 
20322.5 1
15265200 -17560.3 -10365 1725.29 27.4399 -669.307 669.869 
20323 1
15265200 -17774 -10390.6 1735.86 -419.048 -50.1401 422.037 
20323.5 1
15265200 -17976.8 -10579.2 1664.17 -427.918 -397.88 584.314 
20324 1
15265200 -18057.9 -10879.7 1649.57 -172.759 -640.826 663.705 
20324.5 1
15265200 -18097.1 -10906.1 1643.86 -76.1351 -51.2182 91.7598 
20325 1
15265200 -18088.9 -10829.6 1645.29 15.4584 142.857 143.691 
20325.5 1
15265200 -18104.7 -10654.2 1647 -33.2133 368.497 369.991 
20326 1
15265200 -17959.9 -10237.3 1715.43 311.418 896.518 949.066 
20326.5 1
15265200 -18077 -10588.6 1665.14 -229.692 -688.796 726.084 
20327 1
15265200 -18138 -10883.3 1644 -118.217 -571.152 583.258 
20327.5 1
15265200 -18150.4 -10860.3 1642 -24.2746 44.9219 51.061 
20328 1
15265200 -18191.1 -10873.7 1643.43 -81.9201 -27.0193 86.2609 
20328.5 1
15265200 -18230.4 -10918.6 1642.14 -77.3341 -88.3015 117.378 
20329 1
15265200 -18207.3 -11000.6 1642.14 47.0383 -166.667 173.177 
20329.5 1
15265200 -18203.7 -11026.1 1642.86 7.30354 -52.2933 52.8009 
20330 1
15265200 -18138.3 -11068.3 1643.86 128.543 -82.7954 152.9 
20330.5 1
15265200 -18089.9 -11027.7 1643.86 95.8982 80.3395 125.104 
20331 1
15265200 -18090 -11025.6 1644.71 -0.299491 4.49236 4.50234 
20331.5 1
15265200 -18115.3 -11077.9 1643.57 -51.1857 -105.842 117.569 
20332 1
15265200 -18086.4 -11099.2 1643.75 56.0285 -41.459 69.6997 
20332.5 1
15265200 -18005 -11071.1 1643.43 153.249 52.9325 162.133 
20333 1
15265200 -17952 -11054.9 1643.86 106.855 32.8341 111.786 
20333.5 1
15265200 -17983.4 -11068.3 1644.71 -62.2348 -26.5912 67.6776 
20334 1
15265200 -18061.4 -11071.1 1644.29 -157.576 -5.77201 157.681 
20334.5 1
15265200 -18062.7 -11049.9 1643 -2.68978 44.5308 44.6119 
20335 1
15265200 -18033.1 -11029 1644.29 60.5972 42.74 74.1534 
20335.5 1
15265200 -18295.8 -10940.1 1644.62 -515.928 174.607 544.673 
20336 1
15265200 -18303.9 -10630.7 1656.1 -15.5238 589.381 589.585 
20336.5 1
15265200 -18147 -10399.8 1661.11 323.505 476.128 575.633 
20337 1
15265200 -18027 -10101.3 1737.4 240.964 599.353 645.978 
20337.5 1
15265200 -17938 -9766.5 1785.5 173.489 652.632 675.297 
20338 1
15265200 -17851.4 -9752.71 1773.71 171.429 27.2984 173.588 
20338.5 1
15265200 -17784.7 -9713 1773 141.045 83.9625 164.144 
20339 1
15265200 -17726.6 -9671.88 1771.5 112.795 79.8544 138.2 
20339.5 1
15265200 -17730.4 -9688 1776.14 -7.53183 -31.9307 32.807 
20340 1
15265200 -17648.8 -9796 1769.88 165.677 -219.067 274.662 
20340.5 1
15265200 -17529.8 -9920.75 1778 231.518 -242.704 335.419 
20341 1
15265200 -17447.2 -10007.7 1793.5 171.335 -180.325 248.742 
20341.5 1
15265200 -17407.1 -10181.1 1798 82.902 -359.127 368.571 
20342 1
15265200 -17456.7 -10233.6 1799 -98.587 -104.267 143.496 
20342.5 1
15265200 -17452.5 -10082.2 1675.38 8.27954 297.292 297.407 
20343 1
15265200 -17459.3 -10137 1534.14 -12.7312 -102.72 103.506 
20343.5 1
15265200 -17454.9 -10273.3 1514.43 9.46276 -291.209 291.362 
20344 1
15265200 -17512.5 -10326.2 1511.12 -114.826 -105.507 155.938 
20344.5 1
15265200 -17608.6 -10351.3 1514.57 -193.692 -50.4752 200.161 
20345 1
15265200 -17868 -10648.5 1592.88 -512.705 -587.38 779.667 
20345.5 1
15265200 -18142.7 -10837.7 1644.71 -545.068 -375.425 661.848 
20346 1
15265200 -18259.4 -10429.3 1641 -246.233 861.664 896.156 
20346.5 1
15265200 -18327.6 -10232.9 1593.38 -136.666 393.609 416.66 
20347 1
15265200 -18866.1 -10046 1347.57 -1057.99 367.141 1119.88 
20347.5 1
15265200 -18979.3 -9998 1453.29 -223.602 94.8617 242.893 
20348 1
15265200 -18942.4 -9982.57 1503.14 74.4589 31.1688 80.7194 
20348.5 1
15265200 -18875.8 -10318.4 1542.5 130.742 -658.438 671.293 
20349 1
15265200 -18905.7 -10557.6 1556.29 -58.2963 -465.363 469 
20349.5 1
15265200 -18904.9 -10641.1 1568.57 1.70068 -165.816 165.825 
20350 1
15265200 -18860.7 -10659.4 1558.29 86.3852 -35.7842 93.5036 
20350.5 1
15265200 -18751.4 -10625.1 1536.14 217.701 68.2982 228.163 
20351 1
15265200 -18751.2 -10691.7 1548.5 0.5345 -135.763 135.764 
