# Supplementary material for: Intrinsic group behaviour II: On the dependence of triad spatial dynamics on social and personal features; and on the effect of social interaction on small group dynamics
Source: PLoS One. 2019 Dec 3;14(12):e0225704. doi: 10.1371/journal.pone.0225704 (PMC6890182; doi:10.1371/journal.pone.0225704)
Supplement: S4 Data Set — (ZIP) [file pone.0225704.s004.zip › set_3_nint/group_traj_triad_noint/traj_3_0217_38.dat]

3 15170400 15163401 15165800 0 0 1 0 2 1 0 20 0 30 1481.52 1730.74 1070.72 
19594 1
15163401 14020.8 -6172.5 1045 0 0 0 
19594.5 1
15163401 14607.5 -6646.33 1032.5 1585.81 -1280.63 2038.34 
19595 1
15163401 15420.6 -7692.14 1041.71 1737.33 -2234.64 2830.53 
19595.5 1
15163401 16110.3 -8667.43 1104.71 1347.1 -1904.85 2333.06 
19596 1
15163401 16811.1 -9395 1132 1404.52 -1458.06 2024.51 
19596.5 1
15163401 17741.4 -10338.1 1158.71 1910.24 -1936.64 2720.22 
19597 1
15163401 18783 -11198.9 1183.71 2070.72 -1711.16 2686.25 
19597.5 1
15163401 19861.4 -11981.1 1162.86 2200.87 -1596.5 2718.95 
19598 1
15163401 20566.2 -12753.8 1149.75 1352.82 -1482.93 2007.29 
19598.5 1
15163401 21031 -13351.3 1164.17 922.123 -1185.68 1502.05 
19599 1
15163401 21503.1 -13705.1 1154 1002.43 -751.188 1252.65 
19599.5 1
15163401 22020 -13971 1120.12 986.369 -507.361 1109.21 
19600 1
15163401 22520.7 -14243.3 1114 950.122 -516.671 1081.52 
19600.5 1
15163401 22763.5 -14431 1114 780.661 -603.583 986.785 
19601.5 1
15163401 23572 -14322.8 1268 687.5 91.9785 693.625 
19602 1
15163401 23450.9 -14275 1644.25 -256.078 101.128 275.323 
19602.5 1
15163401 23233.9 -14232.6 1690.5 -408.663 79.8023 416.382 
19603 1
15163401 22822.8 -14059 1625.5 -810.733 342.456 880.093 
19603.5 1
15163401 22417.2 -13848.8 1596.75 -827.721 429.082 932.327 
19604 1
15163401 21982.6 -13662.1 1618 -845.678 363.049 920.313 
19604.5 1
15163401 21594 -13442.6 1685.29 -786.582 444.477 903.477 
19605 1
15163401 21355.3 -13137.4 1670.86 -485.192 620.209 787.445 
19605.5 1
15163401 21053.4 -12913.3 1680.71 -616.035 457.434 767.297 
19606 1
15163401 20782.9 -12722.4 1703.71 -524.363 369.878 641.69 
19606.5 1
15163401 20441.7 -12459.4 1707.57 -685.026 528.112 864.964 
19607 1
15163401 20172.3 -12233.4 1689.57 -549.854 461.224 717.682 
19607.5 1
15163401 19954 -11915 1681 -439.207 640.701 776.789 
19608 1
15163401 19717.3 -11697.6 1653.29 -479.179 440.139 650.642 
19608.5 1
15163401 19490.6 -11455.4 1663.29 -468.418 500.295 685.354 
19609 1
15163401 19231.8 -11220.5 1683.12 -492.993 447.483 665.795 
19609.5 1
15163401 18817.4 -10946.6 1676.71 -780.266 515.873 935.383 
19610 1
15163401 18299.1 -10670.3 1663.43 -1055.57 562.7 1196.19 
19610.5 1
15163401 18014.5 -10462.5 1721.67 -612.135 446.851 757.882 
19611 1
15163401 17606 -10178.3 1767.71 -849.272 590.882 1034.6 
19611.5 1
15163401 17188.2 -9941.62 1717.75 -788.208 446.53 905.903 
19612 1
15163401 16624.2 -9622.5 1730.83 -1091.07 617.263 1253.57 
19612.5 1
15163401 16219 -9356.86 1708.57 -882.716 578.743 1055.52 
19613 1
15163401 15850.1 -9182.62 1720.62 -701.283 331.24 775.576 
19613.5 1
15163401 15362.3 -8954 1720 -918.718 430.556 1014.6 
19614 1
15163401 14967 -8834.86 1691 -798.557 240.693 834.042 
19614.5 1
15163401 14647 -8664.71 1717.86 -647.773 344.419 733.645 
19615 1
15163401 14350.4 -8477.71 1732.86 -611.487 385.567 722.896 
19615.5 1
15163401 14172.9 -8445.75 1725.25 -362.354 65.2332 368.179 
19616 1
15163401 14089 -8343.75 1729.12 -165.108 200.787 259.954 
19616.5 1
15163401 13527.7 -8157.57 1696.43 -1162.08 385.463 1224.34 
19617 1
15163401 12837.2 -7766.25 1686.38 -1369.97 776.431 1574.69 
19617.5 1
15163401 12486.9 -7497 1660.62 -668.655 513.836 843.283 
19618 2
15165800 13405.2 -7823.6 1570.6 0 0 0 
15163401 12200.7 -7256.29 1646.14 -575.776 484.335 752.395 
19618.5 2
15165800 13153.1 -7604.43 1573 -617.787 537.185 818.675 
15163401 11935.1 -7036 1650.14 -550.978 457.024 715.855 
19619 2
15165800 12744.9 -7306.75 1611.5 -800.525 583.683 990.72 
15163401 11616.4 -6714.38 1621.5 -625.035 630.637 887.903 
19619.5 2
15165800 12413.3 -6991.14 1638.14 -638.9 608.106 882.036 
15163401 11182.7 -6281.29 1612.29 -835.57 834.469 1180.9 
19620 2
15165800 12032.4 -6703.29 1646.57 -785.272 593.52 984.337 
15163401 10826.6 -5866.29 1636.71 -734.315 855.67 1127.56 
19620.5 2
15165800 11683.3 -6329.57 1619.57 -733.493 785.114 1074.44 
15163401 10485.9 -5513.71 1659 -715.786 740.696 1030.04 
19621 2
15165800 11322.5 -5768.5 1582.12 -720.131 1119.9 1331.45 
15163401 10222.5 -5182.5 1662.38 -525.663 661.106 844.62 
19621.5 2
15165800 11102 -5288.75 1544.62 -420.802 915.553 1007.63 
15163401 9899.75 -4849.25 1639.38 -615.935 635.973 885.346 
19622 2
15165800 10800.2 -4961 1538.88 -591.667 642.647 873.536 
15163401 9664.5 -4540.62 1693.88 -461.275 605.147 760.905 
19622.5 2
15165800 10556.5 -4713.75 1518.25 -489.458 496.486 697.185 
15163401 9447.5 -4188.12 1714 -435.743 707.831 831.202 
19623 2
15165800 10271.6 -4177 1489.75 -561.884 1058.68 1198.55 
15163401 9193.5 -3843.12 1706.75 -500.986 680.473 845.004 
19623.5 2
15165800 9902.86 -3658.43 1535.14 -766.669 1078.11 1322.92 
15163401 8988.29 -3437.57 1718.29 -426.641 843.147 944.944 
19624 2
15165800 9725.86 -3506.29 1647.43 -367.983 316.305 485.243 
15163401 8816.86 -3064.86 1710.43 -356.4 774.874 852.907 
19624.5 3
15170400 7865.67 -878.333 993.667 0 0 0 
15165800 9439.12 -3287.88 1669.75 -554.608 422.458 697.18 
15163401 8672.88 -2723.88 1745.62 -278.495 659.54 715.928 
19625 3
15170400 7692.29 -742.143 1024.14 -525.397 412.698 668.103 
15165800 9180.29 -3041.29 1670.14 -513.57 489.264 709.319 
15163401 8551 -2395.14 1774 -241.815 652.246 695.629 
19625.5 3
15170400 7473.71 -453.429 1040 -447.892 591.628 742.045 
15165800 8930.71 -2762.57 1650 -511.417 571.136 766.644 
15163401 8362.86 -2196.43 1763.43 -385.539 407.201 560.761 
19626 3
15170400 7207.5 -130.25 1056.75 -533.496 647.652 839.09 
15165800 8619.62 -2651.75 1645.25 -623.425 222.087 661.802 
15163401 8123.88 -1889 1742.38 -478.922 616.089 780.341 
19626.5 3
15170400 6883.57 161.286 1030 -617.007 555.306 830.098 
15165800 8334.57 -2496.43 1639.86 -542.959 295.85 618.33 
15163401 7886.43 -1470.43 1721 -452.279 797.279 916.63 
19627 3
15170400 6575 417.857 1028.14 -660.753 549.403 859.324 
15165800 8179.71 -2329.43 1632.71 -331.6 357.602 487.686 
15163401 7660 -1163.86 1715 -484.858 656.47 816.113 
19627.5 3
15170400 6239.88 762.875 989.375 -643.234 662.222 923.195 
15165800 7948.88 -2073.38 1610 -443.07 491.466 661.702 
15163401 7397.62 -641.25 1675.88 -503.599 1003.08 1122.4 
19628 3
15170400 5959.71 1079.86 958.143 -538.771 609.581 813.55 
15165800 7743.71 -1880.29 1648.29 -394.54 371.326 541.797 
15163401 6908.29 50.2857 1665.29 -941.037 1329.88 1629.15 
19628.5 3
15170400 5641.43 1489.43 931.143 -624.09 803.081 1017.07 
15165800 7493.57 -1533.14 1648.57 -490.476 680.672 838.977 
15163401 6548.29 448.429 1659.43 -705.882 780.672 1052.48 
19629 3
15170400 5287.33 1767.67 920.333 -756.614 594.526 962.25 
15165800 7263.33 -1254 1632.83 -491.962 596.459 773.169 
15163401 6213.5 835.833 1643 -715.354 827.788 1094.06 
19629.5 3
15170400 4978.88 2186.5 964.75 -620.641 842.723 1046.6 
15165800 7037.62 -871.5 1596.62 -454.142 769.618 893.62 
15163401 5830.12 1224.62 1588.38 -771.378 782.277 1098.63 
19630 3
15170400 4551.71 2423.57 1013.29 -819.886 455.032 937.692 
15165800 6689.29 -394.143 1575.57 -668.597 916.233 1134.24 
15163401 5450.57 1488.43 1600.71 -728.51 506.341 887.191 
19630.5 3
15170400 4145.43 2577.14 964.857 -815.835 308.376 872.171 
15165800 6279.29 -64.7143 1574 -823.293 661.503 1056.12 
15163401 4976.86 1843.71 1553.14 -951.234 713.425 1189.04 
19631 3
15170400 3763.33 2487.5 945.833 -814.702 -191.136 836.823 
15165800 5851.67 198.333 1580.33 -911.768 560.869 1070.46 
15163401 4580.5 2074.83 1562.33 -845.111 492.791 978.292 
19631.5 3
15170400 3352.29 2604.86 1056.43 -832.08 237.565 865.329 
15165800 5418.29 596.571 1596.86 -877.289 806.15 1191.43 
15163401 4219.71 2179.14 1575.14 -730.335 211.153 760.247 
19632 3
15170400 2974.86 2818 1034.29 -759.414 428.859 872.14 
15165800 5090.29 815.429 1575.71 -659.96 440.356 793.386 
15163401 3638.86 2235 1579.14 -1168.73 112.389 1174.12 
19632.5 3
15170400 2532 2851.88 1070.12 -848.385 64.8946 850.864 
15165800 4588.38 1125.12 1598.75 -961.515 593.288 1129.82 
15163401 3027.88 2324.12 1576.5 -1170.46 170.738 1182.85 
19633 3
15170400 2174.17 2929.67 1088.5 -718.541 156.208 735.324 
15165800 4027 1349.5 1599.5 -1127.26 450.552 1213.96 
15163401 2372.33 2233.83 1672.67 -1316.35 -181.309 1328.78 
19633.5 3
15170400 1808.25 3049 1153.62 -733.3 239.145 771.31 
15165800 3483 1617.38 1557 -1090.18 536.824 1215.18 
15163401 1923.88 2309.75 1663.62 -898.714 152.138 911.5 
19634 3
15170400 1491.83 3181.17 1131.17 -615.597 257.134 667.141 
15165800 2929.67 1830.83 1537.67 -1076.52 415.289 1153.85 
15163401 1379.33 2547.17 1713 -1059.42 461.9 1155.73 
19634.5 3
15170400 1141.14 3279.29 1096.57 -736.745 206.132 765.038 
15165800 2487.29 2015 1578.86 -929.372 386.905 1006.69 
15163401 887.286 2697 1707.43 -1033.71 314.776 1080.58 
19635 3
15170400 762.857 3364.43 1059.57 -730.281 164.368 748.55 
15165800 1897.29 2270.86 1615 -1139 493.933 1241.48 
15163401 441.143 2888.43 1749 -861.28 369.553 937.215 
19635.5 3
15170400 452.714 3239.71 1051.29 -609.318 -245.018 656.736 
15165800 1367.43 2457.43 1647.29 -1040.98 366.545 1103.62 
15163401 -156.857 3027.57 1765.43 -1174.85 273.365 1206.24 
19636 3
15170400 159.167 3310.83 1051 -599.077 145.141 616.408 
15165800 1105.5 2574.67 1650.5 -534.548 239.261 585.652 
15163401 -711.5 3062 1754.83 -1131.92 70.2624 1134.1 
19636.5 2
15165800 679.286 2767.86 1642.57 -897.293 406.717 985.167 
15163401 -1178.57 3201.57 1749.57 -983.308 293.835 1026.27 
19637 2
15165800 124.714 2883 1715 -1113.6 231.211 1137.35 
15163401 -1645.71 3544.71 1715.14 -938.038 689.042 1163.91 
19637.5 2
15165800 -432.429 3038.29 1735.86 -1063.25 296.347 1103.78 
15163401 -2034.86 3744.43 1698.86 -742.639 381.134 834.731 
19638 2
15165800 -969.167 3338 1755.33 -1067.07 595.853 1222.17 
15163401 -2501.33 3953.17 1728.83 -927.388 414.986 1016 
19638.5 2
15165800 -1257.71 3581 1727.14 -596.173 502.066 779.418 
15163401 -3265.29 3887.14 1718.14 -1578.41 -136.413 1584.3 
19639 2
15165800 -1715.86 3797.29 1694.57 -894.81 422.433 989.513 
15163401 -3753.71 4092.71 1741.29 -953.962 401.507 1035.01 
19639.5 2
15165800 -2195.29 3953.57 1654.43 -955.037 311.326 1004.5 
15163401 -3945.71 4289.14 1787 -382.47 391.292 547.168 
19640 2
15165800 -2634 4074.71 1618.57 -865.314 238.941 897.698 
15163401 -4114.29 4334.14 1800.29 -332.488 88.7574 344.131 
19640.5 2
15165800 -2912.86 4251.57 1613.71 -546.779 346.779 647.474 
15163401 -3802.14 4204.43 1808.14 612.045 -254.342 662.788 
19641 2
15165800 -3449.83 4498.83 1609.83 -1162.29 535.199 1279.59 
15163401 -3329.83 3977.5 1829.33 1022.31 -491.187 1134.19 
19641.5 1
15165800 -4135.29 4516 1647.71 -1341.39 33.5943 1341.81 
19642 1
15165800 -4544.14 4568.29 1617.14 -811.224 103.741 817.831 
19642.5 1
15165800 -4990.14 4919.71 1379.14 -884.921 697.279 1126.62 
19643 1
15165800 -5715.71 5183 1192.57 -1387.33 503.414 1475.84 
19643.5 1
15165800 -6104.29 5359.71 1179.57 -783.41 356.279 860.62 
19644 1
15165800 -6596.17 5715 1264 -1007.95 728.044 1243.39 
19644.5 1
15165800 -7047.29 5990.57 1251 -982.83 600.373 1151.7 
19645 1
15165800 -7331.86 6317.43 1323.14 -564.626 648.526 859.877 
19645.5 1
15165800 -7708.71 6772.71 1311 -701.782 847.832 1100.6 
19646 1
15165800 -7951.17 7163.5 1344.33 -493.793 795.898 936.635 
19646.5 1
15165800 -8314.25 7460 1399 -866.547 707.637 1118.77 
19647 1
15165800 -8552.33 7833.17 1373.83 -432.093 677.253 803.353 
19647.5 1
15165800 -8938 8052.71 1398 -726.303 413.461 835.742 
19648 1
15165800 -9140.5 8249 1351.83 -397.059 384.874 552.977 
19648.5 1
15165800 -9320.29 8620 1367.71 -355.308 733.202 814.756 
19649 1
15165800 -9573.67 8879.33 1401.33 -510.849 522.849 730.984 
19649.5 1
15165800 -9834.71 9175.14 1327 -532.75 603.693 805.151 
19650 1
15165800 -9975.86 9441.71 1382.29 -272.477 514.617 582.3 
19650.5 1
15165800 -10248.5 9804.83 1345.5 -564.478 751.799 940.126 
19651 1
15165800 -10418.9 10237 1296.86 -367.942 933.405 1003.31 
19651.5 1
15165800 -10437 10581.3 1304.43 -35.9265 681.754 682.7 
19652 1
15165800 -10444.4 11129 1392 -14.3686 1059.41 1059.51 
19652.5 1
15165800 -10530.7 11599.3 1308.71 -169.854 925.759 941.212 
19653 1
15165800 -10727 12060.3 1384.29 -387.151 909.27 988.26 
19653.5 1
15165800 -10852.3 12474.6 1271 -249.573 825.27 862.182 
19654 1
15165800 -10921.7 12885.8 1386.67 -149.851 888.255 900.806 
19654.5 1
15165800 -10947.4 13415.9 1361 -50.0231 1029.17 1030.39 
19655 1
15165800 -11110.8 13834.7 1521.5 -326.81 837.619 899.116 
19655.5 1
15165800 -11174 14212.4 1421.14 -127.352 761.617 772.191 
19656 1
15165800 -11305.4 14637.7 1637 -262.857 850.571 890.262 
19656.5 1
15165800 -11398.3 14884.7 1637.14 -187.212 497.984 532.012 
19657 1
15165800 -11529.3 15248.9 1783.71 -259.406 721.075 766.316 
19657.5 1
15165800 -11662.4 15634 1728.71 -270.616 782.811 828.266 
19658 1
15165800 -11992.1 15930.3 1756.86 -656.801 590.211 883.027 
19658.5 1
15165800 -12348 16182 1675.71 -718.903 508.514 880.573 
19659 1
15165800 -12760.9 16451 1687.5 -795.52 518.304 949.469 
19659.5 1
15165800 -13191 16637.1 1566.29 -833.576 360.742 908.286 
19660 1
15165800 -13612.3 16883.7 1602.57 -859.767 503.207 996.201 
19660.5 1
15165800 -13920 17096.6 1713.14 -624.167 431.759 758.947 
19661 1
15165800 -14238.9 17487 1633.75 -631.436 773.126 998.216 
19661.5 1
15165800 -14528.3 17837.4 1734.86 -548.126 663.69 860.771 
19662 1
15165800 -14820.6 18215.7 1637.86 -576.5 746.126 942.898 
19662.5 1
15165800 -15186.3 18712 1595.67 -784.897 1064.99 1322.98 
19663 1
15165800 -15314.7 19106 1656.86 -261.468 802.444 843.968 
19663.5 1
15165800 -15523.6 19619.4 1690.57 -403.979 993.092 1072.12 
19664 1
15165800 -15766.4 20132.9 1508.86 -480.905 1016.69 1124.69 
19664.5 1
15165800 -15926.7 20715.3 1417.71 -309.432 1124.38 1166.18 
19665 1
15165800 -16140.5 21183.3 1420.67 -418.367 915.944 1006.97 
19665.5 1
15165800 -16348.9 21575.1 1458.43 -431.381 811.2 918.768 
19666 1
15165800 -16403.7 22084.7 1585.29 -107.563 999.16 1004.93 
