# Supplementary material for: Intrinsic group behaviour II: On the dependence of triad spatial dynamics on social and personal features; and on the effect of social interaction on small group dynamics
Source: PLoS One. 2019 Dec 3;14(12):e0225704. doi: 10.1371/journal.pone.0225704 (PMC6890182; doi:10.1371/journal.pone.0225704)
Supplement: S4 Data Set — (ZIP) [file pone.0225704.s004.zip › set_3_nint/group_traj_triad_noint/traj_3_0217_37.dat]

3 15150801 15145601 15145600 0 0 0 1 0 1 0 20 20 20 1650.58 1708.5 1580.92 
19496 2
15145601 45298.4 -23826.2 1642.62 0 0 0 
15145600 46148.5 -22971.6 1820.5 0 0 0 
19496.5 2
15145601 44782 -23574.4 1633.14 -1101.01 536.933 1224.96 
15145600 45690.4 -22827.1 1747 -976.698 308.064 1024.13 
19497 2
15145601 44336.9 -23340.9 1621.14 -871.121 457.087 983.758 
15145600 45171.6 -22891.7 1711.43 -1015.38 -126.363 1023.21 
19497.5 2
15145601 43997.9 -23104.4 1631.43 -664.706 463.585 810.398 
15145600 44655.7 -23002.3 1677.43 -1011.48 -216.807 1034.46 
19498 2
15145601 43590.7 -22914.7 1648.5 -862.692 402.038 951.773 
15145600 44214 -23104 1687.33 -935.835 -215.496 960.326 
19498.5 2
15145601 42963.1 -22963.3 1666.71 -1283.28 -99.4255 1287.13 
15145600 43895.1 -23361.1 1608.57 -652.06 -525.855 837.678 
19499 2
15145601 42529.7 -22811.7 1636.71 -814.715 284.909 863.096 
15145600 43479.6 -23428.9 1533.86 -781.149 -127.282 791.451 
19499.5 2
15145601 41969.7 -22735.3 1618.83 -1171.65 159.793 1182.49 
15145600 42900.8 -23267.2 1550.33 -1210.75 338.265 1257.11 
19500 2
15145601 41385.3 -22903.7 1623.29 -1232.87 -355.234 1283.03 
15145600 42223 -23129.6 1584 -1430.03 290.285 1459.19 
19500.5 2
15145601 40883.7 -22827.7 1621 -1019.45 154.472 1031.09 
15145600 41675.9 -22875.4 1603.71 -1112.08 516.551 1226.19 
19501 2
15145601 40451.9 -22711.6 1602.86 -819.463 220.385 848.581 
15145600 41125 -22565.9 1644.57 -1045.27 587.422 1199.02 
19501.5 2
15145601 39973.6 -22544.9 1670.43 -921.552 321.222 975.932 
15145600 40657.1 -22430.3 1631.71 -901.459 261.217 938.543 
19502 2
15145601 39395.4 -22293.6 1735.43 -1151.68 500.569 1255.76 
15145600 40112.1 -22079 1672.14 -1085.66 699.772 1291.64 
19502.5 2
15145601 38906.6 -22009.3 1787.29 -985.599 573.157 1140.14 
15145600 39683.9 -21905.4 1790.43 -863.479 349.942 931.695 
19503 2
15145601 38437.3 -21775.7 1790.17 -961.553 478.728 1074.13 
15145600 39200 -21814.7 1821.67 -991.511 185.988 1008.8 
19503.5 2
15145601 38052.7 -21694.3 1777.43 -796.313 168.491 813.943 
15145600 38764 -21694.6 1821 -902.692 248.644 936.31 
19504 2
15145601 37663.9 -21552.6 1762.57 -722.783 263.409 769.285 
15145600 38348.7 -21491.1 1820.86 -771.907 378.12 859.543 
19504.5 2
15145601 37165.8 -21438.7 1745.33 -998.044 228.266 1023.81 
15145600 37879.3 -21334.5 1816.33 -940.643 313.914 991.641 
19505 2
15145601 36713 -21264.7 1728.29 -916.667 352.13 981.974 
15145600 37427.1 -21222.6 1808.57 -915.365 226.576 942.99 
19505.5 2
15145601 36346.2 -20998.5 1740.67 -712.298 516.921 880.1 
15145600 36980.2 -21089.3 1795.83 -867.915 258.715 905.654 
19506 2
15145601 36017.8 -20835.7 1747.83 -703.069 348.68 784.783 
15145600 36639.2 -20950 1761.67 -730.193 298.358 788.796 
19506.5 2
15145601 35862.1 -20750.1 1734.86 -318.385 174.895 363.26 
15145600 36350.9 -20922 1759.29 -589.59 57.2597 592.364 
19507 2
15145601 35455.4 -20615.9 1740.57 -764.501 252.417 805.093 
15145600 35688.4 -21358.3 1725.43 -1245.17 -820.086 1490.97 
19507.5 2
15145601 34987.2 -20475 1740.33 -945.984 284.56 987.856 
15145600 34967.7 -21190.2 1688.5 -1456.08 339.634 1495.17 
19508 3
15150801 33544 -20480.2 1575.6 0 0 0 
15145601 34476.7 -20320.7 1716.86 -1010.8 305.516 1055.96 
15145600 34430 -20971.9 1660.14 -1064.69 432.296 1149.1 
19508.5 3
15150801 33221.3 -20337.7 1649.17 -764.613 337.757 835.89 
15145601 34012.8 -20202.7 1716.5 -927.762 236.095 957.331 
15145600 34094.5 -20770 1640.67 -671 403.714 783.088 
19509 3
15150801 32868.8 -20204.8 1651 -753.205 283.832 804.909 
15145601 33566.7 -20082.2 1697.33 -953.348 257.479 987.505 
15145600 33762.7 -20663 1626.83 -709.046 228.632 744.996 
19509.5 3
15150801 32388.7 -20064.4 1649 -989.936 289.494 1031.4 
15145601 33077.3 -20009.6 1656.57 -1009.03 149.681 1020.07 
15145600 33419.4 -20518.9 1617.57 -707.707 297.202 767.58 
19510 3
15150801 31523.9 -19737 1611.29 -1634.89 618.958 1748.13 
15145601 32706.6 -19942.3 1625.43 -700.783 127.194 712.233 
15145600 32953.4 -20410.7 1589.71 -880.907 204.429 904.317 
19510.5 3
15150801 30843.7 -19511.6 1537.14 -1341.5 444.632 1413.27 
15145601 32235 -19703.1 1601.14 -930.121 471.682 1042.89 
15145600 32222.1 -20287.1 1558.43 -1442.38 243.731 1462.83 
19511 3
15150801 30469.4 -19299.4 1458.86 -719.78 407.967 827.358 
15145601 31612 -19463.7 1533.29 -1198.08 460.44 1283.51 
15145600 31808.7 -20067.4 1513.43 -795.055 422.527 900.357 
19511.5 3
15150801 30031.5 -19061.8 1393.83 -888.293 481.938 1010.61 
15145601 30964.3 -19349.3 1470.83 -1313.73 232.01 1334.06 
15145600 31366.7 -19919.8 1474.83 -896.648 299.382 945.308 
19512 3
15150801 29545 -18896.1 1334.14 -1009.34 343.756 1066.27 
15145601 30517 -19066.6 1424.71 -928.077 586.643 1097.94 
15145600 30976.6 -19732.1 1444.86 -809.326 389.399 898.132 
19512.5 3
15150801 28976.6 -18579.6 1424.29 -1084.79 604.144 1241.67 
15145601 29876.7 -18751.9 1383.57 -1221.92 600.6 1361.55 
15145600 30602 -19515.4 1438 -714.831 413.577 825.851 
19513 3
15150801 28569.5 -18363 1502.83 -846.302 450.252 958.621 
15145601 29350.7 -18386.8 1423.83 -1093.65 758.885 1331.16 
15145600 30279.3 -19370 1428.17 -670.825 302.346 735.812 
19513.5 3
15150801 28119.6 -18179.9 1554.71 -923.878 376.063 997.484 
15145601 28831.6 -18083.3 1538.57 -1065.9 623.301 1234.77 
15145600 29697.1 -19142.1 1402.29 -1195.46 467.879 1283.76 
19514 3
15150801 27748.6 -17624.9 1551.71 -718.992 1075.58 1293.76 
15145601 28311.3 -17808.6 1624 -1008.31 532.392 1140.23 
15145600 28824 -18532 1416 -1692.14 1182.45 2064.34 
19514.5 3
15150801 27097.3 -17415.6 1596.57 -1294.8 416.075 1360.01 
15145601 27792.3 -17592.9 1645.29 -1031.81 428.855 1117.38 
15145600 28116.6 -18245.6 1490.71 -1406.42 569.441 1517.33 
19515 3
15150801 26434.3 -17448.3 1702.14 -1302.55 -64.2717 1304.14 
15145601 27355.1 -17403.9 1675.57 -858.827 371.316 935.66 
15145600 27722.4 -17945.4 1505.86 -774.347 589.672 973.307 
19515.5 3
15150801 25966 -17255 1703.83 -953.739 393.657 1031.79 
15145601 26856.8 -17171.8 1697.5 -1014.89 472.554 1119.51 
15145600 27469.2 -17624 1513.5 -515.808 654.641 833.434 
19516 3
15150801 25341.4 -17112.4 1626.29 -1264.31 288.606 1296.84 
15145601 26434.7 -17060.4 1704.86 -854.492 225.516 883.75 
15145600 27026.6 -17478.7 1511.57 -895.942 294.101 942.978 
19516.5 3
15150801 24752.3 -16963.3 1570 -1143.97 289.598 1180.05 
15145601 25905.6 -16921 1664.71 -1027.46 270.735 1062.53 
15145600 26550.7 -17400 1547.86 -923.994 152.843 936.55 
19517 3
15150801 24319.3 -17046.3 1563.83 -896.382 -171.941 912.723 
15145601 25321.5 -16793.8 1620.17 -1209.26 263.285 1237.59 
15145600 26181.7 -17293.2 1539.17 -764.074 221.187 795.445 
19517.5 3
15150801 23792 -16994.1 1554.43 -1087.29 107.609 1092.6 
15145601 24845 -16788.1 1594 -982.474 11.7329 982.544 
15145600 25597 -17113.9 1505.71 -1205.5 369.71 1260.92 
19518 3
15150801 23231.9 -16910.7 1584 -1113.6 165.862 1125.89 
15145601 24277.9 -16738 1630.71 -1127.52 99.6876 1131.92 
15145600 24994.3 -17057.3 1512 -1198.24 112.468 1203.51 
19518.5 3
15150801 22728.7 -16859.7 1537.86 -1010.33 102.41 1015.5 
15145601 23806.1 -16695 1663.29 -947.217 86.3454 951.145 
15145600 24473.1 -17148 1540.71 -1046.47 -182.157 1062.21 
19519 3
15150801 22266 -16498.9 1493.14 -879.685 686.04 1115.57 
15145601 23298.1 -16728 1652.57 -965.779 -62.7376 967.815 
15145600 23974.4 -17160.4 1596.43 -948.126 -23.6285 948.42 
19519.5 3
15150801 21881.8 -16162.3 1469.5 -797.026 698.182 1059.58 
15145601 22793.5 -16547.8 1636 -1046.98 373.79 1111.7 
15145600 23479.5 -17056.2 1579.17 -1026.82 216.311 1049.36 
19520 3
15150801 21441.1 -15986.1 1440.71 -908.64 363.279 978.57 
15145601 22291.4 -16327.3 1626.14 -1035.2 454.737 1130.67 
15145600 22992.6 -16874 1559.29 -1003.98 375.601 1071.94 
19520.5 3
15150801 21029.3 -15611.7 1506.71 -809.15 735.616 1093.55 
15145601 21932.7 -16064.1 1603.14 -704.743 516.98 874.032 
15145600 22478.6 -16725.3 1540 -1009.82 292.17 1051.24 
19521 3
15150801 20502.6 -15030.1 1505.71 -1012.91 1118.41 1508.91 
15145601 21401.3 -15895 1511 -1021.98 325.275 1072.49 
15145600 22159.9 -16502.4 1490.14 -612.912 428.571 747.887 
19521.5 3
15150801 20148.2 -14629.3 1530.17 -741.433 838.514 1119.3 
15145601 20939.2 -15485.2 1525 -966.776 857.392 1292.2 
15145600 21761.3 -16371.2 1445 -833.732 274.606 877.791 
19522 3
15150801 19801 -14392.7 1564.14 -691.567 471.353 836.922 
15145601 20573.7 -15050.9 1565.71 -727.993 865.158 1130.7 
15145600 21394 -16009.3 1407.43 -731.74 720.878 1027.18 
19522.5 3
15150801 19392.3 -14018 1575.33 -854.951 783.921 1159.95 
15145601 20214.5 -14579.2 1661.5 -751.494 986.8 1240.37 
15145600 20885.3 -15461 1418.67 -1064.16 1147.04 1564.65 
19523 3
15150801 18984.7 -13602.6 1616.43 -793.033 808.227 1132.31 
15145601 19710.9 -14216.1 1612 -979.85 706.272 1207.86 
15145600 20351 -14958.4 1462.57 -1039.56 977.765 1427.13 
19523.5 3
15150801 18615.7 -13252.6 1668.29 -704.198 667.939 970.586 
15145601 19241 -13795.6 1618.57 -896.674 802.617 1203.42 
15145600 19615.3 -14524.1 1483.86 -1404.03 828.79 1630.4 
19524 3
15150801 18086.3 -12865.5 1642.33 -1050.36 767.999 1301.18 
15145601 18815.5 -13359 1614.67 -844.246 866.213 1209.58 
15145600 18949 -14203.8 1515 -1322 635.535 1466.83 
19524.5 3
15150801 17516.1 -12579.4 1584.57 -1138.1 571.001 1273.31 
15145601 18476.1 -12995.1 1618.86 -677.36 726.262 993.112 
15145600 18296.9 -13850 1485 -1301.68 706.254 1480.94 
19525 3
15150801 16977 -12253.2 1518.5 -1069.73 647.345 1250.35 
15145601 18083.3 -12641.3 1607.67 -779.384 702.003 1048.93 
15145600 17609.3 -13463.2 1457.17 -1364.13 767.526 1565.23 
19525.5 3
15150801 16475.3 -11929.3 1558 -1065.11 687.544 1267.74 
15145601 17598.8 -12288.5 1579.17 -1028.66 749.115 1272.53 
15145600 17081.8 -13096.3 1426.33 -1119.96 778.839 1364.15 
19526 3
15150801 16029.3 -11586.9 1610.71 -901.106 691.871 1136.08 
15145601 17032 -11815.4 1608.57 -1145.12 955.7 1491.53 
15145600 16625 -12700.1 1382 -922.896 800.385 1221.62 
19526.5 3
15150801 15646.4 -11168.7 1620.43 -729.252 796.463 1079.89 
15145601 16494.6 -11366.3 1641 -1023.67 855.51 1334.09 
15145600 16139.4 -12175.6 1435.57 -924.898 999.184 1361.54 
19527 3
15150801 15278.5 -10774.8 1655.33 -743.29 795.719 1088.88 
15145601 16067.5 -10916.5 1638.83 -862.771 908.658 1253.01 
15145600 15772.5 -11758.7 1531.33 -741.27 842.232 1121.98 
19527.5 3
15150801 14918.1 -10416.6 1669.86 -712.168 708.027 1004.23 
15145601 15680.9 -10602.4 1680.86 -764.116 620.695 984.447 
15145600 15384.6 -11332.4 1540 -766.657 842.368 1139.01 
19528 3
15150801 14522.2 -10070 1688.33 -761.493 666.484 1011.96 
15145601 15258 -10180.5 1694.5 -813.187 811.401 1148.76 
15145600 15027.3 -10887.2 1570.83 -686.996 856.273 1097.8 
19528.5 3
15150801 14252.7 -9641.5 1715.33 -588.428 935.59 1105.25 
15145601 14916 -9829.33 1735.33 -746.725 766.739 1070.27 
15145600 14670.7 -10523.2 1592.5 -778.748 794.76 1112.7 
19529 3
15150801 13840.1 -9149.43 1716.29 -815.264 972.473 1269 
15145601 14609.3 -9514.29 1775.57 -606.155 622.624 868.956 
15145600 14295.3 -10075.9 1601.14 -741.86 884.011 1154.05 
19529.5 3
15150801 13371.8 -8710.83 1666.67 -942.273 882.485 1290.99 
15145601 14142.7 -9102.5 1721 -938.871 828.543 1252.18 
15145600 13961.8 -9730 1586.17 -670.93 695.89 966.649 
19530 3
15150801 13044 -8267.29 1581.71 -664.976 899.691 1118.77 
15145601 13784.4 -8626.71 1653.71 -726.649 965.083 1208.06 
15145600 13690.9 -9299.43 1549.86 -549.647 873.37 1031.93 
19530.5 3
15150801 12774.4 -7829 1578.43 -502.932 817.697 959.984 
15145601 13492.3 -8213.43 1662.57 -545.043 771.055 944.245 
15145600 13368.1 -8858.29 1554.57 -602.079 823.028 1019.74 
19531 3
15150801 12467.2 -7447.17 1664.83 -608.439 756.106 970.512 
15145601 13220.3 -7834.17 1722.83 -538.52 751.014 924.135 
15145600 13071.8 -8453.83 1604.67 -586.752 800.896 992.83 
19531.5 3
15150801 12182.7 -7000.33 1664 -623.904 979.898 1161.66 
15145601 12863 -7456.5 1737 -783.626 828.216 1140.18 
15145600 12658.2 -8185.17 1587.33 -907.164 589.181 1081.7 
19532 3
15150801 11815.9 -6566.14 1685.43 -730.696 864.921 1132.26 
15145601 12481.4 -7035.57 1710.57 -760.102 838.503 1131.74 
15145600 12244.4 -7771 1581.71 -824.179 825.033 1166.17 
19532.5 3
15150801 11421.2 -6088.67 1659.67 -780.021 943.629 1224.28 
15145601 12180.8 -6711.83 1705.67 -594.062 639.799 873.07 
15145600 11885.3 -7330.67 1576 -709.674 870.224 1122.91 
19533 3
15150801 10993.9 -5492.43 1599.86 -851.214 1187.73 1461.25 
15145601 11836 -6308.43 1708 -686.919 803.595 1057.18 
15145600 11530.6 -6883.86 1560.86 -706.697 890.059 1136.5 
19533.5 3
15150801 10620.7 -5052.17 1561.83 -728.888 859.887 1127.25 
15145601 11425.5 -5810 1659.83 -801.758 973.493 1261.15 
15145600 11232.7 -6484.33 1539.83 -581.845 780.32 973.367 
19534 3
15150801 10257.7 -4658.83 1544.17 -780.645 845.878 1151.05 
15145601 11071.7 -5312.33 1624 -760.932 1070.25 1313.18 
15145600 10963 -5998 1498.83 -579.928 1045.88 1195.9 
19534.5 3
15150801 9925.14 -4211.14 1573.57 -639.469 860.943 1072.45 
15145601 10720.7 -4834.86 1593.29 -674.908 918.223 1139.58 
15145600 10657.3 -5553.57 1464.86 -587.912 854.67 1037.35 
19535 3
15150801 9664.33 -3919.17 1626.33 -512.396 573.627 769.154 
15145601 10456.5 -4402 1584.17 -519.085 850.407 996.314 
15145600 10360.2 -5108.5 1466.5 -583.731 874.404 1051.34 
19535.5 3
15150801 9325.86 -3580.14 1627 -702.233 703.369 993.911 
15145601 10137.6 -3970.29 1607.14 -661.678 895.673 1113.57 
15145600 10062.1 -4670 1490 -618.307 909.751 1099.98 
19536 3
15150801 8875.43 -3235 1608.43 -848.265 649.987 1068.66 
15145601 9736.43 -3541.43 1673.86 -755.448 807.641 1105.89 
15145600 9642.43 -4258.86 1516.29 -790.422 774.28 1106.47 
19536.5 3
15150801 8348 -2914.17 1608.83 -1044.41 635.314 1222.47 
15145601 9318.17 -3199.83 1669.17 -828.241 676.426 1069.36 
15145600 9247 -3905.33 1556.67 -783.027 700.047 1050.33 
19537 3
15150801 7821.5 -2616.83 1612 -1115.47 629.944 1281.05 
15145601 8892.67 -2868 1667 -901.483 703.037 1143.21 
15145600 8775 -3644.33 1540.67 -1000 552.966 1142.7 
19537.5 3
15150801 7370 -2294.86 1619.43 -888.78 633.811 1091.63 
15145601 8474.86 -2512.29 1671.14 -822.46 700.225 1080.16 
15145600 8327.14 -3287.86 1528.29 -881.609 701.725 1126.79 
19538 3
15150801 6987 -1907.33 1632.5 -752.456 761.343 1070.44 
15145601 8000.17 -2160.83 1678.67 -932.594 690.476 1160.38 
15145600 7831 -2939.5 1523.67 -974.74 684.395 1191.01 
19538.5 3
15150801 6562.86 -1558.86 1620.14 -839.887 690.052 1087.01 
15145601 7506.71 -1759.43 1669.43 -977.133 794.861 1259.6 
15145600 7401.57 -2611.57 1508.86 -850.354 649.364 1069.94 
19539 3
15150801 6126.67 -1135.17 1621.17 -872.381 847.381 1216.18 
15145601 7164.5 -1310.5 1655 -684.429 897.857 1128.98 
15145600 7035.33 -2281.5 1499.33 -732.476 660.143 986.058 
19539.5 3
15150801 5691.17 -799.5 1619.83 -878.024 676.747 1108.56 
15145601 6659.17 -844.333 1641.5 -1018.82 939.852 1386.11 
15145600 6475.17 -1803.17 1528.17 -1129.37 964.382 1485.09 
19540 3
15150801 5272.57 -455.143 1624.43 -868.455 714.434 1124.56 
15145601 6290.43 -472.143 1638.71 -765.017 772.179 1086.97 
15145600 6002.86 -1402.57 1556.57 -979.895 831.11 1284.89 
19540.5 3
15150801 4911.14 -37.1429 1646.71 -715.7 827.723 1094.24 
15145601 5864.14 -214.429 1663.71 -844.13 510.325 986.401 
15145600 5690.71 -1069.71 1533.57 -618.105 659.123 903.602 
19541 3
15150801 4511.29 378.143 1679.29 -766.01 795.567 1104.4 
15145601 5352.43 142.571 1679.71 -980.296 683.908 1195.29 
15145600 5271.71 -703.714 1541.86 -802.682 701.149 1065.79 
19541.5 3
15150801 4090.83 750.333 1712.17 -835.889 739.941 1116.34 
15145601 4906.33 590.667 1691.5 -886.869 890.845 1257.04 
15145600 4872.5 -206.167 1560.67 -793.667 989.16 1268.21 
19542 3
15150801 3728 1193.29 1700.14 -745.038 909.553 1175.74 
15145601 4588.43 977.714 1685.14 -652.782 794.759 1028.48 
15145600 4474 91.2857 1568.14 -818.275 610.785 1021.09 
19542.5 3
15150801 3284.14 1695 1672.57 -848.675 959.301 1280.82 
15145601 4065.29 1402.43 1690.86 -1000.27 812.073 1288.41 
15145600 3944.14 465.571 1567.71 -1013.11 715.651 1240.38 
19543 3
15150801 2846.5 2029.83 1664.67 -894.975 684.731 1126.87 
15145601 3604.33 1805.5 1665.83 -942.643 824.277 1252.2 
15145600 3529 779.5 1568.83 -848.963 641.981 1064.37 
19543.5 3
15150801 2402.14 2257.71 1645.57 -906.851 465.063 1019.15 
15145601 3204.14 2267.43 1652 -816.715 942.711 1247.29 
15145600 3090 1126.71 1522.43 -895.918 708.601 1142.27 
19544 3
15150801 1953.57 2520.43 1637.57 -883.015 517.154 1023.31 
15145601 2879.14 2714 1630.29 -639.764 879.078 1087.23 
15145600 2669.29 1526.57 1497.71 -828.178 787.12 1142.56 
19544.5 3
15150801 1599.71 2787.43 1657.71 -713.422 538.306 893.725 
15145601 2550.57 3024.43 1640.71 -662.442 625.864 911.337 
15145600 2207.86 1887.86 1527.14 -930.3 728.399 1181.53 
19545 3
15150801 1286 3081.29 1683.57 -615.126 576.19 842.838 
15145601 2118.71 3312.57 1641.86 -846.779 564.986 1017.96 
15145600 1769.71 2223.86 1537.43 -859.104 658.824 1082.64 
19545.5 3
15150801 858.833 3329.33 1697 -864.71 502.121 999.924 
15145601 1637.33 3574.67 1675 -974.455 530.557 1109.53 
15145600 1363.5 2459.83 1572.33 -822.296 477.685 950.975 
19546 3
15150801 456.143 3507.71 1686.86 -810.242 358.915 886.179 
15145601 1345.43 3852.14 1676.71 -587.334 558.302 810.347 
15145600 1077.29 2686 1583.29 -575.884 455.064 733.979 
19546.5 3
15150801 -21.1667 3592.5 1665.17 -976.093 173.386 991.373 
15145601 865.167 4170.17 1684.17 -982.131 650.355 1177.94 
15145600 761 2967.5 1570 -646.801 575.665 865.876 
19547 3
15150801 -414.857 3598.29 1651.57 -816.785 12.0036 816.873 
15145601 456 4295.14 1678.57 -848.893 259.287 887.609 
15145600 390 3278 1604.86 -769.71 644.191 1003.71 
19547.5 3
15150801 -831.75 3766.88 1644.12 -791.068 319.904 853.304 
15145601 -54.5 4484.5 1711.25 -968.691 359.311 1033.18 
15145600 68.625 3459.38 1583.12 -609.82 344.165 700.235 
19548 3
15150801 -1448.5 4125.5 1628.5 -1195.25 695.01 1382.63 
15145601 -770 4736.5 1712.67 -1386.63 488.372 1470.12 
15145600 -317.333 3594.67 1552.17 -747.981 262.193 792.604 
19548.5 3
15150801 -1831.43 4403.71 1632.43 -767.392 557.544 948.549 
15145601 -1147.29 4855.57 1710.14 -756.084 238.62 792.844 
15145600 -758 3935.71 1564.43 -883.1 683.462 1116.68 
19549 3
15150801 -2167.71 4629.86 1640.86 -671.229 451.383 808.885 
15145601 -1522.43 5024.86 1744.43 -748.788 337.896 821.497 
15145600 -1376.57 4321.57 1568.71 -1234.67 770.174 1455.19 
19549.5 3
15150801 -2563.17 4868.33 1640.67 -803.765 484.708 938.605 
15145601 -1998.67 5314.67 1779 -967.964 589.044 1133.1 
15145600 -1833.33 4606.33 1559.67 -928.378 578.784 1094.02 
19550 3
15150801 -2836.86 5090.29 1649.86 -593.689 481.459 764.375 
15145601 -2349.57 5551 1778.57 -761.182 512.654 917.721 
15145600 -2144.71 4796.29 1565.43 -675.447 412.044 791.207 
19550.5 3
15150801 -3077.5 5224.12 1672.38 -464.562 258.377 531.579 
15145601 -2719.25 5741.62 1729.5 -713.665 368.002 802.959 
15145600 -2326.75 5049.5 1577.5 -351.42 488.831 602.04 
19551 3
15150801 -3374.29 5479.57 1667.14 -552.674 475.692 729.199 
15145601 -3133.43 6002.86 1667.29 -771.282 486.466 911.88 
15145600 -2642.57 5273.14 1568.86 -588.122 416.467 720.647 
19551.5 3
15150801 -3742.17 5600 1734.83 -796.279 260.668 837.859 
15145601 -3469.33 6122.33 1616.83 -727.067 258.606 771.688 
15145600 -2931.67 5531.67 1535.17 -625.747 559.575 839.455 
19552 3
15150801 -4165.88 5738.88 1710.38 -855.976 280.556 900.781 
15145601 -3835.88 6222.38 1589 -740.488 202.104 767.573 
15145600 -3195.25 5691.62 1512 -532.492 323.148 622.874 
19552.5 3
15150801 -4582.43 5805.86 1608.14 -813.581 130.824 824.032 
15145601 -4189.57 6262.57 1551 -690.813 78.5087 695.26 
15145600 -3497.57 5811 1483.57 -590.472 233.154 634.837 
19553 3
15150801 -5012.57 5828.14 1522.71 -848.408 43.956 849.546 
15145601 -4454.57 6105.86 1515.71 -522.682 -309.101 607.24 
15145600 -3835.14 5922.86 1438.43 -665.821 220.626 701.423 
19553.5 3
15150801 -5554.14 5751.71 1166 -1094.08 -154.401 1104.92 
15145601 -4963 6246.29 1240 -1027.13 283.694 1065.59 
15145600 -4189.43 5756.57 1409.71 -715.729 -335.931 790.643 
19554 3
15150801 -6038.75 5942.25 1354.12 -979.004 384.921 1051.96 
15145601 -5415.25 6350.25 1240.88 -913.636 210.029 937.467 
15145600 -4635.75 5614.38 1379.38 -901.659 -287.266 946.315 
19554.5 3
15150801 -6408.43 6146.71 1389.71 -760.655 420.708 869.248 
15145601 -5619 6252.86 1190.29 -419.239 -200.397 464.672 
15145600 -5060.43 5696.57 1302.71 -873.824 169.128 890.041 
19555 3
15150801 -6907.75 6421.75 1368.25 -977.146 538.23 1115.57 
15145601 -5852.12 6489 1218.62 -456.213 462.119 649.372 
15145600 -5512.25 5931.62 1203.25 -884.191 459.987 996.685 
19555.5 3
15150801 -7240.57 6870.57 1443.29 -659.052 888.755 1106.45 
15145601 -6116.71 6763.14 1228.86 -523.939 542.857 754.458 
15145600 -6031.43 6007.14 1226.14 -1028.08 149.54 1038.9 
19556 3
15150801 -7540.75 7238.25 1426.75 -608.881 745.798 962.783 
15145601 -6411.38 7012.62 1181.88 -597.689 506.049 783.146 
15145600 -6437.25 6219.5 1239 -823.167 430.745 929.056 
19556.5 3
15150801 -7728.5 7593.12 1339.75 -361.753 683.767 773.565 
15145601 -6786.75 7318.75 1209.62 -723.266 589.836 933.285 
15145600 -6772.25 6415.62 1213.75 -645.472 377.89 747.954 
19557 3
15150801 -8354.29 8063.14 1466.86 -1217.48 914.432 1522.64 
15145601 -7539.57 7921.86 1567.29 -1464.63 1173.36 1876.68 
15145600 -7274.71 6789.71 1199.14 -977.557 727.8 1218.73 
19557.5 3
15150801 -8635.14 8522.71 1452.86 -586.341 959.439 1124.42 
15145601 -7966.57 8515.86 1487.43 -891.441 1240.08 1527.24 
15145600 -7870.43 7286.86 1250.43 -1243.66 1037.88 1619.84 
19558 3
15150801 -9027.43 8860.71 1353.29 -818.968 705.637 1081.03 
15145601 -8179.14 8871.71 1510.14 -443.782 742.917 865.371 
15145600 -8224.86 8094.71 1420.14 -739.934 1686.55 1841.73 
19558.5 3
15150801 -9435.88 9162 1353 -796.192 587.302 989.366 
15145601 -8495.38 9327.5 1484.38 -616.437 888.471 1081.38 
15145600 -8454.5 8404.38 1365 -447.647 603.627 751.501 
19559 3
15150801 -9828.71 9540 1318.29 -785.679 756 1090.33 
15145601 -8944.14 9683 1464.86 -897.536 711 1145.03 
15145600 -8882.29 8828.86 1382 -855.571 848.964 1205.3 
19559.5 3
15150801 -10242.9 9862.86 1341.57 -864.599 674.023 1096.28 
15145601 -9296 10028.7 1501 -734.566 721.742 1029.81 
15145600 -9291.29 9147.29 1329.86 -853.862 664.778 1082.13 
19560 3
15150801 -10635.6 10386.1 1417.25 -748.129 996.701 1246.24 
15145601 -9708.62 10486 1412.38 -785.952 871.02 1173.2 
15145600 -9715.62 9455.12 1320.88 -808.265 586.361 998.555 
19560.5 3
15150801 -10838.7 10727 1261.57 -392.823 659.333 767.482 
15145601 -10135 10935.6 1449.43 -824.71 869.577 1198.46 
15145600 -10029.3 9863.86 1345.14 -606.694 790.584 996.545 
19561 3
15150801 -11154.7 11234.3 1262.86 -668.076 1072.49 1263.55 
15145601 -10475.6 11409 1433.43 -720.024 1000.91 1232.98 
15145600 -10312.1 10282.9 1351.29 -598.007 885.835 1068.79 
19561.5 3
15150801 -11443 11777.4 1268.71 -582.395 1097.26 1242.24 
15145601 -10734.3 11831 1478.43 -522.655 852.525 999.984 
15145600 -10521.6 10700 1278.57 -423.088 842.713 942.957 
19562 3
15150801 -11589.9 12294.1 1307 -298.49 1050.23 1091.83 
15145601 -10975.4 12239.9 1439.14 -490.128 831.01 964.782 
15145600 -10999.4 11202.7 1264.43 -971.254 1021.78 1409.74 
19562.5 3
15150801 -11839 12822.1 1351 -494.331 1047.62 1158.39 
15145601 -11223.7 12681.7 1316.29 -492.63 876.701 1005.63 
15145600 -11375.7 11707.3 1185.43 -746.599 1001.13 1248.87 
19563 3
15150801 -11926.5 13219.6 1423.25 -169.246 768.824 787.232 
15145601 -11337.1 13238.8 1438.12 -219.363 1077.44 1099.54 
15145600 -11588.8 12161.1 1208.88 -412.061 877.832 969.734 
19563.5 3
15150801 -12006.1 13520.1 1250 -159.286 601.036 621.784 
15145601 -11354 13504.9 1354.29 -33.75 532.214 533.283 
15145600 -11699.6 12459.7 1144.86 -221.643 597.179 636.983 
19564 3
15150801 -12030.9 13986.6 1533.38 -51.2053 965.802 967.158 
15145601 -11310.1 13886.9 1383.5 90.8385 790.927 796.127 
15145600 -11819.9 12982 1105.62 -249.076 1081.34 1109.65 
19564.5 3
15150801 -12031.9 14345.2 1536.25 -1.89753 680.503 680.505 
15145601 -11216.5 14168.6 1391.5 177.657 534.63 563.375 
15145600 -11889.8 13460.8 1142.5 -132.59 908.444 918.069 
19565 3
15150801 -12008.3 14627.2 1444.67 47.8489 573.001 574.996 
15145601 -11258.5 14298.8 1451 -85.3659 264.651 278.078 
15145600 -12003.3 13858.5 1306.67 -230.86 808.435 840.752 
19565.5 3
15150801 -12036.1 15030 1610.25 -55.6947 807.281 809.2 
15145601 -11200.5 14664.1 1673.88 116.232 732.047 741.218 
15145600 -11989.4 14212.1 1323.25 27.9726 708.667 709.219 
19566 3
15150801 -12074.4 15441.9 1697.43 -71.5955 769.826 773.149 
15145601 -11109.3 15132.3 1863.29 170.494 875.067 891.521 
15145600 -11759.6 14607.1 1340.86 429.539 738.351 854.205 
19566.5 3
15150801 -12090.9 15841.7 1664 -35.3303 859.908 860.633 
15145601 -11102.1 15492 1872.29 15.361 773.579 773.732 
15145600 -11624.9 14979.9 1621 289.708 801.536 852.286 
19567 3
15150801 -12029.6 16297.6 1470.25 123.452 919.175 927.428 
15145601 -11094.4 15960.8 1956.12 15.661 945.06 945.19 
15145600 -11736.1 15255.1 1639.62 -224.33 554.976 598.6 
19567.5 3
15150801 -12055.9 16876.3 1561.14 -51.9448 1145.86 1147.04 
15145601 -11116.3 16373 1779.14 -43.3876 816.337 817.489 
15145600 -11667.6 15669.9 1765.57 135.75 821.252 832.396 
19568 3
15150801 -11907.5 17484.6 1767.88 292.042 1197.52 1232.61 
15145601 -11221.2 16842.6 1776.38 -206.623 924.459 947.268 
15145600 -11657.9 16112.9 1729.12 19.0875 872.082 872.291 
19568.5 3
15150801 -11874.7 18107.9 1772 65.8348 1251.47 1253.2 
15145601 -11287 17344.1 1679.29 -132.028 1007.06 1015.68 
15145600 -11663.9 16560 1641.29 -12.0123 897.841 897.922 
19569 3
15150801 -11796.4 18637.3 1860.71 156.259 1056.74 1068.23 
15145601 -11050 17892 1758.71 473.054 1093.53 1191.46 
15145600 -11662.1 17133.3 1707.29 3.42173 1144.28 1144.29 
19569.5 3
15150801 -11903.6 19013 1638.57 -227.48 797.695 829.496 
15145601 -11030.6 18453.1 1845.43 41.2496 1191.39 1192.1 
15145600 -11681 17781.1 1770.86 -40.0364 1375.49 1376.08 
19570 3
15150801 -11891 19448.3 1499.71 25.1932 872.316 872.68 
15145601 -11266 19039.3 1851.29 -471.801 1174.63 1265.84 
15145600 -11781.7 18390 1611 -201.832 1220.15 1236.74 
19570.5 3
15150801 -11778.6 19883.1 1570.29 212.53 822.036 849.066 
15145601 -11475.6 19396.6 1724.43 -396.165 675.398 783.013 
15145600 -11875 18911 1552.71 -176.344 984.877 1000.54 
19571 2
15150801 -11540.4 20260.1 1636 494.072 782.158 925.137 
15145601 -11620 19706.4 1674 -299.644 642.857 709.262 
19571.5 1
15145601 -11824.9 20028.4 1708 -402.505 632.508 749.717 
19572 1
15145601 -12038 20570.1 1789.14 -412.234 1047.91 1126.08 
19572.5 1
15145601 -12046.3 21208 1727.29 -16.4074 1263.08 1263.19 
19573 1
15145601 -11903.9 21808.3 1718.57 286.577 1207.82 1241.35 
