# Supplementary material for: Intrinsic group behaviour II: On the dependence of triad spatial dynamics on social and personal features; and on the effect of social interaction on small group dynamics
Source: PLoS One. 2019 Dec 3;14(12):e0225704. doi: 10.1371/journal.pone.0225704 (PMC6890182; doi:10.1371/journal.pone.0225704)
Supplement: S4 Data Set — (ZIP) [file pone.0225704.s004.zip › set_3_nint/group_traj_triad_noint/traj_3_0217_36.dat]

3 15090900 15090102 15090101 0 0 0 1 3 1 0 43.3333 40 50 1731.01 1772.14 1679.31 
19141.5 2
15090102 15878.7 -8557 1682.67 0 0 0 
15090101 15868.6 -9839.6 1704.4 0 0 0 
19142 2
15090102 15521.1 -8236.57 1658 -1027.37 920.772 1379.6 
15090101 15423.6 -9557.71 1800 -1059.59 671.156 1254.27 
19142.5 2
15090102 15038.9 -7802 1643 -994.404 896.024 1338.54 
15090101 15167.9 -9269.14 1725.43 -527.246 594.993 794.987 
19143 2
15090102 14547.6 -7299 1669.14 -1025.65 1050.1 1467.88 
15090101 14757.7 -8839.86 1726.57 -856.248 896.212 1239.5 
19143.5 2
15090102 13960 -6821.62 1705.88 -1140.92 926.942 1470 
15090101 14304.1 -8013.38 1721 -880.756 1604.82 1830.62 
19144 2
15090102 13346 -6457.14 1756.71 -1199.22 711.879 1394.6 
15090101 14201.1 -7537.86 1654 -201.137 928.746 950.276 
19144.5 2
15090102 12799.7 -6096.86 1726.71 -1117.15 736.781 1338.23 
15090101 13746.7 -7197.29 1630.86 -929.302 696.465 1161.32 
19145 2
15090102 12206.7 -5720.14 1685.43 -1222.68 776.73 1448.54 
15090101 13192.1 -6887.57 1650 -1143.45 638.586 1309.68 
19145.5 2
15090102 11531.6 -5401.12 1697.38 -1352.88 639.314 1496.34 
15090101 12707.1 -6532.5 1666 -971.98 711.566 1204.6 
19146 2
15090102 10770.1 -5174.71 1693.86 -1507.89 448.338 1573.13 
15090101 12151.6 -6050.57 1624.43 -1100.11 954.314 1456.35 
19146.5 2
15090102 10104.6 -4613.43 1690 -1312.76 1107.07 1717.25 
15090101 11460.4 -5389.86 1587.57 -1363.2 1303.18 1885.9 
19147 2
15090102 9564.38 -4062.75 1714.75 -1084.73 1105.78 1549 
15090101 10834.9 -4821.25 1565.62 -1256.13 1141.78 1697.51 
19147.5 2
15090102 9040.71 -3499 1769.29 -1032.86 1111.93 1517.63 
15090101 10363.4 -4247.71 1618.29 -929.875 1131.23 1464.36 
19148 2
15090102 8472.43 -3130.86 1752.43 -1136.57 736.286 1354.22 
15090101 9833.43 -3796 1636 -1060 903.429 1392.76 
19148.5 2
15090102 7917.71 -2675.14 1737.43 -1141.39 937.684 1477.16 
15090101 9354 -3422 1635.86 -986.479 769.547 1251.14 
19149 3
15090900 7400.67 -1215.17 1442.5 0 0 0 
15090102 7294.29 -2237.43 1751.57 -1259.45 884.271 1538.88 
15090101 8597.29 -2818.14 1642.57 -1528.72 1219.91 1955.8 
19149.5 3
15090900 6711.75 -821.25 1589.12 -1475.2 843.505 1699.32 
15090102 6699.5 -1726.5 1738.25 -1177.79 1011.74 1552.68 
15090101 8035.88 -2380 1635.62 -1111.7 867.61 1410.19 
19150 3
15090900 6034.14 -409.714 1623.43 -1341.8 814.922 1569.88 
15090102 5998 -1175.86 1731.86 -1389.11 1090.38 1765.94 
15090101 7473.14 -1945 1631.29 -1114.32 861.386 1408.44 
19150.5 3
15090900 5443.57 57.7143 1619.71 -1240.7 981.993 1582.29 
15090102 5488.57 -695.429 1718.57 -1070.23 1009.3 1471.08 
15090101 6914.43 -1585.86 1623.14 -1173.77 754.502 1395.35 
19151 3
15090900 4980.75 507.25 1570.38 -876.556 851.393 1221.97 
15090102 4898.88 -154.75 1771.62 -1116.85 1024.01 1515.24 
15090101 6196.5 -1034.5 1620.38 -1359.71 1044.24 1714.42 
19151.5 3
15090900 4494.29 923.857 1555 -950.126 813.686 1250.93 
15090102 4371 249.429 1812.71 -1031.01 789.411 1298.52 
15090101 5668 -575.143 1604 -1032.23 897.182 1367.64 
19152 3
15090900 3807.14 1569 1551.86 -1425.61 1338.47 1955.47 
15090102 3816.57 644.143 1807.57 -1150.27 818.909 1411.99 
15090101 5143 -159.286 1584.86 -1089.21 862.774 1389.52 
19152.5 3
15090900 3072.43 2224.14 1621 -1475.33 1315.55 1976.68 
15090102 3125.57 1247.14 1725.14 -1387.55 1210.84 1841.59 
15090101 4560.43 288.286 1560.14 -1169.82 898.738 1475.2 
19153 3
15090900 2523.5 2751.62 1658.25 -1074.22 1032.25 1489.8 
15090102 2334.38 1734.25 1692.88 -1548.33 953.243 1818.24 
15090101 3801.88 919.625 1572 -1484.45 1235.5 1931.33 
19153.5 3
15090900 2039.43 3115.71 1675.57 -970.083 729.638 1213.85 
15090102 1687.57 2286.43 1741.14 -1296.2 1106.57 1704.3 
15090101 3199.29 1510.14 1582 -1207.59 1183.4 1690.78 
19154 3
15090900 1568.29 3565.14 1702.43 -971.429 926.657 1342.52 
15090102 1184.43 2657.43 1787.14 -1037.41 764.948 1288.94 
15090101 2552.57 2057 1609.86 -1333.43 1127.54 1746.25 
19154.5 3
15090900 1057.62 3980.62 1753.62 -991.574 806.761 1278.31 
15090102 670.625 3065.88 1782.88 -997.677 793.1 1274.51 
15090101 1942.12 2517.62 1648.38 -1185.33 894.417 1484.92 
19155 3
15090900 335.714 4329 1713.43 -1393.65 672.539 1547.44 
15090102 -56 3369.29 1789.43 -1402.75 585.735 1520.13 
15090101 1531.86 2929.57 1656 -792.023 795.263 1122.38 
19155.5 3
15090900 -312.429 4627.57 1677.43 -1320.05 608.088 1453.37 
15090102 -758.571 3713.86 1777 -1430.9 701.775 1593.73 
15090101 904.857 3231.14 1673.29 -1276.99 614.198 1417.02 
19156 3
15090900 -889.857 4946.71 1664.71 -1190.57 658.027 1360.32 
15090102 -1365.43 4138.71 1765.86 -1251.25 875.994 1527.42 
15090101 256.143 3568.57 1699 -1337.56 695.729 1507.68 
19156.5 3
15090900 -1502.43 5211.29 1710.71 -1273.54 550.045 1387.24 
15090102 -1923.43 4449.71 1735.71 -1160.08 646.57 1328.1 
15090101 -542.286 3846.43 1669.57 -1659.93 577.666 1757.58 
19157 3
15090900 -2223.12 5446.62 1727.12 -1380.64 450.842 1452.39 
15090102 -2483.5 4622.75 1737.5 -1072.93 331.486 1122.97 
15090101 -1206.5 4188.88 1663.88 -1272.44 656.028 1431.6 
19157.5 3
15090900 -2789.14 5564.14 1660.43 -1148.11 238.373 1172.59 
15090102 -3075.71 4892.71 1751.57 -1201.25 547.595 1320.17 
15090101 -1833.14 4468.14 1666.71 -1271.08 566.466 1391.59 
19158 3
15090900 -3377 5860.86 1605.57 -1194.83 603.078 1338.4 
15090102 -3718.71 5058.57 1731.86 -1306.91 337.108 1349.69 
15090101 -2445 4757.43 1657.86 -1243.61 587.979 1375.61 
19158.5 3
15090900 -4070.88 6148.75 1548.88 -1374.01 570.085 1487.58 
15090102 -4361.88 5336 1668.88 -1273.59 549.364 1387.02 
15090101 -2975.5 5076.75 1589 -1050.5 632.32 1226.12 
19159 3
15090900 -4701.57 6477.57 1428.14 -1231.83 642.229 1389.19 
15090102 -5191.71 5704.43 1454.14 -1620.78 719.587 1773.34 
15090101 -3682.43 5432.43 1483.57 -1380.72 694.685 1545.63 
19159.5 3
15090900 -5263 6800.57 1409.86 -1169.64 672.917 1349.4 
15090102 -5982.71 6064.14 1393.57 -1647.92 749.405 1810.31 
15090101 -4285 5713.71 1429 -1255.36 586.012 1385.4 
19160 3
15090900 -5742.29 7163.86 1397.86 -998.512 756.845 1252.93 
15090102 -6733.29 6452.57 1448.43 -1563.69 809.226 1760.67 
15090101 -4759.86 6023 1392 -989.286 644.345 1180.62 
19160.5 3
15090900 -6872.25 7527.38 1361.75 -2148.22 691.099 2256.65 
15090102 -7361 7083.88 1475.88 -1193.37 1200.2 1692.52 
15090101 -5480.75 6408.38 1323.88 -1370.52 732.652 1554.06 
19161 3
15090900 -7764.29 8215.57 1424 -1692.67 1305.88 2137.86 
15090102 -7809.43 7629.86 1594.86 -850.908 1036.02 1340.66 
15090101 -5982.71 6800.86 1309 -952.494 744.748 1209.09 
19161.5 3
15090900 -8200.29 8686 1522.71 -904.564 975.993 1330.71 
15090102 -8396.57 7943.14 1570.86 -1218.14 649.97 1380.7 
15090101 -6804.71 7278.14 1339.71 -1705.39 990.219 1972.03 
19162 3
15090900 -8653.29 9183.86 1481.29 -932.099 1024.4 1384.99 
15090102 -9016.14 8460.14 1426 -1274.84 1063.79 1660.38 
15090101 -7591.29 7910 1412.14 -1618.46 1300.12 2075.99 
19162.5 3
15090900 -9182.88 9692.5 1431.62 -1028.33 987.656 1425.81 
15090102 -9591.5 9045.62 1370.88 -1117.2 1136.86 1593.92 
15090101 -8227 8540.5 1455.75 -1234.4 1224.27 1738.56 
19163 3
15090900 -9483.86 10294.9 1424 -576.594 1153.94 1289.98 
15090102 -10052.4 9723 1357.43 -883.005 1297.65 1569.59 
15090101 -8835.14 9180.14 1399.57 -1165.02 1225.37 1690.8 
19163.5 3
15090900 -9827.86 10879.4 1494 -715.177 1215.33 1410.14 
15090102 -10438.7 10345.1 1276.57 -803.089 1293.44 1522.47 
15090101 -9332.86 9700.14 1367.71 -1034.75 1081.08 1496.48 
19164 3
15090900 -10150.1 11536.4 1475 -671.429 1368.75 1524.56 
15090102 -10741.9 11043.6 1356.57 -631.548 1455.06 1586.21 
15090101 -9677 10263.3 1315.43 -716.964 1173.21 1374.94 
19164.5 3
15090900 -10308.9 12155.6 1422.25 -301.2 1174.95 1212.94 
15090102 -11075.4 11817.1 1305.88 -632.861 1467.84 1598.46 
15090101 -9888.62 10932.4 1350 -401.565 1269.62 1331.61 
19165 3
15090900 -10548.5 12729.3 1357.17 -490.031 1173.23 1271.45 
15090102 -11202.7 12474.8 1176.33 -260.31 1345.01 1369.97 
15090101 -10045.5 11801.5 1271.17 -320.808 1777.35 1806.07 
19165.5 3
15090900 -10636.2 13376.2 1446.38 -176.559 1301.64 1313.56 
15090102 -11447.6 13227.6 1209 -492.874 1514.67 1592.84 
15090101 -10019.6 12618.2 1323.12 52.0624 1643.36 1644.18 
19166 3
15090900 -10852.9 13950.7 1637 -427.233 1133.07 1210.94 
15090102 -11537 13867 1413.29 -176.282 1261.09 1273.36 
15090101 -10024.1 13369.4 1481.29 -8.91096 1481.61 1481.64 
19166.5 3
15090900 -10932.9 14516.8 1642.75 -157.206 1112.05 1123.11 
15090102 -11666.5 14364.6 1511.25 -254.42 977.652 1010.21 
15090101 -10012.8 14050.9 1485.12 22.3828 1338.79 1338.98 
19167 3
15090900 -10988.9 14948.6 1851.14 -110.856 855.092 862.248 
15090102 -11658.9 14873.1 1730.86 15.1344 1006.97 1007.08 
15090101 -9998 14584.3 1529.14 29.2079 1056.26 1056.66 
19167.5 3
15090900 -11045.9 15572.3 1862.57 -120.507 1318.63 1324.13 
15090102 -11788.4 15300.4 1635.43 -273.935 903.352 943.974 
15090101 -10150.3 15136.9 1877 -321.957 1168.23 1211.78 
19168 3
15090900 -11102.1 16304.8 1869 -112.761 1467.86 1472.19 
15090102 -11853.8 15882.6 1678.38 -130.905 1166.73 1174.05 
15090101 -10319.2 15675.1 1689.75 -338.606 1078.69 1130.59 
19168.5 3
15090900 -11121.3 16942.3 1906.86 -37.4965 1247.62 1248.19 
15090102 -11920.6 16753.7 1880.57 -130.766 1704.68 1709.68 
15090101 -10481.6 16376.1 1813 -317.654 1371.85 1408.15 
19169 3
15090900 -11035.8 17748.6 1875.62 171.414 1615.91 1624.98 
15090102 -11871.9 17485.4 1807.38 97.588 1466.25 1469.5 
15090101 -10523 16982 1668.38 -83.0232 1214.14 1216.98 
19169.5 3
15090900 -11079.3 18536.7 1774.29 -85.5319 1548.31 1550.67 
15090102 -11857.4 18351.7 1871.14 28.382 1702.04 1702.28 
15090101 -10604 17667.3 1669.57 -159.136 1346.34 1355.71 
19170 3
15090900 -10978.4 19309.2 1857 203.04 1554.4 1567.6 
15090102 -11778.9 19055.6 1750.38 158.055 1416.32 1425.11 
15090101 -10638.5 18390.1 1656.75 -69.4165 1454.41 1456.06 
19170.5 3
15090900 -11160.9 19937.7 1817.86 -358.511 1234.7 1285.7 
15090102 -11882.7 19745.4 1809.14 -204.006 1355.21 1370.48 
15090101 -10602.4 18986.7 1753 70.8672 1172.08 1174.22 
19171 3
15090900 -11130 20440.6 1760.43 64.5547 1052 1053.98 
15090102 -11673.3 20468 1743.14 438.135 1511.66 1573.87 
15090101 -10505.6 19745.3 1691.57 202.63 1586.97 1599.85 
19171.5 3
15090900 -10915 21170.1 1755 418.288 1419.36 1479.72 
15090102 -11462.6 21313.9 1724.62 409.846 1645.67 1695.94 
15090101 -10294.2 20521 1782.75 411.131 1509.17 1564.17 
19172 2
15090900 -10803 21470 1686 218.75 585.693 625.211 
15090101 -10180.3 21273 1740.43 222.586 1468.75 1485.52 
19172.5 2
15090900 -10612.4 21816.3 1614 393.743 715.466 816.655 
15090101 -10069.1 21919.7 1670.57 229.634 1336.19 1355.78 
19173 1
15090900 -10528.4 22398.1 1589.88 169.122 1170.7 1182.86 
