# Supplementary material for: Intrinsic group behaviour II: On the dependence of triad spatial dynamics on social and personal features; and on the effect of social interaction on small group dynamics
Source: PLoS One. 2019 Dec 3;14(12):e0225704. doi: 10.1371/journal.pone.0225704 (PMC6890182; doi:10.1371/journal.pone.0225704)
Supplement: S4 Data Set — (ZIP) [file pone.0225704.s004.zip › set_3_nint/group_traj_triad_noint/traj_3_0217_35.dat]

3 15054702 15055500 15054502 0 0 0 1 3 1 0 10 10 10 1706.06 1758.85 1676.99 
18945.5 1
15054502 43063.1 -22865.3 1610.14 0 0 0 
18946 1
15054502 42565.7 -22571.8 1673.83 -1019.42 601.337 1183.56 
18946.5 1
15054502 42062.3 -22396.6 1690.14 -1064.23 370.533 1126.89 
18947 2
15054702 40964 -23139.5 1632.5 0 0 0 
15054502 41605 -22156.1 1672.57 -896.639 471.429 1013.02 
18947.5 2
15054702 40712.7 -23019.9 1707.86 -734.754 349.833 813.785 
15054502 41156.9 -22010.7 1660 -853.605 277.007 897.427 
18948 2
15054702 40345.7 -22791.3 1771.43 -707.129 440.407 833.061 
15054502 40842.6 -21906.7 1653 -605.56 200.385 637.854 
18948.5 2
15054702 39932.8 -22428.5 1789.17 -880.343 773.53 1171.9 
15054502 40358.3 -21620.8 1664.33 -1032.49 609.554 1199 
18949 2
15054702 39567.9 -22109.9 1821.57 -768.371 670.827 1020 
15054502 39934 -21324.1 1656.71 -893.333 624.612 1090.04 
18949.5 2
15054702 39099.8 -21987.8 1857.62 -884.891 230.826 914.501 
15054502 39437.4 -20972.1 1771.5 -938.8 665.44 1150.72 
18950 2
15054702 38708.8 -21771.8 1906.83 -774.092 427.558 884.322 
15054502 39009.8 -20788.3 1797.17 -846.617 363.944 921.529 
18950.5 2
15054702 38318.3 -21570.1 1907.14 -800.302 413.3 900.723 
15054502 38704.6 -20670.6 1804 -625.537 241.315 670.469 
18951 2
15054702 37835.1 -21424.3 1890.57 -951.069 287.12 993.463 
15054502 38203 -20414.6 1786.14 -987.345 503.937 1108.51 
18951.5 2
15054702 37390.3 -21275 1867.43 -857.143 287.641 904.119 
15054502 37799.3 -20218.9 1775.43 -777.87 377.099 864.456 
18952 2
15054702 37004.4 -21192.4 1851.71 -762.564 163.185 779.828 
15054502 37322.1 -20083 1782.71 -942.97 268.492 980.449 
18952.5 2
15054702 36653.8 -21013.2 1818.17 -744.364 380.599 836.022 
15054502 36871.3 -19954.7 1748 -957.133 272.47 995.16 
18953 2
15054702 36280.5 -20914.5 1816.38 -737.813 194.993 763.145 
15054502 36553.2 -19790 1746.38 -628.623 325.428 707.863 
18953.5 2
15054702 35929.3 -20614.7 1746.71 -662.668 565.633 871.247 
15054502 36000.6 -19674 1682.71 -1042.79 218.868 1065.51 
18954 2
15054702 35395.4 -20476.6 1741.71 -1061.35 274.638 1096.3 
15054502 35402.7 -19630 1673.57 -1188.58 87.4751 1191.8 
18954.5 2
15054702 34828.5 -20443.8 1783.17 -1171.34 67.6407 1173.29 
15054502 35117.8 -19604.7 1675.17 -588.597 52.3416 590.92 
18955 3
15055500 32323.8 -17395.2 670.25 0 0 0 
15054702 34496.9 -20323 1790 -675.407 246.096 718.845 
15054502 34836.8 -19546.6 1638.38 -572.471 118.211 584.549 
18955.5 3
15055500 32054.6 -17302.1 694.286 -729.481 252.323 771.887 
15054702 34179.9 -20165.7 1793.14 -640.44 317.749 714.932 
15054502 34439.6 -19455.9 1621 -802.381 183.369 823.067 
18956 3
15055500 31857.6 -17389.8 957.875 -396.27 -176.272 433.707 
15054702 33935 -20061.8 1757.38 -492.67 209.184 535.24 
15054502 34195 -19348.1 1631.25 -492.095 216.765 537.722 
18956.5 3
15055500 31567.6 -17441.3 1392.57 -561.032 -99.6822 569.819 
15054702 33597 -19899.6 1736 -653.772 313.692 725.134 
15054502 33842.9 -19144.9 1654.71 -681.127 393.168 786.458 
18957 3
15055500 31144 -17410.6 1510.57 -869.757 63.0683 872.04 
15054702 33218.9 -19843.6 1709.57 -776.474 114.99 784.942 
15054502 33485.4 -19127 1658.71 -733.94 36.6676 734.855 
18957.5 3
15055500 30662.7 -17173.6 1593.86 -962.571 474 1072.95 
15054702 32817 -19839.7 1691.29 -803.714 7.71429 803.751 
15054502 33100.1 -18998 1666.71 -770.571 258 812.616 
18958 3
15055500 30300.9 -17112.1 1609.71 -709.524 120.448 719.675 
15054702 32406.7 -19662.9 1672.86 -804.482 346.779 876.04 
15054502 32748.1 -18890.4 1625.14 -690.196 210.924 721.706 
18958.5 3
15055500 29878.3 -17084.6 1729.14 -860.634 56.1536 862.464 
15054702 32006.9 -19432.3 1702.14 -814.373 469.596 940.066 
15054502 32347.6 -18764.9 1628.14 -815.828 255.746 854.974 
18959 3
15055500 29359 -17187.3 1754.57 -1051.19 -207.924 1071.55 
15054702 31591.3 -19233.9 1637.29 -841.238 401.677 932.215 
15054502 31902.9 -18594.1 1574.29 -900.231 345.575 964.282 
18959.5 3
15055500 28937.3 -17100.6 1772.14 -823.661 169.364 840.893 
15054702 31352.1 -18974.1 1583 -467.076 507.254 689.541 
15054502 31405.7 -18368.3 1522.43 -970.982 441.127 1066.49 
18960 3
15055500 28557.2 -16955.5 1850 -740.973 282.79 793.102 
15054702 31030.8 -18696.7 1524.67 -626.334 540.889 827.56 
15054502 30753 -18048.8 1562.5 -1272.35 622.714 1416.56 
18960.5 3
15055500 28197.4 -16966.4 1833.14 -775.298 -23.553 775.655 
15054702 30595.9 -18492.1 1494.43 -937.449 440.784 1035.91 
15054502 30288.7 -17840.7 1491.29 -1000.62 448.532 1096.55 
18961 3
15055500 27779.6 -16948.7 1821.43 -817.724 34.6659 818.459 
15054702 29858.6 -18197.6 1474.43 -1442.83 576.461 1553.73 
15054502 29902.4 -17542.7 1550.43 -755.941 583.17 954.743 
18961.5 3
15055500 27360.9 -17021.9 1801.29 -809.892 -141.476 822.156 
15054702 29408.1 -18078.6 1487.71 -871.235 230.174 901.128 
15054502 29486.1 -17384.4 1592.14 -805.195 306.162 861.437 
18962 3
15055500 27057.8 -16999.7 1737.83 -619.681 45.3793 621.34 
15054702 28930.8 -17873 1570.33 -976.093 420.391 1062.77 
15054502 29193.7 -17280.2 1639.17 -598.111 213.215 634.978 
18962.5 3
15055500 26702.6 -16975.1 1748 -729.381 50.3936 731.119 
15054702 28494 -17711.8 1593.25 -896.988 331.109 956.149 
15054502 28761.5 -17178.5 1671.75 -887.406 208.761 911.631 
18963 3
15055500 26127.1 -16875.9 1704.14 -1100.35 189.805 1116.6 
15054702 28130.3 -17616.9 1586.71 -695.438 181.439 718.718 
15054502 28311 -17024.7 1706.86 -861.377 294.045 910.183 
18963.5 3
15055500 25703.4 -16727 1723.86 -830.812 291.877 880.591 
15054702 27699.7 -17483.1 1619.43 -844.258 262.185 884.032 
15054502 27957.4 -16853.3 1713.43 -693.277 336.134 770.467 
18964 3
15055500 25282.9 -16773.9 1725.71 -823.036 -91.697 828.128 
15054702 27298.6 -17290.9 1652 -785.015 376.293 870.543 
15054502 27515.7 -16670.1 1733 -864.412 358.401 935.766 
18964.5 3
15055500 24951.2 -16920.7 1749.67 -699.769 -309.725 765.249 
15054702 26905.2 -17116.7 1674 -829.968 367.49 907.687 
15054502 27169.8 -16459.3 1670.67 -729.707 444.746 854.559 
18965 3
15055500 24731.6 -16986 1693.14 -461.335 -137.255 481.319 
15054702 26567.1 -16931.4 1710.43 -710.134 389.156 809.773 
15054502 26721 -16268.7 1640.57 -942.927 400.46 1024.44 
18965.5 3
15055500 24436.7 -17107.1 1711.57 -579.287 -238.002 626.273 
15054702 26182.7 -16727.3 1684 -755.262 401.067 855.147 
15054502 26197.6 -16022.6 1629.14 -1028.35 483.581 1136.38 
18966 3
15055500 24247.9 -17132 1705.43 -371.036 -48.8353 374.236 
15054702 25633.4 -16460.7 1684 -1079.15 523.716 1199.51 
15054502 25745.6 -15772.6 1655.86 -888.016 491.159 1014.8 
18966.5 3
15055500 24109.2 -17090.3 1735.5 -283.621 85.2079 296.144 
15054702 25126.5 -16216.8 1677.67 -1036.66 498.734 1150.39 
15054502 25385.2 -15611.5 1675.83 -737.024 329.389 807.281 
18967 3
15055500 24006.1 -17015.3 1722.29 -206.048 150.095 254.92 
15054702 24801.4 -16015.3 1655.14 -650.143 403.095 764.965 
15054502 25003.4 -15321.7 1664 -763.476 579.571 958.54 
18967.5 3
15055500 24116.9 -16707 1729 222.318 619.048 657.758 
15054702 24492.1 -15844 1614.71 -621.056 343.947 709.936 
15054502 24635.7 -15109.9 1644 -738.382 425.416 852.166 
18968 3
15055500 24027 -16205.7 1723.29 -178.998 998.577 1014.49 
15054702 24296.4 -15714.9 1607.29 -389.869 257.257 467.096 
15054502 24329.9 -14961.9 1637.86 -609.277 294.821 676.859 
18968.5 3
15055500 23719.4 -15988.1 1700.14 -585.85 414.422 717.611 
15054702 24026.3 -15497.9 1583.29 -514.558 413.333 660.011 
15054502 24016.9 -14864 1649.57 -596.19 186.395 624.649 
18969 3
15055500 23374.2 -15878 1694.33 -700.328 223.414 735.101 
15054702 23728.8 -15392.2 1559 -603.352 214.382 640.307 
15054502 23612.2 -14779.2 1630.83 -820.873 172.076 838.715 
18969.5 3
15055500 22970.1 -15694.1 1682.57 -850.576 387.068 934.506 
15054702 23408.3 -15285.3 1570 -674.837 225.013 711.362 
15054502 23284.6 -14663.4 1620.71 -689.674 243.659 731.451 
18970 3
15055500 22517.9 -15473 1691.43 -836.018 408.767 930.6 
15054702 23050.7 -15101.4 1577.71 -660.945 339.847 743.199 
15054502 22821.1 -14521.4 1581.86 -856.615 262.477 895.926 
18970.5 3
15055500 22201.8 -15420.2 1709.33 -655.651 109.613 664.751 
15054702 22651.2 -15003.8 1588.33 -828.937 202.48 853.308 
15054502 22505.8 -14404.8 1550.33 -654.169 241.899 697.461 
18971 3
15055500 21908.9 -15423.9 1655.86 -591.871 -7.45551 591.918 
15054702 22183.1 -14931.3 1552.86 -945.503 146.561 956.794 
15054502 22219.6 -14239.3 1524.43 -578.307 334.44 668.048 
18971.5 3
15055500 21524.5 -15239.8 1620 -786.006 376.327 871.452 
15054702 21758.2 -14759.7 1530.83 -869.072 350.959 937.261 
15054502 21984.3 -14038 1587.33 -481.059 411.627 633.131 
18972 3
15055500 21146.4 -15047.2 1644.12 -727.163 370.353 816.044 
15054702 21340.9 -14533.2 1563.5 -802.484 435.417 913 
15054502 21640.1 -13764.8 1645.38 -661.939 525.481 845.159 
18972.5 3
15055500 20789.7 -14840.8 1672.33 -703.567 407.133 812.874 
15054702 20967.7 -14293.8 1585.67 -736.111 472.222 874.559 
15054502 21295.2 -13638.3 1667.5 -680.391 249.343 724.641 
18973 3
15055500 20347.7 -14610.1 1710.57 -903.788 471.76 1019.5 
15054702 20635.9 -14132.1 1621.29 -678.547 330.655 754.824 
15054502 20971 -13563.4 1678.43 -662.918 153.179 680.385 
18973.5 3
15055500 19973.5 -14379.8 1720.33 -760.598 468.109 893.104 
15054702 20325.5 -13957.2 1617 -630.807 355.643 724.154 
15054502 20685.2 -13502 1702.5 -580.962 124.855 594.227 
18974 3
15055500 19641.6 -14170.3 1735.71 -682.981 431.168 807.693 
15054702 19948.1 -13716.4 1625.14 -776.455 495.346 921.005 
15054502 20408.3 -13420.6 1689.57 -569.714 167.549 593.84 
18974.5 3
15055500 19277.7 -13975.7 1735.33 -722.033 386.149 818.806 
15054702 19585.5 -13521.7 1650.33 -719.529 386.432 816.733 
15054502 20124.3 -13417 1695.5 -563.398 7.08617 563.442 
18975 3
15055500 18929.6 -13785.7 1721.43 -701.805 382.969 799.497 
15054702 19178.9 -13284.9 1655.57 -819.844 477.439 948.732 
15054502 19749.6 -13433.6 1691.29 -755.568 -33.4101 756.307 
18975.5 3
15055500 18531.9 -13591 1714.29 -757.551 370.884 843.468 
15054702 18732.6 -13078.6 1630.86 -850.068 392.925 936.486 
15054502 19345.6 -13377.7 1665 -769.524 106.395 776.844 
18976 3
15055500 18131.5 -13370.3 1707.67 -823.78 454.047 940.623 
15054702 18355 -12865.8 1620.17 -776.896 437.733 891.727 
15054502 19036.3 -13435.3 1639.33 -636.292 -118.558 647.243 
18976.5 3
15055500 17654.9 -13061.6 1681 -1007.7 652.774 1200.66 
15054702 18104.3 -12720.4 1598.29 -530.051 307.41 612.744 
15054502 18739.9 -13402 1623.43 -626.8 70.4722 630.749 
18977 3
15055500 17244.2 -12788.7 1640.33 -811.641 539.337 974.498 
15054702 17749.7 -12493.5 1563.5 -700.828 448.475 832.04 
15054502 18414.5 -13218.2 1625.83 -642.998 363.307 738.538 
18977.5 3
15055500 16977 -12640.1 1615.43 -541.92 301.265 620.031 
15054702 17264.3 -12179 1520.29 -984.546 637.931 1173.15 
15054502 17928.3 -12941.1 1603 -986.236 561.914 1135.08 
18978 3
15055500 16577.1 -12385.9 1590.29 -793.367 504.535 940.206 
15054702 16774 -11845.3 1576.29 -972.789 662.132 1176.75 
15054502 17474.7 -12656.1 1550.29 -899.943 565.476 1062.86 
18978.5 3
15055500 16102.9 -12012.1 1707.29 -920.943 725.659 1172.48 
15054702 16391 -11593.1 1620.14 -743.689 489.598 890.382 
15054502 17114.9 -12366.7 1496 -698.752 561.997 896.713 
18979 3
15055500 15677.6 -11699.1 1731.86 -829.017 610.136 1029.34 
15054702 16060.7 -11350.4 1616.86 -643.832 473.127 798.98 
15054502 16701 -12036.3 1524.71 -806.739 644.11 1032.33 
18979.5 3
15055500 15324.2 -11418.5 1746.83 -719.765 571.574 919.108 
15054702 15727.3 -11090.8 1607 -678.984 528.707 860.552 
15054502 16224.8 -11714.7 1605.5 -969.79 655.029 1170.28 
18980 3
15055500 15094.7 -11163.7 1765.43 -452.569 502.536 676.285 
15054702 15445.9 -10788.3 1638.29 -555.18 596.741 815.061 
15054502 15941.1 -11456.4 1627.14 -559.547 509.345 756.654 
18980.5 3
15055500 14862.7 -10865 1798.5 -457.688 589.18 746.064 
15054702 15180.8 -10455.7 1677.5 -522.729 656.053 838.84 
15054502 15702.2 -11108 1662.17 -471.353 687.236 833.347 
18981 3
15055500 14583 -10429.4 1792.86 -574.264 894.397 1062.89 
15054702 15006.6 -10133.6 1688.14 -357.827 661.387 751.979 
15054502 15493.4 -10757.3 1678 -428.62 720.153 838.054 
18981.5 3
15055500 14364 -10059 1812 -415.56 702.901 816.553 
15054702 14742.7 -9731.29 1700.71 -500.678 763.351 912.898 
15054502 15268.7 -10380 1720 -426.403 715.912 833.276 
18982 3
15055500 14079.3 -9659 1791.33 -575.084 808.081 991.825 
15054702 14532.7 -9433.5 1695.33 -424.339 601.587 736.186 
15054502 15004.5 -9897.83 1732.67 -533.766 974.074 1110.73 
18982.5 3
15055500 13825.8 -9239 1766.17 -538.217 891.72 1041.56 
15054702 14296.5 -9085.67 1669.33 -501.415 738.5 892.636 
15054502 14838.3 -9398.5 1741.67 -352.795 1060.16 1117.32 
18983 3
15055500 13601.3 -8937.14 1748.71 -427.71 574.966 716.604 
15054702 14046.3 -8672.86 1644.57 -476.599 786.304 919.467 
15054502 14697.7 -9181.57 1728.86 -267.846 413.197 492.416 
18983.5 3
15055500 13390.8 -8653.17 1733.67 -441.2 595.338 741.002 
15054702 13783.2 -8354 1624 -551.612 668.464 866.672 
15054502 14418 -8909 1682.33 -586.403 571.429 818.779 
18984 3
15055500 13100 -8290.86 1726 -593.537 739.407 948.161 
15054702 13567.6 -8089.71 1614 -439.99 539.359 696.06 
15054502 14148.7 -8526.57 1647.86 -549.563 780.466 954.54 
18984.5 3
15055500 12915.6 -7959.29 1733.71 -351.293 631.565 722.69 
15054702 13377.7 -7738.14 1626.14 -361.633 669.66 761.067 
15054502 13944 -8250.71 1618.86 -389.932 525.442 654.321 
18985 3
15055500 12829.4 -7712.14 1752.29 -170.58 489.392 518.268 
15054702 13264.4 -7468.43 1649.43 -224.328 534.088 579.286 
15054502 13714.1 -7957.57 1632.43 -455.163 580.481 737.652 
18985.5 3
15055500 12763.7 -7564 1756.14 -126.862 285.99 312.864 
15054702 13285.7 -7228 1644.14 41.0921 464.148 465.963 
15054502 13570.7 -7751 1637.14 -276.889 398.787 485.488 
18986 3
15055500 12887.5 -7405.67 1753.5 253.659 324.454 411.841 
15054702 13288.3 -6784.83 1648 5.3669 908.128 908.144 
15054502 13469.5 -7548.5 1632.83 -207.406 414.959 463.906 
18986.5 3
15055500 12937 -7297.43 1749.71 102.911 225.027 247.443 
15054702 13215.4 -6358.71 1670.86 -151.569 885.902 898.775 
15054502 13433.7 -7263.86 1630.57 -74.3986 591.773 596.432 
18987 3
15055500 12947.3 -7103 1741.43 19.407 366.846 367.359 
15054702 13089.4 -6006.57 1683.86 -237.736 664.42 705.672 
15054502 13436.6 -6881.14 1631.29 5.39084 722.102 722.123 
18987.5 3
15055500 12932.5 -6823.17 1739 -30.9973 586.653 587.471 
15054702 12895 -5722.33 1682.83 -407.607 595.887 721.959 
15054502 13316.3 -6487.83 1644.17 -252.071 824.548 862.218 
18988 3
15055500 12815.3 -6579 1735 -241.182 502.401 557.292 
15054702 12374.7 -5403.71 1680.57 -1070.55 655.595 1255.34 
15054502 13047.4 -6108.29 1663 -553.302 780.962 957.102 
18988.5 3
15055500 12660.3 -6292.57 1727.29 -306.324 566.064 643.633 
15054702 11784 -5057 1675.29 -1167.42 685.206 1353.65 
15054502 12746.7 -5775.86 1664.29 -594.297 656.973 885.891 
18989 3
15055500 12405.4 -5902.71 1720.86 -491.054 751.17 897.435 
15054702 11426.4 -4825.71 1669.43 -688.962 445.637 820.525 
15054502 12276.7 -5425.86 1649.29 -905.588 674.374 1129.1 
18989.5 2
15054702 11086 -4692.67 1634.67 -713.687 278.926 766.256 
15054502 11876 -5108.67 1636.17 -840.072 664.97 1071.4 
18990 2
15054702 10749.1 -4521.71 1613.29 -691.698 351.032 775.674 
15054502 11631.9 -4840.14 1630.86 -501.32 551.384 745.215 
18990.5 2
15054702 10377.6 -4241.29 1595.43 -694.526 524.166 870.124 
15054502 11261.6 -4538.71 1603.86 -692.123 563.418 892.454 
18991 2
15054702 10024.2 -3942.5 1627.67 -706.81 597.571 925.565 
15054502 10878.5 -4231.17 1596.83 -766.143 615.095 982.505 
18991.5 2
15054702 9683.29 -3662.14 1672.29 -704.299 579.25 911.904 
15054502 10541.1 -3881 1606.71 -697.019 723.485 1004.62 
18992 2
15054702 9360.57 -3406.14 1662.14 -657.259 521.385 838.947 
15054502 10200.9 -3455 1684.43 -693.046 867.617 1110.44 
18992.5 2
15054702 9035.43 -3002.71 1675.14 -654.211 811.728 1042.54 
15054502 9767.14 -3096.57 1742.29 -872.665 721.184 1132.1 
18993 2
15054702 8679.29 -2668.14 1674 -688.864 647.14 945.158 
15054502 9420.14 -2745.29 1728.29 -671.18 679.469 955.071 
18993.5 2
15054702 8317.57 -2315.57 1678.14 -721.985 703.735 1008.22 
15054502 9172.14 -2549.71 1717 -495.01 390.362 630.411 
18994 2
15054702 7959.29 -1970.14 1665.86 -710.884 685.374 987.469 
15054502 8786.29 -2187.29 1722.57 -765.59 719.104 1050.35 
18994.5 2
15054702 7727.43 -1656.14 1674 -485.057 656.904 816.58 
15054502 8406 -1910.14 1722.71 -795.577 579.797 984.432 
18995 2
15054702 7399.43 -1328.14 1664.71 -662.626 662.626 937.095 
15054502 8154.71 -1628.29 1726.86 -507.648 569.408 762.845 
18995.5 2
15054702 6968 -912 1657.75 -820.206 791.146 1139.58 
15054502 7812.5 -1267.88 1707.25 -650.598 685.191 944.862 
18996 2
15054702 6586.14 -529.714 1609.29 -742.913 743.747 1051.23 
15054502 7432.43 -826.857 1657.43 -739.439 858.011 1132.68 
18996.5 2
15054702 6251.14 -206.857 1610.86 -689.3 664.315 957.314 
15054502 7004 -419 1643.86 -881.54 839.212 1217.12 
18997 2
15054702 5971.86 46.1429 1630.14 -564.214 511.111 761.296 
15054502 6614.57 -210.143 1663.29 -786.724 421.934 892.728 
18997.5 2
15054702 5620.57 313.286 1633.14 -708.237 538.594 889.766 
15054502 6302.57 59 1656.14 -629.032 542.627 830.738 
18998 2
15054702 5291.71 592.143 1647.14 -669.77 567.937 878.148 
15054502 5952.14 321.857 1620.14 -713.704 535.351 892.173 
18998.5 2
15054702 4980.57 900.571 1664.14 -628.571 623.088 885.065 
15054502 5622.86 658.714 1619.14 -665.224 680.519 951.646 
18999 2
15054702 4725.29 1205.86 1643.14 -503.522 602.141 784.926 
15054502 5394.86 807.857 1581 -449.704 294.167 537.372 
18999.5 2
15054702 4356.67 1519.83 1644.67 -737.238 627.952 968.424 
15054502 5174.5 953.167 1546.5 -440.714 290.619 527.91 
19000 2
15054702 3960.43 1728 1622.43 -820.369 430.987 926.69 
15054502 4848.14 1160.71 1583.71 -675.688 429.705 800.75 
19000.5 2
15054702 3560.14 1984.43 1580.29 -775.748 496.955 921.275 
15054502 4450 1400 1608.14 -771.595 463.732 900.225 
19001 2
15054702 3161.29 2120 1587 -782.073 265.826 826.015 
15054502 4133.43 1616.71 1569 -620.728 424.93 752.243 
19001.5 2
15054702 2763.71 2285.29 1587.57 -787.27 327.298 852.595 
15054502 3727.14 1857.86 1517.86 -804.526 477.511 935.563 
19002 2
15054702 2257.43 2504.86 1614.71 -1002.55 434.795 1092.77 
15054502 3376.71 2021.71 1477.71 -693.918 324.47 766.03 
19002.5 2
15054702 1729.14 2616.71 1634.86 -1039.93 220.191 1062.99 
15054502 2941.86 2105.43 1491.43 -856.018 164.792 871.736 
19003 2
15054702 1403.71 2642.43 1653.43 -653.471 51.6351 655.508 
15054502 2444.57 2244 1554.57 -998.566 278.256 1036.61 
19003.5 2
15054702 959.5 2765.5 1644 -917.798 254.28 952.372 
15054502 2031.33 2296.83 1576.67 -853.798 109.16 860.748 
19004 2
15054702 662 2896.57 1694.71 -605.906 266.948 662.105 
15054502 1518.57 2398.43 1659.14 -1044.32 206.915 1064.62 
19004.5 2
15054702 330.857 3049 1684.43 -651.856 300.056 717.6 
15054502 1134.86 2571.57 1718.14 -755.343 340.832 828.68 
19005 2
15054702 -31.5714 3259.14 1679.57 -679.979 394.264 786.012 
15054502 770.571 2844.57 1701.57 -683.463 512.195 854.087 
19005.5 2
15054702 -451.5 3642 1676.17 -864.051 787.772 1169.26 
15054502 363.333 3017.83 1713.5 -837.938 356.506 910.625 
19006 2
15054702 -868.143 3966.14 1675.14 -892.169 694.096 1130.37 
15054502 -43.5714 3223.57 1698.57 -871.316 440.553 976.36 
19006.5 2
15054702 -1197 4012 1662.86 -649.915 90.6268 656.204 
15054502 -366.714 3552.43 1685.14 -638.622 649.915 911.169 
19007 2
15054702 -1533.86 4244.57 1651.14 -649.05 448.115 788.716 
15054502 -725.857 3854.57 1681.57 -691.99 582.164 904.303 
19007.5 2
15054702 -1887.57 4491.57 1651.57 -704.61 492.032 859.401 
15054502 -1071 4280.86 1687.29 -687.536 849.175 1092.61 
19008 2
15054702 -2290.57 4728.43 1655.43 -785.575 461.71 911.21 
15054502 -1520.14 4555.29 1715.29 -875.522 534.948 1026.02 
19008.5 2
15054702 -2731 4924.71 1652.29 -872.136 388.685 954.828 
15054502 -1941.71 4874.14 1729.14 -834.795 631.4 1046.68 
19009 2
15054702 -3092.83 5106.83 1635.5 -764.975 385.03 856.408 
15054502 -2369.33 5105 1705 -904.057 488.07 1027.39 
19009.5 2
15054702 -3496.71 5322.57 1616 -864.841 461.966 980.491 
15054502 -2725.14 5256.71 1674.29 -761.905 324.87 828.275 
19010 2
15054702 -3997.43 5515 1598.86 -972.261 373.648 1041.59 
15054502 -3072.14 5429.14 1656.29 -673.786 334.813 752.388 
19010.5 2
15054702 -4525.71 5716.71 1628.71 -1058.69 404.237 1133.24 
15054502 -3503.14 5634.57 1588 -863.727 411.681 956.821 
19011 2
15054702 -5143.29 5991.71 1460.14 -1230.22 547.809 1346.68 
15054502 -3957.43 5789 1520 -904.952 307.627 955.809 
19011.5 2
15054702 -5640 6237.71 1186 -1005.49 497.976 1122.05 
15054502 -4321 5964.86 1460.57 -735.975 355.986 817.548 
19012 2
15054702 -5868.86 6485.57 1329.43 -467.055 505.831 688.481 
15054502 -4764.86 6227 1406 -905.831 534.985 1052.02 
19012.5 2
15054702 -5948.57 6878.57 1352.86 -149.558 737.336 752.351 
15054502 -5182.43 6483.43 1361.71 -783.436 481.104 919.366 
19013 2
15054702 -6133.67 7143 1345 -382.428 546.34 666.887 
15054502 -5562.5 6677 1341.33 -785.272 399.941 881.251 
19013.5 2
15054702 -6465.12 7141.62 1428.5 -639.881 -2.65444 639.886 
15054502 -5843.25 6939.75 1332.38 -541.988 507.239 742.323 
19014 2
15054702 -6709 7221.5 1349.33 -489.709 160.392 515.306 
15054502 -6104 7208.5 1323.5 -523.594 539.659 751.919 
19014.5 2
15054702 -7042.67 7588.67 1432.44 -687.973 757.045 1022.95 
15054502 -6354.78 7440.67 1321 -517.068 478.694 704.633 
19015 2
15054702 -7435 8026.89 1354.44 -763.294 852.572 1144.33 
15054502 -6534.33 7615.89 1322 -349.33 340.899 488.102 
19015.5 1
15054702 -7697.12 8429.38 1457 -510.965 784.573 936.291 
19016 1
15054702 -7979.86 8884.14 1440.71 -573.493 922.45 1086.19 
19016.5 1
15054702 -8274.43 9258.14 1431.14 -621.459 789.03 1004.38 
19017 1
15054702 -8575.43 9590.57 1443.86 -602 664.857 896.905 
19017.5 1
15054702 -8928.12 9981.12 1446.38 -678.262 751.065 1012 
19018 1
15054702 -9214.86 10309.1 1461.86 -557.845 638.167 847.613 
19018.5 1
15054702 -9535.57 10674.7 1419.29 -654.519 746.064 992.475 
19019 1
15054702 -9796.86 11076.4 1414.57 -542.087 833.432 994.217 
19019.5 1
15054702 -10000.4 11488.1 1462.14 -418.011 845.409 943.107 
19020 1
15054702 -10187.1 11852.2 1439.75 -349.619 681.849 766.258 
19020.5 1
15054702 -10436 12176.3 1350.43 -480.454 625.552 788.765 
19021 1
15054702 -10615.9 12588.7 1346 -356.859 818.311 892.738 
19021.5 1
15054702 -10820.6 12873.6 1471.14 -430.977 599.699 738.499 
19022 1
15054702 -10961.9 13194.7 1294.29 -288.928 656.734 717.481 
19022.5 1
15054702 -11087.1 13493.9 1497.86 -251.578 600.688 651.243 
19023 1
15054702 -11162.8 13821.4 1435.12 -145.398 629.842 646.407 
19023.5 1
15054702 -11278.1 14136.4 1495.43 -222.337 607.04 646.476 
19024 1
15054702 -11375.8 14452 1595.83 -203.099 656.074 686.791 
19024.5 1
15054702 -11396.9 14804.6 1575.43 -42.7313 716.609 717.881 
19025 1
15054702 -11317.1 15069.9 1606 156.303 520.168 543.144 
19025.5 1
15054702 -11377.9 15373.9 1714.86 -119.516 598.425 610.243 
19026 1
15054702 -11428.8 15760.3 1696 -105.541 800.158 807.088 
19026.5 1
15054702 -11535.3 16142.7 1719 -222.239 798.29 828.648 
19027 1
15054702 -11625.5 16744 1803.33 -176.891 1178.99 1192.19 
19027.5 1
15054702 -11874.9 17291 1666.43 -515.201 1130.17 1242.06 
19028 1
15054702 -12048.7 17797.4 1610.71 -347.714 1012.86 1070.88 
19028.5 1
15054702 -11993.9 18314.1 1744.14 111.047 1045.98 1051.86 
19029 1
15054702 -12094.3 18833.7 1858.14 -187.367 969.35 987.292 
19029.5 1
15054702 -12276.3 19393 1705.33 -364.825 1120.81 1178.69 
19030 1
15054702 -12379.6 19879.1 1591.71 -204.837 964.569 986.079 
19030.5 1
15054702 -12506.7 20373.2 1740 -251.674 978.265 1010.12 
19031 1
15054702 -12679.2 20892.3 1817.67 -370.968 1116.49 1176.5 
19031.5 1
15054702 -12795.1 21366.7 1700.86 -229.202 937.512 965.123 
19032 1
15054702 -12914.2 21848.5 1583.83 -239.004 967.441 996.527 
19032.5 1
15054702 -12956.7 22335.1 1543.43 -82.7775 946.776 950.388 
19033 1
15054702 -12943.5 22801.2 1463.17 25.7588 908.428 908.794 
