# Supplementary material for: Intrinsic group behaviour II: On the dependence of triad spatial dynamics on social and personal features; and on the effect of social interaction on small group dynamics
Source: PLoS One. 2019 Dec 3;14(12):e0225704. doi: 10.1371/journal.pone.0225704 (PMC6890182; doi:10.1371/journal.pone.0225704)
Supplement: S4 Data Set — (ZIP) [file pone.0225704.s004.zip › set_3_nint/group_traj_triad_noint/traj_3_0217_34.dat]

3 15062500 15055300 15055401 0 0 0 1 0 1 0 20 20 20 1659.33 1693.81 1633.14 
18953 1
15055300 -12120.6 10338.2 1354 0 0 0 
18953.5 1
15055300 -12171.3 9906.71 1352.43 -120.108 -1022.48 1029.51 
18954 2
15055401 -11034.3 8575.67 1407 0 0 0 
15055300 -12029.6 9276 1370.71 281.738 -1253.91 1285.17 
18954.5 2
15055401 -11029.5 8408.33 1512.33 14.0097 -485.024 485.226 
15055300 -11657.5 8856.17 1359.67 768.743 -867.424 1159.05 
18955 2
15055401 -10991.5 8208.88 1419.62 77.3931 -406.229 413.535 
15055300 -11284.5 8593.25 1367.12 759.674 -535.472 929.427 
18955.5 2
15055401 -11022.3 8107.71 1365.29 -62.1934 -204.365 213.619 
15055300 -10721.9 8181 1393.29 1136.65 -832.828 1409.11 
18956 2
15055401 -10571.2 7991.12 1421.88 907.517 -234.586 937.346 
15055300 -9703 7410.25 1420.88 2050.01 -1550.8 2570.52 
18956.5 2
15055401 -10229.9 7731.14 1373.71 660.334 -502.867 830.01 
15055300 -8987 7150.14 1476.43 1384.91 -503.109 1473.47 
18957 2
15055401 -9846.43 7408.57 1419.57 787.328 -662.364 1028.89 
15055300 -8699.57 7041.29 1508.29 590.202 -223.526 631.112 
18957.5 2
15055401 -9484.14 7178.86 1434.14 724.571 -459.429 857.95 
15055300 -8495.86 6853 1497.71 407.429 -376.571 554.801 
18958 2
15055401 -9110.29 6918.57 1408.86 733.053 -510.364 893.218 
15055300 -8158.14 6599 1403.86 662.185 -498.039 828.572 
18958.5 2
15055401 -8800.71 6658.86 1397.43 630.492 -528.95 822.987 
15055300 -7847.57 6338.43 1482.29 632.528 -530.695 825.669 
18959 2
15055401 -8395.43 6464 1423.43 820.416 -394.448 910.314 
15055300 -7586.29 6147 1365 528.918 -387.507 655.68 
18959.5 2
15055401 -8162.43 6246.71 1319.86 455.078 -424.386 622.254 
15055300 -7222.57 5912.71 1499.29 710.379 -457.589 845.001 
18960 2
15055401 -7804.5 5974.83 1360.83 697.717 -529.982 876.179 
15055300 -6826.33 5621.33 1343.83 772.394 -567.994 958.754 
18960.5 2
15055401 -7417.14 5805.29 1294.14 834.821 -365.404 911.289 
15055300 -6437.43 5388.57 1475.71 838.157 -501.642 976.807 
18961 2
15055401 -6906 5591.57 1407.14 1000.28 -418.228 1084.19 
15055300 -5921.86 5306.57 1321.14 1008.95 -160.47 1021.63 
18961.5 2
15055401 -6472.14 5319.57 1278.29 839.182 -526.112 990.465 
15055300 -5452.29 5085.43 1275.14 908.262 -427.742 1003.94 
18962 2
15055401 -6095.5 5206 1350.33 770.231 -232.252 804.485 
15055300 -4978 4882.17 1244.5 969.909 -415.669 1055.23 
18962.5 2
15055401 -5665.5 5047.88 1305.38 882.957 -324.692 940.764 
15055300 -4544.12 4662.12 1429.62 890.914 -451.831 998.939 
18963 2
15055401 -5104.86 4935.57 1350 1071.97 -214.73 1093.27 
15055300 -3847.43 4587.14 1532.86 1332.12 -143.369 1339.81 
18963.5 2
15055401 -4550.14 4790 1516.71 1087.68 -285.434 1124.5 
15055300 -3422.14 4567.14 1591.71 833.894 -39.2157 834.815 
18964 2
15055401 -4180 4731.14 1706.57 724.35 -115.18 733.45 
15055300 -2890 4553.14 1665.14 1041.38 -27.3973 1041.74 
18964.5 2
15055401 -3860 4660.67 1771 675.105 -148.684 691.285 
15055300 -2535.5 4562.67 1729.33 747.89 20.0924 748.16 
18965 2
15055401 -3471.57 4546.86 1800.71 816.026 -239.096 850.333 
15055300 -2150.14 4656 1744.43 809.574 196.078 832.981 
18965.5 2
15055401 -3333.71 4436.71 1869.29 270.839 -216.391 346.668 
15055300 -1704.29 4747.86 1717.29 875.947 180.466 894.344 
18966 2
15055401 -3014.43 4502.86 1877 627.28 129.947 640.599 
15055300 -1253.14 4718 1724.14 886.332 -58.6584 888.271 
18966.5 2
15055401 -2705.67 4687.33 1846.33 631.415 377.252 735.53 
15055300 -884.5 4700.67 1757.17 753.871 -35.4465 754.704 
18967 2
15055401 -1819.43 4916.57 1830.71 1772.48 458.476 1830.81 
15055300 -586 4593.43 1741.57 597 -214.476 634.357 
18967.5 2
15055401 -1351.29 4842 1754.71 940.046 -149.742 951.898 
15055300 -214.571 4410.29 1759.29 745.841 -367.757 831.579 
18968 2
15055401 -848.429 4648.86 1687.71 1001.71 -384.747 1073.06 
15055300 128.143 4124.86 1724.14 682.698 -568.583 888.461 
18968.5 2
15055401 -375.143 4470.57 1665.43 901.497 -339.592 963.337 
15055300 599.714 4021.29 1691.71 898.231 -197.279 919.64 
18969 2
15055401 -127.667 4280 1696.83 501.98 -386.555 633.568 
15055300 1014.17 3933.5 1715.67 840.674 -178.064 859.325 
18969.5 2
15055401 207.714 4106.43 1669 706.065 -365.414 795.019 
15055300 1391.29 3634.29 1719.86 793.935 -629.925 1013.48 
18970 2
15055401 720 3820.57 1630 946.924 -528.387 1084.37 
15055300 1799 3483.14 1703.14 753.631 -279.377 803.748 
18970.5 2
15055401 1118.17 3563.67 1610.17 826.072 -532.997 983.098 
15055300 2182.67 3297.83 1721 795.989 -384.46 883.973 
18971 2
15055401 1468.14 3358.86 1629.71 707.023 -413.757 819.192 
15055300 2535.29 3093.43 1706.71 712.362 -412.939 823.394 
18971.5 2
15055401 1833 3188.17 1648.83 746.129 -349.06 823.743 
15055300 2959.17 2877.17 1695.5 866.832 -442.253 973.132 
18972 2
15055401 2187.88 2941.5 1609.38 682.452 -474.359 831.118 
15055300 3313.25 2691 1654.12 680.929 -358.013 769.31 
18972.5 2
15055401 2508.67 2729 1579.67 632.725 -419.132 758.955 
15055300 3667.17 2537.17 1618 698.06 -303.419 761.151 
18973 2
15055401 2967.57 2633.86 1557.57 938.456 -194.566 958.413 
15055300 4039.43 2420.43 1574.86 761.272 -238.728 797.826 
18973.5 2
15055401 3315.5 2435.5 1533.67 707.172 -403.165 814.023 
15055300 4414.5 1979.5 1552.17 762.34 -896.196 1176.58 
18974 2
15055401 3692.14 2174.86 1498.29 774.985 -536.302 942.455 
15055300 4759.57 1691.29 1542.14 710.024 -593.034 925.107 
18974.5 2
15055401 4023.17 1816 1489.17 656.793 -712.018 968.683 
15055300 5052.17 1644.5 1578.5 580.546 -92.8288 587.921 
18975 2
15055401 4409 1462.71 1513.57 777.89 -712.27 1054.72 
15055300 5391.57 1486.14 1586.43 684.284 -319.268 755.1 
18975.5 2
15055401 4951.86 1170.57 1550.86 1034.01 -556.463 1174.24 
15055300 5808.43 1118.14 1580.86 794.014 -700.952 1059.15 
18976 2
15055401 5266.33 960.167 1580.83 647.07 -432.932 778.543 
15055300 6101.83 701.667 1590.33 603.714 -856.947 1048.25 
18976.5 2
15055401 5534.43 723.143 1577.57 566.798 -501.107 756.55 
15055300 6370.86 418 1589.57 568.761 -599.718 826.529 
18977 2
15055401 5846.17 503 1562.83 616.083 -435.065 754.215 
15055300 6811.17 144 1586 870.177 -541.502 1024.91 
18977.5 2
15055401 6156.43 321.429 1558.14 629.334 -368.299 729.182 
15055300 7309.71 -77 1622.71 1011.25 -448.276 1106.16 
18978 2
15055401 6584.29 9.28571 1545.14 848.923 -619.331 1050.83 
15055300 7714.14 -363.571 1650.57 802.438 -568.594 983.466 
18978.5 2
15055401 7046.29 -288.571 1554.86 897.087 -578.363 1067.37 
15055300 8259.86 -713.571 1649 1059.64 -679.612 1258.85 
18979 2
15055401 7522.57 -571.714 1583.14 928.432 -551.935 1080.1 
15055300 8796.57 -968 1640.14 1046.23 -495.962 1157.83 
18979.5 2
15055401 7935.5 -874.667 1597 840.995 -617.011 1043.06 
15055300 9085 -1226.67 1656.67 587.431 -526.816 789.057 
18980 2
15055401 8478.57 -1246.86 1612.57 1071.15 -734.104 1298.56 
15055300 9421 -1610.14 1656.14 662.722 -756.363 1005.63 
18980.5 2
15055401 8827 -1568.5 1619.17 687.236 -634.404 935.287 
15055300 9935.67 -1916.67 1661 1015.12 -604.583 1181.52 
18981 2
15055401 9146.71 -1915.43 1646.71 656.498 -712.379 968.748 
15055300 10258 -2163.86 1662 661.875 -507.578 834.095 
18981.5 2
15055401 9549.71 -2317.43 1640.29 764.706 -762.808 1080.12 
15055300 10649.7 -2343.43 1673.71 743.291 -340.743 817.672 
18982 2
15055401 9976.67 -2625.5 1636.5 862.53 -622.367 1063.63 
15055300 10997 -2585.67 1644 701.587 -489.37 855.399 
18982.5 2
15055401 10273.5 -2887.5 1628.83 630.219 -556.263 840.598 
15055300 11346 -3028.67 1628.83 740.977 -940.552 1197.37 
18983 2
15055401 10571 -3129.57 1589.71 566.667 -461.088 730.557 
15055300 11714 -3465.29 1605.71 700.952 -831.655 1087.65 
18983.5 2
15055401 10897.8 -3439.67 1580 685.185 -650.095 944.512 
15055300 12045.5 -3883.67 1609.33 694.969 -877.109 1119.06 
18984 2
15055401 11257.9 -3759 1555.71 734.742 -651.701 982.12 
15055300 12302.6 -4235.86 1601.57 524.636 -718.756 889.861 
18984.5 2
15055401 11660.1 -4136.14 1552.86 766.259 -718.367 1050.34 
15055300 12597.4 -4727.29 1592.43 561.633 -936.054 1091.62 
18985 3
15062500 13535.5 -6017.5 1707 0 0 0 
15055401 11958.9 -4487.29 1552.86 591.513 -695.332 912.894 
15055300 12905 -5172.86 1594.71 609.052 -882.32 1072.12 
18985.5 3
15062500 13723.7 -6222.57 1691.57 550.334 -599.624 813.89 
15055401 12294.7 -4829.86 1531.14 648.373 -661.335 926.149 
15055300 13236.4 -5571.57 1620 639.823 -769.719 1000.92 
18986 3
15062500 14041.8 -6605.5 1675.17 651.883 -784.69 1020.14 
15055401 12827.5 -5337.5 1548.67 1091.77 -1040.25 1508.01 
15055300 13586.8 -5842 1621.67 718.043 -554.157 907.014 
18986.5 3
15062500 14398.4 -6946 1645 741.362 -707.9 1025.06 
15055401 13256.3 -5557.57 1584.14 891.446 -457.529 1002 
15055300 13833.6 -6109.86 1616.29 512.969 -556.876 757.131 
18987 3
15062500 14896 -7558.71 1584.14 938.814 -1156.06 1489.25 
15055401 13602 -5725.71 1616.43 652.291 -317.251 725.349 
15055300 14102.7 -6404.57 1595.43 507.817 -556.065 753.051 
18987.5 3
15062500 15254.2 -7946 1582.33 750.874 -811.92 1105.9 
15055401 13874 -6033 1602.33 570.231 -644.205 860.327 
15055300 14404.5 -6720 1579.33 632.674 -661.276 915.185 
18988 3
15062500 15485.6 -8388.57 1610.29 476.141 -910.641 1027.61 
15055401 14096.1 -6375.43 1584.14 457.084 -704.586 839.861 
15055300 14727.6 -7127.43 1575.29 664.756 -838.33 1069.91 
18988.5 3
15062500 15624.4 -8854 1650.14 274.421 -919.819 959.883 
15055401 14328.6 -6779.43 1560 459.345 -798.419 921.125 
15055300 15167.6 -7647.86 1601.57 869.565 -1028.51 1346.84 
18989 3
15062500 15758.6 -9357 1681.86 258.464 -969.171 1003.04 
15055401 14573.7 -7159 1543.29 472.337 -731.351 870.619 
15055300 15460 -8073.29 1661.71 563.446 -819.708 994.682 
18989.5 3
15062500 15921 -9887.83 1713.5 340.521 -1112.86 1163.79 
15055401 14875.2 -7713.83 1549 631.976 -1163.17 1323.77 
15055300 15696.2 -8490.5 1684.17 495.108 -874.663 1005.07 
18990 3
15062500 16078.1 -10208.7 1716.57 322.675 -658.893 733.662 
15055401 15209 -8205.43 1595.86 685.489 -1009.44 1220.19 
15055300 15899 -8969 1707.71 416.496 -982.546 1067.18 
18990.5 3
15062500 16356 -10704.6 1704.57 519.359 -926.836 1062.43 
15055401 15420.7 -8653.86 1642.86 395.728 -838.184 926.905 
15055300 16132 -9361.57 1707.86 435.514 -733.778 853.29 
18991 3
15062500 16568 -11049.2 1694 424 -689.19 809.172 
15055401 15526.8 -9144.83 1680 212.238 -981.952 1004.63 
15055300 16284 -9882.83 1691.33 304 -1042.52 1085.94 
18991.5 3
15062500 16730.1 -11400.1 1681.14 335.006 -725.157 798.8 
15055401 15602.4 -9491.57 1682.29 156.189 -716.401 733.229 
15055300 16426.3 -10340.9 1667.29 293.979 -946.33 990.941 
18992 3
15062500 16927.1 -11866.6 1698.86 401.222 -949.956 1031.21 
15055401 15732.1 -9910.86 1664.43 264.184 -853.942 893.874 
15055300 16620.1 -10704.3 1632.43 394.821 -740.18 838.898 
18992.5 3
15062500 17376.4 -12373.4 1683.14 903.995 -1019.83 1362.82 
15055401 15966.7 -10419.4 1652.71 471.975 -1023.28 1126.88 
15055300 16793.6 -11175.6 1606.14 348.951 -948.261 1010.43 
18993 3
15062500 17757 -12774.3 1614.43 736.115 -775.352 1069.13 
15055401 16215.9 -10896.3 1610.71 481.901 -922.354 1040.66 
15055300 16978.9 -11658 1610.14 358.386 -933.131 999.587 
18993.5 3
15062500 18165.3 -13132.4 1591.29 814.942 -714.856 1084.04 
15055401 16550.9 -11340.1 1565.29 668.663 -885.942 1109.96 
15055300 17032.4 -11883.1 1623.14 106.929 -449.387 461.933 
18994 3
15062500 18619.3 -13365.4 1649.71 900.794 -462.302 1012.5 
15055401 16712.1 -11513.3 1550.86 320.011 -343.537 469.495 
15055300 16953.4 -11951.1 1619.14 -156.746 -134.921 206.816 
18994.5 3
15062500 19051.1 -13518.3 1691.57 903.467 -319.785 958.392 
15055401 16910 -11549.6 1559.43 413.927 -75.9115 420.83 
15055300 17148.3 -12085.7 1599.57 407.651 -281.53 495.418 
18995 3
15062500 19406.1 -13770 1676.86 717.172 -508.514 879.16 
15055401 17172.6 -11639.7 1562.86 530.447 -182.107 560.836 
15055300 17648.6 -12511.9 1575.14 1010.68 -860.895 1327.63 
18995.5 3
15062500 19708.1 -14063.4 1697.5 574.111 -557.747 800.428 
15055401 17396.9 -11973 1543.25 426.433 -633.623 763.756 
15055300 18350.8 -12826.4 1601.25 1334.94 -597.943 1462.74 
18996 2
15062500 20082.4 -14263.4 1701 728.217 -389.209 825.702 
15055300 18736.9 -13023.7 1602.43 751.181 -383.929 843.608 
18996 1
15055401 17454.8 -12196.8 1541 139.795 -540.459 558.246 
18996.5 3
15062500 20418 -14427.6 1661.86 690.476 -337.743 768.653 
15055401 19461 -12009 1649.5 2629.42 246.068 2640.91 
15055300 19120.4 -13208.1 1633 789.242 -379.483 875.734 
18997 3
15062500 20718.1 -14633.6 1639.71 606.349 -416.162 735.425 
15055401 19548.9 -12003.6 1633.57 276.28 17.071 276.807 
15055300 19441.6 -13469.6 1628.71 648.773 -528.139 836.563 
18997.5 3
15062500 21080.6 -14839.3 1616.71 730.703 -414.747 840.203 
15055401 19748 -11978.7 1619.71 401.498 50.1152 404.613 
15055300 19750.6 -13845.9 1578.71 622.984 -758.641 981.654 
18998 3
15062500 21417.9 -15057.7 1583.86 686.936 -444.865 818.405 
15055401 19819 -11942 1611.29 144.603 74.7745 162.792 
15055300 19996.3 -14172.3 1553.14 500.436 -664.824 832.122 
18998.5 3
15062500 21855 -15243.3 1568.71 883.117 -374.892 959.395 
15055401 19882.3 -11894.9 1602.29 127.85 95.2381 159.424 
15055300 20345.9 -14452.3 1561 706.205 -565.657 904.816 
18999 3
15062500 22464.4 -15596 1573.14 1202.03 -695.689 1388.83 
15055401 19942.1 -11788.3 1593.86 118.061 210.2 241.086 
15055300 20815 -14639.4 1543 925.331 -369.118 996.236 
18999.5 3
15062500 22794.7 -15625.3 1607 660.476 -58.6667 663.077 
15055401 19915 -11905.7 1588.17 -54.2857 -234.762 240.957 
15055300 21260.5 -14789.5 1521.5 891 -300.143 940.195 
19000 3
15062500 23105.4 -15571.4 1657.29 643.399 111.604 653.007 
15055401 19656.1 -12370.7 1581.57 -535.936 -962.832 1101.94 
15055300 21698 -14898.6 1511 905.797 -225.821 933.522 
19000.5 3
15062500 23567.4 -15688.9 1685.71 895.349 -227.575 923.818 
15055401 19469.3 -13015.3 1581.86 -362.126 -1249.17 1300.6 
15055300 22150.9 -15137.3 1488.86 877.63 -462.625 992.097 
19001 3
15062500 23994.4 -15916.7 1715.57 837.255 -446.779 949.003 
15055401 19249.3 -13530.1 1598.43 -431.373 -1009.52 1097.83 
15055300 22562.9 -15262.4 1478.43 807.843 -245.378 844.287 
19001.5 3
15062500 24359.3 -16075.6 1719.43 722.489 -314.569 788 
15055401 19362.6 -13740 1623.29 224.328 -415.559 472.242 
15055300 23020.7 -15446 1507.86 906.648 -363.508 976.805 
19002 3
15062500 24725.4 -16248.4 1718.86 725.035 -342.291 801.773 
15055401 19210 -13755.6 1624 -302.122 -30.8345 303.691 
15055300 23505.3 -15555 1529.14 959.547 -215.842 983.524 
19002.5 2
15062500 25144.4 -16444.9 1791.43 824.803 -386.67 910.941 
15055300 23929.1 -15673.6 1568.71 834.364 -233.408 866.397 
19003 2
15062500 25632.7 -16602.4 1718.14 980.493 -316.408 1030.28 
15055300 24288.7 -15728.1 1589.57 722.031 -109.581 730.299 
19003.5 2
15062500 25997.2 -16808.7 1661.17 753.001 -426.112 865.206 
15055300 24611.5 -15849 1573.17 666.913 -249.705 712.127 
19004 2
15062500 26475.7 -17088 1659.43 974.639 -568.907 1128.53 
15055300 25012.1 -16009 1619.71 815.973 -325.866 878.636 
19004.5 2
15062500 27065.9 -17354.4 1713 1161.7 -524.466 1274.6 
15055300 25391.7 -16180.7 1660.57 747.188 -338.02 820.09 
19005 2
15062500 27534.9 -17506.3 1700.86 879.925 -284.91 924.901 
15055300 25881.4 -16393.3 1610.71 918.789 -398.821 1001.61 
19005.5 2
15062500 27949 -17620.8 1702.83 852.146 -235.695 884.141 
15055300 26388.7 -16608.5 1596 1043.7 -442.828 1133.76 
19006 2
15062500 28421.1 -17848.6 1712.14 1011.01 -487.662 1122.48 
15055300 26865.6 -16793.4 1642.57 1021.21 -395.993 1095.3 
19006.5 2
15062500 28858.3 -18109.1 1702.71 863.919 -514.963 1005.75 
15055300 27319.7 -16939.4 1627.29 897.516 -288.538 942.756 
19007 2
15062500 29257.3 -18225.7 1670.71 768.786 -224.608 800.925 
15055300 27741.9 -17094 1605 813.377 -297.825 866.189 
19007.5 2
15062500 29702.6 -18535.1 1629.86 887.023 -616.392 1080.16 
15055300 28202.4 -17358.4 1563.29 917.473 -526.75 1057.93 
19008 2
15062500 30256.3 -18925 1561.14 1079.37 -759.955 1320.06 
15055300 28589.1 -17581.9 1549.43 753.829 -435.533 870.602 
19008.5 2
15062500 30667.3 -19183 1499.86 813.861 -510.891 960.927 
15055300 28971 -17887.6 1533.86 756.153 -605.375 968.631 
19009 2
15062500 31132.8 -19527.2 1440 984.244 -727.625 1224 
15055300 29335.2 -18099.7 1499.5 769.908 -448.404 890.969 
19009.5 2
15062500 31629.4 -19847.3 1413.57 1063.37 -685.48 1265.17 
15055300 29776.6 -18333 1455.57 945.192 -499.643 1069.13 
19010 2
15062500 32437.4 -20119.6 1428.71 1568.93 -528.71 1655.62 
15055300 30194.9 -18687.6 1393.57 812.205 -688.488 1064.75 
19010.5 2
15062500 32994 -20358.3 1425.14 1115.37 -478.385 1213.64 
15055300 30559.9 -19031.7 1332.57 731.463 -689.665 1005.32 
19011 2
15062500 33424.9 -20527.9 1414.86 858.281 -337.792 922.361 
15055300 30986.9 -19349.1 1278.29 850.598 -632.328 1059.88 
19011.5 2
15062500 33740.3 -20729.7 1443.43 638.519 -408.618 758.073 
15055300 31432.6 -19608.9 1274.43 902.256 -525.737 1044.25 
19012 2
15062500 34160.3 -20920.9 1611.86 857.143 -390.087 941.734 
15055300 32039.6 -19964.7 1270.57 1238.78 -726.239 1435.96 
19012.5 2
15062500 34707.9 -21179.4 1673.57 1027.34 -485.125 1136.12 
15055300 32839.1 -20152.3 1263.14 1500.13 -351.916 1540.86 
19013 2
15062500 35208 -21420.3 1631.33 1033.35 -497.737 1146.98 
15055300 33201.7 -20348.5 1329.67 749.016 -405.401 851.69 
19013.5 2
15062500 35952 -21550.6 1595.62 1436.29 -251.528 1458.15 
15055300 33540.1 -20563 1377.5 653.394 -414.093 773.561 
19014 2
15062500 36418 -21663.8 1597.33 935.743 -227.326 962.96 
15055300 33927.5 -20867.7 1596.67 777.861 -611.78 989.618 
19014.5 2
15062500 36786 -21826.3 1686.44 758.763 -335.052 829.446 
15055300 34357.4 -21152.7 1627.67 886.483 -587.629 1063.56 
19015 2
15062500 37260.2 -22034.7 1712.11 922.611 -405.318 1007.72 
15055300 34980.1 -21385.4 1597.11 1211.41 -452.875 1293.3 
19015.5 2
15062500 37710.8 -22185.2 1760.75 878.222 -293.535 925.978 
15055300 35690.1 -21705.4 1577.75 1384.04 -623.646 1518.06 
19016 2
15062500 38275.9 -22249.1 1773.86 1146.26 -129.6 1153.57 
15055300 36305 -21755.1 1597.86 1247.21 -100.949 1251.29 
19016.5 2
15062500 38724.6 -22304 1764.71 946.655 -115.732 953.703 
15055300 36748.1 -21803.6 1650.43 934.901 -102.17 940.467 
19017 2
15062500 39134.4 -22499.4 1733.86 819.714 -390.857 908.13 
15055300 37117.6 -21877 1667.14 738.857 -146.857 753.311 
19017.5 2
15062500 39651.9 -22699.5 1695.25 995.089 -384.753 1066.88 
15055300 37626.4 -22001 1681.88 978.468 -238.462 1007.11 
19018 2
15062500 40186 -23036.6 1667.86 1039.15 -655.781 1228.78 
15055300 38221.7 -22086.1 1705.86 1158.25 -165.648 1170.03 
19018.5 2
15062500 40696.6 -23237.3 1647.29 1041.98 -409.621 1119.61 
15055300 38631.9 -22216.4 1707.43 837.026 -265.889 878.243 
19019 2
15062500 41213 -23358.9 1610.86 1071.43 -252.223 1100.72 
15055300 39113 -22382.7 1722.57 998.222 -344.991 1056.16 
19019.5 2
15062500 41689.3 -23433.1 1576.86 977.999 -152.537 989.823 
15055300 39576.9 -22650.3 1714 952.479 -549.428 1099.58 
19020 2
15062500 42123.8 -23635.8 1612.38 813.604 -379.414 897.723 
15055300 40100.2 -22853.5 1665.5 980.136 -380.551 1051.42 
19020.5 2
15062500 42770.6 -23772.3 1597.43 1248.69 -263.582 1276.21 
15055300 40629 -22987.6 1588.43 1020.75 -258.825 1053.06 
19021 2
15062500 43365 -23944.7 1625.86 1179.42 -342.12 1228.04 
15055300 41024 -23123.4 1544.43 783.73 -269.558 828.791 
19021.5 2
15062500 43867.1 -24176.3 1665 1057.14 -487.519 1164.14 
15055300 41405 -23258.3 1594.57 802.105 -283.91 850.869 
19022 2
15062500 44328.7 -24319.3 1662.43 943.909 -292.434 988.171 
15055300 41865 -23553.9 1616.57 940.695 -604.441 1118.15 
19022.5 2
15062500 44796.7 -24508 1685.86 939.759 -378.944 1013.28 
15055300 42218.4 -23857.7 1578.29 709.696 -610.155 935.926 
19023 2
15062500 45242.1 -24591.1 1696.62 856.559 -159.856 871.348 
15055300 42661.1 -24165.5 1555.38 851.339 -591.896 1036.88 
19023.5 2
15062500 45816.1 -24697.7 1742.43 1106.01 -205.374 1124.91 
15055300 43292.7 -24388.4 1540 1216.94 -429.535 1290.52 
19024 2
15062500 46268.2 -24684.5 1725.33 939.758 27.4725 940.16 
15055300 43818.7 -24498.5 1508.67 1093.46 -228.839 1117.15 
19024.5 2
15062500 46625.4 -24446.7 1698 726.142 483.304 872.276 
15055300 44436.3 -24573.4 1509.57 1255.32 -152.294 1264.53 
19025 2
15062500 46978.9 -24313.1 1683 692.997 261.905 740.837 
15055300 45027.6 -24581 1528.14 1159.38 -14.8459 1159.48 
19025.5 1
15055300 45474 -24618.6 1531.29 878.796 -73.9595 881.903 
19026 1
15055300 45951 -24641.5 1541 987.578 -47.4712 988.718 
19026.5 1
15055300 46352.7 -24564.1 1537.29 838.652 161.497 854.06 
19027 1
15055300 46708.3 -24371.2 1489.33 697.292 378.385 793.342 
19027.5 1
15055300 47033.3 -24363 1466.57 671.389 16.8733 671.601 
