# Supplementary material for: Intrinsic group behaviour II: On the dependence of triad spatial dynamics on social and personal features; and on the effect of social interaction on small group dynamics
Source: PLoS One. 2019 Dec 3;14(12):e0225704. doi: 10.1371/journal.pone.0225704 (PMC6890182; doi:10.1371/journal.pone.0225704)
Supplement: S4 Data Set — (ZIP) [file pone.0225704.s004.zip › set_3_nint/group_traj_triad_noint/traj_3_0217_33.dat]

3 15025100 15050701 15043600 0 0 0 1 2 1 0 16.6667 10 30 1619.73 1689.23 1536.22 
18771.5 1
15025100 -10693 7205.75 1421.25 0 0 0 
18772 1
15025100 -10659.1 7355.38 1452.25 83.642 369.444 378.794 
18772.5 1
15025100 -10471.3 7525.43 1519.57 371.224 336.074 500.753 
18773 1
15025100 -10239 7428.86 1517.71 489.023 -203.308 529.601 
18773.5 1
15025100 -10112.8 7351.12 1535.88 243.726 -150.062 286.218 
18774 1
15025100 -10005.3 7330.57 1579.71 210.714 -40.3011 214.534 
18774.5 1
15025100 -9960.89 7245.44 1560.33 89.3296 -171.282 193.177 
18775 1
15025100 -10005.7 7335.2 1616.9 -88.7349 177.734 198.653 
18775.5 1
15025100 -10037.8 7288.78 1577.11 -64.5428 -93.4049 113.535 
18776 1
15025100 -10171.7 7266.22 1409.22 -286.7 -48.2988 290.74 
18776.5 1
15025100 -10151.9 7409.62 1503 39.4256 285.663 288.371 
18777 1
15025100 -10001.5 7468 1601.5 303.175 117.692 325.218 
18777.5 1
15025100 -9692 7934 1465.38 622.736 937.626 1125.59 
18778 1
15025100 -9398 8378.12 1542.38 582.178 879.455 1054.69 
18778.5 1
15025100 -9265.5 8476.25 1611.12 274.896 203.579 342.071 
18779 1
15025100 -9156.38 8443.75 1652 215.237 -64.1026 224.58 
18779.5 1
15025100 -9151.62 8463.88 1611.62 9.13462 38.7019 39.7653 
18780 1
15025100 -9110 8387.38 1636.62 79.5889 -146.272 166.523 
18780.5 1
15025100 -9087.88 8176.38 1601.88 43.7253 -416.996 419.282 
18781 1
15025100 -9123 8048.71 1621.14 -75.3755 -273.95 284.13 
18781.5 1
15025100 -9222.38 7846.62 1545.25 -195.236 -397.032 442.438 
18782 1
15025100 -9450.88 7714.5 1477.5 -462.551 -267.46 534.31 
18782.5 1
15025100 -9827 7546.56 1407.22 -730.34 -326.106 799.838 
18783 1
15025100 -9959.43 7670.29 1399.71 -249.865 233.453 341.955 
18783.5 1
15025100 -9983 7860.38 1410.88 -49.416 398.51 401.562 
18784 1
15025100 -10007.8 7981.5 1423.5 -49.2048 240.805 245.781 
18784.5 1
15025100 -9923.25 8092.38 1416.12 165.039 216.553 272.274 
18785 1
15025100 -9895.86 8150.29 1411 57.3072 121.152 134.022 
18785.5 1
15025100 -9888.5 8201.62 1412 14.9232 104.136 105.2 
18786 1
15025100 -9950.75 8272.5 1289.62 -125.504 142.893 190.183 
18786.5 1
15025100 -9928.62 8271.5 1444 43.9861 -1.98807 44.031 
18787 1
15025100 -10052 8225.43 1390.71 -249.242 -93.0736 266.054 
18787.5 1
15025100 -10125.9 8095.12 1373.75 -146.287 -258.027 296.611 
18788 1
15025100 -10215.1 7974.57 1380.71 -172.332 -232.729 289.588 
18788.5 1
15025100 -10166.9 8007.88 1295.62 98.7073 68.1055 119.923 
18789 1
15025100 -10205.5 7737.62 1319.25 -73.9943 -517.72 522.981 
18789.5 1
15025100 -10233.7 7599.14 1323.14 -58.1738 -285.53 291.396 
18790 1
15025100 -10153.4 7541.5 1392.25 161.974 -116.215 199.353 
18790.5 1
15025100 -9893 7600.14 1366.43 540.197 121.666 553.729 
18791 1
15025100 -9763.5 7709.5 1430.75 258.483 218.278 338.317 
18791.5 1
15025100 -9797.25 7853.38 1391.25 -64.2857 274.048 281.487 
18792 1
15025100 -9874.43 8085.29 1522.29 -157.507 473.287 498.808 
18792.5 1
15025100 -9962.62 8155.62 1543.62 -184.898 147.462 236.5 
18793 1
15025100 -10043.1 8259.75 1535.75 -157.843 204.167 258.067 
18793.5 1
15025100 -10046.6 8246.57 1462 -6.65334 -25.4413 26.2969 
18794 1
15025100 -10021 8177.75 1448.88 51.764 -139.315 148.621 
18794.5 1
15025100 -10099.7 8169.14 1475.29 -153.141 -16.7454 154.053 
18795 1
15025100 -10081.3 8177.57 1438 38.961 17.8194 42.8427 
18795.5 1
15025100 -10103.4 7931.75 1406.38 -43.5686 -484.855 486.808 
18796 1
15025100 -10068.7 7819.14 1293.29 67.1719 -218.231 228.335 
18796.5 1
15025100 -10097 7646.29 1306 -60.699 -370.938 375.872 
18797 1
15025100 -10047 7582.62 1318.25 96.3391 -122.66 155.97 
18797.5 1
15025100 -9928.71 7865.71 1339.14 225.736 540.247 585.511 
18798 1
15025100 -9890.57 7950.71 1356.71 76.2857 170 186.332 
18798.5 1
15025100 -9862.29 8072.57 1407.57 56.7986 244.693 251.199 
18799 1
15025100 -9908.25 8214.5 1443.12 -90.3031 278.838 293.096 
18799.5 1
15025100 -9957.57 8369.57 1530 -102.539 322.394 338.308 
18800 1
15025100 -10046.4 8486.25 1562.88 -185.394 243.588 306.114 
18800.5 1
15025100 -10316.5 8635.38 1501.38 -515.506 284.59 588.844 
18801 1
15025100 -10400.3 8812.86 1517.57 -175.284 371.302 410.596 
18801.5 1
15025100 -10514 8871.25 1491.25 -232.545 119.413 261.412 
18802 1
15025100 -10672.8 8899.38 1465.62 -298.402 52.8665 303.049 
18802.5 1
15025100 -10914.3 8824.29 1484.29 -505.305 -157.091 529.16 
18803 1
15025100 -11057.5 8422 1497.38 -283.032 -795.031 843.909 
18803.5 1
15025100 -10878 8033.25 1328.38 345.192 -747.596 823.443 
18804 1
15025100 -10736.1 7923.43 1253.86 287.16 -222.311 363.157 
18804.5 1
15025100 -10694 7761.71 1194.29 86.1817 -330.704 341.749 
18805 1
15025100 -10663 7653.75 1317.12 64.4491 -224.458 233.527 
18805.5 1
15025100 -10592.9 7644.38 1317.12 137.77 -18.4185 138.996 
18806 1
15025100 -10550.5 7740 1374.88 83.4154 188.238 205.893 
18806.5 1
15025100 -10525.2 7741.88 1259.62 50.0992 3.72024 50.2371 
18807 1
15025100 -10491.9 7715.25 1369.62 65.8284 -52.5148 84.2092 
18807.5 1
15025100 -10486.4 7707.86 1403.14 11.3704 -15.4339 19.1701 
18808 1
15025100 -10540.1 7633.67 1400.22 -104.441 -144.339 178.162 
18808.5 1
15025100 -10684.9 7500.71 1362.14 -284.933 -261.717 386.889 
18809 1
15025100 -10899.8 7341.12 1338.25 -451.456 -335.272 562.334 
18809.5 1
15025100 -10958.6 7139.5 1412.25 -112.572 -385.516 401.616 
18810 1
15025100 -10901.3 6981.57 1424.57 118.47 -326.299 347.14 
18810.5 1
15025100 -10785.6 6927.75 1326.25 238.968 -111.201 263.575 
18811 1
15025100 -10601.4 6898.12 1347.75 358.463 -57.6362 363.067 
18811.5 1
15025100 -10530 6857.14 1383.86 146.561 -84.1522 169.002 
18812 1
15025100 -10524.5 6666 1410.12 10.9127 -379.252 379.409 
18812.5 1
15025100 -10405.8 6306.75 1388.62 228.805 -692.197 729.032 
18813 1
15025100 -10427.9 6327.12 1398.25 -43.4676 40.0295 59.0914 
18813.5 1
15025100 -10561 6650.71 1467.57 -270.579 657.702 711.185 
18814 1
15025100 -10791.6 6991.71 1432.29 -463.926 686.117 828.241 
18814.5 1
15025100 -10729.1 7082.88 1372.88 122.204 178.397 216.239 
18815 1
15025100 -10619.4 7138 1390.57 227.115 114.13 254.179 
18815.5 1
15025100 -10553.2 7245.12 1315 134.783 218.177 256.452 
18816 1
15025100 -10625.9 7174.88 1407.88 -137.287 -132.798 191.005 
18816.5 1
15025100 -10723.3 7122.86 1400.29 -196.393 -104.875 222.64 
18817 1
15025100 -10719 7326.25 1079.75 8.64055 410.066 410.157 
18817.5 1
15025100 -10613 7585.29 953.143 205.029 501.036 541.363 
18818 1
15025100 -10198.2 7617 990.125 849.898 64.9883 852.379 
18818.5 1
15025100 -9525.12 7468 1027.25 1327.66 -293.886 1359.8 
18819 1
15025100 -8688.57 7211.43 998 1686.6 -517.281 1764.14 
18819.5 1
15025100 -8023.88 6918.25 1031.5 1340.11 -591.086 1464.68 
18820 1
15025100 -7328.75 6303.5 1030 1344.54 -1189.07 1794.9 
18820.5 1
15025100 -6735.43 5268.57 1054 1251.73 -2183.39 2516.75 
18821 1
15025100 -6332.12 4599.12 1281.88 838.469 -1391.78 1624.83 
18821.5 1
15025100 -5794.38 4366.88 1280 1034.13 -446.635 1126.46 
18822 1
15025100 -4976.71 4433 1158.43 1628.81 131.723 1634.12 
18822.5 1
15025100 -3930 4297.5 1352.88 2080.94 -269.384 2098.31 
18823 1
15025100 -2911 4323.86 1797.57 2062.75 53.3545 2063.44 
18823.5 1
15025100 -1918 4288.88 1743.75 1978.09 -69.6855 1979.31 
18824 1
15025100 -1215.5 4214.12 1695.88 1353.56 -144.027 1361.21 
18824.5 1
15025100 -534.143 4161.86 1637.29 1379.27 -105.805 1383.32 
18825 1
15025100 190 3916 1609.57 1490.01 -505.879 1573.54 
18825.5 1
15025100 884 3698.86 1605.29 1461.05 -457.143 1530.9 
18826 1
15025100 1483.62 3518.62 1669 1206.49 -362.64 1259.81 
18826.5 1
15025100 2148.25 3263.75 1669.88 1254.01 -480.896 1343.06 
18827 1
15025100 2983.57 3065.86 1629 1670.64 -395.786 1716.88 
18827.5 1
15025100 3471.88 2886.25 1579.75 986.472 -362.843 1051.09 
18828 1
15025100 4075.86 2604 1545.86 1177.35 -550.195 1299.57 
18828.5 1
15025100 4587.57 2182.71 1520 1105.21 -909.904 1431.58 
18829 1
15025100 5291.88 1899.62 1540.5 1362.29 -547.561 1468.22 
18829.5 1
15025100 5986.57 1556.29 1544.29 1343.71 -664.099 1498.86 
18830 1
15025100 6490 1179.86 1538.43 1023.23 -765.099 1277.64 
18830.5 1
15025100 6999.25 649.375 1560.38 1030.87 -1073.85 1488.57 
18831 1
15025100 7559.75 130.25 1570.62 1075.82 -996.401 1466.35 
18831.5 1
15025100 8183.14 -626.714 1617.29 1251.79 -1520.01 1969.11 
18832 1
15025100 8791.5 -1270.88 1646.88 1183.57 -1253.23 1723.79 
18832.5 1
15025100 9243.29 -1778.71 1683.57 941.22 -1058 1416.07 
18833 1
15025100 9925.25 -2437 1663.5 1397.47 -1348.95 1942.31 
18833.5 1
15025100 10443.6 -2955.71 1593.86 1038.72 -1039.51 1469.53 
18834 1
15025100 10821.1 -3317.78 1560.89 764.25 -732.922 1058.89 
18834.5 1
15025100 10944.8 -3430.7 1497.9 240.173 -219.266 325.209 
18835 1
15025100 11251.2 -3647.5 1469.75 609.245 -431.014 746.292 
18835.5 1
15025100 12292.1 -4813.88 1451.38 2124.23 -2380.36 3190.37 
18836 1
15025100 12960.1 -5604.25 1523.75 1338.68 -1583.92 2073.85 
18836.5 1
15025100 13424.7 -6181.86 1569.86 940.464 -1169.25 1500.54 
18837 1
15025100 13929.9 -6745.75 1562.75 1028.84 -1148.46 1541.9 
18837.5 1
15025100 14526.4 -7362.71 1524.29 1142.82 -1181.92 1644.08 
18838 1
15025100 15056 -7947.29 1587.29 1103.27 -1217.86 1643.29 
18838.5 1
15025100 15448.6 -8271.62 1605.5 753.599 -622.532 977.475 
18839 1
15025100 15860.6 -8683.57 1596 804.583 -804.583 1137.85 
18839.5 1
15025100 16803.6 -9819.43 1689.29 1893.57 -2280.84 2964.43 
18840 1
15025100 17418.4 -10327.6 1684.71 1265.14 -1045.56 1641.27 
18840.5 1
15025100 18043.2 -10939.5 1688 1237.27 -1211.74 1731.81 
18841 1
15025100 18921.1 -11468.9 1658.71 1734.97 -1046.16 2025.97 
18841.5 1
15025100 19655.5 -11959.6 1626 1489.57 -995.472 1791.59 
18842 1
15025100 20162.7 -12387 1598.86 992.592 -836.35 1297.97 
18842.5 1
15025100 20713.7 -12791.4 1604.43 1157.56 -849.64 1435.91 
18843 1
15025100 21204 -13119.6 1601.25 980.571 -656.393 1179.99 
18843.5 1
15025100 21762.9 -13523 1599.86 1085.16 -783.252 1338.3 
18844 1
15025100 22353.3 -13864.6 1580.86 1166.85 -675.042 1348.05 
18844.5 1
15025100 23143.3 -14293.6 1546.57 1622.18 -880.903 1845.93 
18845 1
15025100 24045.7 -14680.4 1559.29 1856.85 -796.002 2020.27 
18845.5 1
15025100 24800.7 -14960 1585.86 1438.1 -532.517 1533.52 
18846 1
15025100 25281.8 -15241.3 1612.67 958.404 -560.425 1110.23 
18846.5 1
15025100 25723.6 -15679.7 1592.71 962.392 -955.078 1355.87 
18847 1
15025100 26413 -16456.7 1621.57 1357.14 -1529.53 2044.82 
18847.5 1
15025100 27146.6 -17100.7 1664 1467.14 -1288 1952.29 
18848 1
15025100 27754.6 -17358.8 1661.75 1206.46 -511.976 1310.59 
18848.5 1
15025100 28265.4 -17718.4 1623.29 974.816 -686.409 1192.23 
18849 1
15025100 28832.6 -18020.3 1604.14 1169.37 -622.386 1324.68 
18849.5 1
15025100 29518.3 -18249.4 1574.57 1405.15 -469.555 1481.53 
18850 1
15025100 30290.9 -18524.1 1506 1457.72 -518.295 1547.11 
18850.5 1
15025100 31248.1 -18770.3 1443.71 1884.39 -484.568 1945.69 
18851 1
15025100 32186.4 -19264.9 1466.71 1922.72 -1013.47 2173.47 
18851.5 1
15025100 33214.7 -19543.3 1582.14 2137.81 -578.854 2214.79 
18852 1
15025100 33969 -19714.2 1639.75 1487.74 -337.208 1525.48 
18852.5 1
15025100 34680.4 -19851.1 1683.29 1376.07 -264.783 1401.31 
18853 1
15025100 35450.9 -20024.6 1663.29 1547.05 -348.25 1585.76 
18853.5 1
15025100 36409.7 -20205.4 1650.29 1960.85 -369.851 1995.43 
18854 1
15025100 37201.6 -20446.1 1686.43 1612.74 -490.253 1685.61 
18854.5 1
15025100 37978.9 -20697.1 1741.57 1503.45 -485.493 1579.9 
18855 1
15025100 38839.6 -21022 1754.29 1658.41 -625.929 1772.6 
18855.5 1
15025100 39595.9 -21280.6 1766.86 1540.3 -526.622 1627.83 
18856 1
15025100 40446 -21668.6 1741.43 1742.1 -795.082 1914.96 
18856.5 1
15025100 41440 -21999.1 1691.57 2000 -665.134 2107.7 
18857 1
15025100 42202.7 -22256 1629.14 1562.94 -526.347 1649.19 
18857.5 1
15025100 42838.4 -22529.3 1596.14 1313.46 -564.64 1429.68 
18858 1
15025100 43579 -22828.5 1577.5 1424.18 -575.412 1536.03 
18858.5 1
15025100 44401 -23221.3 1612.86 1602.34 -765.664 1775.88 
18859 1
15025100 45196 -23498 1648.12 1561.89 -543.643 1653.79 
18859.5 1
15025100 45823.7 -23673.9 1647.29 1247.94 -349.617 1295.99 
18860 1
15025100 46212.7 -23710 1669.43 774.9 -71.9977 778.238 
18860.5 1
15025100 46527.4 -23973.3 1675.43 651.582 -545.105 849.529 
18861 1
15025100 46716.7 -23855.9 1699.57 391.086 242.621 460.232 
18861.5 1
15025100 46727.2 -23735.5 1684.5 20.6583 235.994 236.897 
18862 1
15025100 46975.7 -23387.4 1658.71 486.231 681.157 836.897 
18862.5 1
15025100 46917 -23412.6 1682.29 -121.814 -52.1636 132.513 
18863 1
15025100 46844.4 -23234.3 1608.71 -148.408 364.592 393.64 
18863.5 1
15025100 46822.4 -23125.6 1547 -43.4783 214.85 219.205 
18864 1
15025100 46837 -23145.2 1519.75 29.3779 -39.6745 49.3673 
18864.5 1
15025100 46435.3 -23116.6 1669.14 -766.63 54.7301 768.581 
18865 1
15025100 46448 -23047.9 1639.71 25.2769 136.609 138.928 
18865.5 1
15025100 46400.6 -22621 1664.71 -96.5959 869.363 874.713 
18866 1
15025100 45955.1 -22291.6 1653.86 -907.187 670.934 1128.33 
18866.5 1
15025100 45449 -22157.3 1606 -1004.25 266.44 1039 
18867 1
15025100 45036.7 -22048.6 1565.43 -857.143 226.017 886.441 
18867.5 1
15025100 44611.4 -21798.8 1559.5 -819.536 481.351 950.441 
18868 1
15025100 44208.3 -21688.7 1526.86 -787.284 214.914 816.09 
18868.5 1
15025100 43846.7 -21431.4 1522.71 -714.568 508.47 877.011 
18869 1
15025100 43463.7 -21174.3 1548.86 -743.689 499.307 895.757 
18869.5 1
15025100 43012.8 -21031.8 1591.83 -951.226 300.532 997.572 
18870 1
15025100 42503.3 -21090.4 1659.14 -1084.14 -124.671 1091.29 
18870.5 1
15025100 42068.6 -21106.7 1677.14 -867.693 -32.5064 868.302 
18871 1
15025100 41743 -20945.3 1681.29 -645.975 320.295 721.022 
18871.5 1
15025100 41289.3 -20422.1 1677.43 -840.212 968.783 1282.38 
18872 1
15025100 40882.4 -20231.9 1652.71 -782.418 365.934 863.762 
18872.5 1
15025100 40389.9 -20310 1640.43 -1001.16 -158.827 1013.68 
18873 1
15025100 39570.5 -20334.8 1624.5 -1714.14 -51.9526 1714.92 
18873.5 1
15025100 39129.6 -20019.7 1671.29 -928.271 663.409 1140.96 
18874 1
15025100 38627.9 -19674.7 1663.43 -1001.43 688.623 1215.34 
18874.5 1
15025100 38109.1 -19554.6 1678.57 -1037.43 240.286 1064.89 
18875 1
15025100 37673.3 -19443.1 1667.86 -880.519 225.108 908.839 
18875.5 1
15025100 37263.1 -19338 1655.86 -838.738 215.016 865.86 
18876 2
15043600 37936 -17989 1525 0 0 0 
15025100 36539.7 -19249.9 1624.43 -1438.23 175.234 1448.86 
18876.5 2
15043600 37397.4 -17843.4 1522.5 -1360.16 367.74 1409 
15025100 35864.5 -19019.6 1672.5 -1262.08 430.34 1333.43 
18877 2
15043600 36577.7 -17651 1606.14 -1579.31 370.665 1622.22 
15025100 35450.7 -18761.1 1697.14 -797.275 498.039 940.048 
18877.5 2
15043600 35979.6 -17530.9 1669.14 -1210.82 243.204 1235 
15025100 35010.3 -18605.7 1697.57 -891.556 314.633 945.445 
18878 2
15043600 35456.9 -17613.1 1724.71 -1058.13 -166.57 1071.16 
15025100 34515.7 -18421.1 1689.14 -1001.16 373.626 1068.6 
18878.5 2
15043600 34926.4 -17675.6 1695.71 -1107.37 -130.331 1115.01 
15025100 34014.1 -18188.3 1616.86 -1047.12 486.132 1154.46 
18879 2
15043600 34516.1 -17667.3 1718.71 -854.762 17.2619 854.936 
15025100 33570.9 -17942.4 1560.86 -923.512 512.202 1056.04 
18879.5 2
15043600 34147.9 -17600.1 1670.38 -704.145 128.414 715.759 
15025100 33064.2 -17812 1535.62 -968.656 249.385 1000.24 
18880 2
15043600 33719.1 -17519.4 1651.71 -824.485 155.185 838.962 
15025100 32507 -17894.9 1530.14 -1071.63 -159.341 1083.42 
18880.5 2
15043600 33249.1 -17508.1 1649.14 -969.072 23.2695 969.351 
15025100 31935.7 -17669.9 1519 -1177.91 463.918 1265.97 
18881 2
15043600 32617.4 -17696 1688.86 -1307.9 -388.938 1364.5 
15025100 31139.3 -17564.1 1483.29 -1648.92 218.87 1663.38 
18881.5 2
15043600 32022.6 -17801.8 1708 -1164 -206.947 1182.25 
15025100 30583.5 -17355.2 1545.38 -1087.64 408.792 1161.93 
18882 2
15043600 31336.3 -17437.6 1683.29 -1386.54 735.714 1569.64 
15025100 30120.4 -17236.9 1590.29 -935.498 239.177 965.589 
18882.5 2
15043600 30751.2 -17211 1589.88 -1142.65 442.522 1225.34 
15025100 29730.5 -16926.6 1646.25 -761.579 605.922 973.214 
18883 2
15043600 30252.4 -17078.4 1612.43 -970.47 257.921 1004.16 
15025100 29421 -16854.4 1620.86 -602.14 140.46 618.305 
18883.5 2
15043600 29976.6 -17017.6 1638.57 -565.281 124.707 578.874 
15025100 29166.4 -16713.1 1599.43 -521.663 289.52 596.619 
18884 2
15043600 29754.4 -16932.6 1684.86 -458.973 175.62 491.425 
15025100 28838.1 -16561 1611.86 -678.276 314.345 747.577 
18884.5 2
15043600 29593 -16732.9 1727.75 -319.661 395.438 508.482 
15025100 28457.1 -16456.6 1638.25 -754.491 206.683 782.288 
18885 2
15043600 29352.1 -16578.6 1708.71 -471.345 301.964 559.775 
15025100 28100 -16396.1 1662.14 -698.875 118.36 708.827 
18885.5 2
15043600 29082.6 -16429.3 1734.29 -558.119 309.08 637.987 
15025100 27648.4 -16297.4 1624 -934.93 204.377 957.008 
18886 2
15043600 28662.8 -16332.1 1785.25 -796.625 184.366 817.681 
15025100 27187.9 -16222.6 1642.5 -873.916 141.942 885.368 
18886.5 2
15043600 28223.4 -16289.4 1831.71 -848.111 82.4255 852.107 
15025100 26665.4 -16273.6 1645.57 -1008.58 -98.3522 1013.37 
18887 2
15043600 27998.9 -16383.3 1906.57 -452.765 -189.228 490.717 
15025100 26235 -16246 1625.71 -867.8 55.5876 869.578 
18887.5 2
15043600 27601.1 -16552 1856.14 -785.997 -333.427 853.794 
15025100 25769 -15911.3 1658.86 -920.949 661.491 1133.89 
18888 2
15043600 27197.3 -16306.8 1792 -848.339 515.056 992.453 
15025100 25339 -15681 1676.5 -903.361 483.794 1024.75 
18888.5 2
15043600 26697.2 -15858.2 1685.62 -1010.27 906.229 1357.16 
15025100 24807.9 -15483 1683.25 -1072.98 400 1145.11 
18889 2
15043600 26147.6 -15525.6 1622.57 -1075.69 651.034 1257.36 
15025100 24376.4 -15339.7 1640.43 -844.318 280.403 889.662 
18889.5 2
15043600 25622.3 -15343.3 1687.43 -1092.07 378.972 1155.96 
15025100 23874.9 -15244.4 1606.14 -1042.77 198.099 1061.42 
18890 2
15043600 25073.6 -15201.1 1699.14 -1099.63 284.855 1135.92 
15025100 23413 -15022.6 1572.57 -925.565 444.603 1026.81 
18890.5 2
15043600 24590.7 -15110.3 1655.71 -989.461 186.183 1006.83 
15025100 23070.1 -14825.1 1574.29 -702.576 404.567 810.733 
18891 2
15043600 24122.8 -15044.6 1649.62 -882.951 123.888 891.601 
15025100 22901.6 -14544.4 1512.5 -317.958 529.751 617.846 
18891.5 2
15043600 23632.7 -14881.1 1638.29 -958.974 319.926 1010.93 
15025100 22494.6 -14130.6 1462.14 -796.582 809.792 1135.92 
18892 2
15043600 23135.8 -14572.6 1649.25 -1016.29 630.916 1196.2 
15025100 22056.2 -13683.4 1480 -896.363 914.512 1280.55 
18892.5 2
15043600 22614.4 -14194.4 1582.29 -981.773 712.234 1212.91 
15025100 21730.1 -13207.9 1502.43 -614.138 895.514 1085.87 
18893 2
15043600 22200.9 -13843.1 1588.86 -901.027 765.328 1182.19 
15025100 21349.6 -12820.1 1501 -829.132 844.693 1183.62 
18893.5 2
15043600 21966.9 -13691.3 1628.43 -475.61 308.653 566.984 
15025100 20925.4 -12488.1 1523.43 -862.079 674.797 1094.77 
18894 2
15043600 21469.9 -13207.5 1648 -993.964 967.571 1387.14 
15025100 20504.6 -12177.9 1542.75 -841.607 620.536 1045.64 
18894.5 2
15043600 21084.8 -12802.1 1655.78 -762.569 802.75 1107.21 
15025100 20008.8 -12101 1571.56 -981.876 152.228 993.606 
18895 2
15043600 20932.8 -12607.1 1649.9 -311.43 399.613 506.635 
15025100 19647 -12090.4 1625.6 -741.348 21.7213 741.666 
18895.5 2
15043600 20544.6 -12177.8 1647.8 -771.769 853.479 1150.68 
15025100 19182.8 -11942.4 1683.9 -922.863 294.235 968.633 
18896 2
15043600 20205.1 -12036.9 1625.78 -656.652 272.555 710.97 
15025100 18723.3 -11727.4 1650.33 -888.717 415.775 981.166 
18896.5 2
15043600 19555.6 -11699.9 1652.29 -1276.11 662.145 1437.67 
15025100 18291.1 -11357.1 1645.57 -849.097 727.508 1118.14 
18897 2
15043600 19129.3 -11324.6 1653 -878.94 773.785 1171.02 
15025100 17639.7 -10783.6 1587.29 -1343.15 1182.62 1789.59 
18897.5 2
15043600 18780.1 -11070.6 1618.86 -706.767 514.17 874.008 
15025100 17233.3 -10475.4 1595.29 -822.73 623.771 1032.46 
18898 2
15043600 18182.1 -10777.1 1658.86 -1208.08 592.785 1345.68 
15025100 16838.6 -10103 1661 -797.403 752.381 1096.32 
18898.5 2
15043600 17392.4 -10350 1726.71 -1566.89 847.506 1781.41 
15025100 16616.9 -9480.71 1658 -439.909 1234.69 1310.72 
18899 2
15043600 16931.9 -10111.1 1713.29 -901.314 467.431 1015.31 
15025100 16423.9 -8811.71 1643.43 -377.691 1309.2 1362.59 
18899.5 2
15043600 16431.7 -9877.71 1682.43 -1012.43 472.527 1117.28 
15025100 16068 -8461 1639.14 -720.359 709.948 1011.41 
18900 2
15043600 15984.6 -9567 1727.57 -906.983 630.252 1104.46 
15025100 15527.4 -8709.57 1687 -1096.49 -504.202 1206.86 
18900.5 2
15043600 15617.6 -9327.57 1717.86 -692.453 451.752 826.783 
15025100 15043.9 -8194.71 1653.43 -912.399 971.429 1332.72 
18901 2
15043600 15341.7 -8961.29 1689.43 -552.82 734.04 918.925 
15025100 14722.7 -7837.86 1607.86 -643.573 715.145 962.09 
18901.5 2
15043600 15081.3 -8455.43 1693.71 -516.723 1003.68 1128.89 
15025100 14380.6 -7378.86 1589.14 -678.855 910.714 1135.89 
18902 2
15043600 14751.5 -7965.33 1716.83 -673.032 1000.19 1205.55 
15025100 14018.5 -7002.17 1583 -738.921 768.756 1066.3 
18902.5 2
15043600 14364.7 -7619.86 1721.57 -802.46 716.756 1075.96 
15025100 13706.6 -6680.43 1592.43 -647.155 667.506 929.717 
18903 2
15043600 14032.1 -7374.29 1691.43 -648.287 478.697 805.87 
15025100 13432.6 -6459.14 1623.14 -534.113 431.356 686.546 
18903.5 2
15043600 13668.5 -7092 1700.83 -749.779 582.032 949.174 
15025100 13122 -6161.17 1650.67 -640.353 614.384 887.423 
18904 2
15043600 13398.1 -6766.88 1729.25 -534.338 642.54 835.688 
15025100 12797.4 -5851.25 1646.62 -641.551 612.484 886.975 
18904.5 2
15043600 13159.5 -6430 1730.67 -474.404 669.732 820.731 
15025100 12484.7 -5595.5 1639.17 -621.687 508.449 803.128 
18905 2
15043600 12924.3 -6144.57 1698.57 -490.03 594.643 770.538 
15025100 12173.1 -5283.57 1613 -649.008 649.851 918.432 
18905.5 2
15043600 12583.6 -5802.86 1662.29 -646.517 648.414 915.655 
15025100 11830.7 -4884.86 1589.43 -649.77 756.574 997.298 
18906 2
15043600 12151.8 -5549.17 1621.17 -893.868 525.239 1036.76 
15025100 11494.7 -4520.83 1580 -695.751 753.672 1025.72 
18906.5 2
15043600 11767.9 -5149.43 1636.14 -774.146 805.924 1117.5 
15025100 11182.6 -4285.86 1566.29 -629.224 473.742 787.626 
18907 3
15050701 11536 -3430 1498 0 0 0 
15043600 11409.3 -4753.33 1670.67 -718.485 793.778 1070.66 
15025100 10894.5 -3956.83 1566.67 -577.297 659.366 876.377 
18907.5 3
15050701 11371.9 -3304.29 1493.86 -564.065 432.008 710.493 
15043600 11130.1 -4523.57 1650.57 -576.84 474.715 747.06 
15025100 10635.7 -3652.71 1586.14 -534.681 628.345 825.046 
18908 3
15050701 10967.4 -3122 1516.43 -774.767 349.206 849.829 
15043600 10692.1 -4344.71 1577.57 -839.08 342.638 906.343 
15025100 10334.7 -3351 1614.14 -576.628 577.997 816.444 
18908.5 3
15050701 10733.3 -3003.57 1518.71 -447.692 226.441 501.701 
15043600 10310.9 -4153.57 1589.57 -729.036 365.474 815.515 
15025100 10119.3 -2912.57 1639 -411.909 838.296 934.028 
18909 3
15050701 10544.7 -2843.86 1507.29 -367.586 311.334 481.714 
15043600 9984 -3872.29 1626.71 -637.148 548.315 840.6 
15025100 10005.7 -2683.29 1655.29 -221.387 446.951 498.776 
18909.5 3
15050701 10396.5 -2594.17 1493 -300.029 505.446 587.787 
15043600 9798.5 -3558 1609.83 -375.506 636.206 738.758 
15025100 9813.5 -2454 1659.83 -389.098 464.141 605.66 
18910 3
15050701 10290.4 -2514 1492.71 -225.205 170.205 282.289 
15043600 9648.71 -3330.29 1655.29 -318.016 483.47 578.686 
15025100 9604.14 -2239.71 1672.86 -444.495 454.959 636.053 
18910.5 3
15050701 10156.3 -2300.5 1484.17 -273.664 435.714 514.528 
15043600 9456.5 -3085.17 1695 -392.274 500.243 635.706 
15025100 9372.17 -2003.33 1684 -473.421 482.41 675.904 
18911 3
15050701 9867.71 -2079 1546.29 -581.893 446.573 733.503 
15043600 9284.86 -2851.71 1674 -346.054 470.67 584.195 
15025100 9089.14 -1724.14 1678.43 -570.613 562.884 801.522 
18911.5 3
15050701 9584.43 -1809.57 1586.43 -551.14 524.18 760.605 
15043600 9054.14 -2644.57 1724.43 -448.86 403.002 603.23 
15025100 8858.57 -1411.29 1662.29 -448.583 608.671 756.113 
18912 3
15050701 9192.17 -1502.67 1595 -786.096 615.04 998.109 
15043600 8845.33 -2415.33 1738.17 -418.456 459.395 621.409 
15025100 8636.83 -1119.17 1657 -444.365 585.409 734.958 
18912.5 3
15050701 8908.86 -1170.43 1583.71 -562.122 659.203 866.331 
15043600 8520.57 -2197.71 1760.14 -644.369 431.784 775.66 
15025100 8300.71 -828.429 1633.71 -666.903 576.861 881.776 
18913 3
15050701 8662.71 -923.571 1573.86 -471.538 472.906 667.824 
15043600 8244.57 -1845.86 1743.43 -528.736 674.056 856.687 
15025100 8119.57 -603.857 1621.86 -347.017 430.213 552.725 
18913.5 3
15050701 8470 -749 1574.29 -377.132 341.627 508.859 
15043600 8021.43 -1587.86 1764.86 -436.679 504.892 667.536 
15025100 7893.14 -439.286 1633 -443.109 322.058 547.783 
18914 3
15050701 8275.83 -536.333 1565.17 -393.05 430.499 582.939 
15043600 7787.33 -1274 1747 -473.877 635.338 792.6 
15025100 7607 -161.833 1671.33 -579.237 561.644 806.821 
18914.5 3
15050701 7981.67 -336.333 1568.5 -593.078 403.226 717.17 
15043600 7571.83 -1041.67 1703.17 -434.476 468.414 638.89 
15025100 7170.5 229.833 1632.17 -880.04 789.651 1182.38 
18915 3
15050701 7649.86 -136.857 1565 -668.971 402.17 780.553 
15043600 7331.43 -965.143 1711.86 -484.687 154.282 508.65 
15025100 6866.71 443.857 1609.43 -612.471 431.5 749.208 
18915.5 3
15050701 7205.33 148.167 1567.83 -910.909 584.065 1082.08 
15043600 6816 -548.667 1658.67 -1056.21 853.435 1357.91 
15025100 6586 580.5 1612.33 -575.234 280.006 639.764 
18916 3
15050701 6894.29 403.857 1539.14 -656.219 539.431 849.476 
15043600 6526.14 -304.286 1625.71 -611.513 515.572 799.851 
15025100 6321.29 771.143 1603 -558.469 402.2 688.224 
18916.5 3
15050701 6660.57 679 1521.86 -448.588 528.105 692.911 
15043600 6259.29 -85.4286 1669 -512.202 420.071 662.428 
15025100 6086.43 987.429 1593.14 -450.781 415.136 612.814 
18917 3
15050701 6405.57 850.571 1515.71 -482.042 324.332 580.995 
15043600 6030.57 133.571 1615.71 -432.352 413.989 598.594 
15025100 5851.43 1164.14 1591 -444.234 334.053 555.82 
18917.5 3
15050701 6176.83 1073.67 1510.33 -475.547 463.815 664.281 
15043600 5785.83 380 1594.83 -508.811 512.326 722.057 
15025100 5607.33 1318 1595.33 -507.475 319.869 599.872 
18918 3
15050701 5969.86 1284.43 1505.57 -433.005 440.924 617.987 
15043600 5606.43 642.857 1608.14 -375.324 549.91 665.785 
15025100 5389.57 1550.29 1599.14 -455.569 485.953 666.103 
18918.5 3
15050701 5728.86 1602.86 1500.57 -456.439 603.084 756.338 
15043600 5389 748.857 1560.71 -411.797 200.758 458.127 
15025100 5170.14 1881 1576.14 -415.584 626.353 751.684 
18919 3
15050701 5549 1790.14 1513.86 -351.283 365.792 507.153 
15043600 5220.57 787.143 1510.71 -328.962 74.7768 337.354 
15025100 4991.43 2190.14 1560.57 -349.051 603.795 697.427 
18919.5 3
15050701 5262 2016 1543.83 -596.674 469.557 759.278 
15043600 5102 921 1519.83 -246.51 278.289 371.769 
15025100 4826.17 2397 1539.17 -343.58 430.056 550.45 
18920 3
15050701 4792.86 2147.14 1546 -955.484 267.093 992.114 
15043600 4898 1156.43 1538 -415.479 479.488 634.453 
15025100 4682.57 2681.71 1544.43 -292.455 579.866 649.442 
18920.5 3
15050701 4789.33 2361.17 1521 -7.04762 428.048 428.106 
15043600 4654.17 1458.83 1514.67 -487.667 604.81 776.926 
15025100 4408 2830.5 1560.33 -549.143 297.571 624.585 
18921 3
15050701 4729.86 2595.57 1492.29 -116.849 460.52 475.113 
15043600 4459.29 1738.14 1523.86 -382.87 548.742 669.109 
15025100 4020.86 2894 1556.14 -760.595 124.754 770.758 
18921.5 3
15050701 4421.57 2948 1480.29 -622.799 711.977 945.934 
15043600 4276.29 1977.71 1521 -369.697 483.983 609.028 
15025100 3694.57 2844.43 1572 -659.163 -100.144 666.727 
18922 3
15050701 3889.17 3294.33 1510.17 -1073.4 698.253 1280.52 
15043600 4000 2271.83 1491.83 -557.028 592.982 813.577 
15025100 3315.67 2959.5 1576.17 -763.921 231.999 798.372 
18922.5 3
15050701 3387.29 3594.71 1521.14 -993.824 594.814 1158.23 
15043600 3699.14 2612.43 1479.14 -595.757 674.446 899.891 
15025100 2941.71 3186.29 1588.29 -740.5 449.081 866.033 
18923 3
15050701 2952.71 3833.71 1510.14 -845.47 464.981 964.897 
15043600 3402.29 2877 1526.29 -577.543 514.73 773.63 
15025100 2654.86 3397 1578 -558.088 409.95 692.475 
18923.5 3
15050701 2513.67 4069.83 1515 -926.261 498.141 1051.71 
15043600 3156.5 3106.83 1557.67 -518.535 484.88 709.921 
15025100 2343.83 3576.17 1587.33 -656.168 377.989 757.253 
18924 3
15050701 2022.43 4298.86 1508.29 -1025.55 478.129 1131.53 
15043600 2887 3419.86 1604.29 -562.63 653.494 862.327 
15025100 1919.71 3773.57 1615.57 -885.426 412.119 976.638 
18924.5 3
15050701 1419.43 4571.71 1513.43 -1148.57 519.728 1260.69 
15043600 2586.14 3872.86 1649.57 -573.061 862.857 1035.82 
15025100 1409.71 4012.43 1601.29 -971.429 454.966 1072.69 
18925 3
15050701 793.167 4800.83 1545.67 -1260.08 461.004 1341.77 
15043600 2297.5 4407.17 1697.83 -580.77 1075.07 1221.91 
15025100 940.167 4221.67 1625.5 -944.764 421.002 1034.32 
18925.5 3
15050701 172.571 5001.29 1557.71 -1200.38 387.722 1261.44 
15043600 1848.14 4832.29 1718 -869.163 822.281 1196.49 
15025100 335 4352.57 1620.57 -1170.54 253.201 1197.61 
18926 3
15050701 -416.571 5129 1559.14 -1171.26 253.905 1198.46 
15043600 1349.86 5061.29 1725.71 -990.628 455.268 1090.24 
15025100 -251 4525.86 1640 -1165.01 344.504 1214.88 
18926.5 3
15050701 -889.143 5265.86 1567.43 -937.642 271.542 976.17 
15043600 806.571 5192.71 1748.57 -1077.95 260.771 1109.04 
15025100 -825.429 4661.43 1612.29 -1139.74 268.991 1171.05 
18927 3
15050701 -1355.5 5404.83 1571.17 -979.742 291.967 1022.32 
15043600 164.333 5233.5 1827.33 -1349.24 85.6843 1351.96 
15025100 -1246.17 4768.83 1622.5 -883.904 225.64 912.249 
18927.5 3
15050701 -1899 5484.12 1592.5 -1109.18 161.82 1120.93 
15043600 -299.375 5273.62 1788.12 -946.344 81.8878 949.88 
15025100 -1806.12 4804.12 1635.62 -1142.77 72.0238 1145.04 
18928 3
15050701 -2447.14 5378.43 1562.71 -1046.07 -201.711 1065.34 
15043600 -818.143 5264.14 1795.71 -990.015 -18.0957 990.18 
15025100 -2215.57 4855.29 1628.29 -781.386 97.635 787.462 
18928.5 3
15050701 -2992.14 5320.86 1515.29 -1101.01 -116.306 1107.14 
15043600 -1311.57 5401.29 1739.57 -996.825 277.056 1034.61 
15025100 -2617.43 4923.29 1628.14 -811.833 137.374 823.373 
18929 3
15050701 -3459.86 5258.29 1485.86 -926.167 -123.904 934.418 
15043600 -1799.29 5380.29 1715.86 -965.771 -41.5842 966.666 
15025100 -3154.29 4778.71 1632.86 -1063.08 -286.28 1100.96 
18929.5 3
15050701 -3830.57 5397.57 1475.57 -769.117 288.975 821.612 
15043600 -2359.57 5388 1681.86 -1162.42 16.0047 1162.53 
15025100 -3638.86 4754 1661.29 -1005.33 -51.2745 1006.64 
18930 3
15050701 -4139.14 5572.57 1485.71 -608.622 345.168 699.687 
15043600 -2897.29 5301.86 1626.43 -1060.58 -169.907 1074.1 
15025100 -4241.43 4688.29 1675.57 -1188.5 -129.614 1195.55 
18930.5 3
15050701 -4474.86 5687.14 1465.29 -674.125 230.063 712.302 
15043600 -3322.86 5129.43 1607.71 -854.561 -346.242 922.04 
15025100 -4799.29 4554.86 1590.71 -1120.2 -267.929 1151.79 
18931 3
15050701 -4795.86 5730.57 1368.43 -651.116 88.0904 657.048 
15043600 -3800.86 4952.57 1601.43 -969.574 -358.737 1033.81 
15025100 -5143.29 4509.86 1393 -697.769 -91.2779 703.714 
18931.5 3
15050701 -5377.86 5687 1128.43 -1164 -87.1429 1167.26 
15043600 -4190.43 4855 1568.29 -779.143 -195.143 803.209 
15025100 -5539.57 4651.14 1144.14 -792.571 282.571 841.437 
18932 3
15050701 -5561.43 5412.14 1256.57 -358.538 -536.83 645.551 
15043600 -4606.57 4682.86 1548.14 -812.779 -336.217 879.574 
15025100 -5857.86 4493.86 1222.29 -621.652 -307.199 693.413 
18932.5 3
15050701 -5994.43 5250.29 1342.86 -849.02 -317.367 906.397 
15043600 -4959.43 4557.86 1496 -691.877 -245.098 734.007 
15025100 -6061.29 4306 1336.29 -398.88 -368.347 542.941 
18933 3
15050701 -6332.29 4985.57 1331.57 -649.725 -509.066 825.404 
15043600 -5214.71 4355.86 1436.57 -490.934 -388.462 626.034 
15025100 -6290.71 4194.57 1422.43 -441.209 -214.286 490.493 
18933.5 3
15050701 -6654.33 4818.5 1225.33 -686.669 -356.229 773.572 
15043600 -5543.33 4150 1438.33 -700.68 -438.928 826.807 
15025100 -6521.17 4038 1496.17 -491.37 -333.841 594.049 
18934 3
15050701 -7042.14 4538.14 1318.71 -807.937 -584.077 996.949 
15043600 -5699.43 4101.43 1419.43 -325.198 -101.19 340.578 
15025100 -6750.43 3839.71 1345.29 -477.629 -413.095 631.488 
18934.5 3
15050701 -7414.29 4232.29 1300.71 -748.778 -615.407 969.224 
15043600 -5918.86 3947.71 1343.14 -441.506 -309.284 539.059 
15025100 -6932.43 3576.14 1406 -366.197 -530.325 644.472 
18935 3
15050701 -7785.86 3900.57 1211.14 -740.182 -660.785 992.223 
15043600 -6254.86 3716.43 1407.29 -669.323 -460.729 812.566 
15025100 -7341.57 3253.14 1465 -815.026 -643.426 1038.39 
18935.5 3
15050701 -7976.14 3557.29 1395.86 -383.641 -692.108 791.324 
15043600 -6429.14 3291 1505.71 -351.382 -857.719 926.904 
15025100 -7549.57 2990.29 1527.71 -419.355 -529.954 675.803 
18936 3
15050701 -8263.43 3185.29 1302.29 -561.105 -726.562 918.004 
15043600 -6830.57 2974.86 1574.57 -784.04 -617.467 997.99 
15025100 -7705.57 2689.86 1324.29 -304.688 -586.775 661.165 
18936.5 3
15050701 -8705.71 2652.29 1411.14 -844.057 -1017.18 1321.77 
15043600 -6855 2477.57 1548 -46.6194 -949.019 950.163 
15025100 -8066 2407.86 1476.71 -687.841 -538.168 873.355 
18937 3
15050701 -9054.57 2249 1283.43 -696.322 -804.962 1064.34 
15043600 -7106.57 1933.86 1553.43 -502.139 -1085.26 1195.8 
15025100 -8354.57 1987.71 1414.14 -575.991 -838.608 1017.36 
18937.5 3
15050701 -9337.17 1840.67 1399 -609.041 -880.029 1070.23 
15043600 -7739.17 1410.67 1585.83 -1363.35 -1127.57 1769.22 
15025100 -8693.33 1595.67 1458.67 -730.09 -844.93 1116.66 
18938 3
15050701 -9593.29 1360.71 1322.57 -523.761 -981.498 1112.5 
15043600 -8108.14 1053.86 1424 -754.553 -729.672 1049.65 
15025100 -9004.29 1267.57 1485.71 -635.894 -670.951 924.412 
18938.5 3
15050701 -9885.75 833.625 1434 -553.91 -998.275 1141.65 
15043600 -8376 791.5 1597.12 -507.305 -496.889 710.11 
15025100 -9279.62 826.5 1444.62 -521.476 -835.363 984.768 
18939 3
15050701 -10092.1 341.429 1326.29 -389.42 -928.673 1007.02 
15043600 -8646.57 547.286 1490 -510.512 -460.782 687.708 
15025100 -9526.71 382.143 1479 -466.206 -838.41 959.312 
18939.5 3
15050701 -10355.3 -215.714 1454.29 -533.758 -1130.11 1249.82 
15043600 -9029.14 197.143 1495.14 -776.007 -710.229 1051.96 
15025100 -9812.57 -107.857 1503.57 -579.832 -993.915 1150.68 
18940 3
15050701 -10609.7 -783.833 1470 -525.58 -1173.8 1286.1 
15043600 -9352 -73.5 1420 -667.06 -559.179 870.431 
15025100 -10057.8 -660.667 1534.33 -506.739 -1142.17 1249.53 
18940.5 3
15050701 -10811.3 -1200.71 1409.43 -432.659 -894.594 993.727 
15043600 -9640.86 -421.571 1592.86 -619.865 -746.934 970.641 
15025100 -10275.3 -1066.14 1469.43 -466.636 -870.121 987.349 
18941 3
15050701 -10916.8 -1691.5 1465.62 -197.499 -919.074 940.055 
15043600 -9751.75 -920 1497.88 -207.665 -933.387 956.209 
15025100 -10404.1 -1670.5 1546.5 -241.272 -1131.75 1157.19 
18941.5 3
15050701 -11026.9 -2173.29 1436.71 -211.338 -924.733 948.575 
15043600 -9826.14 -1395.57 1471.57 -142.789 -912.805 923.906 
15025100 -10515 -2254.14 1546.43 -212.812 -1120.24 1140.27 
18942 3
15050701 -11116.6 -2752.29 1426.57 -183.841 -1186.48 1200.63 
15043600 -9866 -1921.14 1524 -81.6745 -1076.99 1080.08 
15025100 -10629.1 -2669 1510 -233.899 -850.117 881.707 
18942.5 3
15050701 -11186.3 -3295.86 1478 -141.696 -1104.82 1113.87 
15043600 -9925.29 -2545.57 1616.14 -120.499 -1269.16 1274.87 
15025100 -10685.3 -3205 1530.71 -114.111 -1089.43 1095.39 
18943 3
15050701 -11284.6 -3837.29 1502.71 -196.571 -1082.86 1100.55 
15043600 -10096.4 -3184.14 1564.71 -342.286 -1277.14 1322.22 
15025100 -10770.9 -3806.29 1605 -171.143 -1202.57 1214.69 
18943.5 3
15050701 -11436 -4416.43 1452.14 -309.67 -1184.34 1224.16 
15043600 -10202.6 -3630.86 1588.43 -217.061 -913.526 938.96 
15025100 -10911.6 -4374.43 1586.86 -287.759 -1161.85 1196.95 
18944 3
15050701 -11601 -4986 1461 -340.206 -1174.37 1222.66 
15043600 -10190.7 -4066.57 1527.14 24.4477 -898.38 898.713 
15025100 -11060.9 -4951.86 1524.14 -307.806 -1190.57 1229.72 
18944.5 3
15050701 -11766.4 -5456.86 1536.43 -331.52 -943.601 1000.14 
15043600 -10208.4 -4556.86 1573.86 -35.4996 -982.537 983.178 
15025100 -11157.3 -5502.86 1545.71 -193.244 -1104.21 1120.99 
18945 3
15050701 -11903 -6081.86 1540.14 -262.637 -1201.92 1230.28 
15043600 -10293.7 -5147.43 1565.86 -164.011 -1135.71 1147.5 
15025100 -11275 -6196.71 1566.14 -226.374 -1334.34 1353.41 
18945.5 3
15050701 -12016.4 -6695.14 1436.29 -220.678 -1193.16 1213.4 
15043600 -10480.7 -5886.71 1687.71 -363.813 -1438.3 1483.6 
15025100 -11419.9 -6879 1620.29 -281.823 -1327.4 1356.99 
18946 3
15050701 -12103.7 -7266.33 1462.17 -178.767 -1170.47 1184.05 
15043600 -10596.7 -6405.17 1577.83 -237.607 -1062.4 1088.65 
15025100 -11403.2 -7425.5 1663.67 34.2018 -1119.88 1120.4 
18946.5 3
15050701 -12214.9 -7907.14 1541.43 -235.075 -1354.78 1375.02 
15043600 -10804.9 -6963.29 1676 -440.149 -1179.96 1259.38 
15025100 -11411.6 -8035.29 1653.14 -17.7691 -1289.19 1289.31 
18947 3
15050701 -12281.9 -8615 1491.57 -131.373 -1387.96 1394.16 
15043600 -10917.3 -7534.57 1691.86 -220.448 -1120.17 1141.65 
15025100 -11410.3 -8691.86 1640.57 2.52101 -1287.39 1287.4 
18947.5 3
15050701 -12224.6 -9311.43 1461.43 109.116 -1326.53 1331.01 
15043600 -10925.9 -8157 1751.14 -16.3265 -1185.58 1185.69 
15025100 -11343.1 -9384.71 1638.43 127.891 -1319.73 1325.91 
18948 3
15050701 -11947.1 -9906.14 1561.57 534.544 -1145.88 1264.43 
15043600 -10891.1 -8723.71 1702 66.8869 -1091.94 1093.98 
15025100 -11239.9 -9967.29 1595.57 199.009 -1122.49 1139.99 
18948.5 3
15050701 -11727.3 -10401.2 1506.5 468.677 -1055.49 1154.86 
15043600 -10888.7 -9171.83 1749.67 5.27972 -955.478 955.492 
15025100 -11095.7 -10440.2 1730.17 307.442 -1008.27 1054.11 
18949 3
15050701 -11587.7 -10853.6 1382.86 293.935 -952.431 996.756 
15043600 -10798 -9524.57 1687.71 190.877 -742.607 766.745 
15025100 -10892.9 -10814.9 1724.29 426.967 -788.822 896.962 
18949.5 3
15050701 -11463.5 -11178.9 1182.88 234.81 -614.941 658.246 
15043600 -10726.6 -9950.5 1665.75 134.924 -805.158 816.385 
15025100 -10768.1 -11132.5 1625.12 235.789 -600.459 645.095 
18950 3
15050701 -11389.8 -11437.2 1196 145.875 -511.469 531.864 
15043600 -10649 -10224 1620.5 153.713 -541.584 562.975 
15025100 -10623 -11222.8 1571.83 287.376 -178.878 338.5 
18950.5 3
15050701 -11360.6 -11660.1 1165.86 59.9629 -456.918 460.836 
15043600 -10656.4 -10430.3 1635.29 -15.2225 -422.717 422.991 
15025100 -10633.4 -11323.6 1591.86 -21.37 -206.431 207.534 
18951 3
15050701 -11380 -11890.6 1138.14 -38.2452 -453.6 455.209 
15043600 -10581.7 -10534.4 1632.71 147.075 -205.006 252.306 
15025100 -10828 -11354 1470.43 -383.015 -59.8988 387.67 
18951.5 3
15050701 -11480.7 -12113.7 1067.57 -194.054 -429.948 471.712 
15043600 -10492.4 -10690.7 1630 172.034 -301.129 346.806 
15025100 -10969.4 -11364.1 1323 -272.502 -19.5431 273.202 
18952 3
15050701 -11619.7 -12340.1 973 -274.704 -447.487 525.078 
15043600 -10374.6 -10847.9 1672.86 232.919 -310.559 388.199 
15025100 -11111.3 -11247.9 1325 -280.35 229.814 362.506 
18952.5 3
15050701 -11661 -12517 900.167 -87.6554 -375.493 385.588 
15043600 -10257.5 -10829.5 1588 248.559 38.9748 251.596 
15025100 -11193.7 -11194.3 1249.33 -174.906 113.639 208.581 
18953 2
15043600 -10249.2 -11008.2 1591.5 16.3043 -353.261 353.637 
15025100 -11042.8 -11193.9 1088.62 298.254 0.905797 298.256 
18953.5 2
15043600 -10205.1 -11107.6 1566.57 83.221 -187.399 205.047 
15025100 -10962.1 -11182.9 881.857 152.089 20.7884 153.503 
18954 2
15043600 -10028.4 -11072.3 1569.43 351.321 70.1505 358.256 
15025100 -10637.7 -10959 1185.43 644.987 445.044 783.628 
18954.5 2
15043600 -9728.83 -11113.3 1699.67 618.998 -84.8091 624.781 
15025100 -10352 -10975.3 1367.17 590.319 -33.7466 591.283 
18955 2
15043600 -9385.12 -11036.8 1656.88 700.017 155.974 717.183 
15025100 -10201.6 -11087.2 1483.75 306.263 -227.936 381.774 
18955.5 2
15043600 -8850.29 -10912.6 1075.14 1080.48 250.866 1109.22 
15025100 -10246.1 -11070.4 1480.86 -89.9351 33.9827 96.1412 
18956 2
15043600 -8653.88 -10813.6 922.75 395.193 199.087 442.508 
15025100 -10188 -11083.2 1689.38 116.988 -25.7976 119.798 
18956.5 2
15043600 -8592.43 -10689.9 918.571 118.852 239.396 267.276 
15025100 -10174.7 -11011.9 1742 25.6977 138.091 140.461 
18957 2
15043600 -8465 -10619 918 261.66 145.497 299.392 
15025100 -10093.9 -10862.4 1643.86 166.031 306.835 348.875 
18957.5 2
15043600 -8504.57 -10625.4 919 -79.1429 -12.8571 80.1804 
15025100 -9761.71 -10706.4 1723.57 664.286 312 733.907 
18958 2
15043600 -8525 -10580.3 919 -40.056 88.5154 97.1569 
15025100 -9532 -10784.7 1772.71 450.42 -153.501 475.858 
18958.5 2
15043600 -8710.14 -10635.4 919 -377.073 -112.307 393.442 
15025100 -9503.14 -10822.3 1756 58.7722 -76.5202 96.4858 
18959 1
15025100 -9538.86 -10713.6 1803.29 -72.2961 220.069 231.64 
18959.5 1
15025100 -9601.57 -10622.9 1774 -122.489 177.176 215.395 
18960 1
15025100 -9678.83 -10565.2 1748.5 -150.608 112.457 187.961 
18960.5 1
15025100 -9665.57 -10483.9 1762.57 28.5817 175.236 177.552 
18961 1
15025100 -9693 -10467.9 1760.14 -53.6763 31.3112 62.1412 
18961.5 1
15025100 -9780.71 -10477.3 1764.14 -169.66 -18.2371 170.637 
18962 1
15025100 -9810.67 -10452.7 1778 -61.2523 50.3457 79.2877 
18962.5 1
15025100 -9842.88 -10449.2 1805.5 -66.1362 7.01574 66.5073 
18963 1
15025100 -9756.43 -10341.1 1734.29 165.29 206.706 264.666 
18963.5 1
15025100 -9512 -9895.57 1721.29 479.272 873.669 996.494 
18964 1
15025100 -9680.14 -9804.43 1619 -329.047 178.362 374.279 
18964.5 1
15025100 -10154 -9741 1732.17 -999.699 133.816 1008.61 
18965 1
15025100 -10625.6 -9752.29 1672.86 -990.696 -23.7095 990.98 
18965.5 1
15025100 -11122.9 -10092.3 1718.57 -976.986 -667.976 1183.51 
18966 1
15025100 -11324.1 -10099.9 1640.57 -395.453 -14.8751 395.733 
18966.5 1
15025100 -11553.8 -9927.17 1695.33 -469.715 353.15 587.662 
18967 1
15025100 -11979.1 -9773.43 1677.71 -850.619 307.476 904.486 
18967.5 1
15025100 -12362.7 -9621.86 1572.43 -770.224 304.36 828.179 
18968 1
15025100 -12715.7 -9684.43 1679.71 -703.187 -124.644 714.149 
18968.5 1
15025100 -13099.6 -9949.14 1609 -731.156 -504.218 888.158 
18969 1
15025100 -13519.2 -9975.5 1643.67 -851.106 -53.4628 852.783 
18969.5 1
15025100 -13931.7 -10031.1 1642.86 -868.521 -117.143 876.386 
18970 1
15025100 -14412.1 -10026.1 1665.43 -888.038 9.24214 888.086 
18970.5 1
15025100 -14857.5 -9863.5 1607 -923.977 337.433 983.664 
18971 1
15025100 -15290.4 -9935.14 1659.86 -874.603 -144.733 886.498 
18971.5 1
15025100 -15685.3 -9936.83 1661.17 -807.576 -3.45701 807.584 
18972 1
15025100 -15992.9 -9823.25 1651.62 -591.426 218.429 630.473 
18972.5 1
15025100 -16389.8 -9561.67 1580.5 -782.955 515.943 937.666 
18973 1
15025100 -16761.7 -8994.43 1664.29 -760.493 1160 1387.06 
18973.5 1
15025100 -17065.5 -8500.83 1635.5 -617.451 1003.24 1178.02 
18974 1
15025100 -17235.3 -8060.86 1642.71 -349.353 905.301 970.37 
18974.5 1
15025100 -17633.5 -7591.33 1620.83 -790.108 931.595 1221.53 
18975 1
15025100 -18020.4 -7160.29 1640.71 -780.098 869.048 1167.82 
18975.5 1
15025100 -18461.7 -6879.71 1598.43 -840.544 534.422 996.053 
18976 1
15025100 -18969.2 -6648.67 1584.67 -1044.14 475.407 1147.28 
18976.5 1
15025100 -19630 -6664.43 1488 -1397.11 -33.3233 1397.51 
18977 1
15025100 -20297.5 -6860.33 1424.33 -1319.17 -387.164 1374.81 
18977.5 1
15025100 -20850 -7009.86 1483.71 -1120.69 -303.294 1161 
18978 1
15025100 -21478.4 -7052.57 1539 -1246.88 -84.7506 1249.76 
18978.5 1
15025100 -22030.1 -6969.71 1349 -1071.29 160.888 1083.3 
18979 1
15025100 -22640.1 -7125.71 1210 -1189.08 -304.094 1227.35 
