# Supplementary material for: Intrinsic group behaviour II: On the dependence of triad spatial dynamics on social and personal features; and on the effect of social interaction on small group dynamics
Source: PLoS One. 2019 Dec 3;14(12):e0225704. doi: 10.1371/journal.pone.0225704 (PMC6890182; doi:10.1371/journal.pone.0225704)
Supplement: S4 Data Set — (ZIP) [file pone.0225704.s004.zip › set_3_nint/group_traj_triad_noint/traj_3_0217_32.dat]

3 15023701 15023602 15023700 0 0 1 0 3 1 0 20 10 40 1494.92 1687.76 1355.8 
18756 1
15023602 -3084.5 6441.5 1646 0 0 0 
18756.5 1
15023602 -2688.29 6370.43 1657.71 1186.27 -212.789 1205.2 
18757 3
15023701 -2510 7188 1155 0 0 0 
15023700 -2860 5603 1052 0 0 0 
15023602 -2162.57 6174.86 1685.29 1086.19 -404.073 1158.91 
18757.5 3
15023701 -2229.71 7072.29 1151.29 1008.22 -416.238 1090.76 
15023700 -2586.71 5516.29 1080 983.042 -311.922 1031.34 
15023602 -1620 5786.14 1689.14 1105.03 -791.679 1359.36 
18758 3
15023701 -1493 6600.86 1184.29 1482.32 -948.548 1759.84 
15023700 -1836 5259.14 1173 1510.49 -517.39 1596.65 
15023602 -1118.86 5390.86 1697.71 1008.34 -795.343 1284.26 
18758.5 3
15023701 -623.429 5886.57 1303.71 1774.64 -1457.73 2296.58 
15023700 -1112.14 4768 1253.71 1477.26 -1002.33 1785.21 
15023602 -711 5035.14 1758.43 832.362 -725.948 1104.46 
18759 3
15023701 82 5321.71 1310.86 1402.44 -1122.98 1796.64 
15023700 -438.286 4445.86 1353.71 1339.68 -640.443 1484.89 
15023602 -256.714 4663.86 1733.57 903.153 -738.143 1166.42 
18759.5 3
15023701 699.286 4872.86 1314.86 1254.65 -912.311 1551.27 
15023700 414.857 4250.43 1674.71 1734.03 -397.213 1778.94 
15023602 172.857 4262.14 1713 873.113 -816.492 1195.4 
18760 3
15023701 1251.38 4339.25 1284.62 1059.67 -1024.2 1473.73 
15023700 977.375 3876.12 1691 1079.69 -718.433 1296.87 
15023602 584.625 3748.88 1687.75 790.341 -985.159 1263 
18760.5 3
15023701 1783 3915.86 1304.86 1028.29 -818.942 1314.55 
15023700 1461.14 3452 1707 935.721 -820.358 1244.41 
15023602 1063.71 2911.71 1624.71 926.672 -1619.27 1865.68 
18761 3
15023701 2248.14 3557.71 1302.86 953.162 -733.899 1202.97 
15023700 1887.14 3101.14 1702 872.951 -718.97 1130.91 
15023602 1629 2431 1569.71 1158.37 -985.07 1520.59 
18761.5 3
15023701 2697.43 3168.29 1308.57 920.667 -798.009 1218.38 
15023700 2145.43 2613.86 1669.71 529.274 -998.536 1130.14 
15023602 2052 2198.71 1491.29 866.803 -475.995 988.898 
18762 3
15023701 3096.86 2831.86 1323.71 815.16 -686.589 1065.78 
15023700 2588 2142 1600.57 903.207 -962.974 1320.27 
15023602 2557 2186.86 1492 1030.61 -24.1983 1030.9 
18762.5 3
15023701 3569.25 2265 1278.75 913.719 -1096.44 1427.25 
15023700 2850 1350.5 1515.62 506.77 -1530.95 1612.64 
15023602 3110.88 1930.88 1541.25 1071.32 -495.13 1180.21 
18763 3
15023701 4025.29 1558.57 1241.43 876.992 -1358.52 1617 
15023700 3292.29 682.857 1391.86 850.549 -1283.93 1540.1 
15023602 3746.71 1445.71 1547 1222.77 -933.001 1538.07 
18763.5 3
15023701 4650.29 1164.29 1259.71 1257.55 -793.331 1486.87 
15023700 3616.43 241.571 1276.29 652.199 -887.899 1101.69 
15023602 4179.86 848.857 1552.71 871.515 -1200.92 1483.83 
18764 3
15023701 5148.57 712 1287.57 1018.99 -924.92 1376.16 
15023700 4088.14 -125.857 1211.71 964.651 -751.388 1222.76 
15023602 4698 536.143 1589.14 1059.6 -639.498 1237.62 
18764.5 3
15023701 5743.29 127.286 1325.86 1208.77 -1188.44 1695.15 
15023700 4675.29 -440.571 1183.29 1193.38 -639.663 1354 
15023602 5182.29 25.8571 1609 984.321 -1037.17 1429.9 
18765 3
15023701 6194.71 -106.143 1297.14 940.476 -486.31 1058.77 
15023700 5379.86 -968.286 1156.57 1467.86 -1099.4 1833.93 
15023602 5647.57 -380.571 1608 969.345 -846.726 1287.08 
18765.5 3
15023701 6714 -445 1276 1008.32 -657.975 1204.01 
15023700 5930.62 -1504.38 1197.25 1069.45 -1040.95 1492.42 
15023602 6288.62 -851.875 1629.88 1244.76 -915.153 1544.97 
18766 3
15023701 7210 -952 1287.57 953.846 -975 1363.98 
15023700 6464 -1915.57 1095.43 1025.72 -790.762 1295.15 
15023602 6750 -1295.86 1675.14 887.26 -853.812 1231.35 
18766.5 3
15023701 7714.14 -1312.14 1308.86 1068.1 -763.015 1312.64 
15023700 7003.57 -2269.86 1060.43 1143.16 -750.605 1367.56 
15023602 7243 -1717.43 1647.14 1044.49 -893.16 1374.3 
18767 3
15023701 8175 -1709.86 1320.86 954.156 -823.425 1260.33 
15023700 7578.43 -2754.86 1039 1190.18 -1004.14 1557.19 
15023602 7749.71 -2173.57 1688.29 1049.1 -944.395 1411.56 
18767.5 3
15023701 8740.43 -2163.57 1307.71 1142.28 -916.595 1464.56 
15023700 8158.43 -3174.86 1044.86 1171.72 -848.485 1446.67 
15023602 8340.57 -2597 1684.14 1193.65 -855.411 1468.51 
18768 3
15023701 9304.5 -2686.75 1331.25 1097.42 -1017.86 1496.78 
15023700 8769.88 -3620.62 1187.5 1189.58 -867.253 1472.15 
15023602 8899.25 -3067.62 1671.88 1086.92 -915.613 1421.18 
18768.5 3
15023701 9740 -3279.14 1332.14 860.672 -1170.74 1453.06 
15023700 9232.29 -3981.86 1299.29 913.855 -713.898 1159.65 
15023602 9277.43 -3421.57 1673 747.388 -699.499 1023.66 
18769 3
15023701 10145.9 -3667.88 1333.38 798.967 -765.221 1106.3 
15023700 9590.12 -4340.88 1288.62 704.408 -706.728 997.825 
15023602 9637.88 -3826.62 1667 709.54 -797.35 1067.34 
18769.5 3
15023701 10639.3 -4046 1331 950.695 -728.565 1197.76 
15023700 9976 -4734.57 1328.14 743.497 -758.567 1062.17 
15023602 10168.9 -4273.86 1637.14 1023.09 -861.719 1337.63 
18770 3
15023701 11124.1 -4538.29 1284.71 985.482 -1000.58 1404.4 
15023700 10393.4 -5199.29 1348.29 848.432 -944.541 1269.64 
15023602 10702.1 -4824.14 1637.14 1083.91 -1118.47 1557.51 
18770.5 3
15023701 11453.3 -4893.29 1274.86 682.869 -736.515 1004.37 
15023700 10729.9 -5650 1363.86 697.985 -935.092 1166.87 
15023602 11074.1 -5266 1676.43 771.784 -916.716 1198.34 
18771 3
15023701 11859.5 -5406 1261.5 807.583 -1019.31 1300.46 
15023700 11242.2 -6180.62 1238.25 1018.67 -1054.92 1466.48 
15023602 11395.6 -5681.38 1649.5 639.13 -825.795 1044.23 
18771.5 3
15023701 12278 -5997.14 1297.86 822.2 -1161.38 1422.96 
15023700 11766.4 -6678.43 1212.57 1029.82 -978.003 1420.22 
15023602 11762.6 -6130 1593.14 720.916 -881.385 1138.67 
18772 3
15023701 12665.8 -6504.5 1360.62 764.793 -1000.7 1259.49 
15023700 12262 -7228.5 1273.38 977.458 -1084.95 1460.33 
15023602 12200.4 -6657.62 1590.38 863.518 -1040.68 1352.29 
18772.5 3
15023701 13071.4 -6912 1378.29 801.736 -805.336 1136.37 
15023700 12725.6 -7771.86 1327.14 916.149 -1073.83 1411.54 
15023602 12684 -7217.43 1686.57 955.781 -1106.33 1462.01 
18773 3
15023701 13503.9 -7314.29 1360.29 910.376 -846.917 1243.4 
15023700 13021 -8106 1304.86 621.955 -703.459 938.979 
15023602 13192.6 -7666.43 1712.14 1070.68 -945.263 1428.24 
18773.5 3
15023701 13933.4 -7679.88 1314 829.185 -705.771 1088.88 
15023700 13395.8 -8486.38 1294.88 723.456 -734.315 1030.83 
15023602 13697.1 -8101.75 1679 974.042 -840.389 1286.47 
18774 3
15023701 14403 -8118.43 1278.29 920.833 -859.909 1259.91 
15023700 13750.4 -8851.57 1332.14 695.448 -716.071 998.202 
15023602 14080.4 -8465.43 1692 751.576 -713.095 1036.04 
18774.5 3
15023701 14802.8 -8597 1295.22 804.382 -962.92 1254.69 
15023700 14000.7 -9137.78 1319.44 503.497 -575.868 764.94 
15023602 14408.4 -8907 1675.89 659.992 -888.474 1106.79 
18775 3
15023701 14941.7 -8824.8 1334.8 275.094 -451.089 528.354 
15023700 14268.6 -9489.7 1373.4 530.561 -696.876 875.86 
15023602 14585.9 -9155.2 1636.4 351.397 -491.485 604.183 
18775.5 3
15023701 15116.3 -9384.11 1420.33 351.375 -1125.37 1178.95 
15023700 14631 -10039.9 1370.89 729.175 -1107.02 1325.59 
15023602 14635.4 -9170.22 1617.67 99.687 -30.2258 104.169 
18776 3
15023701 15095.8 -9867.44 1447.56 -44.0162 -1034.98 1035.91 
15023700 14916.6 -10513.7 1296.89 611.468 -1014.51 1184.54 
15023602 14577.9 -9201 1611.33 -123.245 -65.9053 139.76 
18776.5 3
15023701 15330.5 -10407.9 1469.5 467.574 -1076.55 1173.71 
15023700 15381.9 -11072.6 1269.12 926.931 -1113.46 1448.79 
15023602 14703.5 -9358 1597.12 250.221 -312.749 400.528 
18777 3
15023701 15614.9 -10736.6 1537.25 573.337 -662.802 876.369 
15023700 15887.6 -11460.2 1253.62 1019.66 -781.502 1284.7 
15023602 14905.1 -9411.38 1641 406.502 -107.611 420.504 
18777.5 2
15023701 15616.9 -10990 1661.38 4.02414 -509.809 509.825 
15023700 16298.8 -11765.2 1253.62 827.213 -613.682 1029.99 
18778 2
15023701 15177.8 -11698.8 1660.75 -869.554 -1403.47 1651.01 
15023700 16952 -11826.1 1560.38 1293.56 -120.545 1299.17 
18778.5 2
15023701 14409.5 -11953.4 1663 -1593.88 -528.268 1679.14 
15023700 17713.6 -12303.6 1590.25 1580.13 -990.664 1865 
18779 1
15023700 18272.9 -12792 1583.88 1103.06 -963.264 1464.45 
18779.5 1
15023700 18875.4 -13164.2 1733.75 1158.65 -715.865 1361.96 
18780 1
15023700 19243.9 -13531.9 1705 704.589 -702.916 995.257 
18780.5 1
15023700 19657.6 -13943.6 1752.12 817.688 -813.735 1153.59 
18781 1
15023700 20061.6 -14280.7 1704.14 866.838 -723.368 1129.01 
18781.5 1
15023700 20489.5 -14607.8 1629.12 840.724 -642.506 1058.13 
18782 1
15023700 20946.4 -14975.2 1577.12 924.848 -743.927 1186.92 
18782.5 1
15023700 21459.1 -15399.2 1514.67 995.604 -823.247 1291.88 
18783 1
15023700 21990.4 -15808.1 1506.86 1002.49 -771.548 1265.02 
18783.5 1
15023700 22408.2 -16194.4 1464.88 875.936 -809.711 1192.85 
18784 1
15023700 22700.5 -16685.6 1429.38 581.014 -976.64 1136.4 
18784.5 1
15023700 23255.1 -16765.9 1511 1083.25 -156.738 1094.53 
18785 1
15023700 23773.6 -16760.4 1600.29 1084.62 11.3942 1084.68 
18785.5 1
15023700 24387.9 -16889.9 1661.62 1246.05 -262.569 1273.42 
18786 1
15023700 24930.6 -17047.1 1626.25 1094.25 -317.036 1139.26 
18786.5 1
15023700 25517.8 -16924.2 1572.38 1167.25 244.284 1192.53 
18787 1
15023700 26148.9 -16998.6 1528.43 1274.96 -150.144 1283.77 
18787.5 1
15023700 26758.6 -17239.1 1556.75 1207.46 -476.344 1298.02 
18788 1
15023700 27288.1 -17450.7 1597.57 1022.24 -408.474 1100.82 
18788.5 1
15023700 27920.8 -17620.8 1624.12 1293.68 -347.721 1339.59 
18789 1
15023700 28482.6 -17768.9 1611.62 1076.39 -283.764 1113.16 
18789.5 1
15023700 28978.1 -17884.4 1661.14 1021.69 -238.255 1049.1 
18790 1
15023700 29584 -18056.2 1650.62 1221.49 -346.414 1269.66 
18790.5 1
15023700 30155.6 -18349.1 1589.29 1185.83 -607.662 1332.46 
18791 1
15023700 30697.8 -18634.1 1492.5 1082.19 -568.827 1222.58 
18791.5 1
15023700 31522.1 -18955.2 1402.75 1570.24 -611.667 1685.17 
18792 1
15023700 32237.6 -19241.1 1454 1460.09 -583.455 1572.35 
18792.5 1
15023700 32839 -19600.4 1631.88 1260.86 -753.107 1468.65 
18793 1
15023700 33240 -19866.1 1652.38 786.275 -521.078 943.266 
18793.5 1
15023700 33653.9 -20122.7 1634.57 798.952 -495.346 940.049 
18794 1
15023700 34191.2 -20232.4 1693 1087.84 -221.985 1110.26 
18794.5 1
15023700 34864 -20365.9 1643.14 1308.85 -259.693 1334.37 
18795 1
15023700 35368.6 -20578.7 1601.14 1066.75 -450.015 1157.78 
18795.5 1
15023700 36042.2 -20762.4 1580.88 1328.75 -362.25 1377.25 
18796 1
15023700 36915.3 -21106.7 1701.57 1691.93 -667.324 1818.78 
18796.5 1
15023700 37305 -21334.3 1708.29 836.297 -488.351 968.441 
18797 1
15023700 37834 -21655.8 1752.62 1019.27 -619.392 1192.71 
18797.5 1
15023700 38467.7 -22038.9 1766 1209.38 -731.121 1413.2 
18798 1
15023700 39055.3 -22424.1 1732.86 1175.14 -770.571 1405.25 
18798.5 1
15023700 39531.7 -22827.9 1687.71 956.684 -810.671 1253.97 
18799 1
15023700 40205 -23174.4 1671.75 1322.76 -680.782 1487.67 
18799.5 1
15023700 40716.7 -23722.7 1648.86 1063.86 -1140 1559.29 
18800 1
15023700 41311.6 -23973.6 1554.75 1241.98 -523.822 1347.93 
18800.5 1
15023700 41941.4 -24071.8 1521.75 1201.81 -187.261 1216.31 
18801 1
15023700 42545.1 -24201.7 1531.29 1263.11 -271.892 1292.04 
18801.5 1
15023700 43001.2 -24511 1543.75 932.734 -632.486 1126.96 
18802 1
15023700 43528.1 -24641.8 1522.12 990.367 -245.771 1020.41 
18802.5 1
15023700 44235.3 -25008.3 1494.86 1479.42 -766.811 1666.33 
18803 1
15023700 45026.4 -25306.9 1431 1563.42 -590.097 1671.07 
18803.5 1
15023700 45081.8 -25879.1 1421 106.49 -1100.48 1105.62 
18804 1
15023700 44850.4 -26611.6 1418 -468.262 -1482.69 1554.87 
