# Supplementary material for: Intrinsic group behaviour II: On the dependence of triad spatial dynamics on social and personal features; and on the effect of social interaction on small group dynamics
Source: PLoS One. 2019 Dec 3;14(12):e0225704. doi: 10.1371/journal.pone.0225704 (PMC6890182; doi:10.1371/journal.pone.0225704)
Supplement: S4 Data Set — (ZIP) [file pone.0225704.s004.zip › set_3_nint/group_traj_triad_noint/traj_3_0217_31.dat]

3 15004103 15004602 15004201 0 0 0 1 1 1 0 13.3333 10 20 1728.45 1731.29 1724.38 
18641.5 1
15004103 44236.2 -23619.4 1085.2 0 0 0 
18642 2
15004201 44835.3 -23743.3 1215 0 0 0 
15004103 43800.2 -23571.9 1101.88 -1079.08 117.636 1085.48 
18642.5 2
15004201 44504.2 -23633.5 1218 -1018.97 337.949 1073.55 
15004103 43225.2 -23753 1208 -1185.74 -373.454 1243.16 
18643 2
15004201 43844.4 -23644.2 1314.38 -1415.86 -23.0687 1416.05 
15004103 42679.8 -23470.8 1368.12 -1170.42 605.687 1317.86 
18643.5 2
15004201 43397.9 -23451 1318 -877.245 379.666 955.879 
15004103 42007.9 -23329 1558.86 -1320.03 278.487 1349.08 
18644 2
15004201 42880.5 -23390.6 1404.75 -1004.58 117.233 1011.39 
15004103 41595.2 -23119.2 1580.12 -801.179 407.282 898.758 
18644.5 2
15004201 42316.6 -23315.3 1431.43 -1125.61 150.378 1135.61 
15004103 41215 -22979.9 1562.57 -758.982 278.229 808.372 
18645 2
15004201 41762.7 -23014.7 1505 -1141.97 619.735 1299.3 
15004103 40863.7 -22791 1592.71 -724.3 389.396 822.338 
18645.5 2
15004201 41174.2 -22808.9 1588.5 -1176.93 411.679 1246.85 
15004103 40421.2 -22485 1649.12 -884.929 612 1075.94 
18646 3
15004602 39600 -22879 1696.67 0 0 0 
15004201 40821.1 -22680.7 1668 -704.805 255.81 749.792 
15004103 40000 -22252.3 1685.86 -840.818 464.5 960.591 
18646.5 3
15004602 39318.2 -22701.9 1688 -757.392 476.142 894.626 
15004201 40453.5 -22421.4 1714.75 -716.653 505.535 877.016 
15004103 39563.4 -21835.1 1768.25 -851.121 813.179 1177.14 
18647 3
15004602 38899.9 -22348.6 1759.71 -833.452 703.792 1090.86 
15004201 39968.6 -22240.4 1752.71 -965.993 360.451 1031.05 
15004103 39137 -21527.4 1773.14 -849.353 612.941 1047.42 
18647.5 3
15004602 38459.2 -21979.9 1776.38 -881.214 737.393 1149.04 
15004201 39485.5 -21875.8 1780.75 -966.143 729.357 1210.53 
15004103 38790.5 -21381.9 1779.5 -693 291.107 751.66 
18648 3
15004602 38089.3 -21672.9 1835 -721.178 598.475 937.161 
15004201 39097 -21665.4 1785.29 -757.31 409.983 861.165 
15004103 38368.1 -21207.3 1794 -823.308 340.33 890.877 
18648.5 3
15004602 37795.4 -21528.6 1812.88 -586.648 287.889 653.48 
15004201 38780.9 -21445.6 1836.75 -630.988 438.73 768.524 
15004103 37948.8 -20950.2 1772.62 -837.111 513.045 981.82 
18649 3
15004602 37408.9 -21330.7 1770.14 -788.812 403.899 886.205 
15004201 38426.1 -21180.9 1848.86 -723.943 540.343 903.362 
15004103 37580.3 -20774.9 1759.57 -751.968 357.945 832.815 
18649.5 3
15004602 37082 -21163.2 1725 -652.409 334.26 733.054 
15004201 38105.4 -20983.6 1829.38 -640.255 393.677 751.604 
15004103 37225.8 -20603.6 1742.88 -707.656 341.781 785.87 
18650 3
15004602 36733.1 -20992.1 1741.86 -690.806 338.826 769.426 
15004201 37691.9 -20805.7 1799.43 -818.847 352.298 891.417 
15004103 36867 -20380 1732.57 -710.396 442.822 837.11 
18650.5 3
15004602 36352.3 -20809.1 1719.29 -793.452 381.25 880.294 
15004201 37324.3 -20579.4 1788.43 -765.774 471.429 899.252 
15004103 36420.9 -20174.1 1707.86 -929.464 428.869 1023.64 
18651 3
15004602 36035.8 -20601.1 1678.25 -629.296 413.554 753.021 
15004201 36860.8 -20365.2 1785.75 -921.542 425.802 1015.16 
15004103 35811.9 -19968.1 1652 -1210.7 409.578 1278.1 
18651.5 3
15004602 35228.7 -20448.4 1654.86 -1567.06 296.498 1594.86 
15004201 36408.9 -20186.4 1722.43 -877.462 347.226 943.666 
15004103 35197.4 -19800.4 1657.71 -1193.1 325.624 1236.74 
18652 3
15004602 34759.4 -20303.8 1688.12 -983.94 303.309 1029.63 
15004201 35949.4 -19985 1701.38 -963.275 422.282 1051.77 
15004103 34822.4 -19695 1641.12 -786.276 221.024 816.751 
18652.5 3
15004602 34287.9 -20155.1 1671.75 -911.992 287.476 956.228 
15004201 35365.6 -19819.2 1680.62 -1129.11 320.6 1173.74 
15004103 34358.5 -19495.5 1672 -897.244 385.88 976.703 
18653 3
15004602 33858 -19942.1 1690.29 -886.34 439.138 989.162 
15004201 34975 -19705.7 1718 -805.412 234.094 838.743 
15004103 34028.4 -19321.7 1651.57 -680.56 358.321 769.126 
18653.5 3
15004602 33425.6 -19788.2 1753.12 -889.66 316.652 944.333 
15004201 34465 -19569.8 1724.12 -1049.38 279.762 1086.03 
15004103 33634.8 -19160.2 1615 -810.038 332.231 875.522 
18654 3
15004602 33004.9 -19600.8 1722.89 -776.266 345.89 849.84 
15004201 33947.2 -19374.9 1725.22 -955.31 359.522 1020.72 
15004103 33154.8 -18923.9 1622 -885.558 436.091 987.111 
18654.5 3
15004602 32579.8 -19352.4 1708.67 -872.918 509.925 1010.94 
15004201 33671.4 -19298.2 1689.22 -566.279 157.426 587.754 
15004103 32709.7 -18740.9 1592.78 -913.986 375.77 988.217 
18655 3
15004602 32209.1 -19206.3 1708.89 -764.261 301.26 821.494 
15004201 33250 -19112.1 1670.44 -868.958 383.734 949.915 
15004103 32410.4 -18567.9 1597.44 -616.953 356.701 712.648 
18655.5 3
15004602 31490.4 -18930 1648.11 -1420.29 546.113 1521.66 
15004201 32774.2 -18977.8 1664.78 -940.272 265.481 977.032 
15004103 31701.6 -18282.7 1521.44 -1400.97 563.68 1510.11 
18656 3
15004602 30895 -18659.6 1584.25 -1212.72 550.662 1331.88 
15004201 32302.5 -18896.6 1649.5 -960.738 165.281 974.851 
15004103 31122.8 -18014.6 1435.25 -1178.83 545.91 1299.1 
18656.5 3
15004602 30477.4 -18515 1511.88 -800.048 277.059 846.663 
15004201 31866.2 -18620.4 1537.62 -835.728 529.215 989.196 
15004103 30585.4 -17879.2 1408.88 -1029.45 259.339 1061.62 
18657 3
15004602 30052.9 -18297.9 1442.12 -861.055 440.416 967.151 
15004201 31477.2 -18365.9 1468.62 -789.047 516.227 942.913 
15004103 30121.9 -17691.9 1465.25 -940.162 380.071 1014.08 
18657.5 3
15004602 29567.9 -18013.2 1520.25 -960.396 563.614 1113.56 
15004201 31056 -18173.8 1432.25 -834.158 380.446 916.82 
15004103 29711.6 -17507.9 1528.62 -812.376 364.356 890.343 
18658 3
15004602 29121.1 -17870.5 1554.38 -874.266 279.354 917.813 
15004201 30071.6 -17915.6 1453.88 -1926.37 505.137 1991.5 
15004103 29239 -17283 1582.12 -924.902 440.068 1024.26 
18658.5 3
15004602 28650.5 -17722.9 1637 -935.636 293.489 980.587 
15004201 29671.5 -17770.5 1528.12 -795.477 288.519 846.184 
15004103 28782.4 -17130.6 1591.75 -907.803 302.932 957.013 
18659 3
15004602 28173.9 -17576.1 1654.43 -1007.7 310.216 1054.37 
15004201 29219.3 -17612.1 1587 -956.056 334.793 1012.98 
15004103 28353.4 -16998 1619.86 -906.863 280.391 949.221 
18659.5 3
15004602 27765.5 -17395.6 1717.5 -819.994 362.486 896.541 
15004201 28707 -17490.2 1688.75 -1028.69 244.765 1057.4 
15004103 27896.8 -16785.5 1637.88 -917.025 426.707 1011.44 
18660 3
15004602 27349.1 -17241 1675.62 -785.613 291.745 838.035 
15004201 28236.2 -17338.1 1711 -888.208 287.028 933.433 
15004103 27425.1 -16614.9 1665.88 -889.858 321.934 946.303 
18660.5 3
15004602 26995.8 -17148.8 1602.33 -734.494 191.615 759.077 
15004201 27924.2 -17217 1713.33 -648.822 251.819 695.976 
15004103 27023.5 -16517.3 1624.67 -834.979 202.789 859.252 
18661 3
15004602 26453.2 -17007.2 1573.75 -1072.3 279.809 1108.21 
15004201 27561 -16982.1 1755.88 -717.721 464.18 854.743 
15004103 26658.4 -16475.1 1615.25 -721.591 83.4157 726.396 
18661.5 3
15004602 26063.9 -16868.3 1536.43 -797.936 284.763 847.226 
15004201 27144.4 -16910.7 1669.57 -853.63 146.333 866.082 
15004103 26172.4 -16313.4 1575.43 -995.792 331.345 1049.47 
18662 3
15004602 25621.2 -16695.1 1525.38 -864.467 338.205 928.27 
15004201 26730.2 -16726.2 1589.88 -808.943 360.282 885.546 
15004103 25668 -16153.9 1599.25 -985.212 311.628 1033.32 
18662.5 3
15004602 25085.7 -16529.3 1548.71 -1075.37 333.011 1125.75 
15004201 26207 -16504.3 1566.29 -1050.7 445.711 1141.33 
15004103 25205 -16008.3 1662.57 -929.719 292.348 974.6 
18663 3
15004602 24830.5 -16447.9 1548.5 -530.591 169.253 556.932 
15004201 25968.9 -16376.9 1580 -495.062 264.887 561.473 
15004103 24916.9 -15895.8 1614.38 -599.012 233.962 643.082 
18663.5 3
15004602 24187.7 -16268 1619.71 -1222.03 341.968 1268.97 
15004201 25828.7 -16315 1593.14 -266.465 117.633 291.275 
15004103 24290.3 -15737.1 1593.86 -1191.23 301.534 1228.81 
18664 3
15004602 23616 -16060.1 1709.29 -1206.15 438.517 1283.39 
15004201 25429.3 -16649.1 1643.29 -842.676 -704.943 1098.66 
15004103 23957 -15626.9 1575.57 -703.134 232.67 740.63 
18664.5 3
15004602 23217.5 -15904.9 1747.25 -792.247 308.684 850.259 
15004201 24810.9 -16722 1684.62 -1229.44 -144.845 1237.95 
15004103 23567.2 -15481.8 1586 -774.851 288.483 826.811 
18665 3
15004602 22804.4 -15763.6 1697.14 -797.435 272.787 842.802 
15004201 24181 -16564.7 1682.86 -1215.97 303.64 1253.31 
15004103 23024 -15257 1566 -1048.75 433.88 1134.95 
18665.5 3
15004602 22378.3 -15639 1649.57 -887.798 259.524 924.953 
15004201 23670.1 -16430.6 1698 -1064.29 279.464 1100.37 
15004103 22472.6 -15038 1558.57 -1148.81 456.25 1236.09 
18666 3
15004602 21863.1 -15433.9 1578.12 -1024.18 407.803 1102.38 
15004201 23134.8 -16259.2 1729.62 -1064.4 340.599 1117.57 
15004103 22048.8 -14871.4 1511.38 -842.587 331.262 905.366 
18666.5 3
15004602 21351.1 -15256.4 1504.14 -1030.15 357.035 1090.26 
15004201 22559.6 -16092.6 1696.29 -1157.3 335.369 1204.91 
15004103 21521.1 -14683.1 1512.86 -1061.58 378.737 1127.12 
18667 3
15004602 20844.1 -14959.2 1560.12 -975.034 571.497 1130.18 
15004201 22116.1 -15874.4 1639.62 -852.782 419.609 950.425 
15004103 21011.6 -14450.9 1536.5 -979.842 446.669 1076.85 
18667.5 3
15004602 20431.1 -14733.3 1613.29 -792.672 433.713 903.568 
15004201 21525.1 -15113.9 1603.14 -1134.32 1459.73 1848.65 
15004103 20593.1 -14233 1564.43 -803.229 418.186 905.569 
18668 3
15004602 20004.4 -14515.7 1650.43 -878.013 447.678 985.557 
15004201 21036.7 -14577.1 1600.71 -1005 1104.35 1493.19 
15004103 20127.7 -14012.9 1620.57 -957.672 452.969 1059.39 
18668.5 3
15004602 19572.1 -14307.4 1643.71 -880.419 424.207 977.287 
15004201 20748.1 -14254.3 1629.29 -587.722 657.55 881.924 
15004103 19570.6 -13777.6 1594.14 -1134.71 479.197 1231.75 
18669 3
15004602 19214.9 -14115.9 1609.29 -750.6 402.461 851.69 
15004201 20263.1 -14227.3 1637.43 -1018.91 56.7227 1020.49 
15004103 19268.1 -13588 1584.29 -635.354 398.259 749.857 
18669.5 3
15004602 18820.5 -13882.8 1605.25 -782.455 462.514 908.93 
15004201 19715.1 -14191.9 1643.75 -1087.34 70.2594 1089.6 
15004103 18881.1 -13339.6 1579.5 -767.893 492.808 912.424 
18670 3
15004602 18426.1 -13574.6 1612.57 -758.379 592.651 962.483 
15004201 19205.1 -13830.1 1666.71 -980.735 695.639 1202.4 
15004103 18494.4 -13005.9 1604.57 -743.647 641.861 982.342 
18670.5 3
15004602 18008.9 -13213.3 1613.14 -853.345 738.826 1128.74 
15004201 18877.9 -13555.4 1648.57 -669.296 561.788 873.821 
15004103 18128.9 -12703.4 1587.71 -747.59 618.463 970.251 
18671 3
15004602 17573.7 -12887.7 1585.29 -893.517 668.524 1115.93 
15004201 18557.9 -13311.1 1622.29 -657.084 501.613 826.665 
15004103 17735 -12407.1 1545.71 -808.742 608.39 1012.03 
18671.5 3
15004602 17081.3 -12481.4 1534.71 -958.032 790.439 1242.02 
15004201 18172.4 -12958.1 1617.14 -749.861 686.77 1016.83 
15004103 17377.7 -11979 1517.71 -695.108 832.963 1084.9 
18672 3
15004602 16615.4 -11995.1 1534.62 -918.956 959.179 1328.35 
15004201 18074.5 -12529.9 1618.62 -193.153 844.71 866.512 
15004103 16894.2 -11480 1563.25 -953.578 984.221 1370.4 
18672.5 3
15004602 16201.3 -11504.3 1638.71 -784.26 929.62 1216.25 
15004201 17648.4 -12077.7 1602 -806.953 856.365 1176.66 
15004103 16448.9 -10979.4 1615 -843.547 948.052 1269.01 
18673 3
15004602 15866.9 -11091.4 1658 -701.108 865.529 1113.86 
15004201 17205 -11744 1587.57 -929.62 699.611 1163.46 
15004103 16193.4 -10586.3 1620 -535.49 824.199 982.88 
18673.5 3
15004602 15570.6 -10679.1 1712.29 -613.428 853.594 1051.15 
15004201 16441.4 -11298 1609.71 -1580.89 923.395 1830.81 
15004103 15861.7 -10214 1649 -686.779 770.778 1032.36 
18674 3
15004602 15314.2 -10264.1 1717.12 -495.786 802.742 943.504 
15004201 16069.5 -10756.2 1645.38 -719.398 1047.87 1271.05 
15004103 15550.8 -9781 1675.5 -601.478 837.524 1031.13 
18674.5 3
15004602 15039.7 -9877.43 1764.57 -539.363 759.718 931.71 
15004201 15780.6 -10367.3 1683.29 -567.64 764.173 951.933 
15004103 15283.1 -9389.14 1676.14 -525.751 769.857 932.252 
18675 3
15004602 14765.3 -9480 1752 -575.322 833.184 1012.52 
15004201 15559.7 -9963.14 1698.86 -463.013 847.26 965.521 
15004103 14986.4 -8996.29 1655.57 -622.043 823.6 1032.11 
18675.5 3
15004602 14355.1 -8854.71 1704.71 -849.157 1294.59 1548.23 
15004201 15230.6 -9506.71 1716.29 -681.455 944.987 1165.07 
15004103 14747.9 -8516.43 1635.29 -493.937 993.493 1109.51 
18676 3
15004602 13965.7 -8264.57 1687.57 -763.585 1157.14 1386.38 
15004201 14876.7 -9115.14 1722.14 -693.838 767.787 1034.85 
15004103 14443.7 -7950.71 1604.57 -596.359 1109.24 1259.39 
18676.5 3
15004602 13772.9 -7924.43 1672.14 -391.191 689.945 793.129 
15004201 14551.6 -8695.14 1696.43 -659.519 851.927 1077.38 
15004103 14222.6 -7388.86 1603.29 -448.566 1139.67 1224.77 
18677 3
15004602 13492 -7473.29 1696 -539.073 865.917 1020.01 
15004201 14229.4 -8277.86 1676 -618.316 800.932 1011.83 
15004103 13969.1 -6916.29 1587.14 -486.427 907.047 1029.25 
18677.5 3
15004602 13214.1 -7046.57 1709.29 -560.196 860.311 1026.62 
15004201 13927.1 -7790.57 1684.86 -609.447 982.431 1156.11 
15004103 13774.1 -6509 1594.43 -393.145 821.141 910.404 
18678 3
15004602 13030.9 -6651.43 1670.14 -369.528 796.659 878.189 
15004201 13590.7 -7393.71 1669 -678.283 800.115 1048.93 
15004103 13489.6 -6200.29 1621.86 -573.733 622.408 846.499 
18678.5 3
15004602 12795.7 -6286 1731.43 -475.036 738.24 877.871 
15004201 13366.9 -6991.29 1641.71 -452.237 812.987 930.304 
15004103 13142.6 -5762.43 1623 -701.01 884.56 1128.65 
18679 3
15004602 12320.8 -5871.38 1718 -918.693 801.983 1219.5 
15004201 13202.4 -6559.75 1636.88 -318.147 834.692 893.268 
15004103 12793.2 -5348.12 1615.25 -675.67 801.361 1048.19 
18679.5 3
15004602 11778.9 -5479.71 1661.14 -1050.18 759.032 1295.77 
15004201 12960.9 -6213.86 1654.14 -468.058 670.335 817.574 
15004103 12395.9 -4825.14 1610.43 -770.141 1013.53 1272.93 
18680 3
15004602 11286.9 -5036.43 1661.71 -1006.13 906.515 1354.28 
15004201 12498.6 -5806.14 1626.29 -945.37 833.772 1260.52 
15004103 11982.6 -4321.14 1619.14 -845.165 1030.67 1332.89 
18680.5 3
15004602 10912.6 -4601.71 1650 -773.318 898.17 1185.21 
15004201 12045.3 -5310.86 1600 -936.541 1023.32 1387.19 
15004103 11624.1 -3963 1582.29 -740.555 739.965 1046.89 
18681 3
15004602 10625.1 -4222.71 1667.57 -580.664 765.657 960.937 
15004201 11526.1 -4900.29 1619.29 -1048.77 829.437 1337.12 
15004103 11286.9 -3575.14 1586.57 -681.385 783.55 1038.38 
18681.5 3
15004602 10253.5 -3786.75 1658.62 -724.45 849.833 1116.71 
15004201 11069.1 -4517.62 1581.38 -890.873 745.927 1161.92 
15004103 10792.4 -3299.5 1603.88 -963.903 537.316 1103.55 
18682 3
15004602 9898.86 -3419.86 1665.86 -684.639 708.287 985.089 
15004201 10715.9 -4130 1600.57 -681.984 748.311 1012.46 
15004103 10335.4 -2976.14 1633.71 -882.136 624.242 1080.67 
18682.5 3
15004602 9524.14 -3028.14 1757.14 -755.472 789.747 1092.9 
15004201 10344.1 -3689 1650 -749.424 889.113 1162.82 
15004103 10034.7 -2756.43 1664.29 -606.279 442.972 750.865 
18683 3
15004602 9297 -2822.57 1688 -465.457 421.253 627.777 
15004201 9965.71 -3340 1663.14 -775.468 715.164 1054.9 
15004103 9696 -2465 1663.29 -694.087 597.19 915.637 
18683.5 3
15004602 8955.25 -2463.88 1726.25 -668.787 701.95 969.541 
15004201 9673.25 -3107 1738.5 -572.337 455.969 731.763 
15004103 9463 -2200.25 1683.12 -455.969 518.102 690.172 
18684 3
15004602 8537.43 -2014.57 1735 -837.317 900.408 1229.57 
15004201 9418.86 -2793.71 1681.43 -509.805 627.827 808.745 
15004103 9198.57 -1817.14 1688.29 -529.917 767.75 932.873 
18684.5 3
15004602 8241 -1641.29 1680 -606.193 763.365 974.781 
15004201 9127.29 -2440 1713.71 -596.261 723.342 937.417 
15004103 8761 -1304.57 1653.71 -894.829 1048.2 1378.21 
18685 3
15004602 7965.14 -1232.71 1654.71 -555.045 822.075 991.908 
15004201 8832.43 -2121.57 1762.86 -593.274 640.701 873.197 
15004103 8474.43 -911.286 1648.57 -576.602 791.319 979.11 
18685.5 3
15004602 7593.43 -777.286 1698.14 -746.414 914.515 1180.45 
15004201 8508.43 -1702.43 1731.43 -650.602 841.652 1063.8 
15004103 8175.86 -663.571 1663.86 -599.541 497.418 779.021 
18686 3
15004602 7230.14 -425.286 1649.43 -708.159 686.16 986.055 
15004201 8131.43 -1286.86 1736.71 -734.893 810.081 1093.75 
15004103 7920.86 -286.571 1648.43 -497.076 734.893 887.216 
18686.5 3
15004602 6907 -41 1629.71 -646.286 768.571 1004.18 
15004201 7804.43 -886.429 1700.71 -654 800.857 1033.97 
15004103 7550 216 1647.14 -741.714 1005.14 1249.18 
18687 3
15004602 6694.57 426.143 1642.57 -423.164 930.563 1022.26 
15004201 7450.14 -402.857 1687.86 -705.748 963.29 1194.16 
15004103 7271 697.429 1651.43 -555.777 959.021 1108.43 
18687.5 3
15004602 6418.14 845.571 1615.86 -538.847 817.6 979.196 
15004201 7135.71 85.4286 1654.57 -612.921 951.824 1132.1 
15004103 6968.43 1082.86 1687.14 -589.808 751.323 955.175 
18688 3
15004602 6293 1071 1562 -258.027 464.801 531.618 
15004201 6843.67 475.167 1644.83 -602.16 803.584 1004.16 
15004103 6827.83 1526.67 1657.67 -289.887 915.071 959.891 
18688.5 3
15004602 6075.43 1355.43 1526.57 -464.896 607.753 765.175 
15004201 6643.86 904 1610.57 -426.943 916.311 1010.89 
15004103 6542.43 2046.71 1613 -609.839 1111.21 1267.56 
18689 3
15004602 5796.14 1874.86 1529.86 -540.204 1004.7 1140.72 
15004201 6495.14 1291.43 1530.57 -287.649 749.378 802.689 
15004103 6297 2460.29 1612.43 -474.717 799.945 930.198 
18689.5 3
15004602 5487.57 2273.29 1566.86 -629.738 813.12 1028.46 
15004201 6365.86 1664.71 1474.29 -263.848 761.808 806.205 
15004103 6103.14 2839.29 1645 -395.627 773.469 868.778 
18690 3
15004602 5143.14 2513.14 1543.86 -683.39 475.907 832.772 
15004201 6119.14 2065.86 1443.14 -489.512 795.918 934.403 
15004103 5926.86 3214.86 1639.57 -349.773 745.181 823.187 
18690.5 3
15004602 4878 2750.43 1531.86 -515.842 461.645 692.25 
15004201 5741.43 2355.57 1404 -734.853 563.646 926.124 
15004103 5799.86 3475.71 1623.71 -247.082 507.504 564.455 
18691 3
15004602 4669.14 3027 1496 -401.648 531.868 666.487 
15004201 5392 2641.43 1401.29 -671.978 549.725 868.189 
15004103 5699.71 3681.14 1603 -192.582 395.055 439.496 
18691.5 3
15004602 4473.29 3287.14 1551.14 -390.154 518.213 648.664 
15004201 5161.29 2802.57 1424.71 -459.59 321.002 560.594 
15004103 5534.86 3706.14 1617.14 -328.401 49.8008 332.155 
18692 3
15004602 4283.17 3533.33 1568.17 -395.258 511.831 646.683 
15004201 5066.83 2968.5 1431.67 -196.367 344.966 396.94 
15004103 5510.67 3792.67 1610.67 -50.2921 179.883 186.781 
18692.5 3
15004602 4087.71 3769.86 1624.43 -400.517 484.68 628.752 
15004201 4880.29 3096.86 1435.14 -382.27 263.027 464.019 
15004103 5397.57 3965.86 1587.43 -231.753 354.899 423.866 
18693 3
15004602 3952 3978.86 1646 -270.887 417.166 497.4 
15004201 4665.29 3209.57 1459.57 -429.142 224.979 484.539 
15004103 5167.43 4211 1629.43 -459.367 489.307 671.148 
18693.5 3
15004602 3887.86 4116.57 1721.29 -127.521 273.786 302.027 
15004201 4535 3357 1521.14 -259.017 293.099 391.148 
15004103 4984.43 4581.57 1698.86 -363.817 736.723 821.659 
18694 3
15004602 3658.43 4081.71 1708 -445.492 -67.6838 450.605 
15004201 4438.29 3497.57 1548.71 -187.795 272.954 331.317 
15004103 4761.43 4618 1819.14 -433.01 70.7351 438.749 
18694.5 3
15004602 3501.86 4225.43 1700 -313.77 288.005 425.909 
15004201 4310.43 3645.29 1573.43 -256.227 296.021 391.51 
15004103 4576.57 4724.86 1867 -370.455 214.143 427.895 
18695 3
15004602 3365.43 4366.86 1718.86 -273.953 283.993 394.591 
15004201 4233.29 3857 1636.57 -154.905 425.129 452.471 
15004103 4457.71 4836.71 1876.57 -238.669 224.613 327.74 
18695.5 3
15004602 3180.57 4430.71 1699.29 -376.491 130.055 398.321 
15004201 4201 4111 1631 -65.755 517.312 521.474 
15004103 4288.29 4893.29 1853.29 -345.068 115.217 363.795 
18696 3
15004602 3065 4566.14 1706.86 -239.278 280.39 368.609 
15004201 4196.71 4301.14 1684.29 -8.87311 393.671 393.77 
15004103 4059.71 5014.43 1850.14 -473.233 250.813 535.59 
18696.5 3
15004602 2970.86 4700.14 1730.29 -189.422 269.618 329.506 
15004201 4059.29 4413.14 1748.71 -276.516 225.352 356.714 
15004103 3863.29 5138.43 1849.71 -395.229 249.497 467.391 
18697 3
15004602 2883.12 4895.25 1737.5 -169.695 377.383 413.781 
15004201 4104.12 4561.75 1767.5 86.7298 287.441 300.241 
15004103 3671 5297.88 1850.75 -371.926 308.407 483.16 
18697.5 3
15004602 2722.71 5115.71 1728.14 -311.477 428.086 529.411 
15004201 4105.57 4670.14 1763.71 2.8086 210.472 210.49 
15004103 3556 5404 1852.57 -223.301 206.068 303.854 
18698 3
15004602 2684.88 5246.88 1690.12 -77.223 267.675 278.592 
15004201 3926.38 4649.38 1791.5 -365.707 -42.3834 368.155 
15004103 3418.5 5535 1853 -280.612 267.347 387.579 
18698.5 3
15004602 2453.43 5248.71 1697.86 -445.089 3.53709 445.103 
15004201 3750.43 4590.71 1811.29 -338.359 -112.809 356.668 
15004103 3235.14 5655.14 1853 -352.61 231.044 421.563 
18699 3
15004602 2185.43 5278 1715.14 -565.401 61.7842 568.767 
15004201 3865.43 4688.29 1833.86 242.616 205.847 318.175 
15004103 3164.14 5669.43 1853 -149.789 30.1386 152.791 
18699.5 3
15004602 2053.57 5276.43 1723.86 -257.533 -3.0692 257.552 
15004201 3958 4580.14 1791.29 180.804 -211.217 278.033 
15004103 3177.29 5697.43 1852.86 25.6696 54.6875 60.4124 
18700 3
15004602 2084.71 5274.29 1760.71 60.0055 -4.12882 60.1474 
15004201 4169.43 4604.57 1725.43 407.377 47.0685 410.087 
15004103 3157.29 5705.14 1852.57 -38.5356 14.8637 41.3029 
18700.5 3
15004602 2107.71 5484.57 1792.57 47.1311 430.913 433.483 
15004201 4146.71 4684.57 1703.43 -46.5457 163.934 170.414 
15004103 2880.14 5723.14 1847.43 -567.916 36.8852 569.112 
18701 3
15004602 1877.57 5729.71 1793.29 -457.54 487.362 668.479 
15004201 4126.57 4779.14 1699.57 -40.0454 188.015 192.232 
15004103 2543.71 5667.29 1819.57 -668.844 -111.048 678 
18701.5 3
15004602 1581.57 6123 1736.43 -589.641 783.438 980.536 
15004201 4073.14 4848.43 1691.57 -106.431 138.019 174.29 
15004103 2289.43 5535.57 1780.71 -506.545 -262.379 570.465 
18702 3
15004602 1546.71 6615.71 1736.29 -68.8876 973.744 976.177 
15004201 3895 5142.57 1698.86 -352.061 581.31 679.609 
15004103 2130 5290.57 1788.71 -315.076 -484.19 577.679 
18702.5 3
15004602 1388 6887.71 1746 -328.601 563.147 652.007 
15004201 3822.29 4906.43 1727.57 -150.547 -488.909 511.562 
15004103 2118.14 5307.43 1842.71 -24.549 34.9009 42.67 
18703 2
15004201 3651.43 4730 1788.29 -350.117 -361.534 503.278 
15004103 2022.14 5438.57 1864.14 -196.721 268.735 333.043 
18703.5 2
15004201 3465.57 4807.29 1799 -384.002 159.681 415.88 
15004103 1924 5552.57 1929 -202.774 235.537 310.798 
18704 2
15004201 3320.12 4950.88 1782.38 -281.873 278.274 396.092 
15004103 1975 5590.75 1903 98.8372 73.9895 123.464 
18704.5 2
15004201 3124.71 5148.71 1757.29 -367.313 371.878 522.697 
15004103 2481.14 5587.86 1883.71 951.396 -5.4377 951.412 
18705 2
15004201 3037.5 5239.17 1750.67 -183.996 190.828 265.085 
15004103 2680.83 5631.5 1880.67 421.288 92.0735 431.232 
18705.5 2
15004201 2993.75 5362.62 1749.38 -88.7424 250.423 265.682 
15004103 2600.12 5653.12 1881 -163.709 43.8641 169.483 
18706 2
15004201 2991.17 5571 1750 -5.20833 420.111 420.143 
15004103 2475.67 5582.67 1881 -250.924 -142.053 288.343 
18706.5 2
15004201 2890.14 5665 1753.71 -205.751 191.446 281.043 
15004103 2190 5749.14 1873.86 -581.806 339.055 673.392 
18707 2
15004201 2393 5669.14 1751.57 -1027.15 8.55962 1027.19 
15004103 1959.71 6015.29 1829.86 -475.797 549.882 727.154 
18707.5 2
15004201 2204.12 5847.62 1751.12 -360.448 340.615 495.925 
15004103 1673.25 6318 1823.12 -546.688 577.699 795.364 
18708 2
15004201 1856.71 6517.71 1769 -666.815 1286.16 1448.74 
15004103 812.714 7204 1781.29 -1651.7 1700.58 2370.67 
18708.5 2
15004201 1435.43 6910.57 1789.14 -858.016 800.116 1173.19 
15004103 663.286 7439 1769.57 -304.335 478.615 567.179 
18709 2
15004201 1243.14 7128.86 1768.29 -382.278 433.968 578.329 
15004103 594 7588.14 1735.86 -137.745 296.507 326.94 
18709.5 2
15004201 1067.71 7349 1744.71 -342.634 429.967 549.79 
15004103 530.571 7853.43 1693.71 -123.884 518.136 532.74 
18710 2
15004201 964.429 7587.29 1683.86 -209.504 483.338 526.79 
15004103 425 8123.86 1669.14 -214.141 548.537 588.854 
18710.5 2
15004201 915.286 7926.71 1646.14 -98.0895 677.502 684.566 
15004103 305.286 8504.14 1662.57 -238.951 759.053 795.776 
18711 2
15004201 855.571 8247.86 1628.57 -124.146 667.657 679.101 
15004103 323.286 8811.57 1648.71 37.422 639.145 640.239 
18711.5 2
15004201 935.875 8582.38 1626.62 159.332 663.726 682.583 
15004103 296.375 9194.62 1665.38 -53.3943 760.027 761.9 
18712 2
15004201 876 8899 1628 -132.174 698.951 711.339 
15004103 231 9637.33 1733.67 -144.316 977.281 987.879 
18712.5 2
15004201 770.143 9336.14 1642.14 -185.389 765.574 787.701 
15004103 241.143 9949.57 1754.43 17.7633 546.827 547.115 
18713 2
15004201 782.571 9763.43 1716 25.5207 877.383 877.754 
15004103 254.857 10344.9 1761.71 28.1608 811.675 812.163 
18713.5 2
15004201 732.571 10090.4 1808.43 -101.42 663.286 670.995 
15004103 349.571 10719.7 1790.57 192.118 760.359 784.255 
18714 2
15004201 663.111 10348.6 1791.33 -131.057 487.032 504.357 
15004103 369.111 10979.4 1797.67 36.8673 490.057 491.442 
18714.5 2
15004201 736.667 10689.9 1778.44 153.882 714.086 730.479 
15004103 323.556 11133.8 1797.78 -95.3045 322.873 336.645 
18715 2
15004201 851.333 10986.4 1778.89 232.119 600.315 643.628 
15004103 415.667 11152.3 1798 186.46 37.5619 190.205 
