# Supplementary material for: Intrinsic group behaviour II: On the dependence of triad spatial dynamics on social and personal features; and on the effect of social interaction on small group dynamics
Source: PLoS One. 2019 Dec 3;14(12):e0225704. doi: 10.1371/journal.pone.0225704 (PMC6890182; doi:10.1371/journal.pone.0225704)
Supplement: S4 Data Set — (ZIP) [file pone.0225704.s004.zip › set_3_nint/group_traj_triad_noint/traj_3_0217_30.dat]

3 12595301 12595201 12595203 0 0 0 1 1 1 0 20 20 20 1699.24 1723.53 1683.89 
11392 1
12595201 8211.43 890.571 1532.29 0 0 0 
11392.5 2
12595203 8339.33 987.333 1574.67 0 0 0 
12595201 8129.38 257.5 1616.38 -186.063 -1435.54 1447.54 
11393 2
12595203 8336.43 657.286 1553.14 -9.021 -1024.99 1025.03 
12595201 8344.43 -298.857 1652.71 454.659 -1176.23 1261.04 
11393.5 3
12595301 9279.6 -253.8 1450.4 0 0 0 
12595203 8361.44 275.667 1533 48.4804 -739.572 741.159 
12595201 8689.22 -963.556 1681.67 668.205 -1288.18 1451.17 
11394 3
12595301 9152.12 -514.5 1456.88 -327.699 -670.18 746.008 
12595203 8634.38 21.625 1513.88 533.067 -496.175 728.252 
12595201 9067.12 -1503.88 1683.12 738.091 -1055.31 1287.81 
11394.5 3
12595301 9060.88 -519.625 1500.5 -195.396 -10.9743 195.704 
12595203 8994.38 -422 1515.12 770.878 -949.946 1223.38 
12595201 9380.38 -1913 1700.75 670.771 -876.071 1103.37 
11395 3
12595301 9114.67 -1015.56 1483.56 106.098 -978.167 983.904 
12595203 9591.78 -1235.44 1532 1178.31 -1604.43 1990.63 
12595201 9785 -2430.44 1682 798.077 -1020.6 1295.59 
11395.5 3
12595301 9823.38 -1800.5 1494.12 1406.17 -1557.43 2098.31 
12595203 10175.9 -1895.75 1668 1158.92 -1310.13 1749.16 
12595201 10032.8 -2935.12 1688 491.567 -1001.35 1115.5 
11396 3
12595301 10422.3 -2574.11 1664.78 1163.03 -1502.16 1899.76 
12595203 10502.8 -2562.22 1698.67 634.763 -1294.12 1441.41 
12595201 10340.1 -3414 1676.11 596.818 -929.854 1104.91 
11396.5 3
12595301 10809.9 -3144.38 1716.12 767.409 -1129.24 1365.32 
12595203 11020 -3160.38 1750.12 1024.2 -1184.46 1565.87 
12595201 10718.1 -3920.12 1635.75 748.542 -1002.23 1250.91 
11397 3
12595301 11170.9 -3631.62 1667.88 738.241 -996.421 1240.1 
12595203 11661.5 -3711.38 1775.88 1311.86 -1126.79 1729.34 
12595201 11072.5 -4548.38 1616.62 724.693 -1284.76 1475.06 
11397.5 3
12595301 11627.4 -4108.62 1707.5 963.08 -1006.33 1392.92 
12595203 11727.1 -4128.5 1776 138.449 -880.011 890.835 
12595201 11457.2 -5043.75 1663.75 811.709 -1045.09 1323.29 
11398 3
12595301 11947.2 -4581 1698.56 617.466 -911.921 1101.3 
12595203 11910.8 -4491.33 1778.44 354.542 -700.45 785.067 
12595201 11958.1 -5512.33 1678.44 966.913 -904.601 1324.09 
11398.5 3
12595301 12378.1 -5162.12 1644.38 854.966 -1153.03 1435.42 
12595203 12230.6 -5039.25 1725.62 634.618 -1087.14 1258.81 
12595201 12485 -6123.5 1746 1045.41 -1212.63 1601.05 
11399 3
12595301 13213.1 -5962.62 1624.5 1735.97 -1664.24 2404.84 
12595203 12717 -5657.88 1715.25 1011.17 -1286.12 1636.03 
12595201 12831.6 -6588.38 1716.88 720.634 -966.476 1205.57 
11399.5 3
12595301 13971.3 -6589.89 1618.44 1480.88 -1225.12 1921.96 
12595203 13262.7 -6184.67 1791.67 1065.76 -1028.89 1481.37 
12595201 13246.4 -6932.56 1691.11 810.194 -672.228 1052.76 
11400 3
12595301 14274.4 -6979.56 1614.22 593.172 -762.557 966.099 
12595203 13563.9 -6529.44 1750.22 589.476 -674.712 895.945 
12595201 13716.2 -7363.22 1656.44 919.33 -842.792 1247.18 
11400.5 3
12595301 14697.1 -7422.67 1616.78 827.136 -867.145 1198.37 
12595203 13874.8 -6864.11 1705.89 608.393 -654.925 893.907 
12595201 14142.4 -7694.11 1630.67 834.094 -647.532 1055.94 
11401 3
12595301 15256.4 -7772.38 1604.25 1136.72 -710.789 1340.65 
12595203 14215.1 -7246.5 1687 691.763 -777.213 1040.48 
12595201 14641.5 -8084.75 1625.88 1014.34 -793.981 1288.14 
11401.5 3
12595301 15629.4 -8180.89 1598.56 780.48 -854.632 1157.39 
12595203 14646 -7606.56 1687.78 901.412 -753.254 1174.71 
12595201 15121 -8499.67 1645 1003.14 -868.026 1326.56 
11402 3
12595301 15987 -8493.7 1700.2 683.663 -598.109 908.366 
12595203 15196.2 -8052.5 1686.5 1052.01 -852.666 1354.16 
12595201 15501.3 -8974.7 1665.7 727.151 -908.286 1163.5 
11402.5 3
12595301 16314.1 -8875.25 1729.25 667.602 -778.673 1025.68 
12595203 15560.9 -8408.5 1654.75 744.235 -726.531 1040.06 
12595201 15835.1 -9389 1703.12 681.276 -845.51 1085.83 
11403 3
12595301 16630.4 -9190.67 1700.44 639.029 -637.205 902.435 
12595203 15946.2 -8816.78 1658.44 778.479 -824.804 1134.17 
12595201 16179.2 -9769.33 1704 695.146 -768.35 1036.14 
11403.5 3
12595301 17064.2 -9785.75 1692.88 867.611 -1190.17 1472.84 
12595203 16308.2 -9160.75 1622.88 724.056 -687.944 998.761 
12595201 16557.8 -10292.9 1689.75 757.056 -1047.08 1292.1 
11404 3
12595301 17464.4 -10374.2 1695.78 790.898 -1162.99 1406.44 
12595203 16704.7 -9569.33 1598.33 783.432 -807.477 1125.07 
12595201 16995.1 -10875.8 1674.56 864.35 -1151.98 1440.2 
11404.5 3
12595301 17816.9 -10840.1 1716.11 677.778 -895.94 1123.43 
12595203 17085.2 -10135.6 1652.78 731.838 -1088.89 1311.97 
12595201 17445.6 -11306.7 1671.67 866.239 -828.632 1198.75 
11405 3
12595301 18186.6 -11257.2 1713.88 740.954 -835.95 1117.06 
12595203 17440.2 -10726.1 1717.38 711.479 -1183.51 1380.9 
12595201 17884.9 -11753 1677.62 880.4 -894.456 1255.05 
11405.5 3
12595301 18980.8 -11801.1 1685.22 1624.03 -1112.19 1968.36 
12595203 17748.2 -10913.8 1607.33 629.8 -383.748 737.503 
12595201 18611.2 -12310.4 1709.78 1485.37 -1139.97 1872.39 
11406 3
12595301 19571.8 -12077.8 1671.67 1134.36 -531.03 1252.5 
12595203 18107.3 -11334.4 1570.67 689.273 -807.422 1061.62 
12595201 19022 -12601.4 1711.89 788.441 -558.541 966.234 
11406.5 3
12595301 19873.9 -12401.8 1633.12 609.067 -653.17 893.081 
12595203 18894.8 -11955.4 1592.62 1587.53 -1251.88 2021.75 
12595201 19435.1 -12899.2 1707.25 832.913 -600.414 1026.76 
11407 3
12595301 20260.5 -12747.2 1622.88 790.644 -706.544 1060.34 
12595203 19665.5 -12187 1705 1576.18 -473.671 1645.81 
12595201 19818.4 -13251.5 1674 783.742 -720.348 1064.5 
11407.5 3
12595301 20581 -13079.4 1664.11 647.475 -671.1 932.523 
12595203 19907 -12427.6 1693.89 487.879 -485.971 688.617 
12595201 20184.7 -13591.7 1632.89 739.983 -687.205 1009.86 
11408 3
12595301 21033.2 -13412.7 1668.11 863.02 -635.92 1072.01 
12595203 20313.4 -12787.1 1691.89 775.657 -686.175 1035.61 
12595201 20765.9 -14047.6 1623.56 1109.2 -870.017 1409.7 
11408.5 3
12595301 21492.2 -13725.8 1666.62 940.631 -641.564 1138.59 
12595203 20682.4 -13255.6 1723.75 756.005 -960.069 1222 
12595201 21232 -14350.9 1612.62 955.146 -621.556 1139.58 
11409 3
12595301 22019.7 -14075.1 1652 1044.39 -691.804 1252.73 
12595203 21207.1 -13627.9 1725.44 1039.08 -737.156 1274.01 
12595201 21717.3 -14633.7 1580 961.056 -559.983 1112.3 
11409.5 3
12595301 22510.4 -14413.9 1608.88 1011.77 -698.482 1229.45 
12595203 21544.8 -13945.5 1726.38 696.163 -654.868 955.769 
12595201 22297.9 -14959 1560.38 1196.99 -670.79 1372.13 
11410 3
12595301 23127 -14696.7 1585.33 1263.58 -579.491 1390.12 
12595203 22085.7 -14255 1638.11 1108.44 -634.221 1277.05 
12595201 22939.1 -15321.1 1580.67 1314.01 -742.031 1509.05 
11410.5 3
12595301 23867.8 -14937.4 1591.11 1466.89 -476.788 1542.43 
12595203 22728.1 -14546.2 1569.22 1272.17 -576.678 1396.77 
12595201 23483.8 -15585.2 1601.22 1078.55 -522.992 1198.66 
11411 3
12595301 24439.7 -15264.8 1622.56 1121.35 -641.83 1292.04 
12595203 23499.2 -14810.1 1643 1511.98 -517.429 1598.07 
12595201 24047.4 -15704.6 1612.56 1105.23 -233.987 1129.73 
11411.5 3
12595301 24947.5 -15419 1623.88 1036.39 -314.739 1083.13 
12595203 24078.5 -15058.8 1678.5 1182.2 -507.426 1286.5 
12595201 24641.6 -15933.6 1633 1212.61 -467.489 1299.61 
11412 3
12595301 25473.2 -15582.6 1636.89 1043.1 -324.515 1092.41 
12595203 24691.2 -15207.2 1679.11 1215.72 -294.588 1250.9 
12595201 25201.1 -16205.8 1666.78 1110.09 -539.986 1234.46 
11412.5 3
12595301 26108.1 -15926.9 1602.12 1267.27 -687.264 1441.63 
12595203 25153.1 -15378.6 1614.75 921.962 -342.121 983.392 
12595201 25778.8 -16484.6 1638.12 1152.97 -556.581 1280.28 
11413 3
12595301 26786.6 -16312.9 1566.56 1338.13 -761.369 1539.57 
12595203 25837.9 -15628 1559.78 1350.62 -491.864 1437.39 
12595201 26521.8 -16830.7 1669.22 1465.54 -682.528 1616.68 
11413.5 3
12595301 27494.6 -16618.9 1619.11 1364.16 -589.595 1486.12 
12595203 26433.2 -15882.2 1572.67 1147.08 -489.831 1247.29 
12595201 27164.2 -17130.7 1715.78 1237.85 -578.035 1366.16 
11414 3
12595301 27983.9 -16854.4 1674.5 1023.68 -492.649 1136.06 
12595203 27072.9 -16210.5 1647.62 1338.19 -686.774 1504.13 
12595201 27719.4 -17361.6 1713.75 1161.41 -483.176 1257.91 
11414.5 3
12595301 28599.2 -17048 1688.56 1238.12 -389.588 1297.97 
12595203 27625.4 -16626.4 1781.11 1111.81 -836.91 1391.6 
12595201 28291.8 -17592.4 1664.89 1151.72 -464.425 1241.83 
11415 3
12595301 29128.8 -17263.9 1676.12 1048.57 -427.475 1132.36 
12595203 28216.9 -16870.6 1748.5 1171.15 -483.526 1267.04 
12595201 28858.6 -17859.1 1632.12 1122.47 -528.08 1240.49 
11415.5 3
12595301 29695.6 -17375.4 1687.88 1178.53 -231.809 1201.12 
12595203 28825.8 -17106.5 1728.88 1265.85 -490.385 1357.52 
12595201 29526.5 -18006.6 1597.62 1388.51 -306.653 1421.97 
11416 3
12595301 29757.8 -17330.8 1677 120.218 86.2616 147.964 
12595203 29191.6 -17329.7 1720 707.554 -431.657 828.831 
12595201 30179.4 -18175.7 1538.22 1262.95 -326.966 1304.59 
11416.5 3
12595301 30135.9 -17367.5 1653.38 742.824 -72.1458 746.319 
12595203 29555.5 -17488.8 1686.5 715.019 -312.541 780.342 
12595201 30921.5 -18360.2 1479.62 1457.87 -362.639 1502.3 
11417 3
12595301 30744.2 -17707.8 1603 1272.75 -711.82 1458.28 
12595203 30188.9 -17801.1 1662.62 1325.05 -653.504 1477.44 
12595201 31597.4 -18185.1 1435 1413.96 366.37 1460.66 
11417.5 3
12595301 31406.8 -18075.9 1538.44 1291.48 -717.62 1477.46 
12595203 30796.7 -18066.1 1660.67 1184.78 -516.542 1292.48 
12595201 32370.3 -18454 1444.22 1506.74 -524.123 1595.3 
11418 3
12595301 31933 -18442.6 1527.38 1067.39 -743.887 1301.03 
12595203 31327.2 -18188.4 1662.25 1076.23 -248 1104.44 
12595201 33044.4 -18754.5 1607.5 1367.22 -609.533 1496.94 
11418.5 3
12595301 32725.7 -18744 1650.67 1621 -616.309 1734.2 
12595203 31662 -18052.8 1662.11 684.56 277.295 738.59 
12595201 33685.4 -18879.1 1631.67 1310.98 -254.828 1335.52 
11419 3
12595301 33385.4 -18855.2 1669.88 1322.06 -222.946 1340.73 
12595203 31627.1 -18112.9 1663 -69.8898 -120.435 139.245 
12595201 34317.4 -19014.8 1674.38 1266.39 -271.821 1295.24 
11419.5 3
12595301 34024.6 -18875.2 1675.89 1250.84 -39.0846 1251.45 
12595203 31313.3 -17926.3 1663 -614.074 365.052 714.388 
12595201 35003.7 -19219.2 1636.67 1343.04 -400.141 1401.38 
11420 3
12595301 34464.4 -19021.8 1693 852.363 -283.969 898.422 
12595203 31084.9 -17824.1 1663 -442.749 198.078 485.038 
12595201 35522.4 -19324.4 1663.62 1005.25 -203.784 1025.7 
11420.5 3
12595301 34989.5 -19101.4 1664.88 1098.59 -166.579 1111.15 
12595203 31008 -17909.4 1663 -160.826 -178.347 240.152 
12595201 36014.8 -19541.8 1639.12 1030.07 -454.759 1125.99 
11421 3
12595301 35689.1 -19280.1 1635.5 1402.05 -358.216 1447.09 
12595203 30798.4 -18017.6 1663 -420.09 -216.934 472.796 
12595201 36666.2 -19797.6 1633.25 1305.61 -512.776 1402.7 
11421.5 2
12595301 36366.7 -19445.9 1670.44 1339.02 -327.597 1378.51 
12595201 37345 -19996 1710.67 1341.4 -392.045 1397.52 
11422 2
12595301 37098.5 -19645.1 1635.5 1375.63 -374.504 1425.69 
12595201 38092.4 -20173.1 1787.5 1404.84 -332.942 1443.75 
11422.5 2
12595301 37783.5 -19787.2 1666.5 1412.37 -293.041 1442.45 
12595201 38773.2 -20391.2 1787.62 1403.87 -449.742 1474.15 
11423 2
12595301 38361.4 -20016.4 1667.75 1181.75 -468.558 1271.25 
12595201 39293 -20609 1744.62 1062.88 -445.297 1152.39 
11423.5 2
12595301 39036.4 -20183.3 1707.11 1326.27 -328.012 1366.23 
12595201 39848.7 -20829.9 1703.33 1091.68 -433.966 1174.78 
11424 2
12595301 39570.2 -20422.4 1704.88 1046.68 -468.709 1146.83 
12595201 40384 -21090.9 1652.75 1049.67 -511.737 1167.77 
11424.5 2
12595301 39979.1 -20640 1646.88 866.261 -461.07 981.322 
12595201 41114.5 -21321.6 1667.62 1547.67 -488.877 1623.05 
11425 2
12595301 40804.4 -20910.4 1580.89 1644.06 -538.734 1730.08 
12595201 41823 -21508.7 1678 1411.35 -372.593 1459.71 
11425.5 2
12595301 41580.4 -21247.2 1536.12 1530.44 -664.311 1668.39 
12595201 42277.9 -21740.6 1705.5 897.189 -457.512 1007.11 
11426 2
12595301 42150.6 -21534.4 1653.88 1170.94 -589.579 1311 
12595201 42868.2 -21905.5 1688.12 1212.27 -338.552 1258.66 
11426.5 2
12595301 42650.1 -21750.4 1649.62 979.412 -423.529 1067.06 
12595201 43515.2 -21983.5 1521.5 1268.63 -152.941 1277.81 
11427 2
12595301 43114.5 -21945.2 1643.88 943.852 -396.087 1023.59 
12595201 44155.2 -22297 1487 1300.81 -637.195 1448.49 
11427.5 2
12595301 43721.7 -22168.7 1650.22 1202.31 -442.409 1281.12 
12595201 44773.6 -22658.6 1577.89 1224.37 -715.952 1418.33 
11428 2
12595301 44409 -22439.5 1691.88 1326.9 -522.844 1426.19 
12595201 45392.5 -22783.9 1640.88 1194.87 -241.929 1219.12 
11428.5 2
12595301 44971.4 -22490 1720.88 1171.61 -105.208 1176.33 
12595201 46029.8 -22890.4 1685.12 1327.6 -221.875 1346.02 
11429 2
12595301 45375.1 -22683.1 1697.38 825.665 -394.939 915.259 
12595201 46496 -22985.4 1715.5 953.476 -194.274 973.067 
11429.5 2
12595301 46013.9 -22942.6 1771.12 1295.64 -526.369 1398.48 
12595201 46962.2 -23190.1 1692.38 945.74 -415.314 1032.91 
11430 2
12595301 46307.3 -23072.2 1763.22 572.044 -252.626 625.343 
12595201 47216.2 -23658.2 1686.44 495.073 -912.47 1038.12 
11430.5 2
12595301 46517.9 -23297.2 1738.75 405.668 -433.58 593.766 
12595201 47474.8 -23997.8 1693.75 498.127 -654.196 822.255 
11431 1
12595301 47082 -23647.1 1736.25 1126 -698.353 1324.98 
11431.5 1
12595301 46987.9 -24322.9 1726.88 -196.914 -1413.7 1427.35 
11432 1
12595301 46267.8 -24029.8 1718.44 -1431.6 582.698 1545.65 
11432.5 1
12595301 45819 -23636.6 1676.71 -919.627 805.751 1222.68 
11433 1
12595301 45357.3 -23321.8 1609.44 -892.972 608.885 1080.81 
11433.5 1
12595301 44750.1 -23041.4 1584.38 -1172.22 541.318 1291.17 
11434 1
12595301 44145.5 -22880.5 1559.38 -1228.91 326.982 1271.67 
11434.5 1
12595301 43603.4 -22650 1736.38 -1151.01 489.384 1250.73 
11435 1
12595301 42975.5 -22630.5 1610.38 -1260.79 39.1566 1261.4 
11435.5 1
12595301 42233.7 -22337.9 1641.56 -1421.14 560.558 1527.7 
11436 1
12595301 41619.2 -22101.6 1606.75 -1197.69 460.553 1283.19 
11436.5 1
12595301 41119 -21950.5 1614.5 -1059.85 320.18 1107.16 
11437 1
12595301 40615 -21729.7 1577.11 -974.855 427.144 1064.33 
11437.5 1
12595301 40033 -21375.8 1582.38 -1127.91 685.885 1320.08 
11438 1
12595301 39697.9 -21165.4 1647 -699.635 439.196 826.064 
11438.5 1
12595301 39220.8 -20994.9 1692.38 -973.724 347.959 1034.03 
11439 1
12595301 38725.4 -20829.7 1717.44 -971.187 323.938 1023.79 
11439.5 1
12595301 38206.4 -20853.5 1715.5 -1005.95 -46.1886 1007.01 
11440 1
12595301 37633.6 -20530.8 1715.5 -1145.5 645.5 1314.85 
11440.5 1
12595301 37041 -20275 1714.75 -1221.91 527.32 1330.84 
11441 1
12595301 36509.1 -20070 1712.12 -1070.17 412.475 1146.91 
11442.5 1
12595301 36026.9 -19690.6 1709 -994.367 782.327 1265.23 
11443 1
12595301 37330.4 -20026.9 1057 857.014 -221.107 885.077 
11443.5 1
12595301 36817.4 -20003.2 1235.38 -1053.39 48.5113 1054.5 
11444 1
12595301 36614.9 -20089.1 1651.75 -407.445 -172.787 442.568 
11444.5 1
12595301 36202.9 -19927.3 1682.11 -786.233 308.763 844.687 
11445 1
12595301 35924.5 -19722 1661 -545.861 402.614 678.279 
11445.5 1
12595301 35287.9 -19437.9 1650.71 -1309.96 584.656 1434.51 
11446 1
12595301 34672.1 -19188 1672.25 -1233.93 500.716 1331.65 
11446.5 1
12595301 34130 -18985 1670.22 -1036.57 388.145 1106.86 
11447 1
12595301 33677.4 -18886.8 1638.5 -905.25 196.5 926.331 
11447.5 1
12595301 33285.7 -18734.6 1620.56 -831.653 323.13 892.221 
11448 1
12595301 32846.9 -18672.8 1618.5 -872.349 122.874 880.96 
11448.5 1
12595301 32227.1 -18632.5 1618.75 -1239.5 80.5 1242.11 
11449 1
12595301 31571.8 -18417.1 1615.56 -1277.48 419.861 1344.71 
11449.5 1
12595301 30751.9 -18147.3 1624.71 -1630.06 536.432 1716.06 
11450 1
12595301 30133.8 -17840.2 1622.12 -1309.55 650.499 1462.21 
11450.5 1
12595301 29733.9 -17603.2 1617.5 -796.564 472.112 925.961 
11451 1
12595301 29502.9 -17399.2 1625.12 -453.831 400.786 605.468 
11451.5 1
12595301 29145 -17212.1 1643 -696.255 364.056 785.689 
11452 1
12595301 28937.3 -17080.1 1693.29 -416.261 264.493 493.184 
11452.5 1
12595301 28716.1 -17011 1712.38 -445.889 139.401 467.171 
11453 1
12595301 28604.7 -17042.7 1710 -226.906 -64.5912 235.92 
11453.5 1
12595301 28545 -16952.1 1711 -121.866 184.876 221.428 
11454 1
12595301 28509.7 -16905.4 1723.71 -71.5735 94.7189 118.72 
11454.5 1
12595301 28549.4 -16952.6 1751.38 79.8002 -94.9626 124.04 
11455 1
12595301 28536.8 -17003.6 1714 -24.8524 -100.394 103.424 
11455.5 1
12595301 28575.5 -17065.8 1678.5 75.5361 -121.101 142.728 
11456 1
12595301 28685.6 -17257.8 1682.75 215.088 -375 432.305 
11456.5 1
12595301 28761.5 -17343.6 1649.38 149.951 -169.713 226.468 
11457 1
12595301 28809.9 -17375.6 1629.12 95.0393 -62.8684 113.951 
11457.5 1
12595301 28799.1 -17401.4 1618.71 -22.2659 -53.5344 57.9802 
11458 1
12595301 28827.1 -17391.4 1619.75 55.9643 20.1071 59.4668 
11458.5 1
12595301 28876.1 -17196.9 1643.14 100.653 399.421 411.908 
11459 1
12595301 28969.1 -17187.1 1637.75 194.117 20.3176 195.178 
11459.5 1
12595301 28955.9 -17111.6 1630.88 -25.8789 147.461 149.715 
11460 1
12595301 29045.2 -17058.8 1663.75 171.875 101.683 199.701 
11460.5 1
12595301 29094.7 -16983.4 1668.57 100.13 152.473 182.411 
11461 1
12595301 29050.2 -16937.9 1644 -89.6457 91.8419 128.341 
11461.5 1
12595301 28745.8 -17171.1 1648.62 -600.592 -460.059 756.548 
11462 1
12595301 28575.9 -17163 1676.14 -343.913 16.4474 344.306 
11462.5 1
12595301 28491 -17128.9 1685.38 -170.396 68.5241 183.658 
11463 1
12595301 28449.6 -17062.5 1684 -78.9599 126.67 149.265 
11463.5 1
12595301 28398.4 -16997.3 1674.71 -106.659 135.863 172.728 
11464 1
12595301 28445 -16925.5 1745.62 96.6212 148.933 177.529 
11464.5 1
12595301 28454.4 -16907.8 1698.25 18.3105 34.668 39.2064 
11465 1
12595301 28519 -16883.9 1666.29 124.04 45.8596 132.246 
11465.5 1
12595301 28615.1 -16979.1 1647.75 193.022 -191.301 271.76 
11466 1
12595301 28682.6 -17221.4 1669.14 138.494 -497.543 516.459 
11466.5 1
12595301 28732 -17251.4 1642.38 97.1092 -58.8338 113.541 
11467 1
12595301 28737.1 -17074.5 1636.38 10.049 346.814 346.959 
11467.5 1
12595301 28870 -16738.4 1639.71 271.728 687.263 739.03 
11468 1
12595301 28828 -16407.8 1622.38 -87.8661 691.796 697.354 
11468.5 1
12595301 28570.6 -16482.8 1595.88 -483.788 -140.977 503.91 
11469 1
12595301 28545.4 -16598.1 1583.86 -51.5264 -235.977 241.537 
11469.5 1
12595301 28359 -16609.2 1678.12 -382.81 -22.8073 383.489 
11470 1
12595301 28244.5 -16788.9 1706.75 -224.07 -351.517 416.859 
11470.5 1
12595301 28178.5 -16859.8 1664.12 -129.412 -138.971 189.895 
11471 1
12595301 28084.8 -16674.2 1734.88 -183.824 363.725 407.538 
11471.5 1
12595301 28087.6 -16498.6 1762.29 5.6092 349.262 349.307 
11472 1
12595301 27976.2 -16401.4 1685.5 -231.92 202.493 307.88 
11472.5 1
12595301 27888.4 -16335.3 1665.43 -183.343 137.973 229.459 
11473 1
12595301 27763.1 -16196.2 1662.12 -257.826 286.082 385.12 
11473.5 1
12595301 27514.6 -16112.1 1652.25 -476.967 161.468 503.557 
11474 1
12595301 27347.8 -16072.5 1650.12 -318.464 75.6202 327.319 
11474.5 1
12595301 27271.9 -16076.2 1629.25 -150.248 -7.42574 150.431 
11475 1
12595301 27217.7 -16235.7 1660.57 -112.367 -330.839 349.4 
11475.5 1
12595301 27104.1 -16281 1669.88 -233.243 -92.9891 251.096 
11476 1
12595301 27002.6 -16209 1698.38 -204.225 144.869 250.39 
11476.5 1
12595301 27027 -16008.5 1763.75 46.5172 382.634 385.451 
11477 1
12595301 27029.4 -15960.1 1715.43 5.07009 100.954 101.082 
11477.5 1
12595301 26986.8 -15952.2 1639.5 -88.3614 16.3413 89.8598 
11478 1
12595301 26864.8 -15808.5 1604.5 -232.824 274.332 359.813 
11478.5 1
12595301 26756.4 -15661.5 1601.75 -211.257 286.55 356.006 
11479 1
12595301 26485.9 -15582 1632.29 -547.607 160.931 570.765 
11479.5 1
12595301 26327.8 -15565.8 1639.62 -334.265 34.3552 336.025 
11480 1
12595301 26035.2 -15470.1 1666.62 -567.961 185.68 597.542 
11480.5 1
12595301 25821.1 -15400.1 1629.12 -418.213 136.719 439.993 
11481 1
12595301 25580.4 -15281.4 1798.88 -467.476 230.583 521.25 
11481.5 1
12595301 25321.3 -15208.7 1742.57 -526.604 147.684 546.921 
11482 1
12595301 25162 -15072.8 1664.62 -317.936 271.386 418.011 
11482.5 1
12595301 25024 -14976.7 1642.14 -267.442 186.116 325.829 
11483 1
12595301 24866.7 -14866.7 1666.43 -324.3 226.804 395.741 
11483.5 1
12595301 24747.7 -14804.4 1648.29 -246.377 128.956 278.085 
11484 1
12595301 24610.1 -14777.1 1653.5 -267.683 53.1198 272.903 
11484.5 1
12595301 24442.9 -14687 1637.14 -341.363 183.929 387.761 
11485 1
12595301 24206.4 -14585.2 1622.88 -475.819 204.728 517.994 
11485.5 1
12595301 23981.1 -14501.6 1615.14 -450.464 167.357 480.548 
11486 1
12595301 23765.8 -14445.2 1614.5 -433.386 113.323 447.957 
11486.5 1
12595301 23473.4 -14337.6 1617.71 -586.991 216.222 625.548 
11487 1
12595301 23228.1 -14294.5 1566 -492.577 86.4888 500.113 
11487.5 1
12595301 22994.8 -14241.4 1511.25 -443.679 100.998 455.029 
11488 1
12595301 22807 -14130.2 1539.75 -365.984 216.618 425.286 
11488.5 1
12595301 22619 -14015.6 1518.14 -387.629 236.451 454.054 
11489 1
12595301 22370 -13891.1 1554 -511.294 255.537 571.594 
11489.5 1
12595301 22067 -13720.6 1590.5 -586.074 329.787 672.489 
11490 1
12595301 21835.3 -13486.9 1628.29 -476.778 481.004 677.261 
11490.5 1
12595301 21713.8 -13242.2 1670.25 -253.199 509.598 569.035 
11491 1
12595301 21593 -12849.9 1730.88 -238.636 775.445 811.333 
11491.5 1
12595301 21647.6 -12414.4 1707.5 109.909 876.258 883.124 
11492 1
12595301 21775.8 -12163.5 1673.88 258.317 505.796 567.941 
11492.5 1
12595301 22048.1 -11942.2 1650.25 542.58 440.737 699.029 
11493 1
12595301 22361.4 -11890.2 1650.62 616.634 102.362 625.072 
11493.5 1
12595301 22321.2 -11953 1653.75 -77.6112 -121.373 144.066 
11494 1
12595301 22198.1 -11814.6 1654 -245.723 276.305 369.762 
11494.5 1
12595301 22051.1 -11987.5 1654 -289.976 -341.082 447.686 
11495 1
12595301 21968.3 -12130.6 1654 -170.101 -293.781 339.473 
11495.5 1
12595301 21802.6 -12011.2 1654 -348.027 250.675 428.906 
11496 1
12595301 21726.1 -11866.6 1654 -152.087 287.525 325.271 
11496.5 1
12595301 21703.1 -11769.8 1654 -44.0613 185.584 190.743 
11497 1
12595301 21780.3 -11744.9 1654 154.321 49.7857 162.153 
11497.5 1
12595301 21845.6 -11706.9 1654 135.278 78.638 156.474 
11498 1
12595301 21840.8 -11648.4 1654 -9.35701 112.284 112.673 
11498.5 1
12595301 21778.8 -11688.8 1654 -121.331 -79.0117 144.79 
11499 1
12595301 21577.5 -11965 1654 -409.045 -561.484 694.681 
