# Supplementary material for: Intrinsic group behaviour II: On the dependence of triad spatial dynamics on social and personal features; and on the effect of social interaction on small group dynamics
Source: PLoS One. 2019 Dec 3;14(12):e0225704. doi: 10.1371/journal.pone.0225704 (PMC6890182; doi:10.1371/journal.pone.0225704)
Supplement: S4 Data Set — (ZIP) [file pone.0225704.s004.zip › set_3_nint/group_traj_triad_noint/traj_3_0217_29.dat]

3 12593301 12592500 12592400 0 0 0 1 2 1 0 10 10 10 1608.35 1673.58 1519.12 
11364 1
12592400 29662.9 -18028.5 1436.5 0 0 0 
11364.5 1
12592400 29282.8 -17730.8 1470.12 -739.543 579.28 939.409 
11365 1
12592400 28693.5 -17543.9 1549.12 -1162.23 368.59 1219.28 
11365.5 2
12592500 27112.8 -17769.8 1455.2 0 0 0 
12592400 28030.6 -17549.6 1587.43 -1361.25 -11.697 1361.3 
11366 2
12592500 26667.2 -17465.6 1465 -1026.61 700.864 1243.04 
12592400 27484.8 -17469 1620.88 -1089.46 160.821 1101.27 
11366.5 2
12592500 26085.1 -17296 1455.43 -1195.29 348.306 1245.01 
12592400 26977.3 -17294.3 1567.14 -1042.02 358.756 1102.05 
11367 2
12592500 25617.2 -16974.5 1456.88 -921.049 632.874 1117.52 
12592400 26491.5 -17136.8 1591.88 -956.271 310.11 1005.3 
11367.5 2
12592500 25140.8 -16672.1 1485.25 -954.91 605.962 1130.95 
12592400 25988.9 -17044.2 1575.25 -1007.26 185.371 1024.18 
11368 2
12592500 24832.5 -16288.1 1562.12 -616.5 768 984.833 
12592400 25454.6 -16826.4 1558.38 -1068.5 435.75 1153.94 
11368.5 2
12592500 24423.9 -16020.4 1589.5 -828.854 543.103 990.939 
12592400 24917 -16628 1555.88 -1090.52 402.383 1162.39 
11369 2
12592500 23954.9 -15777.5 1648.38 -907.157 469.778 1021.58 
12592400 24442.9 -16373.6 1587.5 -917.07 492.021 1040.72 
11369.5 2
12592500 23177.8 -16162.9 1619.5 -1503.14 -745.406 1677.82 
12592400 24034.2 -16256.6 1596.38 -790.377 226.306 822.138 
11370 2
12592500 22421.6 -16176.2 1555.88 -1494.32 -26.4328 1494.55 
12592400 23516.1 -16111.1 1586.5 -1023.96 287.549 1063.57 
11370.5 2
12592500 21963 -15829.8 1505.5 -915.419 691.617 1147.31 
12592400 23051.4 -16029.2 1565.75 -927.645 163.423 941.93 
11371 2
12592500 21543.5 -15662 1427.75 -832.341 332.837 896.422 
12592400 22632.2 -15928.8 1546.12 -831.597 199.405 855.17 
11371.5 2
12592500 21168.1 -15483.3 1382 -775.531 369.244 858.947 
12592400 22212 -15817.6 1539.86 -868.285 229.708 898.156 
11372 2
12592500 20731.4 -15245 1371.12 -908.041 495.396 1034.39 
12592400 21736 -15643.4 1469.75 -989.605 362.155 1053.79 
11372.5 2
12592500 20227 -14915.9 1405.62 -987.035 644.08 1178.59 
12592400 21270.9 -15500.9 1432.75 -910.225 278.865 951.985 
11373 3
12593301 20079 -14047 1664 0 0 0 
12592500 19803.1 -14650 1440.5 -832.76 522.348 983.024 
12592400 20784.2 -15301 1446.5 -956.041 392.682 1033.54 
11373.5 3
12593301 19924.7 -13952.7 1639.29 -591.133 361.248 692.776 
12592500 19419.9 -14426.4 1435 -785.385 458.138 909.242 
12592400 20353.4 -15042.1 1524.43 -882.831 530.445 1029.93 
11374 3
12593301 19617.8 -13677 1653 -658.722 591.662 885.425 
12592500 19069.6 -14089.1 1456.62 -751.571 723.827 1043.45 
12592400 19862.4 -14715.4 1550.38 -1053.76 701.219 1265.75 
11374.5 3
12593301 19341 -13289.2 1702.56 -524.148 734.428 902.283 
12592500 18694.2 -13725.2 1462 -710.99 689.21 990.211 
12592400 19400.1 -14342.1 1559.22 -875.5 706.939 1125.28 
11375 3
12593301 18947 -13034.9 1684 -754.789 487.255 898.401 
12592500 18351.8 -13329.5 1436.5 -656.077 758.089 1002.56 
12592400 19018 -13917.1 1563.5 -732.014 814.15 1094.84 
11375.5 3
12593301 18660.1 -12746.9 1647.29 -596.377 598.79 845.112 
12592500 18096.1 -12930.1 1428.43 -531.408 830.264 985.765 
12592400 18678 -13564.1 1572.71 -706.861 733.851 1018.92 
11376 3
12593301 18206.4 -12399.1 1583 -894.869 685.89 1127.49 
12592500 17633.7 -12641 1399.11 -912.182 570.301 1075.79 
12592400 18290.6 -13232.7 1571.44 -764.19 653.799 1005.7 
11376.5 3
12593301 17693.6 -12031.6 1549.86 -1031.94 739.516 1269.56 
12592500 17046.4 -12286.4 1359.57 -1181.57 713.423 1380.24 
12592400 17927 -12877.6 1556.29 -731.5 714.477 1022.53 
11377 3
12593301 16977.8 -11593.8 1639.22 -1440.23 880.873 1688.25 
12592500 16430.4 -11944.8 1400.33 -1239.4 687.426 1417.28 
12592400 17566.9 -12444.7 1517.78 -724.57 871.036 1133.01 
11377.5 3
12593301 16491.4 -11205 1648.38 -935.39 747.65 1197.47 
12592500 16001.8 -11595.2 1494.12 -824.412 672.169 1063.7 
12592400 17172.8 -11976.4 1553 -757.959 900.561 1177.08 
11378 3
12593301 16255.5 -10899.5 1631.62 -485.34 628.601 794.162 
12592500 15765.2 -11280 1503.5 -486.626 648.663 810.905 
12592400 16696.4 -11571.4 1601.62 -980.195 833.333 1286.56 
11378.5 3
12593301 16026.6 -10537.5 1621.12 -460.513 728.37 861.74 
12592500 15490.9 -10898.5 1491.12 -552.062 767.606 945.511 
12592400 16227.1 -11200.1 1590.38 -944.165 746.982 1203.92 
11379 3
12593301 15624.6 -10156.2 1621.5 -812.121 770.202 1119.26 
12592500 15046.5 -10552.5 1523.12 -897.727 698.99 1137.76 
12592400 15815.5 -10896 1609.38 -831.566 614.394 1033.92 
11379.5 3
12593301 15202.8 -9810.62 1673.75 -832.101 681.706 1075.69 
12592500 14692.2 -10193.4 1536 -698.718 708.333 994.959 
12592400 15428.1 -10537.6 1645 -764.053 706.854 1040.87 
11380 3
12593301 14703.8 -9328.75 1651.25 -968.932 935.68 1346.97 
12592500 14288.9 -9714.12 1542.88 -783.252 930.583 1216.33 
12592400 15060.8 -10106.5 1660.25 -713.35 837.136 1099.85 
11380.5 3
12593301 14378.6 -9022.75 1643.38 -655.494 616.935 900.156 
12592500 13867.2 -9321.88 1514.88 -850.05 790.827 1161.03 
12592400 14701.5 -9762.25 1663.25 -724.294 694.052 1003.15 
11381 3
12593301 14070.9 -8707.25 1661.38 -647.895 664.211 927.87 
12592500 13546.4 -9005.38 1507.25 -675.526 666.316 948.848 
12592400 14315.1 -9406.75 1657 -813.421 748.421 1105.35 
11381.5 3
12593301 13746.6 -8376.88 1653.38 -655.051 667.424 935.172 
12592500 13173.9 -8659.88 1475.12 -752.525 697.98 1026.39 
12592400 13905 -9136.62 1656 -828.535 545.707 992.102 
11382 3
12593301 13418 -8022.75 1645.25 -658.567 709.669 968.164 
12592500 12872.8 -8311.25 1465.88 -603.457 698.647 923.184 
12592400 13520.5 -8700.62 1596.62 -770.541 873.747 1164.98 
11382.5 3
12593301 13074.2 -7657.12 1626.38 -700.102 744.654 1022.08 
12592500 12594.2 -7905.88 1500.25 -567.21 825.611 1001.68 
12592400 13159.5 -8391.38 1564.75 -735.234 629.837 968.124 
11383 3
12593301 12770.8 -7209.56 1667.11 -568.3 838.145 1012.65 
12592500 12255.7 -7475.67 1536 -634.051 805.634 1025.22 
12592400 12912.7 -7924.89 1601.33 -462.235 873.569 988.324 
11383.5 3
12593301 12493 -6811.25 1680.5 -550.055 788.724 961.585 
12592500 11863.1 -7128 1527.25 -777.31 688.449 1038.35 
12592400 12558.6 -7465.88 1650.75 -701.073 908.938 1147.9 
11384 3
12593301 12170.5 -6482.62 1688.25 -673.278 686.065 961.243 
12592500 11463.2 -6695.25 1516.5 -834.812 903.445 1230.09 
12592400 12257.2 -7077.38 1639.5 -629.175 811.065 1026.49 
11384.5 3
12593301 11699.2 -6050.12 1680.38 -965.676 886.27 1310.73 
12592500 11013.5 -6132.5 1506.62 -921.619 1153.18 1476.21 
12592400 11941.5 -6710.12 1622.75 -647.029 752.561 992.469 
11385 3
12593301 11169 -5424.78 1616.56 -1037.67 1223.77 1604.49 
12592500 10720.4 -5762.11 1466 -573.494 724.831 924.271 
12592400 11544.3 -6209.89 1598.67 -777.234 978.936 1249.96 
11385.5 3
12593301 10825.9 -5000.75 1594.38 -646.186 798.546 1027.24 
12592500 10406.5 -5399.38 1431.62 -591.232 683.119 903.442 
12592400 11148.2 -5775.12 1562.75 -745.92 818.764 1107.6 
11386 3
12593301 10604.1 -4771.5 1527.7 -439.158 453.96 631.617 
12592500 10101.3 -5026.8 1444.4 -604.356 737.772 953.706 
12592400 10812 -5552.8 1546.6 -665.842 440.248 798.225 
11386.5 3
12593301 10397.4 -4488.38 1537.23 -451.344 618.156 765.394 
12592500 9925.15 -4736.15 1445.77 -384.599 634.599 742.045 
12592400 10557 -5273.23 1555.31 -556.769 610.413 826.193 
11387 3
12593301 10039.6 -3993.55 1589.73 -715.497 989.678 1221.23 
12592500 9546.55 -4357 1464.36 -757.217 758.308 1071.64 
12592400 10138.2 -4741 1565 -837.636 1064.46 1354.52 
11387.5 3
12593301 9726.78 -3614.22 1603.89 -612.248 742.316 962.226 
12592500 9128 -3916.67 1499.67 -819.071 861.709 1188.87 
12592400 9853.89 -4316.56 1571.67 -556.346 830.615 999.721 
11388 3
12593301 9313.62 -3142.38 1671.75 -844.893 964.923 1282.54 
12592500 8852 -3502.88 1514.38 -564.417 846.2 1017.16 
12592400 9520.12 -3916.25 1617 -682.544 818.621 1065.84 
11388.5 3
12593301 8896.12 -2671.38 1717.75 -853.783 963.19 1287.12 
12592500 8514.88 -3030.75 1518.38 -689.417 965.491 1186.37 
12592400 9207.25 -3481.25 1636 -639.826 889.571 1095.77 
11389 3
12593301 8669.12 -2405.88 1702.75 -457.661 535.282 704.259 
12592500 8187.62 -2689.88 1540.62 -659.778 687.248 952.689 
12592400 8903 -3120.5 1632.5 -613.407 727.319 951.452 
11389.5 3
12593301 8384.12 -2089.88 1679.75 -568.862 630.739 849.374 
12592500 7904.75 -2433.5 1545.38 -564.621 511.727 762.011 
12592400 8654.38 -2756.75 1649.75 -496.257 726.048 879.441 
11390 3
12593301 7914.44 -1470.44 1625.67 -906.719 1195.81 1500.7 
12592500 7453.67 -2082.33 1557.22 -870.817 677.928 1103.59 
12592400 8372.22 -2372.67 1643.33 -544.696 741.474 920.042 
11390.5 3
12593301 7547.43 -1127.71 1607.14 -723.897 675.996 990.454 
12592500 7148.57 -1722.29 1532.29 -601.766 710.153 930.827 
12592400 8035.29 -2039.14 1629.71 -664.569 657.838 935.095 
11391 3
12593301 7181.67 -798.111 1623.44 -728.609 656.58 980.8 
12592500 6704 -1263.11 1514.22 -885.6 914.69 1273.16 
12592400 7710.44 -1690.89 1638.67 -647.094 693.733 948.681 
11391.5 3
12593301 6730.5 -368.375 1640.5 -895.172 852.651 1236.26 
12592500 6142 -640.625 1467.38 -1115.08 1235.09 1663.99 
12592400 7441.25 -1374.12 1641.25 -534.116 628.5 824.798 
11392 3
12593301 6453.56 110.222 1600.44 -549.493 949.598 1097.12 
12592500 5835.89 -207.889 1477.56 -607.363 858.603 1051.71 
12592400 6877.44 -807.667 1604.78 -1118.66 1123.93 1585.75 
11392.5 3
12593301 6156 555.5 1558.62 -595.111 890.556 1071.1 
12592500 5548.88 231 1463.5 -574.028 877.778 1048.81 
12592400 6418.5 -228 1598.5 -917.889 1159.33 1478.71 
11393 3
12593301 5860.43 980.429 1545.57 -624.887 898.369 1094.33 
12592500 5305.57 706.143 1442.14 -514.384 1004.53 1128.57 
12592400 6173.14 111.714 1587.29 -518.725 718.212 885.948 
11393.5 3
12593301 5572.33 1495.22 1490.56 -558.324 997.662 1143.27 
12592500 5056.89 1172.67 1444.78 -481.943 904.116 1024.55 
12592400 5806.33 572.111 1572.56 -710.871 892.242 1140.8 
11394 3
12593301 5309.5 1984.25 1470.75 -513.346 955.132 1084.34 
12592500 4717.88 1635.62 1432.62 -662.137 904.215 1120.73 
12592400 5517.38 980.75 1568.25 -564.372 798.123 977.505 
11394.5 3
12593301 5078 2427.12 1428.5 -495.717 948.34 1070.09 
12592500 4486.75 1984.38 1424.75 -494.914 746.788 895.898 
12592400 5241.75 1451.38 1538.88 -590.203 1007.76 1167.87 
11395 3
12593301 4870.33 2704.33 1446 -409.599 546.762 683.169 
12592500 4113.33 2460.89 1422 -736.522 939.87 1194.08 
12592400 5061.56 2013.44 1525.33 -355.413 1108.62 1164.2 
11395.5 3
12593301 4591.88 3186.88 1449.25 -552.497 957.424 1105.4 
12592500 3782 2964.25 1414 -657.407 998.732 1195.68 
12592400 4841.88 2340.75 1533.25 -435.874 649.416 782.13 
11396 3
12593301 4293.11 3782.78 1466.44 -580.124 1157.09 1294.38 
12592500 3550.67 3373.44 1439.78 -449.191 794.552 912.735 
12592400 4630.56 2850.89 1566.67 -410.329 990.561 1072.19 
11396.5 3
12593301 3980.25 4063.12 1536.25 -619.527 555.143 831.864 
12592500 3388.88 3832.62 1461.62 -320.38 909.268 964.06 
12592400 4341 3292.5 1560.62 -573.377 874.477 1045.69 
11397 3
12593301 3883.5 4472.75 1535.38 -197.853 837.679 860.727 
12592500 3207.5 4253.62 1503.88 -370.91 860.941 937.44 
12592400 4193.12 3724.12 1614.62 -302.403 882.669 933.034 
11397.5 3
12593301 3713.88 4803.62 1713.25 -357.859 698.049 784.433 
12592500 3104.38 4683.25 1505.75 -217.563 906.382 932.128 
12592400 4235.88 4108.88 1609.12 90.1899 811.709 816.704 
11398 3
12593301 3588.44 5076.67 1752 -242.144 527.107 580.065 
12592500 3012.22 5198 1535.67 -177.901 993.726 1009.52 
12592400 4249.33 4501.89 1644.11 25.9813 758.714 759.159 
11398.5 3
12593301 3482.88 5472.38 1755 -209.463 785.136 812.596 
12592500 2943 5613 1596.62 -137.346 823.413 834.789 
12592400 4283.62 4815.12 1712.12 68.039 621.5 625.213 
11399 2
12592500 2760.25 5988.75 1604 -379.938 781.185 868.679 
12592400 4301.38 5111 1707.75 36.9023 615.125 616.231 
11399.5 2
12592500 2379.11 6325.44 1605 -744.412 657.606 993.275 
12592400 4341 5333.22 1708.22 77.3926 434.028 440.874 
11400 1
12592500 1606 6675.11 1686.22 -1512.94 684.279 1660.49 
11400.5 1
12592500 1163.78 6974.44 1662.22 -865.406 585.78 1045.02 
11401 1
12592500 939.125 7267.5 1627.5 -456.611 595.641 750.522 
11401.5 1
12592500 811.556 7774.22 1599.89 -266.882 1060.09 1093.17 
11402 1
12592500 801.7 8285.8 1548.3 -18.8443 978.16 978.342 
11402.5 1
12592500 899 8353.62 1536 198.571 138.418 242.054 
11403 1
12592500 901.667 8577.56 1536 5.3872 452.385 452.417 
