# Supplementary material for: Intrinsic group behaviour II: On the dependence of triad spatial dynamics on social and personal features; and on the effect of social interaction on small group dynamics
Source: PLoS One. 2019 Dec 3;14(12):e0225704. doi: 10.1371/journal.pone.0225704 (PMC6890182; doi:10.1371/journal.pone.0225704)
Supplement: S4 Data Set — (ZIP) [file pone.0225704.s004.zip › set_3_nint/group_traj_triad_noint/traj_3_0217_28.dat]

3 12575601 12591200 12591000 0 0 0 1 3 1 0 10 10 10 1669.04 1725.48 1584.55 
11276.5 1
12575601 10396.4 -2129.71 1544.14 0 0 0 
11277 1
12575601 10493.6 -2286.12 1523.62 194.393 -312.821 368.301 
11277.5 1
12575601 10698.9 -2251.29 1523.71 403.207 68.4465 408.975 
11278 1
12575601 10735 -2413 1509.75 71.8546 -321.5 329.431 
11278.5 1
12575601 10804.3 -2645.86 1503.86 136.928 -460.192 480.131 
11279 1
12575601 10964.1 -2793.75 1490.62 322.908 -298.773 439.926 
11279.5 1
12575601 11244.6 -2968.14 1494.29 577.05 -358.833 679.521 
11280 1
12575601 11488.9 -3174.5 1471.5 497.563 -420.279 651.309 
11280.5 1
12575601 11813.1 -3235.57 1452.14 651.14 -122.633 662.588 
11281 1
12575601 11986.7 -3323 1443.14 344.388 -173.469 385.609 
11281.5 1
12575601 12174.6 -3557.25 1451.62 374.324 -466.633 598.218 
11282 1
12575601 12330.1 -3768.38 1448.88 296.756 -402.91 500.401 
11282.5 1
12575601 12379.6 -3895.86 1444.14 101.533 -261.77 280.771 
11283 1
12575601 12513 -4022.25 1458.12 269.553 -255.339 371.291 
11283.5 1
12575601 12742.3 -4511.14 1460.43 461.339 -983.688 1086.5 
11284 1
12575601 12946.6 -4964.62 1442.88 407.863 -905.154 992.802 
11284.5 1
12575601 13140.4 -5321 1458.29 383.011 -704.298 801.707 
11285 1
12575601 13207.2 -5550.12 1480.5 131.28 -450.147 468.9 
11285.5 1
12575601 13311.6 -5842.43 1517.71 205.762 -576.536 612.153 
11286 1
12575601 13463.9 -6125.75 1505.5 305.218 -567.778 644.616 
11286.5 1
12575601 13701.7 -6288.86 1500.86 483.413 -331.519 586.168 
11287 1
12575601 13984.4 -6489.86 1500.71 585.33 -416.149 718.186 
11287.5 1
12575601 14194.2 -6699.88 1468.62 409.807 -410.191 579.827 
11288 1
12575601 14480.9 -6940.71 1464.43 560.875 -471.31 732.607 
11288.5 1
12575601 14834.7 -7276.71 1459.43 704.895 -669.323 972.044 
11289 1
12575601 15147.7 -7554.43 1490 658.947 -584.662 880.932 
11289.5 1
12575601 15357.9 -7891.62 1500 403.379 -647.21 762.624 
11290 1
12575601 15584.1 -8191.14 1482.57 443.662 -587.29 736.034 
11290.5 1
12575601 15771.9 -8406.43 1519.43 395.188 -453.233 601.327 
11291 1
12575601 16064.5 -8648.25 1524.25 577.205 -476.965 748.773 
11291.5 1
12575601 16331.3 -8911.83 1540.5 545.671 -539.025 767.011 
11292 1
12575601 16558.2 -9142.38 1587.5 453.833 -461.083 646.964 
11292.5 1
12575601 16792.4 -9366.38 1603.38 451.979 -432.432 625.526 
11293 1
12575601 17060.4 -9539 1613.43 537.182 -345.942 638.936 
11293.5 1
12575601 17222.2 -9767.25 1620.38 319.805 -451.087 552.951 
11294 1
12575601 17258 -9954.71 1600.57 70.5128 -369.752 376.416 
11294.5 1
12575601 17170.3 -10035.7 1602 -186.23 -171.975 253.489 
11295 1
12575601 17248.4 -10103.4 1606.38 154.939 -134.247 205.009 
11295.5 1
12575601 17425 -10129.6 1607 351.843 -52.1841 355.691 
11296 1
12575601 17570 -10059.9 1598.5 289.421 139.115 321.119 
11296.5 1
12575601 17624 -9969.14 1613.14 106.509 178.959 208.256 
11297 1
12575601 17631.6 -9669.43 1613.71 15.7738 624.405 624.604 
11297.5 1
12575601 17369.8 -9864.38 1621.88 -499.659 -372.035 622.952 
11298 1
12575601 17323.7 -10130.3 1619 -91.7046 -529.703 537.582 
11298.5 1
12575601 17474.1 -10221.9 1604.29 316.692 -192.782 370.754 
11299 1
12575601 17792.1 -10534.5 1599 630.917 -620.323 884.792 
11299.5 1
12575601 18196.1 -10996.6 1599.14 803.216 -918.631 1220.26 
11300 1
12575601 18789.4 -11105.2 1595 1174.72 -215.205 1194.27 
11300.5 1
12575601 19097.1 -11146.9 1594.71 610.651 -82.5539 616.205 
11301 1
12575601 19459.2 -11425.6 1623.5 710.014 -546.604 896.044 
11301.5 1
12575601 19681.3 -11552.7 1637.57 431.976 -247.255 497.733 
11302 1
12575601 19812.6 -11568.3 1679.71 276.391 -32.782 278.328 
11302.5 1
12575601 19939 -11600.9 1666.57 261.757 -67.4357 270.304 
11303 1
12575601 19932.8 -11695.5 1677.62 -12.1832 -184.489 184.891 
11303.5 1
12575601 19940.7 -11699.7 1675 15.5552 -8.23103 17.5987 
11304 1
12575601 20070.3 -11667.9 1663.14 269.94 66.369 277.98 
11304.5 1
12575601 20013.9 -11576.4 1670.29 -118.797 192.481 226.19 
11305 1
12575601 19962.8 -11640.8 1668 -98.0943 -123.458 157.684 
11305.5 1
12575601 20080.4 -11778.7 1644.86 222.035 -260.31 342.142 
11306 1
12575601 20209.4 -11824.7 1656.71 263.265 -93.8776 279.502 
11306.5 1
12575601 20371.3 -11920.7 1664.14 329.648 -195.519 383.27 
11307 1
12575601 20520.5 -12138.4 1681.25 289.736 -422.642 512.419 
11307.5 1
12575601 20617.6 -12213.7 1685.71 189.593 -147.147 239.995 
11308 1
12575601 20737.5 -12194.8 1679.33 259.586 40.8679 262.783 
11308.5 1
12575601 20929.1 -12398.6 1692.5 372.811 -396.482 544.23 
11309 1
12575601 21163 -12534.4 1693.86 455.01 -264.209 526.156 
11309.5 1
12575601 21398.3 -12639.7 1681.57 484.127 -216.637 530.387 
11310 1
12575601 21534.4 -13022 1701.86 262.824 -738.003 783.406 
11310.5 1
12575601 21719.7 -13430.9 1671.14 383.614 -846.495 929.362 
11311 1
12575601 22011.7 -13710.1 1654 602.062 -575.847 833.113 
11311.5 1
12575601 22276.9 -13901.9 1657.86 545.561 -394.474 673.236 
11312 1
12575601 22683 -14147.5 1637.5 776.564 -469.68 907.552 
11312.5 1
12575601 23195.6 -14304.9 1632.71 1007.02 -309.15 1053.4 
11313 1
12575601 23712.4 -14519.3 1684 1048.39 -434.946 1135.03 
11313.5 1
12575601 24142.1 -14755.3 1687.57 850.919 -467.327 970.803 
11314 1
12575601 24532.4 -14988.3 1663 808.045 -482.402 941.089 
11314.5 1
12575601 24905.5 -15057.2 1667.5 723.007 -133.652 735.256 
11315 1
12575601 25077.6 -15130.6 1695.14 343.456 -146.35 373.337 
11315.5 1
12575601 25413 -15170.1 1680.38 674.907 -79.5847 679.583 
11316 1
12575601 25724.3 -15279 1654.29 626.329 -219.064 663.534 
11316.5 1
12575601 25959.7 -15434 1631.29 493.561 -324.948 590.926 
11317 1
12575601 26379.7 -15496.4 1580.86 836.653 -124.36 845.845 
11317.5 1
12575601 26845.2 -15602.8 1562 909.249 -207.659 932.661 
11318 1
12575601 27420.1 -15738 1583.71 1136.15 -267.292 1167.17 
11318.5 1
12575601 27986.5 -15761.6 1572.62 1144.16 -47.7273 1145.15 
11319 1
12575601 28586 -15871.6 1619.57 1194.22 -219.017 1214.14 
11319.5 1
12575601 29075.9 -16041.6 1744.62 954.922 -331.488 1010.82 
11320 1
12575601 29523.1 -16246.9 1742.57 885.679 -406.4 974.468 
11320.5 1
12575601 29968.6 -16346.6 1736 889.186 -199.137 911.212 
11321 1
12575601 30382.3 -16530.3 1720.57 825.67 -366.588 903.393 
11321.5 1
12575601 30869.3 -16641.1 1689.71 1038.38 -236.369 1064.94 
11322 1
12575601 31434.9 -16792.2 1649.62 1085.58 -290.033 1123.66 
11322.5 1
12575601 31988 -16949.7 1593.43 1112.93 -316.83 1157.15 
11323 1
12575601 32608.9 -17068.5 1557.62 1246.74 -238.526 1269.35 
11323.5 1
12575601 33254.3 -17214 1625.71 1306.5 -294.534 1339.29 
11324 1
12575601 33788.5 -17260.2 1605 1055.76 -91.4032 1059.71 
11324.5 1
12575601 34312.2 -17288.4 1608.88 1015.02 -54.5058 1016.48 
11325 1
12575601 34889 -17293.6 1605.71 1172.26 -10.5618 1172.3 
11325.5 1
12575601 35347.3 -17349.6 1624.14 968.892 -118.393 976.098 
11326 1
12575601 35853.1 -17456.9 1629.89 956.192 -202.869 977.475 
11326.5 1
12575601 36509.4 -17713.4 1585.38 1291.86 -504.894 1387.02 
11327 1
12575601 36914.8 -17927.1 1570.11 858.904 -452.831 970.965 
11327.5 1
12575601 37428.8 -18178.3 1563.67 1044.72 -510.614 1162.82 
11328 1
12575601 38132.4 -18417.3 1580.5 1347.94 -457.791 1423.55 
11328.5 1
12575601 38726.1 -18546.8 1569.88 1166.45 -254.322 1193.86 
11329 1
12575601 39244.8 -18621 1546.12 1101.11 -157.643 1112.34 
11329.5 1
12575601 39738 -18910.4 1541.12 992.455 -582.243 1150.64 
11330 1
12575601 40149.2 -19206.4 1571.33 777.358 -559.678 957.875 
11330.5 1
12575601 40456.8 -19546.6 1515.62 598.303 -661.83 892.18 
11331 1
12575601 40890.4 -20034.4 1492.38 905.271 -1018.27 1362.49 
11331.5 1
12575601 41298.4 -20280.2 1519.88 864.407 -520.922 1009.24 
11332 1
12575601 41627.4 -20736.2 1503.38 626.667 -868.571 1071.04 
11332.5 1
12575601 42512.4 -20842.9 1726.29 1795.24 -216.242 1808.22 
11333 1
12575601 43045.4 -20935.2 1761.25 1092.1 -189.33 1108.39 
11333.5 1
12575601 43522.4 -21197.5 1722.75 894.934 -492.026 1021.27 
11334 1
12575601 43921.1 -21554.3 1647.86 815.476 -729.623 1094.24 
11334.5 1
12575601 44448.8 -21688.9 1610.38 1074.56 -274.113 1108.97 
11335 1
12575601 45038.9 -21869 1628.12 1137.04 -347.062 1188.83 
11335.5 1
12575601 45492 -22100.7 1647.14 919.118 -470.009 1032.32 
11336 1
12575601 45918.5 -22280.9 1676.88 846.23 -357.462 918.632 
11336.5 1
12575601 46391.4 -22503.3 1710 947.753 -445.713 1047.33 
11337 1
12575601 46822.6 -22606.4 1714 869.348 -207.841 893.847 
11337.5 1
12575601 47166.7 -22908.9 1681.86 676.01 -594.267 900.08 
11338 1
12575601 47340.6 -23563.2 1681.88 350.626 -1319.34 1365.14 
11338.5 1
12575601 46525.6 -23986.8 1681.38 -1582.52 -822.33 1783.43 
11339 1
12575601 45823 -24059 1683.14 -1428.1 -146.85 1435.63 
11339.5 1
12575601 45179.4 -23955.4 1683.75 -1297.63 208.921 1314.34 
11340 1
12575601 44907.9 -23273.4 1674.86 -554.118 1391.73 1497.98 
11340.5 1
12575601 44425.9 -23046.4 1646.12 -975.672 459.623 1078.51 
11341 1
12575601 43980 -22887 1671.88 -862.427 308.269 915.866 
11341.5 1
12575601 43520 -22744.8 1651.12 -905.512 280.02 947.82 
11342 1
12575601 42962 -22673 1615.57 -1122.74 144.366 1131.98 
11342.5 1
12575601 42438.1 -22346.9 1627.38 -1121.79 698.34 1321.4 
11343 1
12575601 41846 -22053.6 1668.75 -1196.21 592.424 1334.87 
11343.5 1
12575601 41339.1 -21913.5 1699.25 -1007.7 278.579 1045.5 
11344 1
12575601 40946.7 -21989.3 1716.43 -777.051 -150.071 791.41 
11344.5 1
12575601 40398.4 -21908.1 1733.43 -1098.77 162.611 1110.74 
11345 1
12575601 39756.1 -21232.6 1756.62 -1274.41 1340.31 1849.48 
11345.5 1
12575601 39165.1 -20869.3 1817.43 -1132.15 696.052 1329 
11346 1
12575601 38755.7 -20736.9 1835 -863.773 279.385 907.833 
11346.5 1
12575601 38304.5 -20508.1 1835.62 -884.734 448.494 991.918 
11347 1
12575601 37811.9 -20354.9 1820.57 -975.53 303.501 1021.65 
11347.5 1
12575601 37322 -20166.9 1821.62 -987.615 378.996 1057.84 
11348 1
12575601 36839.8 -20106 1803.12 -927.404 117.067 934.763 
11348.5 1
12575601 36568.9 -20012 1786.57 -549.478 190.669 581.62 
11349 1
12575601 36187.6 -19765.6 1795.38 -757.917 489.811 902.415 
11349.5 1
12575601 35206.3 -19541.7 1741.71 -2006.83 457.895 2058.4 
11350 2
12591000 34855.8 -20352.2 1681.38 0 0 0 
12575601 34655.4 -19371 1783.5 -1140.6 353.446 1194.11 
11350.5 2
12591000 34415 -20013.1 1719.25 -833.176 641.068 1051.26 
12575601 34282.6 -19221.2 1768.62 -704.631 283.081 759.368 
11351 2
12591000 33982.4 -19824.1 1764.71 -872.12 381.012 951.716 
12575601 33804 -19136.9 1731.71 -964.97 170.147 979.855 
11351.5 2
12591000 33591 -19717.1 1766.62 -782.857 214.036 811.589 
12575601 33330.2 -19012.9 1724.75 -947.5 247.964 979.409 
11352 2
12591000 33167.8 -19578.1 1732.62 -818.665 268.859 861.683 
12575601 32852.6 -18842.9 1737.75 -923.839 328.82 980.613 
11352.5 3
12591200 31734.8 -19602.5 1047.5 0 0 0 
12591000 32767.6 -19392.4 1726.43 -825.11 382.879 909.617 
12575601 32363.7 -18679.7 1754.71 -1008.06 336.414 1062.72 
11353 3
12591200 31476.7 -19515 1143 -679.041 230.263 717.02 
12591000 32326.4 -19255.6 1708.43 -913.339 283.348 956.282 
12575601 32016 -18559.4 1683.29 -719.905 249.039 761.764 
11353.5 3
12591200 30971.6 -19357.8 1119.38 -1039.28 323.56 1088.48 
12591000 31646.5 -18995.8 1620.12 -1399.03 534.612 1497.7 
12575601 31523.6 -18382.1 1599.5 -1013.12 364.822 1076.8 
11354 3
12591200 30513.6 -19184.2 1104.38 -892.788 338.207 954.701 
12591000 31149.8 -18846 1503.62 -968.324 291.91 1011.37 
12575601 31035.1 -18214.2 1519.12 -952.242 327.242 1006.9 
11354.5 3
12591200 30079.4 -18932.9 1171.5 -873.742 505.785 1009.58 
12591000 30596.8 -18652.5 1413.88 -1112.68 389.336 1178.83 
12575601 30480.8 -18017.8 1509.88 -1115.44 395.372 1183.44 
11355 3
12591200 29672.8 -18666 1262.5 -792.641 520.224 948.11 
12591000 30087.1 -18433.5 1385.88 -993.421 426.901 1081.26 
12575601 30024.6 -17739.4 1555.5 -889.133 542.641 1041.64 
11355.5 3
12591200 29263.1 -18403 1317.86 -846.296 543.388 1005.73 
12591000 29886 -18387.1 1429.43 -415.548 95.7792 426.443 
12575601 29534.4 -17574.7 1618 -1012.8 340.208 1068.41 
11356 3
12591200 28877.2 -18248.9 1365.75 -743.532 296.965 800.642 
12591000 29382.4 -17943.2 1552 -970.376 855.285 1293.5 
12575601 29078.9 -17312.6 1729 -877.753 504.989 1012.65 
11356.5 3
12591200 28380 -18070.3 1526.71 -971.191 348.807 1031.93 
12591000 28835.9 -17757.9 1673.86 -1067.42 362.095 1127.16 
12575601 28580.7 -17207.1 1764.57 -972.97 206.02 994.543 
11357 3
12591200 27941.1 -18014.4 1522.25 -892.022 113.64 899.232 
12591000 28440.4 -17817.9 1683.88 -803.825 -121.988 813.029 
12575601 28154.2 -17281.8 1762.25 -866.797 -151.641 879.962 
11357.5 3
12591200 27471.4 -17797.8 1547.5 -945.171 435.865 1040.83 
12591000 28054.8 -17660 1699.38 -775.905 317.656 838.412 
12575601 27803.5 -17024.5 1767.38 -705.734 517.606 875.201 
11358 3
12591200 27137.5 -17679.5 1563.25 -655.943 232.318 695.869 
12591000 27721.2 -17539 1682.5 -655.206 237.721 696.998 
12575601 27441.2 -16889.5 1725.88 -711.69 265.226 759.504 
11358.5 3
12591200 26794.7 -17494.3 1590.71 -696.719 376.452 791.917 
12591000 27415.1 -17388.6 1681.29 -622.169 305.749 693.236 
12575601 27001.4 -16757.9 1693.71 -893.946 267.567 933.13 
11359 3
12591200 26393.8 -17337.5 1588.25 -826.73 323.27 887.686 
12591000 27060 -17218.2 1651.12 -732.253 351.178 812.109 
12575601 26498.6 -16537.2 1668.5 -1036.71 454.86 1132.11 
11359.5 3
12591200 25880.9 -17190.4 1538.75 -988.198 283.478 1028.05 
12591000 26611.2 -17098.9 1596.12 -864.644 230.01 894.714 
12575601 25972.8 -16283 1629.12 -1013.25 489.884 1125.46 
11360 3
12591200 25296 -16943.3 1532.71 -1196.06 505.295 1298.42 
12591000 26119.9 -16894 1647.43 -1004.89 418.967 1088.74 
12575601 25518.3 -16057.1 1620.57 -929.375 461.876 1037.82 
11360.5 3
12591200 24793.8 -16704.9 1579.62 -1037.71 492.584 1148.68 
12591000 25526.2 -16601.5 1613.38 -1226.46 604.339 1367.27 
12575601 24953.5 -15894.6 1716.12 -1166.91 335.781 1214.26 
11361 3
12591200 24327.5 -16543.1 1595.62 -878.06 304.614 929.397 
12591000 24944.2 -16431.2 1586.38 -1096.05 320.621 1141.98 
12575601 24468.8 -15824.1 1719.88 -912.9 132.768 922.504 
11361.5 3
12591200 23780.1 -16389.9 1690.71 -1130.9 316.669 1174.4 
12591000 24528.3 -16379.9 1649.14 -859.43 106.184 865.965 
12575601 24042.3 -15755.9 1649 -881.125 141.049 892.343 
11362 3
12591200 23374.9 -16230.2 1688.5 -832.172 327.735 894.383 
12591000 24102.6 -16216.2 1709.12 -874.047 335.949 936.386 
12575601 23584.6 -15649.8 1681.38 -939.755 217.879 964.682 
11362.5 3
12591200 22946 -16284.4 1650.75 -849.257 -107.178 855.994 
12591000 23700.4 -16036.2 1685 -796.535 356.436 872.648 
12575601 22999.2 -15609.5 1678.75 -1159.16 79.703 1161.9 
11363 3
12591200 22571 -16195.6 1611.25 -739.645 175.049 760.077 
12591000 23169.9 -15878.5 1672.5 -1046.35 311.144 1091.63 
12575601 22479.2 -15442.2 1663.75 -1025.64 329.882 1077.39 
11363.5 3
12591200 22127.9 -16031.9 1595.14 -884.517 326.882 942.985 
12591000 22746.4 -15767.1 1693.86 -845.202 222.27 873.94 
12575601 22022.9 -15388.3 1600.43 -910.964 107.713 917.31 
11364 3
12591200 21753.8 -15889.1 1553.75 -757.302 288.931 810.548 
12591000 22318.6 -15715.4 1656.5 -865.999 104.793 872.317 
12575601 21575.5 -15200.1 1556.12 -905.581 380.892 982.424 
11364.5 3
12591200 21436 -15536.6 1510.62 -618.191 685.798 923.297 
12591000 21881.9 -15564.6 1609.25 -849.708 293.288 898.9 
12575601 21163.4 -14935.1 1563.38 -801.8 515.564 953.252 
11365 3
12591200 21099.4 -15072.5 1513.38 -663.955 915.434 1130.86 
12591000 21607.4 -15215.6 1594.62 -541.42 688.363 875.774 
12575601 20659.8 -14642.5 1614.5 -993.343 577.17 1148.85 
11365.5 3
12591200 20499 -14886.7 1528 -1232.8 381.49 1290.48 
12591000 21206 -14807.9 1587.14 -824.179 837.306 1174.88 
12575601 20176.3 -14380.3 1682.14 -992.74 538.428 1129.35 
11366 3
12591200 19774.2 -14984.4 1525.62 -1446.61 -194.932 1459.68 
12591000 20616.9 -14451.2 1653.75 -1175.9 711.791 1374.55 
12575601 19849.8 -14200.2 1714.88 -651.768 359.353 744.269 
11366.5 3
12591200 19496.1 -14643.3 1522.43 -571.062 700.389 903.69 
12591000 20193.4 -14297.6 1661.71 -869.5 315.562 924.991 
12575601 19518.7 -14019.3 1715.43 -679.745 371.59 774.682 
11367 3
12591200 19240.8 -14411.2 1500.25 -502.742 456.763 679.251 
12591000 19814.4 -14120.5 1669.75 -746.168 348.566 823.569 
12575601 19165 -13729.2 1679.5 -696.288 570.936 900.436 
11367.5 3
12591200 18975.8 -14101.4 1567.25 -531.062 620.992 817.103 
12591000 19438.8 -13876.5 1626.25 -752.756 488.978 897.63 
12575601 18816 -13385.5 1666.12 -699.399 688.878 981.688 
11368 3
12591200 18546.9 -13753.5 1566 -857.75 695.75 1104.45 
12591000 19084.4 -13557.1 1643.5 -708.75 638.75 954.111 
12575601 18506.4 -13047.4 1695.5 -619.25 676.25 916.943 
11368.5 3
12591200 17925.6 -13440.1 1540.12 -1260.14 635.649 1411.38 
12591000 18692.5 -13189.8 1627.75 -794.878 745.183 1089.55 
12575601 18121.2 -12740.4 1678.38 -781.187 622.718 999.015 
11369 3
12591200 17442.4 -13135.4 1493.38 -934.72 589.458 1105.06 
12591000 18464.6 -12735.8 1628.12 -440.764 878.143 982.552 
12575601 17845.4 -12416.9 1655 -533.607 625.725 822.356 
11369.5 3
12591200 16974.6 -12832.5 1435.38 -904.739 585.832 1077.85 
12591000 18204.4 -12329.2 1651.25 -503.385 786.267 933.602 
12575601 17226 -11882.8 1639.62 -1198.02 1033.12 1581.96 
11370 3
12591200 16463.9 -12513.8 1366.88 -1009.39 629.941 1189.83 
12591000 17846.2 -11864.2 1639.75 -707.757 918.972 1159.93 
12575601 16771.1 -11616.5 1698.12 -898.962 526.186 1041.64 
11370.5 3
12591200 16110.6 -12006.8 1493 -705.09 1011.98 1233.39 
12591000 17263.8 -11386.1 1670.5 -1162.67 954.341 1504.19 
12575601 16525.8 -11378.6 1720.75 -489.77 474.8 682.137 
11371 3
12591200 15767.2 -11614.2 1563 -681.3 778.77 1034.72 
12591000 16822 -10970.8 1707.12 -876.488 824.157 1203.11 
12575601 16213.4 -11017.9 1743 -619.792 715.774 946.823 
11371.5 3
12591200 15509.9 -11212.7 1524.29 -531.803 829.619 985.435 
12591000 16570.9 -10547.6 1708.86 -518.89 874.336 1016.72 
12575601 15996.7 -10691.1 1717.14 -447.646 675.066 810.001 
11372 3
12591200 15215.4 -10782.4 1533 -612.229 894.676 1084.1 
12591000 16294.1 -10154.1 1717.12 -575.327 817.976 1000.04 
12575601 15746 -10357 1736.88 -521.236 694.684 868.488 
11372.5 3
12591200 14863.8 -10238.1 1583.75 -688.112 1065.07 1268.02 
12591000 16006.4 -9778.5 1775.12 -563.112 735.078 925.978 
12575601 15412.6 -10053.5 1785.88 -652.397 593.933 882.258 
11373 3
12591200 14491.1 -9742.12 1659.5 -732.073 974.46 1218.81 
12591000 15620 -9310.12 1781.62 -759.086 920.187 1192.88 
12575601 15073.5 -9690.38 1759 -666.257 713.409 976.141 
11373.5 3
12591200 14132.9 -9494.71 1622.71 -734.155 506.989 892.201 
12591000 15280 -8934 1757.71 -696.721 770.748 1038.98 
12575601 14705.7 -9274.71 1722.14 -753.659 851.764 1137.32 
11374 3
12591200 13782.9 -9197.5 1615.88 -751.035 637.799 985.312 
12591000 14956.9 -8601.62 1720.88 -693.401 713.251 994.752 
12575601 14299.4 -8765.62 1738.88 -871.973 1092.47 1397.79 
11374.5 3
12591200 13454.8 -8804.22 1566.78 -621.396 744.844 970.014 
12591000 14535.3 -8377.78 1697.78 -798.374 423.953 903.957 
12575601 13811.9 -8391.44 1726.89 -923.269 708.675 1163.89 
11375 3
12591200 13054 -8510.25 1576 -767.774 563.165 952.172 
12591000 14067.8 -7962 1671.75 -895.754 796.509 1198.67 
12575601 13424.4 -7994.75 1728.38 -742.364 759.951 1062.37 
11375.5 3
12591200 12680.7 -8195 1538.71 -776.062 655.405 1015.79 
12591000 13696.6 -7669.71 1680.86 -771.681 607.663 982.215 
12575601 13110.1 -7632.14 1732.29 -653.289 753.861 997.544 
11376 3
12591200 12368.2 -7915.67 1577.67 -616.355 550.953 826.706 
12591000 13410.8 -7339.44 1685.22 -563.696 651.42 861.453 
12575601 12834.4 -7330 1727.11 -543.784 595.943 806.752 
11376.5 3
12591200 12015.4 -7623.14 1549.14 -709.846 588.579 922.121 
12591000 13079.3 -7122 1684.71 -666.986 437.514 797.677 
12575601 12464.1 -7059 1715.86 -745.074 545.272 923.285 
11377 3
12591200 11648.1 -7175.67 1504.22 -739.069 900.355 1164.84 
12591000 12620.2 -7014.11 1679.78 -923.669 217.08 948.835 
12575601 12054.7 -6790.22 1719.67 -823.896 540.8 985.53 
11377.5 3
12591200 11132.1 -6873.88 1453.12 -992.281 580.369 1149.54 
12591000 12117 -6983.5 1693.88 -967.735 58.8675 969.524 
12575601 11672 -6430.75 1718.12 -735.897 691.293 1009.67 
11378 3
12591200 10756.1 -6460 1420.62 -773.663 851.595 1150.55 
12591000 11686.9 -6809.88 1664.75 -885.031 357.253 954.416 
12575601 11173.5 -5946.25 1691.5 -1025.72 996.914 1430.36 
11378.5 3
12591200 10367.1 -6059.88 1476.75 -782.696 805.08 1122.84 
12591000 11210.2 -6556.5 1598 -959.004 509.809 1086.09 
12575601 10764.5 -5529.62 1660.38 -822.938 838.28 1174.71 
11379 3
12591200 10001 -5651.12 1483 -739.646 825.758 1108.58 
12591000 10673.2 -6126.25 1578.88 -1084.85 869.192 1390.1 
12575601 10416.4 -5213.88 1697.88 -703.283 637.879 949.471 
11379.5 3
12591200 9768.25 -5208.12 1535.25 -459.073 873.767 987.024 
12591000 10295.5 -5681.25 1601.12 -745.069 877.712 1151.31 
12575601 10167.8 -4811.25 1685.25 -490.385 794.132 933.34 
11380 3
12591200 9569.25 -4820.25 1595.5 -386.408 753.155 846.495 
12591000 10015.5 -5350.75 1618.5 -543.689 641.748 841.093 
12575601 9861 -4425 1702.12 -595.631 750 957.745 
11380.5 3
12591200 9082.75 -4449.5 1587.25 -980.847 747.48 1233.2 
12591000 9716.12 -4934.5 1607 -603.579 839.214 1033.72 
12575601 9493.25 -3977.88 1696.62 -741.431 901.462 1167.2 
11381 3
12591200 8705.5 -4155.88 1563 -794.211 618.158 1006.42 
12591000 9402.25 -4636.38 1534.75 -660.789 627.632 911.353 
12575601 9173.5 -3581.75 1719 -673.158 833.947 1071.73 
11381.5 3
12591200 8380.12 -3825 1492.38 -657.323 668.434 937.485 
12591000 9056 -4172.12 1619.25 -699.495 937.879 1170 
12575601 8840.38 -3239.25 1682.5 -672.98 691.919 965.222 
11382 3
12591200 7991.5 -3335.12 1438.62 -778.808 981.713 1253.12 
12591000 8713.12 -3754.62 1667.38 -687.124 836.673 1082.66 
12575601 8507.12 -2821.12 1697 -667.836 837.926 1071.51 
11382.5 3
12591200 7597.62 -2970.88 1404 -802.189 741.853 1092.64 
12591000 8445 -3315.25 1715.25 -546.079 894.857 1048.32 
12575601 8163.88 -2393 1734.12 -699.084 871.945 1117.59 
11383 3
12591200 7352.78 -2450.11 1453.33 -458.515 975.213 1077.63 
12591000 8057.78 -2835.78 1715.78 -725.135 897.888 1154.13 
12575601 7770.67 -1904.56 1723.22 -736.345 914.69 1174.25 
11383.5 3
12591200 7012.38 -1983.75 1506.62 -674.065 923.487 1143.33 
12591000 7829.75 -2405.38 1701.25 -451.54 852.283 964.507 
12575601 7504.38 -1583.38 1698 -527.31 636.001 826.168 
11384 3
12591200 6656 -1544.12 1623.62 -743.998 917.797 1181.48 
12591000 7458.62 -2018.62 1701.75 -774.791 807.411 1119.02 
12575601 7048 -1140.12 1653 -952.766 925.365 1328.18 
11384.5 3
12591200 6325.75 -1123.5 1598.75 -676.742 861.936 1095.86 
12591000 6980.25 -1501.12 1672.5 -980.277 1060.45 1444.13 
12575601 6606.5 -627.5 1654.88 -904.713 1050.46 1386.35 
11385 3
12591200 5930 -761.333 1609.44 -774.462 708.741 1049.81 
12591000 6541.89 -1067.56 1666.33 -857.85 848.472 1206.57 
12575601 6217.56 -294.556 1650.11 -761.144 651.555 1001.93 
11385.5 3
12591200 5488.25 -399.375 1545 -831.921 681.654 1075.52 
12591000 6159.5 -622.75 1670.75 -720.13 837.675 1104.67 
12575601 5784.38 96.125 1620.88 -815.783 735.745 1098.55 
11386 3
12591200 5079.2 -73.2 1515.2 -810 645.891 1035.99 
12591000 5794 -317.9 1629.2 -723.762 603.663 942.466 
12575601 5411.1 407.7 1624.6 -739.158 616.98 962.819 
11386.5 3
12591200 4894.62 174 1448.77 -403.023 539.738 673.606 
12591000 5637.92 -176.923 1532.38 -340.779 307.81 459.214 
12575601 5237.15 523.077 1528.92 -379.795 251.915 455.747 
11387 3
12591200 4405.91 502.273 1467.55 -977.413 656.545 1177.45 
12591000 5639.82 -151.818 1470.18 3.79021 50.2098 50.3526 
12575601 5046.82 480.636 1506.27 -380.671 -84.8811 390.02 
11387.5 2
12591200 3721.89 726.778 1392.11 -1338.59 439.345 1408.85 
12575601 4620.11 663.556 1550.11 -835.043 357.963 908.534 
11388 2
12591200 3158.75 980.125 1391.88 -1151.61 518.092 1262.79 
12575601 4020.75 975.125 1580.62 -1225.69 637.156 1381.4 
11388.5 2
12591200 2561.12 1243.88 1417.5 -1222.14 539.366 1335.86 
12575601 3414.5 1224 1571.25 -1239.78 508.947 1340.18 
11389 2
12591200 2061.88 1495.12 1429.12 -1006.55 506.552 1126.83 
12575601 2872.12 1554.62 1553.88 -1093.5 666.583 1280.65 
11389.5 2
12591200 1489.12 1710.75 1482.5 -1143.21 430.389 1221.54 
12575601 2329.38 1809.5 1607.25 -1083.33 508.733 1196.84 
11390 2
12591200 1067.44 1968.56 1565.22 -814.055 497.694 954.141 
12575601 1737.44 2072.56 1655.44 -1142.72 507.829 1250.48 
11390.5 2
12591200 624.571 2241.57 1623 -873.517 538.493 1026.16 
12575601 1293.14 2249.71 1692.86 -876.334 349.426 943.43 
11391 2
12591200 47.7778 2156 1657.78 -1148.99 -170.461 1161.57 
12575601 904.667 2417.56 1728 -773.857 334.345 842.995 
11391.5 2
12591200 -355.125 2166.75 1591.75 -799.41 21.3294 799.695 
12575601 424.5 2600.62 1770.38 -952.712 363.233 1019.61 
11392 2
12591200 -776 2285 1712.44 -835.069 234.623 867.404 
12575601 -21.2222 2707 1778.33 -884.369 211.062 909.206 
11392.5 2
12591200 -1233.5 2500 1795.88 -915 430 1011 
12575601 -457.125 2723.25 1763.62 -871.806 32.5 872.411 
11393 2
12591200 -1661.71 2753.57 1770.71 -905.316 536.092 1052.14 
12575601 -848.857 2851.43 1743.43 -828.186 270.991 871.395 
11393.5 2
12591200 -2129.78 3043.56 1683.89 -907.1 561.985 1067.08 
12575601 -1282.11 3088.11 1718.56 -839.639 458.687 956.759 
11394 2
12591200 -2383.25 3247.75 1608.12 -495.063 398.817 635.722 
12575601 -1682.75 3305.88 1685.5 -782.498 425.32 890.618 
11394.5 2
12591200 -2674.12 3455.25 1576.75 -622.859 444.325 765.1 
12575601 -2041.62 3468.38 1700.12 -768.469 347.966 843.578 
11395 2
12591200 -2948 3565.44 1553.33 -540.187 217.346 582.273 
12575601 -2387.33 3754.44 1659.33 -681.87 564.24 885.05 
11395.5 2
12591200 -3106.25 3444.75 1573 -313.988 -239.473 394.887 
12575601 -2890.75 4041.5 1631.38 -998.843 569.555 1149.82 
11396 2
12591200 -3280.56 3077.44 1615.78 -338.457 -713.215 789.448 
12575601 -3717.67 4567.67 1696.89 -1605.66 1021.68 1903.15 
11396.5 2
12591200 -3336.38 2738.88 1681 -110.534 -670.435 679.485 
12575601 -4264.62 4796.62 1673.38 -1083.09 453.383 1174.15 
11397 2
12591200 -3163.38 2279.38 1661.25 353.783 -939.673 1004.07 
12575601 -4855.38 5028 1499.12 -1208.08 473.16 1297.43 
11397.5 2
12591200 -3118.62 2013.75 1670.38 94.4093 -560.39 568.287 
12575601 -5384.12 5192.62 1416.75 -1115.51 347.31 1168.32 
11398 2
12591200 -3216.22 1981.56 1675 -188.412 -62.1514 198.398 
12575601 -5976.22 5402 1448 -1143.04 404.199 1212.41 
11398.5 2
12591200 -3230.5 2107.38 1675.25 -28.3289 249.642 251.244 
12575601 -6377.12 5478.88 1480.25 -795.442 152.53 809.934 
11399 2
12591200 -3268.75 2588.75 1707.75 -79.5218 1000.78 1003.93 
12575601 -6735.38 5426.25 1500.88 -744.802 -109.407 752.795 
11399.5 2
12591200 -3150.67 2912.89 1695.89 230.632 633.084 673.785 
12575601 -7011.11 5076.56 1496.78 -538.547 -682.997 869.78 
11400 1
12591200 -3158.89 2962.11 1704 -16.0905 96.3253 97.6599 
11400.5 1
12591200 -3050.89 2930.56 1680 211.35 -61.7526 220.187 
11401 1
12591200 -2918.88 2983 1646.25 268.321 106.594 288.719 
11401.5 1
12591200 -2900.33 2993.33 1617.11 38.7901 21.6179 44.4072 
11402 1
12591200 -2900.3 2825.5 1578.1 0.063735 -320.905 320.905 
11402.5 1
12591200 -2485.88 2374.62 1596.25 845.765 -920.153 1249.8 
11403 1
12591200 -2136.78 2030.44 1602 705.247 -695.314 990.371 
11403.5 1
12591200 -2032.38 1982.62 1588.12 208.806 -95.6389 229.666 
11404 1
12591200 -1989.33 1996 1586.11 85.0626 26.4328 89.0749 
11404.5 1
12591200 -2262.33 1966.67 1586 -525 -56.4103 528.022 
11405 1
12591200 -2618.12 2068 1586 -713.009 203.073 741.364 
11405.5 1
12591200 -2733 2241.22 1586 -234.918 354.238 425.054 
11406 1
12591200 -2947.56 2601.56 1574.56 -411.815 691.619 804.94 
11406.5 1
12591200 -3345.5 2890.12 1584 -802.307 581.793 991.05 
11407 1
12591200 -3560 2728.5 1600.25 -438.65 -330.521 549.234 
11407.5 1
12591200 -3748.33 2256.89 1582.89 -380.471 -952.75 1025.91 
11408 1
12591200 -3814.22 2197.11 1520.56 -125.742 -114.08 169.78 
11408.5 1
12591200 -3856.62 2118.38 1485.5 -86.8909 -161.344 183.254 
11409 1
12591200 -4033.56 2069 1448.33 -350.358 -97.7723 363.744 
11409.5 1
12591200 -4070.62 1925.38 1400.62 -76.4318 -296.134 305.838 
11410 1
12591200 -4113.67 1856.67 1367.11 -88.2001 -140.796 166.141 
11410.5 1
12591200 -4010.22 1861 1327.78 204.84 8.58086 205.02 
11411 1
12591200 -3816.33 2133.89 1312.44 380.174 535.076 656.383 
11411.5 1
12591200 -3546.38 2405.5 1385.38 550.935 554.308 781.529 
11412 1
12591200 -3316.67 2393.33 1406.56 455.771 -24.1402 456.409 
11412.5 1
12591200 -2917.25 2437.75 1452 797.239 88.656 802.153 
11413 1
12591200 -2775.89 2388.56 1453.56 278.819 -97.0305 295.22 
11413.5 1
12591200 -2731.78 2733.67 1466 84.9925 664.954 670.364 
11414 1
12591200 -2822.88 2833.25 1493.38 -190.58 208.333 282.354 
11414.5 1
12591200 -2942.44 2897.67 1502.78 -240.582 129.611 273.274 
11415 1
12591200 -2856.75 2903.62 1490.5 169.692 11.7987 170.102 
11415.5 1
12591200 -2800.62 2934.12 1500.75 116.684 63.4096 132.8 
11416 1
12591200 -2873.44 2937.89 1505.44 -140.85 7.28025 141.038 
11416.5 1
12591200 -3059.38 3129.5 1513.88 -365.286 376.446 524.543 
11417 1
12591200 -3033.75 3746.5 1616.88 53.6088 1290.79 1291.91 
11417.5 1
12591200 -2995.11 3905.56 1647.78 75.3195 310.05 319.067 
11418 1
12591200 -2907 3933.62 1657.25 178.724 56.936 187.574 
11418.5 1
12591200 -2967 3822.67 1653.78 -122.699 -226.909 257.959 
11419 1
12591200 -3110.88 3495 1656.88 -288.327 -656.647 717.159 
11419.5 1
12591200 -3106.22 3175.67 1659.11 9.10524 -624.918 624.985 
11420 1
12591200 -2506.75 2641 1648.62 1161.77 -1036.18 1556.72 
11420.5 1
12591200 -2467.62 2248.75 1654.38 81.8515 -820.607 824.679 
11421 1
12591200 -2476.12 1939.12 1681.5 -17.0341 -620.491 620.725 
11421.5 1
12591200 -2430.67 1604.78 1688 89.8386 -660.765 666.845 
11422 1
12591200 -2414.5 1055.12 1688.38 30.3885 -1033.18 1033.63 
11422.5 1
12591200 -2302.38 451.75 1691.12 231.186 -1244.07 1265.37 
11423 1
12591200 -2481.62 -102.375 1691.88 -366.564 -1133.18 1190.99 
11423.5 1
12591200 -2533.22 -398.111 1686.33 -101.37 -581.014 589.791 
11424 1
12591200 -2463.38 -763.875 1648.75 136.955 -717.184 730.144 
11424.5 1
12591200 -2406 -709.875 1575.62 121.557 114.407 166.928 
11425 1
12591200 -2441.78 -692.222 1519.89 -71.2705 35.1649 79.4736 
11425.5 1
12591200 -2723 -412.5 1542.88 -554.679 551.72 782.345 
11426 1
12591200 -2860.88 -276 1544 -283.111 280.287 398.388 
11426.5 1
12591200 -3012 -454.125 1545.75 -296.324 -349.265 458.032 
11427 1
12591200 -3159 -607.375 1546 -298.78 -311.484 431.615 
11427.5 1
12591200 -3232.78 -686.556 1546 -146.095 -156.793 214.308 
11428 1
12591200 -3385.5 -626.25 1546 -294.831 116.42 316.984 
11428.5 1
12591200 -3475.62 -547.875 1546 -187.76 163.281 248.827 
11429 1
12591200 -3468 -481.5 1546 15.593 135.736 136.629 
11429.5 1
12591200 -3430.5 -484.625 1546 76.0649 -6.33874 76.3286 
11430 1
12591200 -3425.67 -484.778 1546 9.4217 -0.297812 9.42641 
11430.5 1
12591200 -3441.62 -648.625 1546 -30.7482 -315.698 317.192 
11431 1
12591200 -3370.12 -940.625 1546 142.715 -582.834 600.053 
11431.5 1
12591200 -3419 -1268 1540.38 -102.249 -684.885 692.475 
11432 1
12591200 -3488.33 -1375.89 1531.67 -137.84 -214.491 254.963 
11432.5 1
12591200 -3419.29 -1341.86 1522.43 141.491 69.7372 157.743 
11433 1
12591200 -3054.89 -1203 1517.33 704.829 268.582 754.269 
11433.5 1
12591200 -2714.88 -944.125 1517.5 656.397 499.759 824.995 
11434 1
12591200 -2656.62 -1162.75 1578.88 118.394 -444.36 459.862 
11434.5 1
12591200 -2628 -1382.62 1574.5 60.7749 -466.826 470.765 
11435 1
12591200 -2831 -1426.12 1579 -407.631 -87.3494 416.884 
11435.5 1
12591200 -2907.56 -1468 1588.78 -146.658 -80.2203 167.164 
11436 1
12591200 -3010.88 -1519 1589.5 -201.402 -99.4152 224.603 
11436.5 1
12591200 -3048.12 -1548.62 1589.5 -78.9195 -62.7648 100.835 
11437 1
12591200 -3078.56 -1375.89 1589 -58.8599 334.112 339.257 
11437.5 1
12591200 -3142.88 -1167 1589 -124.65 404.823 423.58 
11438 1
12591200 -3176.62 -996.125 1589 -70.4593 356.733 363.625 
11438.5 1
12591200 -3202.5 -836.875 1589 -52.8061 325 329.262 
11439 1
12591200 -3258.22 -602.444 1589 -109.259 459.668 472.474 
11439.5 1
12591200 -3285.12 -460.125 1589 -52.1372 275.813 280.697 
11440 1
12591200 -3244.5 -384.75 1589 81.25 150.75 171.252 
11440.5 1
12591200 -3399.75 -244.375 1589 -320.103 289.433 431.552 
11441 1
12591200 -3513.12 -234.5 1589 -228.119 19.8692 228.982 
11441.5 1
12591200 -3375.88 -289.75 1589 265.988 -107.074 286.731 
11442 1
12591200 -3302.38 -298.5 1589 151.86 -18.0785 152.932 
11442.5 1
12591200 -3273.5 -270.875 1589 57.1782 54.703 79.1313 
11443 1
12591200 -3310.75 -109 1589 -74.3513 323.104 331.548 
11443.5 1
12591200 -3188 -25.875 1589 252.053 170.688 304.41 
11444 1
12591200 -3175.5 -25.875 1589 25.1509 0 25.1509 
11444.5 1
12591200 -3070.44 197.111 1582.89 200.488 425.546 470.409 
11445 1
12591200 -3030.25 220.75 1577.88 78.8126 46.3508 91.4321 
11445.5 1
12591200 -2979.43 193.571 1573 104.571 -55.923 118.585 
11446 1
12591200 -2949.88 227.125 1572.88 59.2256 67.2416 89.6053 
11446.5 1
12591200 -2900.89 298.556 1573 93.6637 136.578 165.61 
11447 1
12591200 -3042.38 611.25 1572.88 -282.972 625.389 686.429 
11447.5 1
12591200 -3100.33 370.111 1572.11 -123.054 -511.972 526.553 
11448 1
12591200 -3082.38 128.125 1563.5 35.7025 -481.086 482.409 
11448.5 1
12591200 -3145.62 131.5 1559.38 -126.5 6.75 126.68 
11449 1
12591200 -3250.67 137.667 1556.89 -204.76 12.0208 205.112 
11449.5 1
12591200 -3215.29 137.857 1552 70.3399 0.37868 70.3409 
11450 1
12591200 -3223.12 151 1546.12 -16.6087 27.845 32.4221 
11450.5 1
12591200 -3224.88 166 1544.12 -3.48606 29.8805 30.0831 
11451 1
12591200 -3130.38 208.25 1540.62 185.658 83.0059 203.369 
11451.5 1
12591200 -3052.88 154.875 1528.75 150.778 -103.842 183.077 
11452 1
12591200 -3159.29 171.857 1512.71 -213.248 34.0324 215.946 
11452.5 1
12591200 -3158.25 147.25 1504.88 2.08813 -49.6112 49.6551 
11453 1
12591200 -3183.43 168.286 1497 -51.2802 42.8426 66.8217 
