# Supplementary material for: Intrinsic group behaviour II: On the dependence of triad spatial dynamics on social and personal features; and on the effect of social interaction on small group dynamics
Source: PLoS One. 2019 Dec 3;14(12):e0225704. doi: 10.1371/journal.pone.0225704 (PMC6890182; doi:10.1371/journal.pone.0225704)
Supplement: S4 Data Set — (ZIP) [file pone.0225704.s004.zip › set_3_nint/group_traj_triad_noint/traj_3_0217_27.dat]

3 12573604 12574900 12575601 0 0 0 1 2 1 0 30 30 30 1637.81 1674.55 1585.23 
11256.5 1
12573604 7147.75 3978 1499 0 0 0 
11257 1
12573604 7311.29 3612.86 1499 458.083 -1022.81 1120.7 
11257.5 1
12573604 7493.62 3093 1499 378.297 -1078.54 1142.96 
11258 1
12573604 7682.25 2680 1499 369.853 -809.804 890.266 
11258.5 1
12573604 7971.12 2366.5 1478.38 566.422 -614.706 835.881 
11259 1
12573604 8159 1976.62 1439.88 385.78 -800.565 888.668 
11259.5 1
12573604 8315.75 1743.38 1420.5 303.191 -451.161 543.572 
11260 1
12573604 8351.14 1735.29 1405.14 70.9276 -16.211 72.7566 
11260.5 1
12573604 8495.12 1998 1385.88 292.053 532.889 607.672 
11261 1
12573604 8515.57 2067.29 1371.86 39.7018 134.535 140.271 
11261.5 1
12573604 8448.25 2071.62 1391.5 -135.456 8.73096 135.737 
11262 1
12573604 8165 2066.29 1414.86 -573.381 -10.8083 573.482 
11262.5 1
12573604 7741.12 1782.62 1383.12 -870.38 -582.466 1047.3 
11263 1
12573604 7558.12 1446.38 1372.75 -348.571 -640.476 729.186 
11263.5 1
12573604 7641.86 1210.29 1403.57 169.842 -478.883 508.109 
11264 1
12573604 7693.25 993.375 1429.25 104.883 -442.675 454.93 
11264.5 1
12573604 7677.12 777.75 1452.62 -30.482 -407.609 408.747 
11265 1
12573604 7801.14 396.857 1452.57 251.558 -772.602 812.524 
11265.5 1
12573604 7764.38 247.5 1485.5 -76.2819 -309.87 319.121 
11266 1
12573604 7748.12 -44.625 1631 -31.19 -560.701 561.567 
11266.5 1
12573604 7697.43 58.1429 1544 -103.251 209.303 233.385 
11267 1
12573604 7783.22 -75 1556.56 172.276 -267.355 318.053 
11267.5 1
12573604 7835.22 -184.667 1552.67 106.996 -225.652 249.733 
11268 1
12573604 7851.11 -355.556 1555 32.3603 -348.043 349.544 
11268.5 1
12573604 7997.12 -466.25 1551.25 287.429 -217.902 360.689 
11269 2
12574900 8092.5 131 1499.5 0 0 0 
12573604 8248.12 -546 1551.25 494.094 -156.988 518.435 
11269.5 2
12574900 8190.86 217.857 1486.43 273.975 241.942 365.511 
12573604 8421.14 -629 1564.29 354.545 -170.082 393.23 
11270 2
12574900 8500.56 224.444 1476 596.721 12.6923 596.856 
12573604 8490.67 -796.667 1555.11 133.957 -323.057 349.729 
11270.5 2
12574900 8684.43 131.571 1448.57 357.035 -180.336 399.994 
12573604 8782.14 -994.143 1555 565.973 -383.449 683.636 
11271 2
12574900 8857.88 -21.625 1447.25 349.69 -308.864 466.562 
12573604 9094 -1122.5 1567.75 628.744 -258.785 679.918 
11271.5 2
12574900 8955.88 -318.25 1457 194.831 -589.712 621.063 
12573604 9364.25 -1332.12 1569.12 537.276 -416.75 679.96 
11272 2
12574900 9329.71 -910.857 1490.86 744.7 -1180.49 1395.76 
12573604 9421.57 -1547.71 1665.14 114.186 -429.461 444.382 
11272.5 2
12574900 9488.86 -1116 1498.71 340.777 -439.278 555.962 
12573604 9606.29 -1667 1687.86 395.534 -255.43 470.841 
11273 2
12574900 9635.88 -1330.25 1499.88 288.27 -420.098 509.492 
12573604 9811.38 -1926.12 1661.88 402.136 -508.088 647.971 
11273.5 2
12574900 9841 -1518.43 1480.43 409.431 -375.606 555.62 
12573604 10035.1 -2137.57 1649.29 446.642 -422.049 614.504 
11274 2
12574900 10054 -1652.38 1526.62 436.475 -274.48 515.607 
12573604 10220.5 -2307.5 1636.38 379.83 -348.214 515.29 
11274.5 2
12574900 10338.1 -1935.75 1568.12 551.699 -550.243 779.191 
12573604 10351.9 -2543.75 1617.25 255.097 -458.738 524.895 
11275 2
12574900 10862 -2407.43 1597.43 1080.15 -972.533 1453.46 
12573604 10468 -2741.43 1617.86 239.433 -407.585 472.709 
11275.5 2
12574900 11171.2 -2747.38 1637.12 623.488 -685.376 926.54 
12573604 10604.9 -2890.75 1603.25 275.958 -301.051 408.393 
11276 2
12574900 11207.5 -2833.38 1655 69.0476 -163.81 177.767 
12573604 10618.2 -2890 1626.5 25.4762 1.42857 25.5162 
11276.5 3
12575601 10396.4 -2129.71 1544.14 0 0 0 
12574900 11269.4 -2770.29 1660.57 128.483 130.891 183.412 
12573604 10626.6 -2872.43 1633.86 17.2644 36.4552 40.3366 
11277 3
12575601 10493.6 -2286.12 1523.62 194.393 -312.821 368.301 
12574900 11312.9 -2942.5 1647.25 86.8929 -344.429 355.22 
12573604 10648.6 -2904 1606.38 44.1071 -63.1429 77.0225 
11277.5 3
12575601 10698.9 -2251.29 1523.71 403.207 68.4465 408.975 
12574900 11336 -3153.14 1627.43 45.4322 -413.837 416.323 
12573604 10753.1 -2814.86 1581.43 205.34 175.133 269.882 
11278 3
12575601 10735 -2413 1509.75 71.8546 -321.5 329.431 
12574900 11461.2 -3363.88 1624.62 249.006 -418.951 487.364 
12573604 10783.9 -3016 1582.62 61.0977 -399.886 404.527 
11278.5 3
12575601 10804.3 -2645.86 1503.86 136.928 -460.192 480.131 
12574900 11585.1 -3560.14 1611.71 244.848 -387.881 458.696 
12573604 10802 -3228 1600.14 35.8202 -418.972 420.501 
11279 3
12575601 10964.1 -2793.75 1490.62 322.908 -298.773 439.926 
12574900 11753 -3714.75 1614 339.105 -312.338 461.028 
12573604 10960 -3346.25 1609.12 319.192 -238.889 398.687 
11279.5 3
12575601 11244.6 -2968.14 1494.29 577.05 -358.833 679.521 
12574900 11970.3 -3877 1607.14 447.09 -333.848 557.982 
12573604 11189.3 -3563 1564 471.781 -445.988 649.217 
11280 3
12575601 11488.9 -3174.5 1471.5 497.563 -420.279 651.309 
12574900 12259.9 -3984.38 1683.75 589.795 -218.686 629.032 
12573604 11452.4 -3745.12 1551.88 535.823 -370.927 651.685 
11280.5 3
12575601 11813.1 -3235.57 1452.14 651.14 -122.633 662.588 
12574900 12495.4 -4077 1657.43 472.999 -185.994 508.254 
12573604 11745.3 -3802.71 1579 588.174 -115.641 599.434 
11281 3
12575601 11986.7 -3323 1443.14 344.388 -173.469 385.609 
12574900 12712.1 -4230.14 1670.71 429.989 -303.855 526.515 
12573604 11904 -4063 1563.43 314.909 -516.44 604.879 
11281.5 3
12575601 12174.6 -3557.25 1451.62 374.324 -466.633 598.218 
12574900 12847.4 -4462.25 1716.25 269.387 -462.365 535.117 
12573604 12095 -4260.25 1579.38 380.478 -392.928 546.952 
11282 3
12575601 12330.1 -3768.38 1448.88 296.756 -402.91 500.401 
12574900 12952.9 -4857.5 1695.12 201.336 -754.294 780.702 
12573604 12299.1 -4345.12 1542.38 389.552 -161.975 421.884 
11282.5 3
12575601 12379.6 -3895.86 1444.14 101.533 -261.77 280.771 
12574900 12996.3 -5256.86 1618.57 89.139 -820.035 824.866 
12573604 12377.6 -4526.29 1506.14 161.081 -371.993 405.372 
11283 3
12575601 12513 -4022.25 1458.12 269.553 -255.339 371.291 
12574900 13096.2 -5548.5 1584.5 201.948 -589.177 622.827 
12573604 12542.1 -5026.75 1523.62 332.431 -1011.04 1064.29 
11283.5 3
12575601 12742.3 -4511.14 1460.43 461.339 -983.688 1086.5 
12574900 13384.3 -5795.14 1592.86 579.549 -496.263 762.99 
12573604 12793.9 -5415.86 1570.71 506.503 -782.912 932.468 
11284 3
12575601 12946.6 -4964.62 1442.88 407.863 -905.154 992.802 
12574900 13647.6 -6069.5 1592.38 525.627 -547.619 759.059 
12573604 13001.5 -5785.38 1604.62 414.457 -737.561 846.032 
11284.5 3
12575601 13140.4 -5321 1458.29 383.011 -704.298 801.707 
12574900 13925.6 -6244.43 1579.29 549.301 -345.709 649.035 
12573604 13328 -6038.29 1593.86 645.257 -499.824 816.199 
11285 3
12575601 13207.2 -5550.12 1480.5 131.28 -450.147 468.9 
12574900 14230.2 -6429.88 1600.12 598.583 -364.335 700.743 
12573604 13577.9 -6321.62 1610.88 490.914 -556.659 742.203 
11285.5 3
12575601 13311.6 -5842.43 1517.71 205.762 -576.536 612.153 
12574900 14471.9 -6639.86 1624.14 476.543 -414.166 631.369 
12573604 13794.4 -6531 1593.57 427.127 -412.968 594.122 
11286 3
12575601 13463.9 -6125.75 1505.5 305.218 -567.778 644.616 
12574900 14649.9 -6804.75 1582.62 356.749 -330.447 486.277 
12573604 14026.2 -6775.12 1573.75 464.572 -489.228 674.664 
11286.5 3
12575601 13701.7 -6288.86 1500.86 483.413 -331.519 586.168 
12574900 14887.3 -7064.71 1578.43 482.542 -528.383 715.566 
12573604 14232.7 -7090.43 1586 419.643 -640.861 766.031 
11287 3
12575601 13984.4 -6489.86 1500.71 585.33 -416.149 718.186 
12574900 15173 -7471.71 1619.14 591.541 -842.65 1029.55 
12573604 14587.3 -7376.29 1598.29 734.102 -591.837 942.962 
11287.5 3
12575601 14194.2 -6699.88 1468.62 409.807 -410.191 579.827 
12574900 15434.2 -7880.12 1621.12 510.254 -797.677 946.915 
12573604 14875.4 -7783.62 1594.38 562.674 -795.585 974.452 
11288 3
12575601 14480.9 -6940.71 1464.43 560.875 -471.31 732.607 
12574900 15683.1 -8080.57 1651.14 487.07 -392.263 625.386 
12573604 15033.7 -8189.86 1622.29 309.862 -794.975 853.229 
11288.5 3
12575601 14834.7 -7276.71 1459.43 704.895 -669.323 972.044 
12574900 15903.6 -8363.86 1672.57 439.101 -564.314 715.024 
12573604 15303.3 -8551.71 1656.43 536.995 -720.831 898.866 
11289 3
12575601 15147.7 -7554.43 1490 658.947 -584.662 880.932 
12574900 16110.7 -8503.86 1676.57 436.09 -294.737 526.35 
12573604 15531.7 -8993.86 1686 480.902 -930.827 1047.71 
11289.5 3
12575601 15357.9 -7891.62 1500 403.379 -647.21 762.624 
12574900 16343.8 -8653 1670.88 447.285 -286.263 531.047 
12573604 15786.5 -9330.25 1689.12 489.032 -645.668 809.962 
11290 3
12575601 15584.1 -8191.14 1482.57 443.662 -587.29 736.034 
12574900 16513.7 -8838.29 1672.29 333.263 -363.305 493.006 
12573604 15967.4 -9748.71 1700.57 354.762 -820.518 893.927 
11290.5 3
12575601 15771.9 -8406.43 1519.43 395.188 -453.233 601.327 
12574900 16763.7 -9126 1671.57 526.316 -605.714 802.433 
12573604 16190.1 -10042.7 1705.29 468.872 -618.947 776.49 
11291 3
12575601 16064.5 -8648.25 1524.25 577.205 -476.965 748.773 
12574900 17041.5 -9548.88 1689.38 547.901 -834.073 997.934 
12573604 16424.9 -10320.6 1714 462.983 -548.147 717.508 
11291.5 3
12575601 16331.3 -8911.83 1540.5 545.671 -539.025 767.011 
12574900 17309.8 -9790.17 1709.67 548.739 -493.439 737.968 
12573604 16561 -10554.3 1711.83 278.374 -477.931 553.092 
11292 3
12575601 16558.2 -9142.38 1587.5 453.833 -461.083 646.964 
12574900 17592.2 -9871 1692.12 564.833 -161.667 587.514 
12573604 16822.6 -10655.4 1702.12 523.25 -202.083 560.917 
11292.5 3
12575601 16792.4 -9366.38 1603.38 451.979 -432.432 625.526 
12574900 17750.9 -10022.1 1647.12 306.226 -291.747 422.955 
12573604 17179.2 -10799.4 1661 688.465 -277.992 742.472 
11293 3
12575601 17060.4 -9539 1613.43 537.182 -345.942 638.936 
12574900 18123.1 -10077.7 1600.29 746.028 -111.401 754.299 
12573604 17539.1 -10911.9 1611 721.228 -225.415 755.634 
11293.5 3
12575601 17222.2 -9767.25 1620.38 319.805 -451.087 552.951 
12574900 18217.5 -10077.9 1598.88 186.477 -0.317617 186.477 
12573604 17720.9 -11108.1 1657.75 359.154 -387.881 528.624 
11294 3
12575601 17258 -9954.71 1600.57 70.5128 -369.752 376.416 
12574900 18046.3 -10090 1610 -337.701 -23.9152 338.547 
12573604 17971.4 -11291.9 1672.29 494.189 -362.391 612.821 
11294.5 3
12575601 17170.3 -10035.7 1602 -186.23 -171.975 253.489 
12574900 17680.1 -10182.3 1694.57 -777.373 -195.936 801.686 
12573604 18216.9 -11410 1709.29 521.08 -250.834 578.309 
11295 3
12575601 17248.4 -10103.4 1606.38 154.939 -134.247 205.009 
12574900 17825 -10227.8 1758.38 287.415 -90.2069 301.239 
12573604 18780.1 -11415.8 1603.62 1117.59 -11.4087 1117.65 
11295.5 3
12575601 17425 -10129.6 1607 351.843 -52.1841 355.691 
12574900 17976.1 -10242 1740 301.081 -28.3865 302.417 
12573604 19137.1 -11434.7 1599.57 711.191 -37.7775 712.194 
11296 3
12575601 17570 -10059.9 1598.5 289.421 139.115 321.119 
12574900 18144.8 -10124.4 1706.12 336.541 234.78 410.344 
12573604 19394.4 -11586.5 1630.75 513.437 -302.965 596.159 
11296.5 3
12575601 17624 -9969.14 1613.14 106.509 178.959 208.256 
12574900 18397.3 -10180 1657.43 498.098 -109.714 510.038 
12573604 19583.1 -11702.1 1638.57 372.323 -228.092 436.636 
11297 3
12575601 17631.6 -9669.43 1613.71 15.7738 624.405 624.604 
12574900 18653.4 -10338.6 1615.29 533.631 -330.357 627.613 
12573604 19774.4 -11770.4 1617.57 398.512 -142.262 423.143 
11297.5 3
12575601 17369.8 -9864.38 1621.88 -499.659 -372.035 622.952 
12574900 18708.5 -10551.5 1589.5 105.098 -406.352 419.723 
12573604 19891.9 -11864.9 1601.75 224.134 -180.241 287.616 
11298 3
12575601 17323.7 -10130.3 1619 -91.7046 -529.703 537.582 
12574900 18805.6 -10642.9 1568.29 193.369 -181.986 265.539 
12573604 19957.4 -11886.1 1598.86 130.585 -42.3662 137.285 
11298.5 3
12575601 17474.1 -10221.9 1604.29 316.692 -192.782 370.754 
12574900 18878.9 -10794 1542.86 154.286 -318.195 353.628 
12573604 20046.3 -11904.6 1642.14 187.068 -38.797 191.048 
11299 3
12575601 17792.1 -10534.5 1599 630.917 -620.323 884.792 
12574900 18969.4 -11036 1571 179.599 -480.159 512.648 
12573604 19763.1 -11691 1621.38 -561.827 423.753 703.716 
11299.5 3
12575601 18196.1 -10996.6 1599.14 803.216 -918.631 1220.26 
12574900 19076.1 -11168.7 1563 212.262 -263.845 338.629 
12573604 19838.1 -11588.4 1617.43 149.141 203.919 252.638 
11300 3
12575601 18789.4 -11105.2 1595 1174.72 -215.205 1194.27 
12574900 19274.2 -11312.9 1594 392.291 -285.467 485.164 
12573604 19867.1 -11568.2 1635 57.3904 39.9576 69.9304 
11300.5 3
12575601 19097.1 -11146.9 1594.71 610.651 -82.5539 616.205 
12574900 19673.9 -11425 1610.43 792.871 -222.47 823.491 
12573604 19768.7 -11854 1622.29 -195.259 -566.964 599.645 
11301 3
12575601 19459.2 -11425.6 1623.5 710.014 -546.604 896.044 
12574900 20185.5 -11763.6 1595.88 1003.22 -663.971 1203.04 
12573604 19742 -12011.2 1616.75 -52.381 -308.333 312.751 
11301.5 2
12575601 19681.3 -11552.7 1637.57 431.976 -247.255 497.733 
12574900 20286.4 -11922.6 1588.14 196.359 -309.234 366.31 
11302 2
12575601 19812.6 -11568.3 1679.71 276.391 -32.782 278.328 
12574900 20329.4 -11996.9 1604.29 90.5263 -156.391 180.702 
11302.5 2
12575601 19939 -11600.9 1666.57 261.757 -67.4357 270.304 
12574900 20384.3 -12141 1587.29 113.576 -298.432 319.314 
11303 2
12575601 19932.8 -11695.5 1677.62 -12.1832 -184.489 184.891 
12574900 20610.4 -12328.1 1576.5 440.72 -364.766 572.091 
11303.5 2
12575601 19940.7 -11699.7 1675 15.5552 -8.23103 17.5987 
12574900 20739.4 -12342.6 1626.43 252.058 -28.2157 253.632 
11304 2
12575601 20070.3 -11667.9 1663.14 269.94 66.369 277.98 
12574900 20947.6 -12407.1 1642.43 433.631 -134.524 454.018 
11304.5 2
12575601 20013.9 -11576.4 1670.29 -118.797 192.481 226.19 
12574900 21036 -12504 1658.43 186.165 -203.91 276.11 
11305 2
12575601 19962.8 -11640.8 1668 -98.0943 -123.458 157.684 
12574900 21203.4 -12444.9 1665.38 321.257 113.484 340.712 
11305.5 2
12575601 20080.4 -11778.7 1644.86 222.035 -260.31 342.142 
12574900 21350.6 -12258.6 1659.86 277.729 351.516 447.992 
11306 2
12575601 20209.4 -11824.7 1656.71 263.265 -93.8776 279.502 
12574900 21419 -12170.3 1703 139.65 180.175 227.959 
11306.5 2
12575601 20371.3 -11920.7 1664.14 329.648 -195.519 383.27 
12574900 21216 -11959.4 1691.57 -413.442 429.444 596.118 
11307 2
12575601 20520.5 -12138.4 1681.25 289.736 -422.642 512.419 
12574900 21208.6 -11903.2 1689.88 -14.3204 109.085 110.021 
11307.5 2
12575601 20617.6 -12213.7 1685.71 189.593 -147.147 239.995 
12574900 21195.9 -11925.6 1678.29 -24.9372 -43.5965 50.2247 
11308 2
12575601 20737.5 -12194.8 1679.33 259.586 40.8679 262.783 
12574900 21223 -11864.7 1669.83 58.7508 131.828 144.327 
11308.5 2
12575601 20929.1 -12398.6 1692.5 372.811 -396.482 544.23 
12574900 21195 -11929.5 1683 -54.4747 -126.135 137.395 
11309 2
12575601 21163 -12534.4 1693.86 455.01 -264.209 526.156 
12574900 20998.4 -11599.1 1694.86 -382.435 642.718 747.892 
11309.5 2
12575601 21398.3 -12639.7 1681.57 484.127 -216.637 530.387 
12574900 20634.1 -11232.9 1724.14 -749.559 753.674 1062.95 
11310 2
12575601 21534.4 -13022 1701.86 262.824 -738.003 783.406 
12574900 20255.3 -11046.9 1730.29 -731.384 359.073 814.774 
11310.5 2
12575601 21719.7 -13430.9 1671.14 383.614 -846.495 929.362 
12574900 20060 -10909.3 1731 -404.318 284.827 494.57 
11311 2
12575601 22011.7 -13710.1 1654 602.062 -575.847 833.113 
12574900 20046.7 -10888.1 1731 -27.3932 43.5935 51.4858 
11311.5 2
12575601 22276.9 -13901.9 1657.86 545.561 -394.474 673.236 
12574900 20058.1 -10922.1 1731 23.5156 -69.9588 73.8053 
11312 2
12575601 22683 -14147.5 1637.5 776.564 -469.68 907.552 
12574900 20100.5 -10804.8 1731 80.9888 224.461 238.625 
11312.5 2
12575601 23195.6 -14304.9 1632.71 1007.02 -309.15 1053.4 
12574900 20133.4 -10920.3 1731 64.6927 -226.986 236.025 
11313 2
12575601 23712.4 -14519.3 1684 1048.39 -434.946 1135.03 
12574900 20074.1 -11167.1 1731 -120.255 -500.724 514.962 
11313.5 2
12575601 24142.1 -14755.3 1687.57 850.919 -467.327 970.803 
12574900 20172.1 -11288.4 1731 194.059 -240.17 308.773 
11314 2
12575601 24532.4 -14988.3 1663 808.045 -482.402 941.089 
12574900 20315 -11428.9 1731 295.77 -290.742 414.742 
11314.5 2
12575601 24905.5 -15057.2 1667.5 723.007 -133.652 735.256 
12574900 20488.4 -11424.2 1731 335.998 8.92857 336.117 
11315 2
12575601 25077.6 -15130.6 1695.14 343.456 -146.35 373.337 
12574900 20559.9 -11417.4 1734.43 142.679 13.6156 143.327 
11315.5 2
12575601 25413 -15170.1 1680.38 674.907 -79.5847 679.583 
12574900 20617.6 -11527.1 1748.12 116.233 -220.717 249.452 
11316 2
12575601 25724.3 -15279 1654.29 626.329 -219.064 663.534 
12574900 20635.1 -11585.3 1742.14 35.2472 -117.024 122.217 
11316.5 2
12575601 25959.7 -15434 1631.29 493.561 -324.948 590.926 
12574900 20682.7 -11674.3 1740.14 99.7305 -186.583 211.564 
11317 2
12575601 26379.7 -15496.4 1580.86 836.653 -124.36 845.845 
12574900 20798.1 -11662.4 1745.57 229.937 23.6198 231.147 
11317.5 2
12575601 26845.2 -15602.8 1562 909.249 -207.659 932.661 
12574900 20718.4 -11657 1746.12 -155.797 10.6027 156.157 
11318 2
12575601 27420.1 -15738 1583.71 1136.15 -267.292 1167.17 
12574900 20603.1 -11620.4 1748 -227.732 72.2756 238.925 
11318.5 2
12575601 27986.5 -15761.6 1572.62 1144.16 -47.7273 1145.15 
12574900 20494 -11430 1752.25 -220.491 384.704 443.411 
11319 2
12575601 28586 -15871.6 1619.57 1194.22 -219.017 1214.14 
12574900 20393.7 -11173 1751 -199.772 511.952 549.549 
11319.5 2
12575601 29075.9 -16041.6 1744.62 954.922 -331.488 1010.82 
12574900 20310.2 -10998.9 1751.12 -162.698 339.425 376.404 
11320 2
12575601 29523.1 -16246.9 1742.57 885.679 -406.4 974.468 
12574900 20277.7 -10889.1 1752 -64.4272 217.291 226.642 
11320.5 2
12575601 29968.6 -16346.6 1736 889.186 -199.137 911.212 
12574900 20254.5 -10818.4 1752 -46.3359 141.253 148.659 
11321 2
12575601 30382.3 -16530.3 1720.57 825.67 -366.588 903.393 
12574900 20221.3 -10811 1752 -66.296 14.7206 67.9106 
11321.5 2
12575601 30869.3 -16641.1 1689.71 1038.38 -236.369 1064.94 
12574900 20246.9 -10965.6 1752 54.5233 -329.577 334.056 
11322 2
12575601 31434.9 -16792.2 1649.62 1085.58 -290.033 1123.66 
12574900 20252.5 -11326.8 1752 10.8308 -693.241 693.326 
11322.5 2
12575601 31988 -16949.7 1593.43 1112.93 -316.83 1157.15 
12574900 20362.4 -11495.9 1752 221.184 -340.256 405.828 
11323 2
12575601 32608.9 -17068.5 1557.62 1246.74 -238.526 1269.35 
12574900 20610.8 -11473 1750.88 498.637 45.8979 500.745 
11323.5 2
12575601 33254.3 -17214 1625.71 1306.5 -294.534 1339.29 
12574900 20629.9 -11527.4 1749.43 38.6784 -110.179 116.771 
11324 2
12575601 33788.5 -17260.2 1605 1055.76 -91.4032 1059.71 
12574900 20417.4 -11576.2 1750 -419.925 -96.485 430.867 
11324.5 2
12575601 34312.2 -17288.4 1608.88 1015.02 -54.5058 1016.48 
12574900 20303.9 -11414.8 1750 -219.961 312.984 382.547 
11325 2
12575601 34889 -17293.6 1605.71 1172.26 -10.5618 1172.3 
12574900 20363 -11061.1 1750 120.173 718.714 728.691 
11325.5 2
12575601 35347.3 -17349.6 1624.14 968.892 -118.393 976.098 
12574900 20366.4 -10954.3 1750 7.24857 225.914 226.03 
11326 2
12575601 35853.1 -17456.9 1629.89 956.192 -202.869 977.475 
12574900 20409.9 -10874.1 1750 82.1556 151.559 172.394 
11326.5 2
12575601 36509.4 -17713.4 1585.38 1291.86 -504.894 1387.02 
12574900 20389.2 -10824.8 1750 -40.6277 97.1675 105.319 
11327 2
12575601 36914.8 -17927.1 1570.11 858.904 -452.831 970.965 
12574900 20341.2 -10793.6 1750 -101.754 66.0899 121.333 
11327.5 2
12575601 37428.8 -18178.3 1563.67 1044.72 -510.614 1162.82 
12574900 20185.3 -10813.3 1750 -316.847 -40.1987 319.387 
11328 2
12575601 38132.4 -18417.3 1580.5 1347.94 -457.791 1423.55 
12574900 20185.1 -10999.4 1750 -0.446999 -356.45 356.45 
11328.5 2
12575601 38726.1 -18546.8 1569.88 1166.45 -254.322 1193.86 
12574900 20264.2 -11247.2 1750 155.501 -486.935 511.162 
11329 2
12575601 39244.8 -18621 1546.12 1101.11 -157.643 1112.34 
12574900 20236.9 -11370 1750 -58.121 -260.616 267.018 
11329.5 2
12575601 39738 -18910.4 1541.12 992.455 -582.243 1150.64 
12574900 20311 -11494.8 1750 149.145 -251.006 291.973 
11330 2
12575601 40149.2 -19206.4 1571.33 777.358 -559.678 957.875 
12574900 20417 -11572.9 1749.78 200.378 -147.711 248.937 
11330.5 2
12575601 40456.8 -19546.6 1515.62 598.303 -661.83 892.18 
12574900 20424.8 -11556.4 1750 15.0778 32.1282 35.4903 
11331 2
12575601 40890.4 -20034.4 1492.38 905.271 -1018.27 1362.49 
12574900 20683.6 -11433.8 1747.5 540.449 256.002 598.015 
11331.5 2
12575601 41298.4 -20280.2 1519.88 864.407 -520.922 1009.24 
12574900 20765 -11416.2 1744.88 172.405 37.0763 176.346 
11332 2
12575601 41627.4 -20736.2 1503.38 626.667 -868.571 1071.04 
12574900 20895 -11415 1749.5 247.619 2.38095 247.63 
11332.5 2
12575601 42512.4 -20842.9 1726.29 1795.24 -216.242 1808.22 
12574900 20937.4 -11431.1 1748.57 86.062 -32.7441 92.0807 
11333 2
12575601 43045.4 -20935.2 1761.25 1092.1 -189.33 1108.39 
12574900 20959.6 -11375.5 1751.38 45.4845 114.022 122.76 
11333.5 2
12575601 43522.4 -21197.5 1722.75 894.934 -492.026 1021.27 
12574900 21003.4 -11327 1754.38 82.0826 90.9944 122.546 
11334 2
12575601 43921.1 -21554.3 1647.86 815.476 -729.623 1094.24 
12574900 20954.6 -11241.9 1755.14 -99.8028 174.116 200.691 
11334.5 2
12575601 44448.8 -21688.9 1610.38 1074.56 -274.113 1108.97 
12574900 20592.8 -11062.4 1754 -736.907 365.544 822.59 
11335 2
12575601 45038.9 -21869 1628.12 1137.04 -347.062 1188.83 
12574900 20353.8 -11153.2 1752.12 -460.501 -175.096 492.666 
11335.5 2
12575601 45492 -22100.7 1647.14 919.118 -470.009 1032.32 
12574900 20277.7 -11239.3 1752 -154.231 -174.515 232.9 
11336 2
12575601 45918.5 -22280.9 1676.88 846.23 -357.462 918.632 
12574900 20164.1 -11042.9 1751.62 -225.376 389.704 450.181 
11336.5 2
12575601 46391.4 -22503.3 1710 947.753 -445.713 1047.33 
12574900 20096.4 -10905 1751 -135.664 276.303 307.811 
11337 2
12575601 46822.6 -22606.4 1714 869.348 -207.841 893.847 
12574900 20177.6 -10826.5 1751 163.702 158.266 227.699 
11337.5 2
12575601 47166.7 -22908.9 1681.86 676.01 -594.267 900.08 
12574900 20152.3 -10898.3 1751 -49.7825 -141.033 149.561 
11338 2
12575601 47340.6 -23563.2 1681.88 350.626 -1319.34 1365.14 
12574900 20250.1 -11170.9 1751 197.257 -549.575 583.903 
11338.5 2
12575601 46525.6 -23986.8 1681.38 -1582.52 -822.33 1783.43 
12574900 20384 -11404.5 1751 259.951 -453.641 522.843 
11339 2
12575601 45823 -24059 1683.14 -1428.1 -146.85 1435.63 
12574900 20532.4 -11504.4 1750.86 301.684 -203.107 363.683 
11339.5 2
12575601 45179.4 -23955.4 1683.75 -1297.63 208.921 1314.34 
12574900 20666.6 -11535.8 1749.12 270.557 -63.148 277.829 
11340 2
12575601 44907.9 -23273.4 1674.86 -554.118 1391.73 1497.98 
12574900 20832.6 -11490.3 1744.86 338.666 92.7843 351.146 
11340.5 2
12575601 44425.9 -23046.4 1646.12 -975.672 459.623 1078.51 
12574900 20862.6 -11469.2 1744.25 60.8372 42.5824 74.2592 
11341 2
12575601 43980 -22887 1671.88 -862.427 308.269 915.866 
12574900 20942.2 -11409 1744.75 154.014 116.538 193.135 
11341.5 2
12575601 43520 -22744.8 1651.12 -905.512 280.02 947.82 
12574900 20981.8 -11389 1741.88 77.7559 39.3701 87.1549 
11342 2
12575601 42962 -22673 1615.57 -1122.74 144.366 1131.98 
12574900 20666.9 -11434.7 1742.29 -633.587 -91.9805 640.229 
11342.5 2
12575601 42438.1 -22346.9 1627.38 -1121.79 698.34 1321.4 
12574900 20311.1 -11372.9 1744 -761.739 132.418 773.163 
11343 2
12575601 41846 -22053.6 1668.75 -1196.21 592.424 1334.87 
12574900 20231 -11115 1744 -161.869 520.96 545.528 
11343.5 2
12575601 41339.1 -21913.5 1699.25 -1007.7 278.579 1045.5 
12574900 20205.8 -10967.5 1744 -50.1988 293.241 297.506 
11344 2
12575601 40946.7 -21989.3 1716.43 -777.051 -150.071 791.41 
12574900 20155.9 -10979.4 1744 -98.7977 -23.6209 101.582 
11344.5 2
12575601 40398.4 -21908.1 1733.43 -1098.77 162.611 1110.74 
12574900 20113 -11163.7 1744 -85.8861 -369.31 379.165 
11345 2
12575601 39756.1 -21232.6 1756.62 -1274.41 1340.31 1849.48 
12574900 20033.6 -11238.8 1744 -157.49 -148.88 216.722 
11345.5 2
12575601 39165.1 -20869.3 1817.43 -1132.15 696.052 1329 
12574900 20040.1 -11266.9 1744 12.4863 -53.8451 55.2739 
11346 2
12575601 38755.7 -20736.9 1835 -863.773 279.385 907.833 
12574900 20016 -11260.1 1744 -50.9343 14.1652 52.8673 
11346.5 2
12575601 38304.5 -20508.1 1835.62 -884.734 448.494 991.918 
12574900 19973.1 -11265.9 1744 -84.0686 -11.2395 84.8166 
11347 2
12575601 37811.9 -20354.9 1820.57 -975.53 303.501 1021.65 
12574900 20257.4 -11033.4 1744 562.977 460.29 727.193 
11347.5 2
12575601 37322 -20166.9 1821.62 -987.615 378.996 1057.84 
12574900 20383.1 -10899.9 1744 253.42 269.261 369.761 
11348 2
12575601 36839.8 -20106 1803.12 -927.404 117.067 934.763 
12574900 20491.2 -10923 1744 207.933 -44.4712 212.635 
11348.5 2
12575601 36568.9 -20012 1786.57 -549.478 190.669 581.62 
12574900 20622.6 -11063.3 1744 266.372 -284.555 389.777 
11349 2
12575601 36187.6 -19765.6 1795.38 -757.917 489.811 902.415 
12574900 20754.8 -11261.1 1743.75 262.78 -393.319 473.026 
11349.5 2
12575601 35206.3 -19541.7 1741.71 -2006.83 457.895 2058.4 
12574900 20832.3 -11315 1743.14 158.56 -110.174 193.079 
11350 2
12575601 34655.4 -19371 1783.5 -1140.6 353.446 1194.11 
12574900 20700.1 -11470 1741.88 -273.625 -320.911 421.728 
11350.5 2
12575601 34282.6 -19221.2 1768.62 -704.631 283.081 759.368 
12574900 20327.5 -11503 1741 -704.395 -62.3819 707.152 
11351 2
12575601 33804 -19136.9 1731.71 -964.97 170.147 979.855 
12574900 20032.1 -11389.4 1741 -595.478 228.975 637.984 
11351.5 2
12575601 33330.2 -19012.9 1724.75 -947.5 247.964 979.409 
12574900 19964.9 -11323.9 1741 -134.536 131.107 187.854 
11352 2
12575601 32852.6 -18842.9 1737.75 -923.839 328.82 980.613 
12574900 19923.8 -11174.2 1741 -79.5455 289.41 300.143 
11352.5 2
12575601 32363.7 -18679.7 1754.71 -1008.06 336.414 1062.72 
12574900 19890.6 -11185.9 1741 -68.4094 -23.9323 72.4748 
11353 2
12575601 32016 -18559.4 1683.29 -719.905 249.039 761.764 
12574900 19925 -11081.7 1741 71.2807 215.617 227.094 
11353.5 2
12575601 31523.6 -18382.1 1599.5 -1013.12 364.822 1076.8 
12574900 20085.5 -10863.1 1741 330.247 449.772 557.995 
11354 2
12575601 31035.1 -18214.2 1519.12 -952.242 327.242 1006.9 
12574900 20184.9 -10770.2 1741 193.713 181.043 265.144 
11354.5 2
12575601 30480.8 -18017.8 1509.88 -1115.44 395.372 1183.44 
12574900 20326.8 -10764.5 1741 285.463 11.5694 285.697 
11355 2
12575601 30024.6 -17739.4 1555.5 -889.133 542.641 1041.64 
12574900 20458.9 -10915.4 1741 257.554 -294.103 390.936 
11355.5 2
12575601 29534.4 -17574.7 1618 -1012.8 340.208 1068.41 
12574900 20645.7 -10997 1741.29 386.032 -168.647 421.262 
11356 2
12575601 29078.9 -17312.6 1729 -877.753 504.989 1012.65 
12574900 20852.5 -11161.4 1745.5 398.431 -316.715 508.975 
11356.5 2
12575601 28580.7 -17207.1 1764.57 -972.97 206.02 994.543 
12574900 20960.1 -11304.4 1753 210.24 -279.402 349.666 
11357 2
12575601 28154.2 -17281.8 1762.25 -866.797 -151.641 879.962 
12574900 21042.5 -11372.6 1752.12 167.393 -138.611 217.332 
11357.5 2
12575601 27803.5 -17024.5 1767.38 -705.734 517.606 875.201 
12574900 20890.1 -11458.1 1750.75 -306.59 -172.032 351.557 
11358 2
12575601 27441.2 -16889.5 1725.88 -711.69 265.226 759.504 
12574900 21019.2 -11481.1 1752.75 253.684 -45.1866 257.677 
11358.5 2
12575601 27001.4 -16757.9 1693.71 -893.946 267.567 933.13 
12574900 20844.1 -11429 1753.14 -355.909 105.945 371.343 
11359 2
12575601 26498.6 -16537.2 1668.5 -1036.71 454.86 1132.11 
12574900 20463.1 -11160.4 1747.75 -785.604 553.866 961.218 
11359.5 2
12575601 25972.8 -16283 1629.12 -1013.25 489.884 1125.46 
12574900 20206.9 -11014.4 1747 -493.738 281.31 568.254 
11360 2
12575601 25518.3 -16057.1 1620.57 -929.375 461.876 1037.82 
12574900 20122.3 -10953.6 1747 -172.984 124.343 213.037 
11360.5 2
12575601 24953.5 -15894.6 1716.12 -1166.91 335.781 1214.26 
12574900 20061.1 -10971.5 1747 -126.365 -37.0425 131.683 
11361 2
12575601 24468.8 -15824.1 1719.88 -912.9 132.768 922.504 
12574900 20417.4 -11068 1747 670.904 -181.733 695.082 
11361.5 2
12575601 24042.3 -15755.9 1649 -881.125 141.049 892.343 
12574900 20624.6 -11180.6 1746.86 428.092 -232.586 487.195 
11362 2
12575601 23584.6 -15649.8 1681.38 -939.755 217.879 964.682 
12574900 20799.4 -11256.4 1749.5 358.94 -155.654 391.236 
11362.5 2
12575601 22999.2 -15609.5 1678.75 -1159.16 79.703 1161.9 
12574900 20918.6 -11273.8 1749.12 236.139 -34.4059 238.632 
11363 2
12575601 22479.2 -15442.2 1663.75 -1025.64 329.882 1077.39 
12574900 20880.2 -11375.9 1749.62 -75.6903 -201.43 215.181 
11363.5 2
12575601 22022.9 -15388.3 1600.43 -910.964 107.713 917.31 
12574900 20881.4 -11427 1752 2.35244 -102.046 102.073 
11364 2
12575601 21575.5 -15200.1 1556.12 -905.581 380.892 982.424 
12574900 21025.5 -11379.5 1752.88 291.643 96.1538 307.085 
11364.5 2
12575601 21163.4 -14935.1 1563.38 -801.8 515.564 953.252 
12574900 21090.2 -11384.9 1754.5 125.973 -10.4572 126.406 
11365 2
12575601 20659.8 -14642.5 1614.5 -993.343 577.17 1148.85 
12574900 20997.9 -11394.5 1753.75 -182.199 -18.9842 183.186 
11365.5 2
12575601 20176.3 -14380.3 1682.14 -992.74 538.428 1129.35 
12574900 20565.6 -11256.9 1755 -887.687 282.634 931.596 
11366 2
12575601 19849.8 -14200.2 1714.88 -651.768 359.353 744.269 
12574900 20255.6 -11085.4 1753.5 -618.656 342.28 707.029 
11366.5 2
12575601 19518.7 -14019.3 1715.43 -679.745 371.59 774.682 
12574900 20168 -11005.3 1753 -179.928 164.454 243.761 
11367 2
12575601 19165 -13729.2 1679.5 -696.288 570.936 900.436 
12574900 20152.4 -10933.5 1753 -30.7579 141.31 144.619 
11367.5 2
12575601 18816 -13385.5 1666.12 -699.399 688.878 981.688 
12574900 20494.2 -11139 1752.12 685.12 -411.824 799.368 
11368 2
12575601 18506.4 -13047.4 1695.5 -619.25 676.25 916.943 
12574900 20575.2 -11331.2 1757.25 162 -384.5 417.234 
11368.5 2
12575601 18121.2 -12740.4 1678.38 -781.187 622.718 999.015 
12574900 20637.5 -11389.9 1750.5 126.268 -118.915 173.448 
11369 2
12575601 17845.4 -12416.9 1655 -533.607 625.725 822.356 
12574900 20481.2 -11247.4 1747.62 -302.224 275.629 409.036 
11369.5 2
12575601 17226 -11882.8 1639.62 -1198.02 1033.12 1581.96 
12574900 20274.2 -11049.6 1746.25 -400.387 382.495 553.726 
11370 2
12575601 16771.1 -11616.5 1698.12 -898.962 526.186 1041.64 
12574900 20130.1 -11023.4 1745.12 -284.832 51.8775 289.518 
11370.5 2
12575601 16525.8 -11378.6 1720.75 -489.77 474.8 682.137 
12574900 20107 -11107.9 1745 -46.1577 -168.663 174.865 
11371 2
12575601 16213.4 -11017.9 1743 -619.792 715.774 946.823 
12574900 20073.2 -11112.5 1745 -66.9643 -9.17659 67.5901 
11371.5 2
12575601 15996.7 -10691.1 1717.14 -447.646 675.066 810.001 
12574900 20114.3 -10961 1745 84.7845 313.017 324.296 
11372 2
12575601 15746 -10357 1736.88 -521.236 694.684 868.488 
12574900 20101.5 -10979.2 1745 -26.5815 -37.9418 46.3266 
11372.5 2
12575601 15412.6 -10053.5 1785.88 -652.397 593.933 882.258 
12574900 20036.1 -10945.8 1745 -127.935 65.5577 143.754 
11373 2
12575601 15073.5 -9690.38 1759 -666.257 713.409 976.141 
12574900 20203.5 -10863.4 1745 328.831 161.837 366.498 
11373.5 2
12575601 14705.7 -9274.71 1722.14 -753.659 851.764 1137.32 
12574900 20378.4 -10817.7 1745 358.46 93.567 370.471 
11374 2
12575601 14299.4 -8765.62 1738.88 -871.973 1092.47 1397.79 
12574900 20363.1 -11259.4 1745 -32.8403 -947.77 948.339 
11374.5 2
12575601 13811.9 -8391.44 1726.89 -923.269 708.675 1163.89 
12574900 20330.4 -11481.1 1745 -61.895 -419.955 424.491 
11375 2
12575601 13424.4 -7994.75 1728.38 -742.364 759.951 1062.37 
12574900 20328.2 -11499.1 1745 -4.20392 -34.5094 34.7645 
11375.5 2
12575601 13110.1 -7632.14 1732.29 -653.289 753.861 997.544 
12574900 20418.6 -11515.6 1745.14 187.778 -34.1922 190.866 
11376 2
12575601 12834.4 -7330 1727.11 -543.784 595.943 806.752 
12574900 20555.7 -11536.4 1752.89 270.405 -41.1697 273.521 
11376.5 2
12575601 12464.1 -7059 1715.86 -745.074 545.272 923.285 
12574900 20729.3 -11578.7 1753.57 349.334 -85.05 359.538 
11377 2
12575601 12054.7 -6790.22 1719.67 -823.896 540.8 985.53 
12574900 20841.6 -11401.8 1752.56 225.895 356.009 421.629 
11377.5 2
12575601 11672 -6430.75 1718.12 -735.897 691.293 1009.67 
12574900 20826.6 -11107.4 1751 -28.7126 566.159 566.887 
11378 2
12575601 11173.5 -5946.25 1691.5 -1025.72 996.914 1430.36 
12574900 20767.9 -10927.2 1750 -120.885 370.628 389.843 
11378.5 2
12575601 10764.5 -5529.62 1660.38 -822.938 838.28 1174.71 
12574900 20781.6 -10870.4 1750 27.666 114.437 117.733 
11379 2
12575601 10416.4 -5213.88 1697.88 -703.283 637.879 949.471 
12574900 20549.5 -10959.4 1749 -468.939 -179.798 502.227 
11379.5 2
12575601 10167.8 -4811.25 1685.25 -490.385 794.132 933.34 
12574900 20279 -10947.2 1749 -533.531 23.9152 534.066 
11380 2
12575601 9861 -4425 1702.12 -595.631 750 957.745 
12574900 20165 -10821.8 1749 -221.359 243.689 329.218 
11380.5 2
12575601 9493.25 -3977.88 1696.62 -741.431 901.462 1167.2 
12574900 20208.2 -10995 1749 87.1976 -349.294 360.014 
11381 2
12575601 9173.5 -3581.75 1719 -673.158 833.947 1071.73 
12574900 20392.1 -11321.8 1749 387.105 -687.895 789.335 
11381.5 2
12575601 8840.38 -3239.25 1682.5 -672.98 691.919 965.222 
12574900 20516 -11352.8 1749.75 250.253 -62.6263 257.97 
11382 2
12575601 8507.12 -2821.12 1697 -667.836 837.926 1071.51 
12574900 20579.2 -11452.5 1749.25 126.754 -199.9 236.699 
11382.5 2
12575601 8163.88 -2393 1734.12 -699.084 871.945 1117.59 
12574900 20800 -11481.2 1751.75 449.593 -58.554 453.39 
11383 2
12575601 7770.67 -1904.56 1723.22 -736.345 914.69 1174.25 
12574900 20933.9 -11473.7 1750.56 250.728 14.201 251.13 
11383.5 2
12575601 7504.38 -1583.38 1698 -527.31 636.001 826.168 
12574900 20985.5 -11509.8 1758.5 102.2 -71.4521 124.701 
11384 2
12575601 7048 -1140.12 1653 -952.766 925.365 1328.18 
12574900 21003.1 -11467.8 1751.75 36.7954 87.6827 95.0902 
11384.5 2
12575601 6606.5 -627.5 1654.88 -904.713 1050.46 1386.35 
12574900 20897.2 -11359.1 1741.38 -216.957 222.592 310.834 
11385 2
12575601 6217.56 -294.556 1650.11 -761.144 651.555 1001.93 
12574900 20617.3 -11244 1741.89 -547.782 225.294 592.303 
11385.5 2
12575601 5784.38 96.125 1620.88 -815.783 735.745 1098.55 
12574900 20556.4 -11290.9 1743.75 -114.799 -88.2768 144.816 
11386 2
12575601 5411.1 407.7 1624.6 -739.158 616.98 962.819 
12574900 20473.2 -11315.2 1738.6 -164.703 -48.1683 171.602 
11386.5 2
12575601 5237.15 523.077 1528.92 -379.795 251.915 455.747 
12574900 20274.5 -11407 1737.77 -433.759 -200.437 477.83 
11387 2
12575601 5046.82 480.636 1506.27 -380.671 -84.8811 390.02 
12574900 20159 -11400.1 1728.18 -231.077 13.8182 231.49 
11387.5 2
12575601 4620.11 663.556 1550.11 -835.043 357.963 908.534 
12574900 20048.7 -11398.9 1709.22 -215.917 2.35229 215.929 
11388 2
12575601 4020.75 975.125 1580.62 -1225.69 637.156 1381.4 
12574900 19999 -11461.1 1684.88 -101.568 -127.272 162.832 
11388.5 2
12575601 3414.5 1224 1571.25 -1239.78 508.947 1340.18 
12574900 19997.6 -11336.6 1673.88 -2.81186 254.601 254.617 
11389 2
12575601 2872.12 1554.62 1553.88 -1093.5 666.583 1280.65 
12574900 19941.9 -11060.5 1679.5 -112.399 556.704 567.937 
11389.5 2
12575601 2329.38 1809.5 1607.25 -1083.33 508.733 1196.84 
12574900 20066.6 -10951.6 1678.5 249.002 217.315 330.497 
11390 2
12575601 1737.44 2072.56 1655.44 -1142.72 507.829 1250.48 
12574900 20261.6 -10857.6 1678 376.314 181.601 417.841 
11390.5 2
12575601 1293.14 2249.71 1692.86 -876.334 349.426 943.43 
12574900 20472.3 -10925.6 1682.86 415.641 -134.154 436.755 
11391 2
12575601 904.667 2417.56 1728 -773.857 334.345 842.995 
12574900 20668.8 -10921.3 1689.78 391.418 8.44242 391.509 
11391.5 2
12575601 424.5 2600.62 1770.38 -952.712 363.233 1019.61 
12574900 20717.5 -10926 1695.88 96.6711 -9.25926 97.1135 
11392 2
12575601 -21.2222 2707 1778.33 -884.369 211.062 909.206 
12574900 20765.4 -10897.7 1700 95.1279 56.2169 110.497 
11392.5 2
12575601 -457.125 2723.25 1763.62 -871.806 32.5 872.411 
12574900 20797 -10877.1 1701 63.1111 41.0833 75.3051 
11393 2
12575601 -848.857 2851.43 1743.43 -828.186 270.991 871.395 
12574900 20852.7 -10903.6 1701.14 117.789 -55.9121 130.386 
11393.5 2
12575601 -1282.11 3088.11 1718.56 -839.639 458.687 956.759 
12574900 20797.7 -11048.6 1708.11 -106.681 -280.977 300.548 
11394 2
12575601 -1682.75 3305.88 1685.5 -782.498 425.32 890.618 
12574900 20701.9 -11416.8 1733.88 -187.093 -719.13 743.069 
11394.5 2
12575601 -2041.62 3468.38 1700.12 -768.469 347.966 843.578 
12574900 20649.2 -11543 1739.75 -112.687 -270.343 292.888 
11395 2
12575601 -2387.33 3754.44 1659.33 -681.87 564.24 885.05 
12574900 20733.7 -11501.8 1744.22 166.502 81.3062 185.294 
11395.5 2
12575601 -2890.75 4041.5 1631.38 -998.843 569.555 1149.82 
12574900 20697.6 -11520.9 1747.5 -71.5112 -37.8913 80.9297 
11396 2
12575601 -3717.67 4567.67 1696.89 -1605.66 1021.68 1903.15 
12574900 20751 -11583.1 1747.78 103.641 -120.847 159.202 
11396.5 2
12575601 -4264.62 4796.62 1673.38 -1083.09 453.383 1174.15 
12574900 20860.9 -11572.5 1745.38 217.574 21.0121 218.587 
11397 2
12575601 -4855.38 5028 1499.12 -1208.08 473.16 1297.43 
12574900 20908.4 -11543.2 1747.62 97.137 59.816 114.077 
11397.5 2
12575601 -5384.12 5192.62 1416.75 -1115.51 347.31 1168.32 
12574900 20870.2 -11544.2 1750.88 -80.4325 -2.1097 80.4602 
11398 2
12575601 -5976.22 5402 1448 -1143.04 404.199 1212.41 
12574900 20906.9 -11546.1 1753.67 70.7314 -3.59288 70.8226 
11398.5 2
12575601 -6377.12 5478.88 1480.25 -795.442 152.53 809.934 
12574900 20590.8 -11558.2 1747.38 -627.26 -24.0851 627.722 
11399 2
12575601 -6735.38 5426.25 1500.88 -744.802 -109.407 752.795 
12574900 20340.6 -11520.8 1730.88 -520.01 77.9626 525.822 
11399.5 2
12575601 -7011.11 5076.56 1496.78 -538.547 -682.997 869.78 
12574900 20273.4 -11441.6 1729.44 -131.212 154.677 202.834 
11400 1
12574900 20205 -11270.4 1728 -133.942 334.855 360.65 
11400.5 1
12574900 20060.2 -11124 1728 -283.322 286.584 402.991 
11401 1
12574900 20076.4 -11029.5 1728 32.8308 192.073 194.859 
11401.5 1
12574900 20218.7 -10826.4 1728 297.681 424.802 518.721 
11402 1
12574900 20648.4 -10638.7 1728 821.67 358.976 896.663 
11402.5 1
12574900 20774.1 -10738.5 1728 256.582 -203.673 327.593 
11403 1
12574900 21050.7 -10941.8 1728.22 558.67 -410.662 693.365 
11403.5 1
12574900 20912.8 -11408.8 1731.88 -275.833 -933.944 973.826 
11404 1
12574900 21063.2 -11499.2 1732 297.376 -178.799 346.989 
11404.5 1
12574900 21056.6 -11468.6 1731.89 -12.8205 58.9744 60.3518 
11405 1
12574900 21060.9 -11403.2 1726.38 8.6562 130.873 131.159 
11405.5 1
12574900 21011.7 -11349.4 1713.89 -100.631 110.032 149.109 
11406 1
12574900 21070.1 -11241.7 1690.78 112.177 206.867 235.325 
11406.5 1
12574900 21252.8 -11106.9 1664.75 368.224 271.757 457.647 
