# Supplementary material for: Intrinsic group behaviour II: On the dependence of triad spatial dynamics on social and personal features; and on the effect of social interaction on small group dynamics
Source: PLoS One. 2019 Dec 3;14(12):e0225704. doi: 10.1371/journal.pone.0225704 (PMC6890182; doi:10.1371/journal.pone.0225704)
Supplement: S4 Data Set — (ZIP) [file pone.0225704.s004.zip › set_3_nint/group_traj_triad_noint/traj_3_0217_26.dat]

3 12551100 12551502 12551301 0 0 1 0 2 1 0 30 10 40 1565.6 1653.71 1488.98 
11111 1
12551100 -11483.5 13113 1299.5 0 0 0 
11111.5 1
12551100 -11166.9 12995 1201.75 936.76 -349.112 999.7 
11112 1
12551100 -10706.9 12548.3 1149.86 901.996 -875.91 1257.3 
11112.5 1
12551100 -10530.3 12005 1178.14 363.316 -1117.87 1175.43 
11113 1
12551100 -10123.1 11686.6 1196.57 848.214 -663.393 1076.83 
11113.5 2
12551301 -10671.8 11857.5 1409 0 0 0 
12551100 -9794.12 11263.8 1176.88 637.632 -819.421 1038.28 
11114 2
12551301 -10472.6 11435.9 1367 504.25 -1067.45 1180.56 
12551100 -9495.71 10817.4 1149 559.87 -837.376 1007.3 
11114.5 2
12551301 -10305.1 10822.3 1326.57 338.924 -1242.05 1287.46 
12551100 -9182.57 10293.9 1244.86 633.892 -1059.86 1234.96 
11115 3
12551502 -9573.33 9118.33 854 0 0 0 
12551301 -9988.14 10406.6 1446.43 671.61 -880.751 1107.6 
12551100 -8922.57 9949.43 1218.43 550.847 -729.722 914.29 
11115.5 3
12551502 -9218.75 8809.62 1071.25 963.542 -838.881 1277.55 
12551301 -9739.12 10019.6 1415.88 495.065 -769.277 914.81 
12551100 -8756.88 9537.62 1199.38 329.416 -818.695 882.483 
11116 3
12551502 -8750.71 8471.29 1277.43 905.292 -654.428 1117.06 
12551301 -9533.86 9564 1394.86 397.036 -881.286 966.594 
12551100 -8626.43 9131.86 1302.86 252.314 -784.851 824.411 
11116.5 3
12551502 -8446.14 8147 1220 616.541 -656.449 900.582 
12551301 -9256.71 9157.71 1409.29 561.018 -822.441 995.565 
12551100 -8450.71 8716.14 1289 355.697 -841.527 913.613 
11117 3
12551502 -7935.43 7896.57 1389.57 1055.19 -517.414 1175.22 
12551301 -8936.43 8822.43 1436.71 661.747 -692.739 958.017 
12551100 -8048.71 8350.14 1331.86 830.579 -756.198 1123.25 
11117.5 3
12551502 -7411.29 7725.14 1404.14 1000.27 -327.154 1052.41 
12551301 -8443.86 8428 1414.71 940.022 -752.726 1204.26 
12551100 -7526.57 7849 1291.57 996.456 -956.379 1381.15 
11118 3
12551502 -7072.71 7702.43 1262.71 699.528 -46.9303 701.1 
12551301 -8046.29 8127.71 1448.29 821.429 -620.425 1029.4 
12551100 -6918 7310 1280.29 1257.38 -1113.64 1679.64 
11118.5 3
12551502 -6709.62 7691 1137.38 723.285 -22.7661 723.644 
12551301 -7604.62 7781.12 1468.12 879.802 -690.417 1118.36 
12551100 -6167 6939.62 1241.25 1496.02 -737.799 1668.06 
11119 3
12551502 -6071 7560.57 1092.86 1207.23 -246.557 1232.15 
12551301 -7053 7511.86 1444.29 1042.77 -509.013 1160.37 
12551100 -5407.29 6772 1278.14 1436.13 -316.871 1470.68 
11119.5 3
12551502 -5397 7370.57 1209.57 1410.04 -397.49 1465 
12551301 -6691.86 7239 1378.14 755.529 -570.831 946.928 
12551100 -4914.86 6473.71 1294.43 1030.19 -624.029 1204.45 
11120 3
12551502 -4602.12 7003.88 1107.75 1615.6 -745.318 1779.23 
12551301 -6262 6988.38 1372 873.693 -509.4 1011.35 
12551100 -4408.5 6244.12 1291.5 1029.18 -466.645 1130.03 
11120.5 3
12551502 -3804.71 6564.43 1323.86 1585.31 -873.651 1810.1 
12551301 -5776.86 6762.86 1260.29 964.499 -448.346 1063.61 
12551100 -4041.14 5894.86 1369.86 730.332 -694.369 1007.74 
11121 3
12551502 -3454.57 6401.71 1348.14 724.933 -336.883 799.386 
12551301 -4913 6344 1165.14 1788.52 -867.199 1987.68 
12551100 -3643.71 5744.86 1407.43 822.833 -310.559 879.49 
11121.5 3
12551502 -3041.62 6164.12 1398.5 789.573 -454.282 910.932 
12551301 -4119.25 6131.12 1400.12 1517.69 -407.027 1571.32 
12551100 -3032.38 5557.5 1474.5 1168.91 -358.235 1222.57 
11122 3
12551502 -2562.29 5916.57 1403.57 918.274 -474.241 1033.5 
12551301 -3551.29 5916.71 1505 1088.05 -410.748 1163 
12551100 -2408.14 5350.29 1553.43 1195.85 -396.962 1260.01 
11122.5 3
12551502 -2122 5841.71 1358 900.38 -153.082 913.301 
12551301 -2980.43 5765.57 1525.29 1167.4 -309.086 1207.62 
12551100 -1912.43 5222.86 1563.86 1013.73 -260.59 1046.69 
11123 3
12551502 -1570.86 5837.57 1423.29 1155.44 -8.68524 1155.47 
12551301 -2528.14 5583.57 1560.86 948.188 -381.551 1022.08 
12551100 -1417 5232 1603.71 1038.63 19.1674 1038.81 
11123.5 3
12551502 -1067.71 5801 1448.57 1046.04 -76.0321 1048.79 
12551301 -2060.29 5553.71 1634.71 972.676 -62.0731 974.655 
12551100 -943.286 5141 1573.57 984.853 -189.189 1002.86 
11124 3
12551502 -511.714 5726 1471.71 1125.51 -151.822 1135.7 
12551301 -1571.43 5482.29 1654.57 989.589 -144.592 1000.1 
12551100 -448.143 4969.71 1569.57 1002.31 -346.732 1060.59 
11124.5 3
12551502 82.7143 5449.14 1483.14 1196.03 -557.057 1319.4 
12551301 -993.857 5298.14 1629.71 1162.12 -370.509 1219.75 
12551100 90.4286 4589.57 1598.14 1083.64 -764.875 1326.39 
11125 3
12551502 576.714 5066.57 1481 980.159 -759.07 1239.72 
12551301 -524.143 4993.14 1690.29 931.973 -605.159 1111.21 
12551100 733.143 4118.29 1571.14 1275.23 -935.091 1581.33 
11125.5 3
12551502 1127.14 4694 1453.86 1109.74 -751.152 1340.05 
12551301 -19.2857 4652.57 1694.29 1017.86 -686.636 1227.8 
12551100 1163.57 3589.29 1517.71 867.8 -1066.53 1374.98 
11126 3
12551502 1677.71 4188.43 1425.71 1085.94 -997.182 1474.33 
12551301 573.857 4394.14 1710.57 1169.91 -509.721 1276.13 
12551100 1553.29 3204.43 1553.14 768.667 -759.087 1080.31 
11126.5 3
12551502 1981.57 3790.43 1448.57 622.658 -815.574 1026.09 
12551301 1078 4012.29 1668.71 1033.08 -782.494 1295.97 
12551100 1958.29 2876.86 1568.29 829.918 -671.253 1067.4 
11127 3
12551502 2350.43 3362.43 1452.57 724.67 -840.864 1110.05 
12551301 1532.86 3626.43 1641.43 893.629 -758.069 1171.85 
12551100 2282.86 2548.43 1559.29 637.665 -645.243 907.169 
11127.5 3
12551502 2515.57 2947.71 1494.71 323.176 -811.574 873.553 
12551301 1849.71 3260.43 1623.14 620.073 -716.243 947.361 
12551100 2719 2211.43 1528.57 853.509 -659.491 1078.61 
11128 3
12551502 2798.29 2527.86 1463.14 574.623 -853.368 1028.8 
12551301 2142 2920 1549.57 594.077 -691.928 911.971 
12551100 3200.86 1891.71 1490.29 979.384 -649.826 1175.36 
11128.5 3
12551502 3062.62 2151.12 1415.12 501.593 -714.862 873.283 
12551301 2334.5 2460.5 1571.75 365.275 -871.917 945.338 
12551100 3611.88 1435.62 1466.38 779.92 -865.445 1165.02 
11129 3
12551502 3355.29 1818 1379.43 569.379 -648.103 862.688 
12551301 2666.86 2033.57 1526.86 646.609 -830.6 1052.62 
12551100 4070.43 938 1493 892.128 -968.142 1316.51 
11129.5 3
12551502 3814.57 1442.57 1367.43 950.902 -777.285 1228.16 
12551301 3068.86 1692.14 1502.29 832.298 -706.891 1091.98 
12551100 4508.43 553.571 1505.86 906.832 -795.918 1206.58 
11130 3
12551502 4457.57 1045.86 1297.57 1323.05 -816.285 1554.6 
12551301 3557.14 1308.14 1521.86 1004.7 -790.123 1278.17 
12551100 5062.71 201.286 1505 1140.51 -724.868 1351.36 
11130.5 3
12551502 5029.88 642.375 1266.88 1100.58 -775.927 1346.61 
12551301 4043.62 861.625 1586 935.543 -858.688 1269.88 
12551100 5458.75 -204.75 1500 761.607 -780.838 1090.76 
11131 3
12551502 5499.43 119.286 1340 917.097 -1021.66 1372.9 
12551301 4542.29 418.429 1600 973.947 -865.618 1303.02 
12551100 5875.86 -569.857 1494.71 814.662 -713.1 1082.68 
11131.5 3
12551502 5915.29 -183.286 1344.29 855.673 -622.575 1058.19 
12551301 4888.43 150.571 1629.29 712.228 -551.146 900.573 
12551100 6251.43 -881.857 1506 772.781 -641.975 1004.65 
11132 3
12551502 6254.86 -593.143 1388.57 690.186 -833.043 1081.81 
12551301 5277.71 -207.714 1628.43 791.231 -728.223 1075.34 
12551100 6611 -1325.14 1490.71 730.836 -900.987 1160.13 
11132.5 3
12551502 6597.57 -975.714 1400.29 686.802 -766.676 1029.32 
12551301 5735.43 -613.571 1612.86 917.263 -813.341 1225.93 
12551100 7064.86 -1734 1506.86 909.533 -819.353 1224.17 
11133 3
12551502 7064.14 -1292.14 1430.86 956.089 -648.419 1155.23 
12551301 6149.86 -993.857 1597.57 849.239 -779.274 1152.59 
12551100 7532.71 -2225.86 1527.43 958.724 -1007.9 1391.05 
11133.5 3
12551502 7486.14 -1729.14 1430.43 827.451 -856.863 1191.17 
12551301 6628.71 -1426.71 1611.29 938.936 -848.739 1265.69 
12551100 8034.86 -2801.29 1543.71 984.594 -1128.29 1497.49 
11134 3
12551502 7944.86 -2285.43 1445 936.152 -1135.28 1471.47 
12551301 7046.71 -1832.86 1631 853.061 -828.863 1189.42 
12551100 8362.71 -3100.29 1528.14 669.096 -610.204 905.56 
11134.5 3
12551502 8391.38 -2747.38 1444.5 884.194 -914.745 1272.23 
12551301 7523.25 -2385.38 1689.62 943.635 -1094.09 1444.82 
12551100 8780.62 -3491.75 1524.62 827.546 -775.177 1133.9 
11135 3
12551502 8838.14 -3076 1445.14 882.94 -649.457 1096.07 
12551301 8010.86 -2773.29 1651.29 963.65 -766.622 1231.39 
12551100 9159.43 -3755.14 1552.43 748.624 -520.539 911.811 
11135.5 3
12551502 9170.25 -3449.38 1449.5 648.647 -729.248 975.984 
12551301 8407.12 -3068.75 1636.75 773.961 -577.079 965.42 
12551100 9528 -4025.25 1562 719.866 -527.553 892.479 
11136 3
12551502 9496.29 -3797.43 1431 629.413 -671.918 920.67 
12551301 8837.14 -3349.29 1616.29 830.15 -541.575 991.188 
12551100 9936.71 -4443.14 1522.43 789.024 -806.743 1128.45 
11136.5 3
12551502 9893 -4099.29 1406.29 828.214 -630.182 1040.71 
12551301 9267.43 -3739.14 1677.29 898.3 -813.898 1212.18 
12551100 10318 -4868.71 1472.71 796.004 -888.458 1192.89 
11137 3
12551502 10408 -4513.14 1431.29 1075.16 -864.002 1379.3 
12551301 9644.57 -3956.29 1637.86 787.355 -453.325 908.532 
12551100 10742.6 -5122.14 1462.14 886.37 -529.078 1032.27 
11137.5 3
12551502 10797.9 -4822.5 1374.5 762.965 -605.396 973.971 
12551301 10057.9 -4288.75 1645.75 808.813 -650.615 1038.02 
12551100 11247.5 -5448.12 1481.75 988.119 -637.93 1176.15 
11138 3
12551502 11305.7 -5151.57 1415.57 978.496 -634.049 1165.96 
12551301 10566.9 -4619 1629.14 980.698 -636.32 1169.05 
12551100 11707 -5812.29 1493.71 885.356 -701.658 1129.68 
11138.5 3
12551502 11817.1 -5620.29 1404 1061.06 -972.436 1439.26 
12551301 11017.1 -4950.71 1638.43 934.203 -688.204 1160.33 
12551100 12138.6 -6363.71 1524.57 895.376 -1144.04 1452.77 
11139 3
12551502 12369.6 -6026 1371.14 1132.03 -831.382 1404.52 
12551301 11414.1 -5269.14 1678.29 813.525 -652.518 1042.88 
12551100 12630.6 -6674.71 1564.14 1008.2 -637.295 1192.73 
11139.5 3
12551502 12831.2 -6349.25 1410.25 898.207 -628.891 1096.49 
12551301 11843.8 -5682.25 1659.5 835.812 -803.71 1159.54 
12551100 13018 -6962.38 1583.75 753.752 -559.651 938.803 
11140 3
12551502 13252.7 -6643.67 1438.67 853.07 -595.985 1040.64 
12551301 12281 -6206.67 1624.83 885.121 -1061.57 1382.16 
12551100 13434.7 -7233.83 1581.67 843.455 -549.511 1006.67 
11140.5 3
12551502 13696.1 -6955.25 1458.12 879.878 -618.221 1075.35 
12551301 12792.9 -6570.38 1606.75 1015.62 -721.644 1245.9 
12551100 13894.8 -7556 1553 912.864 -639.22 1114.42 
11141 3
12551502 14154.1 -7320.43 1468.29 885.915 -706.342 1133.03 
12551301 13181.3 -6944.57 1634.86 751.278 -723.784 1043.21 
12551100 14458.1 -8004.43 1507 1089.73 -867.367 1392.78 
11141.5 3
12551502 14612.1 -7676.88 1474.75 903.318 -703.05 1144.67 
12551301 13605.8 -7251.38 1659.38 837.208 -605.135 1033.01 
12551100 14911.5 -8514.75 1537.38 894.196 -1006.55 1346.38 
11142 3
12551502 15076.7 -8182 1463 925.477 -1006.23 1367.11 
12551301 13967.3 -7587.71 1635.14 720.191 -669.999 983.653 
12551100 15307.4 -8948.43 1567.71 788.702 -863.902 1169.78 
11142.5 3
12551502 15386 -8571.43 1468.14 651.128 -819.85 1046.96 
12551301 14392.7 -7941.86 1664.71 895.639 -745.564 1165.35 
12551100 15630 -9398.71 1605.43 679.098 -947.97 1166.11 
11143 3
12551502 15728.9 -9052.25 1462.12 688.504 -965.505 1185.85 
12551301 14757.5 -8465.25 1694.12 732.501 -1050.99 1281.07 
12551100 15983.6 -9734.62 1610.38 710.09 -674.52 979.39 
11143.5 3
12551502 16032.7 -9473.43 1436.71 588.836 -816.238 1006.46 
12551301 15105 -8965.29 1684.14 673.45 -969.061 1180.09 
12551100 16328 -10255.3 1595.43 667.393 -1009.03 1209.78 
11144 3
12551502 16289.9 -9886.29 1442.43 537.956 -863.718 1017.55 
12551301 15414.9 -9365.43 1683.14 648.237 -837.119 1058.76 
12551100 16680.7 -10641.4 1563 737.896 -807.83 1094.11 
11144.5 3
12551502 16588.1 -10485.1 1437.5 578.038 -1160.54 1296.53 
12551301 15887.5 -9856.25 1678.5 915.975 -951.204 1320.53 
12551100 17123 -11132.2 1540.25 857.143 -951.204 1280.42 
11145 3
12551502 17053.3 -11000.6 1453.86 932.186 -1032.96 1391.39 
12551301 16373.1 -10392.4 1670.57 973.232 -1074.51 1449.74 
12551100 17599.3 -11522.1 1553.71 954.48 -781.348 1233.51 
11145.5 3
12551502 17567.1 -11318.5 1461.62 1042.27 -644.886 1225.64 
12551301 16546.4 -10787.2 1645.25 351.384 -800.855 874.551 
12551100 17990 -11908.8 1552.62 792.524 -784.193 1114.92 
11146 3
12551502 18139.9 -11681.9 1448 1138.67 -722.416 1348.5 
12551301 16928.8 -11221.2 1653 760.189 -862.823 1149.94 
12551100 18612.4 -12428.1 1529.5 1237.33 -1032.55 1611.57 
11146.5 3
12551502 18367.1 -11786.4 1421.1 457.193 -210.312 503.246 
12551301 17226.9 -11613.4 1644.9 599.899 -789.034 991.188 
12551100 18668.2 -12650.4 1516.6 112.324 -447.233 461.123 
11147 3
12551502 18614 -12042.6 1352.67 487.945 -506.291 703.151 
12551301 17583.8 -11907.9 1597.5 705.237 -582.049 914.407 
12551100 18595 -12820.3 1499.5 -144.664 -335.837 365.669 
11147.5 3
12551502 19034.8 -12310.1 1324.44 825.054 -524.564 977.692 
12551301 17934.4 -12103.4 1537.78 687.636 -383.388 787.293 
12551100 18841.6 -13270.1 1485.44 483.442 -881.917 1005.73 
11148 3
12551502 19223.6 -12988.4 1437.43 385.293 -1384.32 1436.94 
12551301 18400.4 -12735.1 1518.29 950.988 -1289.18 1601.99 
12551100 19223.9 -13891.4 1505 780.207 -1267.99 1488.8 
11148.5 3
12551502 19644 -13556.2 1524.75 835.842 -1128.87 1404.63 
12551301 18811.9 -13328.9 1600.88 817.985 -1180.38 1436.11 
12551100 19879.2 -14513 1529.75 1302.97 -1235.73 1795.76 
11149 3
12551502 19975.1 -13667.5 1660.88 642.961 -216.019 678.28 
12551301 18953.5 -13724.5 1638.38 275 -768.204 815.943 
12551100 20342 -14860.8 1515.38 898.544 -675.243 1123.98 
11149.5 3
12551502 20012.5 -13652.2 1681.75 74.6008 30.4391 80.5718 
12551301 19275 -14087.5 1633.88 641.717 -724.551 967.871 
12551100 20569.5 -15031 1510.12 454.092 -339.82 567.166 
11150 3
12551502 20394.5 -13409.8 1675.62 767.068 486.948 908.577 
12551301 19543.8 -14429.1 1580.38 539.659 -685.994 872.823 
12551100 20635.9 -15055.8 1498.12 133.283 -49.6988 142.248 
11150.5 3
12551502 20943.1 -13333.7 1654 1143.01 158.408 1153.93 
12551301 19991 -14519 1583 931.771 -187.24 950.398 
12551100 20976.6 -15152.7 1487.29 709.784 -202.009 737.971 
11151 3
12551502 21686.1 -13415.6 1659.5 1528.77 -168.541 1538.03 
12551301 20500.8 -14868.2 1542 1048.87 -718.621 1271.43 
12551100 21673.5 -15310.1 1451.38 1434.01 -323.89 1470.13 
11151.5 3
12551502 21768.6 -13055.6 1669 159.266 694.981 712.996 
12551301 21083.1 -15196.5 1523 1124.28 -633.687 1290.56 
12551100 22208.8 -15524.6 1389.38 1033.3 -414.093 1113.19 
11152 2
12551301 21685.6 -15456.3 1490.43 1204.89 -519.571 1312.14 
12551100 22826.9 -15530.7 1435.57 1236.21 -12.1786 1236.27 
11152.5 2
12551301 22246.9 -15618 1491.75 1129.38 -325.381 1175.32 
12551100 23262.1 -15676.2 1460.38 875.79 -292.828 923.449 
11153 2
12551301 22759.7 -15790.6 1567.57 1027.73 -345.835 1084.36 
12551100 23750.6 -16004.1 1407.14 978.851 -657.1 1178.95 
11153.5 2
12551301 23252.8 -15948.1 1596 992.024 -317.009 1041.44 
12551100 24140.6 -16318.6 1385.38 784.816 -632.761 1008.13 
11154 2
12551301 23714.1 -16119.6 1627.14 926.492 -344.27 988.387 
12551100 24581 -16494.3 1434 884.287 -352.732 952.042 
11154.5 2
12551301 24223 -16321.8 1606 986.157 -391.819 1061.14 
12551100 25674 -16820.6 1475 2118.22 -632.44 2210.62 
11155 2
12551301 24681.9 -16360.7 1596.86 908.628 -77.157 911.898 
12551100 26326.7 -17132 1490.43 1292.5 -616.584 1432.04 
11155.5 2
12551301 25085.4 -16518.9 1592.71 858.663 -336.474 922.234 
12551100 26806.3 -17325.6 1541 1020.36 -411.854 1100.35 
11156 2
12551301 25607.4 -16592.6 1526.5 1041.81 -147.241 1052.16 
12551100 27250.9 -17456.5 1533.5 887.404 -261.334 925.084 
11156.5 2
12551301 26234 -16890.3 1561 1195.85 -568.055 1323.91 
12551100 27754.1 -17621.1 1541.71 960.435 -314.204 1010.52 
11157 2
12551301 26805.8 -17120.1 1629.5 1143.5 -459.679 1232.44 
12551100 28299.5 -17745.4 1559 1090.71 -248.464 1118.66 
11157.5 2
12551301 27227.1 -17310 1617.43 856.49 -385.925 939.421 
12551100 28803 -17985.1 1516.29 1023.37 -487.333 1133.48 
11158 2
12551301 27669.3 -17446 1648.43 898.664 -276.423 940.217 
12551100 29316 -18066.9 1480.14 1042.68 -166.086 1055.83 
11158.5 2
12551301 28129.4 -17594.8 1671.5 907.474 -293.393 953.723 
12551100 29864.2 -18165.5 1439.38 1081.36 -194.562 1098.72 
11159 2
12551301 28493.4 -17832.9 1640.86 732.502 -479.089 875.263 
12551100 30455.1 -18361.6 1388.14 1188.92 -394.51 1252.66 
11159.5 2
12551301 28861.8 -17975.9 1631.25 748.621 -290.687 803.076 
12551100 31023.4 -18460.1 1332.5 1154.94 -200.312 1172.19 
11160 2
12551301 29344.8 -17992.6 1596.38 923.518 -32.0268 924.073 
12551100 31661.4 -18563.1 1330.38 1219.89 -196.941 1235.68 
11160.5 2
12551301 29787.9 -18212.6 1553.14 895.166 -444.336 999.378 
12551100 32293.4 -18599 1372.71 1276.88 -72.4747 1278.93 
11161 2
12551301 30419.6 -18388.6 1476.12 1308.01 -364.5 1357.85 
12551100 32770.4 -18653.1 1506.62 987.467 -112.06 993.805 
11161.5 2
12551301 31056.5 -18569 1408.75 1215.41 -344.227 1263.22 
12551100 33286 -18659.4 1530 984.017 -11.9275 984.089 
11162 2
12551301 31783.1 -18707.5 1372.75 1470.9 -280.364 1497.38 
12551100 33743.2 -18563 1520.5 925.607 195.091 945.944 
11162.5 2
12551301 32535.4 -18606.6 1538.38 1528.96 205.03 1542.65 
12551100 34248.8 -18529.2 1537.62 1027.44 68.5976 1029.73 
11163 2
12551301 33110.5 -18590 1630.75 1154.87 33.3835 1155.35 
12551100 34987.2 -18534.8 1569.38 1482.93 -11.0442 1482.97 
11163.5 2
12551301 33692.8 -18554.1 1605.25 1173.89 72.3286 1176.12 
12551100 35491.8 -18662.6 1563.75 1017.14 -257.812 1049.3 
11164 2
12551301 34215.5 -18629.2 1625.12 1017.02 -146.158 1027.47 
12551100 35885.5 -18750.2 1552.25 766.051 -170.477 784.79 
11164.5 2
12551301 34656.1 -18762.5 1617.25 862.28 -260.763 900.846 
12551100 36315.4 -19046.6 1551.38 841.243 -579.99 1021.8 
11165 2
12551301 35169.3 -18920.3 1613.86 1030.44 -316.839 1078.05 
12551100 36892.6 -19272.6 1533.71 1159.03 -453.708 1244.67 
11165.5 2
12551301 35694.1 -19085.2 1598.12 1068.92 -335.976 1120.48 
12551100 37438.6 -19540.4 1519 1112.13 -545.425 1238.67 
11166 2
12551301 36326.7 -19176.1 1590.71 1293.64 -185.875 1306.92 
12551100 37945.3 -19765.6 1611.57 1036.12 -460.524 1133.85 
11166.5 2
12551301 36896.6 -19369.1 1568.62 1187.31 -402.046 1253.54 
12551100 38566.8 -20102 1644.62 1294.72 -700.893 1472.26 
11167 2
12551301 37367.1 -19527.9 1611.62 935.388 -315.606 987.197 
12551100 39015.8 -20278.6 1670.62 892.644 -351.143 959.226 
11167.5 2
12551301 37895 -19728.5 1676.62 1023.01 -388.808 1094.41 
12551100 39394 -20522.2 1670.12 733.043 -472.141 871.934 
11168 2
12551301 38386.8 -19993.9 1700.62 951.161 -513.298 1080.82 
12551100 39839.4 -20665.6 1635 861.46 -277.321 904.998 
11168.5 2
12551301 38833.6 -20165.3 1721.29 884.795 -339.427 947.667 
12551100 40494.9 -20858.1 1588.71 1297.98 -381.223 1352.81 
11169 2
12551301 39268 -20355.8 1724.25 895.729 -392.71 978.035 
12551100 41083.6 -21084.2 1548.88 1213.95 -466.2 1300.4 
11169.5 2
12551301 39679 -20518.6 1636 840.491 -332.968 904.042 
12551100 41596.1 -21383 1566 1048.09 -610.941 1213.16 
11170 2
12551301 40065.5 -20724.9 1576.62 810.273 -432.502 918.477 
12551100 42111.5 -21399.2 1599.5 1080.41 -34.0671 1080.95 
11170.5 2
12551301 40732.2 -20988.9 1587.12 1320.3 -522.772 1420.03 
12551100 42590 -21453.6 1579.75 947.525 -107.673 953.623 
11171 2
12551301 41405.1 -21356.2 1670.62 1284.11 -701.097 1463.04 
12551100 43053.8 -21385.1 1670.5 885.019 130.725 894.622 
11171.5 2
12551301 41843.5 -21468.6 1681.75 861.248 -220.776 889.095 
12551100 43610.6 -21422.6 1642.25 1094.06 -73.6739 1096.53 
11172 2
12551301 42267.9 -21520.8 1666.12 817.678 -100.434 823.823 
12551100 44142.5 -21507.8 1618.5 1024.81 -164.017 1037.85 
11172.5 2
12551301 42755.6 -21633.1 1648.57 999.378 -230.313 1025.57 
12551100 44713.7 -21615.7 1556.14 1170.52 -221.238 1191.25 
11173 2
12551301 43225.1 -21683.9 1666.5 972.161 -105.035 977.818 
12551100 45218.9 -21938.9 1537.75 1045.88 -669.07 1241.58 
11173.5 2
12551301 43787.8 -21790.1 1661.12 1114.11 -210.396 1133.8 
12551100 45745 -22158.9 1583.38 1041.83 -435.644 1129.25 
11174 2
12551301 44303 -22022 1516.57 1051.53 -473.214 1153.1 
12551100 46154.9 -22347.3 1625.86 836.443 -384.512 920.59 
11174.5 2
12551301 44789 -22412 1527.38 981.818 -787.879 1258.86 
12551100 46599.2 -22523.1 1662.12 897.763 -355.231 965.488 
11175 2
12551301 45266.2 -22720.2 1567.25 924.903 -597.384 1101.05 
12551100 47050.2 -22762.9 1646.88 874.031 -464.632 989.855 
11175.5 2
12551301 45785.9 -22736.6 1664.43 1060.42 -33.309 1060.95 
12551100 47294 -23160.7 1645.86 497.449 -811.917 952.189 
11176 1
12551301 46143.9 -22989.5 1643.88 726.203 -513.04 889.146 
11176.5 1
12551301 46547.1 -23177 1667.38 750.931 -349.162 828.137 
11177 1
12551301 46825.3 -23443.6 1671.43 579.501 -555.357 802.648 
11177.5 1
12551301 47256.4 -23668.2 1672.12 883.38 -460.407 996.16 
