# Supplementary material for: Intrinsic group behaviour II: On the dependence of triad spatial dynamics on social and personal features; and on the effect of social interaction on small group dynamics
Source: PLoS One. 2019 Dec 3;14(12):e0225704. doi: 10.1371/journal.pone.0225704 (PMC6890182; doi:10.1371/journal.pone.0225704)
Supplement: S4 Data Set — (ZIP) [file pone.0225704.s004.zip › set_3_nint/group_traj_triad_noint/traj_3_0217_25.dat]

3 12522800 12513600 12513800 0 0 1 0 2 1 0 60 40 70 1642.78 1700.06 1581.03 
10896 1
12513600 -31127.8 -3758 1451 0 0 0 
10896.5 1
12513600 -31114.3 -4016.89 1448.56 33.2096 -640.814 641.674 
10897 1
12513600 -31079.4 -4613.75 1449 66.209 -1130.42 1132.36 
10897.5 1
12513600 -30960 -4920.14 1449 253.989 -651.9 699.631 
10898 1
12513600 -30946.8 -4951.62 1449 28.1915 -66.9833 72.6741 
10898.5 2
12513800 -31093.8 -3855 1406 0 0 0 
12513600 -30882 -4775.38 1449 125.242 340.909 363.187 
10899 2
12513800 -31166.6 -3958.5 1403 -168.499 -239.583 292.903 
12513600 -30707.8 -4572.25 1449 352.02 410.354 540.655 
10899.5 2
12513800 -31158.8 -4064 1404 15.9091 -213.131 213.724 
12513600 -30659.1 -4513.38 1449 98.2323 118.939 154.26 
10900 2
12513800 -31045 -4215.75 1404 220.019 -293.52 366.828 
12513600 -30620.6 -4493 1449 74.4681 39.4101 84.2535 
10900.5 2
12513800 -30864.5 -4394.75 1404 350.485 -347.573 493.606 
12513600 -30650.8 -4344 1449 -58.4951 289.32 295.174 
10901 2
12513800 -30856.5 -4906.75 1404 16.2602 -1040.65 1040.78 
12513600 -30755.6 -3959.5 1449 -213.161 781.504 810.053 
10901.5 2
12513800 -30895.4 -5116 1404 -80.6535 -434.129 441.557 
12513600 -30740.2 -3867.38 1449 31.8983 191.131 193.774 
10902 2
12513800 -30936.2 -5182.38 1404 -80.7806 -131.176 154.054 
12513600 -30678.6 -3725.88 1447.88 121.789 279.644 305.014 
10902.5 2
12513800 -30979.6 -5129.75 1404 -88.8832 107.838 139.747 
12513600 -30576.1 -3527.38 1446 210.041 406.762 457.791 
10903 2
12513800 -31179.3 -4779.22 1404 -389.295 683.29 786.407 
12513600 -30695.3 -3435.44 1446 -232.375 179.202 293.447 
10903.5 2
12513800 -31302.8 -4578.38 1404 -238.717 388.486 455.968 
12513600 -30866.2 -3507.62 1443.5 -330.593 -139.614 358.865 
10904 2
12513800 -31354.1 -4545.56 1404 -104.393 66.7062 123.885 
12513600 -30942.4 -3734.67 1439.56 -154.867 -461.467 486.76 
10904.5 2
12513800 -31223.8 -4831.12 1404 260.202 -569.999 626.581 
12513600 -31036.5 -3990.5 1439 -187.736 -510.645 544.062 
10905 2
12513800 -31111.8 -5026.11 1404 225.75 -393.117 453.326 
12513600 -31014 -4131.44 1439 45.3629 -284.162 287.76 
10905.5 2
12513800 -30937.2 -4981.67 1404 332.487 84.6561 343.095 
12513600 -30835.3 -4252.33 1439 340.317 -230.265 410.899 
10906 2
12513800 -30967.5 -4656.3 1404 -62.3 669.479 672.371 
12513600 -30605.5 -4269.8 1439 472.908 -35.9396 474.272 
10906.5 2
12513800 -30997 -4550.1 1404 -58.3004 209.881 217.828 
12513600 -30488.5 -4191.4 1439 231.225 154.941 278.337 
10907 2
12513800 -30984.5 -4571.55 1404 25.4989 -43.5883 50.4989 
12513600 -30438.7 -4028.09 1439 101.164 331.929 347.003 
10907.5 2
12513800 -30837.2 -4577.1 1404 308.71 -11.6447 308.929 
12513600 -30419.9 -3873 1439 39.4702 325.138 327.525 
10908 2
12513800 -30811.4 -4551.56 1404 51.0011 50.5831 71.8315 
12513600 -30358.9 -3828.44 1439 120.814 88.2288 149.601 
10908.5 2
12513800 -30975.9 -4564.89 1404 -328.232 -26.6134 329.31 
12513600 -30415.9 -3717.89 1439 -113.772 220.67 248.273 
10909 2
12513800 -31002.3 -4539.89 1404 -54.6373 51.6529 75.1881 
12513600 -30619.4 -3611.78 1439 -420.569 219.238 474.282 
10909.5 2
12513800 -30946.1 -4448.67 1404 111.111 180.281 211.771 
12513600 -30809.2 -3799.89 1439 -375.055 -371.761 528.084 
10910 2
12513800 -30837.8 -4390.89 1404 214.521 114.411 243.124 
12513600 -30863.8 -3828.89 1439 -108.031 -57.4257 122.345 
10910.5 2
12513800 -30797.6 -4456.67 1404 75.891 -124.109 145.473 
12513600 -30762.3 -3941.44 1439 191.405 -212.369 285.896 
10911 2
12513800 -30801.8 -4490.25 1397.12 -8.33886 -66.7661 67.2848 
12513600 -30531 -4010.5 1439 459.907 -137.287 479.961 
10911.5 2
12513800 -30889.8 -4332.75 1394.25 -181.818 325.413 372.762 
12513600 -30330 -4145.25 1439 415.289 -278.409 499.977 
10912 2
12513800 -30973 -4056 1394 -164.526 546.937 571.147 
12513600 -30566.1 -4503.62 1439 -466.65 -708.251 848.164 
10912.5 2
12513800 -30897.6 -3773.88 1394 153.201 573.425 593.537 
12513600 -30965.4 -4817.75 1439 -811.484 -638.465 1032.54 
10913 2
12513800 -30761.8 -3671.75 1394 283.664 213.205 354.854 
12513600 -31102.2 -4928.75 1439 -285.752 -231.733 367.905 
10913.5 2
12513800 -30549 -3718.44 1394 413.911 -90.8452 423.763 
12513600 -31066.3 -4890.89 1439 69.8768 73.6597 101.531 
10914 2
12513800 -30424.2 -3823.62 1394 247.03 -208.278 323.115 
12513600 -31131.2 -4860.12 1439 -128.548 60.9186 142.252 
10914.5 2
12513800 -30421.4 -3887.11 1394 5.57765 -126.215 126.338 
12513600 -31138.8 -4807 1439 -14.9658 105.616 106.671 
10915 2
12513800 -30408.9 -3889 1394 24.4542 -3.67488 24.7288 
12513600 -31206.9 -4815.88 1439 -132.485 -17.2665 133.605 
10915.5 2
12513800 -30546.9 -3977.62 1394 -285.124 -183.11 338.858 
12513600 -31330.6 -4589.5 1439 -255.682 467.717 533.041 
10916 2
12513800 -30849.3 -4054.67 1394 -593.056 -151.062 611.992 
12513600 -31405 -4530.11 1439 -145.833 116.449 186.622 
10916.5 2
12513800 -30871.8 -3940.75 1389.62 -44.3894 225.578 229.904 
12513600 -31485.6 -4583.75 1439 -159.653 -106.216 191.758 
10917 2
12513800 -30843.1 -3920.75 1388.38 59.265 41.4079 72.2977 
12513600 -31427.8 -4406.88 1439 119.824 366.201 385.306 
10917.5 2
12513800 -30751.4 -4250.67 1388 181.546 -653.3 678.056 
12513600 -31323.3 -4165.56 1439 206.766 477.86 520.675 
10918 2
12513800 -30992.1 -4585.88 1388 -470.999 -655.985 807.562 
12513600 -30932.6 -3630.88 1439 764.596 1046.34 1295.93 
10918.5 2
12513800 -31208.5 -4709 1388 -450.781 -256.51 518.653 
12513600 -30672.4 -3511.12 1439 542.188 249.479 596.831 
10919 2
12513800 -31164.2 -4804.38 1388 90.1222 -194.246 214.135 
12513600 -30616.8 -3479.88 1439 113.289 63.6456 129.943 
10919.5 2
12513800 -31177.9 -4951.44 1388 -26.5865 -286.685 287.915 
12513600 -30560.7 -3491.44 1439 109.324 -22.5525 111.626 
10920 2
12513800 -31226.9 -5038.57 1388 -97.9365 -174.254 199.89 
12513600 -30459.3 -3544 1439 202.762 -105.111 228.387 
10920.5 2
12513800 -31209.1 -5083.33 1388 35.8506 -90.4281 97.2754 
12513600 -30313.1 -3671.33 1439 295.302 -257.239 391.632 
10921 2
12513800 -31163.4 -5116.88 1388 90.3876 -66.2879 112.089 
12513600 -30331.5 -3924.12 1437 -36.3417 -499.588 500.908 
10921.5 2
12513800 -31250.1 -4932.33 1388 -174.519 371.311 410.279 
12513600 -30395.8 -4034.22 1437 -129.332 -221.524 256.514 
10922 2
12513800 -31271.5 -4523.25 1388 -42.6924 816.534 817.649 
12513600 -30586 -4248.88 1437 -379.685 -428.449 572.476 
10922.5 2
12513800 -31286.8 -4330.78 1388 -31.1791 392.8 394.036 
12513600 -30595.8 -4274.67 1437 -19.9546 -52.6361 56.2916 
10923 2
12513800 -31362.2 -4313 1388 -150.643 35.4846 154.766 
12513600 -30608.9 -4382.38 1437 -26.1422 -214.987 216.57 
10923.5 2
12513800 -31394.6 -4362.33 1388 -62.1261 -94.8718 113.403 
12513600 -30671.1 -4333.22 1437 -119.685 94.5246 152.51 
10924 2
12513800 -31357.5 -4840.62 1388 70.8519 -914.516 917.256 
12513600 -30995.2 -4089.75 1437 -619.768 465.53 775.133 
10924.5 2
12513800 -31360.9 -4937.29 1388 -7.12769 -205.224 205.348 
12513600 -30948.7 -3995 1437 98.8019 201.168 224.121 
10925 2
12513800 -31204.1 -4788.38 1388 323.827 307.667 446.68 
12513600 -30953.1 -3889.88 1437 -9.11305 217.2 217.392 
10925.5 2
12513800 -30993.6 -4492.5 1388 419.323 589.392 723.336 
12513600 -30935.6 -3711.88 1437 34.8606 354.582 356.291 
10926 2
12513800 -30972.5 -4259.25 1388 43.2889 477.971 479.928 
12513600 -30862.6 -3645.75 1437 149.59 135.502 201.837 
10926.5 2
12513800 -30844.1 -4262.62 1388 255.727 -6.72311 255.815 
12513600 -30882.8 -3657.88 1437 -40.0896 -24.1534 46.8035 
10927 2
12513800 -30788.2 -4227.33 1388 106.889 67.4793 126.407 
12513600 -30774.3 -3580 1437 207.298 148.901 255.233 
10927.5 2
12513800 -31152 -3999.62 1388 -720.352 450.908 849.838 
12513600 -30793.4 -3608.5 1436.38 -37.7063 -56.4356 67.873 
10928 2
12513800 -31418.4 -3892.12 1388 -553.794 223.493 597.191 
12513600 -30910.4 -3678.12 1435.38 -243.243 -144.751 283.055 
10928.5 2
12513800 -31578.6 -3880.56 1451 -308.633 22.2918 309.437 
12513600 -30942.1 -3847.89 1435 -61.1486 -327.098 332.765 
10929 2
12513800 -31711.9 -3592.88 1591.38 -252.978 545.883 601.653 
12513600 -30930.8 -3747.62 1435 21.5581 190.254 191.472 
10929.5 2
12513800 -31593 -3441.25 1611.25 242.108 308.809 392.402 
12513600 -30882 -3531.62 1435 99.2872 439.919 450.984 
10930 2
12513800 -31419.3 -3261.86 1603.29 363.419 375.299 522.42 
12513600 -30847 -3430.43 1435 73.2218 211.708 224.013 
10930.5 2
12513800 -31285.7 -3021.5 1595 315.884 568.22 650.121 
12513600 -30791.7 -3371.33 1435 130.812 139.705 191.388 
10931 2
12513800 -31151.3 -2734.14 1586.29 228.151 487.873 538.584 
12513600 -30611.1 -3216.57 1434.57 306.492 262.754 403.704 
10931.5 2
12513800 -30977.4 -2438.62 1573.5 363.83 618.238 717.35 
12513600 -30446.2 -3110.88 1419.25 344.964 221.122 409.75 
10932 2
12513800 -30921.1 -2155.75 1573.62 114.796 577.296 588.599 
12513600 -30298.2 -2864 1408.88 302.041 503.827 587.426 
10932.5 2
12513800 -30783.9 -1934.88 1566.25 257.022 413.624 486.975 
12513600 -30137.1 -2445 1396.5 301.732 784.644 840.66 
10933 2
12513800 -30598.5 -1716.88 1569.12 391.086 459.916 603.714 
12513600 -29900.9 -2183 1382.75 498.418 552.743 744.275 
10933.5 2
12513800 -30399.4 -1403.78 1573.22 382.064 600.954 712.123 
12513600 -29713.4 -1786 1382.67 359.752 761.996 842.65 
10934 2
12513800 -30083.9 -1240.75 1557 617.553 319.037 695.094 
12513600 -29497.2 -1557.75 1373.75 423.081 446.673 615.235 
10934.5 2
12513800 -29968.4 -991.714 1585.14 242.026 522.087 575.458 
12513600 -29304.3 -1229 1456.14 404.537 689.203 799.157 
10935 2
12513800 -29759.7 -678.889 1542.56 416.69 624.402 750.672 
12513600 -29093.8 -985.222 1436.22 420.176 486.582 642.892 
10935.5 2
12513800 -29501.6 -416.875 1550.12 502.027 509.755 715.458 
12513600 -28769.2 -789.125 1412 631.377 381.512 737.691 
10936 2
12513800 -29350.6 -65.8889 1575.67 305.191 709.063 771.953 
12513600 -28491.1 -566.556 1416.22 561.897 449.635 719.653 
10936.5 2
12513800 -29214.8 222.375 1567.62 269.991 573.089 633.503 
12513600 -28221.6 -299.625 1436.62 535.758 530.677 754.092 
10937 2
12513800 -28981.4 521.25 1572.38 489.256 626.572 794.962 
12513600 -27976 -80.75 1455.88 514.937 458.857 689.718 
10937.5 2
12513800 -28801.8 898.375 1589.38 347.437 729.449 807.965 
12513600 -27828.4 145.375 1453.5 285.542 437.379 522.336 
10938 2
12513800 -28599.8 1081.38 1602.62 397.638 360.236 536.55 
12513600 -27704.6 409.25 1436.62 243.602 519.439 573.724 
10938.5 2
12513800 -28291.6 1272.88 1704.38 597.141 371.124 703.073 
12513600 -27974.8 455.875 1454.5 -523.498 90.3585 531.239 
10939 2
12513800 -28023.8 1481.25 1712.88 531.498 413.442 673.368 
12513600 -27955.4 631.75 1453.75 38.4425 348.958 351.069 
10939.5 2
12513800 -27699.1 1591.86 1704.71 690.653 235.334 729.647 
12513600 -27863.9 806.429 1447 194.719 371.657 419.576 
10940 2
12513800 -27378.9 1705.25 1704.88 656.287 232.362 696.207 
12513600 -27838.2 975.125 1432.88 52.4737 345.689 349.649 
10940.5 2
12513800 -27047 1855.86 1692.29 666.416 302.424 731.827 
12513600 -27357.1 1185 1484.43 966.079 421.436 1054 
10941 2
12513800 -26630.9 1845.25 1689.88 833.918 -21.2568 834.189 
12513600 -27039.8 1327 1605.75 636.058 284.569 696.814 
10941.5 2
12513800 -26293.6 1972.86 1681 657.512 248.747 702.991 
12513600 -26739.3 1463.43 1650.29 585.7 265.943 643.25 
10942 2
12513800 -25974.2 2172.38 1654 651.676 407.179 768.425 
12513600 -26380.1 1555.25 1631.62 732.981 187.391 756.556 
10942.5 2
12513800 -25646 2265.62 1668.75 644.892 183.202 670.409 
12513600 -26002.5 1472.25 1631.25 741.896 -163.065 759.605 
10943 2
12513800 -25400.4 2380.86 1688 510.544 239.568 563.957 
12513600 -25576.4 1472 1600.43 885.803 -0.519751 885.804 
10943.5 2
12513800 -25018.1 2497.75 1647.88 763.081 233.319 797.954 
12513600 -25296.6 1572.62 1573.62 558.49 200.848 593.508 
10944 2
12513800 -24641.2 2636.62 1628 717.857 264.524 765.044 
12513600 -24908.8 1648.12 1576 738.81 143.81 752.676 
10944.5 2
12513800 -24193.4 2721.29 1582 931.022 176.01 947.513 
12513600 -24457.4 1786.43 1599.57 938.298 287.533 981.366 
10945 2
12513800 -23846.1 2822.88 1592.25 703.044 205.646 732.503 
12513600 -24035.4 1864.62 1622 854.359 158.292 868.9 
10945.5 2
12513800 -23428.6 2994.12 1568.5 798.279 327.438 862.824 
12513600 -23627.2 1950.62 1650.12 780.354 164.436 797.491 
10946 2
12513800 -22998.9 3107.25 1574.12 831.238 218.81 859.555 
12513600 -23292.6 2300.88 1605.38 647.244 677.466 936.955 
10946.5 2
12513800 -22702.1 3251.43 1554.14 618.192 300.372 687.302 
12513600 -22985.1 2612.71 1560.43 640.588 649.665 912.369 
10947 2
12513800 -22414.2 3718.12 1527.12 583.961 946.646 1112.27 
12513600 -22586.4 2890.38 1532.62 808.86 563.206 985.624 
10947.5 2
12513800 -21936.5 4037.75 1584.88 915.23 612.308 1101.17 
12513600 -22348.5 3115.25 1522.12 455.699 430.795 627.093 
10948 3
12522800 -20702.7 2845.17 1319 0 0 0 
12513800 -21562.3 4221 1609 765.264 374.744 852.093 
12513600 -21898.1 3140.29 1471 920.976 51.1978 922.398 
10948.5 3
12522800 -20288.9 2895.25 1329.5 884.17 107.016 890.623 
12513800 -21135.6 4289.25 1612.25 851.618 136.228 862.445 
12513600 -21498.9 3195.62 1396.75 796.942 110.458 804.56 
10949 3
12522800 -19843.2 2898 1389 855.326 5.27831 855.343 
12513800 -20619.9 4304.62 1574.12 989.923 29.5106 990.363 
12513600 -21141.2 3285.25 1403.12 686.42 172.025 707.648 
10949.5 3
12522800 -19386.1 2807.57 1375.14 952.307 -188.393 970.762 
12513800 -20103 4334.43 1454.29 1076.82 62.0908 1078.61 
12513600 -20718.3 3209.43 1413.86 881.176 -157.961 895.222 
10950 3
12522800 -18863.1 2743.38 1385.88 1041.87 -127.881 1049.69 
12513800 -19627 4340.88 1374.5 948.207 12.8415 948.294 
12513600 -20276.8 3324.5 1369.12 879.553 229.226 908.933 
10950.5 3
12522800 -18443.1 2579.43 1440.43 843.338 -329.21 905.316 
12513800 -19256 4433.57 1352.29 744.98 186.137 767.882 
12513600 -19827.7 3277.14 1258.57 901.678 -95.0947 906.679 
10951 3
12522800 -17946.1 2428 1454.25 996.028 -303.464 1041.23 
12513800 -18835.1 4396.88 1394 843.437 -73.5399 846.637 
12513600 -19462.9 3180.38 1305.5 731.141 -193.924 756.421 
10951.5 3
12522800 -17509.4 2298.38 1411.62 849.708 -252.189 886.343 
12513800 -18426 4324.5 1399.25 795.963 -140.807 808.322 
12513600 -19164.5 3404.12 1308.75 580.496 435.311 725.584 
10952 3
12522800 -17057.1 2203.29 1515.86 906.277 -190.56 926.094 
12513800 -18019.6 4188.71 1370.57 814.486 -272.116 858.74 
12513600 -18696.3 3682.14 1300.14 938.305 557.15 1091.25 
10952.5 3
12522800 -16567.6 2173.57 1544.14 1055.11 -64.0394 1057.05 
12513800 -17620.4 4144.29 1344.86 860.222 -95.7512 865.534 
12513600 -18091.6 3828.29 1338.57 1303.26 314.963 1340.78 
10953 3
12522800 -16184.2 2166.38 1529.38 779.109 -14.6269 779.246 
12513800 -17228.8 4122.62 1388.88 796.095 -44.0258 797.311 
12513600 -17504.4 3624.12 1402.12 1193.49 -414.961 1263.57 
10953.5 3
12522800 -15691.1 2272.38 1503.25 925.188 198.874 946.321 
12513800 -16822.5 4006.5 1426.88 762.195 -217.871 792.723 
12513600 -16982.4 3351.38 1294.88 979.362 -511.726 1104.99 
10954 3
12522800 -15203.2 2301.33 1422.83 979.836 58.1493 981.56 
12513800 -16489.5 3895.5 1447 668.675 -222.892 704.845 
12513600 -16523.8 3232 1393.33 920.766 -239.709 951.457 
10954.5 3
12522800 -14822.6 2264.75 1523.88 778.204 -74.8125 781.792 
12513800 -16089.5 3720.88 1400 817.996 -357.106 892.548 
12513600 -16258.6 3134.5 1403.75 542.348 -199.387 577.838 
10955 3
12522800 -14476.2 2314.38 1541.88 653.538 93.6321 660.211 
12513800 -15683.2 3638.5 1435.62 766.509 -155.425 782.108 
12513600 -15963.9 3043.12 1369 556.132 -172.406 582.243 
10955.5 3
12522800 -14140 2367.29 1510.29 693.299 109.094 701.83 
12513800 -15317.9 3534.43 1369.71 753.387 -214.58 783.35 
12513600 -15655.7 3010.86 1326.14 635.383 -66.5317 638.857 
10956 3
12522800 -13883 2419.5 1514 522.358 106.127 533.029 
12513800 -14895.8 3510.12 1370.38 857.941 -49.3975 859.362 
12513600 -15354.2 2997.5 1336 612.732 -27.1487 613.333 
10956.5 3
12522800 -13564.1 2469.14 1379.43 648.084 100.9 655.891 
12513800 -14464.1 3444.57 1306.14 877.25 -133.239 887.311 
12513600 -14978.9 3113.14 1326.86 762.994 235.046 798.377 
10957 3
12522800 -13140.1 2379.38 1479.38 854.875 -180.984 873.823 
12513800 -13975.5 3416.5 1393.62 985.167 -56.5956 986.791 
12513600 -14539.6 3241.62 1275.62 885.549 259.037 922.657 
10957.5 3
12522800 -12668 2264.38 1520.38 925.735 -225.49 952.802 
12513800 -13555.4 3363.62 1480.38 823.775 -103.676 830.273 
12513600 -14045.5 3234.88 1295.62 968.873 -13.2353 968.963 
10958 3
12522800 -12129.8 2151.88 1451.75 1035.1 -216.346 1057.46 
12513800 -13077.1 3280.12 1446.38 919.712 -160.577 933.624 
12513600 -13584 3104.12 1200.88 887.5 -251.442 922.431 
10958.5 3
12522800 -11670.6 2031.29 1536 958.619 -251.752 991.126 
12513800 -12570.1 3136.71 1444.14 1058.42 -299.396 1099.95 
12513600 -13118.1 3060.71 1205.43 972.562 -90.6278 976.775 
10959 3
12522800 -11151.4 1983.12 1472.5 1081.66 -100.335 1086.3 
12513800 -12157.8 3113.25 1413.5 859.152 -48.8839 860.541 
12513600 -12591.9 2828.12 1364.88 1096.39 -484.561 1198.7 
10959.5 3
12522800 -10733.9 2010 1503.62 833.333 53.6427 835.058 
12513800 -11742.1 2967.25 1411 829.591 -291.417 879.287 
12513600 -12123.5 2629.75 1402.38 934.88 -395.958 1015.28 
10960 3
12522800 -10253.1 2068.62 1484.62 969.254 118.196 976.434 
12513800 -11300 2845.12 1449.88 891.381 -246.22 924.762 
12513600 -11675.5 2503.25 1385.5 903.226 -255.04 938.543 
10960.5 3
12522800 -9786.75 2150.12 1506.62 927.187 162.028 941.238 
12513800 -10940.4 2831.62 1468.62 714.96 -26.839 715.464 
12513600 -11373.9 2424.5 1376.5 599.652 -156.561 619.753 
10961 3
12522800 -9289.5 2412.25 1500.62 1010.67 532.774 1142.5 
12513800 -10479.8 2883.62 1462 936.23 105.691 942.177 
12513600 -11083.4 2301.88 1426.25 590.447 -249.238 640.896 
10961.5 3
12522800 -8878 2618.75 1505 806.863 404.902 902.759 
12513800 -9969.75 2904.88 1427 1000 41.6667 1000.87 
12513600 -10547.8 2041.88 1440.5 1050.25 -509.804 1167.44 
10962 3
12522800 -8417.38 2796.25 1440.38 912.129 351.485 977.507 
12513800 -9548.12 3031 1431.5 834.901 249.752 871.456 
12513600 -9705.75 2036 1402.62 1667.33 -11.6337 1667.37 
10962.5 3
12522800 -7961.38 3006.62 1468.88 894.118 412.5 984.684 
12513800 -8994.5 3241.62 1432.25 1085.54 412.99 1161.45 
12513600 -9016.75 2254.62 1417.12 1350.98 428.676 1417.36 
10963 3
12522800 -7407.88 3139 1526.5 1122.72 268.509 1154.38 
12513800 -8597.12 3372.12 1447.5 806.034 264.706 848.387 
12513600 -8554.12 2590.62 1370.25 938.387 681.542 1159.77 
10963.5 3
12522800 -7149.88 3359.38 1407.38 520.161 444.304 684.086 
12513800 -8148.25 3515.25 1433.25 904.99 288.558 949.88 
12513600 -8144 2763.88 1397.62 826.865 349.294 897.615 
10964 3
12522800 -6689.88 3571.62 1501.62 900.196 415.362 991.402 
12513800 -7702.25 3684.75 1412.12 872.798 331.703 933.704 
12513600 -7518.88 3212.12 1399.38 1223.34 877.202 1505.34 
10964.5 3
12522800 -6198.25 3712.25 1358.12 931.108 266.335 968.451 
12513800 -7362 3819.62 1448.62 644.413 255.445 693.196 
12513600 -7264.62 3314.12 1339 481.534 193.182 518.839 
10965 3
12522800 -5772.5 3903 1298.38 879.649 394.112 963.901 
12513800 -6963.62 3901.62 1343.38 823.089 169.421 840.345 
12513600 -7103.38 3298 1287.62 333.161 -33.3161 334.823 
10965.5 3
12522800 -5158.38 4044.38 1564.12 1245.69 286.765 1278.27 
12513800 -6534.75 4025.75 1481.62 869.929 251.775 905.631 
12513600 -6726.12 3358.12 1260.5 765.213 121.957 774.871 
10966 3
12522800 -4653 4114.88 1720 1042.01 145.361 1052.1 
12513800 -6035.38 4186 1418.75 1029.64 330.412 1081.36 
12513600 -6368.62 3442 1308.62 737.113 172.938 757.129 
10966.5 3
12522800 -4181.78 4055.67 1780 914.995 -114.968 922.189 
12513800 -5627.78 4284.11 1382.33 791.451 190.507 814.056 
12513600 -5944.11 3623.78 1331.22 824.299 352.967 896.691 
10967 3
12522800 -3759.5 3951.62 1853 847.947 -208.919 873.305 
12513800 -5103.5 4413.12 1591.5 1052.77 259.064 1084.17 
12513600 -5314.88 3877.62 1382.62 1263.53 509.733 1362.47 
10967.5 3
12522800 -3085.25 3812 1873.62 1381.66 -286.117 1410.97 
12513800 -4637 4389.12 1643.75 955.943 -49.1803 957.207 
12513600 -4674 3838.38 1404.25 1313.27 -80.4303 1315.73 
10968 3
12522800 -2867.78 3666.22 1862.33 424.75 -284.722 511.351 
12513800 -4143.11 4310.67 1727.78 964.627 -153.239 976.723 
12513600 -4159.78 3740 1552.11 1004.34 -192.139 1022.55 
10968.5 3
12522800 -2346.86 3543.29 1796.43 1041.84 -245.873 1070.46 
12513800 -3588.43 4142 1748 1109.37 -337.333 1159.52 
12513600 -3833 3690.71 1677.57 653.556 -98.5714 660.947 
10969 3
12522800 -2013.25 3355.12 1735.38 689.271 -388.762 791.347 
12513800 -3242.25 4002.12 1819 715.245 -288.998 771.424 
12513600 -3493.12 3452.75 1708.12 702.221 -491.662 857.231 
10969.5 3
12522800 -1622.78 3176.11 1701.56 756.729 -346.926 832.464 
12513800 -2938.44 3915 1838.44 588.77 -168.847 612.503 
12513600 -3249 3266.67 1762 473.11 -360.627 594.882 
10970 3
12522800 -1266.5 2965.75 1681.12 697.217 -411.666 809.679 
12513800 -2377 3768.75 1766.25 1098.72 -286.204 1135.38 
12513600 -2872.75 3143.25 1761.5 736.301 -241.52 774.901 
10970.5 3
12522800 -958 2704.38 1687.62 613.32 -519.632 803.853 
12513800 -1897.25 3719.25 1698.75 953.777 -98.4095 958.841 
12513600 -2240.25 2961.25 1711.38 1257.46 -361.829 1308.48 
10971 3
12522800 -569.25 2509.12 1703.62 771.329 -387.401 863.15 
12513800 -1555.88 3440 1666.88 677.331 -554.067 875.082 
12513600 -1765.88 2772 1661.25 941.22 -375.496 1013.36 
10971.5 3
12522800 -164.375 2382.62 1694.25 821.247 -256.592 860.399 
12513800 -1147 3302.5 1636.62 829.361 -278.905 875.001 
12513600 -1422.5 2550.75 1625.25 696.501 -448.783 828.565 
10972 3
12522800 225.125 2261.62 1705.38 775.896 -241.036 812.474 
12513800 -801.125 3115.75 1623 688.994 -372.012 783.011 
12513600 -1097.12 2277 1595.88 648.157 -545.319 847.042 
10972.5 3
12522800 535.25 2185.88 1698.5 622.741 -152.108 641.049 
12513800 -386 2859.75 1624.75 833.584 -514.056 979.345 
12513600 -615.125 2100.38 1567.5 967.871 -354.669 1030.81 
10973 3
12522800 971.625 2058.38 1684.38 848.979 -248.054 884.475 
12513800 117.75 2704.75 1626.12 980.058 -301.556 1025.4 
12513600 -152.875 1903.75 1551.62 899.319 -382.539 977.298 
10973.5 3
12522800 1414.25 1942.25 1657.75 878.224 -230.407 907.945 
12513800 566.375 2616.12 1623.75 890.129 -175.843 907.331 
12513600 295.375 2008.5 1581.12 889.385 207.837 913.347 
10974 3
12522800 1824.38 1761.62 1616.5 818.613 -360.529 894.488 
12513800 946.75 2451.5 1641 759.232 -328.593 827.288 
12513600 711.875 1947.25 1547.88 831.337 -122.255 840.279 
10974.5 3
12522800 2239.75 1639 1624.25 849.438 -250.767 885.68 
12513800 1335.88 2320.38 1633 795.757 -268.149 839.722 
12513600 1187.25 1787.38 1524 972.137 -326.943 1025.64 
10975 3
12522800 2641.29 1365.14 1605.29 806.297 -549.914 975.971 
12513800 1811.86 2225.29 1615.29 955.787 -190.942 974.674 
12513600 1540.57 1722.14 1500.14 709.481 -130.988 721.471 
10975.5 3
12522800 3224.88 859.625 1696.88 1193.43 -1033.78 1578.92 
12513800 2096.88 2219.38 1604 582.859 -12.0874 582.984 
12513600 1932.62 1620.62 1447.62 801.746 -207.603 828.188 
10976 3
12522800 3600.62 696.5 1741.88 757.56 -328.881 825.87 
12513800 2502.88 2047 1567.5 818.548 -347.53 889.269 
12513600 2344.25 1323.88 1567.88 829.889 -598.286 1023.07 
10976.5 3
12522800 3923.25 485 1729.75 628.899 -412.281 751.99 
12513800 2899.88 1846.88 1562.12 773.879 -390.107 866.644 
12513600 2876.38 1098.25 1563 1037.28 -439.815 1126.67 
10977 3
12522800 4223.38 180.25 1714.62 606.313 -615.657 864.088 
12513800 3272.25 1514.38 1555.75 752.273 -671.717 1008.52 
12513600 3161.62 885.625 1539.88 576.263 -429.545 718.741 
10977.5 3
12522800 4530.88 -51.25 1699.62 634.021 -477.32 793.61 
12513800 3617.12 1259.12 1532 711.082 -526.289 884.657 
12513600 3502.25 622.375 1585.75 702.32 -542.784 887.619 
10978 3
12522800 4861 -323.375 1706.38 649.852 -535.679 842.176 
12513800 3990.5 1071.5 1551 734.99 -369.341 822.571 
12513600 3760.62 359.625 1574.5 508.612 -517.224 725.402 
10978.5 3
12522800 5243.14 -648.143 1690.43 772.006 -656.097 1013.14 
12513800 4265.86 849.429 1616.43 556.277 -448.629 714.641 
12513600 4192.57 38.8571 1567.57 872.619 -648.016 1086.92 
10979 3
12522800 5604 -1001.38 1666.62 731.962 -716.495 1024.27 
12513800 4700 730.375 1618.88 880.614 -241.488 913.125 
12513600 4614.88 -119.625 1605 856.6 -321.465 914.933 
10979.5 3
12522800 5891.5 -1349.12 1663.62 569.307 -688.614 893.476 
12513800 5145 456.625 1612.5 881.188 -542.079 1034.57 
12513600 5041.25 -337.875 1555.5 844.307 -432.178 948.489 
10980 3
12522800 6223.88 -1619.88 1688.25 649.17 -528.809 837.293 
12513800 5483.88 134 1603.62 661.865 -630.127 913.852 
12513600 5423.75 -612.375 1539.25 747.07 -536.133 919.539 
10980.5 3
12522800 6595.86 -1988.29 1702.71 748.455 -741.269 1053.41 
12513800 5775.86 -146.714 1632.29 587.489 -564.817 814.962 
12513600 5805 -743.571 1532.43 767.103 -263.977 811.252 
10981 3
12522800 6960.62 -2306.12 1636 774.454 -674.818 1027.21 
12513800 6041.88 -318.25 1547 564.794 -364.195 672.034 
12513600 6186.12 -979.875 1527.62 809.183 -501.706 952.095 
10981.5 3
12522800 7356.56 -2628.78 1578.67 755.593 -615.75 974.714 
12513800 6499.22 -529.889 1477.11 872.8 -403.891 961.721 
12513600 6634.33 -1255 1529.78 855.359 -525.048 1003.65 
10982 3
12522800 7655.5 -3037.5 1554.88 572.691 -782.993 970.078 
12513800 6948.75 -789 1496.75 861.164 -496.381 993.981 
12513600 6997.25 -1601 1536.12 695.243 -662.835 960.579 
10982.5 3
12522800 7884.29 -3328.29 1568.29 483.691 -614.769 782.239 
12513800 7252.14 -971.286 1487.43 641.423 -385.382 748.293 
12513600 7296.71 -1916.14 1521.86 633.117 -666.264 919.1 
10983 3
12522800 8029.25 -3634.12 1553.38 297.058 -626.72 693.557 
12513800 7580.5 -1162.12 1486 672.863 -391.064 778.252 
12513600 7817.38 -2174.25 1511.12 1066.93 -528.908 1190.83 
10983.5 3
12522800 8338.75 -3873.38 1539.25 614.087 -474.702 776.174 
12513800 8008.12 -1469.88 1519.25 848.462 -610.615 1045.34 
12513600 8136.75 -2655.75 1537.75 633.681 -955.357 1146.41 
10984 3
12522800 8741.22 -4179.22 1573.67 766.614 -582.566 962.85 
12513800 8328.33 -1693.44 1569.78 609.921 -425.847 743.874 
12513600 8384.67 -3062.33 1552.56 472.222 -774.444 907.06 
10984.5 3
12522800 8969.86 -4497.86 1592.71 453.641 -632.212 778.127 
12513800 8553 -2076.71 1600.71 445.767 -760.456 881.477 
12513600 8689 -3419 1545.29 603.836 -707.672 930.278 
10985 3
12522800 9284.25 -4520.12 1586.38 664.678 -47.0779 666.343 
12513800 8803.38 -2390.25 1620.75 529.334 -662.866 848.284 
12513600 9002.75 -3696.25 1556.88 663.319 -586.152 885.193 
10985.5 3
12522800 9465.12 -4767.5 1572.38 365.404 -499.747 619.086 
12513800 9115.88 -2774 1601 631.313 -775.253 999.786 
12513600 9314.62 -3922.88 1577.38 630.051 -457.828 778.826 
10986 3
12522800 9634.88 -4980.38 1597.38 336.806 -422.371 540.218 
12513800 9415.12 -3102.5 1629.25 593.75 -651.786 881.682 
12513600 9582.25 -4136.38 1561.5 531.002 -423.611 679.271 
10986.5 3
12522800 9714.75 -5246.25 1623.88 160.714 -534.96 558.579 
12513800 9714.25 -3343 1625.38 601.861 -483.903 772.269 
12513600 9835.62 -4343.75 1535.62 509.809 -417.254 658.791 
10987 3
12522800 9823.38 -5494.38 1639 208.894 -477.163 520.886 
12513800 9981.38 -3623.75 1631.12 513.702 -539.904 745.242 
12513600 10130.9 -4494.75 1515.25 567.788 -290.385 637.736 
10987.5 3
12522800 9936.75 -5642.88 1598.88 227.204 -297.595 374.413 
12513800 10221.5 -3898.75 1641.38 481.212 -551.102 731.628 
12513600 10290.5 -4800.5 1506.62 319.89 -612.725 691.203 
10988 3
12522800 10107.6 -5838.38 1602.12 337.698 -386.364 513.144 
12513800 10457.2 -4138.75 1591.75 465.909 -474.308 664.861 
12513600 10555.5 -4960.62 1487 523.715 -316.453 611.899 
10988.5 3
12522800 10228.8 -6018.12 1587.88 242.735 -360.22 434.372 
12513800 10742.8 -4374.12 1574.62 572.144 -471.693 741.514 
12513600 10848.1 -4977.25 1481.62 586.423 -33.3166 587.368 
10989 3
12522800 10408.4 -6231 1565.5 368.84 -437.115 571.937 
12513800 11073.8 -4623.5 1579.62 679.671 -512.064 850.977 
12513600 11107.1 -5259.38 1477.62 531.828 -579.312 786.411 
10989.5 3
12522800 10699.1 -6527.33 1576.44 571.191 -582.187 815.599 
12513800 11324.3 -4814.33 1582.89 492.305 -374.918 618.812 
12513600 11441.1 -5550.33 1491.67 656.161 -571.627 870.233 
10990 3
12522800 11149 -6929.38 1621.25 871.878 -779.151 1169.29 
12513800 11715.1 -4976.62 1578.62 757.348 -314.519 820.06 
12513600 11762.6 -5923.75 1512.5 623.089 -723.676 954.959 
10990.5 3
12522800 11796.8 -7261.5 1651.25 1308.59 -670.96 1470.57 
12513800 11924.2 -5279.75 1615.12 422.475 -612.374 743.967 
12513600 12032.4 -6308.38 1539.62 544.949 -777.02 949.068 
10991 3
12522800 12326.5 -7475 1687.12 1099.07 -442.946 1184.97 
12513800 12290.9 -5670 1688.12 760.633 -809.647 1110.9 
12513600 12331.2 -6506.62 1574.88 620.073 -411.307 744.086 
10991.5 3
12522800 12818.8 -7793.25 1697.75 953.973 -616.764 1135.98 
12513800 12661 -6012.25 1671.38 717.297 -663.275 976.959 
12513600 12650.5 -6800.75 1586.38 618.702 -570.01 841.251 
10992 3
12522800 13159.4 -7981.57 1680.86 718.731 -397.303 821.233 
12513800 12897.7 -6260.14 1672.57 499.397 -522.981 723.123 
12513600 12889.6 -7041 1570.86 504.37 -506.857 715.047 
10992.5 3
12522800 13618.2 -8037 1666.22 894.335 -108.048 900.838 
12513800 13213.3 -6460 1665.44 615.242 -389.585 728.216 
12513600 13150 -7189.78 1595 507.658 -290.015 584.658 
10993 3
12522800 14038.8 -8185.75 1647.75 799.482 -282.795 848.024 
12513800 13489.2 -6730.62 1650.12 524.556 -514.496 734.756 
12513600 13359.2 -7487.62 1594.75 397.814 -566.249 692.022 
10993.5 3
12522800 14391.1 -8226.38 1638.12 726.546 -83.7629 731.359 
12513800 13837.9 -6944 1633.38 718.814 -439.948 842.763 
12513600 13631.4 -7822.88 1599.62 561.082 -691.237 890.293 
10994 3
12522800 14796.2 -8692.88 1646.75 835.309 -961.856 1273.93 
12513800 14074.9 -7188 1590.88 488.66 -503.093 701.349 
12513600 13950.8 -8075.75 1523 658.505 -521.392 839.928 
10994.5 3
12522800 15064.1 -9067.88 1680.62 543.357 -760.649 934.785 
12513800 14417.6 -7634 1561 695.233 -904.665 1140.95 
12513600 14298.8 -8449.12 1514.25 705.882 -757.353 1035.3 
10995 3
12522800 15335.6 -9339.44 1696.56 532.217 -532.489 752.861 
12513800 14862.9 -7962.44 1569.44 873.066 -644.009 1084.89 
12513600 14711 -8764.78 1574.67 808.333 -618.927 1018.07 
10995.5 3
12522800 15597 -9737.25 1713.5 503.747 -766.485 917.202 
12513800 15104.2 -8376.88 1630.12 465.05 -798.517 924.068 
12513600 14997.2 -9173 1631.12 551.541 -786.555 960.66 
10996 3
12522800 15873.5 -10065.6 1698.25 568.93 -675.669 883.295 
12513800 15359.8 -8663.62 1656.25 525.72 -590.021 790.257 
12513600 15172.6 -9429.25 1623.5 360.854 -527.263 638.923 
10996.5 3
12522800 16158.9 -10428.2 1728.75 566.22 -719.494 915.575 
12513800 15614.6 -8963.88 1663.75 505.704 -595.734 781.432 
12513600 15490.6 -9649.12 1626.25 630.952 -436.26 767.088 
10997 3
12522800 16436.4 -10794.8 1720.38 545.187 -720.039 903.153 
12513800 15866.1 -9300.62 1693.75 494.106 -661.591 825.738 
12513600 15665.1 -9949.12 1616.62 342.829 -589.391 681.846 
10997.5 3
12522800 16726.1 -11105.9 1683.38 597.423 -641.495 876.601 
12513800 16122.6 -9537.88 1702 528.866 -489.175 720.411 
12513600 15890 -10301.4 1609 463.66 -726.289 861.67 
10998 3
12522800 16913.1 -11467.9 1662.25 379.31 -734.28 826.464 
12513800 16382.9 -9787.12 1679.5 527.89 -505.578 730.943 
12513600 16123.4 -10585.4 1574.5 473.377 -576.065 745.612 
10998.5 3
12522800 17181.2 -11850.9 1681.75 544.97 -778.455 950.255 
12513800 16697.2 -10035.9 1667.75 638.974 -505.589 814.805 
12513600 16329.8 -10976.6 1579.38 419.461 -795.224 899.071 
10999 3
12522800 17745.3 -12172.7 1641.33 1099.58 -627.274 1265.92 
12513800 17098.7 -10327.4 1644.33 782.489 -568.361 967.121 
12513600 16704.1 -11286.8 1546.67 729.749 -604.586 947.659 
10999.5 3
12522800 18235.8 -12471 1620.5 955.978 -581.546 1118.97 
12513800 17367.1 -10697.1 1622.88 523.311 -720.625 890.592 
12513600 17072.1 -11558.2 1503.88 717.376 -529.186 891.44 
11000 3
12522800 18580.1 -12741.4 1637.5 725 -569.211 921.751 
12513800 17632.1 -10937.4 1619 557.895 -505.789 753.04 
12513600 17429.1 -11866 1509.5 751.579 -647.895 992.29 
11000.5 3
12522800 18868.4 -13068.1 1655.56 556.601 -630.765 841.231 
12513800 17959.6 -11378.8 1612.78 632.105 -852.129 1060.98 
12513600 18115.8 -12087.8 1462.78 1325.58 -428.142 1393.01 
11001 3
12522800 19176.2 -13342.4 1662.62 607.112 -540.954 813.152 
12513800 18268.8 -11654.1 1632.12 609.851 -543.091 816.619 
12513600 18597.2 -12390.9 1509.38 949.649 -597.825 1122.15 
11001.5 3
12522800 19441.4 -13620 1675.5 547.779 -573.605 793.149 
12513800 18699.6 -11894 1652.25 890.238 -495.61 1018.9 
12513600 18986.8 -12641.9 1565.25 804.752 -518.595 957.375 
11002 3
12522800 19782.3 -13888.1 1685.44 650.684 -511.662 827.761 
12513800 19119.2 -12106.3 1660.56 800.758 -405.216 897.448 
12513600 19264 -12900.1 1546.56 529.103 -492.817 723.062 
11002.5 3
12522800 20106.2 -14078.8 1658.25 665.127 -391.456 771.771 
12513800 19423.6 -12304.1 1650.88 625.057 -406.143 745.418 
12513600 19532.9 -13156.4 1524.62 552.105 -526.209 762.703 
11003 3
12522800 20452.8 -14193.4 1627.25 724.895 -239.801 763.53 
12513800 19747 -12550 1644.38 676.517 -514.383 849.862 
12513600 19828 -13341.5 1553 617.416 -387.291 728.833 
11003.5 3
12522800 20880.9 -14275.5 1655.62 849.454 -162.946 864.942 
12513800 20094.4 -12799.8 1636.5 689.236 -495.536 848.883 
12513600 20153.1 -13589 1571.75 645.089 -491.071 810.735 
11004 3
12522800 21320.5 -14277.5 1642.12 902.721 -4.10678 902.73 
12513800 20461.9 -12940.4 1605.5 754.62 -288.758 807.981 
12513600 20571.1 -13814 1531.38 858.316 -462.012 974.763 
11004.5 3
12522800 21800.7 -14313.3 1630.78 934.176 -69.7147 936.774 
12513800 20818.8 -13139.6 1585.44 694.363 -387.511 795.176 
12513600 20990.9 -13878.7 1543.56 816.661 -125.811 826.295 
11005 3
12522800 22273.5 -14377.5 1625.5 927.124 -125.817 935.622 
12513800 21216.4 -13309.5 1574.75 779.602 -333.224 847.832 
12513600 21349.1 -14074.6 1537.75 702.424 -384.232 800.646 
11005.5 3
12522800 22756.9 -14623.5 1602.25 1002.85 -510.373 1125.25 
12513800 21534.4 -13496.2 1607 659.751 -387.448 765.106 
12513600 21625.6 -14171.9 1524.25 573.651 -201.763 608.099 
11006 3
12522800 23308.7 -14641 1601.11 1086.2 -34.4488 1086.75 
12513800 21907.4 -13635.8 1638.22 734.389 -274.661 784.07 
12513600 21962.4 -14281.2 1516.33 663.03 -215.25 697.095 
11006.5 3
12522800 23892.2 -14852.6 1654.88 1174.21 -425.805 1249.03 
12513800 22307.9 -13768.1 1608.12 805.695 -266.292 848.561 
12513600 22287 -14452.4 1509.38 653.029 -344.372 738.268 
11007 3
12522800 24332.2 -14913.3 1634 855.977 -118.11 864.087 
12513800 22717.1 -13960.4 1580.78 796.179 -374.162 879.715 
12513600 22736.6 -14630.6 1456.33 874.622 -346.655 940.815 
11007.5 3
12522800 24769.5 -15043.9 1649.75 837.697 -250.08 874.229 
12513800 23128.6 -14135.4 1534.75 788.341 -335.116 856.612 
12513600 23196.1 -14954.2 1476.12 880.401 -620.104 1076.86 
11008 3
12522800 25132.9 -15230.4 1648.5 747.685 -383.745 840.413 
12513800 23615.8 -14329 1554.12 1002.31 -398.405 1078.59 
12513600 23599 -15139.5 1513.88 828.961 -381.173 912.397 
11008.5 3
12522800 25450.4 -15354.4 1648.75 664.226 -259.414 713.086 
12513800 24067.9 -14409.8 1558 945.868 -168.933 960.836 
12513600 23845.5 -15217.2 1500.88 515.69 -162.657 540.735 
11009 3
12522800 25847.9 -15473 1665.33 806.316 -240.619 841.453 
12513800 24485.3 -14564.4 1551.56 846.771 -313.782 903.04 
12513600 24242.9 -15413.6 1525.11 806.063 -398.186 899.049 
11009.5 3
12522800 26352 -15608.2 1644 973.187 -261.047 1007.59 
12513800 24823.9 -14732.6 1552.67 653.582 -324.539 729.723 
12513600 24658.6 -15437.6 1544 802.445 -46.332 803.782 
11010 3
12522800 26881 -15815.5 1619.62 1062.25 -416.22 1140.88 
12513800 25215.9 -14799.2 1578.88 787.121 -133.925 798.433 
12513600 24998.4 -15573.4 1529.5 682.368 -272.73 734.852 
11010.5 3
12522800 27456.4 -15892.2 1639.75 1125.98 -150.196 1135.95 
12513800 25570.1 -14963.8 1587.25 693.249 -321.918 764.346 
12513600 25420.6 -15640.9 1533 826.321 -132.094 836.812 
11011 3
12522800 27812.2 -16071 1663.44 706.046 -354.663 790.118 
12513800 25917.8 -14970.4 1573.56 689.787 -13.2826 689.915 
12513600 25791.7 -15611.4 1557.67 736.194 58.394 738.506 
11011.5 3
12522800 28258.1 -16253.5 1689.5 886.487 -362.823 957.862 
12513800 26375.4 -15226.2 1581.12 909.736 -508.56 1042.23 
12513600 26042.9 -15732.6 1554.38 499.42 -240.916 554.491 
11012 3
12522800 28712.9 -16417.9 1745.89 895.205 -323.6 951.897 
12513800 26744 -15409.9 1567.78 725.64 -361.494 810.698 
12513600 26313.1 -15794.1 1554 531.961 -121.036 545.557 
11012.5 3
12522800 29085.1 -16614.9 1703.38 782.009 -413.836 884.759 
12513800 27161.5 -15465.6 1597.38 877.101 -117.093 884.882 
12513600 26582.6 -15865.6 1538.75 566.206 -150.239 585.799 
11013 3
12522800 29440.6 -16831.1 1706.88 718.182 -436.869 840.618 
12513800 27577.6 -15653.8 1617.38 840.657 -380.051 922.573 
12513600 26941.2 -16003.2 1513.12 724.495 -278.03 776.011 
11013.5 3
12522800 29760.2 -17098.6 1683 648.327 -542.596 845.422 
12513800 27946.8 -15781.2 1594 748.732 -258.621 792.139 
12513600 27348.8 -16134.5 1521 826.572 -266.227 868.388 
11014 3
12522800 30075.2 -17352.6 1647.22 616.384 -496.929 791.75 
12513800 28271.9 -15992.2 1594.67 636.28 -412.861 758.49 
12513600 27707.1 -16238.3 1522.11 701.294 -203.196 730.138 
11014.5 3
12522800 30486.1 -17672 1598.62 797.869 -620.28 1010.62 
12513800 28681.5 -16217.9 1643.62 795.361 -438.161 908.066 
12513600 28040.5 -16388.9 1534.12 647.357 -292.314 710.295 
11015 3
12522800 31004.9 -17961.2 1540.75 1067.39 -595.165 1222.1 
12513800 29070.9 -16359.9 1624.5 801.183 -292.181 852.798 
12513600 28419.8 -16451.9 1618.38 780.35 -129.63 791.043 
11015.5 3
12522800 31566.6 -18095 1525.89 1114.45 -265.377 1145.61 
12513800 29326.1 -16605.9 1595.67 506.421 -488.123 703.368 
12513600 28652.6 -16604.9 1599 461.916 -303.599 552.755 
11016 3
12522800 32076.9 -18107.4 1510.5 1014.55 -24.6024 1014.85 
12513800 29646.5 -16770.5 1593.62 636.956 -327.259 716.108 
12513600 29006.8 -16727.9 1601.25 704.164 -244.505 745.406 
11016.5 3
12522800 32445 -18229.8 1577.12 760.589 -252.841 801.514 
12513800 29949.5 -16979.8 1567.62 626.033 -432.335 760.809 
12513600 29299.9 -16892.5 1582.5 605.63 -340.134 694.607 
11017 3
12522800 32958.4 -18349.7 1638 996.98 -232.848 1023.81 
12513800 30316.4 -17092.8 1540.89 712.513 -219.471 745.549 
12513600 29569 -17101.6 1518.56 522.573 -405.933 661.713 
11017.5 3
12522800 33344.5 -18217.5 1631.25 776.772 265.929 821.031 
12513800 30761.2 -17199.5 1498.75 894.981 -214.733 920.381 
12513600 29916 -17209.1 1522.25 698.189 -216.438 730.967 
11018 3
12522800 33637.9 -18088.6 1627.75 609.927 267.931 666.182 
12513800 31191.9 -17387.6 1444.12 895.27 -391.112 976.974 
12513600 30268.9 -17360.9 1505.75 733.628 -315.489 798.588 
11018.5 3
12522800 33952.1 -18060.5 1644.12 624.751 55.9145 627.249 
12513800 31586.8 -17449 1394.75 785.04 -122.018 794.466 
12513600 30639.1 -17527.5 1450 736.083 -331.262 807.189 
11019 3
12522800 34256.4 -18029.4 1667.5 598.917 61.2697 602.043 
12513800 32052.9 -17551 1353.12 917.569 -200.787 939.281 
12513600 31178.8 -17699.1 1400.38 1062.25 -337.844 1114.68 
11019.5 3
12522800 34510.3 -18008.8 1693.44 502.888 40.7866 504.539 
12513800 32506.8 -17645.2 1454.67 898.817 -186.579 917.978 
12513600 31676 -17928.2 1380 984.653 -453.658 1084.13 
11020 3
12522800 34714.2 -18020.1 1685.62 399.054 -22.2059 399.672 
12513800 33019.8 -17653.6 1543.12 1003.86 -16.4438 1003.99 
12513600 32007.6 -18030.4 1346.75 648.973 -199.908 679.064 
11020.5 3
12522800 34909 -18066.1 1684.25 395.03 -93.3063 405.9 
12513800 33411.4 -17610.2 1560.62 794.371 87.9817 799.229 
12513600 32446.8 -17962.2 1386 890.72 138.185 901.375 
11021 3
12522800 35085.8 -18143 1672.75 360.714 -156.888 393.356 
12513800 33724.1 -17576 1565.38 638.265 69.898 642.081 
12513600 33030.8 -18061.1 1487.38 1191.84 -201.786 1208.8 
11021.5 3
12522800 35304.2 -18231.4 1684.38 450.515 -182.216 485.97 
12513800 34008.5 -17695.5 1578 586.34 -246.392 636.006 
12513600 33476.2 -18181 1524.38 918.557 -247.165 951.229 
11022 3
12522800 35421.4 -18338.7 1705 223.228 -204.365 302.648 
12513800 34170.3 -17747.4 1592.67 308.254 -98.9418 323.744 
12513600 33858.6 -18379.1 1521 728.201 -377.354 820.167 
11022.5 3
12522800 35488.1 -18318.4 1707.62 127.253 38.7246 133.015 
12513800 34327.9 -17668.2 1594.5 300.652 151.134 336.502 
12513600 34150.4 -18471.4 1535.38 556.907 -176.076 584.079 
11023 3
12522800 35451 -18255.2 1706.25 -75.4573 128.303 148.847 
12513800 34588.4 -17811.4 1600.25 529.472 -290.904 604.124 
12513600 34412.5 -18441.8 1556.75 532.774 60.2134 536.166 
11023.5 3
12522800 35494.2 -18210.5 1693.25 86.5 89.5 124.469 
12513800 34842.1 -17896.8 1617 507.5 -170.75 535.455 
12513600 34636.6 -18494.6 1554.62 448.25 -105.75 460.555 
11024 3
12522800 35678.2 -18303.8 1683 368 -186.5 412.561 
12513800 35049 -17959.6 1628.5 413.75 -125.75 432.437 
12513600 34840.1 -18511 1560.5 407 -32.75 408.316 
11024.5 3
12522800 35861.4 -18390.8 1697 369.204 -175.403 408.751 
12513800 35252 -18099.8 1627 409.274 -282.51 497.31 
12513600 35024.9 -18544.9 1579.62 372.48 -68.2964 378.689 
11025 3
12522800 36165.9 -18471.4 1689.29 625.22 -165.664 646.796 
12513800 35539.7 -18138 1638.14 590.789 -78.5421 595.987 
12513600 35242.7 -18656.9 1582.86 447.309 -229.943 502.95 
11025.5 3
12522800 36553.4 -18682.6 1675.25 775.036 -422.393 882.664 
12513800 35826.8 -18215.5 1630.75 574.071 -155 594.628 
12513600 35458.1 -18767.9 1572.38 430.821 -222.036 484.672 
11026 3
12522800 36870.4 -18927.2 1635 624.152 -481.491 788.289 
12513800 36208.8 -18302.3 1609.22 752.023 -170.932 771.205 
12513600 35817.4 -18847.8 1548.56 707.322 -157.289 724.599 
11026.5 3
12522800 37283.2 -19161.4 1639.4 838.934 -475.971 964.551 
12513800 36588.4 -18355.2 1578.4 771.59 -107.453 779.036 
12513600 36198 -19054.9 1482.1 773.487 -420.98 880.628 
11027 3
12522800 37763.4 -19356.5 1669.6 932.427 -378.835 1006.45 
12513800 36917.5 -18527.9 1570.9 639.029 -335.34 721.672 
12513600 36626.3 -19048.8 1457.5 831.65 11.8447 831.735 
11027.5 3
12522800 38319.2 -19545 1709.44 1141.32 -387.064 1205.17 
12513800 37330.6 -18602.8 1581 848.163 -153.753 861.987 
12513600 36891.7 -19106.9 1454.44 544.901 -119.279 557.803 
11028 3
12522800 38798.9 -19648.6 1766.9 1001.41 -216.284 1024.51 
12513800 37647.5 -18772.3 1602.4 661.679 -353.909 750.381 
12513600 37361.7 -19327.7 1513 981.28 -460.984 1084.17 
11028.5 3
12522800 39253.9 -19843.6 1762.22 855.242 -366.458 930.446 
12513800 37975.6 -19040 1600.56 616.646 -503.195 795.901 
12513600 37691.6 -19475.1 1573.44 620.029 -277.089 679.128 
11029 3
12522800 39621.6 -20082.4 1709 716.835 -465.535 854.737 
12513800 38458.4 -19262 1586.75 941.169 -432.749 1035.89 
12513600 38066.9 -19689.9 1610.88 731.617 -418.643 842.927 
11029.5 3
12522800 40126 -20429.1 1654.88 1025.15 -704.776 1244.04 
12513800 38827.8 -19554.9 1700.38 750.762 -595.274 958.121 
12513600 38486.4 -19943.4 1660.5 852.642 -515.244 996.23 
11030 3
12522800 40680.6 -20775.9 1667.5 1167.63 -730 1377.05 
12513800 39201.5 -19749.4 1706.75 786.842 -409.474 887.011 
12513600 38791.1 -20106.2 1656 641.579 -342.895 727.462 
11030.5 3
12522800 41255.8 -21040.2 1675.25 1152.56 -529.81 1268.5 
12513800 39563.8 -19985.2 1649 725.952 -472.695 866.283 
12513600 39146.2 -20350.6 1685.62 711.673 -489.729 863.895 
11031 3
12522800 41589.6 -21320.8 1683.62 663.767 -557.654 866.929 
12513800 40008 -20277.6 1607 883.201 -581.262 1057.31 
12513600 39493.9 -20573.8 1660 691.103 -443.588 821.215 
11031.5 3
12522800 41867.1 -21410.4 1734.88 549.505 -177.475 577.454 
12513800 40628 -20543.2 1589.12 1227.72 -525.99 1335.65 
12513600 39821.6 -20780.4 1615.88 649.01 -409.158 767.219 
11032 3
12522800 42222 -21734.5 1753.38 690.418 -630.593 935.054 
12513800 40940.5 -20695.9 1587.38 607.977 -296.936 676.614 
12513600 40365.9 -21187.4 1567.88 1058.85 -791.829 1322.18 
11032.5 3
12522800 42675.7 -22014.4 1728.14 947.211 -584.402 1112.98 
12513800 41311 -20901.6 1607 773.486 -429.429 884.698 
12513600 41010.9 -21492.4 1536.29 1346.52 -636.855 1489.53 
11033 3
12522800 43033.5 -22189 1681.12 719.891 -351.25 801.012 
12513800 41722.8 -21218 1621.25 828.471 -636.677 1044.85 
12513600 41359 -21734.9 1526 700.489 -487.82 853.611 
11033.5 3
12522800 43386 -22521.7 1659.86 707.831 -668.101 973.337 
12513800 42004.3 -21375.9 1699.14 565.333 -316.982 648.135 
12513600 41727 -21933.3 1530.14 738.956 -398.415 839.518 
11034 3
12522800 43760 -22777.8 1631.62 761.711 -521.458 923.104 
12513800 42368.6 -21751.6 1709.62 742.035 -765.311 1065.98 
12513600 42004.6 -22149.8 1556.5 565.428 -440.864 716.987 
11034.5 3
12522800 44259 -23159.6 1643.12 978.431 -748.775 1232.07 
12513800 42763.9 -22005.2 1675.5 775 -497.304 920.835 
12513600 42385.1 -22544.6 1597.25 746.078 -774.265 1075.23 
11035 3
12522800 44629.5 -23443.8 1680.25 756.122 -579.847 952.861 
12513800 43103.4 -22132.1 1649.75 692.857 -258.929 739.659 
12513600 42789.1 -22737.4 1555 824.49 -393.367 913.521 
11035.5 3
12522800 45037.8 -23611.9 1678.5 770.283 -317.217 833.044 
12513800 43593.2 -22437.8 1675.38 924.292 -576.651 1089.42 
12513600 43252.6 -23055.4 1541.12 874.528 -600 1060.57 
11036 3
12522800 45416.2 -23820.4 1717.88 743.615 -409.627 848.974 
12513800 44056.5 -22639.1 1663 910.118 -395.629 992.389 
12513600 43654.8 -23296 1600.88 790.029 -472.741 920.668 
11036.5 3
12522800 45754.1 -24026.8 1699.62 689.541 -421.173 807.994 
12513800 44443.2 -22894.2 1623.25 789.286 -520.663 945.549 
12513600 43988.9 -23552.9 1527.38 681.888 -524.235 860.112 
11037 3
12522800 46139.5 -24410.1 1705.88 783.283 -779.217 1104.86 
12513800 44829.4 -23140.4 1601.88 784.807 -500.254 930.686 
12513600 44396.9 -23731.2 1544.88 829.268 -362.551 905.057 
11037.5 3
12522800 46456.5 -24638.2 1692.12 639.113 -459.929 787.401 
12513800 45234.4 -23317.4 1631.62 816.532 -356.855 891.106 
12513600 44789.6 -23871.1 1538.88 791.835 -282.006 840.553 
11038 3
12522800 46652.1 -24481.2 1698.38 370.502 297.348 475.066 
12513800 45557.5 -23432.9 1695 611.979 -218.75 649.9 
12513600 45236.8 -23935 1533.12 846.828 -120.975 855.425 
11038.5 3
12522800 47117.3 -24541.4 1673 951.249 -123.065 959.176 
12513800 45961.4 -23576.4 1725.71 826.03 -293.566 876.645 
12513600 45657.9 -24017.7 1553.29 861.16 -169.15 877.615 
11039 3
12522800 47661.1 -24775.4 1670 1116.71 -480.383 1215.65 
12513800 46348.5 -23743.5 1764.75 794.808 -343.062 865.686 
12513600 45922.4 -24307.2 1529.38 543.158 -594.529 805.286 
11039.5 2
12513800 46687.6 -23914.6 1779.5 676.896 -341.567 758.193 
12513600 46304.4 -24505.2 1528.75 762.475 -395.21 858.812 
11040 2
12513800 47035.6 -24041.1 1787.43 702.922 -255.592 747.948 
12513600 46979.6 -24506.7 1634.71 1364.03 -2.95815 1364.04 
11040.5 2
12513800 47388.9 -24198 1772.5 736.049 -326.786 805.33 
12513600 47198.8 -24677.5 1562.88 456.622 -355.804 578.878 
11041 1
12513800 47654 -24484.2 1771 498.355 -538.064 733.397 
