# Supplementary material for: Intrinsic group behaviour II: On the dependence of triad spatial dynamics on social and personal features; and on the effect of social interaction on small group dynamics
Source: PLoS One. 2019 Dec 3;14(12):e0225704. doi: 10.1371/journal.pone.0225704 (PMC6890182; doi:10.1371/journal.pone.0225704)
Supplement: S4 Data Set — (ZIP) [file pone.0225704.s004.zip › set_3_nint/group_traj_triad_noint/traj_3_0217_24.dat]

3 12515400 12520100 12515300 0 0 0 1 2 1 0 10 10 10 1608.22 1658.31 1530.18 
10912.5 1
12515300 -36568 -3562 1704 0 0 0 
10913 1
12515300 -36357.2 -3561.75 1689.12 771.978 0.915751 771.979 
10913.5 1
12515300 -35772.8 -3374.56 1657.22 1137.11 364.192 1194 
10914 2
12515400 -35379 -2224.67 1741.17 0 0 0 
12515300 -35208.1 -3190.88 1636.88 1118.12 363.724 1175.8 
10914.5 2
12515400 -34974.7 -2100.67 1784.11 912.716 279.91 954.673 
12515300 -34718.3 -3136 1609.22 973.741 109.095 979.833 
10915 2
12515400 -34527 -1932 1719.62 870.947 328.145 930.714 
12515300 -34158.5 -2985.62 1597 1089.17 292.558 1127.78 
10915.5 2
12515400 -34121.4 -1758 1700.75 838.068 359.504 911.922 
12515300 -33626.1 -2879.12 1620 1099.95 220.041 1121.74 
10916 2
12515400 -33617.1 -1462.22 1660.67 988.753 579.956 1146.29 
12515300 -33119.9 -2638.33 1642 992.62 472.141 1099.19 
10916.5 2
12515400 -33071 -1371.38 1653.5 1081.41 179.895 1096.27 
12515300 -32618.2 -2464 1652.38 993.344 345.215 1051.62 
10917 2
12515400 -32664.9 -1269 1685 840.839 211.957 867.142 
12515300 -32102.5 -2351.5 1649.5 1067.81 232.919 1092.91 
10917.5 2
12515400 -32121.4 -1064.44 1684.44 1076.1 405.061 1149.81 
12515300 -31531.1 -2203.33 1639.89 1131.46 293.399 1168.88 
10918 2
12515400 -31602.4 -974.5 1684.75 1015.79 176.017 1030.93 
12515300 -30921.8 -2090.38 1614.88 1192.49 221.053 1212.8 
10918.5 2
12515400 -31277.5 -1233.88 1667.12 676.823 -540.365 866.073 
12515300 -30401.8 -1856.5 1577.88 1083.33 487.24 1187.86 
10919 2
12515400 -30707.4 -1245.25 1623.75 1161.15 -23.167 1161.38 
12515300 -29897.1 -1573 1529.62 1027.75 577.393 1178.83 
10919.5 2
12515400 -30185.2 -931.778 1563.44 1017.84 611.057 1187.18 
12515300 -29481.6 -1142.78 1458 810.077 838.64 1165.99 
10920 2
12515400 -29629.4 -551.571 1534 1111.59 760.413 1346.79 
12515300 -29096.7 -813.143 1421.14 769.683 659.27 1013.43 
10920.5 2
12515400 -29181.9 -97.7778 1484.33 904.121 916.755 1287.58 
12515300 -28630.7 -462.778 1469 941.51 707.808 1177.89 
10921 3
12520100 -28697 1121 1828 0 0 0 
12515400 -28800.6 164 1447.38 753.486 517.347 913.996 
12515300 -28193.9 -169.875 1472.12 863.225 578.859 1039.34 
10921.5 3
12520100 -28480.1 1218.22 1795.33 753.086 337.577 825.286 
12515400 -28396.4 478.556 1432.33 813.241 632.909 1030.5 
12515300 -27726.2 -100.222 1455.67 940.951 140.146 951.331 
10922 3
12520100 -27826.2 1531.88 1747.12 1305.11 626.053 1447.5 
12515400 -27978.8 912.875 1422.38 833.721 866.905 1202.75 
12515300 -27228.5 408.375 1437.5 993.458 1015.16 1420.39 
10922.5 3
12520100 -27102.8 1898.44 1684.44 1476.47 748.101 1655.18 
12515400 -27455.2 1290.56 1563.22 1068.42 770.777 1317.43 
12515300 -26856.9 910.222 1428.89 758.39 1024.18 1274.4 
10923 3
12520100 -26607.5 2166 1644.75 988.578 534.043 1123.61 
12515400 -26989.9 1601.38 1621.5 928.837 620.398 1116.97 
12515300 -26634.4 1159.25 1600.75 444.139 497.061 666.581 
10923.5 3
12520100 -26242.2 2421 1594.67 702.457 490.385 856.693 
12515400 -26439.8 1878 1591.89 1057.88 531.971 1184.1 
12515300 -25873.2 1425.44 1682.33 1463.76 511.912 1550.69 
10924 3
12520100 -25784.2 2726.38 1566.75 875.664 583.891 1052.48 
12515400 -25920.1 2130.88 1538.62 993.6 483.509 1105 
12515300 -25257.8 1562.38 1641.38 1176.81 261.818 1205.58 
10924.5 3
12520100 -25420.3 2948.43 1580.57 772.748 471.451 905.21 
12515400 -25481.1 2300 1524.71 932.022 359.076 998.799 
12515300 -24758.4 1793.14 1683.14 1060.13 489.953 1167.87 
10925 3
12520100 -24908.5 3215.62 1548.5 1057.41 552.059 1192.85 
12515400 -25042.4 2506.88 1510.75 906.545 427.428 1002.26 
12515300 -24225.6 1987.75 1691.5 1100.83 402.081 1171.97 
10925.5 3
12520100 -24312.9 3431.12 1562.88 1186.5 429.283 1261.77 
12515400 -24539.5 2720.88 1486.75 1001.74 426.295 1088.68 
12515300 -23765.5 2205 1636.25 916.584 432.769 1013.61 
10926 3
12520100 -23795.9 3643 1594.12 1059.43 434.17 1144.94 
12515400 -23966.6 2939.38 1456.25 1173.92 447.746 1256.41 
12515300 -23311.1 2515.62 1610.12 931.096 636.527 1127.88 
10926.5 3
12520100 -23296 3865.62 1611.38 995.767 443.476 1090.06 
12515400 -23311.8 3212 1478.88 1304.53 543.078 1413.06 
12515300 -22831.5 2860.12 1621.12 955.428 686.255 1176.35 
10927 3
12520100 -22649.6 4008.44 1516 1236.03 273.077 1265.84 
12515400 -22868.6 3375.22 1412.11 847.408 312.088 903.05 
12515300 -22354.3 3094.33 1462.22 912.365 447.817 1016.34 
10927.5 3
12520100 -22143.6 4074.62 1602.75 1001.84 131.051 1010.38 
12515400 -22488.9 3426.88 1470.25 751.843 102.283 758.768 
12515300 -21936.8 3224.88 1408.5 826.898 258.498 866.361 
10928 3
12520100 -21544.5 4146.75 1451.25 1245.58 149.948 1254.58 
12515400 -22001.6 3557.38 1402.75 1012.99 271.31 1048.7 
12515300 -21462.4 3286.25 1429 986.227 127.599 994.447 
10928.5 3
12520100 -21054.9 4149 1452.89 943.374 4.33526 943.384 
12515400 -21513.4 3636.78 1479.22 940.618 152.992 952.979 
12515300 -20947.3 3272.22 1417.78 992.373 -27.0285 992.741 
10929 3
12520100 -20386.1 4151.75 1253.25 1269 5.21822 1269.01 
12515400 -20942.8 3663.5 1370.25 1082.91 50.7063 1084.1 
12515300 -20305.9 3229.25 1280.88 1217.19 -81.5412 1219.92 
10929.5 3
12520100 -19878.1 4191.25 1349.38 1034.62 80.4481 1037.75 
12515400 -20572 3644 1410.75 755.092 -39.7149 756.135 
12515300 -19792.2 3033 1386 1046.08 -399.695 1119.84 
10930 3
12520100 -19384 3993.43 1269.71 1033.73 -413.852 1113.5 
12515400 -20190.6 3636.14 1302 797.968 -16.4375 798.137 
12515300 -19382.6 2973.71 1306 857.068 -124.029 865.996 
10930.5 3
12520100 -18990.5 3844.83 1337.17 930.26 -351.289 994.378 
12515400 -19897.2 3580.17 1159.5 693.628 -132.331 706.139 
12515300 -18951.2 2879 1407.83 1019.87 -223.911 1044.16 
10931 3
12520100 -18396 3739.43 1410 1009.34 -178.955 1025.08 
12515400 -19220 3565.43 1201.29 1149.69 -25.0222 1149.96 
12515300 -18409.4 2722.57 1375.86 919.759 -265.583 957.335 
10931.5 3
12520100 -17906.4 3716.12 1388.12 1024.32 -48.7522 1025.48 
12515400 -18708.4 3612.62 1268.38 1070.35 98.7373 1074.89 
12515300 -17912.4 2639.5 1418.5 1039.86 -173.79 1054.28 
10932 3
12520100 -17471 3701.12 1413.5 888.52 -30.6122 889.048 
12515400 -18161.5 4051.38 1263 1116.07 895.408 1430.86 
12515300 -17406.9 2615.75 1403.88 1031.63 -48.4694 1032.77 
10932.5 3
12520100 -16927.6 3726.88 1465.88 1017.56 48.221 1018.7 
12515400 -17545.5 4332.25 1265.12 1153.56 525.983 1267.81 
12515300 -16932 2708.25 1439.62 889.279 173.221 905.993 
10933 3
12520100 -16430.8 3715.38 1394.25 1048.26 -24.2616 1048.54 
12515400 -16943.8 4467.88 1315.38 1269.51 286.129 1301.36 
12515300 -16366.2 2756.5 1438.38 1193.57 101.793 1197.9 
10933.5 3
12520100 -15953.9 3729.56 1391.89 915.28 27.218 915.685 
12515400 -16295.4 4488.44 1287.67 1244.35 39.4807 1244.97 
12515300 -15875.3 2965.44 1438.67 942.258 401.045 1024.05 
10934 3
12520100 -15493 3860.75 1455.38 901.935 256.741 937.765 
12515400 -15625.9 4592.38 1304.38 1310.31 203.387 1326 
12515300 -15428.6 3011.12 1374.75 874.185 89.3944 878.743 
10934.5 3
12520100 -15075 3842 1462.29 876.31 -39.3082 877.191 
12515400 -15057.7 4535.57 1285 1191.11 -119.085 1197.05 
12515300 -14967.4 3152.43 1421 966.869 296.234 1011.23 
10935 3
12520100 -14554.1 3892.33 1493.67 1039.7 100.466 1044.54 
12515400 -14551.7 4558.67 1327.78 1010.08 46.0983 1011.13 
12515300 -14439.9 3251.22 1452.11 1052.97 197.193 1071.28 
10935.5 3
12520100 -14069.4 3977.62 1494 943.066 165.937 957.554 
12515400 -14023.6 4603.38 1316.62 1027.32 86.9812 1030.99 
12515300 -13904.1 3349.62 1480.38 1042.34 191.445 1059.78 
10936 3
12520100 -13596.4 4025.78 1486.22 955.415 97.2783 960.355 
12515400 -13519.1 4657.67 1314.11 1019.22 109.68 1025.1 
12515300 -13374.3 3357.44 1435.33 1070.29 15.7969 1070.4 
10936.5 3
12520100 -13128.5 4027.12 1463.75 930.307 2.67837 930.311 
12515400 -13011.9 4675.62 1333.88 1008.42 35.7025 1009.05 
12515300 -12920.1 3347.38 1426.75 902.999 -20.0188 903.221 
10937 3
12520100 -12579.4 4042.25 1466.5 1151.21 31.7086 1151.64 
12515400 -12478.2 4754.75 1320.38 1118.71 165.881 1130.94 
12515300 -12478 3361.75 1453.62 926.887 30.1363 927.377 
10937.5 3
12520100 -12116.5 4038.5 1423.12 895.309 -7.25338 895.339 
12515400 -11981 4728 1308.88 961.799 -51.7408 963.19 
12515300 -11937.4 3323.25 1485.88 1045.7 -74.4681 1048.34 
10938 3
12520100 -11657.1 3969 1450.38 904.281 -136.811 914.572 
12515400 -11541.9 4672.5 1308.38 864.419 -109.252 871.296 
12515300 -11434.8 3351.5 1437.75 989.419 55.6102 990.981 
10938.5 3
12520100 -11166.8 3918.38 1448.12 950.339 -98.1105 955.39 
12515400 -10988.8 4601.62 1318.88 1071.95 -137.355 1080.71 
12515300 -10922.4 3291 1485.75 992.975 -117.248 999.873 
10939 3
12520100 -10692 3938.5 1446.25 941.964 39.9306 942.81 
12515400 -10429.2 4603.38 1366.12 1110.12 3.47222 1110.12 
12515300 -10402.9 3300.62 1401.88 1030.75 19.0972 1030.93 
10939.5 3
12520100 -10257.1 4003.86 1347.86 925.228 139.058 935.619 
12515400 -9962.29 4675 1303.43 993.541 152.394 1005.16 
12515300 -9927.29 3341.29 1432.71 1011.89 86.5122 1015.58 
10940 3
12520100 -9684.38 4091.5 1417.25 1173.7 179.596 1187.37 
12515400 -9553 4772 1309.75 838.7 198.77 861.933 
12515300 -9538.88 3432.25 1332.5 795.924 186.402 817.46 
10940.5 3
12520100 -9197.57 4232.57 1373.43 977.517 283.276 1017.74 
12515400 -9034 4858 1280.71 1042.17 172.691 1056.38 
12515300 -9056.57 3513.86 1356.14 968.481 163.87 982.247 
10941 3
12520100 -8787.25 4298.75 1400.88 822.287 132.622 832.914 
12515400 -8467.12 4967.62 1237.25 1136.02 219.689 1157.07 
12515300 -8485.38 3613.12 1358.12 1144.68 198.934 1161.84 
10941.5 3
12520100 -8232.14 4378.14 1386.29 1082.08 154.762 1093.09 
12515400 -7931.57 5095.43 1274 1043.96 249.13 1073.28 
12515300 -8002.71 3716.14 1402 940.859 200.815 962.051 
10942 3
12520100 -7624.25 4552.75 1424.62 1240.6 356.341 1290.76 
12515400 -7398 5164.75 1249.75 1088.92 141.472 1098.07 
12515300 -7444.75 3824.75 1380.88 1138.7 221.647 1160.07 
10942.5 3
12520100 -7102.88 4636.38 1430.12 1024.31 164.293 1037.4 
12515400 -6900 5197.5 1234.12 978.389 64.3418 980.502 
12515300 -6988.62 3981.5 1375 896.12 307.957 947.559 
10943 3
12520100 -6465.29 4617.71 1399.14 1325.55 -38.7957 1326.12 
12515400 -6312.29 5210.71 1203 1221.86 27.4725 1222.17 
12515300 -6421.29 3909.14 1452 1179.5 -150.431 1189.05 
10943.5 3
12520100 -6128.75 4686.12 1329 671.728 136.548 685.466 
12515400 -5736.75 5212.25 1240.38 1148.77 3.0653 1148.78 
12515300 -5888.5 4065.62 1371 1063.44 312.34 1108.36 
10944 3
12520100 -5499.75 4718.62 1254.38 1198.1 61.9048 1199.69 
12515400 -5048.12 5178.25 1226.12 1311.67 -64.7619 1313.26 
12515300 -5465.12 4128.62 1364.12 806.429 120 815.308 
10944.5 3
12520100 -4886.29 4642.71 1320 1275.39 -157.819 1285.12 
12515400 -4639.71 5138.86 1285.14 849.087 -81.8978 853.027 
12515300 -4932.43 4117.43 1517.29 1107.48 -23.2774 1107.72 
10945 3
12520100 -4372.62 4557.5 1401 1039.8 -172.499 1054.01 
12515400 -4009.38 5024.62 1468.38 1275.99 -231.239 1296.77 
12515300 -4394.88 4004.38 1639.5 1088.17 -228.853 1111.97 
10945.5 3
12520100 -3887.38 4467.62 1535.5 927.82 -171.845 943.6 
12515400 -3411.12 4931.5 1553.25 1143.88 -178.059 1157.66 
12515300 -3854 3939.88 1737.38 1034.18 -123.327 1041.51 
10946 3
12520100 -3434.25 4375.12 1600.25 876.451 -178.917 894.526 
12515400 -2821.38 4765.88 1472 1140.72 -320.358 1184.85 
12515300 -3425.62 3824 1814.5 828.578 -224.13 858.357 
10946.5 3
12520100 -3090.14 4245.14 1667.71 716.89 -270.796 766.33 
12515400 -2337.43 4726.14 1522.57 1008.22 -82.7753 1011.61 
12515300 -2980.57 3706.14 1820.57 927.195 -245.536 959.155 
10947 3
12520100 -2801.88 4131.75 1677.5 584.722 -230.006 628.333 
12515400 -1792.5 4633.75 1531 1105.33 -187.409 1121.11 
12515300 -2311.25 3615.5 1702.62 1357.65 -183.86 1370.04 
10947.5 3
12520100 -2000 4172.12 1676.75 1536.16 77.3467 1538.11 
12515400 -1221.88 4460.12 1548 1093.15 -332.615 1142.63 
12515300 -1735.88 3465.25 1631.62 1102.25 -287.835 1139.21 
10948 3
12520100 -1274.14 3923.71 1681.14 1484.37 -507.997 1568.89 
12515400 -790.857 4152.43 1566.14 881.427 -629.236 1082.98 
12515300 -1263.57 3235.71 1615.57 965.856 -469.398 1073.88 
10948.5 3
12520100 -891.625 3551.88 1675.5 763.509 -742.194 1064.8 
12515400 -433.25 3834.88 1604.88 713.787 -633.839 954.591 
12515300 -853.5 2826.62 1620.25 818.506 -816.545 1156.16 
10949 3
12520100 -423 3367 1645.38 899.472 -354.846 966.936 
12515400 167.625 3616.62 1546.75 1153.31 -418.906 1227.03 
12515300 -409.25 2496.75 1675 852.687 -633.157 1062.06 
10949.5 3
12520100 161.143 3097.43 1651.71 1216.96 -561.607 1340.3 
12515400 776.429 3357.14 1512.29 1268.34 -540.588 1378.74 
12515300 -26 2207.71 1645.14 798.438 -602.158 1000.05 
10950 3
12520100 702.25 2944.75 1700.5 1077.9 -304.141 1119.99 
12515400 1305.5 3123.88 1553.38 1053.93 -464.677 1151.82 
12515300 407.625 2094.5 1638.5 863.795 -225.526 892.751 
10950.5 3
12520100 1173.57 2727 1670.43 946.429 -437.249 1042.55 
12515400 1748.57 2882.86 1544.29 889.702 -483.972 1012.82 
12515300 908.857 2030.57 1615.29 1006.49 -128.371 1014.64 
10951 3
12520100 1540.38 2552.88 1661 735.077 -348.948 813.697 
12515400 2118.75 2654.12 1521 741.841 -458.381 872.033 
12515300 1408.75 1906.12 1593.5 1001.79 -249.392 1032.37 
10951.5 3
12520100 1944 2296.88 1675.25 785.263 -498.054 929.89 
12515400 2556.38 2456.88 1506.75 851.411 -383.755 933.899 
12515300 1832.25 1610.62 1592.75 823.93 -574.903 1004.68 
10952 3
12520100 2359 2112 1668.71 831.663 -370.491 910.455 
12515400 2979.43 2228 1500.43 847.803 -458.667 963.922 
12515300 2242.29 1365.14 1582 821.715 -491.948 957.72 
10952.5 3
12520100 2809 1892 1594.14 969.828 -474.138 1079.52 
12515400 3386.14 1909.14 1480.14 876.539 -687.192 1113.8 
12515300 2715.14 1091.57 1584.57 1019.09 -589.594 1177.35 
10953 3
12520100 3176.88 1539.62 1524.25 747.713 -716.209 1035.39 
12515400 3880.62 1592.88 1459.25 1005.05 -642.821 1193.04 
12515300 3182.75 765 1624.25 950.421 -663.763 1159.26 
10953.5 3
12520100 3752.88 1010 1493.38 1080.68 -993.668 1468.07 
12515400 4443.88 1198.25 1536.75 1056.75 -740.385 1290.31 
12515300 3714.75 327.5 1736.75 998.124 -820.826 1292.29 
10954 3
12520100 4126.33 597.833 1471.83 749.916 -827.644 1116.86 
12515400 4858.83 879.333 1495.17 833.25 -640.395 1050.91 
12515300 4071.83 -47.1667 1717.17 717.035 -752.343 1039.31 
10954.5 3
12520100 4470.12 244.75 1565.88 703.05 -722.052 1007.79 
12515400 5203 467.625 1488.25 703.817 -841.939 1097.37 
12515300 4430.88 -398.875 1662 734.237 -719.24 1027.82 
10955 3
12520100 4940.12 -118.5 1577.12 886.792 -685.377 1120.78 
12515400 5601.25 150 1450 751.415 -599.292 961.133 
12515300 4853.62 -871.125 1646.5 797.642 -891.038 1195.9 
10955.5 3
12520100 5451.57 -412.286 1576.14 1054.53 -605.744 1216.12 
12515400 6002 -161.286 1460.14 826.289 -641.826 1046.28 
12515300 5255.29 -1231.71 1631.43 828.166 -743.483 1112.94 
10956 3
12520100 5859.75 -863.5 1609.62 829.631 -917.102 1236.67 
12515400 6448.88 -519.5 1446.38 908.283 -728.078 1164.08 
12515300 5659 -1561.62 1641.12 820.557 -670.55 1059.69 
10956.5 3
12520100 6275.29 -1131.71 1627 844.585 -545.151 1005.24 
12515400 6869.86 -876.286 1454.71 855.655 -725.174 1121.62 
12515300 6056.29 -1858.86 1655.57 807.491 -604.13 1008.47 
10957 3
12520100 6714.5 -1453.88 1579.12 885.513 -649.518 1098.18 
12515400 7396.25 -1206.88 1483.12 1061.28 -666.511 1253.21 
12515300 6395.12 -2139.88 1630.25 683.144 -566.568 887.516 
10957.5 3
12520100 7224.38 -1854.5 1646 999.755 -785.539 1271.45 
12515400 7804 -1462.12 1493.25 799.51 -500.49 943.242 
12515300 6812.12 -2526.38 1596 817.647 -757.843 1114.84 
10958 3
12520100 7801.25 -2414.75 1677.62 1109.38 -1077.4 1546.45 
12515400 8345.12 -1716.62 1494.62 1040.62 -489.423 1149.97 
12515300 7240.75 -2919.25 1565.5 824.279 -755.529 1118.15 
10958.5 3
12520100 8187.57 -2660.29 1688.57 806.517 -512.601 955.63 
12515400 8758.14 -2174.29 1559.57 862.25 -955.45 1287 
12515300 7579.29 -3252.86 1553.71 706.755 -696.466 992.254 
10959 3
12520100 8467 -2919.88 1658.5 582.143 -540.811 794.586 
12515400 9113 -2471.75 1553 739.286 -619.717 964.672 
12515300 7825.25 -3479.75 1550.25 512.426 -472.693 697.151 
10959.5 3
12520100 8890.62 -3207.62 1675.25 845.559 -574.351 1022.18 
12515400 9480.88 -2873.5 1558.25 734.281 -801.896 1087.29 
12515300 8181.62 -3811.38 1538.62 711.327 -661.926 971.665 
10960 3
12520100 9346 -3479.38 1680.75 918.095 -547.883 1069.15 
12515400 9866.25 -3245.12 1537.12 776.966 -749.244 1079.37 
12515300 8648.62 -4214.5 1601.25 941.532 -812.752 1243.8 
10960.5 3
12520100 9636.88 -3832 1660.12 578.28 -701.044 908.774 
12515400 10117.6 -3621.62 1554.5 499.751 -748.509 900.01 
12515300 9013.88 -4485.12 1590.38 726.143 -538.022 903.743 
10961 3
12520100 9970 -4182.62 1634 677.083 -712.652 983.013 
12515400 10500 -3956.88 1516.5 777.185 -681.402 1033.6 
12515300 9365.75 -4702.88 1593.88 715.193 -442.581 841.058 
10961.5 3
12520100 10281.1 -4586.25 1634.12 610.049 -791.422 999.254 
12515400 10847.9 -4403.62 1462.75 682.108 -875.98 1110.23 
12515300 9775.62 -5121.5 1587.25 803.676 -820.833 1148.77 
10962 3
12520100 10533 -4982.62 1589.38 498.762 -784.901 929.964 
12515400 11145.9 -4741.75 1446 590.099 -669.554 892.48 
12515300 10152.4 -5432.75 1559.12 746.04 -616.337 967.701 
10962.5 3
12520100 10861 -5321 1599.5 643.137 -663.48 924.03 
12515400 11515.4 -5152.75 1447.38 724.51 -805.882 1083.68 
12515300 10461.6 -5744.5 1533.75 606.373 -611.275 861.013 
10963 3
12520100 11267 -5694.75 1618 823.529 -758.114 1119.35 
12515400 11895.2 -5615.88 1455.12 770.538 -939.402 1214.99 
12515300 10810.6 -6107.5 1545.5 707.911 -736.308 1021.41 
10963.5 3
12520100 11666 -6093.62 1597.62 804.435 -804.183 1137.47 
12515400 12285.1 -6052.75 1476.88 786.038 -880.796 1180.53 
12515300 11157.9 -6432.12 1555.88 700.101 -654.486 958.38 
10964 3
12520100 12047.4 -6455.25 1591.12 746.331 -707.681 1028.5 
12515400 12700.5 -6425.62 1523.88 812.867 -729.697 1092.34 
12515300 11576.6 -6937.38 1580.75 819.472 -988.748 1284.19 
10964.5 3
12520100 12466.2 -6903.75 1606.5 793.324 -849.432 1162.28 
12515400 13021.1 -6802.5 1541.25 607.244 -713.778 937.137 
12515300 12040.5 -7463.25 1629.62 878.551 -995.975 1328.09 
10965 3
12520100 12781.1 -7228.25 1629.5 650.568 -670.455 934.21 
12515400 13272 -7113.38 1526.62 518.337 -642.304 825.365 
12515300 12452.5 -7860.25 1608.12 851.24 -820.248 1182.12 
10965.5 3
12520100 12985 -7477.75 1639.38 413.54 -506.085 653.557 
12515400 13504.4 -7489.62 1503.88 471.349 -763.185 897.006 
12515300 12774.4 -8065 1613.38 652.89 -415.314 773.791 
10966 3
12520100 13330.2 -7833 1643.75 711.856 -732.474 1021.4 
12515400 13864.9 -7943.12 1477.75 743.299 -935.052 1194.49 
12515300 13168.8 -8388 1600.75 813.144 -665.979 1051.06 
10966.5 3
12520100 13638.6 -8149.56 1617.11 598.652 -614.671 858.023 
12515400 14220.2 -8255.89 1456.33 689.995 -607.309 919.193 
12515300 13377.8 -8672 1614.78 405.879 -551.456 684.72 
10967 3
12520100 13818.2 -8419.88 1589.5 360.832 -542.81 651.8 
12515400 14388.8 -8481.12 1448.5 338.409 -452.281 564.871 
12515300 13541.4 -8952 1580.38 328.508 -562.249 651.185 
10967.5 3
12520100 13985.9 -8582.5 1591.88 343.494 -333.248 478.584 
12515400 14558.2 -8695.5 1460.12 347.336 -439.293 560.018 
12515300 13722.1 -9185.75 1596.12 370.389 -478.996 605.496 
10968 3
12520100 14179.9 -8777.22 1652 378.933 -380.317 536.872 
12515400 14701.8 -8911.78 1448.22 280.328 -422.418 506.972 
12515300 14102.6 -9689.67 1593.78 743.028 -984.212 1233.19 
10968.5 3
12520100 14365.3 -9084.86 1689.86 370.794 -615.27 718.363 
12515400 14763 -9618.14 1485 122.444 -1412.73 1418.03 
12515300 14699.9 -10484.9 1620.29 1194.6 -1590.38 1989.07 
10969 3
12520100 14737.9 -9465.5 1772.62 769.813 -786.452 1100.51 
12515400 15022.5 -10308.9 1552 536.157 -1427.13 1524.52 
12515300 15059.2 -10892.9 1602.75 742.547 -843.012 1123.41 
10969.5 3
12520100 15276.2 -9888.11 1742.33 1043.31 -819.014 1326.38 
12515400 15572.2 -10754.4 1707 1065.35 -863.507 1371.36 
12515300 15331.4 -11187.3 1601 527.509 -570.656 777.119 
10970 3
12520100 15562.9 -10248.1 1728.25 560.964 -704.528 900.578 
12515400 16133.4 -11008.4 1712.5 1098.15 -496.929 1205.35 
12515300 15640.6 -11550.4 1588.25 605.05 -710.453 933.182 
10970.5 3
12520100 15801.1 -10518 1725 473.658 -536.531 715.694 
12515400 16636.5 -11263.1 1642.62 1000.25 -506.461 1121.16 
12515300 16126.4 -11917.9 1605 965.706 -730.616 1210.95 
10971 2
12515400 17062.1 -11687.8 1679.5 844.494 -842.51 1192.89 
12515300 16595.5 -12188.8 1563.88 930.804 -537.45 1074.82 
10971.5 2
12515400 17718.4 -12083.9 1649.62 1331.14 -803.499 1554.84 
12515300 17267.6 -12601.1 1482.38 1363.34 -836.46 1599.49 
10972 2
12515400 18213.5 -12469 1590.62 986.305 -767.181 1249.55 
12515300 17814.5 -12955.6 1501.12 1089.39 -706.175 1298.25 
10972.5 2
12515400 18746.5 -12693.5 1572.88 1070.28 -450.803 1161.35 
12515300 18260 -13257.1 1557.25 894.578 -605.422 1080.19 
10973 2
12515400 19283.4 -12983.8 1611.38 1044.5 -564.689 1187.38 
12515300 18714.1 -13599.4 1582.38 883.512 -665.856 1106.33 
10973.5 2
12515400 19463.4 -13355 1608.12 357.143 -736.607 818.621 
12515300 19084.5 -13999.2 1592.75 734.871 -793.403 1081.45 
10974 2
12515400 19747.4 -13749.5 1673.62 566.866 -787.425 970.245 
12515300 19508.1 -14345.5 1578.38 845.559 -691.118 1092.07 
10974.5 2
12515400 20155.6 -13986.9 1661.25 834.867 -485.429 965.735 
12515300 19983.1 -14708.2 1574.75 971.37 -741.82 1222.23 
10975 2
12515400 20556.7 -14305 1630.29 805.4 -638.805 1027.98 
12515300 20413.3 -14983 1555.86 863.777 -551.707 1024.93 
10975.5 2
12515400 20982 -14551 1616.5 869.705 -503.067 1004.72 
12515300 20874.4 -15280.6 1531.12 942.923 -608.64 1122.3 
10976 2
12515400 21425.6 -14747.6 1607 894.405 -396.421 978.32 
12515300 21396 -15581.4 1468.38 1051.66 -606.351 1213.94 
10976.5 2
12515400 21914.5 -14974.1 1576 952.973 -441.52 1050.28 
12515300 21889.1 -15873.6 1420.88 961.257 -569.688 1117.39 
10977 2
12515400 22424.1 -15217.4 1587.62 1029.55 -491.414 1140.81 
12515300 22359.8 -15996.5 1520.88 950.758 -248.232 982.629 
10977.5 2
12515400 23049.1 -15407 1644.75 1288.66 -390.979 1346.67 
12515300 22841.6 -16132.4 1572.5 993.557 -280.155 1032.3 
10978 2
12515400 23583.8 -15476.6 1652 1052.41 -137.057 1061.3 
12515300 23336.6 -16275.1 1567.62 974.409 -281.004 1014.12 
10978.5 2
12515400 24037.9 -15679 1665.57 917.388 -408.838 1004.37 
12515300 23845.7 -16426.3 1581.43 1028.46 -305.375 1072.84 
10979 2
12515400 24542 -15843.1 1666.75 1022.6 -332.911 1075.43 
12515300 24319 -16532.2 1591.75 960.012 -214.938 983.779 
10979.5 2
12515400 24935.2 -15860.2 1643 778.713 -33.9109 779.451 
12515300 24787.8 -16609.9 1592.25 928.218 -153.713 940.859 
10980 2
12515400 25509.4 -16067.9 1611.75 1121.34 -405.518 1192.41 
12515300 25178.2 -16761.6 1546.5 762.695 -296.387 818.26 
10980.5 2
12515400 26047.6 -16275 1543 1082.89 -416.751 1160.32 
12515300 25753.7 -16971.7 1539.29 1157.88 -422.715 1232.62 
10981 2
12515400 26678.5 -16454.8 1555.88 1339.55 -381.635 1392.85 
12515300 26327.4 -17139.5 1560.88 1217.96 -356.233 1268.99 
10981.5 2
12515400 27156.4 -16620.6 1568.22 912.108 -316.423 965.435 
12515300 26911.9 -17357.8 1630.22 1115.48 -416.561 1190.73 
10982 2
12515400 27705.8 -16848.5 1641.75 1052.31 -436.675 1139.32 
12515300 27444 -17545.2 1648.88 1019.37 -359.142 1080.79 
10982.5 2
12515400 28218.6 -16929.9 1761.14 1084.19 -172.002 1097.75 
12515300 27857.7 -17653.4 1649.29 874.66 -228.707 904.067 
10983 2
12515400 28615.1 -17110.6 1708.62 812.61 -370.426 893.057 
12515300 28259.5 -17862.2 1600.25 823.331 -427.913 927.892 
10983.5 2
12515400 29217.6 -17302.6 1685 1195.44 -380.952 1254.67 
12515300 28793.4 -18007.1 1558.75 1059.28 -287.45 1097.59 
10984 2
12515400 29696.9 -17472.1 1638.89 912.884 -322.831 968.285 
12515300 29442.6 -18204.9 1512.89 1236.53 -376.693 1292.64 
10984.5 2
12515400 30272.1 -17661 1570.86 1141.38 -374.78 1201.33 
12515300 29994.4 -18414.3 1457.86 1094.99 -415.47 1171.16 
10985 2
12515400 30809 -17877.2 1506.62 1135 -457.188 1223.62 
12515300 30600.5 -18723.1 1366.75 1281.33 -652.937 1438.11 
10985.5 2
12515400 31400.5 -18081.1 1475.88 1194.95 -411.869 1263.94 
12515300 31093.8 -18981.5 1305.75 996.465 -521.97 1124.9 
10986 2
12515400 32004.8 -18380.2 1403.25 1198.91 -593.502 1337.77 
12515300 31662 -19246.5 1312.88 1127.48 -525.794 1244.05 
10986.5 2
12515400 32737.4 -18737 1618.88 1474.09 -717.807 1639.57 
12515300 32249.9 -19366.1 1429.75 1182.85 -240.694 1207.09 
10987 2
12515400 33296 -18862.6 1650 1074.28 -241.587 1101.11 
12515300 32997.6 -19554.5 1594.62 1437.98 -362.26 1482.91 
10987.5 2
12515400 33718.4 -18974 1654.88 846.443 -223.196 875.375 
12515300 33546 -19693 1637.25 1098.95 -277.555 1133.46 
10988 2
12515400 34287.8 -19089 1670.25 1125.25 -227.273 1147.97 
12515300 34095.5 -19855.2 1671.12 1085.97 -320.652 1132.32 
10988.5 2
12515400 34706 -19223.4 1679.88 838.176 -269.289 880.373 
12515300 34580.5 -20006.2 1666.5 971.944 -302.605 1017.96 
10989 2
12515400 35145.1 -19429.9 1658.38 901.694 -424.025 996.418 
12515300 35130.6 -20133.5 1675.62 1129.62 -261.294 1159.45 
10989.5 2
12515400 35737.4 -19676.6 1645.44 1163.69 -484.638 1260.58 
12515300 35704.9 -20314.9 1667.33 1128.22 -356.363 1183.16 
10990 2
12515400 36323.8 -19797 1571.25 1136.25 -233.419 1159.98 
12515300 36319.5 -20526.8 1680 1191.11 -410.584 1259.89 
10990.5 2
12515400 36797.9 -19965 1545.5 957.828 -339.394 1016.18 
12515300 36952.6 -20673 1735.12 1279.04 -295.455 1312.72 
10991 2
12515400 37326.6 -20138.5 1582.88 1096.99 -359.959 1154.54 
12515300 37500.8 -20818.6 1769.5 1137.19 -302.127 1176.64 
10991.5 2
12515400 38028 -20288.6 1679.62 1359.25 -290.94 1390.04 
12515300 37993.4 -20974.2 1789 954.7 -301.599 1001.21 
10992 2
12515400 38582.1 -20358.3 1748.43 1169.08 -146.964 1178.28 
12515300 38375.1 -21090.6 1798.57 805.417 -245.404 841.974 
10992.5 2
12515400 39070.3 -20567.7 1727.22 951.638 -408.15 1035.47 
12515300 38897.3 -21273.8 1800.33 1017.92 -357.127 1078.75 
10993 2
12515400 39551.5 -20727.2 1669.75 914.766 -303.39 963.764 
12515300 39434.4 -21514.6 1791.62 1020.99 -457.884 1118.96 
10993.5 2
12515400 39932.9 -20944.8 1601.25 786.34 -448.454 905.23 
12515300 39940.1 -21716.2 1756 1042.78 -415.722 1122.6 
10994 2
12515400 40710 -21273.5 1614.5 1602.32 -677.835 1739.8 
12515300 40403.9 -21879.4 1692 956.186 -336.34 1013.62 
10994.5 2
12515400 41259.4 -21773.4 1678.5 1114.35 -1013.95 1506.61 
12515300 40909.4 -22140.2 1651.12 1025.35 -529.158 1153.85 
10995 2
12515400 41650.4 -21964.7 1666.78 766.803 -375.082 853.623 
12515300 41473.1 -22452.6 1638 1105.36 -612.364 1263.65 
10995.5 2
12515400 42012 -22084.1 1649.62 696.639 -230.17 733.678 
12515300 41977.9 -22678.2 1619.62 972.57 -434.864 1065.36 
10996 2
12515400 42485.5 -22272.2 1612 974.28 -387.088 1048.36 
12515300 42459 -22853.6 1639.62 989.969 -360.854 1053.69 
10996.5 2
12515400 42965.4 -22539.9 1604.88 952.133 -531.002 1090.19 
12515300 42951.6 -23161.4 1588.62 977.431 -610.615 1152.48 
10997 2
12515400 43480.5 -22816.9 1599.38 1012.03 -544.204 1149.07 
12515300 43537.2 -23408.1 1584.88 1150.54 -484.774 1248.5 
10997.5 2
12515400 43910.4 -23110.2 1655.75 886.34 -604.897 1073.08 
12515300 43918.8 -23769 1570 786.598 -744.072 1082.76 
10998 2
12515400 44384.4 -23452.6 1581.12 961.46 -694.473 1186.04 
12515300 44262.8 -24107.8 1586.75 697.769 -687.12 979.293 
10998.5 2
12515400 44809.1 -23648.6 1630.62 863.313 -398.374 950.795 
12515300 44741.8 -24331.4 1587.5 973.577 -454.522 1074.45 
10999 2
12515400 45301.3 -23882.9 1662.33 959.47 -456.655 1062.6 
12515300 45246 -24531.3 1567.67 982.943 -389.782 1057.41 
10999.5 2
12515400 45715.9 -24048.5 1654 808.073 -322.829 870.173 
12515300 45608.4 -24723.4 1583.12 706.384 -374.35 799.448 
11000 2
12515400 46119.6 -24196.2 1637 850 -311.053 905.126 
12515300 46045.4 -24885.2 1600.75 920 -340.789 981.09 
11000.5 2
12515400 46619.2 -24148.2 1620.67 964.473 92.7177 968.92 
12515300 46301.7 -24831.6 1631 494.772 103.657 505.513 
11001 2
12515400 46950.6 -23947.4 1613.38 653.654 396.148 764.328 
12515300 46662.5 -24522.5 1653.25 711.703 609.577 937.073 
11001.5 2
12515400 47217.1 -23774.1 1619.88 550.62 357.955 656.745 
12515300 47008 -24431.6 1606.62 713.843 187.758 738.123 
11002 1
12515300 47438.6 -24626.2 1591.67 821.671 -371.369 901.697 
