# Supplementary material for: Intrinsic group behaviour II: On the dependence of triad spatial dynamics on social and personal features; and on the effect of social interaction on small group dynamics
Source: PLoS One. 2019 Dec 3;14(12):e0225704. doi: 10.1371/journal.pone.0225704 (PMC6890182; doi:10.1371/journal.pone.0225704)
Supplement: S4 Data Set — (ZIP) [file pone.0225704.s004.zip › set_3_nint/group_traj_triad_noint/traj_3_0217_23.dat]

3 12473503 12465700 12483902 0 0 1 0 2 1 0 33.3333 10 50 1728.97 1767.53 1687.43 
10617 1
12465700 -15559.6 12942.9 1419.33 0 0 0 
10617.5 1
12465700 -15631.1 12572.1 1409.44 -141.975 -735.67 749.245 
10618 1
12465700 -15758.6 12195.9 1529.56 -254.38 -750.943 792.858 
10618.5 1
12465700 -15884 11823.9 1372.62 -256.009 -759.212 801.214 
10619 1
12465700 -15956.2 11465.1 1386.6 -141.569 -703.48 717.584 
10619.5 1
12465700 -16085.9 11250.9 1434.62 -262.5 -433.654 506.914 
10620 1
12465700 -16126.2 10927.2 1396.67 -83.362 -668.704 673.88 
10620.5 1
12465700 -16191.7 10622.1 1346.89 -125.133 -583.386 596.656 
10621 1
12465700 -16225.8 10429.6 1474.5 -70.2749 -396.879 403.052 
10621.5 1
12465700 -16182.9 10316.2 1461.44 90.2339 -238.743 255.226 
10622 1
12465700 -16151.8 10272.4 1495.11 61.0022 -85.8388 105.307 
10622.5 1
12465700 -16113.6 10251.4 1487.11 74.9455 -41.1765 85.5122 
10623 1
12465700 -16186.1 10153.7 1430.22 -144.246 -194.389 242.062 
10623.5 1
12465700 -16310.6 9941.78 1458.22 -251.912 -428.925 497.43 
10624 1
12465700 -16368.1 9585.12 1498.88 -115.139 -713.306 722.538 
10624.5 1
12465700 -16470.1 9162.56 1504.56 -201.554 -835.117 859.095 
10625 1
12465700 -16628.6 8839.62 1446.62 -318.301 -648.455 722.364 
10625.5 1
12465700 -16668.2 8474.78 1471.56 -79.6725 -734.099 738.41 
10626 1
12465700 -16936.6 8145 1540.22 -520.026 -639.104 823.942 
10626.5 1
12465700 -17085.1 7828.62 1525.62 -298.932 -636.569 703.265 
10627 1
12465700 -17248.9 7450.75 1505 -349.893 -807.425 879.978 
10627.5 1
12465700 -17501.6 7089.67 1517 -484.991 -693.058 845.9 
10628 1
12465700 -17415.6 6691.88 1557.25 171.176 -792.414 810.692 
10628.5 1
12465700 -17359.7 6366.67 1561.78 109.508 -636.416 645.768 
10629 1
12465700 -17430.5 6092.88 1594.25 -144.853 -559.901 578.335 
10629.5 1
12465700 -17492.7 5840.56 1582.22 -123.592 -501.629 516.63 
10630 1
12465700 -17443.9 5575.44 1600.44 95.4555 -518.808 527.517 
10630.5 1
12465700 -17428 5299.75 1585.62 32.8283 -569.617 570.562 
10631 1
12465700 -17351.8 5129.11 1556.67 157.484 -352.56 386.134 
10631.5 1
12465700 -17172.1 4929.33 1614.89 359.333 -399.556 537.369 
10632 1
12465700 -17094.2 4820.44 1576.67 150.365 -210.21 258.453 
10632.5 1
12465700 -17292.1 4613.67 1469.56 -383.506 -400.732 554.674 
10633 1
12465700 -17429.5 4398.75 1536.38 -279.246 -436.822 518.452 
10633.5 1
12465700 -17287.9 4212.44 1593.44 286.662 -377.137 473.717 
10634 1
12465700 -17124.8 3913.12 1575.62 328.247 -602.252 685.897 
10634.5 1
12465700 -17111.7 3655.89 1585.22 26.7007 -524.972 525.65 
10635 1
12465700 -17065.2 3305.88 1562.12 92.0966 -694.472 700.552 
10635.5 1
12465700 -16885.4 3091.67 1583.22 354.646 -422.502 551.617 
10636 1
12465700 -16866.4 2932.89 1528.11 36.7505 -307.114 309.305 
10636.5 1
12465700 -17127 2815.88 1581.38 -524.257 -235.44 574.698 
10637 1
12465700 -17202.4 2755.44 1458.67 -151.191 -121.103 193.713 
10637.5 1
12465700 -17211.4 2678 1258.25 -18.078 -156.77 157.809 
10638 1
12465700 -17066 2500.11 1221.11 290.17 -355.068 458.554 
10638.5 1
12465700 -16973.4 2227.57 1215 193.664 -570.167 602.159 
10639 1
12465700 -15862.8 2791.17 1543.83 1838.73 933.105 2061.95 
10639.5 1
12465700 -15557.2 2769.38 1523.38 750.819 -53.5422 752.726 
10640 1
12465700 -15178.2 2670.44 1597.89 764.169 -199.457 789.77 
10640.5 1
12465700 -14808.2 2619.5 1642.88 710.119 -97.782 716.82 
10641 1
12465700 -14529.9 2545.78 1632.67 547.955 -145.122 566.847 
10641.5 1
12465700 -14274.6 2471.38 1614.88 510.528 -148.806 531.772 
10642 1
12465700 -14025.7 2401.44 1627.67 503.964 -141.56 523.468 
10642.5 1
12465700 -13814.5 2398.88 1601.5 429.201 -5.22245 429.232 
10643 1
12465700 -13538.8 2367.89 1665.56 551.444 -61.9722 554.916 
10643.5 1
12465700 -13398.6 2264 1675.88 279.746 -207.363 348.22 
10644 1
12465700 -13406.1 2227 1690.88 -15.4321 -76.1317 77.68 
10644.5 1
12465700 -13468.1 2518.89 1636.67 -123.478 581.452 594.418 
10645 1
12465700 -13538.1 2640 1609 -136.719 236.545 273.214 
10645.5 1
12465700 -13872 2992.75 1560.5 -663.795 701.292 965.627 
10646 1
12465700 -13935.7 3083.11 1514.89 -128.36 182.18 222.858 
10646.5 1
12465700 -13903.8 2913.5 1421.62 63.8333 -339.222 345.176 
10647 1
12465700 -13863.6 2294.44 1654.22 78.9675 -1216.22 1218.78 
10647.5 1
12465700 -13707.6 1972 1616.25 312.486 -646.181 717.773 
10648 1
12465700 -13613.1 1834 1609.11 191.324 -279.352 338.589 
10648.5 1
12465700 -13360.2 1802.5 1638.75 493.869 -61.5234 497.687 
10649 1
12465700 -13135.6 1724.78 1601.67 454.847 -157.332 481.289 
10649.5 1
12465700 -13052.5 1529.12 1616.88 166.444 -392.09 425.955 
10650 1
12465700 -12964.4 1444.25 1669.75 183.594 -176.823 254.898 
10650.5 1
12465700 -12830.8 1462.67 1634.56 262.987 36.2533 265.474 
10651 1
12465700 -12755 1446.12 1645.25 155.921 -34.0364 159.593 
10651.5 1
12465700 -12869.8 1538.67 1628 -227.734 183.614 292.535 
10652 1
12465700 -13177.9 1581.88 1591.75 -606.491 85.0558 612.426 
10652.5 1
12465700 -13262.2 1631.67 1565.78 -167.356 98.793 194.34 
10653 1
12465700 -13328.8 1752.88 1438.75 -129.684 236.274 269.524 
10653.5 1
12465700 -13345.9 1891.56 1273.89 -34.624 280.163 282.294 
10654 1
12465700 -13233.1 2186.12 1216.75 229.662 599.938 642.394 
10654.5 1
12465700 -13007.9 2461.25 1315.5 470.251 574.374 742.321 
10655 1
12465700 -12629.6 2747.33 1619.44 749.147 566.502 939.226 
10655.5 2
12473503 6358 1188.6 1334.8 0 0 0 
12465700 -12392.6 2839.12 1625.38 472.915 183.217 507.166 
10656 2
12473503 6636.56 1386.78 1441.67 663.228 471.852 813.95 
12465700 -12172.3 2844.33 1601.22 432.793 10.2325 432.914 
10656.5 2
12473503 6874.67 1714.56 1503 453.545 624.339 771.688 
12465700 -12200.2 2921.33 1620 -53.1217 146.667 155.99 
10657 2
12473503 6918 1955.75 1511.12 88.7978 494.251 502.164 
12465700 -12150.6 2870.12 1599.88 101.634 -104.935 146.085 
10657.5 2
12473503 6910.25 2145.5 1524.38 -15.6566 383.333 383.653 
12465700 -12104.4 2848.25 1654.12 93.4343 -44.1919 103.358 
10658 2
12473503 6813.5 2157.25 1548.5 -197.449 23.9796 198.9 
12465700 -12077 2824.25 1716.25 55.8673 -48.9796 74.2978 
10658.5 2
12473503 6749 2189.56 1497.78 -124.758 62.4866 139.532 
12465700 -12045.6 2834.33 1629.67 60.821 19.5035 63.8716 
10659 2
12473503 6719.75 2190 1493.12 -58.5 0.888889 58.5068 
12465700 -12094.8 2828.5 1589 -98.3889 -11.6667 99.0782 
10659.5 2
12473503 6697.44 2282.78 1511.56 -44.7903 186.301 191.609 
12465700 -12089 2823.22 1612.56 11.5462 -10.5979 15.6726 
10660 2
12473503 6654.75 2236.25 1521.38 -84.3764 -91.9521 124.798 
12465700 -12053.8 2855.38 1658.88 69.664 63.543 94.291 
10660.5 2
12473503 6771.11 2273.33 1511.33 234.127 74.6144 245.729 
12465700 -12060.9 2753.89 1691.67 -14.364 -204.197 204.702 
10661 2
12473503 6770.88 2363.62 1510.12 -0.466623 178.442 178.443 
12465700 -12490.5 2515.12 1646 -849.034 -471.865 971.347 
10661.5 2
12473503 6599.89 2308.78 1495.78 -343.346 -110.135 360.577 
12465700 -12886.2 2574.89 1642 -794.623 120.008 803.634 
10662 2
12473503 6573.5 2283.62 1505.12 -52.7778 -50.3056 72.9119 
12465700 -12850.8 2577 1644.25 70.9444 4.22222 71.07 
10662.5 2
12473503 6598.75 2257 1528.12 53.27 -56.1709 77.4136 
12465700 -12719.6 2600.5 1661.25 276.635 49.5781 281.043 
10663 2
12473503 6614.25 2159.75 1533.12 31.6973 -198.875 201.385 
12465700 -12556.5 2595.25 1595.12 333.589 -10.7362 333.762 
10663.5 2
12473503 6609.22 2117.11 1535.78 -9.55851 -81.0625 81.6241 
12465700 -12527.8 2507.89 1565.67 54.605 -166.086 174.832 
10664 2
12473503 6610.88 2076.62 1493 3.25992 -79.8543 79.9208 
12465700 -12459.5 2455.88 1387.62 134.67 -102.591 169.296 
10664.5 2
12473503 6675.33 1891.56 1482.33 132.904 -381.586 404.069 
12465700 -12427.7 2379.11 1387.11 65.6357 -158.276 171.346 
10665 2
12473503 6709.78 1826.78 1487.22 66.6237 -125.296 141.907 
12465700 -12460.4 2544.56 1700.22 -63.4 320.009 326.229 
10665.5 2
12473503 6743.8 1773.9 1482.4 68.3177 -106.18 126.26 
12465700 -12547.1 2629.7 1707.3 -174.007 170.973 243.947 
10666 2
12473503 6725.55 1763.09 1525.82 -37.716 -22.3328 43.8321 
12465700 -12698.6 2662.18 1653.18 -313.092 67.1112 320.204 
10666.5 2
12473503 6676.58 1663.42 1576.42 -95.257 -193.919 216.052 
12465700 -12880.8 2601.92 1630.17 -354.469 -117.247 373.357 
10667 2
12473503 6706.82 1588.91 1586.45 59.168 -145.807 157.355 
12465700 -12871.1 2683.18 1627.09 19.0654 159.032 160.17 
10667.5 2
12473503 6681.78 1541.67 1561.56 -52.3858 -98.8335 111.859 
12465700 -12862.9 2621.67 1644.33 17.159 -128.693 129.832 
10668 2
12473503 6631.2 1547 1529 -100.552 10.603 101.11 
12465700 -12910.8 2472.8 1640 -95.2507 -295.958 310.908 
10668.5 2
12473503 6634.38 1446.75 1536.12 6.2996 -198.909 199.008 
12465700 -12876.2 2429.5 1641.5 68.5516 -85.9127 109.91 
10669 2
12473503 6691 1455.22 1535.67 114.394 17.1156 115.667 
12465700 -12931.8 2331.11 1501.33 -112.177 -198.765 228.236 
10669.5 2
12473503 6736.89 1508.78 1533.22 93.0809 108.632 143.056 
12465700 -12989.8 2352.44 1636.78 -117.647 43.2725 125.353 
10670 2
12473503 6685.1 1460.1 1537.3 -103.371 -97.1612 141.866 
12465700 -12960.9 2223.3 1419.4 57.6403 -257.773 264.139 
10670.5 2
12473503 6592 1394.22 1614.67 -182.192 -128.919 223.191 
12465700 -13007.1 2324.67 1274.22 -90.4327 198.369 218.01 
10671 2
12473503 6530.44 1249.44 1631.22 -119.063 -280.034 304.295 
12465700 -13075.3 2438 1291.56 -131.958 219.213 255.866 
10671.5 2
12473503 6243.62 956.5 1616.75 -580.606 -593.005 829.915 
12465700 -12978.2 2571 1441.12 196.525 269.231 333.328 
10672 2
12473503 6064.25 873.5 1632.75 -378.428 -175.105 416.977 
12465700 -12862.2 2633.5 1342.38 244.726 131.857 277.987 
10672.5 2
12473503 5862.56 902.889 1598.44 -408.288 59.4917 412.6 
12465700 -12555.8 2596.44 1615 620.389 -75.0112 624.907 
10673 2
12473503 5670.22 943.556 1573.22 -361.529 76.4411 369.522 
12465700 -12282.4 2350.56 1631.56 513.784 -462.197 691.087 
10673.5 2
12473503 5488 1206.38 1548.62 -371.125 535.274 651.346 
12465700 -12227.5 2323.38 1707 111.903 -55.3575 124.847 
10674 2
12473503 5281.78 1732 1478.78 -414.101 1055.47 1133.8 
12465700 -12180.3 2333.89 1699.56 94.7122 21.1122 97.0367 
10674.5 2
12473503 4961 2322.12 1425.25 -630.212 1159.38 1319.6 
12465700 -12155 2424.5 1702.5 49.7708 178.018 184.845 
10675 2
12473503 4553.44 2747.56 1432.22 -840.321 877.176 1214.73 
12465700 -12110 2460.44 1673.78 92.7835 74.1123 118.749 
10675.5 2
12473503 3952.25 3280 1483.5 -1234.49 1093.32 1649.03 
12465700 -12063.9 2465 1697 94.7125 9.35432 95.1733 
10676 2
12473503 3160.11 3554.33 1650.33 -1535.15 531.654 1624.61 
12465700 -12003.2 2451.33 1689.33 117.544 -26.4858 120.491 
10676.5 2
12473503 2611.75 3800.75 1648.75 -1085.86 487.954 1190.46 
12465700 -12005.1 2421.88 1680.12 -3.76788 -58.3333 58.4549 
10677 2
12473503 2015.33 4290.67 1706.89 -1178.69 968.215 1525.37 
12465700 -12217.3 2385.89 1650.11 -419.384 -71.1188 425.371 
10677.5 2
12473503 1346.25 4669.5 1679.38 -1351.68 765.32 1553.31 
12465700 -12439.5 2430.75 1648.25 -448.822 90.6285 457.88 
10678 2
12473503 568 4912.33 1692.56 -1559.62 486.64 1633.78 
12465700 -12527 2389.56 1424.56 -175.351 -82.554 193.812 
10678.5 2
12473503 -479.375 4996.5 1780.62 -2021.96 162.484 2028.48 
12465700 -12475.6 2489.12 1362.12 99.1795 192.219 216.298 
10679 2
12473503 -1285.56 5228.33 1733.67 -1648.63 474.097 1715.45 
12465700 -12468.3 2560.33 1312.33 14.9114 145.62 146.382 
10679.5 2
12473503 -1949.38 5087 1700.75 -1319.72 -280.981 1349.3 
12465700 -12222.2 2682.12 1364.62 489.231 242.131 545.87 
10680 2
12473503 -2541 5228.75 1695.38 -1222.37 292.872 1256.96 
12465700 -11664.6 2662.88 1523.88 1152.12 -39.7727 1152.8 
10680.5 2
12473503 -3292.33 5184.56 1633.78 -1476.1 -86.826 1478.65 
12465700 -11454.9 2703.22 1696 412.055 79.2676 419.61 
10681 2
12473503 -4010.5 5218.88 1603.38 -1433.47 68.5019 1435.1 
12465700 -11413.5 2801.5 1672.38 82.6126 196.163 212.849 
10681.5 2
12473503 -4743.78 5314.78 1561.44 -1499.55 196.12 1512.32 
12465700 -11231.6 2897.56 1600.67 372.075 196.433 420.744 
10682 2
12473503 -5783.22 5412.67 1254.89 -2038.13 191.939 2047.14 
12465700 -11030.9 2902.44 1716.78 393.464 9.58606 393.581 
10682.5 2
12473503 -6359.44 5215.56 1418.67 -1145.57 -391.871 1210.74 
12465700 -10976.2 2899 1695.11 108.681 -6.8478 108.897 
10683 2
12473503 -6439 5030.5 1342.25 -163.695 -380.773 414.468 
12465700 -10870.2 2951.12 1647.25 218.05 107.253 243 
10683.5 2
12473503 -7460.11 5097.89 1355.22 -2118.49 139.811 2123.1 
12465700 -10691.8 2979.78 1623.33 370.274 59.4456 375.016 
10684 2
12473503 -8352.67 5205.11 1495.22 -1739.87 209.01 1752.38 
12465700 -10451.8 3027.33 1605.89 467.836 92.7009 476.932 
10684.5 2
12473503 -8770.11 4964.44 1471.22 -824.989 -475.626 952.275 
12465700 -10192.9 3178.33 1567.78 511.638 298.419 592.307 
10685 2
12473503 -9055.56 4911.67 1483.89 -556.422 -102.881 565.853 
12465700 -9891 3319.67 1509.78 588.477 275.504 649.775 
10685.5 2
12473503 -9146.38 5173.88 1378.75 -181.639 524.417 554.982 
12465700 -9573.5 3545.12 1633.38 635 450.917 778.814 
10686 2
12473503 -9139.89 5303 1510.11 13.0768 260.333 260.661 
12465700 -9330.67 3641.56 1440.44 489.583 194.416 526.773 
10686.5 2
12473503 -8917.25 5368.12 1509.25 454.365 132.908 473.405 
12465700 -8930.62 3728.38 1587.38 816.412 177.183 835.417 
10687 2
12473503 -8543.11 5496.11 1460.22 751.283 257 794.025 
12465700 -8454.22 3743.33 1557.11 956.632 30.0368 957.104 
10687.5 2
12473503 -7907.56 5606.11 1414.11 1212.89 209.924 1230.92 
12465700 -8021.44 3689.33 1473.11 825.912 -103.053 832.316 
10688 2
12473503 -7221.88 5476.25 1461.62 1360.48 -257.661 1384.66 
12465700 -7478.5 3696.12 1596.25 1077.27 13.4755 1077.36 
10688.5 2
12473503 -6459.5 5324.62 1423.25 1588.28 -315.885 1619.39 
12465700 -7115 3696.88 1457.25 757.292 1.5625 757.293 
10689 2
12473503 -5941.89 5220.67 1390.89 1054.2 -211.728 1075.25 
12465700 -6678.89 3691.78 1517.89 888.21 -10.3813 888.271 
10689.5 2
12473503 -5356.67 5065.67 1373.11 1140.78 -302.144 1180.12 
12465700 -6357.56 3847.56 1408.11 626.381 303.66 696.105 
10690 2
12473503 -4890.33 4939 1465.89 925.265 -251.323 958.79 
12465700 -5946.11 3869.33 1297.56 816.358 43.2099 817.501 
10690.5 2
12473503 -4347.88 4709.88 1551.75 1093.67 -461.946 1187.22 
12465700 -5172.88 3888.5 1559.75 1558.94 38.6425 1559.42 
10691 2
12473503 -3778.25 4521 1612.62 1174.48 -389.433 1237.36 
12465700 -4930.62 4001.88 1620.38 499.485 233.763 551.48 
10691.5 2
12473503 -3220.56 4400 1697.78 1145.16 -248.46 1171.81 
12465700 -4409.67 3927.44 1726.89 1069.73 -152.835 1080.59 
10692 2
12473503 -2531.78 4314 1771.11 1319.5 -164.751 1329.74 
12465700 -3812.11 3712.78 1746.11 1144.74 -411.239 1216.37 
10692.5 2
12473503 -2074.75 4237.12 1764.12 899.661 -151.329 912.299 
12465700 -3362.75 3567.38 1773 884.569 -286.226 929.725 
10693 2
12473503 -1590.12 4116.12 1741.25 1026.75 -256.356 1058.27 
12465700 -2986.75 3456 1796 796.61 -235.964 830.823 
10693.5 2
12473503 -1098.89 3992.22 1702.89 939.266 -236.908 968.683 
12465700 -2412.67 3242.22 1747.44 1097.67 -408.753 1171.31 
10694 2
12473503 -599 3721.25 1675.38 987.923 -535.518 1123.73 
12465700 -1943.88 3083.12 1733.25 926.466 -314.421 978.366 
10694.5 2
12473503 -31.75 3497.88 1663.38 1174.43 -462.474 1262.21 
12465700 -1528.5 2965.62 1714.5 859.99 -243.271 893.735 
10695 2
12473503 644.889 3367.22 1700.44 1345.21 -259.747 1370.05 
12465700 -1057.89 2733.56 1793.78 935.609 -461.371 1043.18 
10695.5 2
12473503 1189 3333.25 1802.75 1088.22 -67.9444 1090.34 
12465700 -527.25 2712.25 1819.25 1061.28 -42.6111 1062.13 
10696 2
12473503 1752.89 3145.11 1720.89 1116.61 -372.552 1177.12 
12465700 306.889 3125 1777.44 1651.76 817.327 1842.91 
10696.5 2
12473503 2114.75 2996.12 1728 701.281 -288.733 758.394 
12465700 926.5 3043.62 1725.75 1200.8 -157.703 1211.11 
10697 2
12473503 2386.12 2753.38 1655.62 558.385 -499.486 749.186 
12465700 1309.75 2915.5 1725.12 788.58 -263.632 831.481 
10697.5 2
12473503 2683 2356.22 1629.44 600.962 -803.953 1003.74 
12465700 1756.89 2733.44 1727.11 905.139 -368.534 977.289 
10698 2
12473503 3187 2083.12 1655.12 976.744 -529.258 1110.92 
12465700 2177 2483.88 1672.5 814.169 -483.662 946.995 
10698.5 2
12473503 3680.5 1771.25 1555.62 1015.43 -641.718 1201.21 
12465700 2640.88 2263.12 1619.12 954.475 -454.218 1057.04 
10699 2
12473503 4119.25 1577 1538.75 908.385 -402.174 993.432 
12465700 3082 1852.5 1607.38 913.302 -850.155 1247.75 
10699.5 2
12473503 4797.22 1296.22 1554.22 1308.83 -542.042 1416.63 
12465700 3530.56 1450.44 1535.44 865.937 -776.169 1162.88 
10700 2
12473503 5328.62 971.625 1600.25 1031.85 -630.286 1209.12 
12465700 3993.62 1065.88 1550.75 899.164 -746.737 1168.81 
10700.5 2
12473503 5728.12 623.5 1634.75 807.071 -703.283 1070.5 
12465700 4554.88 727.5 1640.75 1133.84 -683.586 1323.96 
10701 2
12473503 6287.25 373.75 1631.88 1127.27 -503.528 1234.61 
12465700 5116.38 459 1622.75 1132.06 -541.331 1254.83 
10701.5 2
12473503 6784.25 71.875 1641.62 1041.93 -632.862 1219.07 
12465700 5664.88 199.25 1597.12 1149.9 -544.549 1272.32 
10702 2
12473503 7359.11 -277.222 1683.33 1133.85 -688.555 1326.54 
12465700 6218.78 -125.778 1624.22 1092.51 -641.08 1266.71 
10702.5 2
12473503 7912.12 -610.625 1708.75 1051.36 -633.846 1227.64 
12465700 6744.5 -407.125 1647.5 999.472 -534.881 1133.6 
10703 2
12473503 8324.14 -823.714 1705.43 867.406 -448.609 976.547 
12465700 7166.14 -792 1676.57 887.669 -810.263 1201.87 
10703.5 2
12473503 8756.88 -1124.25 1709.5 888.567 -617.116 1081.84 
12465700 7762.12 -1224.25 1675.88 1223.78 -887.577 1511.77 
10704 2
12473503 9133.88 -1419.5 1690.5 749.503 -586.978 951.997 
12465700 8163.25 -1435.38 1667.75 797.465 -419.732 901.18 
10704.5 2
12473503 9535.5 -1756.38 1695.38 801.647 -672.405 1046.31 
12465700 8541.75 -1728.5 1719 755.489 -585.08 955.553 
10705 2
12473503 10063.2 -2173.88 1679.88 1022.77 -809.109 1304.12 
12465700 9110.5 -1951.38 1701.38 1102.23 -431.928 1183.84 
10705.5 2
12473503 10501 -2455.25 1675.5 884.343 -568.434 1051.28 
12465700 9629 -2189.62 1699.62 1047.47 -481.313 1152.76 
10706 2
12473503 10888.5 -2777 1652.62 786.004 -652.637 1021.63 
12465700 10144.1 -2449.62 1706.88 1044.88 -527.383 1170.43 
10706.5 2
12473503 11197.1 -3073.5 1612.25 626.014 -601.42 868.101 
12465700 10530.5 -2796.12 1682.38 783.722 -702.84 1052.71 
10707 2
12473503 11638.1 -3567.89 1623.67 852.971 -956.265 1281.41 
12465700 11017.6 -3124.33 1658.78 942.08 -634.832 1136.01 
10707.5 2
12473503 12081 -4054.25 1644.88 853.35 -937.112 1267.43 
12465700 11378.4 -3509.38 1621.5 695.221 -741.891 1016.73 
10708 2
12473503 12368.1 -4487.38 1681.5 566.321 -854.29 1024.95 
12465700 11722.6 -3880.88 1621.75 678.994 -732.742 998.971 
10708.5 2
12473503 12694.8 -5058.25 1630.75 651.946 -1139.47 1312.79 
12465700 12050.4 -4335.62 1645.62 654.192 -907.685 1118.86 
10709 2
12473503 13180 -5504.14 1604 1030.25 -946.694 1399.16 
12465700 12372.1 -4830.29 1625.29 683.159 -1050.24 1252.88 
10709.5 2
12473503 13531.7 -5892.89 1636.44 707.579 -782.185 1054.74 
12465700 12772.3 -5340.78 1620.78 805.212 -1027.15 1305.14 
10710 2
12473503 13926.1 -6237.12 1643.38 764.454 -667.124 1014.62 
12465700 13221.1 -5718.5 1686.12 869.751 -732.02 1136.8 
10710.5 2
12473503 14301 -6625.25 1613.88 766.616 -793.712 1103.48 
12465700 13592.8 -6029.62 1720.88 759.969 -636.247 991.143 
10711 2
12473503 14767 -7005.38 1609.25 932 -760.25 1202.75 
12465700 13921.6 -6372.12 1697.25 657.75 -685 949.663 
10711.5 2
12473503 15205.4 -7485.62 1647.5 900.154 -986.14 1335.2 
12465700 14288.5 -6680.62 1654.12 753.337 -633.47 984.277 
10712 2
12473503 15652.4 -8192.67 1707.67 864.738 -1367.59 1618.04 
12465700 14694.2 -7007.11 1653.33 784.763 -631.501 1007.3 
10712.5 2
12473503 16010.1 -8678.5 1748.38 708.278 -962.046 1194.65 
12465700 15177.8 -7456.38 1677.62 957.481 -889.631 1306.99 
10713 2
12473503 16395 -9175.88 1748.62 800.156 -1034.04 1307.48 
12465700 15550 -7983.88 1647.38 773.909 -1096.67 1342.25 
10713.5 2
12473503 16647 -9323.67 1738.67 566.292 -332.116 656.497 
12465700 15928.7 -8414.67 1652.17 850.936 -968.071 1288.9 
10714 2
12473503 16989.7 -9714.71 1714.57 602.31 -687.254 913.836 
12465700 16272 -8740.86 1651 603.398 -573.27 832.302 
10714.5 2
12473503 17439.4 -10262.2 1738.12 929.051 -1131.27 1463.87 
12465700 16492.9 -9165 1632.38 456.353 -876.328 988.033 
10715 2
12473503 17707 -10830.8 1719.62 529.95 -1125.74 1244.24 
12465700 16876.6 -9657 1609 759.901 -974.257 1235.57 
10715.5 2
12473503 18003.5 -11383.5 1778.38 591.816 -1103.29 1252 
12465700 17217.1 -10305.2 1663.5 679.641 -1293.91 1461.55 
10716 2
12473503 18428.8 -11887.9 1803 878.616 -1042.1 1363.06 
12465700 17655.5 -10764.2 1725.38 905.733 -948.347 1311.38 
10716.5 2
12473503 19141.7 -12338.1 1771.78 1368.36 -864.177 1618.4 
12465700 17879 -11312.6 1772.22 428.983 -1052.41 1136.48 
10717 2
12473503 19276.5 -12728.6 1730.62 268.058 -776.37 821.343 
12465700 18094.2 -11537.6 1753.5 427.932 -447.454 619.146 
10717.5 2
12473503 19681.1 -13173.4 1755.11 798.05 -877.356 1186.02 
12465700 18589 -12064 1723.89 975.838 -1038.21 1424.83 
10718 2
12473503 19987.7 -13453.8 1760.44 588.398 -538.068 797.327 
12465700 18961.8 -12681 1702.44 715.504 -1184.26 1383.63 
10718.5 2
12473503 20352.9 -13595.9 1736 749.914 -291.781 804.679 
12465700 19390.2 -12961.5 1722 879.82 -575.975 1051.58 
10719 2
12473503 20909.7 -13661.8 1731.44 1138.63 -134.771 1146.58 
12465700 19731.8 -13136.1 1738.11 698.421 -357.078 784.408 
10719.5 3
12483902 20014 -14121.3 1794.33 0 0 0 
12473503 21372 -13752.3 1757.22 899.481 -176.178 916.572 
12465700 20147.2 -13331 1722.56 808.258 -379.161 892.773 
10720 3
12483902 20368.1 -14283.5 1734 1110.11 -508.359 1220.97 
12473503 21880.9 -13809.6 1726.88 1040.64 -117.161 1047.22 
12465700 20618 -13471.2 1707.25 962.736 -286.81 1004.55 
10720.5 3
12483902 20928.1 -14435.6 1712.22 1157 -314.164 1198.89 
12473503 22365.1 -13919.9 1691 1000.49 -227.818 1026.1 
12465700 21087.3 -13534.8 1718.56 969.697 -131.256 978.54 
10721 3
12483902 21357.4 -14540.2 1703.11 846.811 -206.443 871.612 
12473503 23017.3 -14097.4 1650.44 1286.43 -350.208 1333.25 
12465700 21535.4 -13586.4 1729.56 883.848 -101.907 889.704 
10721.5 3
12483902 21908.3 -14679.9 1685 1078.06 -273.32 1112.17 
12473503 23694.1 -14297.3 1645.22 1324.42 -391.172 1380.98 
12465700 22090.6 -13731.3 1702 1086.32 -283.54 1122.72 
10722 3
12483902 22457.1 -14921.6 1666.67 1057.38 -465.639 1155.36 
12473503 24227 -14504.4 1804.44 1026.76 -399.058 1101.58 
12465700 22660.2 -13819.4 1669 1097.62 -169.771 1110.68 
10722.5 3
12483902 23223.4 -15120.5 1723.62 1576.67 -409.351 1628.95 
12473503 24612.5 -14627.1 1764.25 793.21 -252.429 832.408 
12465700 23248.8 -14068.9 1629.12 1210.96 -513.232 1315.23 
10723 3
12483902 23689.8 -15240.2 1726.67 947.973 -243.338 978.706 
12473503 25096.8 -14729.9 1633.89 984.304 -208.87 1006.22 
12465700 23873.1 -14308.6 1630.33 1269.03 -487.156 1359.32 
10723.5 3
12483902 24200.1 -15417.4 1728 1041.52 -361.536 1102.49 
12473503 25593 -14942.4 1635.25 1012.7 -433.645 1101.64 
12465700 24516 -14557.4 1623.12 1312.02 -507.795 1406.86 
10724 3
12483902 24699.7 -15481.1 1724.11 1011.22 -129.02 1019.42 
12473503 26062.4 -15159.2 1649.33 950.292 -438.962 1046.78 
12465700 24921.4 -14724.2 1599.11 820.738 -337.747 887.515 
10724.5 3
12483902 25104.1 -15675 1738.67 776.285 -372.148 860.879 
12473503 26659.6 -15322.9 1617.22 1146.09 -314.139 1188.36 
12465700 25365.6 -14983.1 1617.11 852.421 -496.908 986.68 
10725 3
12483902 25567.6 -15811.3 1820.22 941.96 -277.1 981.873 
12473503 27130.4 -15640.4 1574.89 957.091 -645.438 1154.39 
12465700 25857 -15115.4 1635.89 998.871 -268.97 1034.45 
10725.5 3
12483902 25926.8 -15983.8 1740.83 692.25 -332.209 767.837 
12473503 27493.5 -15946.1 1549.83 699.529 -588.9 914.409 
12465700 26365.7 -15250.7 1580.75 980.09 -260.544 1014.13 
10726 3
12483902 26286.8 -16112.4 1706.42 727.104 -259.933 772.17 
12473503 27717.2 -16064.7 1585.5 452.02 -239.562 511.578 
12465700 26701.3 -15432.8 1507.58 678.114 -367.845 771.459 
10726.5 3
12483902 26650.7 -16154.5 1747.08 741.227 -85.6311 746.157 
12473503 28077.1 -16108.7 1655.46 732.845 -89.6653 738.31 
12465700 27050.1 -15649.4 1535.77 710.272 -441.211 836.154 
10727 3
12483902 27108.2 -16190.3 1766 933.652 -73.0841 936.508 
12473503 28524.5 -16436.6 1766.82 913.201 -669.274 1132.19 
12465700 27705.6 -15932.7 1677.18 1337.88 -578.25 1457.49 
10727.5 3
12483902 27651.2 -16044.6 1758.8 1103.7 296.083 1142.72 
12473503 29030.7 -16862.3 1751.3 1028.77 -865.17 1344.2 
12465700 28331.2 -16174.6 1704.5 1271.47 -491.611 1363.2 
10728 3
12483902 28160.8 -16464.8 1829.56 1001.14 -825.497 1297.58 
12473503 29404.9 -17078.1 1722.67 735.145 -423.99 848.65 
12465700 28719.9 -16387.6 1733.11 763.632 -418.38 870.733 
10728.5 3
12483902 28582.4 -16940.6 1808.1 833.245 -940.36 1256.41 
12473503 29848.8 -17256.5 1760.9 877.295 -352.547 945.482 
12465700 29077.9 -16580.1 1719.1 707.532 -380.523 803.367 
10729 3
12483902 28952.9 -17159.6 1797.78 740.978 -437.911 860.706 
12473503 30365.4 -17289.2 1719.44 1033.29 -65.4444 1035.36 
12465700 29456.3 -16777.1 1675 756.867 -394.022 853.288 
10729.5 3
12483902 29378.1 -17329.9 1780.1 837.03 -335.324 901.699 
12473503 30917.7 -17517.4 1619.6 1087.12 -449.169 1176.26 
12465700 29837.6 -16881.1 1634 750.525 -204.703 777.94 
10730 3
12483902 29766.3 -17429.3 1742.78 755.318 -193.45 779.697 
12473503 31460.9 -17602.9 1543.44 1056.79 -166.321 1069.8 
12465700 30242 -16958.6 1653.44 786.77 -150.692 801.072 
10730.5 3
12483902 30133.4 -17404.6 1678.88 769.479 51.7994 771.221 
12473503 31997.5 -17610.6 1525.88 1124.97 -16.2183 1125.09 
12465700 30680.1 -17076.4 1606.88 918.501 -247.001 951.133 
10731 3
12483902 30452 -17408.6 1632.56 642.389 -7.92451 642.438 
12473503 32801.1 -18029.3 1672.44 1620.18 -844.17 1826.91 
12465700 31092.7 -17249.9 1533.89 831.737 -349.826 902.311 
10731.5 3
12483902 30792.4 -17499.1 1599.5 676.69 -180.059 700.236 
12473503 33249.8 -18078.6 1717.25 891.926 -97.9954 897.293 
12465700 31528 -17462.2 1518.88 865.474 -422.189 962.958 
10732 3
12483902 31218 -17676.8 1569 859.848 -358.895 931.743 
12473503 33872.3 -18127.2 1707.67 1257.74 -98.1762 1261.57 
12465700 32082.7 -17683.7 1465.22 1120.54 -447.306 1206.52 
10732.5 3
12483902 31583.2 -17693.1 1548.25 727.59 -32.5642 728.318 
12473503 34555.4 -18132.1 1712.5 1360.64 -9.76649 1360.68 
12465700 32212.4 -17980 1425 258.383 -590.305 644.378 
10733 3
12483902 31889.7 -17846 1486.11 593.831 -296.269 663.634 
12473503 35137.7 -18266.3 1694 1128.47 -260.094 1158.06 
12465700 31990.9 -18546.3 1411 -429.237 -1097.55 1178.49 
10733.5 3
12483902 32396.2 -18105.2 1543 1023.4 -523.737 1149.63 
12473503 35636.5 -18279.4 1682.75 1007.74 -26.3468 1008.09 
12465700 32232 -19143.6 1412.25 487.093 -1206.65 1301.25 
10734 3
12483902 33020.1 -18422.8 1700.88 1318.97 -671.247 1479.96 
12473503 36069 -18261.9 1669.88 914.376 36.9979 915.125 
12465700 32165.5 -19665.1 1493.12 -140.592 -1102.54 1111.46 
10734.5 3
12483902 33607.6 -18689.6 1749.22 1158.64 -526.244 1272.55 
12473503 36662.4 -18178.4 1645.33 1170.5 164.557 1182.01 
12465700 31599.8 -19864.3 1506 -1115.82 -392.916 1182.98 
10735 3
12483902 34085 -18789 1749.38 951.085 -198.097 971.496 
12473503 37211.4 -18278.9 1630.25 1093.49 -200.061 1111.64 
12465700 30432.5 -19637.9 1506 -2325.25 451.112 2368.61 
10735.5 2
12483902 34559.1 -18778.8 1759.22 922.395 19.8876 922.61 
12473503 37857 -18559.9 1655.78 1256.08 -546.72 1369.9 
10736 2
12483902 34964.6 -18676.6 1792.75 806.191 203.087 831.377 
12473503 38362.8 -18911.5 1647.38 1005.47 -699.028 1224.58 
10736.5 2
12483902 35349 -18549.1 1796.89 784.439 260.232 826.478 
12473503 38754.8 -19349.3 1615.89 800.057 -893.537 1199.37 
10737 2
12483902 35999.2 -18662.1 1772.25 1295.32 -225.127 1314.74 
12473503 39142.4 -19692.8 1664.88 772.106 -684.097 1031.57 
10737.5 2
12483902 36531.1 -19012.9 1729.11 1042.86 -687.772 1249.24 
12473503 39345.6 -20038 1621.44 398.393 -676.961 785.489 
10738 2
12483902 36929.9 -19353.4 1700.25 792.771 -676.911 1042.45 
12473503 39621.4 -20370.8 1540.88 548.349 -661.531 859.249 
10738.5 2
12483902 37447.9 -19562.4 1746.88 1090.53 -440 1175.95 
12473503 40146 -20638.2 1556.62 1104.47 -563.158 1239.76 
10739 2
12483902 37941.6 -19824.6 1849.38 1028.65 -546.354 1164.74 
12473503 40728.5 -20773.5 1603.25 1213.54 -281.771 1245.82 
10739.5 2
12483902 38599.6 -20084 1891.44 1262.82 -497.841 1357.41 
12473503 41133.2 -20813.9 1646.11 776.818 -77.5219 780.677 
10740 2
12483902 39056.8 -20295 1885.38 887.756 -409.709 977.738 
12473503 41332.6 -20789.4 1696.62 387.19 47.5998 390.105 
10740.5 2
12483902 39434.9 -20393 1850.78 745.836 -193.294 770.476 
12473503 41457.1 -20717.4 1714.56 245.535 141.875 283.577 
10741 2
12483902 39795.2 -20501 1794.88 720.722 -216 752.394 
12473503 41663.9 -20806.4 1717.12 413.528 -177.861 450.155 
10741.5 2
12483902 40246.3 -20655.9 1754.22 930.069 -319.359 983.371 
12473503 42000.8 -20847.4 1714.67 694.645 -84.6793 699.787 
10742 2
12483902 40572.8 -20668.9 1731.62 660.762 -26.2877 661.285 
12473503 42279.9 -20811.4 1727.88 564.974 73.0151 569.673 
10742.5 2
12483902 40863.2 -20698 1745.12 575.248 -57.6733 578.131 
12473503 42651.2 -20907 1754.88 735.396 -189.356 759.383 
10743 2
12483902 41186 -20871.9 1791.75 640.377 -344.99 727.393 
12473503 43043.8 -20893.6 1772.12 778.77 26.5377 779.222 
10743.5 2
12483902 41438.1 -20995.4 1779.22 500.22 -245.177 557.075 
12473503 43455.3 -20840.9 1801.78 816.634 104.635 823.31 
10744 2
12483902 41903.5 -21100.9 1801.5 881.418 -199.679 903.753 
12473503 43869.2 -20860.4 1748.25 783.933 -36.9055 784.801 
10744.5 2
12483902 42320.7 -20983.4 1828.29 895.31 252.031 930.107 
12473503 44216.7 -20643 1695.86 745.632 466.47 879.523 
10745 2
12483902 42758.5 -20727.2 1821.88 908.269 531.491 1052.35 
12473503 44602.5 -20471.5 1673.12 800.385 355.809 875.909 
10745.5 2
12483902 43155.7 -20454.7 1924.22 756.508 519.206 917.54 
12473503 45010.2 -20282.7 1688.89 776.614 359.683 855.862 
10746 2
12483902 43501.1 -20182.2 1907 660.532 520.873 841.197 
12473503 45235 -20012.1 1675 429.785 517.288 672.534 
10746.5 2
12483902 43760.3 -19956.4 1860.57 551.406 480.471 731.369 
12473503 45384.1 -19795.4 1700.43 317.325 461.056 559.704 
10747 2
12483902 43953 -19826.6 1812 393.294 264.905 474.189 
12473503 45470.1 -19692.4 1706.75 175.474 210.313 273.903 
10747.5 2
12483902 44236 -19751.2 1773.75 553.816 147.505 573.123 
12473503 45433.6 -19684.9 1708.12 -71.4286 14.6771 72.9209 
10748 2
12483902 44470.8 -19628.4 1753.62 472.334 247.233 533.126 
12473503 45554.4 -19521 1726.88 242.958 329.728 409.572 
10748.5 2
12483902 44597.6 -19440.9 1769.88 259.458 383.436 462.97 
12473503 45534.9 -19423.8 1749.12 -39.8773 198.875 202.834 
10749 2
12483902 44713.1 -19374 1767.12 236.68 137.039 273.491 
12473503 45361.5 -19073 1714.25 -355.277 718.75 801.762 
10749.5 2
12483902 44874 -19309 1762.5 321.108 129.741 346.328 
12473503 45427 -18908.2 1760.62 130.739 328.842 353.878 
10750 2
12483902 44978 -19207.2 1779.38 204.724 200.295 286.409 
12473503 45669.4 -18906.1 1698.5 477.116 4.18307 477.134 
10750.5 2
12483902 45131.1 -19194.2 1800.75 305.639 25.9481 306.738 
12473503 46004 -18920.9 1663 667.914 -29.4411 668.563 
10751 2
12483902 45309.8 -19330.5 1778.12 350.245 -267.157 440.505 
12473503 46166.8 -18939.2 1644.38 319.118 -36.0294 321.145 
10751.5 2
12483902 45414 -19378.9 1785.38 210.181 -97.5302 231.708 
12473503 46349.5 -19057.2 1656.25 368.448 -237.903 438.579 
10752 2
12483902 45465.5 -19500.9 1794.25 101.179 -239.686 260.166 
12473503 46695 -19510.5 1639.5 678.782 -890.472 1119.68 
10752.5 2
12483902 45611.4 -19676.1 1794.88 291.75 -350.5 456.035 
12473503 46857.8 -19836.9 1629 325.5 -652.75 729.406 
10753 2
12483902 45813.4 -19851.1 1809.88 390.716 -338.491 516.948 
12473503 46929.1 -20298.8 1625.5 138.056 -893.375 903.979 
10753.5 2
12483902 45973.1 -20011.2 1833.75 314.469 -315.207 445.248 
12473503 47075.6 -20635 1645.62 288.386 -661.909 722.005 
10754 2
12483902 46076 -20276.6 1839.38 204.117 -526.538 564.717 
12473503 47213.8 -21010.4 1656.12 274.058 -744.792 793.613 
10754.5 2
12483902 46180.9 -20544.8 1829.62 211.442 -540.575 580.455 
12473503 47479.8 -21262.6 1655.88 536.29 -508.569 739.087 
10755 2
12483902 46300.3 -20872 1829.57 250.863 -687.5 731.839 
12473503 47716.6 -21429 1654.86 497.524 -349.527 608.029 
10755.5 2
12483902 46356.4 -21195.4 1830.5 116.368 -670.902 680.92 
12473503 47746.4 -21503.6 1661.12 61.8331 -154.824 166.714 
10756 2
12483902 46436.6 -21510.9 1790.62 156.128 -613.813 633.358 
12473503 47691.8 -21738.8 1666.88 -106.274 -457.442 469.624 
10756.5 2
12483902 46505.1 -21849.8 1764.12 138.945 -687.373 701.276 
12473503 47679.5 -21958.5 1666.25 -24.8479 -445.74 446.432 
10757 2
12483902 46516.1 -22188.8 1813.62 22.3577 -689.024 689.387 
12473503 47670.2 -22109.4 1662.88 -18.8008 -306.657 307.232 
10757.5 2
12483902 46501.6 -22410 1794 -28.6561 -437.253 438.191 
12473503 47611.6 -22341.5 1657.5 -115.86 -458.745 473.15 
10758 2
12483902 46459.9 -23042.9 1780.38 -82.0236 -1243.37 1246.07 
12473503 47477.9 -22630 1662.38 -262.77 -566.798 624.746 
10758.5 2
12483902 46813.4 -23718.6 1777.12 693.137 -1325 1495.35 
12473503 47517.1 -22813.1 1666.88 76.9608 -359.069 367.224 
10759 2
12483902 47117.6 -24105.9 1776.12 614.646 -782.323 994.897 
12473503 47437.1 -22929 1667 -161.616 -234.091 284.461 
