# Supplementary material for: Intrinsic group behaviour II: On the dependence of triad spatial dynamics on social and personal features; and on the effect of social interaction on small group dynamics
Source: PLoS One. 2019 Dec 3;14(12):e0225704. doi: 10.1371/journal.pone.0225704 (PMC6890182; doi:10.1371/journal.pone.0225704)
Supplement: S4 Data Set — (ZIP) [file pone.0225704.s004.zip › set_3_nint/group_traj_triad_noint/traj_3_0217_22.dat]

3 12454301 12472000 12471800 0 0 0 1 1 1 0 56.6667 50 70 1657.53 1736.27 1554.79 
10543 1
12454301 714 -1378.5 1021.5 0 0 0 
10543.5 1
12454301 826 -1204 1174.5 304.348 474.185 563.453 
10544 1
12454301 996.889 -950.111 1296.22 333.767 495.877 597.741 
10544.5 1
12454301 1106.62 -847 1304.88 213.494 200.605 292.954 
10545 1
12454301 1171.12 -945.125 1298.88 129.259 -196.643 235.322 
10545.5 1
12454301 1368.11 -988.111 1273.89 397.952 -86.8406 407.317 
10546 1
12454301 1667.78 -1170.89 1257.78 619.146 -377.64 725.227 
10546.5 1
12454301 1552.56 -1198.56 1239.33 -237.083 -56.9273 243.822 
10547 1
12454301 1314.33 -1021.33 1193.11 -463.467 344.79 577.652 
10547.5 1
12454301 1201.67 -761.667 1174.89 -218.346 503.23 548.558 
10548 1
12454301 1152.25 -676.875 1219 -98.2439 168.572 195.111 
10548.5 1
12454301 1215.89 -649 1226.44 126.519 55.4175 138.123 
10549 1
12454301 1203.89 -560.222 1219.22 -23.7154 175.45 177.046 
10549.5 1
12454301 1216 -438.75 1218.75 24.92 249.943 251.182 
10550 1
12454301 1203.67 -446.222 1224.78 -25.6944 -15.5671 30.0423 
10550.5 1
12454301 1302.56 -495.667 1224.44 192.391 -96.1954 215.099 
10551 1
12454301 1350.38 -491.25 1220.38 93.5801 8.64318 93.9784 
10551.5 1
12454301 1445.75 -496.125 1217.88 199.529 -10.1987 199.79 
10552 1
12454301 1625.89 -619.333 1218.44 359.559 -245.925 435.616 
10552.5 1
12454301 1838.38 -742.875 1217.5 416.639 -242.239 481.942 
10553 1
12454301 1924.56 -794.778 1215.56 170.993 -102.982 199.609 
10553.5 1
12454301 1651 -551.25 1217.88 -527.082 469.225 705.682 
10554 1
12454301 1006.67 -504.889 1243.11 -1306.96 94.0388 1310.34 
10554.5 1
12454301 772.375 -602.875 1325.75 -469.522 -196.365 508.931 
10555 1
12454301 705.889 -904.444 1355.22 -134.315 -609.231 623.862 
10555.5 1
12454301 631.25 -967.875 1357.75 -148.387 -126.104 194.734 
10556 1
12454301 615 -1131.78 1369.33 -31.6148 -318.877 320.44 
10556.5 1
12454301 613 -1044.88 1374 -4.08163 177.353 177.4 
10557 1
12454301 706.556 -820.667 1376.11 190.154 455.708 493.79 
10557.5 1
12454301 766.667 -769.778 1373.11 116.269 98.4311 152.339 
10558 1
12454301 964.5 -688.75 1373.5 407.064 166.724 439.884 
10558.5 1
12454301 1256.44 -672.667 1371.89 586.234 32.2959 587.123 
10559 1
12454301 1556.25 -835.75 1366.38 613.099 -333.504 697.937 
10559.5 1
12454301 1817.22 -852.111 1363.78 533.686 -33.4583 534.733 
10560 1
12454301 1888.67 -1023.89 1360.89 139.54 -335.503 363.365 
10560.5 1
12454301 1815.78 -1185.56 1310.33 -143.482 -318.241 349.091 
10561 1
12454301 1758.5 -1324.62 1207.75 -117.132 -284.396 307.573 
10561.5 1
12454301 1638.56 -1381.33 1167.22 -246.292 -116.444 272.432 
10562 1
12454301 1556.44 -1530.56 1151 -162.919 -296.076 337.94 
10562.5 1
12454301 1596.56 -1590.89 1131.89 79.4279 -119.472 143.465 
10563 1
12454301 1686.11 -1690.56 1106.78 174.572 -194.282 261.191 
10563.5 1
12454301 1614.89 -1744.11 1074.89 -139.926 -105.217 175.071 
10564 1
12454301 1490.88 -1786 1063.5 -256.227 -86.5473 270.449 
10564.5 1
12454301 1452.56 -1884.78 1061.56 -74.4067 -191.802 205.728 
10565 1
12454301 1357.25 -1508 1064.38 -192.536 761.167 785.141 
10565.5 1
12454301 1257.56 -1019.56 1059 -199.788 978.847 999.028 
10566 1
12454301 1315.75 -803.5 1116 116.389 432.111 447.511 
10566.5 1
12454301 1296.11 -697.333 1136.89 -39.4355 213.186 216.803 
10567 1
12454301 1343.5 -608.25 1138.25 94.4002 177.457 201.003 
10567.5 1
12454301 1454.78 -585.444 1139 225.259 46.1651 229.941 
10568 1
12454301 1623 -616.667 1139 327.919 -60.862 333.519 
10568.5 1
12454301 1736.38 -636 1138.88 231.851 -39.5365 235.198 
10569 1
12454301 1702.11 -665.889 1139 -70.5018 -61.4998 93.556 
10569.5 1
12454301 1459.33 -780.333 1157.22 -455.493 -214.718 503.565 
10570 1
12454301 1194.88 -980 1172.25 -546.402 -412.534 684.645 
10570.5 1
12454301 1137 -1061.11 1170.11 -120.322 -168.63 207.156 
10571 1
12454301 1274.78 -1018.56 1169.89 270.683 83.6062 283.301 
10571.5 1
12454301 1417.88 -992.875 1169.88 283.361 50.8526 287.888 
10572 1
12454301 1485.89 -1188.44 1169.11 138.24 -397.499 420.851 
10572.5 1
12454301 1540.78 -1465.67 1150 107.205 -541.45 551.961 
10573 1
12454301 1620 -1665.78 1117.56 151.477 -382.622 411.515 
10573.5 1
12454301 1718.75 -1741.25 1103.75 204.876 -156.581 257.86 
10574 1
12454301 1734 -1726 1075.67 31.4433 31.4433 44.4675 
10574.5 1
12454301 1667.89 -1740.89 1052 -135.197 -30.4476 138.583 
10575 1
12454301 1736 -1876.89 1026 133.551 -266.667 298.24 
10575.5 1
12454301 1795.67 -1801.89 1006.78 117.686 147.929 189.032 
10576 1
12454301 1878 -1739.67 1029.33 162.073 122.485 203.151 
10576.5 1
12454301 1888.88 -1694.25 1021.12 22.3306 93.258 95.8943 
10577 1
12454301 1984.67 -1442.11 1017.11 199.566 525.289 561.921 
10577.5 1
12454301 2095.11 -1324.67 1031 221.776 235.832 323.73 
10578 1
12454301 2137.22 -1324 1035.78 83.7199 1.32538 83.7304 
10578.5 1
12454301 2102.67 -1186 1046.78 -67.3598 269.006 277.311 
10579 1
12454301 1844.89 -1060.33 1058.33 -514.527 250.832 572.411 
10579.5 1
12454301 1533.56 -893 1078.22 -604.531 324.919 686.316 
10580 1
12454301 1384.33 -725.222 1093.56 -292.02 328.332 439.406 
10580.5 1
12454301 1401.38 -680.625 1097.25 34.9932 91.5754 98.0335 
10581 1
12454301 1279.33 -971.556 1093.33 -247.048 -588.928 638.646 
10581.5 1
12454301 1147.62 -1312.12 1093.88 -268.245 -693.624 743.687 
10582 1
12454301 1069.11 -1768.78 1163.89 -158.935 -924.398 937.962 
10582.5 1
12454301 982.556 -1906.44 1246.67 -171.397 -272.607 322.012 
10583 1
12454301 1073.89 -1990 1222.89 183.033 -167.446 248.071 
10583.5 1
12454301 1212 -2021.44 1185 271.872 -61.8985 278.83 
10584 1
12454301 958.778 -2219.33 1145.67 -502.425 -392.637 637.648 
10584.5 1
12454301 656.111 -2483.78 1111.44 -592.303 -517.504 786.532 
10585 1
12454301 532.875 -2602.5 1116.62 -249.466 -240.328 346.397 
10585.5 1
12454301 -97.1111 -3234.78 1117 -1315.21 -1320 1863.38 
10586 1
12454301 -363.667 -3503.78 1123.44 -525.751 -530.572 746.941 
10586.5 1
12454301 -387.333 -3589.33 1121.78 -46.224 -167.101 173.376 
10587 1
12454301 -389 -3635.75 1122.62 -3.38066 -94.1515 94.2121 
10587.5 1
12454301 -408.222 -3661.11 1124.11 -39.229 -51.7574 64.9441 
10588 1
12454301 -339.375 -3472 1125.62 138.247 379.741 404.123 
10588.5 1
12454301 -349.444 -3203.44 1123.44 -20.3013 541.443 541.823 
10589 1
12454301 -458.444 -3218.78 1122.56 -217.131 -30.5445 219.269 
10589.5 1
12454301 -413.556 -3301 1122.44 86.8257 -159.037 181.195 
10590 1
12454301 -158.75 -3417.88 1119.88 512.687 -235.161 564.047 
10590.5 1
12454301 91.3333 -3527 1120.44 499.168 -217.814 544.621 
10591 1
12454301 108.125 -3593.75 1125.5 32.9248 -130.882 134.96 
10591.5 1
12454301 86.2222 -3624.11 1125 -44.8827 -62.2154 76.7152 
10592 1
12454301 -75.2222 -3797.33 1126.44 -318.431 -341.661 467.045 
10592.5 1
12454301 -294 -3776.25 1127.25 -445.576 42.9396 447.64 
10593 1
12454301 -314.889 -3609.89 1125.44 -42.1147 335.405 338.039 
10593.5 1
12454301 -329.889 -3313.22 1123.67 -28.8462 570.513 571.242 
10594 1
12454301 -383.667 -3310.67 1122.78 -104.019 4.94305 104.136 
10594.5 1
12454301 -425.5 -3439 1124.25 -85.724 -262.978 276.597 
10595 1
12454301 -351.556 -3569.22 1124.89 150.907 -265.76 305.616 
10595.5 1
12454301 -224 -3711.25 1128.25 256.136 -285.196 383.331 
10596 1
12454301 -83.7778 -3692.44 1129.89 285.005 38.2227 287.556 
10596.5 1
12454301 -195 -3443.56 1128.22 -216.807 485.164 531.403 
10597 1
12454301 88.5556 -3318.33 1125.22 544.253 240.35 594.961 
10597.5 1
12454301 341.375 -3192.12 1125.38 521.277 260.223 582.62 
10598 1
12454301 442.111 -3110 1126 206.426 168.289 266.333 
10598.5 1
12454301 532.667 -3193.78 1126 174.481 -161.422 237.698 
10599 1
12454301 475.875 -3280.75 1126 -117.581 -180.067 215.057 
10599.5 1
12454301 625.667 -3269.22 1126 305.697 23.5261 306.601 
10600 1
12454301 420.667 -3291 1126 -401.961 -42.7015 404.223 
10600.5 1
12454301 -27 -3389.44 1125.11 -872.645 -191.9 893.495 
10601 1
12454301 -297.444 -3528.22 1122.33 -530.283 -272.113 596.025 
10601.5 1
12454301 -405 -3572.25 1120 -221.308 -90.5921 239.132 
10602 1
12454301 -426.625 -3519.88 1124.75 -46.5054 112.634 121.858 
10602.5 1
12454301 -417.556 -3426.89 1127.89 17.7832 182.326 183.191 
10603 1
12454301 -319.5 -3439.88 1129 192.644 -25.513 194.326 
10603.5 1
12454301 -254.889 -3550.11 1127.89 133.77 -228.232 264.546 
10604 1
12454301 -144.3 -3488 1127 209.846 117.858 240.678 
10604.5 1
12454301 -184.25 -3166.75 1126.88 -80.3823 646.378 651.357 
10605 1
12454301 -184.222 -3026.11 1126 0.05775 292.389 292.389 
10605.5 1
12454301 -137.7 -3042.2 1126 90.6866 -31.3624 95.9565 
10606 1
12454301 -134.333 -3039.58 1125.67 6.69317 5.20212 8.47707 
10606.5 1
12454301 -81.25 -3049.33 1126 104.908 -19.2688 106.663 
10607 1
12454301 273.273 -2945 1126 704.817 207.422 734.704 
10607.5 1
12454301 298.8 -2806.5 1126 52.203 283.231 288.002 
10608 1
12454301 737.556 -2574.89 1126 867.106 457.729 980.504 
10608.5 1
12454301 830.3 -2512.9 1126 183.289 122.508 220.461 
10609 1
12454301 806.111 -2494 1126 -48.6698 38.0282 61.7648 
10609.5 1
12454301 828.4 -2476.6 1126 44.1364 34.4554 55.9929 
10610 1
12454301 932.556 -2374 1126 205.435 202.367 288.368 
10610.5 1
12454301 787.778 -2550.11 1126 -294.863 -358.678 464.322 
10611 1
12454301 504.556 -2864.33 1126 -565.314 -627.19 844.362 
10611.5 1
12454301 259.75 -2959.25 1126 -499.603 -193.707 535.841 
10612 1
12454301 -17.2222 -3267.44 1126.44 -567.566 -631.546 849.106 
10612.5 1
12454301 -122 -3376.56 1126.56 -203.452 -211.866 293.735 
10613 1
12454301 -287.444 -3571.44 1122.89 -321.876 -379.161 497.361 
10613.5 1
12454301 -232 -3649.67 1125.78 109.574 -154.589 189.484 
10614 1
12454301 -62 -3739.44 1128 342.742 -181.004 387.601 
10614.5 1
12454301 -76.2222 -3637.89 1124.89 -29.2037 208.533 210.568 
10615 1
12454301 -122.222 -3620.33 1118 -96.2343 36.7271 103.004 
10615.5 1
12454301 -86.6 -3531.7 1118 68.5043 170.449 183.7 
10616 1
12454301 -106.889 -3257.89 1119.33 -38.9422 525.549 526.99 
10616.5 1
12454301 -95.4444 -3198.33 1127.22 23.2139 120.802 123.013 
10617 1
12454301 113.889 -3061.56 1121.44 425.474 278.004 508.246 
10617.5 1
12454301 402.111 -2820.22 1114.44 571.869 478.836 745.868 
10618 1
12454301 516.556 -2611.78 1114.89 228.432 416.057 474.641 
10618.5 1
12454301 657.125 -2514.12 1115.5 286.876 199.291 349.307 
10619 1
12454301 643.3 -2533.1 1116.8 -27.1078 -37.2059 46.0338 
10619.5 1
12454301 696.125 -2442.88 1113 106.933 182.642 211.643 
10620 1
12454301 721.111 -1998.67 1102.67 51.6242 917.786 919.237 
10620.5 1
12454301 713.444 -1621.11 1094.22 -14.659 721.904 722.052 
10621 1
12454301 664.5 -1888.5 1080.75 -100.916 -551.317 560.477 
10621.5 1
12454301 668 -1902.33 1086.44 7.36842 -29.1228 30.0405 
10622 1
12454301 742.222 -1948.11 1085 145.534 -89.7603 170.988 
10622.5 1
12454301 936.778 -1866.56 1099 381.481 159.913 413.643 
10623 1
12454301 1351.56 -1480.33 1093.33 824.608 767.837 1126.74 
10623.5 1
12454301 1673.33 -1310 1088.11 651.372 344.804 737.004 
10624 1
12454301 1420.75 -1181.38 1086.88 -505.167 257.25 566.896 
10624.5 1
12454301 1141.33 -1083.11 1170.56 -552.207 194.197 585.359 
10625 1
12454301 907.875 -892.25 1281.12 -468.792 383.255 605.517 
10625.5 1
12454301 849 -894.667 1317.33 -118.461 -4.86251 118.561 
10626 1
12454301 806.667 -846.333 1319.67 -82.0413 93.6693 124.518 
10626.5 1
12454301 693.875 -1047.38 1322.75 -226.945 -404.51 463.824 
10627 1
12454301 600.875 -1261.75 1328.62 -198.718 -458.066 499.313 
10627.5 1
12454301 847.778 -1003.11 1350.78 473.902 496.428 686.311 
10628 1
12454301 1039.88 -893.25 1352.38 382.664 218.847 440.824 
10628.5 1
12454301 1178.33 -881.222 1340.44 270.956 23.5377 271.976 
10629 1
12454301 1303.88 -848.25 1335.75 256.731 67.4279 265.438 
10629.5 1
12454301 1153.89 -772.667 1339.67 -298.183 150.265 333.905 
10630 1
12454301 1100.89 -822.889 1331.78 -103.718 -98.2822 142.888 
10630.5 1
12454301 941.375 -865.375 1340.88 -329.574 -87.7812 341.064 
10631 1
12454301 882.333 -811 1330.67 -121.987 112.345 165.838 
10631.5 1
12454301 875.667 -851.222 1327.89 -13.3333 -80.4444 81.5419 
10632 1
12454301 916.444 -945.889 1321.11 78.7216 -182.754 198.988 
10632.5 1
12454301 1348.33 -957.889 1299 836.994 -23.2558 837.317 
10633 1
12454301 1414.38 -902.25 1291.25 134.231 113.087 175.518 
10633.5 1
12454301 1047.11 -610.111 1286.11 -743.449 591.374 949.969 
10634 1
12454301 938.875 -516.625 1349 -217.779 188.101 287.767 
10634.5 1
12454301 1048.67 -374.444 1344.56 224.065 290.164 366.607 
10635 1
12454301 1122.38 -154.75 1348.38 146.247 435.902 459.781 
10635.5 1
12454301 1216.67 -84.7778 1335.33 185.98 138.012 231.594 
10636 1
12454301 1298.33 -90.4444 1295.11 157.963 -10.9607 158.342 
10636.5 1
12454301 1506.75 127.875 1241.25 419.349 439.275 607.302 
10637 1
12454301 1489.56 457.778 1209.67 -34.4578 661.128 662.025 
10637.5 1
12454301 1578.12 745 1176.12 179.29 581.422 608.437 
10638 1
12454301 1768.89 1050.22 1192.67 380.766 609.226 718.428 
10638.5 2
12471800 4727.57 -948.143 1713.86 0 0 0 
12454301 2044.12 1402.12 1337 541.803 692.722 879.44 
10639 2
12471800 5139.33 -1017.89 1675.67 893.193 -151.293 905.916 
12454301 2431.56 1472.22 1391 790.675 143.056 803.512 
10639.5 2
12471800 5505.25 -1155.75 1658.12 745.248 -280.776 796.385 
12454301 2997.12 1408.25 1458.5 1151.87 -130.29 1159.22 
10640 2
12471800 5707.33 -1330 1665 407.426 -351.31 537.973 
12454301 3734.78 1080.22 1489.33 1487.2 -661.346 1627.62 
10640.5 3
12472000 4510.8 -825 1698.4 0 0 0 
12471800 5857.62 -1457 1672.12 288.468 -243.762 377.669 
12454301 4409.5 786.125 1530.38 1295.05 -564.486 1412.73 
10641 3
12472000 4828.33 -804.333 1653.33 761.471 49.5604 763.082 
12471800 5656 -1559.56 1681 -396.9 -201.881 445.292 
12454301 5153.22 525.778 1493.78 1464.02 -512.495 1551.13 
10641.5 3
12472000 5158.88 -801.75 1621.5 661.083 5.16667 661.104 
12471800 5280.38 -1532 1688.38 -751.25 55.1111 753.269 
12454301 5524.62 168.625 1532.38 742.806 -714.306 1030.53 
10642 3
12472000 5375.78 -819.667 1605.44 439.074 -36.2686 440.57 
12471800 5060.44 -1283.22 1702.11 -445.204 503.599 672.174 
12454301 5800.89 -73.8889 1557.44 559.239 -490.919 744.143 
10642.5 3
12472000 5528.88 -818 1606.62 311.173 3.38753 311.192 
12471800 5069.75 -1129.88 1700.38 18.9137 311.681 312.255 
12454301 5966.12 -293.25 1563 335.846 -445.856 558.193 
10643 3
12472000 5591.89 -752.222 1616 126.028 131.556 182.181 
12471800 4989.89 -1002.44 1694.33 -159.722 254.861 300.775 
12454301 6067.56 -258.111 1539.11 202.861 70.2778 214.69 
10643.5 3
12472000 5657.25 -752 1633.62 130.461 0.443557 130.462 
12471800 4858.5 -981.625 1694.38 -262.253 41.5558 265.525 
12454301 6158.38 -317.375 1536.12 181.276 -118.291 216.458 
10644 3
12472000 5638.88 -696.5 1634.5 -37.8086 114.198 120.294 
12471800 4870.38 -789.875 1701.38 24.4342 394.547 395.303 
12454301 6171.62 -455.125 1544.75 27.2634 -283.436 284.744 
10644.5 3
12472000 5319.11 -522.111 1632.89 -636.98 347.388 725.549 
12471800 4775.78 -743.889 1714.44 -188.441 91.6058 209.527 
12454301 6222.78 -518.222 1559.22 101.898 -125.692 161.807 
10645 3
12472000 5279.22 -516.667 1631.33 -77.908 10.6337 78.6303 
12471800 4723.11 -686.444 1722 -102.865 112.196 152.214 
12454301 6172.22 -485.333 1566.22 -98.7413 64.2361 117.797 
10645.5 3
12472000 5283.62 -514.375 1659 8.75304 4.556 9.86776 
12471800 4686.88 -899.5 1740.75 -72.04 -423.57 429.652 
12454301 6143.12 -236 1566.5 -57.8474 495.693 499.056 
10646 3
12472000 5119 -685.889 1658.56 -331.905 -345.794 479.306 
12471800 4605.78 -1131.89 1747.56 -163.502 -468.526 496.235 
12454301 6183.44 -59.2222 1536.89 81.2892 356.407 365.56 
10646.5 3
12472000 4838.88 -766.5 1704.88 -560.25 -161.222 582.986 
12471800 4506.75 -1176.75 1755.12 -198.056 -89.7222 217.431 
12454301 6267.88 -13 1542.75 168.861 92.4444 192.51 
10647 3
12472000 4932.22 -898.667 1710.22 183.393 -259.659 317.893 
12471800 4564.33 -1227.33 1750.67 113.13 -99.3779 150.58 
12454301 6227.11 73.3333 1535.67 -80.0862 169.614 187.57 
10647.5 3
12472000 5038.88 -943.625 1707.25 213.733 -90.0969 231.947 
12471800 4579.75 -1128.88 1747.25 30.8951 197.311 199.715 
12454301 6126.62 208 1535.12 -201.375 269.873 336.724 
10648 3
12472000 5003.89 -675.444 1707.56 -70.8221 542.876 547.476 
12471800 4619.56 -969.556 1746.56 80.578 322.509 332.423 
12454301 5974.56 325.556 1554.11 -307.833 237.967 389.088 
10648.5 2
12472000 4596.12 -119 1699.25 -796.414 1086.81 1347.38 
12454301 5875.88 518.75 1583.38 -192.735 377.333 423.706 
10649 2
12472000 4323.67 258.444 1686.78 -551.535 764.058 942.324 
12454301 5858.89 886.667 1588.67 -34.3848 744.771 745.564 
10649.5 2
12472000 4222.75 482.75 1689.38 -202.238 449.51 492.909 
12454301 5801.12 982.25 1609.5 -115.759 191.55 223.811 
10650 2
12472000 4094.12 768 1675.75 -267.969 594.271 651.893 
12454301 5714.62 1005.38 1604.75 -180.208 48.1771 186.537 
10650.5 2
12472000 4024.78 1202.33 1671.78 -136.51 854.987 865.816 
12454301 5630.33 954.111 1604.56 -165.928 -100.913 194.205 
10651 2
12472000 4127.12 1470.75 1668.5 210.591 552.298 591.085 
12454301 5668.12 961.875 1596.62 77.7606 15.9751 79.3846 
10651.5 2
12472000 4448 1709.44 1670.78 636.657 473.6 793.492 
12454301 5613.89 900.667 1591.11 -107.611 -121.445 162.262 
10652 2
12472000 4692.38 1784 1673.88 481.053 146.763 502.943 
12454301 5625.62 681.625 1591.88 23.1026 -431.184 431.803 
10652.5 2
12472000 4830.67 1621.67 1670.67 274.388 -322.09 423.12 
12454301 5849.56 395.778 1621.11 444.307 -567.157 720.469 
10653 2
12472000 4911.38 1577.5 1650.12 157.326 -86.0949 179.343 
12454301 6077 297.75 1625.75 443.361 -191.087 482.787 
10653.5 2
12472000 5117.78 1114.22 1641 416.975 -935.915 1024.6 
12454301 6042.89 127 1639.89 -68.9113 -344.949 351.765 
10654 2
12472000 5426.25 620.125 1639.88 628.253 -1006.31 1186.32 
12454301 6084.62 -88.5 1577.25 85.0023 -438.9 447.056 
10654.5 2
12472000 5681.38 31 1640.75 532.62 -1229.91 1340.28 
12454301 6309.88 -309.125 1572.12 470.251 -460.595 658.243 
10655 2
12472000 5684.78 -731.333 1632.67 6.73817 -1509.57 1509.59 
12454301 6600.78 -483.889 1568.89 576.045 -346.067 672.005 
10655.5 2
12472000 5697.75 -1407 1648.25 25.8927 -1348.64 1348.88 
12454301 6880.12 -710.25 1582.88 557.579 -451.819 717.659 
10656 2
12472000 5937.78 -1934.33 1646.11 471.567 -1036.02 1138.29 
12454301 7176.33 -1130.44 1576.22 581.942 -825.529 1010.03 
10656.5 2
12472000 6473.44 -2366.11 1616.89 1020.32 -822.434 1310.51 
12454301 7576.44 -1549.67 1610.89 762.116 -798.519 1103.84 
10657 2
12472000 6867.12 -2698 1607.62 806.722 -680.1 1055.15 
12454301 7937.62 -1929.75 1648.12 740.124 -778.859 1074.43 
10657.5 2
12472000 7434.25 -3207.38 1619.5 1145.71 -1029.04 1539.99 
12454301 8234.25 -2213.12 1669 599.242 -572.475 828.745 
10658 2
12472000 7928.88 -3622.75 1623.5 1009.44 -847.704 1318.17 
12454301 8542.88 -2566.12 1659.62 629.847 -720.408 956.92 
10658.5 2
12472000 8549.67 -3969.33 1637.22 1200.76 -670.374 1375.22 
12454301 8880.56 -2955.56 1658.22 653.154 -753.251 996.994 
10659 2
12472000 9093.75 -4322.88 1640.62 1088.17 -707.083 1297.72 
12454301 9290.75 -3346.75 1667 820.389 -782.389 1133.65 
10659.5 2
12472000 9510.11 -4680.78 1651.89 836.066 -718.68 1102.5 
12454301 9650.11 -3660 1667.67 721.609 -629.016 957.278 
10660 2
12472000 9996.25 -4977.25 1595.25 960.749 -585.913 1125.31 
12454301 10039.1 -3881.62 1649.25 768.802 -437.994 884.814 
10660.5 2
12472000 10548.7 -5267.11 1581 1111.5 -583.222 1255.22 
12454301 10522.6 -4154.11 1611.78 972.697 -548.262 1116.57 
10661 2
12472000 11158.5 -5546.75 1604.75 1205.2 -552.646 1325.87 
12454301 11050.9 -4518.38 1570.5 1044.11 -719.889 1268.23 
10661.5 2
12472000 11704.2 -5852.22 1655.44 1095.83 -613.398 1255.82 
12454301 11458.8 -4837.33 1567.44 819.082 -640.479 1039.76 
10662 2
12472000 12255.5 -6244.12 1671.62 1102.56 -783.806 1352.77 
12454301 11846.4 -5140 1584 775.194 -605.333 983.542 
10662.5 2
12472000 12732.6 -6507.12 1690.62 1006.59 -554.852 1149.39 
12454301 12305.8 -5487.75 1591.75 969.146 -733.65 1215.52 
10663 2
12472000 13145.4 -6823.62 1678.12 844.07 -647.239 1063.66 
12454301 12818.1 -5874.88 1624.75 1047.8 -791.667 1313.25 
10663.5 2
12472000 13578 -7219.44 1663.33 822.481 -752.508 1114.78 
12454301 13265.6 -6214.22 1650.67 850.628 -645.147 1067.61 
10664 2
12472000 14009.4 -7670.75 1640.75 850.838 -890.149 1231.38 
12454301 13579.8 -6584.75 1655 619.713 -730.824 958.2 
10664.5 2
12472000 14393 -8204.78 1620.67 790.979 -1101.09 1355.74 
12454301 13916.1 -6893.56 1654.33 693.528 -636.712 941.48 
10665 2
12472000 14739.9 -8745 1673 670.965 -1044.92 1241.79 
12454301 14287.1 -7356.67 1608.89 717.602 -895.766 1147.76 
10665.5 2
12472000 15040.8 -9328.3 1754.5 604.239 -1171.29 1317.96 
12454301 14536.7 -7659.2 1585.7 501.183 -607.497 787.551 
10666 2
12472000 15377.7 -9712.27 1907.82 696.131 -793.332 1055.45 
12454301 14576.7 -7740.91 1581.09 82.701 -168.82 187.989 
10666.5 2
12472000 15771.5 -10375.3 1830.08 766.095 -1290 1500.33 
12454301 15203.8 -8616.67 1606.5 1220.05 -1703.81 2095.59 
10667 2
12472000 16137 -10809.3 1752.91 715.264 -849.196 1110.29 
12454301 15564.7 -9096.55 1617.09 706.25 -939.097 1175.03 
10667.5 2
12472000 16551.7 -11283.7 1687.33 867.503 -992.456 1318.15 
12454301 15829 -9532.78 1618.22 552.872 -912.62 1067.03 
10668 2
12472000 17009.4 -11752.1 1654.2 910.007 -931.279 1302.07 
12454301 16224.8 -10156.5 1639.8 786.879 -1240 1468.6 
10668.5 2
12472000 17661.8 -12186.9 1620.12 1294.35 -862.649 1555.47 
12454301 16631.1 -10934.4 1672.38 806.2 -1543.4 1741.28 
10669 2
12472000 18404.2 -12567.8 1608.56 1499.94 -769.501 1685.81 
12454301 17057 -11263.4 1625.33 860.354 -664.787 1087.27 
10669.5 2
12472000 18861.1 -12932.6 1675.89 926.752 -739.914 1185.89 
12454301 17492.6 -11677.2 1640.11 883.48 -839.306 1218.59 
10670 2
12472000 19260.8 -13289.2 1657.5 797.782 -711.865 1069.21 
12454301 18103.1 -12049.5 1628.7 1218.65 -743.069 1427.33 
10670.5 2
12472000 19634.2 -13708.2 1662.78 730.768 -820.004 1098.38 
12454301 18827.7 -12474.7 1596.78 1417.94 -832.029 1644.03 
10671 2
12472000 20082.4 -14150.2 1659.67 866.968 -854.932 1217.6 
12454301 19223.8 -12882.4 1580.56 766.172 -788.738 1099.6 
10671.5 2
12472000 20569.9 -14517.8 1625.88 986.702 -743.983 1235.76 
12454301 19496.9 -13306 1570.38 552.828 -857.4 1020.17 
10672 2
12472000 21106.1 -14735.2 1609 1131.33 -458.861 1220.84 
12454301 19894.6 -13699.4 1586.5 839.135 -829.905 1180.21 
10672.5 2
12472000 21519.4 -14921.1 1585.33 836.679 -376.237 917.38 
12454301 20295.1 -14056.6 1580.22 810.701 -723.038 1086.29 
10673 2
12472000 22177.8 -15145.2 1552.22 1237.47 -421.261 1307.21 
12454301 20890.1 -14480.9 1583.33 1118.42 -797.619 1373.7 
10673.5 2
12472000 23066.4 -15522.1 1606.62 1809.77 -767.623 1965.84 
12454301 21409.2 -14783.1 1559.25 1057.31 -615.552 1223.44 
10674 2
12472000 23564.2 -15607.8 1588.89 999.693 -171.994 1014.38 
12454301 22016.1 -15051.4 1522.44 1218.6 -538.794 1332.4 
10674.5 2
12472000 24142.6 -15747.1 1628.5 1136.35 -273.767 1168.86 
12454301 22806.9 -15345.1 1549.62 1553.56 -576.976 1657.24 
10675 2
12472000 24709 -15713.6 1632.33 1167.78 69.2153 1169.83 
12454301 23430.6 -15574 1565.78 1285.94 -471.907 1369.79 
10675.5 2
12472000 25422 -15849.5 1676.88 1464.07 -279.147 1490.44 
12454301 23992.6 -15763 1579.62 1154.15 -388.09 1217.65 
10676 2
12472000 26100.3 -16035.1 1644.67 1314.6 -359.711 1362.92 
12454301 24593.4 -15836.8 1592.89 1164.38 -142.98 1173.12 
10676.5 2
12472000 26850 -16141.4 1599.88 1484.49 -210.424 1499.33 
12454301 25182.4 -16003.1 1644.38 1166.2 -329.4 1211.83 
10677 2
12472000 27540.4 -16292.3 1634.11 1364.51 -298.337 1396.75 
12454301 25835.7 -16323.8 1644.67 1291.09 -633.701 1438.23 
10677.5 2
12472000 28261.9 -16336.2 1681.62 1457.44 -88.7205 1460.13 
12454301 26514.2 -16494.1 1604.5 1370.88 -344.136 1413.41 
10678 2
12472000 28871.4 -16271.3 1655 1221.58 130.094 1228.49 
12454301 27228.8 -16675.1 1679.78 1431.92 -362.698 1477.14 
10678.5 2
12472000 29612.5 -16304.5 1634.75 1430.61 -64.0283 1432.04 
12454301 28079.9 -16597.9 1707.12 1643.04 149.104 1649.8 
10679 2
12472000 30146.4 -16362.2 1623.67 1091.91 -118.041 1098.27 
12454301 28659.9 -16593.1 1667.11 1186.12 9.7421 1186.16 
10679.5 2
12472000 30726.6 -16588.9 1614 1153.44 -450.602 1238.33 
12454301 29261.9 -16652 1640.62 1196.79 -117.075 1202.5 
10680 2
12472000 31360.1 -16783.8 1546.75 1308.88 -402.634 1369.41 
12454301 29884.9 -16852.6 1607.12 1287.19 -414.514 1352.29 
10680.5 2
12472000 32112.1 -17041.2 1480 1477.38 -505.839 1561.58 
12454301 30509.1 -17149.3 1578.89 1226.4 -582.924 1357.88 
10681 2
12472000 33032.2 -17665.5 1580.62 1836.6 -1246.06 2219.41 
12454301 31189.5 -17513 1544.75 1358.06 -725.882 1539.88 
10681.5 2
12472000 33695.4 -17836.4 1600.56 1356.23 -349.58 1400.56 
12454301 31678.4 -17922.6 1521.89 999.886 -837.537 1304.32 
10682 2
12472000 34281 -17964.6 1630.22 1148.15 -251.198 1175.31 
12454301 32548.2 -18224.6 1555.78 1705.45 -592.157 1805.32 
10682.5 2
12472000 34971.8 -17997.3 1671.33 1373.32 -65.1646 1374.86 
12454301 33271.9 -18348.7 1549 1438.7 -246.742 1459.71 
10683 2
12472000 35672 -18066.4 1630.5 1440.79 -142.061 1447.77 
12454301 33772.9 -18345.8 1567.25 1030.84 6.00137 1030.85 
10683.5 2
12472000 36217.6 -18104.6 1617.89 1131.86 -79.2128 1134.63 
12454301 34312.1 -18397.7 1590.78 1118.75 -107.711 1123.92 
10684 2
12472000 36840.8 -18185.3 1628.67 1214.86 -157.462 1225.02 
12454301 35084.4 -18415.3 1613 1505.52 -34.4379 1505.92 
10684.5 2
12472000 37289.6 -18157.6 1614.67 886.913 54.8968 888.61 
12454301 35646.3 -18433.9 1605.44 1110.45 -36.6711 1111.06 
10685 2
12472000 37991.3 -18587.2 1609 1367.99 -837.557 1604.02 
12454301 36236.1 -18458 1605.22 1149.66 -47.0002 1150.62 
10685.5 2
12472000 38730.5 -19039.5 1595.12 1478.33 -904.556 1733.12 
12454301 36868.5 -18552.1 1595.88 1264.78 -188.25 1278.71 
10686 2
12472000 39415.2 -19394.4 1588.67 1380.49 -715.614 1554.94 
12454301 37511.6 -18692.2 1582.89 1296.48 -282.454 1326.89 
10686.5 2
12472000 39868.5 -19725 1613.12 925.057 -674.603 1144.91 
12454301 38094.4 -18929.6 1575.5 1189.43 -484.495 1284.32 
10687 2
12472000 40507.4 -19965.3 1597.78 1283.02 -482.597 1370.78 
12454301 38859.6 -19238.2 1559.44 1536.51 -619.673 1656.76 
10687.5 2
12472000 41245.9 -20306.2 1601.44 1409.25 -650.551 1552.16 
12454301 39435.7 -19617 1566.56 1099.45 -722.858 1315.79 
10688 2
12472000 41856.8 -20756.4 1671.88 1212.03 -893.16 1505.57 
12454301 39937.4 -20022.5 1546.62 995.453 -804.563 1279.94 
10688.5 2
12472000 42240.2 -20973.6 1729.5 798.958 -452.604 918.251 
12454301 40635.2 -20392.1 1561.75 1453.91 -770.052 1645.24 
10689 2
12472000 42755.6 -20994.4 1739.11 1049.5 -42.4021 1050.36 
12454301 41293.8 -20777.6 1630.56 1341.2 -784.991 1554.03 
10689.5 2
12472000 43233.9 -20878.3 1717.44 932.424 226.337 959.501 
12454301 41914.7 -21059.7 1623.89 1210.31 -549.924 1329.39 
10690 2
12472000 43656.7 -20851.1 1676.89 838.845 54.0123 840.582 
12454301 42293.6 -21213.4 1646 751.764 -305.115 811.322 
10690.5 2
12472000 44079.2 -20877.8 1622.38 851.983 -53.7074 853.674 
12454301 42660.4 -21364.1 1640.62 739.555 -303.791 799.519 
10691 2
12472000 44441.4 -20800.2 1602.62 746.649 159.794 763.557 
12454301 43113.5 -21445 1672 934.278 -166.753 949.043 
10691.5 2
12472000 44755.6 -20784.1 1594.56 645.135 33.1394 645.985 
12454301 43533.7 -21492.1 1615.78 862.765 -96.7374 868.172 
10692 2
12472000 45101.9 -20834.3 1607.33 663.474 -96.2112 670.413 
12454301 43895.4 -21433.1 1581.78 693.061 113.027 702.217 
10692.5 2
12472000 45376.6 -20735.4 1639.75 540.819 194.8 574.832 
12454301 44187.5 -21431 1564.75 574.913 4.15573 574.928 
10693 2
12472000 45533.4 -20655.5 1682.25 332.097 169.227 372.728 
12454301 44403.2 -21393.5 1562.25 457.097 79.4492 463.951 
10693.5 2
12472000 45666.2 -20609.1 1678.56 254.01 88.6977 269.051 
12454301 44713.6 -21352.3 1583.22 593.318 78.7126 598.517 
10694 2
12472000 45740.8 -20302.5 1667.62 147.288 605.951 623.595 
12454301 44774.4 -21260.8 1599.12 120.197 180.995 217.27 
10694.5 2
12472000 45713.4 -19890.1 1669.62 -56.677 853.778 855.658 
12454301 44777.1 -21096.5 1586.75 5.69358 340.062 340.11 
10695 2
12472000 45514.8 -19531.9 1678 -394.825 712.199 814.319 
12454301 44726.3 -20706.9 1574.11 -100.977 774.575 781.129 
10695.5 2
12472000 45343.5 -19331 1675.62 -342.556 401.778 527.986 
12454301 44676.9 -20390.6 1560.88 -98.9167 632.528 640.216 
10696 2
12472000 45127.3 -19318.2 1672.78 -428.053 25.3025 428.8 
12454301 44496.6 -20073.9 1569.11 -357.068 627.2 721.719 
10696.5 2
12472000 44830.8 -19202.1 1653.25 -574.774 224.995 617.242 
12454301 44348.4 -19663 1600.88 -287.172 796.296 846.496 
10697 2
12472000 44342.8 -18836.1 1636.62 -1004.12 753.086 1255.14 
12454301 44171.6 -19312.2 1625.5 -363.683 721.708 808.163 
10697.5 2
12472000 43631.3 -18186.1 1630.44 -1440.11 1315.82 1950.72 
12454301 44255.7 -18942.2 1655 170.125 749.044 768.121 
10698 2
12472000 43054.4 -17908.2 1631.5 -1118.14 538.491 1241.05 
12454301 44106.1 -18471.2 1666.12 -289.809 912.737 957.642 
10698.5 2
12472000 42867.4 -18440.9 1593.75 -384.774 -1095.94 1161.52 
12454301 43679.4 -18011.5 1663.38 -878.086 945.988 1290.71 
10699 2
12472000 42677 -18350.2 1583.5 -394.151 187.629 436.532 
12454301 43493.1 -17809.1 1649 -385.611 418.996 569.432 
10699.5 2
12472000 42517.1 -18104.7 1592.44 -308.666 474.099 565.725 
12454301 43358.4 -17332.9 1635.67 -260.001 919.375 955.432 
10700 2
12472000 42424.2 -17639.9 1579.25 -180.313 902.508 920.344 
12454301 43520.4 -17137.8 1587.12 314.428 378.91 492.38 
10700.5 2
12472000 42313.5 -17317.1 1594.88 -223.737 652.02 689.339 
12454301 43498.1 -17052.9 1559.5 -44.9495 171.465 177.259 
10701 2
12472000 41879.8 -16873.2 1585 -874.496 894.909 1251.24 
12454301 43414.8 -17251 1534.38 -168.095 -399.446 433.374 
10701.5 2
12472000 41526.2 -16573 1585 -741.09 629.455 972.331 
12454301 43181.1 -17180.2 1554 -489.78 148.323 511.746 
10702 2
12472000 41287.7 -16743.6 1585 -470.579 -336.401 578.455 
12454301 42948.4 -17247.1 1558.11 -458.936 -131.876 477.508 
10702.5 2
12472000 41135.1 -16967.5 1585 -290.003 -425.75 515.136 
12454301 43013.9 -17388 1585.38 124.393 -267.85 295.325 
10703 2
12472000 41216.6 -16805.9 1585 171.466 340.301 381.058 
12454301 43134 -17175.1 1556.29 252.895 448.12 514.556 
10703.5 2
12472000 40777.6 -16844.8 1585 -901.327 -79.8621 904.859 
12454301 42993.9 -17122.1 1592.62 -287.731 108.866 307.638 
10704 2
12472000 40493.2 -16713.2 1585 -565.358 261.431 622.877 
12454301 42748.4 -17176.2 1617.88 -488.072 -107.604 499.793 
10704.5 1
12472000 39772.4 -16706.8 1582.5 -1438.87 12.9741 1438.93 
10705 1
12472000 39400 -16727.2 1577.88 -721.657 -39.7287 722.75 
10705.5 1
12472000 39167.6 -16646.8 1567.62 -469.444 162.626 496.815 
10706 1
12472000 39235.8 -16768.2 1562.62 138.185 -246.45 282.547 
10706.5 1
12472000 39286.1 -16633 1554.88 102.181 274.341 292.752 
10707 1
12472000 39258.6 -16575.3 1534 -53.3258 111.541 123.633 
10707.5 1
12472000 39257.9 -16608 1521.75 -1.31128 -62.9416 62.9552 
10708 1
12472000 39028.4 -16827 1512.5 -452.663 -431.953 625.689 
