# Supplementary material for: Intrinsic group behaviour II: On the dependence of triad spatial dynamics on social and personal features; and on the effect of social interaction on small group dynamics
Source: PLoS One. 2019 Dec 3;14(12):e0225704. doi: 10.1371/journal.pone.0225704 (PMC6890182; doi:10.1371/journal.pone.0225704)
Supplement: S4 Data Set — (ZIP) [file pone.0225704.s004.zip › set_3_nint/group_traj_triad_noint/traj_3_0217_21.dat]

3 12443402 12450600 12451101 0 0 1 0 2 1 0 30 10 40 1691.99 1728.16 1673.41 
10474.5 1
12443402 18547.7 -14164 1533.43 0 0 0 
10475 1
12443402 18218.3 -14158.9 1533.43 -752.12 11.7417 752.212 
10475.5 1
12443402 18032.3 -14339.8 1513.44 -377.185 -366.979 526.253 
10476 1
12443402 17903.4 -14609.9 1477.25 -244.703 -512.518 567.939 
10476.5 1
12443402 17710.2 -14645.8 1460.5 -384.711 -71.4641 391.292 
10477 1
12443402 17426.5 -14344 1456.88 -555.284 590.509 810.58 
10477.5 1
12443402 17370.9 -14085 1446.38 -112.601 524.291 536.247 
10478 1
12443402 17313.3 -14024.4 1442.71 -122.53 128.875 177.827 
10478.5 1
12443402 17346.9 -13982 1440.38 68.41 86.4126 110.214 
10479 1
12443402 17320.8 -14157.3 1444.89 -50.9711 -342.448 346.22 
10479.5 1
12443402 17299.8 -14408.6 1444.88 -39.5259 -472.353 474.004 
10480 1
12443402 17102.2 -15348.2 1424 -402.24 -1913.7 1955.51 
10480.5 1
12443402 17041.4 -15482.5 1397.25 -127.354 -280.858 308.383 
10481 1
12443402 17081 -15580.9 1389 78.621 -195.188 210.428 
10481.5 1
12443402 17122.9 -15514.9 1383.43 85.2488 134.456 159.203 
10482 1
12443402 17150.2 -15258.9 1366.25 56.4801 527.798 530.812 
10482.5 1
12443402 17181.6 -15242.8 1353.22 59.8577 30.7786 67.3072 
10483 1
12443402 17069.9 -15104 1347.62 -216.017 268.429 344.554 
10483.5 1
12443402 16948.1 -15027 1339.12 -244.97 154.93 289.851 
10484 1
12443402 17156.9 -14838.6 1351.38 423.428 382.099 570.343 
10484.5 1
12443402 17262.5 -14696.6 1384 219.595 295.218 367.934 
10485 1
12443402 17348.9 -14609.6 1396.44 165.814 167.12 235.421 
10485.5 1
12443402 17323.4 -14639.9 1384.67 -49.5028 -59.0143 77.0273 
10486 1
12443402 17422.7 -14710.2 1370.3 208.083 -147.403 255.002 
10486.5 1
12443402 17443.4 -14657.4 1363.5 40.4297 103.125 110.767 
10487 1
12443402 17490.9 -14643.8 1370.78 95.7437 27.4642 99.6049 
10487.5 1
12443402 17365 -14678.1 1337.89 -255.353 -69.6416 264.679 
10488 1
12443402 17405.9 -14715.8 1312.11 78.3312 -72.1584 106.502 
10488.5 1
12443402 17481.4 -14742.9 1304 153.74 -55.1878 163.345 
10489 1
12443402 17451.2 -14900 1288.89 -61.411 -320.01 325.849 
10489.5 1
12443402 17068.2 -15411.7 1286.44 -759.921 -1015.21 1268.12 
10490 1
12443402 16950.4 -15800.4 1285 -243.486 -803.116 839.215 
10490.5 1
12443402 16994.7 -15872.4 1283.56 85.5051 -139.13 163.304 
10491 1
12443402 16996.2 -15885.8 1283.62 3.16035 -26.558 26.7454 
10491.5 1
12443402 16957.2 -15749.8 1299.11 -79.1638 275.806 286.942 
10492 1
12443402 16902.8 -15716.5 1324.25 -108.944 66.5556 127.666 
10492.5 1
12443402 16854.7 -15528 1337.44 -96.5529 378.514 390.635 
10493 1
12443402 16901.5 -15552 1343.5 92.7393 -47.5248 104.207 
10493.5 1
12443402 16756.6 -15300.9 1380.62 -298.711 517.784 597.769 
10494 1
12443402 16791.1 -15470.9 1378.12 72.0251 -354.906 362.141 
10494.5 1
12443402 16736.8 -15470.2 1377.67 -104.917 1.26019 104.925 
10495 1
12443402 16626.1 -15420.6 1369.29 -219.514 98.5135 240.606 
10495.5 1
12443402 16634.4 -15595 1356.12 16.9386 -358.907 359.306 
10496 1
12443402 16547.4 -15833.7 1346.33 -166.215 -456.342 485.67 
10496.5 1
12443402 16438.4 -15962 1346.12 -214.282 -252.128 330.886 
10497 1
12443402 16208 -15925.4 1337.11 -457.093 72.5309 462.812 
10497.5 1
12443402 15857.2 -15536.5 1331 -707.157 784.162 1055.93 
10498 1
12443402 15511 -14783.4 1330 -738.273 1605.81 1767.39 
10498.5 1
12443402 15906.7 -14338.7 1328.67 762.364 856.856 1146.91 
10499 1
12443402 15981 -14225.5 1310.12 146.614 223.208 267.054 
10499.5 1
12443402 16000.7 -14166.4 1281.22 39.4913 118.585 124.988 
10500 1
12443402 15916.6 -14228 1262.75 -165.763 -121.411 205.47 
10500.5 1
12443402 15625.4 -14474.4 1296.56 -576.595 -488.009 755.39 
10501 1
12443402 15567.3 -14260.8 1374 -114.167 419.777 435.025 
10501.5 1
12443402 15763.6 -14096.2 1432.5 411.513 344.922 536.949 
10502 1
12443402 15977.6 -14068.9 1423.33 433.936 55.4992 437.471 
10502.5 1
12443402 15967.6 -14019.3 1418.11 -19.2678 95.4828 97.4074 
10503 1
12443402 16046 -13746.1 1450.75 159.117 554.175 576.566 
10503.5 1
12443402 15978.8 -13412.3 1441.89 -140.046 695.399 709.361 
10504 1
12443402 15939.2 -13139.4 1434.78 -77.5599 535.076 540.668 
10504.5 1
12443402 16067.1 -13558.4 1408.88 260.494 -853.219 892.099 
10505 1
12443402 16474.4 -13692.3 1407.33 816.271 -268.454 859.282 
10505.5 1
12443402 16625.1 -13682.2 1404.44 288.633 19.3699 289.283 
10506 1
12443402 16607.4 -13738 1399.62 -35.7583 -112.455 118.004 
10506.5 2
12450600 21262.2 -15198.6 1555 0 0 0 
12443402 16538.6 -13764.9 1396.89 -136.276 -53.2453 146.309 
10507 2
12450600 21077.6 -14822.2 1572.38 -478.174 975 1085.94 
12443402 16373.5 -13897.5 1390.25 -329.452 -264.693 422.612 
10507.5 2
12450600 20909.9 -14511.5 1618.5 -347.308 643.375 731.132 
12443402 16164.2 -13777.1 1375.25 -433.23 249.224 499.8 
10508 2
12450600 20631.2 -14299.7 1600.33 -537.94 408.945 675.733 
12443402 16204.9 -13736.9 1421.22 78.4535 77.6759 110.401 
10508.5 2
12450600 20317.9 -14016.5 1654.38 -621.721 561.839 837.973 
12443402 16254.9 -13569.8 1427.62 99.1788 331.625 346.138 
10509 2
12450600 20063.9 -13838.6 1679.38 -516.26 361.535 630.263 
12443402 16328.2 -13606.5 1439 149.136 -74.6951 166.796 
10509.5 2
12450600 19641.8 -13652.5 1640.75 -835.891 368.564 913.539 
12443402 16535.6 -13869 1453.5 410.644 -519.802 662.437 
10510 2
12450600 19347.8 -13376.2 1657.88 -602.459 566.086 826.686 
12443402 16825.2 -13492.4 1479.12 593.494 771.773 973.585 
10510.5 2
12450600 19013.4 -12979.3 1646.78 -656.789 779.797 1019.54 
12443402 16850.3 -13188.2 1470.44 49.2796 597.55 599.578 
10511 3
12451101 17652 -13640.5 1446.5 0 0 0 
12450600 18580.4 -12591 1640.38 -849.156 761.438 1140.55 
12443402 16782.6 -12707.1 1451.75 -132.761 943.328 952.624 
10511.5 3
12451101 17541.4 -13389.8 1442 -366.308 830.298 907.511 
12450600 18213.1 -12275.9 1638.38 -761.929 653.786 1003.98 
12443402 16495.6 -12289.9 1443.5 -595.436 865.664 1050.67 
10512 3
12451101 17357.1 -12818.3 1478.56 -364.879 1131.52 1188.89 
12450600 17742.7 -11875 1616.56 -931.601 793.812 1223.94 
12443402 16040.9 -11918.4 1612.22 -900.468 735.506 1162.67 
10512.5 3
12451101 16862.6 -12264.6 1468.38 -965.793 1081.46 1449.94 
12450600 17029.2 -11419.5 1617.5 -1393.39 889.648 1653.18 
12443402 15582 -11569.8 1685.25 -896.267 681.044 1125.66 
10513 3
12451101 16366.2 -11808.5 1587.62 -992.75 912.25 1348.24 
12450600 16530.6 -11044.9 1612.88 -997.25 749.25 1247.35 
12443402 15301.6 -11088.6 1708.12 -560.75 962.25 1113.72 
10513.5 3
12451101 16095.6 -11412.2 1647.12 -535.891 784.653 950.19 
12450600 16116.9 -10599.2 1651.75 -819.307 882.426 1204.13 
12443402 15074.5 -10691.4 1739.75 -449.752 786.634 906.129 
10514 3
12451101 15771.8 -11102 1653.38 -651.66 624.245 902.41 
12450600 15742.8 -10207.5 1659 -752.767 788.229 1089.94 
12443402 14840.8 -10266.9 1761.38 -470.322 854.125 975.055 
10514.5 3
12451101 15554.8 -10854.9 1668 -439.271 500.253 665.742 
12450600 15382.5 -9813.62 1701.38 -729.251 797.318 1080.52 
12443402 14510.6 -9805.5 1752.75 -668.269 933.957 1148.42 
10515 3
12451101 15271.6 -10454.8 1687.5 -581.366 821.612 1006.49 
12450600 15060.9 -9445.38 1721 -660.421 756.16 1003.96 
12443402 14197.9 -9476.75 1739.75 -642.197 675.051 931.725 
10515.5 3
12451101 14836.5 -9896 1696.62 -895.319 1149.69 1457.18 
12450600 14701.2 -9017.38 1729.38 -739.969 880.658 1150.27 
12443402 13983.6 -8930.12 1704.25 -440.844 1124.74 1208.05 
10516 3
12451101 14537.2 -9434 1693.78 -592.629 914.851 1090.03 
12450600 14303.3 -8580.44 1648.56 -787.954 865.209 1170.24 
12443402 13704.9 -8401.44 1670.67 -551.953 1046.89 1183.48 
10516.5 3
12451101 14224 -9073.12 1669.25 -626.444 721.75 955.696 
12450600 14035.5 -8025.38 1626.75 -535.667 1110.14 1232.62 
12443402 13430.4 -7884.12 1673.25 -549.028 1034.64 1171.29 
10517 3
12451101 13887 -8557 1653.67 -674 1032.25 1232.81 
12450600 13728.7 -7550.33 1636.11 -613.667 950.083 1131.04 
12443402 13110.4 -7434.44 1709.78 -639.861 899.361 1103.75 
10517.5 3
12451101 13593.6 -8041 1635.75 -546.322 960.894 1105.34 
12450600 13344.2 -7059.62 1653.5 -715.86 913.796 1160.81 
12443402 12757.4 -7006.88 1722.38 -657.485 796.219 1032.59 
10518 3
12451101 13244.4 -7620.75 1635.88 -736.814 886.603 1152.81 
12450600 13019.8 -6676.25 1672.75 -684.599 808.808 1059.64 
12443402 12346.4 -6679.88 1734.75 -867.089 689.873 1108.05 
10518.5 3
12451101 12920.1 -7232.5 1665.88 -663.088 793.967 1034.44 
12450600 12593.4 -6284.25 1686.38 -871.933 801.636 1184.44 
12443402 11859 -6301.5 1729.62 -996.677 773.773 1261.78 
10519 3
12451101 12548.2 -6850.89 1673.22 -719.348 738.126 1030.68 
12450600 12017.6 -5797 1672.22 -1113.77 942.456 1459.01 
12443402 11260.6 -5833.22 1671.89 -1157.53 905.76 1469.79 
10519.5 3
12451101 12073.4 -6405.5 1661.12 -914.927 858.167 1254.41 
12450600 11363.5 -5149 1601.5 -1260.22 1248.55 1773.99 
12443402 10744 -5445.12 1619.75 -995.29 747.779 1244.9 
10520 3
12451101 11635.1 -6069 1628.75 -924.578 709.916 1165.69 
12450600 10930.2 -4747.75 1569 -914.03 846.519 1245.81 
12443402 10357.5 -5193.88 1621.25 -815.401 530.063 972.546 
10520.5 3
12451101 11173.8 -5532.75 1610.25 -943.507 1096.63 1446.65 
12450600 10566.6 -4436.5 1598 -743.609 636.503 978.821 
12443402 9935.25 -5013.5 1628.25 -863.497 368.865 938.983 
10521 3
12451101 10773.1 -4963.5 1600.62 -782.471 1111.82 1359.56 
12450600 10096.9 -4119.5 1616 -917.48 619.141 1106.84 
12443402 9474.75 -4759.12 1645.5 -899.414 496.826 1027.51 
10521.5 3
12451101 10427.5 -4409.25 1590.12 -688.496 1104.08 1301.16 
12450600 9728.88 -3711 1658 -733.068 813.745 1095.25 
12443402 9054.62 -4469.62 1650 -836.902 576.693 1016.36 
10522 3
12451101 10131 -3893.88 1608.25 -598.99 1041.16 1201.17 
12450600 9182.62 -3438.88 1670.25 -1103.54 549.747 1232.89 
12443402 8630.75 -4323 1636.25 -856.313 296.212 906.098 
10522.5 3
12451101 9714.75 -3639.38 1631.38 -847.76 518.33 993.661 
12450600 8671.12 -3234.5 1640.75 -1041.75 416.242 1121.83 
12443402 8281 -4130.75 1610 -712.322 391.548 812.842 
10523 3
12451101 9228.89 -3354 1663.67 -936.149 549.855 1085.69 
12450600 8187.56 -2952.67 1632.78 -931.733 543.031 1078.43 
12443402 7747.89 -3893 1643.44 -1027.19 458.092 1124.71 
10523.5 3
12451101 8741.12 -3089 1704.25 -960.165 521.654 1092.72 
12450600 7630 -2751.88 1604.38 -1097.55 395.259 1166.55 
12443402 7362.12 -3614.88 1672.88 -759.378 547.49 936.162 
10524 3
12451101 8130.12 -2694.62 1670 -1236.84 798.33 1472.11 
12450600 7047.38 -2464.5 1603.62 -1179.4 581.731 1315.07 
12443402 7052.38 -3316.12 1680 -627.024 604.757 871.143 
10524.5 3
12451101 7671.25 -2451.38 1658.75 -925.151 490.423 1047.1 
12450600 6529.38 -2449.12 1631.38 -1044.35 30.998 1044.81 
12443402 6834.25 -3008.62 1699.88 -439.768 619.96 760.096 
10525 3
12451101 7208 -2163.62 1671 -920.974 572.068 1084.18 
12450600 5989.38 -2678 1631.38 -1073.56 -455.02 1166.01 
12443402 6647.5 -2649.88 1724.88 -371.272 713.221 804.069 
10525.5 3
12451101 6681.5 -1742.38 1658.5 -1050.9 840.818 1345.87 
12450600 5870.38 -2704.75 1718 -237.525 -53.3932 243.452 
12443402 6384.25 -2341.38 1693.12 -525.449 615.768 809.486 
10526 3
12451101 6176.38 -1421.75 1660.88 -1032.98 655.675 1223.5 
12450600 5640.62 -2703.38 1706.5 -469.836 2.81186 469.845 
12443402 6129 -2096.75 1683.88 -521.984 500.256 722.996 
10526.5 3
12451101 5772 -1202.75 1662.38 -818.573 443.32 930.91 
12450600 5183.75 -2174.75 1695.5 -924.848 1070.09 1414.37 
12443402 5787.88 -1824.88 1718.75 -690.536 550.354 883.023 
10527 3
12451101 5454.75 -768.25 1644.75 -651.437 892.197 1104.71 
12450600 4977.75 -1797.12 1694.88 -422.998 775.411 883.283 
12443402 5528 -1498.5 1730 -533.624 670.175 856.673 
10527.5 3
12451101 5266 -226.556 1646.33 -373.024 1070.54 1133.67 
12450600 4698.56 -1302.11 1698.56 -551.768 978.288 1123.16 
12443402 5214.22 -1124.22 1717.89 -620.114 739.679 965.229 
10528 3
12451101 4944.88 150.75 1647.75 -625.975 735.488 965.809 
12450600 4307.88 -728.75 1716.62 -761.561 1117.66 1352.46 
12443402 4920.25 -666.375 1723.5 -573.045 892.49 1060.62 
10528.5 3
12451101 4655 672.75 1624.25 -598.915 1078.51 1233.65 
12450600 3944.12 -226.625 1702.62 -751.55 1037.45 1281.06 
12443402 4611.12 -265.125 1717.5 -638.688 829.029 1046.52 
10529 3
12451101 4083 1108.33 1608.67 -1148.59 874.665 1443.71 
12450600 3483.78 410.333 1670 -924.392 1279.03 1578.11 
12443402 4359.11 144.111 1711.89 -506.052 821.759 965.079 
10529.5 3
12451101 3663.12 1543 1606.75 -828.156 857.331 1192 
12450600 3040.5 939.25 1648.75 -874.315 1043.23 1361.16 
12443402 3996.5 559.75 1732 -715.209 819.801 1087.93 
10530 3
12451101 3231 1990.89 1571.56 -850.64 881.671 1225.13 
12450600 2494.44 1536.78 1630.56 -1074.91 1176.24 1593.41 
12443402 3622.78 987.778 1747.67 -735.674 842.574 1118.55 
10530.5 3
12451101 2696 2450.25 1581.25 -1074.3 922.412 1415.97 
12450600 2014.25 2025.88 1636.75 -964.246 982.123 1376.35 
12443402 3035.12 1413.5 1687.38 -1180.03 854.864 1457.14 
10531 3
12451101 2254 2671.67 1597.78 -863.281 432.454 965.542 
12450600 1567.33 2514.78 1635.67 -872.884 954.888 1293.73 
12443402 2466 1773.11 1668.33 -1111.57 702.365 1314.88 
10531.5 3
12451101 1890.25 2886.62 1697.12 -731.891 432.512 850.136 
12450600 1109.38 3052.38 1647.38 -921.445 1081.68 1420.95 
12443402 1913 2096.25 1669.12 -1112.68 650.179 1288.71 
10532 3
12451101 1552.22 3268.56 1732 -669.362 756.298 1009.97 
12450600 779.778 3540.44 1637.33 -652.668 966.474 1166.21 
12443402 1372 2285.56 1700 -1071.29 374.862 1134.98 
10532.5 3
12451101 1218.75 3571.5 1705.88 -668.281 607.103 902.87 
12450600 430.5 3974.5 1632 -699.955 869.851 1116.5 
12443402 786.125 2457.62 1749.12 -1174.1 344.829 1223.69 
10533 3
12451101 749.75 3825.38 1676.75 -973.029 526.712 1106.44 
12450600 -47.25 4473.88 1668 -991.183 1036.05 1433.82 
12443402 205.75 2614 1739.62 -1204.1 324.429 1247.04 
10533.5 3
12451101 76.1111 3804.11 1669.56 -1326.06 -41.858 1326.72 
12450600 -589.778 4661.67 1699.22 -1067.97 369.669 1130.14 
12443402 -449.444 2931.44 1712 -1289.75 624.891 1433.16 
10534 3
12451101 -527.625 3955.25 1672.62 -1205.06 301.674 1242.25 
12450600 -1315.88 4486.12 1672.25 -1449.3 -350.383 1491.05 
12443402 -995.375 3226.75 1702 -1089.68 589.432 1238.89 
10534.5 3
12451101 -1100.33 4128.44 1682.78 -1156.99 349.888 1208.73 
12450600 -2055 4618.33 1643.33 -1493.18 267.088 1516.88 
12443402 -1623.56 3529.56 1683.33 -1269.05 611.728 1408.8 
10535 3
12451101 -1662.5 4233.88 1670 -1072.84 201.203 1091.54 
12450600 -2715.5 4560.62 1662.12 -1260.5 -110.13 1265.3 
12443402 -2182.75 3721.62 1691.75 -1067.16 366.545 1128.36 
10535.5 3
12451101 -2145.88 4298 1658 -1009.13 133.873 1017.97 
12450600 -3241.88 4627.12 1677.62 -1098.9 138.831 1107.64 
12443402 -2819.88 3832.88 1685.75 -1330.11 232.255 1350.24 
10536 3
12451101 -2741.75 4349.12 1654.75 -1216.07 104.337 1220.54 
12450600 -4073.62 4322 1760.12 -1697.45 -622.704 1808.06 
12443402 -3373.25 3843.88 1771 -1129.34 22.449 1129.56 
10536.5 3
12451101 -3274.62 4457 1698.12 -1105.55 223.807 1127.98 
12450600 -5024.5 4275.12 1708.88 -1972.77 -97.251 1975.17 
12443402 -4037 3805.12 1858.88 -1377.07 -80.3942 1379.42 
10537 3
12451101 -3951.75 4574.38 1658.62 -1287.31 223.146 1306.51 
12450600 -5992.88 4159.38 1484.62 -1841.02 -220.057 1854.12 
12443402 -4771.38 4038 1822.12 -1396.15 442.728 1464.66 
10537.5 3
12451101 -4741.88 4550.38 1621.38 -1612.5 -48.9796 1613.24 
12450600 -6779.75 4098 1350.25 -1605.87 -125.255 1610.74 
12443402 -5222.62 4012.25 1793.75 -920.918 -52.551 922.417 
10538 3
12451101 -5324.88 4489.5 1494.25 -1189.8 -124.235 1196.26 
12450600 -7347.62 4097.62 1432.12 -1158.93 -0.765306 1158.93 
12443402 -5717.38 3866 1758.38 -1009.69 -298.469 1052.88 
10538.5 3
12451101 -5988.44 4377.67 1368.11 -1266.35 -213.422 1284.21 
12450600 -8171 4114.44 1491.56 -1571.33 32.0982 1571.65 
12443402 -6160 3482.11 1605.89 -844.704 -732.612 1118.14 
10539 3
12451101 -6670.75 4105.25 1456.38 -1289.8 -514.965 1388.81 
12450600 -8683.75 3968.12 1454.12 -969.282 -276.596 1007.97 
12443402 -6705.25 2815.38 1575.12 -1030.72 -1260.37 1628.16 
10539.5 3
12451101 -7197 3794.25 1391.62 -1073.98 -634.694 1247.5 
12450600 -9250 3585.88 1340.5 -1155.61 -780.102 1394.27 
12443402 -7167.88 2233.5 1476.12 -944.133 -1187.5 1517.08 
10540 3
12451101 -7672.5 3217.12 1506.12 -943.452 -1145.09 1483.69 
12450600 -9885.75 2660.12 1416.62 -1261.41 -1836.81 2228.23 
12443402 -7393.5 1735 1489.5 -447.669 -989.087 1085.68 
10540.5 3
12451101 -8054.14 2619.86 1430.29 -761.762 -1192.15 1414.75 
12450600 -10424.7 1495.86 1476.29 -1075.78 -2323.89 2560.81 
12443402 -7776.86 1129.14 1607.86 -765.184 -1209.3 1431.05 
10541 3
12451101 -8292.71 2102.71 1558.71 -509.768 -1105.01 1216.92 
12450600 -10767.9 372 1483.71 -733.211 -2401.4 2510.84 
12443402 -8009.86 587.571 1426.43 -497.863 -1157.2 1259.76 
10541.5 3
12451101 -8619.75 1500.5 1436.5 -677.093 -1246.82 1418.81 
12450600 -11026.1 -766.875 1570.12 -534.716 -2357.92 2417.79 
12443402 -8193.12 -76.75 1511.62 -379.437 -1375.41 1426.79 
10542 3
12451101 -8870.12 812.75 1523.25 -485.223 -1332.85 1418.42 
12450600 -11108.1 -1761.25 1559.38 -158.915 -1927.08 1933.62 
12443402 -8320.25 -733 1610.38 -246.366 -1271.8 1295.44 
10542.5 3
12451101 -9051.38 146.125 1576.75 -355.392 -1307.11 1354.56 
12450600 -11222.1 -2828.75 1484.12 -223.529 -2093.14 2105.04 
12443402 -8434.88 -1431.75 1554.25 -224.755 -1370.1 1388.41 
10543 3
12451101 -9225.25 -437.5 1449.88 -352.688 -1183.82 1235.24 
12450600 -11322.2 -3790.75 1571 -203.093 -1951.32 1961.86 
12443402 -8670.75 -1953.62 1478.88 -478.448 -1058.57 1161.67 
10543.5 3
12451101 -9400.12 -1121 1516.88 -358.35 -1400.61 1445.73 
12450600 -11519.1 -4833.62 1576.88 -403.432 -2137.04 2174.79 
12443402 -8872.12 -2700.25 1591 -412.654 -1529.97 1584.64 
10544 3
12451101 -9438.11 -1751.56 1570.11 -74.1916 -1231.55 1233.79 
12450600 -11620 -5620.11 1496.89 -197.021 -1536.11 1548.69 
12443402 -9042.44 -3336.78 1668.56 -332.655 -1243.22 1286.95 
10544.5 3
12451101 -9411.5 -2433.75 1611.88 51.7726 -1327.23 1328.24 
12450600 -11726.9 -6274.62 1520.38 -207.928 -1273.37 1290.24 
12443402 -9077.5 -4009.88 1533.12 -68.2015 -1309.53 1311.3 
10545 3
12451101 -9442.88 -3099.88 1667 -62.8758 -1334.92 1336.4 
12450600 -11670.2 -6980.75 1525.25 113.477 -1415.08 1419.62 
12443402 -9243.38 -4589.12 1593.62 -332.415 -1160.82 1207.48 
10545.5 3
12451101 -9576.33 -3741.56 1672.78 -269.613 -1296.32 1324.06 
12450600 -11732.7 -7579.78 1608.67 -126.094 -1210.16 1216.71 
12443402 -9499.44 -5210.78 1673.56 -517.312 -1255.86 1358.24 
10546 3
12451101 -9981.22 -4554.33 1686.56 -836.547 -1679.29 1876.12 
12450600 -11786.4 -8102.11 1579.33 -111.111 -1079.2 1084.91 
12443402 -9713.89 -6011.44 1680.22 -443.067 -1654.27 1712.58 
10546.5 3
12451101 -10194.1 -5203.67 1668.11 -438.043 -1336.08 1406.05 
12450600 -11988.8 -8708.89 1664.67 -416.324 -1248.51 1316.1 
12443402 -9903.78 -6616.78 1720.89 -390.718 -1245.54 1305.39 
10547 3
12451101 -10381.7 -5843.11 1668.33 -364.894 -1244.06 1296.46 
12450600 -12080.6 -9114.22 1656.67 -178.556 -788.586 808.548 
12443402 -9980.56 -6974.22 1712.67 -149.373 -695.417 711.279 
10547.5 3
12451101 -10537.4 -6502.67 1656 -301.895 -1278.21 1313.38 
12450600 -12188.3 -9629.33 1630.11 -208.872 -998.277 1019.89 
12443402 -10178.1 -7524 1592.11 -382.86 -1065.46 1132.16 
10548 3
12451101 -10743.4 -7259.25 1629 -409.405 -1504.14 1558.86 
12450600 -12352.2 -9991.12 1590 -325.878 -719.268 789.647 
12443402 -10401.8 -8215.25 1695 -444.61 -1374.25 1444.39 
10548.5 3
12451101 -11021.6 -7915.78 1652.44 -553.043 -1305.22 1417.56 
12450600 -12451.8 -10384.8 1591.33 -197.868 -782.61 807.236 
12443402 -10770.6 -8819.89 1652.11 -733.212 -1202.07 1408.03 
10549 3
12451101 -11383 -8594.22 1696 -714.317 -1340.8 1519.21 
12450600 -12629.3 -10709.9 1630.78 -350.9 -642.512 732.088 
12443402 -10982 -9295.56 1645.44 -417.874 -940.053 1028.75 
10549.5 3
12451101 -11760.8 -9161.5 1653 -777.263 -1167.24 1402.35 
12450600 -12740 -10971.6 1415.75 -227.709 -538.552 584.713 
12443402 -11379 -9837.62 1633.88 -816.872 -1115.37 1382.51 
10550 3
12451101 -12076.4 -9733.44 1686.67 -657.697 -1191.55 1361.01 
12450600 -12818.9 -11315.7 1252.11 -164.352 -716.753 735.355 
12443402 -11720.4 -10318.6 1693 -711.343 -1001.94 1228.78 
10550.5 3
12451101 -12409.8 -10226 1640.11 -648.508 -958.279 1157.09 
12450600 -12868.1 -11777 1130 -95.7631 -897.536 902.63 
12443402 -11953.1 -10678.3 1656.33 -452.659 -699.957 833.57 
10551 3
12451101 -12671.1 -10670.5 1601.75 -511.443 -869.863 1009.08 
12450600 -12825.5 -12049 1046.25 83.3877 -532.29 538.782 
12443402 -12042.2 -10954.4 1592.38 -174.44 -540.199 567.666 
10551.5 2
12451101 -12791.4 -10891.9 1386.75 -251.569 -463.128 527.043 
12443402 -12116.8 -11158.8 1450.88 -155.858 -427.563 455.084 
10552 2
12451101 -12978.4 -11151.9 1252.67 -373.392 -518.99 639.353 
12443402 -12189.9 -11383.2 1355.11 -145.986 -448.048 471.232 
10552.5 2
12451101 -13150.6 -11549.8 1128.62 -337.609 -780.12 850.039 
12443402 -12282 -11637.4 1233.38 -180.61 -498.339 530.058 
10553 2
12451101 -13420.4 -11949.7 1072.56 -535.356 -793.485 957.197 
12443402 -12434.1 -11892.4 1042 -301.808 -506.09 589.25 
10553.5 2
12451101 -13720.1 -12355.8 943.75 -577.419 -782.434 972.428 
12443402 -12602.9 -12223.1 1004.38 -325.171 -637.149 715.329 
