# Supplementary material for: Intrinsic group behaviour II: On the dependence of triad spatial dynamics on social and personal features; and on the effect of social interaction on small group dynamics
Source: PLoS One. 2019 Dec 3;14(12):e0225704. doi: 10.1371/journal.pone.0225704 (PMC6890182; doi:10.1371/journal.pone.0225704)
Supplement: S4 Data Set — (ZIP) [file pone.0225704.s004.zip › set_3_nint/group_traj_triad_noint/traj_3_0217_20.dat]

3 12433701 12430200 12432000 0 0 1 0 2 1 0 23.3333 0 40 1475.06 1688.74 1097.34 
10382 1
12430200 46272.4 -22632.9 1820.43 0 0 0 
10382.5 1
12430200 45960.6 -22421.2 1754.62 -666.247 452.152 805.187 
10383 1
12430200 45717.2 -22307 1706.44 -475.396 223.145 525.162 
10383.5 1
12430200 45533.1 -22202.1 1700.12 -368.194 209.75 423.748 
10384 1
12430200 45458.1 -22048.7 1702.89 -147.086 300.899 334.924 
10384.5 1
12430200 45452.8 -21907.9 1698.88 -10.6795 280.461 280.665 
10385 1
12430200 45543.8 -21891.5 1697.25 184.584 33.215 187.549 
10385.5 1
12430200 45295 -22003 1695.12 -503.543 -225.709 551.815 
10386 1
12430200 44909.1 -22323.2 1687.25 -774.849 -643.072 1006.94 
10386.5 1
12430200 44822.9 -21973.4 1667.12 -176.742 716.957 738.421 
10387 1
12430200 44800.8 -21698.5 1642.25 -44.8783 557.556 559.359 
10387.5 1
12430200 44346.1 -22017.8 1640.62 -900.248 -632.178 1100.04 
10388 1
12430200 43997.9 -21906.2 1610.12 -700.704 224.346 735.743 
10388.5 1
12430200 43546.2 -21555 1617.89 -878.702 683.366 1113.15 
10389 1
12430200 43016.2 -21267.4 1680.75 -1017.22 552.063 1157.37 
10389.5 1
12430200 42627.6 -20979.4 1699.12 -791.497 586.558 985.149 
10390 1
12430200 42252.1 -20769.4 1676.12 -777.433 434.783 890.751 
10390.5 1
12430200 42018 -20498.5 1666.75 -469.188 542.836 717.501 
10391 1
12430200 41227.6 -19718.4 1649.62 -1596.72 1576.01 2243.5 
10391.5 1
12430200 41209.1 -19228.5 1631.12 -37.1486 983.685 984.386 
10392 1
12430200 41107.6 -19038 1627 -197.606 370.623 420.011 
10392.5 1
12430200 41435.9 -18670.6 1647 643.764 720.343 966.088 
10393 1
12430200 41601.2 -18575.9 1647 345.973 198.222 398.734 
10393.5 1
12430200 41843.1 -18384.2 1647 463.335 367.151 591.168 
10394 1
12430200 42322.2 -18343.5 1553.25 1055.37 89.6965 1059.18 
10394.5 1
12430200 43165.4 -18596.9 1262.88 1524.64 -458.183 1592 
10395 1
12430200 42604.6 -18359.5 1246.62 -1165.8 493.503 1265.95 
10395.5 1
12430200 42133.6 -18127.9 1241.88 -949.597 466.986 1058.21 
10396 1
12430200 41167.2 -17813 1534.62 -1909.83 622.283 2008.65 
10396.5 1
12430200 40723.5 -17862.2 1672.62 -901.931 -100.102 907.469 
10397 1
12430200 40375.1 -17963.4 1658.38 -696.75 -202.25 725.511 
10397.5 1
12430200 39867.9 -17918.8 1640.62 -977.36 85.9827 981.135 
10398 1
12430200 39266.8 -17820 1640.38 -1224.29 201.12 1240.7 
10398.5 1
12430200 38746.1 -17781.2 1641.62 -1058.18 78.7602 1061.11 
10399 1
12430200 38126.9 -17883.9 1651.62 -1263.78 -209.439 1281.01 
10399.5 1
12430200 37471.9 -17796.8 1655.38 -1328.6 176.724 1340.3 
10400 1
12430200 36732.9 -18171.3 1642.89 -1391.69 -705.43 1560.26 
10400.5 2
12432000 32773 -18435.8 1059.75 0 0 0 
12430200 36060.2 -18200.6 1655.12 -1334.6 -58.1184 1335.87 
10401 2
12432000 31999.9 -18180.7 1053 -1543.14 509.148 1624.96 
12430200 35564.6 -18013.3 1663.33 -989.41 373.836 1057.68 
10401.5 2
12432000 31729.2 -17849.5 1053 -540.197 661.011 853.668 
12430200 35050.9 -17854.2 1692.5 -1025.31 317.532 1073.35 
10402 2
12432000 31560.2 -17690.2 1181 -394.977 372.196 542.712 
12430200 34601.4 -17816.2 1664.6 -1050.18 88.9019 1053.93 
10402.5 2
12432000 31335.3 -17089.9 1263.57 -385.788 1029.75 1099.64 
12430200 34053 -17857.6 1642 -940.652 -70.963 943.325 
10403 2
12432000 30808.9 -17083 1449.75 -1072.12 13.9657 1072.21 
12430200 33563 -17888.5 1628.25 -997.963 -62.991 999.949 
10403.5 2
12432000 30467 -16939.4 1519.86 -694.868 291.812 753.655 
12430200 32996.7 -17682.9 1626.71 -1150.99 417.973 1224.53 
10404 2
12432000 30119.1 -16764.5 1605.38 -718.75 361.423 804.505 
12430200 32261.6 -17677.4 1640.62 -1518.78 11.3267 1518.82 
10404.5 2
12432000 29739.1 -16616.6 1631.62 -760 295.75 815.517 
12430200 31533.6 -17254.9 1646.75 -1456 845 1683.44 
10405 2
12432000 29448.2 -16478.8 1648.25 -590.01 279.665 652.935 
12430200 30988.1 -16480.4 1656.88 -1106.49 1570.99 1921.55 
10405.5 2
12432000 29083 -16280.1 1665.56 -709.223 385.707 807.321 
12430200 30534.1 -16275.3 1702.22 -881.58 398.139 967.315 
10406 2
12432000 28672.9 -16129.5 1681.88 -804.167 295.316 856.677 
12430200 30118.9 -16184 1797 -814.188 179.085 833.651 
10406.5 2
12432000 28310 -15976.9 1679.38 -752.853 316.649 816.734 
12430200 29740 -15887.5 1803 -786.048 615.145 998.136 
10407 2
12432000 27866.4 -15923.9 1613.25 -873.278 104.331 879.488 
12430200 29382.4 -15740.2 1876 -703.986 289.862 761.326 
10407.5 2
12432000 27464.6 -15785.4 1577.5 -816.565 281.504 863.726 
12430200 28984.8 -15608.9 1882.12 -808.181 267.022 851.151 
10408 2
12432000 27084.5 -15659.9 1563.12 -777.352 256.646 818.623 
12430200 28577.6 -15480 1884.62 -832.566 263.548 873.284 
10408.5 2
12432000 26703.3 -15526.6 1553.44 -740.129 258.873 784.096 
12430200 27949.2 -15770.7 1852.89 -1220.2 -564.401 1344.41 
10409 2
12432000 26262.8 -15397.8 1595.38 -862.198 252.066 898.289 
12430200 27381.4 -15649.8 1795.12 -1111.25 236.628 1136.16 
10409.5 2
12432000 25853.6 -15259.2 1614.25 -823.189 278.672 869.079 
12430200 26818.1 -15455.8 1736.12 -1133.3 390.342 1198.64 
10410 2
12432000 25493.4 -15060.2 1627.12 -723.394 399.598 826.424 
12430200 26462.8 -15438.1 1678.88 -713.604 35.3916 714.482 
10410.5 2
12432000 25155.5 -14826.9 1612.12 -679.829 469.567 826.233 
12430200 25906 -15272.2 1694.62 -1120.22 333.753 1168.88 
10411 2
12432000 24686.9 -14683.2 1593.44 -920.651 282.225 962.937 
12430200 25474.9 -15069.9 1713.78 -846.977 397.566 935.643 
10411.5 2
12432000 24330.6 -14514.6 1580.38 -709.689 335.851 785.146 
12430200 25121.4 -14847.2 1768.62 -704.211 443.504 832.231 
10412 2
12432000 23941.8 -14353.6 1563.33 -779.253 322.784 843.46 
12430200 24838.6 -14613 1785.33 -566.772 469.439 735.937 
10412.5 2
12432000 23523.4 -14344.6 1563.38 -817.193 17.4425 817.379 
12430200 24461.9 -14448 1764.62 -735.704 322.266 803.191 
10413 2
12432000 23141.1 -14412 1547.12 -808.14 -142.442 820.597 
12430200 24212 -14433.5 1757 -528.277 30.6554 529.166 
10413.5 2
12432000 22857.8 -14418.2 1500.22 -558.87 -12.2726 559.005 
12430200 23822.4 -14296 1779.33 -768.354 271.203 814.812 
10414 2
12432000 22611.4 -14351.6 1487.25 -502.863 135.913 520.906 
12430200 23500.5 -14316.2 1774.38 -657.029 -41.3265 658.328 
10414.5 2
12432000 22343.8 -14229.1 1506.11 -532.002 243.566 585.108 
12430200 23227.7 -14228.4 1761 -542.412 174.564 569.81 
10415 2
12432000 22028.7 -14210.4 1553.56 -617.865 36.6013 618.948 
12430200 22935.4 -14229.1 1754.67 -572.985 -1.30719 572.986 
10415.5 2
12432000 21674.4 -14172.6 1561.25 -710.003 75.7905 714.037 
12430200 22608.9 -14446.1 1744.38 -654.448 -434.898 785.772 
10416 2
12432000 21412.9 -14036.6 1586.22 -528.255 274.888 595.497 
12430200 22335.8 -14690.3 1735.78 -551.712 -493.35 740.122 
10416.5 2
12432000 21175.5 -13933.9 1595.25 -460.949 199.38 502.222 
12430200 21778.9 -14690.6 1730.25 -1081.36 -0.566343 1081.36 
10417 3
12433701 19898.8 -13553.2 1085.75 0 0 0 
12432000 20803 -13767.3 1604.89 -752.525 336.448 824.313 
12430200 21317.8 -14860.1 1708.22 -931.51 -342.396 992.444 
10417.5 3
12433701 19758.8 -13415.5 1072.12 -388.889 382.639 545.57 
12432000 20462.6 -13631 1584.5 -672.678 269.433 724.631 
12430200 20896 -14728.8 1734.12 -833.553 259.607 873.044 
10418 3
12433701 19572 -13070.4 1045 -384.259 710.134 807.431 
12432000 20167.2 -13520 1610.25 -607.767 228.395 649.265 
12430200 20488.5 -14585.8 1750.88 -838.477 294.239 888.606 
10418.5 3
12433701 19398.2 -12768.4 1032.78 -352.49 612.435 706.63 
12432000 19971.6 -13378.3 1623.56 -396.946 287.356 490.041 
12430200 20018.6 -14457 1672.78 -953.234 261.156 988.361 
10419 3
12433701 19154.9 -12431.2 1059.12 -481.876 667.712 823.434 
12432000 19756.4 -13288.6 1639.88 -426.1 177.64 461.646 
12430200 19673.6 -14339 1706.75 -683.031 233.663 721.893 
10419.5 3
12433701 18919.8 -12177.1 1050.25 -464.674 502.223 684.215 
12432000 19631.2 -13164.4 1630.25 -247.283 245.553 348.49 
12430200 19367.8 -14170 1707.5 -604.496 333.992 690.627 
10420 3
12433701 18653.6 -12043.4 1035.67 -520.928 261.606 582.927 
12432000 19475.4 -13002.4 1590.89 -304.903 316.89 439.756 
12430200 19203 -13846 1705.44 -322.407 634.051 711.313 
10420.5 3
12433701 18437.5 -11915.6 1020.38 -428.682 253.61 498.082 
12432000 19266.8 -12839.8 1598.5 -414.076 322.806 525.036 
12430200 18905 -13538.6 1652.75 -591.27 609.871 849.437 
10421 3
12433701 18179.8 -11702.5 1007 -527.096 435.838 683.948 
12432000 19003.2 -12667.5 1601.38 -538.855 352.249 643.773 
12430200 18583.8 -13170.5 1634.88 -656.953 752.812 999.156 
10421.5 3
12433701 18075.7 -11609.3 976.111 -203.686 182.322 273.366 
12432000 18789.6 -12501.4 1576.56 -418.189 324.962 529.606 
12430200 18225 -13032.3 1649 -702.055 270.385 752.322 
10422 3
12433701 18187.1 -11832.6 979 222.917 -446.583 499.128 
12432000 18549.5 -12361.1 1571.38 -480.111 280.639 556.116 
12430200 17886.9 -12972.4 1667.5 -676.25 119.917 686.8 
10422.5 3
12433701 18210.9 -11769.1 966.111 48.2026 128.831 137.554 
12432000 18351.8 -12235.6 1564.22 -401.059 254.705 475.103 
12430200 17313.7 -12778.9 1632.56 -1162.69 392.467 1227.15 
10423 3
12433701 18199.9 -11641.8 923.125 -22.2953 257.816 258.778 
12432000 18196.9 -12162.1 1565.75 -313.568 148.645 347.016 
12430200 16896.4 -11982 1631.62 -844.72 1613.14 1820.92 
10423.5 3
12433701 17830.4 -11324.6 943.125 -739 634.25 973.855 
12432000 17802.2 -11942.4 1530.75 -789.25 439.5 903.369 
12430200 16739.5 -11308.1 1643.5 -313.75 1347.75 1383.79 
10424 3
12433701 17455.4 -11148.8 1103.44 -745.389 349.597 823.3 
12432000 17397.6 -11699.1 1552.44 -804.562 483.626 938.73 
12430200 16529.4 -11049.2 1630.33 -417.605 514.717 662.818 
10424.5 3
12433701 17161.6 -10921.7 1082.33 -579.663 447.951 732.577 
12432000 17062 -11476.3 1600 -661.845 439.404 794.427 
12430200 16395.9 -10806.3 1644.89 -263.423 479.071 546.718 
10425 3
12433701 16809.7 -10502.4 1123.11 -679.322 809.309 1056.63 
12432000 16770.1 -11141.9 1604.22 -563.492 645.646 856.961 
12430200 16091.3 -10516.7 1644.11 -587.945 559.202 811.41 
10425.5 3
12433701 16639.1 -10215.5 1131.64 -358.352 602.92 701.376 
12432000 16561.3 -10887.3 1596.73 -438.736 534.908 691.821 
12430200 15813.5 -10210 1684.73 -583.588 644.258 869.277 
10426 3
12433701 16259.4 -9723 1080.21 -781.198 1013.28 1279.46 
12432000 16391.1 -10741.1 1610 -350.061 300.679 461.466 
12430200 15725.4 -10240.5 1675.79 -181.457 -62.7572 192.003 
10426.5 3
12433701 16070.6 -9538.71 1027.93 -374.717 365.646 523.555 
12432000 16184.6 -10587.6 1624.86 -409.864 304.705 510.719 
12430200 15547.4 -10110.9 1676.93 -353.175 257.086 436.836 
10427 3
12433701 15851.9 -9343.7 1040.4 -453.675 404.594 607.879 
12432000 15982.5 -10403 1642.2 -419.235 382.928 567.796 
12430200 15422.5 -9971.4 1727.1 -259.04 289.478 388.458 
10427.5 3
12433701 15465 -8919.4 1114.5 -742.61 814.395 1102.14 
12432000 15717.3 -10160.7 1650.4 -509.021 465.067 689.485 
12430200 15161.9 -9711.8 1719.8 -500.192 498.273 706.022 
10428 3
12433701 15236.9 -8701.56 1125.78 -435.327 415.734 601.95 
12432000 15505.4 -9922.11 1653.33 -404.304 455.322 608.918 
12430200 14879.6 -9274.11 1719.78 -538.825 835.284 993.998 
10428.5 3
12433701 15122.1 -8625 1054.89 -230.016 153.418 276.486 
12432000 15274.9 -9706.56 1668.33 -462.035 431.975 632.518 
12430200 14618.8 -8967.56 1646.67 -522.601 614.34 806.551 
10429 3
12433701 14890.8 -8517.78 1030.44 -467.34 216.611 515.099 
12432000 15088.1 -9339 1670.33 -377.329 742.536 832.909 
12430200 14128.4 -8674.67 1626.33 -990.572 591.695 1153.84 
10429.5 3
12433701 14667.5 -8362.62 1011.75 -467.108 324.587 568.812 
12432000 14972.5 -9162.12 1647.5 -241.864 370.031 442.065 
12430200 13938.4 -8518.38 1617.12 -397.635 326.97 514.804 
10430 3
12433701 14463.4 -8138.1 1057.9 -400.982 441.11 596.125 
12432000 14717.5 -9002.1 1664.4 -500.982 314.391 591.46 
12430200 13894.5 -8399.4 1661.9 -86.1984 233.743 249.13 
10430.5 3
12433701 14277 -7800.88 1070.75 -359.152 649.759 742.413 
12432000 14478 -8631.38 1646.12 -461.464 714.306 850.402 
12430200 13799.4 -8180.25 1666.12 -183.285 422.254 460.317 
10431 3
12433701 14007.2 -7509.89 1055.78 -553.958 597.507 814.791 
12432000 14279.4 -8252.11 1622.56 -407.712 778.776 879.045 
12430200 13692.2 -8147.56 1637.67 -220.026 67.1344 230.04 
10431.5 3
12433701 13857.5 -7271.5 1123 -312.572 497.68 587.697 
12432000 14135.5 -7965.75 1618.62 -300.51 597.831 669.11 
12430200 13487.5 -7923.12 1599.12 -427.395 468.54 634.189 
10432 3
12433701 13720.3 -7033 1114.33 -273.786 476.048 549.163 
12432000 14076.6 -7741.44 1631.56 -117.654 447.716 462.917 
12430200 13312.3 -7711 1624.11 -349.634 423.403 549.103 
10432.5 3
12433701 13573.9 -6803.25 1173.38 -288.304 452.264 536.341 
12432000 13900.8 -7476 1617.25 -346.074 522.528 626.74 
12430200 13103.9 -7352.88 1629.5 -410.351 704.97 815.703 
10433 3
12433701 13422.9 -6531.25 1144.5 -310.7 559.671 640.129 
12432000 13637.4 -7215.25 1626 -541.924 536.523 762.586 
12430200 12948.2 -7101.38 1643.38 -320.216 517.49 608.551 
10433.5 3
12433701 13243.4 -6316.67 1102.89 -355.308 424.917 553.894 
12432000 13454.6 -6985.11 1631.67 -362.019 455.721 582.013 
12430200 12794 -6846.89 1663.67 -305.446 503.933 589.275 
10434 3
12433701 12986.5 -6024.88 1074.25 -496.991 564.394 752.024 
12432000 13335.6 -6776.75 1632.25 -230.04 403.02 464.051 
12430200 12693.4 -6553.88 1661.75 -194.632 566.758 599.247 
10434.5 3
12433701 12737.2 -5776.62 1069.5 -509.714 507.669 719.399 
12432000 13261.6 -6541.88 1650.88 -151.329 480.317 503.592 
12430200 12513.2 -6318.12 1644.5 -368.354 482.106 606.722 
10435 3
12433701 12480.1 -5556.88 1068 -508.152 434.289 668.45 
12432000 13370.5 -6271.62 1628.88 215.168 534.091 575.804 
12430200 12535.1 -6117 1650.38 43.2312 397.48 399.824 
10435.5 3
12433701 12343.2 -5434.25 1064.5 -285.752 256.002 383.655 
12432000 13639.9 -6020.62 1615.5 562.37 524.008 768.664 
12430200 12767.6 -5974.25 1649.75 485.386 298.017 569.573 
10436 3
12433701 12168.3 -5284.56 1061.11 -337.026 288.429 443.596 
12432000 14062.7 -5701.22 1613.44 814.627 615.42 1020.96 
12430200 13115.3 -5831.44 1631.11 669.958 275.155 724.261 
10436.5 3
12433701 11780.8 -5223.88 1033.12 -742.497 116.246 751.542 
12432000 14155.9 -5368.38 1614 178.56 637.638 662.168 
12430200 13479.5 -5746.12 1639.75 697.637 163.447 716.528 
10437 2
12433701 12000.6 -5287.12 1010.25 460.954 -132.6 479.647 
12430200 13908.1 -5792.12 1657 898.585 -96.4361 903.745 
10437.5 1
12430200 14259.1 -5921.12 1631.38 722.222 -265.432 769.454 
10438 1
12430200 14563.2 -5902.89 1630 587.06 35.2048 588.115 
