# Supplementary material for: Intrinsic group behaviour II: On the dependence of triad spatial dynamics on social and personal features; and on the effect of social interaction on small group dynamics
Source: PLoS One. 2019 Dec 3;14(12):e0225704. doi: 10.1371/journal.pone.0225704 (PMC6890182; doi:10.1371/journal.pone.0225704)
Supplement: S4 Data Set — (ZIP) [file pone.0225704.s004.zip › set_3_nint/group_traj_triad_noint/traj_3_0217_19.dat]

3 12425800 12425600 12430500 0 0 1 0 2 1 0 30 10 40 1724.29 1758.07 1660.99 
10375.5 1
12425600 42456 -23888 1304 0 0 0 
10376 1
12425600 42463.1 -23958.8 1381.12 25.6295 -254.496 255.784 
10376.5 1
12425600 42380.4 -24065.5 1467.75 -165.5 -213.5 270.134 
10377 1
12425600 42124.6 -24031.2 1491.5 -490.883 65.739 495.265 
10377.5 1
12425600 42060.6 -24037.4 1503.14 -133.168 -12.8453 133.786 
10378 2
12425800 46029.3 -23672.7 1449 0 0 0 
12425600 42104.6 -24038.9 1488.38 93.1365 -3.05799 93.1867 
10378.5 2
12425800 45671.4 -23511.6 1565.75 -964.847 434.075 1057.99 
12425600 42147.5 -23997.6 1517.12 81.3567 78.2732 112.896 
10379 2
12425800 44916.8 -23084.9 1687.12 -1521.42 860.383 1747.85 
12425600 41985.8 -23876.4 1517.88 -326.109 244.456 407.56 
10379.5 2
12425800 44239.8 -22702 1680.5 -1337.94 756.67 1537.09 
12425600 42029.1 -23656.6 1582.75 85.7213 434.289 442.668 
10380 2
12425800 43659.5 -22371.8 1677.12 -1172.22 667.172 1348.79 
12425600 42027.6 -22979.8 1678 -3.0303 1367.42 1367.43 
10380.5 2
12425800 42974.9 -22101.6 1707.38 -1374.75 542.42 1477.89 
12425600 41400.2 -22514 1725.38 -1259.79 935.241 1568.99 
10381 2
12425800 42304.1 -21912.4 1753.22 -1352.35 381.412 1405.1 
12425600 40943.4 -21945.9 1732.89 -920.979 1145.39 1469.73 
10381.5 2
12425800 41542.1 -21765.1 1745.88 -1530.09 295.822 1558.43 
12425600 40366.4 -21431.1 1720.5 -1158.77 1033.66 1552.81 
10382 2
12425800 40906.8 -21557.6 1734.5 -1299.34 424.335 1366.87 
12425600 39547.1 -20964.8 1728.25 -1675.36 953.732 1927.8 
10382.5 2
12425800 40120.9 -21303.8 1722.75 -1574.9 508.768 1655.04 
12425600 38677 -20615.4 1741.38 -1743.74 700.15 1879.05 
10383 2
12425800 39399.3 -20954.3 1792.22 -1409.26 682.454 1565.81 
12425600 38154.7 -20293.4 1791 -1020.18 628.771 1198.38 
10383.5 2
12425800 38829.6 -20713.9 1804.88 -1139.42 480.917 1236.75 
12425600 37562.5 -20148 1771.25 -1184.33 290.889 1219.53 
10384 2
12425800 38154.9 -20584.3 1833.67 -1323.01 254.003 1347.17 
12425600 36985.1 -20236.8 1736.11 -1132.14 -174.074 1145.44 
10384.5 3
12430500 35742 -20464 1752 0 0 0 
12425800 37484.2 -20372.9 1812.5 -1335.93 421.232 1400.77 
12425600 36477.6 -20065.6 1742.88 -1010.93 340.942 1066.87 
10385 3
12430500 35425 -20293.4 1739.88 -1165.44 627.298 1323.54 
12425800 37047.1 -20125.9 1759.12 -886.663 501.014 1018.42 
12425600 35586.5 -19712.5 1678.38 -1807.56 716.278 1944.3 
10385.5 3
12430500 34643.5 -19921 1728.88 -1581.98 753.796 1752.39 
12425800 36449.5 -19820.9 1739.75 -1209.77 617.409 1358.21 
12425600 34822.4 -19410.1 1643.5 -1546.81 612.095 1663.52 
10386 3
12430500 33871.5 -19707.1 1738.62 -1550.2 429.468 1608.59 
12425800 35832.6 -19558.1 1688.12 -1238.7 527.61 1346.39 
12425600 34210.2 -19261.1 1644.75 -1229.17 299.197 1265.06 
10386.5 3
12430500 33545.5 -19611.4 1740.12 -668.033 196.209 696.251 
12425800 34997 -19310.9 1681.62 -1712.35 506.66 1785.73 
12425600 33712.8 -19025.4 1645.12 -1019.47 483.094 1128.14 
10387 3
12430500 33173.4 -19817.2 1769.5 -754.817 -417.596 862.633 
12425800 34311.6 -19208.6 1717.25 -1390.21 207.404 1405.6 
12425600 33149.6 -18939.4 1649 -1142.24 174.442 1155.48 
10387.5 3
12430500 32765.8 -19721.1 1797.38 -807.178 190.347 829.318 
12425800 33680.2 -19105.8 1702.12 -1250.25 203.713 1266.74 
12425600 32625.2 -18655.8 1615.38 -1038.37 561.634 1180.52 
10388 3
12430500 32310.1 -19444.6 1802.12 -916.751 556.338 1072.35 
12425800 33136.9 -19085.4 1706.88 -1093.31 40.996 1094.08 
12425600 32012.2 -18294.9 1588.75 -1233.4 726.107 1431.26 
10388.5 3
12430500 31660.1 -19171.2 1804.78 -1264.62 531.912 1371.93 
12425800 32629.6 -18949 1729.33 -987.003 265.321 1022.04 
12425600 31176.7 -17983.8 1490.78 -1625.65 605.248 1734.66 
10389 3
12430500 31000.2 -18855.2 1692.62 -1266.53 606.473 1404.24 
12425800 32012.5 -18516.8 1700.12 -1184.37 829.655 1446.05 
12425600 30452.8 -17811.6 1477 -1389.48 330.428 1428.22 
10389.5 3
12430500 30609 -18604.1 1580 -796.843 511.456 946.861 
12425800 31306.6 -18031.4 1748.38 -1437.63 988.544 1744.7 
12425600 29834.2 -17307.6 1608.62 -1259.67 1026.48 1624.94 
10390 3
12430500 30081.4 -18290.4 1542.75 -1092.39 649.586 1270.94 
12425800 30731.2 -17715.6 1847.62 -1191.25 653.727 1358.84 
12425600 29306.5 -17119.6 1699.38 -1092.65 389.234 1159.91 
10390.5 3
12430500 29484 -17970.8 1570.38 -1197.14 640.531 1357.73 
12425800 29939.2 -17129.2 1849.25 -1587.17 1175.1 1974.84 
12425600 28798 -16886.2 1697.62 -1019.04 467.685 1121.24 
10391 3
12430500 28828.2 -17837.8 1689.25 -1324.75 268.687 1351.72 
12425800 29419.2 -16738.2 1775.62 -1050.51 789.899 1314.34 
12425600 28309.9 -16662.5 1679.12 -986.111 452.02 1084.78 
10391.5 3
12430500 28206.1 -17686.1 1748.12 -1249.25 304.468 1285.81 
12425800 28888 -16536 1768.5 -1066.77 406.124 1141.46 
12425600 27727.1 -16548.1 1691 -1170.18 229.669 1192.51 
10392 3
12430500 27626.3 -17453 1785.89 -1128 453.551 1215.77 
12425800 28245.4 -16220.6 1766.11 -1250.11 613.705 1392.62 
12425600 26882 -16730.4 1641 -1644.21 -354.707 1682.04 
10392.5 3
12430500 27042.5 -17209.4 1760 -1144.77 477.696 1240.44 
12425800 27572.9 -15984.2 1702.25 -1318.76 463.344 1397.79 
12425600 26277 -16450.4 1595.75 -1186.27 549.156 1307.22 
10393 3
12430500 26483 -17019.4 1713.12 -1170.5 397.49 1236.15 
12425800 27020.5 -15663 1673.5 -1155.6 672.071 1336.82 
12425600 25648.4 -16193.1 1608.25 -1315.12 538.18 1420.97 
10393.5 3
12430500 25855.1 -16698.9 1682.67 -1202.85 613.958 1350.48 
12425800 26274.9 -15358.6 1753.11 -1428.37 583.227 1542.86 
12425600 24930.3 -15944.6 1652 -1375.56 476.187 1455.65 
10394 3
12430500 25116.2 -16391.9 1794.88 -1431.9 594.988 1550.6 
12425800 25591.5 -15017.5 1663.75 -1324.4 660.96 1480.17 
12425600 24381 -15487.2 1667.5 -1064.6 886.251 1385.21 
10394.5 3
12430500 24541.5 -16138.5 1810.5 -1170.57 516.039 1279.27 
12425800 24899.5 -14778.4 1711 -1409.37 487.016 1491.14 
12425600 23948.5 -15193.6 1596 -880.855 598.014 1064.67 
10395 3
12430500 24144.8 -16000.9 1738.75 -824.844 286.123 873.06 
12425800 24311.4 -14540 1687.5 -1222.71 495.582 1319.33 
12425600 23483.6 -14951 1612.25 -966.476 504.418 1090.19 
10395.5 3
12430500 23476.4 -15821.1 1775.88 -1347.53 362.399 1395.41 
12425800 23659.6 -14345 1712.88 -1314.01 393.145 1371.57 
12425600 22888.4 -14663.4 1622 -1200.1 579.889 1332.86 
10396 3
12430500 23140 -15541.4 1789.62 -664.773 552.866 864.629 
12425800 22949.1 -14026.5 1698.88 -1404.15 629.447 1538.78 
12425600 22136 -14832.8 1575.75 -1486.91 -334.733 1524.12 
10396.5 3
12430500 22642.1 -15364.2 1799.38 -1011.94 360.01 1074.07 
12425800 22287.5 -13694.8 1677.5 -1344.77 674.289 1504.35 
12425600 21510.4 -14526.2 1575.38 -1271.6 622.967 1416 
10397 3
12430500 22130.8 -15054.8 1740.5 -1022.75 619 1195.48 
12425800 21698.1 -13292.6 1703.5 -1178.75 804.25 1426.98 
12425600 20998.8 -14066.5 1620.5 -1023.25 919.5 1375.69 
10397.5 3
12430500 21532.8 -14761.9 1680.5 -1152.22 564.306 1282.98 
12425800 21202.4 -13040.4 1715.12 -955.202 486.031 1071.75 
12425600 20363.8 -13946.5 1616.5 -1223.51 231.214 1245.16 
10398 3
12430500 20933.6 -14416.6 1685.62 -1220.21 703.157 1408.32 
12425800 20739.2 -12726.2 1736.38 -943.228 639.766 1139.73 
12425600 19844.1 -13671.6 1635.25 -1058.3 559.827 1197.25 
10398.5 3
12430500 20450.4 -14040.2 1738.25 -982.215 764.99 1244.97 
12425800 20358.1 -12386.2 1755 -774.644 691.057 1038.09 
12425600 19384.6 -13308.6 1636.88 -933.943 737.805 1190.21 
10399 3
12430500 19831.1 -13778.4 1740.12 -1263.78 534.439 1372.13 
12425800 19896.9 -12124 1764.5 -941.327 535.204 1082.84 
12425600 19006 -13008.2 1616.75 -772.704 613.01 986.333 
10399.5 3
12430500 19277.8 -13423.8 1743.38 -1122.46 719.32 1333.17 
12425800 19468 -11781.8 1725.88 -869.929 694.219 1112.98 
12425600 18540.1 -12616 1615.62 -944.98 795.639 1235.33 
10400 3
12430500 18724.2 -13046.9 1725.56 -1042.43 709.72 1261.09 
12425800 19076 -11507.9 1677.33 -738.23 515.746 900.543 
12425600 18086.7 -12147.6 1613.67 -853.97 882.193 1227.82 
10400.5 3
12430500 18280.4 -12590.6 1710.38 -880.649 905.285 1262.97 
12425800 18772 -11091.4 1654.75 -603.175 826.416 1023.12 
12425600 17707.9 -11470.2 1608.88 -751.571 1343.86 1539.75 
10401 3
12430500 17660.4 -12228.4 1673 -1237.39 722.915 1433.08 
12425800 18330.2 -10629 1653.67 -881.792 922.904 1276.44 
12425600 16942.2 -11090 1631 -1528.25 758.982 1706.34 
10401.5 3
12430500 16889.9 -11758.5 1728.5 -1538.06 938.013 1801.53 
12425800 17752 -10050.8 1691.75 -1154.14 1154.19 1632.23 
12425600 16389.2 -10642.2 1663.38 -1103.74 893.713 1420.2 
10402 3
12430500 16449.6 -11262.4 1744.6 -1028.68 1159.11 1549.75 
12425800 17226.8 -9667.8 1766.6 -1227.1 894.743 1518.67 
12425600 16077 -10350.4 1669 -729.556 681.893 998.614 
10402.5 3
12430500 16045.1 -10658.9 1753.57 -693.752 1035.24 1246.2 
12425800 16577.4 -8982.71 1725.71 -1113.84 1175.1 1619.11 
12425600 15545.6 -9896 1685.14 -911.541 779.417 1199.33 
10403 3
12430500 15542 -10168.5 1752.62 -1024.73 998.691 1430.89 
12425800 16056.9 -8410.88 1709.12 -1060.19 1164.64 1574.93 
12425600 15047.9 -9394.62 1676.75 -1013.64 1021.13 1438.81 
10403.5 3
12430500 14925.3 -9682.29 1760.57 -1253.48 988.24 1596.2 
12425800 15681.9 -8027.71 1711 -762.231 778.782 1089.72 
12425600 14645.1 -8992.86 1652.14 -818.561 816.601 1156.24 
10404 3
12430500 14336.9 -9254.12 1734.25 -1215.72 884.63 1503.51 
12425800 15298.6 -7781.62 1717.38 -791.802 508.449 940.994 
12425600 14260.5 -8603.38 1623.88 -794.717 804.715 1130.99 
10404.5 3
12430500 13720 -8873.75 1720.38 -1233.75 760.75 1449.44 
12425800 14838.4 -7410.75 1703.75 -920.5 741.75 1182.16 
12425600 13815.1 -8176.62 1629.25 -890.75 853.5 1233.65 
10405 3
12430500 13227.9 -8420.38 1730.88 -998.225 919.625 1357.26 
12425800 14305.1 -6768.62 1722.88 -1081.64 1302.48 1693.05 
12425600 13345 -7665.88 1635 -953.6 1036 1408.07 
10405.5 3
12430500 12751.6 -7906.33 1731.78 -924.892 998.139 1360.77 
12425800 13769.2 -6350.89 1712.78 -1040.59 811.138 1319.38 
12425600 13058 -7130.44 1653.11 -557.282 1039.67 1179.61 
10406 3
12430500 12354.2 -7271.88 1700.75 -779.031 1244.04 1467.83 
12425800 13393.4 -5994.38 1705.88 -736.955 699.047 1015.76 
12425600 12786.8 -6587.38 1646.62 -531.863 1064.84 1190.28 
10406.5 3
12430500 12045.4 -6511 1697.5 -640.82 1578.58 1703.69 
12425800 13005.8 -5653.25 1740.25 -804.201 707.728 1071.27 
12425600 12452.5 -6155.75 1637.88 -693.465 895.488 1132.6 
10407 3
12430500 11458.2 -5865.88 1658.62 -1155.76 1269.93 1717.12 
12425800 12462.5 -5126.75 1657.62 -1069.39 1036.42 1489.21 
12425600 12067.9 -5661.12 1628.88 -757.136 973.671 1233.41 
10407.5 3
12430500 10834.5 -5449.12 1615.88 -1267.78 847.053 1524.72 
12425800 11985.4 -4652.88 1698 -969.766 963.161 1366.79 
12425600 11491.6 -5104.25 1651 -1171.24 1131.86 1628.78 
10408 3
12430500 10413.5 -5062.88 1586.88 -860.941 789.877 1168.39 
12425800 11484 -4169.62 1704.62 -1025.31 988.241 1424.03 
12425600 10942.4 -4640.5 1661.88 -1123.21 948.364 1470.03 
10408.5 3
12430500 10036.2 -4520.56 1606.11 -732.578 1053.05 1282.8 
12425800 11102.6 -3783.22 1650.67 -740.669 750.297 1054.29 
12425600 10474.1 -4116.44 1633.89 -909.25 1017.58 1364.63 
10409 3
12430500 9523.25 -4003 1633.38 -1003.86 1012.83 1426.03 
12425800 10606.8 -3329 1702.12 -970.265 888.889 1315.88 
12425600 10010 -3694.75 1629.38 -908.241 825.234 1227.16 
10409.5 3
12430500 9146.38 -3609.5 1641.12 -758.3 791.751 1096.31 
12425800 10172.1 -2985.75 1722.88 -874.497 690.644 1114.33 
12425600 9562.12 -3199.62 1599.12 -901.157 996.227 1343.34 
10410 3
12430500 8638.25 -3115.88 1633.5 -1020.33 991.215 1422.53 
12425800 9687.88 -2694.62 1699 -972.39 584.588 1134.59 
12425600 9057.88 -2718 1595.75 -1012.55 967.118 1400.21 
10410.5 3
12430500 8207.12 -2726.62 1660.25 -867.455 783.199 1168.71 
12425800 9224.38 -2350.5 1743.5 -932.596 692.404 1161.53 
12425600 8577.5 -2289.5 1632.25 -966.549 862.173 1295.21 
10411 3
12430500 7792.89 -2331.89 1683 -813.823 775.513 1124.16 
12425800 8775.11 -1970 1747.56 -882.64 747.544 1156.67 
12425600 8162.89 -1943.56 1663.78 -814.56 679.655 1060.87 
10411.5 3
12430500 7200.75 -1781.12 1661.62 -1179.56 1097.14 1610.92 
12425800 8320.75 -1463.25 1744 -905.102 1009.46 1355.81 
12425600 7731.75 -1557.12 1655.75 -858.842 769.782 1153.33 
10412 3
12430500 6608.44 -1241.78 1631.33 -1186.99 1080.86 1605.36 
12425800 7836.89 -1016 1765.11 -969.662 896.293 1320.45 
12425600 7156.44 -992.556 1639 -1152.92 1131.4 1615.33 
10412.5 3
12430500 6149.88 -776.625 1614.62 -895.643 908.502 1275.76 
12425800 7309.12 -600 1729.25 -1030.79 812.5 1312.51 
12425600 6566 -365.5 1595.62 -1153.21 1224.72 1682.21 
10413 3
12430500 5703.75 -439.625 1632.62 -943.182 712.474 1182.04 
12425800 6853.75 -242 1706.88 -962.738 756.871 1224.63 
12425600 6072.62 9.375 1549.12 -1043.08 792.548 1310.02 
10413.5 3
12430500 5212.67 -57 1622.22 -968.606 754.684 1227.9 
12425800 6361.44 161.333 1643.78 -971.017 795.529 1255.29 
12425600 5572.11 389.222 1557.67 -987.207 749.206 1239.31 
10414 3
12430500 4727.88 359.125 1630.38 -989.371 849.235 1303.86 
12425800 5905.12 704.625 1653.5 -931.264 1108.76 1447.96 
12425600 5168.88 690.75 1554.75 -822.931 615.363 1027.56 
10414.5 3
12430500 4387.67 377.444 1718.89 -676.359 36.4204 677.338 
12425800 5397 1248 1611.89 -1010.19 1080.27 1479.01 
12425600 4709.11 1093.11 1483.22 -914.044 799.923 1214.64 
10415 3
12430500 4084.44 762.444 1700.33 -594.553 754.902 960.922 
12425800 4915 1722.67 1529.67 -945.098 930.719 1326.44 
12425600 4260.33 1589.22 1442.78 -879.956 972.767 1311.72 
10415.5 3
12430500 3604.5 1190.5 1681.62 -961.813 857.827 1288.78 
12425800 4347.88 2130.88 1496.88 -1136.52 818.053 1400.32 
12425600 3467.75 1984.75 1478.38 -1588.34 792.641 1775.14 
10416 3
12430500 3429.89 1336.44 1673.22 -352.75 294.837 459.741 
12425800 3796.67 2634 1631.44 -1113.55 1016.41 1507.68 
12425600 2530.11 2134.78 1536.67 -1894.22 303.086 1918.31 
10416.5 3
12430500 2820 1608.12 1634.75 -1184.25 527.535 1296.43 
12425800 3298.62 3034.75 1737.88 -967.071 778.155 1241.27 
12425600 1867.88 2333.38 1639 -1285.9 385.626 1342.47 
10417 3
12430500 2075 1903 1702.67 -1505.05 595.707 1618.65 
12425800 2806.44 3414.33 1718.78 -994.304 766.835 1255.66 
12425600 1406.89 2596 1651 -931.285 530.556 1071.81 
10417.5 3
12430500 1317.12 2123.12 1697.75 -1497.78 435.03 1559.67 
12425800 2237.75 3652.25 1759 -1123.9 470.191 1218.29 
12425600 995.25 2822.12 1660.5 -813.516 446.887 928.179 
10418 3
12430500 722.75 2217.25 1714.88 -1222.99 193.673 1238.23 
12425800 1732 4000 1818 -1040.64 715.535 1262.9 
12425600 456.875 3067.25 1681.5 -1107.77 504.372 1217.19 
10418.5 3
12430500 23.8889 2406 1723.44 -1417.57 382.86 1468.36 
12425800 1163.44 4327.67 1787.67 -1153.26 664.638 1331.07 
12425600 -86.8889 3416 1698 -1102.97 707.404 1310.33 
10419 3
12430500 -667.25 2650.25 1747 -1368.59 483.663 1451.54 
12425800 459.5 4588.75 1749.12 -1393.95 516.997 1486.73 
12425600 -430.25 4149.5 1671.75 -679.923 1452.48 1603.74 
10419.5 3
12430500 -1300.25 3012.25 1757.75 -1250.99 715.415 1441.11 
12425800 -140.5 4767.25 1799.75 -1185.77 352.767 1237.13 
12425600 -824.875 4465.5 1671.62 -779.891 624.506 999.119 
10420 3
12430500 -1858.22 3395.67 1735.67 -1091.92 750.326 1324.87 
12425800 -694.667 4896.22 1796.89 -1084.47 252.392 1113.46 
12425600 -1364.33 4657.33 1655.33 -1055.69 375.408 1120.45 
10420.5 3
12430500 -2457.25 3666.38 1741.88 -1188.55 537.12 1304.28 
12425800 -1159.12 5156 1781 -921.544 515.432 1055.89 
12425600 -1857.88 4863.88 1648 -979.249 409.805 1061.54 
10421 3
12430500 -3036.88 3944.38 1717.25 -1185.33 568.507 1314.61 
12425800 -1625.25 5421.62 1770.62 -953.221 543.2 1097.13 
12425600 -2275.5 5019.38 1635 -854.039 317.996 911.32 
10421.5 3
12430500 -3561.22 4121.89 1713.56 -1026.12 347.385 1083.33 
12425800 -2090.67 5674.22 1798.44 -910.796 494.319 1036.29 
12425600 -2807.78 5182.67 1623 -1041.64 319.553 1089.55 
10422 3
12430500 -4169 4295.62 1733.75 -1215.56 347.472 1264.24 
12425800 -2577.88 5907.25 1717.25 -974.417 466.056 1080.14 
12425600 -3403.38 5391.25 1599.12 -1191.19 417.167 1262.13 
10422.5 3
12430500 -4454 4327.78 1760 -578.093 65.2186 581.761 
12425800 -3134.89 6050.78 1636.44 -1129.85 291.131 1166.75 
12425600 -3790.78 5253.44 1551.89 -785.807 -279.524 834.042 
10423 3
12430500 -4342.12 4228.88 1731.75 226.468 -200.208 302.276 
12425800 -3652.25 6209.75 1672.62 -1047.29 321.806 1095.62 
12425600 -3895.38 5257.5 1546.88 -211.735 8.20963 211.894 
10423.5 3
12430500 -4275.88 4165.25 1698.75 132.5 -127.25 183.708 
12425800 -4234.5 6272 1557.12 -1164.5 124.5 1171.14 
12425600 -4089.62 5256 1526.38 -388.5 -3 388.512 
10424 1
12425800 -4788.78 6376.67 1491.11 -1101.94 208.085 1121.42 
10424.5 1
12425800 -5193.22 6656.33 1484 -797.721 551.611 969.862 
10425 1
12425800 -5690.67 6833.56 1487.56 -960.317 342.128 1019.44 
10425.5 1
12425800 -6095.27 7005.82 1490.64 -850.013 361.896 923.846 
10426 1
12425800 -6540.64 7137.71 1476.29 -916.399 271.391 955.741 
10426.5 1
12425800 -7127.64 7084.5 1543.57 -1164.68 -105.584 1169.46 
10427 1
12425800 -7311 7089 1546 -666.753 16.3636 666.954 
10427.5 1
12425800 -8748.25 8637.25 1423 -1616.7 1741.56 2376.29 
10428 1
12425800 -9049.44 8963.89 1507.56 -829.737 899.832 1223.99 
10428.5 1
12425800 -9283 9422.44 1499.56 -468.047 918.949 1031.28 
10429 1
12425800 -9661 9844.89 1494.22 -763.636 853.423 1145.19 
10429.5 1
12425800 -10030.4 10139 1550.25 -772.751 615.295 987.792 
10430 1
12425800 -10410.2 10555.5 1485 -746.218 818.271 1107.43 
10430.5 1
12425800 -10792.1 10853.8 1514.12 -735.886 574.663 933.684 
10431 1
12425800 -11157 11235.9 1497.89 -749.23 784.679 1084.93 
10431.5 1
12425800 -11524.2 11447.5 1500.88 -766.701 441.777 884.872 
10432 1
12425800 -11791.1 11691.4 1447.56 -532.657 486.915 721.671 
10432.5 1
12425800 -12085.5 11953.4 1405.12 -579.506 515.611 775.682 
10433 1
12425800 -12463 12257.6 1497 -776.749 626.029 997.623 
10433.5 1
12425800 -12891.6 12493.4 1443.67 -848.625 466.969 968.62 
10434 1
12425800 -13302 12652.6 1421.75 -793.896 307.893 851.51 
10434.5 1
12425800 -13656.4 12828.5 1516.25 -724.693 359.663 809.035 
10435 1
12425800 -13747.2 13051.9 1359.25 -179.595 441.453 476.586 
10435.5 1
12425800 -13806.6 13117.5 1341.5 -123.956 137.004 184.757 
10436 1
12425800 -13927.4 12858.7 1344.33 -232.793 -498.715 550.372 
10436.5 1
12425800 -14287.2 12486.8 1344.62 -689.283 -712.484 991.335 
10437 1
12425800 -14718.1 12171.4 1374.62 -903.302 -661.164 1119.42 
10437.5 1
12425800 -15220.1 11959.6 1420.38 -1032.92 -435.7 1121.05 
10438 1
12425800 -15910.8 11794.8 1422.33 -1333.31 -318.238 1370.76 
10438.5 1
12425800 -16480.6 11688 1410.62 -1117.35 -209.368 1136.79 
10439 1
12425800 -17003 11885.6 1416.5 -1099.74 416.053 1175.81 
10439.5 1
12425800 -17582.3 11941.6 1382.56 -1133.72 109.453 1139 
10440 1
12425800 -17985.1 12145.2 1474.12 -762.863 385.785 854.863 
10440.5 1
12425800 -18221.4 12276.6 1305.25 -480.183 267.022 549.433 
10441 1
12425800 -18395.4 12332 1386.38 -358.025 113.94 375.718 
10441.5 1
12425800 -18748.6 12532.6 1321.78 -697.985 396.355 802.671 
10442 1
12425800 -19212.5 12953.8 1473.62 -907.915 824.255 1226.26 
10442.5 1
12425800 -19822.1 13388.4 1377.22 -1267.38 903.731 1556.6 
10443 1
12425800 -20335 13813.3 1464.67 -1017.64 843.034 1321.47 
10443.5 1
12425800 -20819.8 14183.1 1389.25 -943.093 719.439 1186.18 
10444 1
12425800 -21319.5 14521.6 1410.88 -1047.69 709.644 1265.41 
10444.5 1
12425800 -21785.9 14703.3 1545.89 -923.542 359.818 991.161 
10445 1
12425800 -22230 14941.6 1619.25 -902.665 484.333 1024.39 
10445.5 1
12425800 -22869.7 15121.6 1596.56 -1274.24 358.427 1323.69 
10446 1
12425800 -23396 14979.6 1559 -1030.01 -277.855 1066.83 
10446.5 1
12425800 -23696.3 14595.9 1565.67 -609.195 -778.261 988.336 
