# Supplementary material for: Intrinsic group behaviour II: On the dependence of triad spatial dynamics on social and personal features; and on the effect of social interaction on small group dynamics
Source: PLoS One. 2019 Dec 3;14(12):e0225704. doi: 10.1371/journal.pone.0225704 (PMC6890182; doi:10.1371/journal.pone.0225704)
Supplement: S4 Data Set — (ZIP) [file pone.0225704.s004.zip › set_3_nint/group_traj_triad_noint/traj_3_0217_18.dat]

3 12424401 12423401 12423300 0 0 0 1 3 1 0 10 10 10 1709.74 1737.28 1694.05 
10353 1
12423300 -11984.8 13163.7 1238.5 0 0 0 
10353.5 1
12423300 -11969 12596.1 1407.78 35.3423 -1266.87 1267.36 
10354 1
12423300 -11887.5 12003.6 1167.88 161.067 -1170.92 1181.95 
10354.5 2
12423401 -10509.7 12032.3 1356.67 0 0 0 
12423300 -11895.5 11446.1 1336.62 -16.7015 -1163.88 1164 
10355 2
12423401 -10252.1 11784.1 1441.33 711.479 -685.697 988.121 
12423300 -11716.3 10877.7 1298.67 347.896 -1103.8 1157.33 
10355.5 2
12423401 -9848.12 11380.1 1466.25 798.392 -798.392 1129.1 
12423300 -11411.1 10328 1411.88 603.179 -1086.3 1242.52 
10356 2
12423401 -9543.11 10920.2 1451.67 618.689 -932.866 1119.38 
12423300 -11059.7 10020.3 1339.33 712.897 -624.07 947.463 
10356.5 2
12423401 -9300.88 10416.5 1522.75 477.783 -993.535 1102.45 
12423300 -10648.6 9545.75 1369.75 810.733 -936.062 1238.35 
10357 2
12423401 -9103.5 10001.2 1491.88 408.644 -859.731 951.907 
12423300 -10297.6 9132.5 1384.12 726.708 -855.59 1122.56 
10357.5 2
12423401 -8827 9587.78 1539.44 547.525 -818.757 984.96 
12423300 -9889.67 8638.89 1411.33 807.838 -977.448 1268.07 
10358 2
12423401 -8696.88 9131.38 1543 255.648 -896.666 932.398 
12423300 -9565.5 8107.25 1358.75 636.87 -1044.48 1223.33 
10358.5 2
12423401 -8425.33 8776.44 1573.56 540.92 -707.033 890.219 
12423300 -9181.11 7715.44 1381.56 765.715 -780.489 1093.38 
10359 2
12423401 -8062 8468 1595.25 735.493 -624.381 964.781 
12423300 -8721.12 7409.62 1406.5 931.146 -619.068 1118.16 
10359.5 2
12423401 -7642.33 8158 1552.44 849.528 -627.53 1056.17 
12423300 -8312.67 7126.22 1415.44 826.839 -573.69 1006.37 
10360 2
12423401 -7251.12 7985.62 1443.12 780.855 -344.062 853.295 
12423300 -7867 6950.5 1363.5 889.554 -350.743 956.205 
10360.5 2
12423401 -6865.56 7777.89 1481.22 751.597 -404.944 853.744 
12423300 -7421.56 6799 1430.11 868.313 -295.322 917.16 
10361 2
12423401 -6307.88 7407.25 1335.38 1119.84 -744.255 1344.6 
12423300 -6897.88 6753.75 1414 1051.57 -90.8635 1055.49 
10361.5 2
12423401 -5693 7059.38 1399.5 1283.66 -726.253 1474.87 
12423300 -6334.62 6129.5 1369 1175.89 -1303.24 1755.32 
10362 2
12423401 -5272.44 6709.78 1346.33 798.018 -663.372 1037.74 
12423300 -5917 5842.11 1293.67 792.457 -545.33 961.963 
10362.5 2
12423401 -4689.86 6443.71 1335.86 1196.28 -546.332 1315.13 
12423300 -5266.14 5698.71 1135.29 1336.46 -294.449 1368.51 
10363 2
12423401 -4219.11 6077.89 1474.89 947.175 -736.067 1199.56 
12423300 -4356.22 5436.22 1395.33 1830.83 -528.153 1905.48 
10363.5 3
12424401 -3192 6678 1656 0 0 0 
12423401 -3767.12 5968.38 1584 893.253 -216.431 919.099 
12423300 -3735.75 5292.88 1460.62 1226.23 -283.295 1258.53 
10364 3
12424401 -3008.25 6631.38 1654.12 685.634 -173.974 707.362 
12423401 -3229 5865 1604.25 1093.75 -210.112 1113.75 
12423300 -3147.25 5241.62 1524.38 1196.14 -104.167 1200.67 
10364.5 3
12424401 -2433.56 6503.78 1647.67 1165.71 -258.818 1194.1 
12423401 -2658.89 5764.89 1645.67 1156.41 -203.065 1174.11 
12423300 -2652.89 5077.89 1613.44 1002.76 -332.122 1056.33 
10365 3
12424401 -1803.44 6360.11 1663.56 1195.66 -272.612 1226.34 
12423401 -2125.56 5677.11 1704.67 1012.02 -166.561 1025.63 
12423300 -2261.33 5020.67 1627.33 742.99 -108.581 750.882 
10365.5 3
12424401 -1285.78 6270.44 1681.44 1017.03 -176.162 1032.17 
12423401 -1578.44 5495.44 1733.11 1074.87 -356.909 1132.58 
12423300 -1744.78 4871.44 1647.22 1014.84 -293.167 1056.34 
10366 3
12424401 -875.778 6146.11 1677 848.861 -257.419 887.034 
12423401 -1104.11 5425.78 1729.11 982.057 -144.237 992.592 
12423300 -1253.11 4819.33 1645.11 1017.94 -107.89 1023.65 
10366.5 3
12424401 -269.556 6051.11 1732.11 1232.16 -193.089 1247.2 
12423401 -547 5397.56 1785.11 1132.34 -57.3622 1133.79 
12423300 -686.778 4859.44 1661.56 1151.08 81.5266 1153.97 
10367 3
12424401 224.667 5948.67 1750.22 1025.36 -212.54 1047.15 
12423401 -157.333 5336.33 1796.78 808.437 -127.017 818.354 
12423300 -211.111 4670.11 1686.56 986.86 -392.808 1062.16 
10367.5 3
12424401 733.5 5873.6 1750.9 974.777 -143.806 985.327 
12423401 333.7 5370.6 1788.2 940.677 65.645 942.965 
12423300 300 4398.6 1677.2 979.14 -520.136 1108.72 
10368 3
12424401 1349 5903.67 1722.22 1192.83 58.2687 1194.25 
12423401 824.667 5330.22 1791.44 951.486 -78.2515 954.698 
12423300 888.778 4195.78 1627.33 1141.04 -393.066 1206.85 
10368.5 3
12424401 1870.89 5762.44 1693.67 1101.03 -297.937 1140.63 
12423401 1156.67 5269.22 1771 700.422 -128.692 712.146 
12423300 1374 4048 1646.33 1023.68 -311.767 1070.1 
10369 3
12424401 2311.5 5553.3 1676.4 884.761 -419.969 979.375 
12423401 1468 5312.7 1748.9 625.167 87.3048 631.234 
12423300 1804.5 3875.6 1658.1 864.458 -346.185 931.199 
10369.5 3
12424401 2774.67 5397.89 1674.22 930.054 -312.071 981.014 
12423401 1843.44 5144.89 1766.11 753.905 -336.97 825.785 
12423300 2276.78 3771.56 1617 948.349 -208.925 971.09 
10370 3
12424401 3142.22 5188.89 1687.67 739.548 -420.523 850.748 
12423401 2378.11 4776.11 1773.78 1075.79 -742.008 1306.86 
12423300 2598.33 3710 1667.44 646.993 -123.854 658.741 
10370.5 3
12424401 3451.25 5000.75 1785.88 621.786 -378.549 727.954 
12423401 2910.38 4486.62 1700.5 1070.95 -582.467 1219.1 
12423300 2971.5 3579.12 1720.5 750.838 -263.33 795.676 
10371 3
12424401 3823.62 4753 1769.5 755.325 -502.535 907.225 
12423401 3292.62 4302.88 1736.88 775.355 -372.718 860.287 
12423300 3396.75 3428.5 1608.38 862.576 -305.527 915.087 
10371.5 3
12424401 4193 4433.22 1776.67 725.688 -628.247 959.853 
12423401 3674.78 4076 1718.56 750.791 -445.727 873.132 
12423300 3738.78 3183.89 1518.56 671.96 -480.572 826.123 
10372 3
12424401 4520.56 4200.33 1743.56 623.915 -443.598 765.539 
12423401 4007.89 3839.22 1670.22 634.497 -451.005 778.455 
12423300 3955.44 2781.22 1506 412.698 -766.984 870.968 
10372.5 3
12424401 4895.75 3939.25 1715.38 741.491 -515.975 903.349 
12423401 4287.38 3607.5 1657.62 552.344 -457.949 717.497 
12423300 4246.88 2451.5 1485.38 575.95 -651.625 869.674 
10373 3
12424401 5125.22 3650.44 1640.11 464.519 -584.627 746.703 
12423401 4543.56 3274 1622.89 518.584 -675.101 851.288 
12423300 4525.22 1973.67 1421.11 563.456 -967.274 1119.42 
10373.5 3
12424401 5350.75 3356.12 1589.62 438.77 -572.606 721.385 
12423401 4718.5 3113.88 1560.75 340.359 -311.527 461.404 
12423300 4829 1571.5 1402.25 591.007 -782.425 980.55 
10374 3
12424401 5643.38 3029.88 1584.12 592.358 -660.425 887.158 
12423401 4927.5 3012.88 1485 423.077 -204.453 469.889 
12423300 5021.25 1436.62 1406 389.17 -273.026 475.391 
10374.5 3
12424401 5841.5 2853.88 1592.88 419.756 -372.881 561.459 
12423401 5188 2843.25 1502.25 551.907 -359.375 658.598 
12423300 5111 1302.25 1397.38 190.148 -284.693 342.354 
10375 3
12424401 5949.38 2799.75 1596.25 223.807 -112.293 250.398 
12423401 5411 2491 1553 462.656 -730.809 864.946 
12423300 5266.5 1211 1393.88 322.614 -189.315 374.059 
10375.5 3
12424401 5975.89 2710.22 1598.56 50.6958 -171.181 178.53 
12423401 5695.67 2041.33 1600.22 544.296 -859.783 1017.59 
12423300 5535.22 1115.89 1395.22 513.809 -181.857 545.043 
10376 3
12424401 5942.12 2500.38 1656.25 -65.3073 -405.894 411.114 
12423401 5914.12 1813.62 1596.25 422.55 -440.442 610.358 
12423300 5655.12 1032 1408.62 231.92 -162.261 283.047 
10376.5 3
12424401 6095.5 2006.75 1675.12 306.75 -987.25 1033.81 
12423401 6271.75 1332.62 1591.38 715.25 -962 1198.76 
12423300 5939.5 727.125 1483.88 568.75 -609.75 833.829 
10377 3
12424401 6460.75 1472.62 1631.75 701.056 -1025.19 1241.97 
12423401 6602.5 778.25 1634.62 634.837 -1064.06 1239.05 
12423300 6239.12 277.5 1547.88 575.096 -863.004 1037.07 
10377.5 3
12424401 6801.71 1132 1651.71 708.865 -708.16 1001.99 
12423401 6834.43 347.714 1651.14 482.18 -895.085 1016.7 
12423300 6505.14 -226.286 1579 553.052 -1047.37 1184.42 
10378 3
12424401 7157.75 709.125 1653 752.718 -894.027 1168.7 
12423401 7078 -10 1654.12 514.95 -756.267 914.939 
12423300 6783.62 -564.625 1567.38 588.757 -715.305 926.443 
10378.5 3
12424401 7637.75 251 1694 910.816 -869.307 1259.08 
12423401 7472.62 -479 1703.62 748.814 -889.943 1163.07 
12423300 7136.62 -1012.25 1561.88 669.829 -849.383 1081.72 
10379 3
12424401 8144.62 -383.125 1682.5 1021.93 -1278.48 1636.72 
12423401 7852.62 -888.5 1695.88 766.129 -825.605 1126.31 
12423300 7739 -1528.88 1551.62 1214.47 -1041.58 1599.94 
10379.5 3
12424401 8630.25 -938.875 1672.75 959.733 -1098.32 1458.56 
12423401 8491.62 -1569 1692.12 1262.85 -1344.86 1844.84 
12423300 8166.12 -2069.5 1625.88 844.121 -1068.43 1361.65 
10380 3
12424401 9181.12 -1365.5 1666.62 1112.88 -861.869 1407.59 
12423401 8917.62 -1983.38 1788.25 860.606 -837.121 1200.59 
12423300 8520.75 -2438.12 1633.75 716.414 -744.697 1033.36 
10380.5 3
12424401 9554.88 -1686.12 1666.88 750.502 -643.825 988.82 
12423401 9309.38 -2332.38 1777.62 786.647 -700.803 1053.54 
12423300 8928.62 -2829.12 1651.75 819.026 -785.141 1134.57 
10381 3
12424401 10053.7 -2049.44 1633.89 1005.63 -732.499 1244.12 
12423401 9753.33 -2665 1717.78 895.077 -670.615 1118.43 
12423300 9378.67 -3225.78 1595.22 907.342 -799.703 1209.46 
10381.5 3
12424401 10583.1 -2491.25 1693.62 1063.17 -887.16 1384.7 
12423401 10207.2 -3111.88 1739.88 911.479 -897.339 1279.07 
12423300 9731 -3483.75 1554.75 707.497 -518.017 876.865 
10382 3
12424401 11031.6 -2938.12 1688.12 917.178 -913.855 1294.74 
12423401 10630.9 -3461.38 1646.38 866.309 -714.724 1123.09 
12423300 10160.2 -3882.12 1560.38 877.812 -814.673 1197.6 
10382.5 3
12424401 11523.9 -3387.88 1677.75 986.473 -901.303 1336.22 
12423401 11077.1 -3784 1641.88 894.289 -646.543 1103.53 
12423300 10808.1 -4234.38 1578.12 1298.35 -705.912 1477.84 
10383 3
12424401 11927.6 -3749.56 1656.11 788.439 -706.407 1058.61 
12423401 11495.6 -4205.22 1676.56 817.247 -822.7 1159.62 
12423300 11128.7 -4641.44 1547.11 626.058 -795.058 1011.96 
10383.5 3
12424401 12173.9 -4063 1690.38 492.639 -626.889 797.297 
12423401 11839.2 -4551.75 1706.25 687.389 -693.056 976.13 
12423300 11431.8 -4976.5 1572.75 606.167 -670.111 903.597 
10384 3
12424401 12455.9 -4503.89 1710.89 552.968 -864.488 1026.21 
12423401 12168.8 -5015.67 1674.33 646.133 -909.641 1115.77 
12423300 11852.1 -5499.56 1570 824.237 -1025.6 1315.76 
10384.5 3
12424401 12879.5 -5167.25 1677.88 843.847 -1321.44 1567.89 
12423401 12647.8 -5751.12 1678.38 954.128 -1465.06 1748.36 
12423300 12243.2 -6120.5 1548.25 779.161 -1236.94 1461.89 
10385 3
12424401 13259 -5780.12 1637.5 769.777 -1243.15 1462.19 
12423401 12831.9 -6173.88 1729.12 373.479 -857.505 935.308 
12423300 12527 -6589.62 1580.88 575.558 -951.572 1112.1 
10385.5 3
12424401 13455.8 -6230.38 1669.88 398.279 -911.437 994.658 
12423401 13066 -6553.62 1739.5 473.937 -768.725 903.08 
12423300 12841.2 -7059.25 1657.88 636.134 -950.658 1143.86 
10386 3
12424401 13678.4 -6648.38 1664.12 447.038 -839.357 950.981 
12423401 13301.1 -6984.38 1770 472.139 -864.96 985.429 
12423300 13129 -7546.25 1687.12 577.811 -977.912 1135.86 
10386.5 3
12424401 13891.4 -7004.38 1657.75 436.475 -729.508 850.114 
12423401 13547.2 -7439.5 1775.12 504.355 -932.633 1060.27 
12423300 13286.9 -7969.75 1651.12 323.514 -867.828 926.168 
10387 3
12424401 14168.8 -7439.88 1682.62 562.627 -883.367 1047.32 
12423401 13787.9 -7859.88 1771.25 488.083 -852.688 982.498 
12423300 13588 -8458.88 1603.62 610.801 -992.14 1165.08 
10387.5 3
12424401 14446.2 -7946.25 1681.88 549.505 -1002.72 1143.42 
12423401 14124.1 -8417.88 1720.5 665.842 -1104.95 1290.06 
12423300 13909.1 -8969.12 1586 635.891 -1010.4 1193.84 
10388 3
12424401 14735.9 -8400.12 1652.25 582.746 -913.229 1083.32 
12423401 14530.9 -8934.25 1727 818.41 -1038.98 1322.6 
12423300 14207.2 -9358.75 1680.25 599.849 -783.954 987.118 
10388.5 3
12424401 15127.2 -8921.89 1681.33 761.376 -1015.1 1268.91 
12423401 14856.9 -9392 1745.89 634.268 -890.564 1093.34 
12423300 14625 -9943.89 1758 812.743 -1138.4 1398.75 
10389 3
12424401 15662 -9512.62 1703.5 1026.44 -1133.85 1529.45 
12423401 15239 -9916.25 1774.75 733.419 -1006.24 1245.16 
12423300 15023.6 -10586.9 1700.5 765.115 -1234.14 1452.07 
10389.5 3
12424401 15968.6 -9992.62 1722.75 624.491 -977.597 1160.04 
12423401 15505 -10324.2 1765.75 541.752 -830.957 991.96 
12423300 15302.6 -10939.1 1685.12 568.228 -717.413 915.186 
10390 3
12424401 16300.2 -10454.9 1722 686.594 -957.039 1177.85 
12423401 15813.8 -10739.8 1745.88 639.234 -860.248 1071.75 
12423300 15579.1 -11202.8 1622.12 572.464 -545.807 790.962 
10390.5 3
12424401 16604.6 -10763.9 1689.75 609.97 -619.238 869.206 
12423401 16166 -11051.8 1731.25 705.912 -625.251 943 
12423300 15916.1 -11534.2 1585 675.351 -664.329 947.328 
10391 3
12424401 16870.6 -11004.6 1671.75 537.374 -486.364 724.79 
12423401 16566.4 -11477.2 1722.88 808.838 -859.596 1180.31 
12423300 16266.9 -12001.4 1573.38 708.586 -943.687 1180.1 
10391.5 3
12424401 17191.9 -11415.6 1645.62 645.08 -825.301 1047.5 
12423401 17107.1 -11944.9 1732.5 1085.84 -939.006 1435.54 
12423300 16688.5 -12376.9 1575.5 846.637 -754.016 1133.73 
10392 3
12424401 17795.7 -11815.7 1631.67 1174.69 -778.291 1409.13 
12423401 17604.4 -12271.8 1693 967.548 -635.998 1157.86 
12423300 17366.3 -12753.8 1485.89 1318.74 -733.274 1508.9 
10392.5 3
12424401 18343 -12132.6 1626.12 1073.2 -621.487 1240.17 
12423401 18099.9 -12632.5 1595.88 971.432 -707.298 1201.65 
12423300 17823 -13154.8 1446.88 895.425 -786.22 1191.61 
10393 3
12424401 18758 -12447.2 1643.75 868.201 -658.211 1089.5 
12423401 18479.5 -12949.4 1606.75 794.195 -662.918 1034.51 
12423300 18239.9 -13434.8 1468.75 872.123 -585.774 1050.59 
10393.5 3
12424401 19140.7 -12795.1 1673.67 733.078 -666.401 990.703 
12423401 18913.1 -13273.9 1703.67 830.673 -621.674 1037.54 
12423300 18632.2 -13757.9 1489.56 751.623 -619.04 973.729 
10394 3
12424401 19307.5 -13063 1664.75 323.32 -519.165 611.611 
12423401 19207.9 -13610.2 1669.25 571.248 -651.863 866.746 
12423300 19081.6 -14183.2 1526.88 870.936 -824.343 1199.2 
10394.5 3
12424401 19461.5 -13339.1 1674.38 313.646 -562.373 643.923 
12423401 19533 -13938.9 1688 662.169 -669.297 941.502 
12423300 19369.2 -14481.6 1549.5 585.794 -607.688 844.062 
10395 3
12424401 19456.5 -13817.4 1690.12 -10.395 -994.283 994.337 
12423401 19872.5 -14315.4 1664.25 705.821 -782.744 1053.98 
12423300 19665.1 -14820.5 1551.25 615.125 -704.522 935.27 
10395.5 3
12424401 19524.8 -14279.4 1662.25 137.601 -931.452 941.56 
12423401 20179.5 -14595.5 1633.38 618.952 -564.768 837.893 
12423300 20091.5 -15133.5 1538.12 859.627 -631.048 1066.39 
10396 3
12424401 19878 -14804.1 1634.38 698.123 -1037.06 1250.14 
12423401 20604.1 -14866.9 1665.38 839.18 -536.314 995.92 
12423300 20566.8 -15500.4 1536 939.229 -725.049 1186.53 
10396.5 3
12424401 20352.8 -15186.8 1594 964.939 -777.693 1239.32 
12423401 20985.8 -15097.6 1635.12 775.661 -469.004 906.429 
12423300 20984.8 -15720 1500.5 849.593 -446.392 959.727 
10397 3
12424401 20842.4 -15434.5 1596.25 979.25 -495.5 1097.47 
12423401 21467.4 -15395.8 1591.25 963.25 -596.25 1132.86 
12423300 21466.4 -16007.5 1452.62 963.25 -575 1121.82 
10397.5 3
12424401 21251.2 -15754.4 1536.12 787.813 -616.329 1000.26 
12423401 21947.2 -15594.4 1527 924.615 -382.707 1000.69 
12423300 21971.5 -16147.4 1399 973.266 -269.509 1009.89 
10398 3
12424401 21649.8 -16028.9 1501.38 811.609 -559.063 985.526 
12423401 22404.1 -15713 1554.25 930.499 -241.599 961.352 
12423300 22448.2 -16330.6 1425 970.978 -373.218 1040.24 
10398.5 3
12424401 22131.9 -16115.2 1490.38 979.929 -175.559 995.531 
12423401 22967.9 -15654.9 1704.62 1145.83 118.14 1151.91 
12423300 22892.6 -16624.6 1471.5 903.201 -597.561 1082.98 
10399 3
12424401 22760.4 -16129.1 1634 1282.65 -28.3163 1282.97 
12423401 23562.4 -15674.4 1722.25 1213.27 -39.7959 1213.92 
12423300 23225.2 -16696.1 1527.88 678.827 -145.918 694.333 
10399.5 3
12424401 23295.1 -16192.5 1645.75 1084.69 -128.55 1092.28 
12423401 24017.9 -15831 1696.38 923.935 -317.698 977.03 
12423300 23621.4 -16883.9 1600.38 803.499 -380.832 889.181 
10400 3
12424401 23770.9 -16301 1646.67 895.977 -204.331 918.981 
12423401 24434.8 -15963.1 1676.67 785.128 -248.797 823.605 
12423300 24227.1 -16987.7 1589.33 1140.75 -195.465 1157.37 
10400.5 3
12424401 24209.8 -16464.2 1664.38 870.756 -323.909 929.05 
12423401 24940.1 -16166.6 1653.12 1002.67 -403.797 1080.93 
12423300 24768.8 -17044.4 1570.25 1074.68 -112.517 1080.55 
10401 3
12424401 24547.7 -16669.9 1588.22 674.484 -410.457 789.559 
12423401 25474.2 -16338.9 1606.67 1066.06 -343.84 1120.14 
12423300 25301.8 -17227.2 1510.56 1063.93 -364.965 1124.78 
10401.5 3
12424401 24964.5 -16791.8 1568.38 832.003 -243.236 866.829 
12423401 26050.6 -16521.4 1580.38 1150.5 -364.244 1206.79 
12423300 25621.8 -17351.1 1529.75 638.667 -247.311 684.878 
10402 3
12424401 25343.4 -16955.2 1555.2 885.28 -381.893 964.139 
12423401 26523.2 -16785 1653.2 1104.15 -615.946 1264.33 
12423300 25672.8 -17606.2 1651.4 119.276 -595.97 607.788 
10402.5 3
12424401 26006.4 -17194.7 1594.29 1137.27 -410.831 1209.2 
12423401 27074.4 -17089.4 1648.29 945.504 -522.176 1080.11 
12423300 25623.4 -17705.6 1856.43 -84.6851 -170.448 190.327 
10403 3
12424401 26611.6 -17377.1 1618.38 1232.58 -371.509 1287.35 
12423401 27394.9 -17340.1 1631.25 652.64 -510.583 828.634 
12423300 25420.5 -17774.9 1983.62 -413.296 -141.148 436.734 
10403.5 3
12424401 27018.7 -17602.7 1645.86 827.417 -458.515 945.968 
12423401 27656 -17589.3 1627.29 530.742 -506.424 733.589 
12423300 25403.3 -17878.6 2002.29 -34.9884 -210.765 213.65 
10404 3
12424401 27271.4 -17799.4 1643.5 522.026 -406.324 661.521 
12423401 27825.4 -17807 1588.88 349.948 -449.823 569.916 
12423300 25526.9 -18027 2003.12 255.35 -306.671 399.062 
10404.5 3
12424401 27448.5 -18114.6 1718.38 354.25 -630.5 723.204 
12423401 28034.8 -18085.9 1619.12 418.75 -557.75 697.45 
12423300 25270.5 -17689 2010.12 -512.75 676 848.462 
10405 3
12424401 27659.1 -18342.8 1641.75 427.231 -462.728 629.797 
12423401 28284.6 -18307.1 1612.75 506.846 -448.783 676.978 
12423300 25184.4 -17650.9 2006.25 -174.696 77.3327 191.047 
10405.5 3
12424401 28079.9 -18493.1 1604.11 817.017 -291.963 867.617 
12423401 28728.6 -18326.6 1604.67 862.001 -37.7292 862.826 
12423300 25168.9 -17581.8 2000.89 -30.0701 134.169 137.498 
10406 3
12424401 28643.6 -18630.9 1571.88 1105.36 -270.125 1137.89 
12423401 29443.6 -18320.5 1544.5 1402.1 11.8736 1402.15 
12423300 25158.4 -17530.5 1997.88 -20.6155 100.545 102.636 
10406.5 3
12424401 29187.1 -18664.2 1524.5 1127.59 -69.2427 1129.72 
12423401 29957.5 -18506.6 1449.38 1066.13 -386.151 1133.91 
12423300 25240.5 -17674 1991.75 170.384 -297.718 343.026 
10407 3
12424401 29789.8 -18828.8 1458.88 1186.27 -323.819 1229.67 
12423401 30586.2 -18670.5 1382.5 1237.7 -322.589 1279.05 
12423300 25431.8 -17814.4 1992.38 376.476 -276.329 467.003 
10407.5 3
12424401 30381 -19038 1355.62 1201.73 -425.305 1274.77 
12423401 31311.6 -18837 1370.88 1474.34 -338.415 1512.68 
12423300 25811.2 -17998.4 2012.75 771.341 -373.984 857.223 
10408 3
12424401 30972.4 -19192.9 1259.75 1209.36 -316.718 1250.14 
12423401 31886.5 -18946.6 1345.38 1175.61 -224.182 1196.8 
12423300 26040 -18187.1 1998.75 467.791 -385.992 606.48 
10408.5 3
12424401 31528.9 -19372.6 1216.67 1080.61 -348.894 1135.54 
12423401 32648.7 -19184.2 1559.89 1479.94 -461.354 1550.18 
12423300 26157.1 -18138.8 1985.22 227.4 93.8781 246.016 
10409 3
12424401 32169.5 -19587.8 1312 1253.64 -421.124 1322.48 
12423401 33303.6 -19379.2 1727.88 1281.72 -381.659 1337.34 
12423300 26101.9 -18405 1969 -108.094 -520.983 532.078 
10409.5 3
12424401 32920.9 -19821.5 1541.12 1511.82 -470.322 1583.29 
12423401 33893.2 -19443.4 1724.25 1186.37 -129.024 1193.36 
12423300 26136.8 -18411 1937 70.171 -12.0724 71.2019 
10410 3
12424401 33684.1 -19988.6 1701.12 1532.63 -335.592 1568.94 
12423401 34486.9 -19563.2 1732.88 1192.02 -240.713 1216.08 
12423300 26054.2 -18473.6 1920.75 -165.663 -125.753 207.985 
10410.5 3
12424401 34229.4 -19963.8 1693.12 1097.08 50.0503 1098.22 
12423401 34992 -19684.5 1687.38 1016.35 -243.964 1045.22 
12423300 25925 -18536.9 1921 -260.06 -127.264 289.53 
10411 3
12424401 34864.9 -20020 1640 1248.55 -110.511 1253.43 
12423401 35588 -19858.9 1669.56 1170.92 -342.611 1220.02 
12423300 25987.7 -18688.9 1919.67 123.117 -298.652 323.034 
10411.5 3
12424401 35512 -20185.2 1653 1289.07 -329.183 1330.43 
12423401 36296.6 -19968.9 1645.75 1411.6 -219.096 1428.51 
12423300 25962.4 -18660.6 1911.12 -50.3818 56.3026 75.5533 
10412 3
12424401 36244.8 -20380.8 1677.33 1468.49 -391.839 1519.87 
12423401 36936.7 -20177 1696.67 1282.65 -417.084 1348.76 
12423300 25906 -18590.1 1894.89 -112.976 141.31 180.92 
10412.5 3
12424401 36894.1 -20506.8 1749.25 1268.26 -246.039 1291.9 
12423401 37561.4 -20378.8 1832.12 1220.13 -394.043 1282.18 
12423300 25877.2 -18490 1887.5 -56.1523 195.53 203.433 
10413 3
12424401 37339.5 -20660.1 1782.38 941.596 -324.26 995.865 
12423401 38125.6 -20598.2 1856.12 1192.92 -464.059 1280 
12423300 25939.4 -18425.8 1881.12 131.342 135.835 188.95 
10413.5 3
12424401 37928.2 -20770.8 1816.56 1161.19 -218.25 1181.52 
12423401 38628.7 -20779.3 1841.78 992.193 -357.166 1054.52 
12423300 26063.2 -18131.9 1911.89 244.275 579.608 628.979 
10414 3
12424401 38476.6 -20949 1812.12 1119.19 -363.719 1176.81 
12423401 39131.2 -20893.6 1863.75 1025.68 -233.248 1051.87 
12423300 25991.6 -17901.9 1959.25 -146.117 469.416 491.632 
10414.5 3
12424401 38967.8 -21166.9 1822.56 976.447 -433.179 1068.22 
12423401 39588.9 -21033.7 1810.11 909.819 -278.413 951.464 
12423300 25925.6 -17944.1 1992 -131.351 -83.9684 155.897 
10415 3
12424401 39383 -21297.3 1788.22 814.161 -255.773 853.392 
12423401 40146.4 -21260.8 1703 1093.25 -445.316 1180.46 
12423300 25860.7 -17900.7 1990.89 -127.233 85.1852 153.117 
10415.5 3
12424401 39811.4 -21533.9 1694.5 858.467 -474.031 980.648 
12423401 40562.9 -21583 1657 834.53 -645.736 1055.19 
12423300 25771.4 -17865.9 2000.5 -178.941 69.7228 192.045 
10416 3
12424401 40344.9 -21749.1 1651.78 1077.81 -434.82 1162.21 
12423401 41201.8 -21962.1 1690.22 1290.71 -765.881 1500.84 
12423300 25623.8 -17693.7 2012.67 -298.176 347.896 458.193 
10416.5 3
12424401 40739.9 -21980.6 1632.88 766.963 -449.542 889 
12423401 41607.9 -22277.2 1706 788.538 -611.92 998.118 
12423300 25463.4 -17676.6 1999.25 -311.462 33.0906 313.215 
10417 3
12424401 41310.3 -22386.7 1620.11 1152.44 -820.286 1414.56 
12423401 42164.3 -22485 1672.11 1124.16 -419.697 1199.95 
12423300 25490.4 -17747.9 2027.44 54.6857 -143.967 154.004 
10417.5 3
12424401 41869 -22755.5 1605.75 1104.08 -728.92 1323 
12423401 42476.4 -22715.5 1672 616.683 -455.534 766.687 
12423300 25620.1 -17959.8 2051.62 256.286 -418.698 490.908 
10418 3
12424401 42271.1 -22899.9 1581.25 827.418 -297.068 879.13 
12423401 42960.1 -22887.6 1649.38 995.37 -354.167 1056.5 
12423300 25807.2 -18319.9 2046.25 385.031 -740.998 835.061 
10418.5 3
12424401 42780.6 -23128.9 1555.89 1033.33 -464.531 1132.94 
12423401 43489.7 -23072.8 1675.22 1074.12 -375.563 1137.89 
12423300 25848.2 -18470.4 2038.67 83.108 -305.415 316.52 
10419 3
12424401 43219.2 -23307.5 1570.38 868.702 -353.685 937.943 
12423401 43818.9 -23290.8 1737.75 651.898 -431.628 781.84 
12423300 25842.5 -18504.5 2040.12 -11.3311 -67.4367 68.3821 
10419.5 3
12424401 43614.4 -23531.6 1591.38 780.879 -442.935 897.755 
12423401 44217.4 -23320.6 1718.5 787.549 -59.0415 789.759 
12423300 25926.5 -18496.6 2035.5 166.008 15.5632 166.736 
10420 3
12424401 44153.8 -23553.4 1597 1055.58 -42.6995 1056.45 
12423401 44680.4 -23193.8 1672.44 906.202 248.233 939.586 
12423300 26224.9 -18455.4 2027.33 583.931 80.5882 589.466 
10420.5 3
12424401 44623.4 -23665.1 1598.25 931.741 -221.588 957.727 
12423401 45133.8 -23351.5 1711 899.416 -312.941 952.303 
12423300 26635.5 -18474.4 2049.25 814.705 -37.5606 815.57 
10421 3
12424401 45119.5 -23898.6 1646.62 1014.57 -477.505 1121.32 
12423401 45658.2 -23453.6 1718.25 1072.6 -208.845 1092.74 
12423300 26904.8 -18601.2 2045.25 550.613 -259.458 608.682 
10421.5 3
12424401 45648.8 -24139.6 1675.78 1035.77 -471.488 1138.03 
12423401 46202.3 -23555.8 1690.56 1064.74 -199.908 1083.35 
12423300 26958.1 -18573.3 2045 104.425 54.6314 117.852 
10422 3
12424401 46163.5 -24457.1 1675.5 1029.44 -635.139 1209.61 
12423401 46665.8 -23542.6 1708.62 926.833 26.3056 927.207 
12423300 26881.2 -18531.4 2045 -153.722 83.9167 175.136 
10422.5 3
12424401 46701.4 -24388.8 1673.11 1091.17 138.635 1099.94 
12423401 46807 -23738.6 1698.22 286.511 -397.425 489.934 
12423300 26972.1 -18558.3 2045 184.302 -54.6822 192.243 
10423 3
12424401 47166.1 -24308.1 1663 940.649 163.265 954.712 
12423401 47034.1 -23833.2 1694.5 459.767 -191.689 498.127 
12423300 26984.9 -18563.2 2045 25.8378 -9.95277 27.6885 
10423.5 2
12423401 47339.8 -23936.5 1692 611.25 -206.5 645.189 
12423300 26994 -18613.6 2045 18.25 -100.75 102.39 
10424 1
12423300 26931.8 -18623.1 2045 -123.702 -18.8591 125.132 
10424.5 1
12423300 26907.2 -18607.4 2045 -48.433 30.9007 57.451 
10425 1
12423300 27029.9 -18676 2045 236.808 -132.347 271.282 
10425.5 1
12423300 26928.7 -18606.8 2045 -212.524 145.34 257.469 
10426 1
12423300 27006.3 -18613.4 2045 159.585 -13.4547 160.151 
