# Supplementary material for: Intrinsic group behaviour II: On the dependence of triad spatial dynamics on social and personal features; and on the effect of social interaction on small group dynamics
Source: PLoS One. 2019 Dec 3;14(12):e0225704. doi: 10.1371/journal.pone.0225704 (PMC6890182; doi:10.1371/journal.pone.0225704)
Supplement: S4 Data Set — (ZIP) [file pone.0225704.s004.zip › set_3_nint/group_traj_triad_noint/traj_3_0217_17.dat]

3 12412401 12411600 12411500 0 0 1 0 1 1 0 36.6667 10 50 1624.72 1695.16 1577.71 
10274.5 1
12411500 -7963 10179 1394 0 0 0 
10275 1
12411500 -8057.43 10075 1400.71 -329.019 -362.369 489.454 
10275.5 1
12411500 -8212.29 9730.43 1332.14 -307.867 -685.033 751.034 
10276 2
12411600 -8030.25 9997.5 1408.75 0 0 0 
12411500 -8200.25 9384.88 1333.75 24.0234 -689.728 690.146 
10276.5 2
12411600 -8237.86 9787.86 1236.14 -562.621 -568.138 799.577 
12411500 -8106.14 9006.43 1408.29 186.721 -750.886 773.753 
10277 2
12411600 -8302.25 9486 1272.5 -126.509 -593.04 606.383 
12411500 -8055.62 8834.25 1416.75 99.2492 -338.268 352.528 
10277.5 2
12411600 -8368.43 9122.57 1322.71 -129.003 -708.438 720.087 
12411500 -8075.57 8805.71 1400 -38.8819 -55.6252 67.8673 
10278 2
12411600 -8391.86 8810 1397.29 -46.3932 -618.953 620.69 
12411500 -8125.14 9093.86 1418.14 -98.1612 570.58 578.962 
10278.5 2
12411600 -8321 8593.86 1441.57 144.019 -439.315 462.319 
12411500 -8121 9167.71 1417.29 8.42044 150.116 150.352 
10279 2
12411600 -8292.43 8476.29 1447.57 61.3121 -252.299 259.642 
12411500 -8220.71 9020.14 1399.86 -213.979 -316.677 382.193 
10279.5 2
12411600 -8238.88 8254.75 1302.62 106.047 -438.685 451.32 
12411500 -8502.62 8524 1337.5 -558.239 -982.461 1129.98 
10280 2
12411600 -8168.29 7945.43 1411.14 134.97 -591.437 606.642 
12411500 -8523.43 8546.43 1383.14 -39.7774 42.8845 58.492 
10280.5 2
12411600 -8038.86 7631.86 1446.14 263.602 -638.638 690.902 
12411500 -8655.86 8336.86 1308.71 -269.712 -426.826 504.901 
10281 2
12411600 -7909.43 7299 1332 259.897 -668.388 717.139 
12411500 -8623.14 8073.71 1346.71 65.6913 -528.399 532.467 
10281.5 2
12411600 -7592.86 7186.57 1358.43 652.725 -231.811 692.666 
12411500 -8537.14 7849.57 1381.71 177.32 -462.15 495 
10282 2
12411600 -7066.88 7094.5 1331.38 998.069 -174.709 1013.24 
12411500 -8101.12 7621.88 1317.25 827.358 -432.062 933.38 
10282.5 2
12411600 -6572.29 7049.57 1271 991.161 -90.0372 995.242 
12411500 -7425 7486.71 1284.86 1354.96 -270.863 1381.77 
10283 2
12411600 -6140.75 7167.88 1293.12 895.302 245.443 928.336 
12411500 -6901.88 7358.25 1293.75 1085.32 -266.523 1117.57 
10283.5 2
12411600 -5745.57 7102.43 1283.57 776.382 -128.578 786.957 
12411500 -6499.57 7230 1268.29 790.38 -251.965 829.57 
10284 2
12411600 -5445.57 6923.71 1133.57 587.084 -349.734 683.361 
12411500 -6113.57 7159.43 1302.29 755.382 -138.105 767.902 
10284.5 3
12412401 -4032.43 6888.14 1533.29 0 0 0 
12411600 -5169.43 6745.29 1233.43 568.195 -367.137 676.487 
12411500 -5746 7185.29 1309.86 756.32 53.204 758.189 
10285 3
12412401 -3527.71 6839.43 1520.43 1055.89 -101.913 1060.79 
12411600 -4683.14 6711.14 1373.71 1017.33 -71.4286 1019.84 
12411500 -5285.14 7190.14 1378.29 964.136 10.1614 964.19 
10285.5 3
12412401 -3186.62 6803.25 1548.75 657.205 -69.7082 660.891 
12411600 -4235 6671.25 1428.38 863.474 -76.8649 866.888 
12411500 -4811 7278.12 1576.5 913.57 169.522 929.165 
10286 3
12412401 -2930.71 6736 1573.14 488.379 -128.34 504.961 
12411600 -3806 6577.43 1454.86 818.702 -179.049 838.052 
12411500 -4281.29 7215.86 1628.71 1010.91 -118.832 1017.87 
10286.5 3
12412401 -2634.43 6647.86 1598.14 607.143 -180.621 633.44 
12411600 -3399.29 6476 1493.43 833.431 -207.845 858.957 
12411500 -3833.86 7156 1675 916.862 -122.658 925.03 
10287 3
12412401 -2458.86 6613.71 1588.86 371.187 -72.1836 378.14 
12411600 -3043.29 6398.71 1517.29 752.643 -163.395 770.175 
12411500 -3471.14 6983.43 1677 766.838 -364.844 849.207 
10287.5 3
12412401 -2261.71 6520.29 1600.29 401.513 -190.282 444.32 
12411600 -2762.71 6306.71 1524.71 571.429 -187.373 601.364 
12411500 -3156.86 6860.14 1669.29 640.093 -251.091 687.58 
10288 3
12412401 -2029.14 6350.57 1587.29 438.814 -320.216 543.227 
12411600 -2523.14 6154.57 1544.14 452.022 -287.062 535.47 
12411500 -2788.14 6768.29 1683.57 695.687 -173.315 716.951 
10288.5 3
12412401 -1717.67 6127 1577.17 619.237 -444.476 762.242 
12411600 -2261.5 6064.83 1552.17 520.165 -178.406 549.909 
12411500 -2497.67 6743.67 1672.67 577.487 -48.9444 579.558 
10289 3
12412401 -1402.43 6025.29 1581.57 670.719 -216.413 704.769 
12411600 -2154.14 5829.86 1545.43 228.419 -499.949 549.659 
12411500 -2274.57 6762 1685.29 474.671 39.0071 476.271 
10289.5 3
12412401 -1045.25 5978.75 1596.88 685.563 -89.32 691.358 
12411600 -1816.12 5621.75 1552.88 648.787 -399.438 761.889 
12411500 -2039.88 6799.62 1661.88 450.473 72.2169 456.225 
10290 3
12412401 -584.857 5836 1623.57 876.939 -271.905 918.125 
12411600 -1446.14 5511.57 1584.14 704.728 -209.864 735.312 
12411500 -1644.14 6634.29 1597.86 753.776 -314.932 816.921 
10290.5 3
12412401 -152 5757.86 1618.14 894.333 -161.452 908.789 
12411600 -1106.71 5485.71 1589.43 701.299 -53.4238 703.331 
12411500 -1225.86 6349 1567.43 864.227 -589.433 1046.1 
10291 3
12412401 278.429 5692.57 1601.43 873.08 -132.425 883.066 
12411600 -682.143 5399.29 1599.14 861.2 -175.312 878.862 
12411500 -814.857 6097.71 1649.43 833.671 -509.707 977.144 
10291.5 3
12412401 688.571 5502 1606.57 802.628 -372.938 885.039 
12411600 -298 5218.14 1603.29 751.747 -354.487 831.135 
12411500 -381 5980.29 1716.71 849.036 -229.802 879.585 
10292 3
12412401 1163.75 5285.25 1633.38 940.948 -429.208 1034.22 
12411600 174.875 5060.62 1616.88 936.386 -311.917 986.971 
12411500 -47.5 5760.62 1719.25 660.396 -434.972 790.774 
10292.5 3
12412401 1697 5034.14 1642 1049.7 -494.305 1160.27 
12411600 698.429 4817.86 1606.29 1030.62 -477.889 1136.02 
12411500 234.857 5498.71 1713.14 555.821 -515.572 758.124 
10293 3
12412401 2031.43 4682.14 1622.71 705.546 -742.616 1024.34 
12411600 1116.29 4566.29 1583.57 881.555 -530.741 1028.99 
12411500 552.571 5231 1712.14 670.283 -564.798 876.514 
10293.5 3
12412401 2394.12 4387.12 1601.38 722.503 -587.685 931.335 
12411600 1528.75 4224.75 1570.88 821.642 -680.35 1066.76 
12411500 909 4829.62 1732.38 710.017 -799.552 1069.3 
10294 3
12412401 2688.43 3997.14 1579.57 562.722 -745.664 934.168 
12411600 1908.14 3942.14 1542 725.417 -540.358 904.553 
12411500 1345.29 4530.29 1735.14 834.198 -572.35 1011.67 
10294.5 3
12412401 2987.71 3656 1579.43 615.814 -701.94 933.781 
12411600 2311.14 3727.86 1557 829.218 -440.917 939.154 
12411500 1793.71 4368 1706.86 922.693 -333.921 981.257 
10295 3
12412401 3266.43 3381.57 1570.29 590.496 -581.416 828.692 
12411600 2609.29 3477.29 1557.29 631.659 -530.872 825.117 
12411500 2302.29 4230.71 1675.86 1077.48 -290.86 1116.05 
10295.5 3
12412401 3617.29 3038.86 1555.43 720.446 -703.725 1007.11 
12411600 2892.43 3163.71 1550 581.402 -643.884 867.534 
12411500 2688.86 3998.14 1689 793.781 -477.559 926.365 
10296 3
12412401 3944.62 2667.62 1525 619.961 -703.091 937.384 
12411600 3218.38 2741.25 1551.25 617.323 -800.122 1010.59 
12411500 3074.88 3696.88 1678.25 731.094 -570.583 927.396 
10296.5 3
12412401 4291 2245.14 1487.43 676.514 -825.16 1067.03 
12411600 3499.71 2418 1555.43 549.491 -631.348 836.983 
12411500 3251.71 3360.71 1673.86 345.389 -656.564 741.869 
10297 3
12412401 4700.38 1743.38 1447.38 842.335 -1032.44 1332.47 
12411600 3871.38 2064.5 1528.12 764.734 -727.366 1055.41 
12411500 3482 2859 1652.75 473.839 -1032.33 1135.89 
10297.5 3
12412401 5148.29 1277.14 1444.86 908.541 -945.704 1311.41 
12411600 4250 1576.14 1511.29 768.002 -990.582 1253.43 
12411500 3601 2369.43 1645.43 241.379 -993.045 1021.96 
10298 3
12412401 5520.88 876.5 1486.38 739.264 -794.926 1085.55 
12411600 4683.25 1145.12 1522.38 859.623 -855.194 1212.56 
12411500 3853.5 1898.12 1615.88 500.992 -935.126 1060.87 
10298.5 3
12412401 5893.38 573.625 1535.62 708.175 -575.808 912.725 
12411600 5097 734.75 1521.25 786.597 -780.181 1107.89 
12411500 4140.62 1409.75 1615 545.865 -928.47 1077.04 
10299 3
12412401 6329.43 295.857 1516.71 841.802 -536.231 998.086 
12411600 5388 403.857 1507.57 561.776 -638.789 850.673 
12411500 4633.43 1019.57 1641.14 951.358 -753.24 1213.45 
10299.5 3
12412401 6693.57 25.8571 1520 791.615 -586.957 985.481 
12411600 5778.71 147.714 1505.43 849.379 -556.832 1015.63 
12411500 5176.29 683.429 1657.57 1180.12 -730.745 1388.05 
10300 3
12412401 7121.75 -224.75 1543.5 854.648 -500.214 990.271 
12411600 6172.5 -247.125 1499.75 785.999 -788.102 1113.06 
12411500 5594.25 428.625 1663.88 834.26 -508.59 977.064 
10300.5 3
12412401 7712.29 -641.857 1589.86 1153.39 -814.662 1412.08 
12411600 6627 -618 1505.57 887.695 -724.365 1145.73 
12411500 6109.71 196.571 1650.86 1006.77 -453.23 1104.08 
10301 3
12412401 8267.25 -944.625 1586.25 1127.98 -615.382 1284.92 
12411600 7029.5 -998.875 1532.25 818.089 -774.136 1126.3 
12411500 6580.62 -125.75 1652 957.136 -655.125 1159.87 
10301.5 3
12412401 8550.12 -1356.38 1602.38 540.87 -787.285 955.174 
12411600 7519.75 -1409.75 1545.75 937.38 -785.612 1223.06 
12411500 7099.62 -369 1655.88 992.352 -465.105 1095.94 
10302 3
12412401 8912.12 -1583.88 1601.12 725.451 -455.912 856.817 
12411600 8043.12 -1833.5 1564.5 1048.85 -849.198 1349.53 
12411500 7601.12 -699.25 1648.12 1005.01 -661.824 1203.35 
10302.5 3
12412401 9182.12 -2011.88 1629 527.344 -835.938 988.374 
12411600 8558.62 -2201.25 1593.75 1006.84 -718.262 1236.78 
12411500 8184.75 -1294.75 1676.25 1139.89 -1163.09 1628.53 
10303 3
12412401 9482.12 -2327.75 1605.38 606.061 -638.131 880.069 
12411600 8882.38 -2460.88 1623.88 654.04 -524.495 838.37 
12411500 8669 -1655.25 1698.38 978.283 -728.283 1219.6 
10303.5 3
12412401 9862.75 -2599.62 1578.75 775.204 -553.717 952.651 
12411600 9266.12 -2775.12 1609 781.568 -640.02 1010.19 
12411500 9159.75 -1955 1716.62 999.491 -610.489 1171.19 
10304 3
12412401 10273.6 -2851.75 1555 815.228 -500.248 956.475 
12411600 9647.5 -3116 1592.88 756.696 -676.339 1014.9 
12411500 9745.25 -2230.12 1731.25 1161.71 -545.883 1283.57 
10304.5 3
12412401 10690.1 -3201.38 1525.5 821.499 -689.596 1072.57 
12411600 10100.8 -3540.5 1601.88 893.984 -837.278 1224.84 
12411500 10303.6 -2497.38 1712.5 1101.33 -527.12 1220.98 
10305 3
12412401 10939.3 -3493.67 1520 502.436 -589.298 774.412 
12411600 10347 -3830.67 1558.22 496.472 -585.013 767.284 
12411500 10672.7 -2771.78 1669.44 744.036 -553.231 927.175 
10305.5 3
12412401 11219.6 -3715.2 1508.7 585.108 -462.491 745.821 
12411600 10506.6 -4099.1 1521.1 333.194 -560.404 651.974 
12411500 10955.1 -3039.6 1637.6 589.631 -559.128 812.582 
10306 3
12412401 11591.1 -4184.7 1549.3 741.517 -937.126 1195.01 
12411600 10842.5 -4542 1492 670.459 -884.032 1109.52 
12411500 11268.5 -3316.3 1653.6 625.549 -552.295 834.471 
10306.5 3
12412401 12013.4 -4494.22 1533.22 853.221 -625.297 1057.82 
12411600 11269.3 -4929.22 1501.22 862.29 -782.267 1164.25 
12411500 11640.7 -3754.44 1659.33 751.852 -885.14 1161.36 
10307 3
12412401 12520.2 -4821.25 1528 1015.64 -655.366 1208.73 
12411600 11803.6 -5363.62 1510.62 1070.72 -870.547 1379.96 
12411500 12125.5 -4235 1658.25 971.61 -963.037 1368.02 
10307.5 2
12411600 12279.1 -5752.12 1524.75 980.412 -801.031 1266.04 
12411500 12406.4 -4563 1677 579.124 -676.289 890.365 
10308 2
12411600 12745.4 -6201 1537.56 889.923 -856.632 1235.22 
12411500 12851.2 -5041.89 1674.44 848.945 -913.91 1247.37 
10308.5 2
12411600 13036.2 -6527.62 1546.75 563.577 -632.994 847.526 
12411500 13148.8 -5408.88 1711.75 576.604 -711.213 915.586 
10309 2
12411600 13370.6 -6783.86 1547.86 692.177 -530.501 872.09 
12411500 13442.4 -5817 1723.29 608.03 -844.979 1041 
10309.5 2
12411600 13708.1 -6966.38 1542.62 691.708 -374.012 786.349 
12411500 13756.5 -6172.12 1697 643.589 -727.715 971.481 
10310 2
12411600 14049.5 -7300.25 1527.88 652.725 -638.384 913.008 
12411500 14103.8 -6586.38 1659.38 663.958 -792.065 1033.54 
10310.5 2
12411600 14444.2 -7734.12 1515.12 794.266 -872.988 1180.24 
12411500 14440.6 -6877.88 1635.25 677.817 -586.519 896.348 
10311 2
12411600 14802.6 -8244.88 1561.88 729.888 -1040.22 1270.75 
12411500 14741.6 -7268 1636.62 613.035 -794.552 1003.56 
10311.5 2
12411600 15202.4 -8735.25 1565.38 812.5 -996.697 1285.91 
12411500 15218.1 -7848.38 1659.12 968.496 -1179.62 1526.27 
10312 2
12411600 15567.1 -9238.5 1586.75 704.151 -971.525 1199.87 
12411500 15511 -8363.25 1725.75 565.396 -993.967 1143.52 
10312.5 2
12411600 15923 -9716.25 1629.25 730.749 -981.006 1223.26 
12411500 15827.9 -8605 1770.62 650.667 -496.407 818.405 
10313 2
12411600 16251.5 -9993 1611.5 657 -553.5 859.076 
12411500 16146.5 -8986.25 1725.75 637.25 -762.5 993.727 
10313.5 2
12411600 16585.6 -10490.8 1587.5 661.634 -985.644 1187.12 
12411500 16519.4 -9722 1749.75 738.366 -1456.93 1633.35 
10314 2
12411600 16931.9 -11022.8 1559.75 685.644 -1053.47 1256.94 
12411500 16864.2 -10274.8 1776.38 682.921 -1094.55 1290.13 
10314.5 2
12411600 17252.6 -11443.4 1567.62 658.624 -863.706 1086.17 
12411500 17054.2 -10591.9 1734.62 390.144 -651.181 759.11 
10315 2
12411600 17624.4 -11793.4 1565.75 736.139 -693.069 1011.06 
12411500 17407.4 -10997.1 1711.75 699.257 -802.475 1064.39 
10315.5 2
12411600 18356.8 -12205.2 1530.75 1461.83 -822.106 1677.14 
12411500 17817.4 -11419.8 1709.12 818.363 -843.563 1175.29 
10316 2
12411600 18899.6 -12555.8 1503.12 1105.65 -713.849 1316.07 
12411500 18255.6 -11686.2 1679 892.566 -542.77 1044.64 
10316.5 2
12411600 19295.1 -12835.8 1502 777.014 -550.098 952.029 
12411500 19213 -12054.4 1645 1880.89 -723.232 2015.15 
10317 2
12411600 19728.1 -13009.9 1508.25 866 -348.25 933.399 
12411500 19801.9 -12191.8 1641.88 1177.75 -274.75 1209.37 
10317.5 2
12411600 20196.4 -13217.6 1567.89 934.769 -414.532 1022.56 
12411500 20189.2 -12337.4 1659.33 773.148 -290.807 826.031 
10318 2
12411600 20668.9 -13471.1 1560.57 960.188 -515.421 1089.78 
12411500 20629.9 -12615.3 1669 895.599 -564.718 1058.78 
10318.5 2
12411600 21149.3 -13646 1589.11 951.438 -346.252 1012.48 
12411500 21093.9 -12930.4 1689.89 918.875 -624.077 1110.77 
10319 2
12411600 21658.4 -13828.2 1589.25 977.047 -349.808 1037.78 
12411500 21517 -13197 1737.38 812.113 -511.623 959.837 
10319.5 2
12411600 22103.5 -14021.4 1552 957.258 -415.323 1043.47 
12411500 21963.5 -13396.2 1716.5 960.215 -428.495 1051.48 
10320 2
12411600 22703.4 -14324.6 1503.78 1192.73 -602.745 1336.38 
12411500 22464.3 -13614.8 1656.78 995.693 -434.449 1086.35 
10320.5 2
12411600 23257.9 -14589.9 1472.88 1097.88 -525.385 1217.12 
12411500 23003 -13886.5 1602.88 1066.67 -538.064 1194.69 
10321 2
12411600 23869.7 -14790.6 1511.11 1218.71 -399.762 1282.6 
12411500 23620.4 -14134.6 1625 1229.97 -494.135 1325.52 
10321.5 2
12411600 24467.1 -14991 1556.11 1140.16 -382.528 1202.62 
12411500 24210.3 -14360.9 1675.56 1125.74 -431.934 1205.76 
10322 2
12411600 24951 -15142 1585.62 997.709 -311.34 1045.16 
12411500 24771.5 -14560.4 1690.62 1157.04 -411.312 1227.98 
10322.5 2
12411600 25394.8 -15275.9 1592.62 954.301 -287.903 996.784 
12411500 25231.9 -14660.9 1698.5 990.054 -216.129 1013.37 
10323 2
12411600 25710.4 -15399.8 1578.11 619.009 -242.947 664.977 
12411500 25611.1 -14707.8 1686.78 743.6 -91.9662 749.266 
10323.5 2
12411600 26243.4 -15646.4 1550.5 1072.29 -496.171 1181.53 
12411500 25991.9 -14927.6 1659.25 766.125 -442.349 884.658 
10324 2
12411600 27022 -16027 1541.78 1480.28 -723.622 1647.68 
12411500 26535.6 -15233.7 1611.78 1033.61 -581.828 1186.12 
10324.5 2
12411600 27747.8 -16275 1554.75 1371.93 -468.809 1449.82 
12411500 27084.5 -15480.1 1591.62 1037.7 -465.895 1137.49 
10325 2
12411600 28240.8 -16458 1611.75 997.976 -370.445 1064.51 
12411500 27705.2 -15598.4 1589.88 1256.58 -239.372 1279.18 
10325.5 2
12411600 28769.8 -16600.6 1614.25 1079.59 -291.071 1118.14 
12411500 28214 -15732.2 1656.38 1038.27 -273.214 1073.61 
10326 2
12411600 29288.9 -16709.1 1592 1021.9 -213.583 1043.98 
12411500 28784.8 -15862.1 1789.25 1123.52 -255.659 1152.24 
10326.5 2
12411600 29730 -16801.7 1563.57 940.565 -197.419 961.06 
12411500 29287.9 -16043.6 1778.57 1072.72 -386.879 1140.36 
10327 2
12411600 30263.3 -16889.4 1542.56 1062.42 -174.761 1076.69 
12411500 29804 -16180.2 1768.11 1028.17 -272.213 1063.6 
10327.5 2
12411600 30777 -17008.5 1516.25 999.351 -231.626 1025.84 
12411500 30315.5 -16377.4 1746.88 995.136 -383.566 1066.5 
10328 2
12411600 31258.2 -17150 1478.38 986.168 -289.959 1027.91 
12411500 30833.1 -16460.5 1689.38 1060.71 -170.338 1074.3 
10328.5 2
12411600 31741.6 -17345.2 1453.88 966.75 -390.5 1042.64 
12411500 31347.9 -16643.8 1637.38 1029.5 -366.5 1092.79 
10329 2
12411600 32537.4 -17652 1479.62 1610.83 -620.951 1726.37 
12411500 31938.2 -16803.4 1557.25 1195.09 -323.128 1238 
10329.5 2
12411600 33216.6 -17872.4 1515.25 1383.4 -448.829 1454.39 
12411500 32646.6 -16958.6 1638 1442.72 -316.191 1476.96 
10330 2
12411600 33702.9 -17978.1 1526.62 976.406 -212.349 999.23 
12411500 33388.5 -17126.4 1612.12 1489.71 -336.847 1527.32 
10330.5 2
12411600 34200 -18160.2 1536.78 965.291 -353.587 1028.01 
12411500 33917 -17158.7 1626.33 1026.21 -62.7023 1028.13 
10331 2
12411600 34703.4 -18345.4 1564 1012.93 -372.649 1079.31 
12411500 34459.7 -17332 1652.29 1091.98 -348.759 1146.32 
10331.5 2
12411600 35100.6 -18462.4 1595.62 813.927 -239.644 848.473 
12411500 35066.9 -17417.5 1658 1244.18 -175.205 1256.46 
10332 2
12411600 35519.5 -18663.4 1600.88 854.847 -410.204 948.172 
12411500 35587.5 -17605.4 1673.75 1062.5 -383.418 1129.56 
10332.5 2
12411600 36126.2 -18806.2 1577.88 1225.76 -288.636 1259.28 
12411500 36076.2 -17694.6 1651.25 987.374 -180.303 1003.7 
10333 2
12411600 36650.5 -19037.9 1540.5 1038.12 -458.663 1134.93 
12411500 36552.1 -17953.5 1643.75 942.327 -512.624 1072.74 
10333.5 2
12411600 37222 -19281 1508.56 1082.39 -460.464 1176.26 
12411500 37064.4 -18291.3 1635.33 970.302 -639.836 1162.27 
10334 2
12411600 37798.8 -19554.9 1540.12 1107.01 -525.672 1225.48 
12411500 37564.5 -18660 1642.25 959.8 -707.614 1192.45 
10334.5 2
12411600 38357.8 -19791.4 1647.62 1145.49 -484.631 1243.79 
12411500 38066.9 -18993.1 1649.5 1029.46 -682.633 1235.22 
10335 2
12411600 38837.2 -20023.5 1644.62 982.582 -475.666 1091.66 
12411500 38620.1 -19252.6 1636.62 1133.71 -531.762 1252.22 
10335.5 2
12411600 39377 -20231.8 1639.25 1088.21 -419.859 1166.39 
12411500 39123.4 -19456.6 1635.5 1014.62 -411.29 1094.81 
10336 2
12411600 39834.1 -20454.5 1611.88 925.354 -450.911 1029.37 
12411500 39667.9 -19627.1 1635.38 1102.23 -345.142 1155 
10336.5 2
12411600 40458.4 -20735 1595.12 1268.8 -570.122 1391 
12411500 40211.8 -19753.1 1606.12 1105.44 -256.098 1134.71 
10337 2
12411600 41113.3 -21010.2 1579.11 1261.96 -530.293 1368.85 
12411500 40883.4 -20107.8 1576.67 1294.21 -683.339 1463.53 
10337.5 2
12411600 41662 -21330.1 1611.43 1084.32 -632.254 1255.19 
12411500 41387.7 -20431.7 1641.14 996.581 -640.191 1184.49 
10338 2
12411600 42099 -21470.9 1599 910.417 -293.192 956.462 
12411500 41925.9 -20741.4 1747.12 1121.17 -645.126 1293.52 
10338.5 2
12411600 42646.6 -21562.3 1601.56 1046.95 -174.873 1061.46 
12411500 42631.7 -20821.3 1765.44 1349.51 -152.884 1358.14 
10339 2
12411600 43288.5 -21685.8 1538.75 1256.25 -241.52 1279.26 
12411500 43267.4 -20923.2 1787.88 1244.05 -199.446 1259.93 
10339.5 2
12411600 43869 -21853.8 1483.75 1168.01 -338.028 1215.94 
12411500 43774.5 -21125.8 1820.5 1020.37 -407.445 1098.71 
10340 2
12411600 44391.5 -22102.5 1514.38 1059.84 -504.564 1173.81 
12411500 44319 -21286 1667.25 1104.46 -325.051 1151.3 
10340.5 2
12411600 44951.4 -22441.6 1535.5 1156.77 -700.671 1352.42 
12411500 44921.4 -21587.4 1654.75 1244.58 -622.676 1391.65 
10341 2
12411600 45463.2 -22442 1560.88 1057.59 -0.774793 1057.59 
12411500 45566.1 -21824.4 1677.38 1332.13 -489.669 1419.27 
10341.5 2
12411600 45984 -22642.4 1582.89 1015.11 -390.73 1087.71 
12411500 46039.9 -22049.7 1728.44 923.516 -439.165 1022.62 
10342 2
12411600 46458.4 -22903.4 1564.12 921.117 -506.661 1051.27 
12411500 46486.2 -22291.2 1780.25 866.721 -469.094 985.522 
10342.5 2
12411600 46716.6 -23024.6 1564.12 509.369 -239.152 562.717 
12411500 46929.5 -22534.4 1769 874.26 -479.536 997.139 
10343 2
12411600 46958.2 -23226.5 1565 482.285 -402.944 628.461 
12411500 47349.2 -22842.8 1758.38 837.824 -615.519 1039.62 
