# Supplementary material for: Intrinsic group behaviour II: On the dependence of triad spatial dynamics on social and personal features; and on the effect of social interaction on small group dynamics
Source: PLoS One. 2019 Dec 3;14(12):e0225704. doi: 10.1371/journal.pone.0225704 (PMC6890182; doi:10.1371/journal.pone.0225704)
Supplement: S4 Data Set — (ZIP) [file pone.0225704.s004.zip › set_3_nint/group_traj_triad_noint/traj_3_0217_16.dat]

3 12334601 12332900 12334001 0 0 1 0 1 1 0 16.6667 0 40 1435.5 1653.78 1019.28 
9809 1
12332900 24663 -16782 1126.5 0 0 0 
9809.5 1
12332900 24583.4 -16713.2 1095.5 -172.722 149.132 228.196 
9810 1
12332900 24533 -16722.9 1041 -101.155 -19.2915 102.978 
9810.5 1
12332900 24456.6 -16727.9 1037 -155.55 -10.2197 155.885 
9811 1
12332900 24368.6 -16824.9 1058.43 -174.364 -192.044 259.391 
9811.5 1
12332900 24315.4 -16853.4 1081.88 -107.685 -57.7285 122.183 
9812 1
12332900 24001.5 -17044.6 1131.62 -585.588 -356.81 685.73 
9812.5 1
12332900 23652.7 -17293.6 1146.14 -720.632 -514.352 885.363 
9813 1
12332900 23408.6 -17083.1 1151.62 -490.139 422.583 647.158 
9813.5 1
12332900 23155 -16741.1 1137.62 -495.361 667.969 831.604 
9814 1
12332900 22984.6 -16419 1189.43 -341.54 645.541 730.324 
9814.5 1
12332900 22705.6 -16257.4 1203.38 -581.138 336.719 671.641 
9815 1
12332900 22620.4 -16021.9 1422.86 -176.756 488.626 519.614 
9815.5 1
12332900 22533.4 -15722.2 1604 -174.806 601.621 626.502 
9816 1
12332900 22314.9 -15569.5 1532.12 -419.386 293.186 511.706 
9816.5 1
12332900 21989.4 -15403 1478.14 -662.824 339.104 744.531 
9817 1
12332900 21628.8 -15147.8 1478.62 -724.254 512.55 887.272 
9817.5 1
12332900 21241.8 -14928.1 1518.5 -751.456 426.456 864.032 
9818 1
12332900 20885.5 -14598.4 1556.12 -697.162 645.303 949.975 
9818.5 1
12332900 20579.6 -14416 1594.62 -606.895 361.855 706.584 
9819 1
12332900 20203 -14228 1588 -760.859 379.798 850.384 
9819.5 2
12334001 15092 -9090 1109 0 0 0 
12332900 19855.2 -13985 1612.25 -689.98 482.143 841.745 
9820 2
12334001 15179.7 -9216.71 1106.14 330.997 -478.167 581.552 
12332900 19452.4 -13763.6 1609.86 -825.454 453.747 941.945 
9820.5 2
12334001 15464.2 -9641 1098.75 589.101 -878.438 1057.68 
12332900 19145.8 -13486.9 1598.38 -634.945 572.87 855.182 
9821 2
12334001 15941.8 -10057.9 1104.12 914.751 -798.611 1214.31 
12332900 18914 -13200.2 1576.75 -443.966 549.09 706.12 
9821.5 2
12334001 16347.6 -10493.8 1134.38 800.542 -859.714 1174.72 
12332900 18589 -12955.4 1572.62 -641.026 482.988 802.615 
9822 2
12334001 16643.9 -10728 1122 609.531 -481.996 777.077 
12332900 18217.1 -12693.7 1562.29 -765.138 538.397 935.579 
9822.5 2
12334001 17040.9 -11086.7 1105 789.328 -713.055 1063.71 
12332900 17816.3 -12512 1526.78 -796.838 361.261 874.906 
9823 2
12334001 17291.6 -11452.3 1087 504.391 -735.652 891.961 
12332900 17377.6 -12213.6 1469.71 -882.821 600.46 1067.67 
9823.5 2
12334001 17456.4 -11715.3 1077.67 331.07 -528.208 623.387 
12332900 16763.9 -11894.1 1498 -1232.29 641.487 1389.26 
9824 1
12332900 16461.1 -11522.8 1577.88 -570.177 699.362 902.335 
9824.5 1
12332900 16155.3 -11254.8 1578.11 -645.13 565.342 857.791 
9824 1
12334001 17105 -11695.2 1071.5 -746.167 42.8167 747.394 
9825 2
12334001 15369 -11212 1589.38 -1623.95 451.98 1685.67 
12332900 15984.8 -11112.9 1560.5 -350.892 291.93 456.451 
9825.5 2
12334001 15092.6 -10896.6 1635.4 -602.179 687.146 913.668 
12332900 15795.9 -10737.4 1642.3 -371.85 739.173 827.436 
9826 2
12334001 14810.1 -10570.4 1627.11 -566.11 653.618 864.695 
12332900 15392.1 -10353.2 1685 -809.196 769.895 1116.93 
9826.5 3
12334601 15492.7 -9001.33 995.333 0 0 0 
12334001 14540.8 -10323.9 1636.89 -551.913 505.237 748.246 
12332900 15011.3 -10028.8 1663.56 -780.282 664.845 1025.11 
9827 3
12334601 15182.6 -9149.89 1043.22 -703.2 -336.861 779.721 
12334001 14605.4 -10317.2 1630 123.646 12.747 124.301 
12332900 14638.8 -9608.56 1644 -712.343 803.484 1073.79 
9827.5 2
12334601 14927.1 -9151.5 1126.5 -518.115 -3.26797 518.125 
12332900 14338.2 -9096.5 1604.75 -609.59 1038.65 1204.32 
9828 2
12334601 14696.9 -8948.33 1122.67 -469.87 414.626 626.651 
12332900 14203.3 -8696.33 1592.44 -275.34 816.667 861.833 
9828.5 2
12334601 14504.3 -8811.22 1109.44 -371.729 264.693 456.339 
12332900 14123.6 -8445.56 1574.44 -154.011 484.127 508.034 
9829 2
12334601 13690 -8891.12 1372.62 -1655.15 -162.404 1663.1 
12332900 13836.6 -7879.5 1567.12 -583.192 1150.52 1289.89 
9829.5 2
12334601 13239.1 -8641.78 1544.11 -931.589 515.18 1064.55 
12332900 13481.1 -7450.78 1564.67 -734.533 885.79 1150.72 
9830 2
12334601 12672.2 -9178.38 1663.62 -1098.57 -1039.92 1512.71 
12332900 13097.2 -6993.62 1575.75 -743.917 885.955 1156.86 
9830.5 2
12334601 12490.1 -9051.25 1784 -365.713 255.271 445.992 
12332900 12893.6 -6797.88 1586 -408.886 393.072 567.18 
9831 2
12334601 12365.8 -8911.25 1823.62 -253.31 285.132 381.4 
12332900 12510.2 -6146.75 1615.88 -780.804 1326.12 1538.91 
9831.5 2
12334601 12298.2 -9022.62 1993.88 -133.399 -220.109 257.378 
12332900 11953.1 -6047.62 1605.38 -1101.04 195.899 1118.33 
9832 2
12334601 12462.6 -9308.43 2021 326.683 -568.198 655.416 
12332900 11803 -5494.71 1597.71 -298.459 1099.23 1139.02 
9832.5 2
12334601 12408.4 -9265.38 1995.62 -109.932 87.3298 140.398 
12332900 11287.6 -5042.5 1587.62 -1045.39 917.27 1390.76 
9833 2
12334601 12295.6 -9123.62 2068.38 -217.664 273.649 349.659 
12332900 10818.5 -4718.25 1558.88 -905.647 625.965 1100.92 
9833.5 2
12334601 12280.2 -9069.88 2117.38 -29.5106 103.167 107.305 
12332900 10534.5 -4422.25 1552.88 -545.106 568.138 787.351 
9834 2
12334601 12384.9 -9151.43 2102.86 218.387 -170.258 276.912 
12332900 10216.3 -4049.57 1556.43 -664.33 778.035 1023.07 
9834.5 2
12334601 12397.3 -9385.33 2036.44 25.7773 -483.274 483.961 
12332900 9913.67 -3719.89 1628.56 -625.246 681.162 924.616 
9835 2
12334601 12167.8 -9324.75 2079 -443.211 116.956 458.383 
12332900 9594.38 -3486.75 1627.5 -616.393 450.075 763.222 
9835.5 2
12334601 12131.8 -9207.75 2132.88 -71.4286 232.143 242.883 
12332900 9250.25 -3175 1668.5 -682.788 618.552 921.306 
9836 2
12334601 12033.4 -9179.75 2147 -202.835 57.732 210.891 
12332900 8916.38 -2822 1641.62 -688.402 727.835 1001.82 
9836.5 2
12334601 12129.6 -9047.88 2155.75 195.233 267.495 331.164 
12332900 8633.25 -2392.62 1645.5 -574.29 870.943 1043.24 
9837 2
12334601 12187.4 -9041 2146.25 116.197 13.833 117.018 
12332900 8311 -2034.12 1641.12 -648.39 721.328 969.909 
9837.5 2
12334601 12552.1 -9080 2124.62 713.796 -76.3209 717.865 
12332900 7884.12 -1726.12 1640.38 -835.372 602.74 1030.12 
9838 2
12334601 12601.8 -9025.62 2085 99.6486 109.187 147.823 
12332900 7583.88 -1276.75 1616.12 -602.912 902.359 1085.24 
9838.5 2
12334601 12525 -8891.86 2066.71 -156.314 272.44 314.098 
12332900 7250.43 -916.429 1603 -679.117 733.852 999.869 
9839 2
12334601 12316.6 -8752.5 2103.12 -431.418 288.524 519.007 
12332900 6981.25 -557.25 1587.25 -557.306 743.641 929.296 
9839.5 2
12334601 12253.1 -8714.88 2109.88 -122.115 72.3558 141.942 
12332900 6754.25 -74.875 1596.5 -436.538 927.644 1025.23 
9840 2
12334601 12200.1 -8875.5 2110 -109.278 -331.186 348.749 
12332900 6567.88 299.75 1547.12 -384.278 772.423 862.732 
9840.5 2
12334601 12392 -8777.12 2087.38 378.452 194.034 425.294 
12332900 6193.12 690.625 1559.75 -739.152 770.957 1068.04 
9841 2
12334601 12542.1 -8858.22 2075.89 289.231 -156.257 328.741 
12332900 5844.22 1073.56 1516.11 -672.26 737.824 998.157 
9841.5 2
12334601 12605.2 -9124.62 2068.38 125.525 -529.628 544.3 
12332900 5540.62 1294 1463.25 -603.573 438.259 745.903 
9842 2
12334601 12596.9 -9370.38 2057.38 -17.5577 -515.199 515.498 
12332900 5227.88 1538.12 1465.12 -655.66 511.792 831.758 
9842.5 2
12334601 12627.2 -9505.12 2049.12 61.4879 -272.773 279.618 
12332900 4822.88 1746 1466.5 -819.838 420.8 921.524 
9843 2
12334601 12700.1 -9629.62 2019.12 141.505 -241.748 280.117 
12332900 4420.25 2040.75 1452.12 -781.796 572.33 968.9 
9843.5 2
12334601 12658.6 -9768.89 1975.22 -82.4791 -276.317 288.364 
12332900 4052.89 2401.56 1461.56 -728.891 715.884 1021.65 
9844 2
12334601 12514.5 -9567.5 1927.5 -284.133 397.217 488.378 
12332900 3766.25 2727.12 1528 -565.363 642.149 855.564 
9844.5 2
12334601 12400.9 -9481.78 1885.44 -226.769 171.102 284.077 
12332900 3431.56 2975.56 1556.89 -668.053 495.869 831.974 
9845 2
12334601 12225 -9409.5 1891.25 -348.986 143.408 377.302 
12332900 3055.75 3223 1535 -745.646 490.961 892.766 
9845.5 2
12334601 12141.9 -9367.29 1952.43 -170.725 86.6823 191.47 
12332900 2814.57 3427.86 1563.14 -495.233 420.651 649.772 
9846 2
12334601 12211.1 -9632 1904.62 141.942 -542.447 560.711 
12332900 2439.88 3555.12 1599.62 -767.821 260.795 810.902 
9846.5 2
12334601 12269.6 -9663.62 1891.5 112.5 -60.8173 127.887 
12332900 2140.25 3734 1595.38 -576.202 343.99 671.072 
9847 2
12334601 12253.1 -9513 1885.12 -32.9341 300.649 302.447 
12332900 1706.25 3867.88 1649.12 -866.267 267.216 906.545 
9847.5 2
12334601 12242.9 -9336.38 1886.38 -20.8333 358.994 359.598 
12332900 1256.25 3866.25 1664.25 -914.634 -3.30285 914.64 
9848 2
12334601 12346.1 -9246.5 1919 202.451 176.225 268.406 
12332900 849.75 3986.62 1669.75 -797.059 236.029 831.272 
9848.5 2
12334601 12354.9 -9205.38 1987.38 16.7946 78.9347 80.7016 
12332900 336.5 4079 1659.5 -985.125 177.303 1000.95 
9849 2
12334601 12337 -9221.43 1985.71 -37.8708 -34.0118 50.9018 
12332900 -23 4103.57 1640 -761.653 52.0581 763.43 
9849.5 2
12334601 12285.2 -9485.44 1977.78 -105.239 -536.618 546.84 
12332900 -377.778 4154.89 1647.89 -721.093 104.304 728.598 
9850 2
12334601 12265.1 -9679.88 1963.75 -38.8728 -376.075 378.078 
12332900 -643.75 4336.5 1627.25 -514.453 351.279 622.944 
9850.5 2
12334601 12330.2 -9852.38 1951.25 130.773 -346.386 370.249 
12332900 -863.625 4603.75 1625 -441.516 536.647 694.929 
9851 2
12334601 12310.5 -9759.5 1939.12 -37.9808 178.606 182.599 
12332900 -1126.12 4730.25 1632.25 -504.808 243.269 560.367 
9851.5 2
12334601 12410.6 -9665.88 1919.88 200.25 187.25 274.158 
12332900 -1400 4869.75 1633.88 -547.75 279 614.712 
9852 2
12334601 12452.5 -9439.75 1896.5 84.7672 457.743 465.526 
12332900 -1681.75 5149.62 1623.38 -570.344 566.549 803.909 
9852.5 2
12334601 12611.2 -9224 1914.62 317.5 431.5 535.722 
12332900 -2276.88 5487.25 1589.62 -1190.25 675.25 1368.45 
9853 2
12334601 12612.5 -9205.38 1932 2.47525 36.8812 36.9642 
12332900 -2966.25 5311.62 1614.12 -1365.1 -347.772 1408.7 
9853.5 2
12334601 12582.5 -9136.88 1903.25 -62.2407 142.116 155.148 
12332900 -3804.88 4858.12 1771.25 -1739.89 -940.871 1977.99 
9854 2
12334601 12685.4 -9083.38 1894.38 209.096 108.74 235.68 
12332900 -4397.88 4915.75 1776.5 -1205.28 117.124 1210.96 
9854.5 2
12334601 12727.1 -9063.88 1892.38 80.7544 37.7176 89.1285 
12332900 -4794.5 5150.25 1501.12 -767.166 453.578 891.222 
9855 2
12334601 12785.3 -9126.57 1889.29 122.186 -131.715 179.662 
12332900 -5414.14 5316 1068.14 -1301.77 348.214 1347.54 
9855.5 2
12334601 12845.5 -9228.75 1884.38 123.138 -208.954 242.538 
12332900 -5965.75 5411.62 1209.12 -1128.03 195.552 1144.86 
9856 2
12334601 12688.6 -9350.12 1870.62 -309.418 -239.398 391.218 
12332900 -6340.12 5363.12 1380.38 -738.412 -95.6607 744.583 
9856.5 2
12334601 12486.9 -9341 1879.25 -409.229 18.5091 409.648 
12332900 -6694.38 5432.62 1259.25 -718.56 140.974 732.258 
9857 2
12334601 12365.1 -9329.12 1947 -240.138 23.4221 241.278 
12332900 -7043.5 5538.88 1409.25 -688.609 209.566 719.792 
9857.5 2
12334601 12262.5 -9187.5 1986.12 -207.323 286.111 353.331 
12332900 -7384 5678 1243.75 -687.879 281.061 743.083 
9858 2
12334601 12200.5 -8896.12 2013.12 -124.248 583.918 596.991 
12332900 -7698.75 5848.25 1370.75 -630.762 341.182 717.123 
9858.5 2
12334601 12356.5 -8768.5 2025.5 310.139 253.728 400.704 
12332900 -8042.75 5965.75 1327.38 -683.897 233.598 722.691 
9859 2
12334601 12352.4 -8839.5 2037 -8.23353 -141.717 141.956 
12332900 -8417.5 6121.75 1409.75 -748.004 311.377 810.226 
9859.5 2
12334601 12336.8 -8786.22 2064.11 -30.1687 103.052 107.377 
12332900 -8759.44 6168.44 1312.89 -661.401 90.3181 667.539 
9860 2
12334601 12339.9 -8784.88 2049 6.00237 2.6109 6.54563 
12332900 -8972 6299.12 1431.12 -411.929 253.257 483.554 
9860.5 2
12334601 12348.5 -8787.75 2064 17.4242 -5.80808 18.3668 
12332900 -9228.75 6361.62 1410.5 -518.687 126.263 533.834 
9861 2
12334601 12390.5 -8881.75 2100.25 82.3529 -184.314 201.875 
12332900 -9496.75 6183.75 1405.62 -525.49 -348.775 630.701 
9861.5 2
12334601 12308.4 -9024.25 2032.5 -164.579 -285.571 329.602 
12332900 -9911.5 5860.62 1287.12 -831.162 -647.545 1053.63 
9862 2
12334601 12227.4 -9244.5 1984.25 -160.714 -437.004 465.62 
12332900 -10151.5 5650.25 1423.75 -476.19 -417.411 633.237 
9862.5 2
12334601 12301.6 -9408.75 1988.88 152.464 -337.269 370.129 
12332900 -10358.4 5367.5 1451 -424.795 -580.595 719.404 
9863 2
12334601 12314.9 -9182.75 2004.75 26.4471 451.098 451.872 
12332900 -10799.8 5200.75 1440.25 -880.988 -332.834 941.764 
9863.5 2
12334601 12340.2 -8894.25 2122.5 51.2626 582.828 585.078 
12332900 -11037.1 4974.38 1408 -479.545 -457.323 662.653 
9864 2
12334601 12354 -8794.12 2104 27.834 202.682 204.584 
12332900 -11309 4669.12 1408.88 -550.354 -617.915 827.471 
9864.5 2
12334601 12350.6 -8795.38 2150.62 -6.93018 -2.56673 7.39024 
12332900 -11273.2 4582 1381.62 73.4086 -178.901 193.377 
9865 2
12334601 12446.9 -8795.89 2140.11 189.496 -1.01159 189.499 
12332900 -11307.1 4795.44 1036.22 -66.6557 420.166 425.421 
9865.5 2
12334601 12667.4 -8809.38 2138.75 443.634 -27.135 444.463 
12332900 -11610.2 4747.88 976.875 -609.937 -95.7132 617.402 
9866 2
12334601 12680.8 -8794.75 2137.12 27.2959 29.8469 40.4463 
12332900 -11908.8 4212.75 988.875 -609.184 -1092.09 1250.51 
9866.5 2
12334601 12389.8 -8749.62 2138.62 -592.668 91.9043 599.751 
12332900 -12250.6 3613.5 865.625 -696.283 -1220.47 1405.12 
9867 2
12334601 12133.5 -8689.5 2147.38 -522.959 122.704 537.162 
12332900 -12351.5 3111.12 1024 -205.867 -1025.26 1045.72 
9867.5 2
12334601 12257.6 -8732.89 2135 232.314 -81.2526 246.113 
12332900 -12481.8 2642.22 921.667 -243.966 -878.095 911.356 
9868 2
12334601 12470.1 -8864.62 2117.12 413.559 -256.296 486.538 
12332900 -12559.5 2182.88 1003 -151.211 -893.672 906.374 
9868.5 2
12334601 12616.2 -8989.75 2116.38 304.427 -260.677 400.785 
12332900 -12615.1 1730.75 1043.62 -115.885 -941.927 949.029 
9869 2
12334601 12576.2 -9066.75 2089.38 -84.9257 -163.482 184.225 
12332900 -12729.8 1294.38 1083.12 -243.365 -926.486 957.916 
9869.5 2
12334601 12634.4 -9267.25 2039.38 113.304 -390.838 406.93 
12332900 -12755 777 967.25 -49.2203 -1008.53 1009.73 
9870 2
12334601 12644 -9371.11 2022.67 18.4034 -198.587 199.438 
12332900 -12958.4 451.889 1026.33 -388.995 -621.627 733.306 
9870.5 2
12334601 12678.6 -9298.38 2023.5 68.4289 143.747 159.204 
12332900 -13134.2 219.125 1116.75 -347.442 -460.008 576.475 
9871 2
12334601 12566.4 -8896 2045.5 -234.342 840.031 872.106 
12332900 -13150.2 -102.625 1282.12 -33.4029 -671.712 672.542 
9871.5 2
12334601 12428.4 -8780.78 2035.44 -267.307 223.299 348.304 
12332900 -13262.4 -379 1089.11 -217.431 -535.61 578.061 
9872 2
12334601 12329.4 -8876 2051.14 -196.071 -188.559 272.026 
12332900 -13453.4 -753.286 1125.29 -378.186 -741.16 832.071 
9872.5 2
12334601 12231 -8804.86 2091.57 -203.365 146.989 250.925 
12332900 -13609.9 -1125.14 1117 -323.2 -768.3 833.512 
9873 2
12334601 12235.2 -8701.12 2115.75 8.81743 215.212 215.392 
12332900 -13746.8 -1578.5 1079.62 -284.01 -940.575 982.519 
9873.5 2
12334601 12261.7 -8646.22 2097.89 51.4945 107.023 118.767 
12332900 -13824.4 -2042.44 1069.11 -151.451 -904.375 916.969 
9874 2
12334601 12313 -8848.25 2083.62 100.654 -396.133 408.72 
12332900 -13855.8 -2414.25 957.75 -61.3834 -729.031 731.61 
9874.5 2
12334601 12385.7 -9185.89 2050.67 145.043 -673.93 689.361 
12332900 -13885.2 -2851.33 1036.11 -58.8268 -872.422 874.403 
9875 2
12334601 12517.1 -9412.12 2026 256.755 -441.867 511.048 
12332900 -13761.6 -3263.62 1084.12 241.401 -805.257 840.663 
9875.5 2
12334601 12536.1 -9486.5 2008.62 37.9242 -148.453 153.221 
12332900 -13717.6 -3501.5 1074.5 87.8244 -474.8 482.855 
9876 2
12334601 12382.4 -9510.5 2002.62 -313.776 -48.9796 317.575 
12332900 -13714.5 -3809.25 1037 6.37755 -628.061 628.094 
9876.5 2
12334601 12304 -9486.5 2032 -160.276 49.0798 167.622 
12332900 -13759.2 -4282.12 1139.38 -91.5133 -967.025 971.345 
9877 2
12334601 12333.4 -9353.78 2031 56.407 254.257 260.439 
12332900 -13802.1 -4801 1078.78 -82.1094 -994.013 997.399 
9877.5 2
12334601 12349.6 -9024.57 2033.71 32.7784 669.119 669.921 
12332900 -13916.1 -5400.43 1071.86 -231.772 -1218.35 1240.2 
9878 2
12334601 12404.5 -8823 2037.88 115.396 423.469 438.911 
12332900 -13985.4 -5921.62 982.625 -145.446 -1094.95 1104.57 
9878.5 2
12334601 12223.9 -8824 2074.88 -371.656 -2.05761 371.662 
12332900 -13927.6 -6343.5 1156.88 118.827 -868.056 876.151 
9879 2
12334601 12157 -8782.5 2082.12 -130.871 81.2133 154.022 
12332900 -13941.4 -6905.25 1184.5 -26.908 -1099.32 1099.64 
9879.5 2
12334601 12129.3 -8802.22 2088.78 -53.2051 -37.9273 65.3396 
12332900 -14007.9 -7542.67 1095.11 -127.911 -1225.8 1232.46 
9880 2
12334601 12271.2 -8725.12 2109.25 279.364 151.766 317.926 
12332900 -14062.6 -8116.88 1100.12 -107.748 -1130.33 1135.46 
9880.5 2
12334601 12276.1 -8863.5 2122.88 9.96932 -282.975 283.151 
12332900 -14111.9 -8636.88 1156.12 -100.716 -1063.39 1068.15 
9881 2
12334601 12615.1 -9259.25 2097.25 684.848 -799.495 1052.72 
12332900 -14147.1 -9082.62 1167.62 -71.2121 -900.505 903.316 
9881.5 2
12334601 12750.9 -9232.25 2110 267.224 53.1496 272.459 
12332900 -14151.9 -9548.5 1286.25 -9.35039 -917.077 917.124 
9882 2
12334601 12694 -9616.75 2091.5 -112.847 -762.897 771.198 
12332900 -14289 -10023.4 1155.75 -272.073 -942.212 980.708 
9882.5 2
12334601 12681.5 -9710.62 2063.38 -24.4141 -183.35 184.968 
12332900 -14366.1 -10416.4 1067.38 -150.635 -767.578 782.219 
9883 2
12334601 12639.1 -9720.38 2034.62 -86.3035 -19.8574 88.5585 
12332900 -14388.4 -10734.1 978.875 -45.3157 -647.149 648.733 
9883.5 2
12334601 12492 -9741 2013.56 -293.663 -41.1677 296.534 
12332900 -14316.2 -11061.7 947.333 144.018 -653.776 669.45 
9884 2
12334601 12423.6 -9793.12 1978.75 -134.596 -102.608 169.247 
12332900 -14124 -11475 1050.75 378.39 -813.648 897.331 
9884.5 2
12334601 12394.4 -9807.33 1932.44 -60.6664 -29.5392 67.4758 
12332900 -14069.7 -11728.3 1091.33 112.959 -526.681 538.658 
9885 2
12334601 12328.2 -9686.44 1901.67 -135.147 246.712 281.303 
12332900 -14102.9 -11931.9 1060 -67.8005 -415.42 420.916 
9885.5 2
12334601 12298.9 -9569.44 1884.22 -59.1398 235.887 243.188 
12332900 -14062.7 -12196.7 942.778 81.0932 -533.826 539.95 
9886 1
12334601 12173.9 -9449.22 1834.67 -246.063 236.658 341.4 
9886.5 1
12334601 12063.4 -9414 1821.11 -215.291 68.6593 225.974 
9887 1
12334601 12104.6 -9371.38 1818.25 79.0414 81.8138 113.759 
9887.5 1
12334601 12296.4 -9263 1902.71 402.949 227.679 462.823 
9888 1
12334601 12476.1 -9153 1935.44 357.933 219.124 419.68 
9888.5 1
12334601 12577.5 -9151.38 2019.5 197.639 3.16764 197.665 
9889 1
12334601 12602.1 -9195.62 2031 51.0892 -91.805 105.063 
9889.5 1
12334601 12415.1 -9557.44 2033.11 -362.43 -701.2 789.327 
9890 1
12334601 12446 -9772 1991 62.1507 -431.701 436.152 
9890.5 1
12334601 12421.1 -9817.88 1966.62 -51.2887 -94.5876 107.598 
9891 1
12334601 12404 -9797 1940.25 -34.949 42.602 55.1032 
9891.5 1
12334601 12370.6 -9749.62 1890.75 -65.9585 93.6265 114.527 
9892 1
12334601 12313 -9667.75 1839.12 -117.843 167.434 204.746 
9892.5 1
12334601 12229.3 -9466.56 1911.56 -161.207 387.658 419.841 
9893 1
12334601 12259.6 -9315.57 2051 59.7591 298.388 304.313 
9893.5 1
12334601 12292.1 -9267.75 2066.62 68.2465 100.255 121.279 
9894 1
12334601 12286.5 -9246.75 2059.38 -10.9436 40.856 42.2963 
9894.5 1
12334601 12363.5 -9121.25 2069 153.082 249.503 292.721 
9895 1
12334601 12432.6 -9112 2089.5 138.25 18.5 139.482 
9895.5 1
12334601 12329.2 -9360 2106 -194.314 -466.165 505.043 
9896 1
12334601 12531.4 -9835.12 2059.88 422.856 -993.985 1080.19 
9896.5 1
12334601 12616.9 -9677.33 2018 169.67 313.079 356.099 
9897 1
12334601 12619.1 -9388.5 1974.25 4.34196 560.841 560.858 
9897.5 1
12334601 12642.8 -9221.88 1975.38 51.8092 365.406 369.06 
9898 1
12334601 12483.7 -9251.67 1972.78 -310.71 -58.1868 316.111 
9898.5 1
12334601 12338.1 -9325.75 1960.88 -289.347 -147.283 324.675 
9899 1
12334601 12243.5 -9282.12 2044.12 -194.302 89.5791 213.957 
9899.5 1
12334601 12179.2 -9239.67 2106.89 -123.138 81.3378 147.576 
9900 1
12334601 12149.2 -9246.75 2109 -57.4181 -13.5696 58.9997 
9900.5 1
12334601 12096.1 -9303.56 2099.44 -107.569 -114.991 157.461 
9901 1
12334601 12062 -9288.88 2086.75 -69.4727 29.8993 75.6335 
9901.5 1
12334601 12084.2 -9392.22 2081.89 44.3557 -206.282 210.997 
9902 1
12334601 12167.2 -9546.78 2075.78 167.339 -311.604 353.694 
9902.5 1
12334601 12289.2 -9616.33 2058.33 253.638 -144.606 291.965 
9903 1
12334601 12452.8 -9652.33 2034.56 318.822 -70.1754 326.454 
9903.5 1
12334601 12733.6 -9691.44 2002.78 547.325 -76.24 552.61 
9904 1
12334601 12577.8 -9753.12 1952.62 -324.595 -128.501 349.105 
9904.5 1
12334601 12433.4 -9817.11 1896.22 -297.537 -131.93 325.475 
9905 1
12334601 12372.7 -9661.33 1842.44 -118.939 304.849 327.23 
9905.5 1
12334601 12291.9 -9541.89 1822.89 -157.155 232.382 280.534 
9906 1
12334601 12316.9 -9540.25 1795 50.2739 3.29756 50.3819 
9906.5 1
12334601 12248.5 -9608 1794.62 -144.556 -143.235 203.501 
9907 1
12334601 12237.2 -9716.44 1773.56 -22.2881 -214.317 215.473 
9907.5 1
12334601 12192.8 -9746.88 1764 -85.6883 -58.6331 103.828 
9908 1
12334601 12224 -9822.78 1757.89 62.1272 -150.9 163.189 
9908.5 1
12334601 12143.9 -9683.25 1758 -160.571 279.615 322.44 
9909 1
12334601 12059.2 -9429.38 1764.75 -177.04 531.119 559.849 
9909.5 1
12334601 12132 -9037.12 1864.38 142.368 767.613 780.703 
9910 1
12334601 12228.6 -9119.22 2018.67 193.111 -164.194 253.479 
9910.5 1
12334601 12323.2 -9055.5 2044.12 186.04 125.191 224.24 
9911 1
12334601 12295.6 -8911.56 2061.11 -55.6113 289.045 294.346 
9911.5 1
12334601 12275.9 -8893.25 2110.12 -39.8392 37.0558 54.4086 
9912 1
12334601 12327 -8830.38 2122.25 104.979 129.107 166.401 
9912.5 1
12334601 12476.6 -8824.75 2083.75 299.85 11.2725 300.062 
9913 1
12334601 12613.2 -8881.67 2078.11 262.687 -109.455 284.578 
9913.5 1
12334601 12689.4 -8913.62 2076 147.583 -61.9348 160.052 
9914 1
12334601 12535 -8977.75 2049.38 -315.695 -131.135 341.848 
9914.5 1
12334601 12675.3 -9162.78 2030.33 285.811 -376.839 472.965 
9915 1
12334601 12740.5 -9194.88 2021.5 130.857 -64.4523 145.868 
9915.5 1
12334601 12750.7 -9364.56 2005.44 20.664 -344.879 345.498 
9916 1
12334601 12673.6 -9436.62 1998.5 -151.359 -141.59 207.261 
9916.5 1
12334601 12630.4 -9552.88 1989.12 -86.8474 -233.434 249.066 
9917 1
12334601 12582.3 -9762.44 1945.11 -95.7005 -417.469 428.298 
9917.5 1
12334601 12567.8 -9858.25 1904.75 -28.1532 -184.953 187.083 
9918 1
12334601 12597.6 -9896.88 1891.25 60.8452 -78.666 99.4509 
9918.5 1
12334601 12645.2 -9951.62 1881.75 98.8071 -113.589 150.55 
9919 1
12334601 12417.6 -9628.67 1862.89 -437.874 621.074 759.912 
9919.5 1
12334601 12325.9 -9485.29 1831.29 -184.504 288.493 342.447 
9920 1
12334601 12328.2 -9119 1885.75 5.06961 776.029 776.046 
9920.5 1
12334601 12372 -8887.38 1978.62 85.9528 455.059 463.105 
9921 1
12334601 12339 -8766.86 2029.29 -65.7371 240.075 248.913 
9921.5 1
12334601 12398 -8726.62 2047.25 121.901 83.1243 147.545 
9922 1
12334601 12538.9 -8728.38 2032.12 279.514 -3.47222 279.535 
9922.5 1
12334601 12578.6 -8726.5 2025.25 78.4024 3.69822 78.4895 
9923 1
12334601 12512.2 -8697.75 2017.25 -127.89 55.395 139.372 
9923.5 1
12334601 12261.2 -8806.88 2114.62 -508.097 -220.901 554.04 
9924 1
12334601 12284 -9053.5 2134.38 43.9189 -476.11 478.131 
9924.5 1
12334601 12301.2 -9168.75 2147.25 34.0909 -227.767 230.304 
9925 1
12334601 12329 -9197.88 2156.38 54.626 -57.3327 79.1899 
9925.5 1
12334601 12451.6 -9358.62 2147.75 242.342 -317.688 399.569 
9926 1
12334601 12551.5 -9410.62 2124.75 202.998 -105.691 228.864 
9926.5 1
12334601 12601.5 -9429.38 2105.88 101.626 -38.1098 108.537 
9927 1
12334601 12406.5 -9200.88 2092.5 -396.341 464.431 610.559 
9927.5 1
12334601 12350 -9190.12 2077.62 -119.198 22.6793 121.337 
9928 1
12334601 12265.4 -9282.88 2101 -163.369 -179.054 242.383 
9928.5 1
12334601 12287.6 -9306.2 2083.6 53.9442 -56.6141 78.1993 
9929 1
12334601 12292.6 -9325.57 2099.43 8.70653 -33.9254 35.0248 
9929.5 1
12334601 12306.5 -9388.12 2091.12 26.9934 -121.228 124.197 
9930 1
12334601 12216.6 -9109.29 2095.43 -178.43 553.253 581.314 
9930.5 1
12334601 12189.9 -8837.62 2129.62 -51.2407 521.422 523.933 
9931 1
12334601 12565.6 -9180.75 2144 759.091 -693.182 1027.97 
9931.5 1
12334601 12585 -9657 2109 38.9839 -958.249 959.042 
9932 1
12334601 12566.3 -9811.71 2081.29 -38.907 -321.651 323.996 
9932.5 1
12334601 12541.4 -9863.44 2037.56 -49.4846 -103.048 114.314 
9933 1
12334601 12507.1 -9876.14 1976.29 -68.3299 -25.2956 72.8618 
9933.5 1
12334601 12629.2 -9695.75 1932.75 253.334 374.259 451.938 
9934 1
12334601 12469.3 -9582.67 1893.78 -301.73 213.365 369.547 
9934.5 1
12334601 12474.4 -9632.88 1853.25 9.9835 -99.4224 99.9224 
9935 1
12334601 12385.6 -9735.62 1830.75 -179.293 -207.576 274.288 
9935.5 1
12334601 12384.6 -9798.12 1795.62 -1.99203 -124.502 124.518 
9936 1
12334601 12322.1 -9869.62 1771.62 -131.303 -150.21 199.508 
9936.5 1
12334601 12321.2 -9828 1767.38 -1.75351 83.4168 83.4353 
9937 1
12334601 12283.9 -9681.38 1764 -73.1409 286.937 296.113 
9937.5 1
12334601 12131.8 -9411.25 1787.38 -309.197 549.035 630.113 
9938 1
12334601 12086.9 -9392.56 1792.56 -87.963 36.6558 95.295 
9938.5 1
12334601 12239.9 -9213.12 1794.88 303.544 356.013 467.851 
9939 1
12334601 12292.2 -8926.5 1951.75 103.1 564.222 573.565 
9939.5 1
12334601 12354.9 -8746.75 1968.12 124.256 356.647 377.672 
9940 1
12334601 12479.6 -8724.86 2025.71 263.629 46.2851 267.661 
9940.5 1
12334601 12548.3 -8684 2019.33 135.625 80.5861 157.76 
9941 1
12334601 12621 -8783.88 2031.88 140.827 -193.556 239.366 
9941.5 1
12334601 12716.6 -8954.12 2009.75 196.759 -350.309 401.784 
9942 1
12334601 12686.4 -8943.62 2000.5 -58.5106 20.3095 61.9352 
9942.5 1
12334601 12434.2 -8907.5 2098.62 -504.25 72.25 509.4 
9943 1
12334601 12271.4 -8873.29 2121.86 -342.062 71.8788 349.532 
9943.5 1
12334601 12327.4 -8711.22 2065.11 114.318 330.742 349.941 
9944 1
12334601 12228.2 -8747 2106.12 -189.302 -68.2782 201.239 
9944.5 1
12334601 12273.2 -9082.75 2099.5 88.9328 -663.538 669.471 
9945 1
12334601 12443.7 -9361 2068.22 344.276 -562.121 659.171 
9945.5 1
12334601 12367.2 -9360.88 2141.75 -154.377 0.252525 154.377 
9946 1
12334601 12393 -9342.11 2120.67 52.8747 38.5295 65.4237 
9946.5 1
12334601 12318.7 -8995.89 2165.56 -146.614 682.884 698.446 
9947 1
12334601 12439.4 -8921 2165.11 240.115 148.884 282.527 
9947.5 1
12334601 12580.6 -8880.12 2135.75 291.695 84.4525 303.675 
9948 1
12334601 12663 -8907.56 2121.56 165.744 -55.1923 174.692 
9948.5 1
12334601 12879.7 -9162.56 2119.33 418.275 -492.278 645.981 
9949 1
12334601 12759.1 -9233.38 2111.62 -239.17 -140.515 277.393 
9949.5 1
12334601 12749 -9365.12 2072.38 -20.0495 -260.891 261.66 
9950 1
12334601 12695.8 -9677.88 2021.88 -107.576 -631.818 640.911 
9950.5 1
12334601 12636.9 -9744.12 1977.25 -116.124 -130.671 174.813 
9951 1
12334601 12571.5 -9729.88 1947.12 -129.712 28.2738 132.758 
9951.5 1
12334601 12564.4 -9726.38 1916.12 -14.4817 7.11382 16.1346 
9952 1
12334601 12688.9 -9821.5 1899.62 243.164 -185.791 306.018 
9952.5 1
12334601 12771.6 -9841.71 1887.14 171.569 -41.9384 176.621 
9953 1
12334601 12781.1 -9856.88 1866 19.4574 -30.8772 36.4965 
9953.5 1
12334601 12838.5 -9757.12 1849.12 113.839 197.917 228.321 
9954 1
12334601 12811.4 -9577.38 1835 -56.1594 372.153 376.367 
9954.5 1
12334601 12790.1 -9239.88 1829 -42.4152 673.653 674.987 
9955 1
12334601 12780.6 -9115.38 1825.88 -18.8867 247.515 248.234 
9955.5 1
12334601 12675.1 -9281.89 1826.67 -200.979 -317.169 375.485 
9956 1
12334601 12475.4 -9567.14 1812 -390.768 -558.227 681.408 
9956.5 1
12334601 12342.5 -9621 1870.12 -278.093 -112.672 300.051 
9957 1
12334601 12241.4 -9538.5 1912.38 -196.359 160.194 253.415 
9957.5 1
12334601 12123.1 -9407.43 1956.43 -245.805 272.498 366.981 
9958 1
12334601 12102 -9271.38 1975.5 -42.4555 273.2 276.479 
9958.5 1
12334601 12157.1 -9217.75 2027.75 105.603 102.73 147.328 
9959 1
12334601 12221.6 -9224.29 2032.57 132.606 -13.448 133.286 
9959.5 1
12334601 12201.4 -9179.5 2029.25 -40.9664 90.8432 99.6531 
9960 1
12334601 12200.1 -9247.12 2026.12 -2.44618 -132.339 132.361 
9960.5 1
12334601 12209 -9340.29 2013.71 18.3747 -192.879 193.753 
9961 1
12334601 12188.6 -9545.62 2005.25 -40.8317 -411.502 413.522 
9961.5 1
12334601 12342.4 -9779.38 1991.38 297.965 -453.004 542.214 
9962 1
12334601 12378.6 -9841.86 1965 70.9734 -122.514 141.587 
9962.5 1
12334601 12363.4 -9836 1948.43 -31.8797 12.3308 34.1813 
9963 1
12334601 12412.9 -9895.38 1932.75 95.2725 -114.403 148.879 
9963.5 1
12334601 12570 -9870.62 1898.62 300.43 47.3231 304.134 
9964 1
12334601 12409.7 -9668.29 1841.86 -319.294 403.066 514.209 
9964.5 1
12334601 12321.6 -9582.14 1815.71 -191.199 186.861 267.346 
9965 1
12334601 12227.9 -9412.25 1836.5 -178.81 324.223 370.261 
9965.5 1
12334601 12168.6 -9294.14 1938 -122.275 243.52 272.494 
9966 1
12334601 12258.8 -9261.5 1983.62 185.935 67.3049 197.742 
9966.5 1
12334601 12244.6 -9492.71 1992.43 -28.0209 -456.945 457.804 
9967 1
12334601 12356.5 -9763.62 1972.12 223.857 -541.821 586.244 
9967.5 1
12334601 12469.1 -9785 1955.43 221.302 -41.9941 225.251 
9968 1
12334601 12511.8 -9685.5 1927.62 89.1363 208.159 226.441 
9968.5 1
12334601 12655.2 -9718.38 1912.75 271.78 -62.2633 278.821 
9969 1
12334601 12813.2 -9657.12 1907.38 306.796 118.932 329.042 
9969.5 1
12334601 12843.6 -9690.71 1897.43 62.5184 -69.2563 93.3005 
9970 1
12334601 12823.7 -9679 1884.29 -43.0741 25.4106 50.0107 
9970.5 1
12334601 12761.4 -9727.5 1865.25 -121.283 -94.358 153.665 
9971 1
12334601 12510.2 -9782 1839.5 -478.333 -103.81 489.468 
9971.5 1
12334601 12314.7 -9661.71 1818.71 -382.653 235.393 449.258 
9972 1
12334601 12248.7 -9617.29 1798.14 -140.426 94.5289 169.278 
9972.5 1
12334601 12208.8 -9707.25 1792.75 -79.769 -179.569 196.49 
9973 1
12334601 12229.2 -9695.25 1791.62 39.499 23.1214 45.7687 
9973.5 1
12334601 12243.2 -9559.38 1813.12 27.6134 267.998 269.417 
9974 1
12334601 12345.4 -9399.25 1840.75 204.25 320.25 379.84 
9974.5 1
12334601 12401.1 -9335.57 1849.57 116.183 132.664 176.347 
9975 1
12334601 12501.9 -9241.5 1852.38 206.418 192.769 282.433 
9975.5 1
12334601 12598.2 -9118.75 1907.38 187.865 239.279 304.217 
9976 1
12334601 12629.5 -9030.75 1971.62 61.5157 173.228 183.827 
9976.5 1
12334601 12593.9 -8967.75 1981.62 -71.8246 127.016 145.917 
9977 1
12334601 12608 -9658 1976 28.5931 -1397.27 1397.56 
9977.5 1
12334601 12644.6 -9800.88 1938.75 73.3968 -286.323 295.58 
9978 1
12334601 12745.4 -9737.38 1909.5 197.937 124.754 233.972 
9978.5 1
12334601 12806 -9694.25 1896.12 118.873 84.5588 145.88 
9979 1
12334601 12853.3 -9700.57 1884.57 94.1946 -12.5925 95.0326 
9979.5 1
12334601 12798.5 -9694.88 1868.38 -114.375 11.8923 114.992 
9980 1
12334601 12492.1 -9797.75 1812.62 -620.192 -208.249 654.222 
9980.5 1
12334601 12381.6 -9823.12 1785.5 -223.232 -51.2626 229.043 
9981 1
12334601 12317.9 -9767.38 1772.12 -130.903 114.476 173.898 
9981.5 1
12334601 12273.3 -9537.78 1819.67 -82.7912 426.761 434.717 
9982 1
12334601 12204.6 -9295 1828.88 -132.131 466.88 485.217 
9982.5 1
12334601 12154.3 -9145.14 1833.43 -107.793 320.893 338.514 
9983 1
12334601 12181.9 -8961.88 1837.62 57.8392 384.209 388.539 
9983.5 1
12334601 12254.5 -8882.62 1898.5 144.384 157.555 213.706 
9984 1
12334601 12270.5 -8798.12 1952.38 30.3605 160.342 163.191 
9984.5 1
12334601 12311.8 -8728 1973 82.5 140.25 162.715 
9985 1
12334601 12286.9 -8792.38 2014.75 -49.4533 -127.982 137.204 
9985.5 1
12334601 12287.8 -8763.25 2022.5 1.68919 56.2259 56.2512 
9986 1
12334601 12224.6 -8760.57 2038.43 -131.348 5.56876 131.466 
9986.5 1
12334601 12204.5 -8876.62 2082.88 -41.9904 -242.79 246.394 
9987 1
12334601 12277.9 -9006 2110.75 145.875 -257.207 295.694 
9987.5 1
12334601 12284.9 -8971 2115.75 14.1129 70.5645 71.962 
9988 1
12334601 12302.8 -8885.25 2099.12 35.1179 168.468 172.089 
9988.5 1
12334601 12367.1 -8974.88 2083.12 125.978 -175.391 215.946 
9989 1
12334601 12346.4 -8945.62 2028 -41.0079 57.8063 70.8747 
9989.5 1
12334601 12379.6 -8932.12 2036.5 65.4528 26.5748 70.6419 
9990 1
12334601 12283.5 -8967.12 2051.5 -196.173 -71.4286 208.773 
9990.5 1
12334601 12298.5 -8984.25 2097 30.7377 -35.0922 46.6505 
9991 1
12334601 12435.6 -8967 2102.5 277.02 34.8485 279.204 
9991.5 1
12334601 12327.6 -8912.67 2090.56 -208.226 104.689 233.062 
9992 1
12334601 12243.6 -8990.71 2066 -170.353 -158.312 232.557 
9992.5 1
12334601 12176.6 -9041.75 2058.62 -137.467 -104.796 172.857 
9993 1
12334601 12280.8 -9036.33 2107.44 199.909 10.3967 200.18 
9993.5 1
12334601 12357.9 -9023.5 2147.62 148.836 24.7748 150.884 
9994 1
12334601 12303.4 -8844.5 2157.25 -109.879 360.887 377.244 
9994.5 1
12334601 12304.1 -8637.86 2147.14 1.6064 432.307 432.31 
9995 1
12334601 12276.3 -8704.44 2135.56 -56.7541 -135.892 147.268 
9995.5 1
12334601 12259.7 -8814.14 2109.29 -33.1057 -218.523 221.016 
9996 1
12334601 12395 -8968.12 2099.88 280.676 -319.465 425.249 
9996.5 1
12334601 12421.9 -9076 2078.88 53.3234 -214.038 220.58 
9997 1
12334601 12490.6 -9191.33 2073.78 132.588 -222.651 259.139 
9997.5 1
12334601 12453.5 -9304.75 2061.62 -69.1335 -211.598 222.606 
9998 1
12334601 12650.6 -9859.88 2007.38 408.126 -1149.33 1219.64 
9998.5 1
12334601 12564 -9747.88 1964 -180.846 233.82 295.596 
9999 1
12334601 12613.2 -9832.12 1924.12 100.922 -172.643 199.978 
9999.5 1
12334601 12606 -9785.67 1886.22 -13.7571 88.1562 89.2232 
10000 1
12334601 12586.8 -9415.25 1864.62 -36.9482 710.972 711.932 
10000.5 1
12334601 12427.4 -9490.88 1840 -325.255 -154.337 360.015 
10001 1
12334601 12311.4 -9590.38 1863.62 -231.537 -198.603 305.045 
10001.5 1
12334601 12330.7 -9686.43 1868.57 38.8339 -192.879 196.749 
10002 1
12334601 12332.5 -9722.62 1874.38 3.5643 -72.2484 72.3362 
10002.5 1
12334601 12286.1 -9670.75 1848.12 -91.11 101.916 136.703 
10003 1
12334601 12305.2 -9653.5 1823.25 38.1737 34.4311 51.4075 
10003.5 1
12334601 12305.7 -9682.14 1791.43 0.979506 -60.428 60.4359 
10004 1
12334601 12306.1 -9667 1772.78 0.813167 31.0304 31.0411 
10004.5 1
12334601 12161.4 -9542.56 1778.89 -273.472 235.245 360.731 
10005 1
12334601 12155.8 -9388.56 1781.67 -11.4247 310.484 310.694 
10005.5 1
12334601 12169.4 -9415.67 1826.67 27.4983 -54.5495 61.0885 
10006 1
12334601 12172.7 -9311.5 1963.9 6.64399 212.585 212.689 
10006.5 1
12334601 12124.9 -9286.44 1965.22 -94.8633 49.7134 107.1 
10007 1
12334601 12199.7 -9367.67 2010.11 146.623 -159.259 216.476 
10007.5 1
12334601 12290.5 -9601 2023.5 184.621 -474.255 508.923 
10008 1
12334601 12510.9 -9676.89 2031.11 433.836 -149.388 458.836 
10008.5 1
12334601 12547 -9665 2031 73.8469 24.3127 77.7461 
10009 1
12334601 12479.6 -9306 1991.44 -141.097 751.046 764.185 
10009.5 1
12334601 12539.2 -9220.22 1940.78 117.454 168.854 205.687 
10010 1
12334601 12447.9 -9122.67 1949.11 -176.66 188.695 258.486 
10010.5 1
12334601 12256.8 -9043.62 2004.38 -376.258 155.594 407.16 
10011 1
12334601 12176 -8967.38 2030 -169.287 159.853 232.833 
10011.5 1
12334601 12103.1 -9024.78 2135.11 -143.2 -112.776 182.276 
10012 1
12334601 12191 -8946.88 2158 166.456 147.543 222.433 
10012.5 1
12334601 12231 -8954.75 2156.62 80.4829 -15.8451 82.0278 
10013 1
12334601 12194.2 -8928.75 2147.25 -75.3074 53.2787 92.2487 
10013.5 1
12334601 12209.8 -8960.75 2140.62 32.0248 -66.1157 73.4634 
10014 1
12334601 12519.8 -8823.5 2099.75 648.536 287.134 709.256 
10014.5 1
12334601 12584 -8860.56 2083.89 123.796 -71.398 142.909 
10015 1
12334601 12654 -8891.86 2086.43 140 -62.6032 153.36 
10015.5 1
12334601 12623.8 -9110.44 2116.67 -61.5524 -445.188 449.423 
10016 1
12334601 12631.6 -9292.62 2128.75 15.3867 -357.217 357.548 
10016.5 1
12334601 12585.5 -9085.12 2101.5 -93.75 421.748 432.042 
10017 1
12334601 12531.2 -8867.5 2098.75 -106.164 425.881 438.914 
10017.5 1
12334601 12443.4 -8769.38 2119.5 -178.971 199.847 268.272 
10018 1
12334601 12386.4 -8784.89 2128.22 -111.192 -30.3006 115.247 
10018.5 1
12334601 12450.6 -8887.62 2110.62 127.09 -203.438 239.873 
10019 1
12334601 12527.1 -9085.44 2066.33 154.206 -398.83 427.603 
10019.5 1
12334601 12542 -9150.71 2052.14 30.2006 -132.393 135.794 
10020 1
12334601 12440.9 -9227.67 2031.89 -201.016 -152.987 252.611 
10020.5 1
12334601 12437.2 -9229.62 2077 -7.12111 -3.83236 8.08685 
10021 1
12334601 12508.5 -9291.38 2064.75 151.596 -131.383 200.606 
10021.5 1
12334601 12415.7 -9353.56 2037.44 -184.927 -123.866 222.577 
10022 1
12334601 12381.4 -9184.5 2068.62 -66.9759 330.187 336.911 
10022.5 1
12334601 12434.3 -8840.89 2067.33 107.421 696.98 705.209 
10023 1
12334601 12315.9 -8813.62 2052.38 -236.444 54.4189 242.625 
10023.5 1
12334601 12374.2 -8891.33 1949.11 115.998 -154.49 193.191 
10024 1
12334601 12335.3 -9069 1991.14 -78.501 -358.199 366.7 
10024.5 1
12334601 12297.8 -9097.78 2052.22 -73.2577 -56.2066 92.3356 
10025 1
12334601 12359.5 -9135 2089.38 118.242 -71.3069 138.079 
10025.5 1
12334601 12426.5 -9142.62 2090.38 138.43 -15.7541 139.323 
10026 1
12334601 12471.4 -9300.12 2072.25 88.1631 -309.43 321.745 
10026.5 1
12334601 12333.4 -9352.12 2048.38 -277.666 -104.628 296.724 
10027 1
12334601 12378.6 -9335.88 2004.88 93.107 33.4362 98.9287 
10027.5 1
12334601 12344.8 -9289 2023.75 -68.4343 94.697 116.837 
10028 1
12334601 12253.5 -9110.62 2061 -182.5 356.75 400.72 
10028.5 1
12334601 12176 -8992.5 2134 -147.338 224.572 268.591 
10029 1
12334601 12162.2 -8732.62 2132.88 -26.8555 507.568 508.278 
10029.5 1
12334601 12591.7 -8851.71 2153.71 921.597 -255.556 956.374 
10030 1
12334601 12764.9 -8945.67 2147.22 344.969 -187.156 392.468 
10030.5 1
12334601 12778.4 -9086.57 2149.43 27.0794 -281.81 283.108 
10031 1
12334601 12712.4 -9186.75 2144.88 -137.899 -209.141 250.512 
10031.5 1
12334601 12483.9 -9213.62 2118.12 -438.58 -51.5835 441.603 
10032 1
12334601 12232.9 -9292.88 2084.5 -486.434 -153.585 510.104 
10032.5 1
12334601 12095.2 -9409.5 2069.12 -273.065 -231.399 357.925 
10033 1
12334601 12079.4 -9534 2070 -32.0921 -252.535 254.566 
10033.5 1
12334601 12070.5 -9605.12 2070 -18.797 -149.737 150.912 
10034 1
12334601 12029.2 -9399.25 2071.25 -80.8824 403.676 411.7 
10034.5 1
12334601 12158.7 -9279.29 2081.14 265.296 245.828 361.681 
10035 1
12334601 12156.1 -9294.5 2112.88 -5.11716 -30.0678 30.5001 
10035.5 1
12334601 12150.8 -9368.38 2121.5 -10.6436 -146.287 146.674 
10036 1
12334601 12080.2 -9516.62 2117.88 -136.628 -287.306 318.138 
10036.5 1
12334601 11980 -9571 2119 -198.515 -107.673 225.836 
10037 1
12334601 11947.1 -9485 2119 -66.6473 174.442 186.74 
10037.5 1
12334601 11947.5 -9326.75 2118.38 0.71286 315.868 315.869 
10038 1
12334601 12003.4 -9285.29 2118.29 112.306 83.2616 139.804 
10038.5 1
12334601 12417 -9145 2131.38 859.816 291.654 907.935 
10039 1
12334601 12636.7 -8971.86 2118.71 442.081 348.376 562.851 
10039.5 1
12334601 12618.2 -8945.12 2089.5 -36.5629 52.9349 64.3347 
10040 1
12334601 12649.1 -8849.25 2067 59.0344 183.317 192.589 
10040.5 1
12334601 12807.4 -9044.86 2021.86 325.059 -401.657 516.712 
10041 1
12334601 12720.6 -9459 2003.88 -177.15 -845.19 863.555 
10041.5 1
12334601 12403.4 -9790.86 1953.43 -638.222 -667.721 923.677 
10042 1
12334601 12281 -9547.57 1934.71 -247.33 491.486 550.21 
10042.5 1
12334601 12346.1 -9340.75 1942.38 127.696 405.532 425.162 
10043 1
12334601 12367.9 -9318.14 1938.86 42.8642 44.59 61.8515 
10043.5 1
12334601 12354.1 -9384.25 1947 -27.3549 -131.688 134.499 
10044 1
12334601 12357.1 -9420.57 1931.86 5.92899 -71.3584 71.6043 
10044.5 1
12334601 12311.9 -9470.29 1943.57 -96.3526 -105.775 143.081 
10045 1
12334601 12462.8 -9712.75 1923 298.798 -480.127 565.511 
10045.5 1
12334601 12495.7 -9835.57 1897 66.1933 -246.629 255.358 
10046 1
12334601 12626.5 -9892 1866.38 260.529 -112.408 283.745 
10046.5 1
12334601 12590.7 -9935.57 1852.86 -70.3059 -85.602 110.773 
10047 1
12334601 12495.4 -9996.62 1833 -189.541 -121.379 225.075 
10047.5 1
12334601 12407.6 -9951.75 1820.62 -170.058 86.9671 191.005 
10048 1
12334601 12387.3 -9761.14 1801.71 -41.4242 388.202 390.406 
10048.5 1
12334601 12345.9 -9716.5 1778.88 -85.9143 92.62 126.332 
10049 1
12334601 12298.4 -9580.25 1773.12 -95.3815 273.594 289.744 
10049.5 1
12334601 12271.8 -9426.88 1785.5 -51.9006 298.977 303.448 
10050 1
12334601 12314 -9520 1823.88 82.681 -182.241 200.12 
10050.5 1
12334601 12182.6 -9437 1915.12 -255.097 161.165 301.743 
10051 1
12334601 12158.7 -9338.86 2013.71 -49.098 201.525 207.42 
10051.5 1
12334601 12222.6 -9381.25 1985.38 127.821 -84.7857 153.385 
10052 1
12334601 12181.9 -9288.57 2007.29 -82.526 187.608 204.957 
10052.5 1
12334601 12227 -9391 1990.25 91.5677 -207.766 227.049 
10053 1
12334601 12292.3 -9574.86 1968.43 131.36 -369.934 392.564 
10053.5 1
12334601 12607.9 -9612.12 1928.62 624.929 -73.7977 629.272 
10054 1
12334601 12838.4 -9645.86 1903.43 464.826 -68.0084 469.775 
10054.5 1
12334601 12912.5 -9567.75 1895.75 153.04 161.378 222.406 
10055 1
12334601 12842.4 -9144.5 1892.38 -137.231 828.278 839.569 
10055.5 1
12334601 12794.4 -9073.57 1889.57 -95.8929 141.857 171.228 
10056 1
12334601 12537.1 -9024.62 1876.12 -522.975 99.4846 532.353 
10056.5 1
12334601 12376 -8864.62 1962.38 -311.654 309.478 439.209 
10057 1
12334601 12359.6 -8898 2053.29 -34.155 -69.3867 77.3374 
10057.5 1
12334601 12396.5 -9390 2056.88 72.694 -968.504 971.228 
10058 1
12334601 12347.4 -9421.14 2077.86 -92.7626 -58.8712 109.867 
10058.5 1
12334601 12247.4 -9467 2094.86 -213.675 -97.9853 235.071 
10059 1
12334601 12236 -9428.38 2093.88 -23.4192 79.1496 82.5416 
10059.5 1
12334601 12293.9 -9445 2096.75 114.604 -32.9208 119.239 
10060 1
12334601 12368.9 -9540.38 2097.75 146.199 -185.916 236.514 
10060.5 1
12334601 12457.7 -9514.29 2099.86 174.195 51.1555 181.551 
10061 1
12334601 12538.1 -9322 2085.12 165.114 394.837 427.971 
10061.5 1
12334601 12592.7 -9064.14 2083.57 110.059 519.873 531.396 
10062 1
12334601 12602.5 -9078.62 2053.5 19.3012 -28.5644 34.4741 
10062.5 1
12334601 12592.6 -8993.86 2035.86 -19.8175 169.197 170.354 
10063 1
12334601 12513.2 -8838.25 2031.38 -166.292 326.22 366.16 
10063.5 1
12334601 12304.1 -8770.5 1988.62 -407.651 132.066 428.51 
10064 1
12334601 12209.4 -8655.5 1988.88 -183.981 223.301 289.331 
10064.5 1
12334601 12164.5 -8609.38 2106.5 -87.818 90.2642 125.935 
10065 1
12334601 12207.5 -8669.5 2152.62 83.8207 -117.203 144.092 
10065.5 1
12334601 12200.6 -8781.43 2140.29 -14.5865 -235.639 236.09 
10066 1
12334601 12164.5 -8937.2 2160.9 -72.8716 -314.69 323.017 
10066.5 1
12334601 12143.7 -9154.78 2152.44 -40.8497 -426.623 428.574 
10067 1
12334601 12286.7 -9154.43 2137.86 297.396 0.726001 297.397 
10067.5 1
12334601 12653.8 -9126.5 2102.25 693.829 52.795 695.835 
10068 1
12334601 12753.9 -9408.71 2090.14 200.616 -565.56 600.087 
10068.5 1
12334601 12740.8 -9503.62 2073.75 -26.6405 -192.908 194.739 
10069 1
12334601 12705.3 -9613.71 2059.71 -72.0819 -223.759 235.082 
10069.5 1
12334601 12551.2 -9753.12 2033 -307.457 -278.265 414.682 
10070 1
12334601 12451.7 -9802.43 1996.86 -194.027 -96.1083 216.525 
10070.5 1
12334601 12359.6 -9766.75 1958.5 -187.937 72.8134 201.55 
10071 1
12334601 12203.1 -9615.71 1945.86 -323.98 312.703 450.273 
10071.5 1
12334601 12225.7 -9586 1925.29 47.0238 61.9048 77.7396 
10072 1
12334601 12145.9 -9153.5 1967.62 -152.949 828.544 842.543 
10072.5 1
12334601 12325.9 -9251 2021.5 342.857 -185.714 389.924 
10073 1
12334601 12638.4 -9402.43 2007.29 618.918 -299.859 687.731 
10073.5 1
12334601 12802.3 -9370.57 1990.71 339.249 65.9568 345.601 
10074 1
12334601 12574.7 -9576.71 1963.71 -469.219 -425.037 633.106 
10074.5 1
12334601 12392.4 -9777.75 1913.12 -358.936 -395.74 534.27 
10075 1
12334601 12333 -9812.43 1891.86 -116.65 -68.1308 135.089 
10075.5 1
12334601 12331.7 -9842.57 1871.29 -2.69542 -63.1926 63.25 
10076 1
12334601 12263.5 -9640 1862.75 -131.434 390.311 411.847 
10076.5 1
12334601 12185.4 -9394.57 1887.29 -147.305 463.073 485.937 
10077 1
12334601 12039.6 -9254.71 1896.57 -303.869 291.369 420.99 
10077.5 1
12334601 12140 -8850.14 1932.57 207.927 837.622 863.044 
10078 1
12334601 12199.4 -8292.62 1920.25 117.11 1099.64 1105.86 
