# Supplementary material for: Intrinsic group behaviour II: On the dependence of triad spatial dynamics on social and personal features; and on the effect of social interaction on small group dynamics
Source: PLoS One. 2019 Dec 3;14(12):e0225704. doi: 10.1371/journal.pone.0225704 (PMC6890182; doi:10.1371/journal.pone.0225704)
Supplement: S4 Data Set — (ZIP) [file pone.0225704.s004.zip › set_3_nint/group_traj_triad_noint/traj_3_0217_15.dat]

3 12264801 12281901 12285301 0 0 1 0 2 1 0 30 10 40 1690.37 1908.39 1494.21 
9408 1
12264801 -7914.62 9946.25 1177.38 0 0 0 
9408.5 1
12264801 -8126.5 9635.38 1204.62 -440.489 -646.31 782.142 
9409 1
12264801 -8349.29 9463.29 1302 -470.012 -363.058 593.904 
9409.5 1
12264801 -8599.38 9380 1314.12 -519.936 -173.151 548.01 
9410 1
12264801 -8688.38 9170 1363.25 -176.938 -417.495 453.442 
9410.5 1
12264801 -8754.89 8921.22 1363 -127.178 -475.675 492.382 
9411 1
12264801 -8756.5 8667.75 1367 -3.15904 -497.004 497.014 
9411.5 1
12264801 -8620.5 8362.5 1298.62 268.775 -603.261 660.427 
9412 1
12264801 -8245.62 8088.75 1241.88 743.8 -543.155 921.008 
9412.5 1
12264801 -7969.5 7824.38 1348.88 546.782 -523.515 756.993 
9413 1
12264801 -7737.25 7704.12 1304.38 465.431 -240.982 524.117 
9413.5 1
12264801 -7616.38 7627.38 1293.5 243.209 -154.427 288.094 
9414 1
12264801 -7516.88 7341.5 1235.62 194.336 -558.35 591.203 
9414.5 1
12264801 -7312.5 7050.88 1356.12 419.661 -596.766 729.551 
9415 1
12264801 -7130.25 6809.5 1239 371.939 -492.602 617.248 
9415.5 1
12264801 -6753 6400.5 1294.12 760.585 -824.597 1121.81 
9416 1
12264801 -6460.86 6123.29 1205.71 611.178 -579.946 842.541 
9416.5 1
12264801 -6111.12 5993.88 1288.62 685.749 -253.746 731.19 
9417 1
12264801 -5649.86 5787.29 1177.71 913.402 -409.088 1000.83 
9417.5 1
12264801 -5183 5771.62 1072.88 966.578 -32.4238 967.122 
9418 1
12264801 -4332.25 5607.5 1126.12 1645.55 -317.456 1675.89 
9418.5 1
12264801 -3894.25 5521.12 1245.88 876 -172.75 892.871 
9419 1
12264801 -3508.43 5574.43 1391.86 749.168 103.502 756.284 
9419.5 1
12264801 -3109.12 5420 1435.88 860.568 -332.82 922.684 
9420 1
12264801 -2643.25 5263.25 1494.75 897.64 -302.023 947.088 
9420.5 1
12264801 -2283 5074.25 1503.25 702.242 -368.421 793.018 
9421 1
12264801 -1961.43 4958.71 1531.14 665.779 -239.204 707.447 
9421.5 1
12264801 -1720.11 4874.44 1553.44 476.912 -166.541 505.154 
9422 1
12264801 -1592.88 4613.5 1577.88 241.894 -496.092 551.924 
9422.5 1
12264801 -1438.62 4405.88 1611 318.041 -428.093 533.304 
9423 1
12264801 -1276.88 4201.88 1578.5 320.297 -403.96 515.533 
9423.5 1
12264801 -1125 3959 1580.5 301.339 -481.895 568.356 
9424 1
12264801 -1056 3715.25 1594.75 137.725 -486.527 505.645 
9424.5 1
12264801 -998.714 3447.43 1569.86 118.85 -555.646 568.215 
9425 1
12264801 -1021.62 3093.62 1568.38 -46.5665 -719.113 720.619 
9425.5 1
12264801 -805.375 2786.5 1578 411.122 -583.888 714.105 
9426 1
12264801 -437 2528 1631.71 761.105 -534.091 929.803 
9426.5 1
12264801 -71 2373.88 1648.88 720.472 -303.396 781.748 
9427 1
12264801 279.857 2319.86 1617.29 713.124 -109.792 721.527 
9427.5 1
12264801 681.875 2268.62 1554 813.801 -103.709 820.383 
9428 1
12264801 1163.71 2196.57 1494.43 923.064 -138.034 933.327 
9428.5 1
12264801 1431.25 1973.5 1447.88 551.62 -459.941 718.213 
9429 1
12264801 1938 1823 1408 1029.98 -305.894 1074.44 
9429.5 1
12264801 2326.25 1786.38 1413 779.618 -73.5442 783.08 
9430 1
12264801 2705.29 1710 1454.86 752.055 -151.538 767.17 
9430.5 1
12264801 3280.5 1568.38 1440.12 1141.3 -281.002 1175.38 
9431 1
12264801 3674 1405.29 1424 790.161 -327.489 855.338 
9431.5 1
12264801 4100.38 1288.62 1399.62 870.153 -238.083 902.136 
9432 1
12264801 4544.38 1041.12 1401.88 853.846 -475.962 977.544 
9432.5 1
12264801 5041.25 818.75 1407.12 959.218 -429.295 1050.9 
9433 1
12264801 5375.14 532.143 1420.43 702.932 -603.383 926.383 
9433.5 1
12264801 5652.75 296.625 1445.88 583.208 -494.785 764.817 
9434 1
12264801 5997 3.28571 1432.71 672.363 -572.928 883.357 
9434.5 1
12264801 6317.88 -240.875 1409.88 641.75 -488.321 806.412 
9435 1
12264801 6688.75 -523.375 1435.25 711.852 -542.226 894.843 
9435.5 1
12264801 6922.71 -808.143 1457.14 477.478 -581.159 752.151 
9436 1
12264801 7259.62 -1261.62 1493.38 676.528 -910.607 1134.41 
9436.5 1
12264801 7469.25 -1627.88 1517.25 405.464 -708.414 816.242 
9437 1
12264801 7653.71 -1993.14 1524.86 376.458 -745.445 835.11 
9437.5 1
12264801 7798.88 -2418.62 1539 290.321 -850.964 899.126 
9438 1
12264801 7951.4 -2813.6 1491 268.53 -695.379 745.426 
9438.5 1
12264801 8115.67 -3185.33 1500.83 390.182 -882.977 965.345 
9439 1
12264801 8484.25 -3593.25 1515.62 735.695 -814.205 1097.35 
9439.5 1
12264801 8784.71 -3902.29 1494.14 586.844 -603.585 841.844 
9440 1
12264801 9118.25 -4228.75 1518.75 665.74 -651.625 931.571 
9440.5 1
12264801 9443.12 -4553.75 1459.12 647.161 -647.41 915.4 
9441 1
12264801 9819.88 -4891.12 1465.88 738.725 -661.52 991.627 
9441.5 1
12264801 10148.1 -5172.5 1442.75 648.715 -556.077 854.432 
9442 1
12264801 10429.9 -5423.38 1455.5 563.5 -501.75 754.51 
9442.5 1
12264801 10880.9 -5633 1418 912.955 -424.342 1006.75 
9443 1
12264801 11258 -5864.38 1496.75 746.782 -458.168 876.129 
9443.5 1
12264801 11696.1 -6197.5 1488.62 878.006 -667.585 1102.98 
9444 1
12264801 12016.1 -6553 1491.29 659.831 -732.99 986.23 
9444.5 1
12264801 12343.5 -6862 1515 659.994 -622.984 907.58 
9445 1
12264801 12649.5 -7173 1518.88 594.175 -603.883 847.183 
9445.5 1
12264801 12875.1 -7593.86 1511.71 453.098 -845.095 958.897 
9446 1
12264801 13120.2 -8069.25 1494.12 496.168 -962.334 1082.71 
9446.5 1
12264801 13276.6 -8475.14 1536.43 321.649 -835.17 894.968 
9447 1
12264801 13469.5 -8939.62 1510 389.755 -938.348 1016.07 
9447.5 1
12264801 13761.2 -9428.25 1493.38 548.402 -918.468 1069.73 
9448 1
12264801 14111.4 -9685.29 1519.57 719.053 -527.794 891.966 
9448.5 1
12264801 14461.2 -9968.5 1504.5 696.855 -564.172 896.603 
9449 1
12264801 14879.1 -10305.6 1509.29 847.653 -683.715 1089.03 
9449.5 1
12264801 15190.6 -10815 1557.62 630.531 -1031.23 1208.72 
9450 1
12264801 15517.9 -11092.9 1552 662.413 -562.464 868.998 
9450.5 1
12264801 15806.8 -11501.6 1558.88 591.994 -837.639 1025.72 
9451 1
12264801 16087.5 -11831.2 1537 535.782 -629.055 826.301 
9451.5 1
12264801 16565.3 -12106.6 1476.29 929.544 -535.645 1072.83 
9452 1
12264801 17026.6 -12318.6 1368.86 967.056 -444.444 1064.3 
9452.5 1
12264801 17582.1 -12771.9 1330.62 1177.02 -960.389 1519.12 
9453 1
12264801 18118.8 -12950.4 1411 1046.05 -347.953 1102.41 
9453.5 1
12264801 18442.6 -13148.4 1441 645.169 -394.422 756.183 
9454 1
12264801 18829 -13449.9 1481.38 775.853 -605.422 984.116 
9454.5 1
12264801 19329.9 -13657.5 1523.5 985.974 -408.711 1067.33 
9455 1
12264801 19739.3 -13846.1 1495.43 781.318 -360.005 860.269 
9455.5 1
12264801 20128.8 -13897.2 1490.62 780.49 -102.419 787.181 
9456 1
12264801 20547.4 -13896.7 1516.57 852.706 1.09107 852.707 
9456.5 1
12264801 20921.6 -13848.6 1540.25 791.113 101.669 797.619 
9457 1
12264801 21268.9 -13861 1554.5 665.23 -23.7069 665.652 
9457.5 1
12264801 21730 -14002.4 1526.12 880.01 -269.8 920.439 
9458 1
12264801 22076.7 -14260.7 1498 701.851 -522.954 875.257 
9458.5 1
12264801 22505.6 -14506.1 1460.62 873.545 -499.818 1006.43 
9459 1
12264801 22905.9 -14802.9 1409.62 771.195 -571.773 960.034 
9459.5 1
12264801 23390.3 -15056.4 1422.86 986.58 -516.402 1113.56 
9460 1
12264801 23817.9 -15233.9 1460.43 902.049 -374.322 976.632 
9460.5 1
12264801 24160.8 -15407.9 1459.38 660.68 -335.295 740.892 
9461 1
12264801 24543.1 -15645.1 1391.43 790.068 -490.223 929.799 
9461.5 1
12264801 24969.9 -15773 1443.5 827 -247.785 863.323 
9462 1
12264801 25413.9 -15860.1 1427.14 893.324 -175.338 910.369 
9462.5 1
12264801 25937.2 -16250 1415 1044.7 -778.158 1302.66 
9463 1
12264801 26487 -16515 1427.29 1082.19 -521.654 1201.35 
9463.5 1
12264801 27050.1 -16648.6 1525.86 1163.52 -275.974 1195.8 
9464 1
12264801 27601.1 -16844.6 1565 1110.85 -395.269 1179.08 
9464.5 1
12264801 28001.4 -17036.5 1531.88 786.346 -376.965 872.033 
9465 1
12264801 28377.9 -17200.8 1547.33 759.101 -331.205 828.209 
9465.5 1
12264801 28802 -17385.8 1528.11 885.409 -386.221 965.98 
9466 1
12264801 29252.6 -17587.1 1479.78 901.111 -402.667 986.986 
9466.5 1
12264801 29626.2 -17579.1 1549.5 732.734 15.659 732.902 
9467 1
12264801 30364 -17862.9 1494.71 1435.31 -552.008 1537.8 
9467.5 1
12264801 31012.6 -18273.8 1411.5 1334.62 -845.459 1579.88 
9468 1
12264801 31543.5 -18609 1320.38 1036.87 -654.785 1226.31 
9468.5 1
12264801 31986.9 -18826.8 1325.75 879.712 -432.044 980.079 
9469 1
12264801 32666.6 -19041.7 1447.86 1317.24 -416.597 1381.55 
9469.5 1
12264801 33232.7 -19226.6 1476.86 1169.72 -381.936 1230.49 
9470 1
12264801 33664.5 -19235.1 1518.38 872.294 -17.2799 872.466 
9470.5 1
12264801 34207 -19334.3 1487.14 1076.39 -196.747 1094.22 
9471 1
12264801 34602.3 -19342.9 1560.43 833.936 -18.0832 834.132 
9471.5 1
12264801 34991.4 -19482.6 1531.62 767.434 -275.676 815.447 
9472 1
12264801 35518.9 -19548 1532.71 1010.5 -125.239 1018.23 
9472.5 1
12264801 36119 -19619.1 1500.43 1217.33 -144.306 1225.85 
9473 1
12264801 36517.7 -19733.6 1498.57 797.429 -228.857 829.619 
9473.5 1
12264801 36974.4 -19981.9 1497.57 949.51 -516.187 1080.75 
9474 1
12264801 37435.9 -20137.3 1521.14 930.3 -313.364 981.659 
9474.5 1
12264801 38015.6 -20263.1 1609.43 1108.44 -240.645 1134.26 
9475 1
12264801 38580.3 -20452.6 1705.57 1094.41 -367.11 1154.34 
9475.5 1
12264801 39055.6 -20689.6 1654.86 992.246 -494.781 1108.76 
9476 1
12264801 39426.1 -20751.6 1630.86 753.194 -126.016 763.663 
9476.5 1
12264801 39762.4 -20847.6 1587 689.11 -196.721 716.639 
9477 1
12264801 40282.6 -21216 1542 1019.89 -722.409 1249.82 
9477.5 1
12264801 41133.6 -21722.4 1517.43 1712.27 -1018.97 1992.53 
9478 1
12264801 41601.3 -21891.4 1518 897.724 -324.376 954.531 
9478.5 1
12264801 41821.1 -22184.6 1510.14 438.837 -585.115 731.394 
9479 1
12264801 42152.9 -22478.1 1506.29 676.968 -599.125 904.011 
9479.5 1
12264801 42410.3 -22840 1462.43 537.429 -755.443 927.105 
9480 1
12264801 42929.7 -22946.4 1454.86 989.388 -202.721 1009.94 
9480.5 1
12264801 43473.4 -23058 1447.29 1055.76 -216.644 1077.75 
9481 1
12264801 44007.9 -23056.3 1452.14 1134.67 3.63967 1134.67 
9481.5 1
12264801 44391.4 -23549.9 1471 781.205 -1005.24 1273.1 
9482 1
12264801 44867.1 -23595.9 1493.29 955.25 -92.3695 959.705 
9482.5 1
12264801 45371.3 -23778.7 1508.14 1030.97 -373.941 1096.69 
9483 1
12264801 45965.8 -23596.9 1530.62 1104.95 337.991 1155.49 
9483.5 1
12264801 46561.3 -23435.6 1537.57 1134.35 307.245 1175.23 
9484 1
12264801 47049.7 -23336.7 1530.86 1021.82 206.814 1042.54 
9484.5 1
12264801 47358.1 -23448.1 1529 609.543 -220.215 648.102 
9485 1
12264801 47457 -23849.1 1528.86 197.714 -802 826.011 
9485.5 1
12264801 47113.1 -24335.4 1579.43 -674.23 -953.501 1167.8 
9486 1
12264801 46572.6 -24364 1734.71 -1087.67 -57.4878 1089.19 
9486.5 1
12264801 46073.9 -24086.4 1782.86 -1001.43 557.372 1146.1 
9487 1
12264801 45690.8 -23783.7 1825.67 -793.01 626.836 1010.84 
9487.5 1
12264801 45282.7 -23573.1 1834.86 -862.831 445.082 970.863 
9488 1
12264801 44893.7 -23519 1836.57 -776.447 108.07 783.932 
9488.5 1
12264801 44390.6 -23310.8 1804.88 -960.094 397.424 1039.1 
9489 1
12264801 43863 -23082.3 1797.29 -1001.19 433.519 1091.01 
9489.5 1
12264801 43217.7 -22840.1 1819.43 -1262.79 473.861 1348.77 
9490 1
12264801 42701.7 -22477.4 1814.29 -1081.76 760.407 1322.28 
9490.5 1
12264801 42293.1 -22278.9 1816 -815.512 396.35 906.727 
9491 1
12264801 41831.1 -22110.1 1808.71 -914.851 334.088 973.944 
9491.5 1
12264801 41331.6 -21895.4 1782.43 -985.348 423.5 1072.5 
9492 1
12264801 40805.3 -21619.5 1789.33 -1091.78 572.466 1232.76 
9492.5 1
12264801 40293.5 -21187.6 1785.5 -1048.84 884.99 1372.32 
9493 1
12264801 39671.4 -20973.7 1839.29 -1173.72 403.605 1241.17 
9493.5 1
12264801 39276.7 -20755.9 1900.57 -815.525 450.118 931.498 
9494 1
12264801 38793.3 -20512 1914 -982.578 495.645 1100.51 
9494.5 1
12264801 38347.6 -20272.9 1923.14 -915.224 491.053 1038.64 
9495 1
12264801 37753.2 -20126.2 1924.62 -1138.55 280.857 1172.68 
9495.5 1
12264801 37165.4 -20011.7 1902.43 -1126.09 219.417 1147.27 
9496 1
12264801 36728.3 -19812.9 1898.29 -877.797 399.312 964.353 
9496.5 1
12264801 36163.3 -19710.3 1848.14 -1153.06 209.329 1171.91 
9497 1
12264801 35576.6 -19473.6 1831 -1202.28 485.07 1296.45 
9497.5 1
12264801 35033.7 -19294.1 1829.14 -1060.27 350.446 1116.68 
9498 1
12264801 34555 -19071.1 1822.86 -961.274 447.791 1060.45 
9498.5 1
12264801 34179.2 -18925.3 1794.17 -811.735 314.923 870.684 
9499 2
12281901 34254.4 -19422.4 1640.4 0 0 0 
12264801 33693.9 -18776.4 1776.62 -964.795 296.14 1009.22 
9499.5 2
12281901 33867.3 -19393 1590.14 -896.098 68.0556 898.678 
12264801 33138 -18631.9 1763.57 -1040.96 270.633 1075.57 
9500 2
12281901 33576.2 -19402.3 1534.83 -612.882 -19.6491 613.197 
12264801 32726.5 -18548.8 1802.17 -866.316 174.787 883.772 
9500.5 2
12281901 32994 -19290.8 1530 -1143.75 219.221 1164.57 
12264801 32174.2 -18354.5 1745.88 -1084.97 381.794 1150.19 
9501 2
12281901 32508.1 -19144.3 1526.71 -941.584 283.846 983.437 
12264801 31491 -18034.3 1637.57 -1324.13 620.57 1462.33 
9501.5 2
12281901 31915.9 -19032.1 1454.14 -1189.33 225.186 1210.46 
12264801 31032 -17897.4 1602.14 -921.687 274.814 961.784 
9502 2
12281901 31307.5 -18932.5 1392.33 -1288.89 211.108 1306.07 
12264801 30619.2 -17696.8 1599.83 -874.647 424.99 972.432 
9502.5 2
12281901 30653.9 -18582.2 1363.5 -1309.87 701.904 1486.08 
12264801 30122.2 -17362.1 1674.38 -995.825 670.758 1200.66 
9503 2
12281901 30256.7 -18146.1 1369.43 -774.192 850.111 1149.81 
12264801 29735.4 -17119.3 1732 -754.038 473.371 890.311 
9503.5 2
12281901 29858.8 -17779.9 1467.38 -789.612 726.722 1073.13 
12264801 29305.6 -17053.2 1763.12 -852.785 131.023 862.791 
9504 2
12281901 29346.9 -17593.6 1583.29 -995.9 362.458 1059.81 
12264801 28935.1 -16936 1766 -720.782 228.113 756.018 
9504.5 2
12281901 28846.4 -17518.6 1613.14 -998.859 149.701 1010.02 
12264801 28476.6 -16849.6 1793.86 -915.312 172.512 931.427 
9505 2
12281901 28533.1 -17365.9 1640.57 -658.163 320.828 732.195 
12264801 28109.3 -16759.1 1858.14 -771.609 189.976 794.651 
9505.5 2
12281901 28176.9 -17251.2 1695.38 -712.536 229.214 748.496 
12264801 27655.9 -16577.2 1911 -906.821 363.786 977.07 
9506 2
12281901 27663.6 -17230.6 1695.14 -1041.18 41.9444 1042.03 
12264801 27221.7 -16428.6 1841.86 -880.651 301.579 930.857 
9506.5 2
12281901 27163.5 -17057.5 1640.5 -992.205 343.396 1049.95 
12264801 26783.6 -16281.8 1786.62 -869.225 291.312 916.741 
9507 2
12281901 26630.6 -17008.4 1588.86 -1057.4 97.3639 1061.87 
12264801 26227.3 -16150.6 1744.71 -1103.85 260.275 1134.12 
9507.5 2
12281901 26148.5 -16869.8 1573.38 -979.82 281.867 1019.56 
12264801 25632 -15941.5 1808.5 -1209.93 424.942 1282.38 
9508 2
12281901 25614.2 -16646.5 1604.5 -1037.38 433.495 1124.31 
12264801 25129.8 -15682.1 1813 -975.243 503.641 1097.61 
9508.5 2
12281901 25186.7 -16496.4 1624.29 -831.782 291.968 881.536 
12264801 24698.7 -15564.6 1807.71 -838.591 228.703 869.218 
9509 2
12281901 24778.4 -16306.8 1598.62 -808.593 375.601 891.571 
12264801 24243 -15322.4 1773 -902.405 479.597 1021.93 
9509.5 2
12281901 24327 -16190 1607.86 -928.755 240.226 959.32 
12264801 23868.7 -15216.1 1746.71 -770.135 218.585 800.554 
9510 2
12281901 23969.2 -16052.4 1636.25 -724.19 278.593 775.929 
12264801 23389.6 -15167.2 1747 -969.816 98.9734 974.854 
9510.5 2
12281901 23585.7 -15823.1 1620.29 -784.327 468.777 913.74 
12264801 22927.3 -15053 1753.43 -945.479 233.64 973.919 
9511 2
12281901 23182.1 -15656.1 1600.75 -800.772 331.385 866.633 
12264801 22428.8 -14881.6 1729 -989.158 340.03 1045.97 
9511.5 2
12281901 22757.9 -15455.9 1592.57 -857.107 404.582 947.797 
12264801 21864.7 -14655.9 1691.86 -1139.47 456.097 1227.36 
9512 2
12281901 22506.8 -15234.4 1506.88 -496.259 437.712 661.713 
12264801 21375.6 -14439.5 1723.5 -966.58 427.583 1056.93 
9512.5 2
12281901 22193.4 -15043.3 1373.57 -614.356 374.685 719.598 
12264801 20986.7 -14162 1769.29 -762.57 544.118 936.791 
9513 2
12281901 21709 -14824.8 1364.38 -986.616 445.083 1082.36 
12264801 20701.1 -13966.8 1773.62 -581.648 397.658 704.59 
9513.5 2
12281901 21332.7 -14535.9 1406.86 -739.265 567.569 932.013 
12264801 20352.1 -13730.6 1782.86 -685.623 464.005 827.877 
9514 2
12281901 20956.4 -14311.6 1490.5 -782.41 466.179 910.763 
12264801 20021.8 -13497.5 1787.75 -686.887 484.556 840.6 
9514.5 2
12281901 20520 -14076.5 1541.12 -818.715 441.135 929.997 
12264801 19602.6 -13243.2 1796.62 -786.351 477.017 919.724 
9515 2
12281901 20035.9 -13901.4 1571.86 -949.3 343.277 1009.46 
12264801 19278.4 -12976.6 1770.29 -635.679 522.899 823.111 
9515.5 2
12281901 19561.3 -13771.4 1640.86 -1005.45 275.424 1042.49 
12264801 18989.3 -12817.6 1809.43 -612.591 336.864 699.103 
9516 2
12281901 19205.1 -13672 1634.43 -757.751 211.55 786.727 
12264801 18602.4 -12664.9 1784.43 -823.1 324.924 884.912 
9516.5 2
12281901 18956.8 -13433.5 1611.62 -483.255 464.008 669.954 
12264801 18149.2 -12363.9 1776.62 -881.67 585.568 1058.41 
9517 2
12281901 18540.5 -13117.6 1587.38 -792.857 601.667 995.302 
12264801 17700.6 -12082 1743.25 -854.524 536.905 1009.2 
9517.5 2
12281901 18079.7 -12801 1552.86 -934.657 642.241 1134.04 
12264801 17085.3 -11668.3 1778.29 -1248.15 839.177 1504.03 
9518 2
12281901 17953.6 -12404.2 1504.75 -257.851 811.35 851.338 
12264801 16603.6 -11344.6 1788 -984.991 661.883 1186.72 
9518.5 2
12281901 17518.5 -12071.8 1460.88 -822.543 628.544 1035.2 
12264801 16191.5 -10943.9 1785.62 -779.064 757.561 1086.66 
9519 2
12281901 16775.4 -11847.7 1543.29 -1525.81 460.032 1593.66 
12264801 15875.3 -10419.7 1803.14 -649.311 1076.31 1257 
9519.5 2
12281901 16233.8 -11521.4 1589.88 -1140.38 687.03 1331.34 
12264801 15583.5 -10023.9 1811.38 -614.286 833.346 1035.28 
9520 2
12281901 15966.4 -11157.7 1623.86 -528.303 718.697 891.981 
12264801 15259.4 -9642.86 1830 -640.457 753 988.531 
9520.5 2
12281901 15612 -10677.6 1648.5 -686.877 930.406 1156.48 
12264801 14835.1 -9305.38 1800.5 -822.294 654.035 1050.68 
9521 2
12281901 15209.9 -10273 1671 -791.62 796.506 1122.98 
12264801 14445.9 -8922 1780.14 -766.275 754.675 1075.51 
9521.5 2
12281901 14929 -9737 1675.43 -580.283 1107.44 1250.26 
12264801 14027 -8460.86 1762.71 -865.407 952.774 1287.13 
9522 2
12281901 14607.9 -9347.62 1665.5 -646.127 783.451 1015.52 
12264801 13635.8 -8019.5 1762.75 -787.223 888.043 1186.74 
9522.5 2
12281901 14297.6 -9019.29 1647.14 -634.568 671.45 923.862 
12264801 13295.7 -7636.29 1784.86 -695.37 783.669 1047.7 
9523 2
12281901 13842.1 -8574.88 1614.75 -896.548 874.824 1252.64 
12264801 12949.2 -7278.5 1824.25 -682.016 704.303 980.402 
9523.5 2
12281901 13402.1 -8197.71 1610.86 -883.498 757.351 1163.68 
12264801 12633.4 -6935 1835.57 -634.18 689.759 936.991 
9524 2
12281901 13111.5 -7891.75 1612.62 -594.362 625.694 862.994 
12264801 12163.2 -6560.38 1802.75 -961.51 766.104 1229.4 
9524.5 2
12281901 12689.2 -7554.73 1631.82 -816.863 651.881 1045.09 
12264801 11778.9 -6161.18 1756.18 -743.406 772.134 1071.84 
9525 2
12281901 12390.1 -7143 1642.36 -581.889 801.026 990.069 
12264801 11350 -5736.55 1752.91 -834.453 826.141 1174.23 
9525.5 2
12281901 11931.6 -6738.09 1619.55 -902.47 797.065 1204.06 
12264801 11115.9 -5331.09 1737 -460.809 798.139 921.613 
9526 2
12281901 11650.3 -6308.33 1578.44 -575.262 878.85 1050.38 
12264801 10821.9 -4965.56 1724.67 -601.268 747.516 959.325 
9526.5 2
12281901 11341.8 -5804.75 1538.88 -609.848 995.224 1167.21 
12264801 10247.8 -4324.12 1724.12 -1134.66 1267.65 1701.29 
9527 2
12281901 10884.4 -5469.38 1520.38 -893.311 655.029 1107.73 
12264801 9821.25 -3779.38 1797 -833.008 1063.96 1351.27 
9527.5 2
12281901 10435.9 -5001 1543.14 -913.478 953.921 1320.76 
12264801 9472.43 -3429 1825.86 -710.431 713.595 1006.94 
9528 2
12281901 10011.9 -4673.62 1543.5 -867.039 669.479 1095.43 
12264801 9165.25 -3092 1818.88 -628.177 689.162 932.497 
9528.5 2
12281901 9631.29 -4107.43 1589.71 -759.659 1130.13 1361.72 
12264801 8817 -2835.57 1816 -695.11 511.833 863.221 
9529 2
12281901 9296.25 -3806.62 1655.12 -696.54 625.371 936.086 
12264801 8404.62 -2427.75 1820.62 -857.328 847.862 1205.77 
9529.5 2
12281901 8925.25 -3526.75 1643.75 -727.451 548.775 911.229 
12264801 8070 -2030.38 1828.12 -656.127 779.167 1018.63 
9530 2
12281901 8623.86 -3209 1646 -611.345 644.523 888.343 
12264801 7713.86 -1739.57 1830.86 -722.399 589.865 932.632 
9530.5 2
12281901 8211 -2860.38 1643.38 -817.539 690.347 1070.02 
12264801 7389.62 -1383.88 1839.62 -642.044 704.349 953.063 
9531 2
12281901 7807.14 -2405.14 1634.71 -822.52 927.153 1239.42 
12264801 6906.14 -811.714 1812.14 -984.689 1165.3 1525.62 
9531.5 2
12281901 7297.75 -1959.62 1625.5 -1033.25 903.687 1372.68 
12264801 6300 -276 1774 -1229.5 1086.64 1640.87 
9532 2
12281901 6788.62 -1579.75 1621.5 -953.418 711.376 1189.56 
12264801 5798.12 108.25 1753.38 -939.841 719.569 1183.67 
9532.5 2
12281901 6457.71 -1237.57 1618.14 -689.397 712.872 991.693 
12264801 5422.57 437.286 1746.57 -782.403 685.491 1040.22 
9533 3
12285301 6490.33 -336 1395.33 0 0 0 
12281901 6107.62 -888.5 1618.5 -677.155 675.187 956.251 
12264801 5135.38 681.25 1729.5 -555.506 471.884 728.877 
9533.5 3
12285301 6184.57 -61 1385.86 -707.782 636.574 951.936 
12281901 5809.43 -476.571 1602.14 -591.66 817.319 1008.99 
12264801 4788.14 1102 1728.71 -688.953 834.821 1082.4 
9534 3
12285301 5821.75 346.875 1393.62 -712.812 801.326 1072.49 
12281901 5487.62 -90.75 1606.12 -632.227 757.999 987.053 
12264801 4110.75 1512.5 1698.75 -1330.83 806.483 1556.13 
9534.5 3
12285301 5450.43 830.571 1346.14 -745.625 971.278 1224.47 
12281901 5160.71 395 1546.29 -656.447 975.402 1175.73 
12264801 3554.71 1759 1683 -1116.54 494.98 1221.34 
9535 3
12285301 5158.38 1279.25 1269.5 -591.202 908.256 1083.72 
12281901 4843.25 795.625 1518.5 -642.64 810.982 1034.74 
12264801 3184.25 2128.75 1696 -749.928 748.482 1059.54 
9535.5 3
12285301 4798.71 1647.71 1198.43 -743.101 761.29 1063.84 
12281901 4504.71 1144.86 1586.14 -699.454 721.554 1004.93 
12264801 2776 2363.29 1774 -843.492 484.578 972.776 
9536 3
12285301 4416.25 1986 1192.5 -772.655 683.405 1031.52 
12281901 4000 1568.5 1565.5 -1019.62 855.844 1331.2 
12264801 2337.75 2650.75 1782 -885.354 580.736 1058.82 
9536.5 3
12285301 3943.71 2446.14 1288.86 -910.473 886.595 1270.83 
12281901 3537.43 2135.29 1570.43 -891.274 1092.07 1409.61 
12264801 1861 2861 1808 -918.593 405.106 1003.95 
9537 3
12285301 3554.86 3022.71 1303.86 -811.81 1203.7 1451.87 
12281901 3323 2626.57 1627.43 -447.659 1025.65 1119.09 
12264801 1486.29 3072.29 1823.57 -782.285 441.098 898.074 
9537.5 3
12285301 3036.38 3443.25 1332.12 -1022.65 829.459 1316.74 
12281901 2928 2949 1596.5 -779.093 635.954 1005.7 
12264801 1061.12 3383.75 1840.75 -838.581 614.328 1039.53 
9538 3
12285301 2714.29 3653 1436.29 -644.179 419.5 768.73 
12281901 2442.14 3122.57 1622.14 -971.714 347.143 1031.86 
12264801 714.571 3768.57 1823.29 -693.107 769.643 1035.74 
9538.5 3
12285301 2348 3807.25 1506.12 -726.757 306.052 788.571 
12281901 1989 3210.88 1636.75 -899.093 175.205 916.005 
12264801 432.625 4158.88 1800.12 -559.418 774.412 955.333 
9539 3
12285301 1932.43 4005.86 1488.29 -797.642 381.204 884.053 
12281901 1534.71 3446.57 1667.29 -871.95 452.392 982.321 
12264801 -17.8571 4638.86 1868.29 -864.649 921.271 1263.47 
9539.5 3
12285301 1502.86 4300 1529.29 -894.94 612.798 1084.64 
12281901 1120.14 3691 1667.29 -863.69 509.226 1002.63 
12264801 -268.714 5128.86 1872.57 -522.619 1020.83 1146.84 
9540 3
12285301 1122.5 4735.38 1503.25 -757.684 867.281 1151.63 
12281901 650 3913 1672.25 -936.54 442.231 1035.7 
12264801 -594 5606.25 1856.62 -647.98 950.982 1150.76 
9540.5 3
12285301 785.571 5258.14 1524.14 -665.867 1033.14 1229.13 
12281901 209.857 4235.14 1656.71 -869.848 636.646 1077.94 
12264801 -879.714 5967.71 1867.43 -564.653 714.356 910.57 
9541 3
12285301 484.143 5668 1533.86 -634.586 862.857 1071.08 
12281901 -194.429 4549.86 1733.71 -851.128 662.556 1078.61 
12264801 -1094.57 6322.71 1831.43 -452.331 747.368 873.592 
9541.5 3
12285301 83 6012.12 1501.5 -799.089 685.508 1052.84 
12281901 -591.75 4886.5 1713 -791.477 670.603 1037.37 
12264801 -1475.5 6736.75 1770.75 -758.822 824.772 1120.74 
9542 3
12285301 -255.375 6342.5 1488.38 -646.989 631.692 904.228 
12281901 -938 5228.62 1685.75 -662.046 654.159 930.714 
12264801 -1633.88 7125.62 1676.62 -302.82 743.547 802.846 
9542.5 3
12285301 -587.429 6704.43 1388.14 -672.173 732.649 994.279 
12281901 -1257.29 5493.14 1665.14 -646.327 535.461 839.32 
12264801 -1740.14 7566.71 1764.86 -215.117 892.893 918.441 
9543 3
12285301 -859.5 7177.38 1294.25 -567.999 987.362 1139.08 
12281901 -1536.38 5810.62 1660.12 -582.65 662.802 882.489 
12264801 -1816.12 7983.5 1820 -158.627 870.116 884.457 
9543.5 3
12285301 -1099.5 7723.25 1224.62 -477.137 1085.24 1185.5 
12281901 -1747.5 6117.25 1640.75 -419.732 609.592 740.12 
12264801 -1875.5 8559.88 1804.38 -118.042 1145.87 1151.94 
9544 3
12285301 -1261.12 8291.75 1337.75 -309.034 1087 1130.07 
12281901 -1927 6478.88 1590.88 -343.212 691.444 771.938 
12264801 -2078.25 9271 1760 -387.667 1359.7 1413.89 
9544.5 3
12285301 -1353.43 8642.71 1422.86 -183.142 696.358 720.038 
12281901 -2061.57 6792.14 1547.29 -267.007 621.563 676.486 
12264801 -2065 9616.86 1805.57 26.2897 686.224 686.728 
9545 3
12285301 -1268.14 8872.43 1458.71 175.485 472.663 504.188 
12281901 -2226.86 7017.14 1617.57 -340.094 462.963 574.455 
12264801 -1858.43 9992.71 1879.57 425.044 773.369 882.475 
9545.5 3
12285301 -1189.62 8954.5 1491.88 153.957 160.924 222.709 
12281901 -2371.38 7588.38 1624.12 -283.368 1120.06 1155.35 
12264801 -1493.88 10332.2 2003.88 714.811 665.756 976.825 
9546 3
12285301 -1209.71 9109.71 1479.14 -41.1666 318.062 320.715 
12281901 -2340.43 8049.43 1682.29 63.4148 944.782 946.908 
12264801 -1248.43 10625.3 2067 502.964 600.483 783.296 
9546.5 3
12285301 -1245.38 9312.75 1503.38 -70.0603 398.891 404.997 
12281901 -2312.25 8377.5 1672.25 55.3607 644.541 646.914 
12264801 -1068.25 11026.1 2129.75 353.985 787.504 863.405 
9547 3
12285301 -1189.29 9554 1546 112.629 484.438 497.358 
12281901 -2254.86 9083 1647.14 115.247 1416.67 1421.35 
12264801 -993.429 11364.1 2133.71 150.244 678.751 695.18 
9547.5 2
12285301 -1115 9747.25 1584.12 150.072 390.404 418.255 
12281901 -2147.62 9547.12 1648.75 216.631 937.626 962.326 
9548 2
12285301 -1069.29 9960.57 1643 95.0401 443.496 453.565 
12281901 -2006.86 9869 1748 292.657 669.179 730.375 
9548.5 2
12285301 -916.125 10233.8 1721 301.497 537.753 616.506 
12281901 -1860.25 10204 1787.25 288.597 659.449 719.834 
9549 2
12285301 -669.571 10506.6 1739.86 486.299 538.109 725.292 
12281901 -1704.29 10534 1829 307.622 650.888 719.921 
9549.5 2
12285301 -566.75 10749.1 1778 206.884 488.035 530.075 
12281901 -1500.88 10920.4 1920.5 409.277 777.414 878.568 
9550 2
12285301 -460.714 11026.6 1829.71 215.083 562.772 602.472 
12281901 -1286.86 11193.9 1953.43 434.113 554.731 704.401 
9550.5 2
12285301 -368 11323.6 1832.25 187.302 600.108 628.659 
12281901 -1164.62 11440.2 1952.38 246.934 497.763 555.648 
