# Supplementary material for: Intrinsic group behaviour II: On the dependence of triad spatial dynamics on social and personal features; and on the effect of social interaction on small group dynamics
Source: PLoS One. 2019 Dec 3;14(12):e0225704. doi: 10.1371/journal.pone.0225704 (PMC6890182; doi:10.1371/journal.pone.0225704)
Supplement: S4 Data Set — (ZIP) [file pone.0225704.s004.zip › set_3_nint/group_traj_triad_noint/traj_3_0217_14.dat]

3 12255101 12253000 12243703 0 0 0 1 0 1 0 10 10 10 1653.99 1665.13 1639.11 
9277.5 1
12243703 -11253.3 12910.3 1324 0 0 0 
9278 1
12243703 -11343 12588.4 1323.75 -259.903 -933.213 968.729 
9278.5 1
12243703 -11702.2 11958.4 1305.62 -714.215 -1252.49 1441.81 
9279 1
12243703 -11832 11380.4 1197 -263.72 -1174.8 1204.03 
9279.5 1
12243703 -11815.9 10855.3 1152 33.0796 -1076 1076.51 
9280 1
12243703 -11694.5 10328.9 1231.25 246.161 -1067.77 1095.78 
9280.5 1
12243703 -11587.1 9984.38 1351.38 205.306 -658.7 689.954 
9281 1
12243703 -11513.6 9674.57 1347.86 151.345 -637.456 655.176 
9281.5 1
12243703 -11396.4 9293.25 1337.5 242.141 -787.854 824.225 
9282 1
12243703 -11366.3 8887.71 1274.71 60.9095 -820.922 823.179 
9282.5 1
12243703 -11164.6 8537.5 1377.75 400.916 -696.251 803.43 
9283 1
12243703 -11098.8 8334.22 1476.11 126.144 -389.421 409.342 
9283.5 1
12243703 -11086.6 8215.25 1450.62 24.6008 -240.834 242.088 
9284 1
12243703 -11077.2 8107 1398.6 19.1176 -219.574 220.405 
9284.5 1
12243703 -11066.2 7951.22 1404.11 22.2222 -315.34 316.122 
9285 1
12243703 -10939.3 7760.6 1309 256.409 -385.095 462.649 
9285.5 1
12243703 -10802.9 7540.33 1323.33 265.391 -428.534 504.058 
9286 1
12243703 -10851 7400.5 1227.5 -98.5883 -286.544 303.03 
9286.5 1
12243703 -10777.4 7316.38 1138.12 147.545 -168.587 224.034 
9287 1
12243703 -10636.9 7362.88 1300.5 272.287 90.1163 286.812 
9287.5 1
12243703 -10427.8 7730.75 1236 402.938 708.815 815.339 
9288 1
12243703 -10457.9 7962.75 1412.88 -58.3818 449.612 453.387 
9288.5 1
12243703 -10479.9 8269.43 1419.71 -45.9877 641.587 643.233 
9289 1
12243703 -10579.4 8485.88 1385.62 -206.898 449.993 495.278 
9289.5 1
12243703 -10643.8 8487.5 1385.75 -129.008 3.25651 129.049 
9290 1
12243703 -10641.1 8477.25 1334.62 4.99049 -19.4867 20.1156 
9290.5 1
12243703 -10258.9 8268.25 1511.5 745.127 -407.407 849.232 
9291 1
12243703 -10119 8285.29 1547.71 287.218 34.9809 289.34 
9291.5 1
12243703 -10004.6 8293.75 1557.62 235.825 17.4521 236.47 
9292 1
12243703 -10146.1 7980.12 1547.25 -286.437 -634.868 696.494 
9292.5 1
12243703 -10082 7772.12 1555.5 129.808 -421.053 440.608 
9293 1
12243703 -10207.2 7587.38 1552.25 -243.677 -359.436 434.249 
9293.5 1
12243703 -10397.8 7251.62 1432.38 -383.3 -675.553 776.718 
9294 1
12243703 -10533.2 6864.75 1436.12 -263.107 -751.214 795.957 
9294.5 1
12243703 -10839.2 6504.5 1441.38 -593.023 -698.159 916.025 
9295 1
12243703 -11186.1 6075.14 1476.57 -722.693 -894.494 1149.96 
9295.5 1
12243703 -11489.8 5691.62 1449.88 -644.601 -814.263 1038.53 
9296 1
12243703 -11919.8 5239.5 1427 -856.574 -900.647 1242.93 
9296.5 1
12243703 -12223 4708.5 1496 -613.866 -1074.9 1237.84 
9297 1
12243703 -12484.1 4180.88 1513.88 -491.761 -993.644 1108.67 
9297.5 1
12243703 -12706.6 3720.5 1486.75 -453.157 -937.627 1041.39 
9298 1
12243703 -12831.9 3295.62 1461.62 -254.057 -861.815 898.482 
9298.5 1
12243703 -12903.2 2761.62 1515.38 -136.996 -1024.95 1034.07 
9299 1
12243703 -13130 2240.86 1505.57 -465.606 -1069.34 1166.31 
9299.5 1
12243703 -13302.8 1754.88 1593.12 -336.089 -945.491 1003.45 
9300 1
12243703 -13407.4 1284.12 1512.12 -210.09 -945.281 968.346 
9300.5 1
12243703 -13541.9 737.625 1570.38 -260.659 -1059.11 1090.71 
9301 1
12243703 -13684.1 227.571 1564.71 -298.255 -1069.29 1110.11 
9301.5 1
12243703 -13851.1 -332.5 1632.12 -333.298 -1117.91 1166.53 
9302 1
12243703 -13930.9 -867 1612.62 -161.437 -1081.98 1093.96 
9302.5 1
12243703 -14230.2 -1325.89 1617 -589.266 -903.325 1078.53 
9303 1
12243703 -14475.4 -1673.12 1623.88 -487.381 -690.33 845.042 
9303.5 1
12243703 -14547.6 -2190.75 1633.75 -151.786 -1087.45 1097.99 
9304 1
12243703 -14632.9 -2745.25 1599.12 -174.335 -1133.95 1147.27 
9304.5 1
12243703 -14938 -3387.56 1603.11 -585.653 -1232.83 1364.87 
9305 1
12243703 -15297.3 -3934.71 1608.86 -701.73 -1068.67 1278.47 
9305.5 1
12243703 -15500.8 -4440.5 1593.88 -431.984 -1073.86 1157.49 
9306 1
12243703 -15886.9 -4928.38 1624.88 -749.757 -947.33 1208.13 
9306.5 1
12243703 -16324 -5268.25 1623.75 -860.482 -669.045 1089.98 
9307 1
12243703 -16642.6 -5455.62 1648 -624.755 -367.402 724.778 
9307.5 1
12243703 -16914.9 -5650.25 1672.62 -561.34 -401.289 690.026 
9308 1
12243703 -17017.5 -5945.5 1626.75 -202.416 -582.347 616.523 
9308.5 1
12243703 -17202.1 -6136 1643.62 -367.048 -378.728 527.407 
9309 1
12243703 -17350.1 -6224.25 1632 -297.787 -177.565 346.708 
9309.5 1
12243703 -17380.7 -6317.14 1618.86 -61.5479 -186.907 196.78 
9310 1
12243703 -17416.1 -6196.12 1655.62 -74.5489 254.774 265.457 
9310.5 1
12243703 -17349.5 -5967.12 1547.88 129.873 446.394 464.903 
9311 1
12243703 -17260 -6003.57 1490.57 183.778 -74.8387 198.432 
9311.5 1
12243703 -17168.9 -6208.75 1577.75 182.615 -411.18 449.908 
9312 1
12243703 -16928.6 -6625.44 1675.78 455.15 -789.194 911.037 
9312.5 1
12243703 -16743.1 -6668.86 1641.71 366.428 -85.7958 376.338 
9313 1
12243703 -16720 -6689 1656.88 49.2401 -42.8571 65.2788 
9313.5 1
12243703 -16690.5 -6790.25 1549.88 59.1182 -202.906 211.343 
9314 1
12243703 -16605.9 -6824 1591.11 162.09 -64.6552 174.509 
9314.5 1
12243703 -16601.9 -6800.71 1628.14 8.0154 46.2937 46.9824 
9315 1
12243703 -16402.8 -6837.25 1549.88 420.945 -77.2425 427.974 
9315.5 1
12243703 -16193.4 -6692.67 1566.89 394.916 272.799 479.977 
9316 1
12243703 -16042 -6308.86 1655.86 294.639 746.711 802.739 
9316.5 1
12243703 -15893 -6067.12 1491.38 305.955 496.37 583.088 
9317 1
12243703 -15553.6 -5794.12 1631.5 673.363 541.667 864.188 
9317.5 1
12243703 -15288.4 -5529 1567.29 543.435 543.289 768.43 
9318 1
12243703 -14989.9 -5249 1434 600.711 563.38 823.56 
9318.5 1
12243703 -14766.9 -4826.25 1378.88 431.335 817.698 924.489 
9319 1
12243703 -14575.9 -4534.62 1492.38 369.439 564.072 674.286 
9319.5 1
12243703 -14460.6 -4315.29 1642.43 236.763 450.389 508.829 
9320 1
12243703 -14350.8 -4211.5 1657.25 230.717 218.037 317.444 
9320.5 1
12243703 -14436 -4131.75 1618.62 -166.83 156.067 228.449 
9321 1
12243703 -14529.1 -4148 1602.75 -180.825 -31.5534 183.558 
9321.5 1
12243703 -14782.9 -4360 1621.57 -534.173 -446.316 696.088 
9322 1
12243703 -14880.8 -4470.44 1657.11 -195.841 -220.889 295.205 
9322.5 1
12243703 -15045.9 -4453.12 1596.12 -315.071 33.0524 316.8 
9323 1
12243703 -15092.7 -4406.29 1675.86 -98.1956 98.1956 138.87 
9323.5 1
12243703 -15140.1 -4322.11 1708.78 -94.7937 168.349 193.203 
9324 1
12243703 -15113 -4276.12 1696.25 50.7699 86.1163 99.968 
9324.5 1
12243703 -15104.1 -4175.86 1709 18.7651 212.432 213.259 
9325 1
12243703 -15090.5 -4068.88 1719.5 26.856 210.595 212.3 
9325.5 1
12243703 -15016.2 -4210.12 1608.12 146.45 -278.6 314.746 
9326 1
12243703 -15000.7 -4461.29 1611.86 31.8355 -514.674 515.657 
9326.5 1
12243703 -15017.4 -4550 1646.12 -34.6377 -184.437 187.662 
9327 1
12243703 -14989.5 -4521.38 1639.88 52.7936 54.214 75.6724 
9327.5 1
12243703 -14882.6 -4249.14 1626.29 219.116 557.853 599.343 
9328 1
12243703 -14798.4 -4132.25 1618.25 170.438 236.625 291.617 
9328.5 1
12243703 -14673 -3967.75 1511 239.265 313.931 394.716 
9329 1
12243703 -13794.7 -3058.86 1483 1732.32 1792.69 2492.92 
9329.5 1
12243703 -12989.4 -2220.62 1459.38 1643.55 1710.68 2372.27 
9330 2
12253000 -12301 -2859 863 0 0 0 
12243703 -12477.1 -1861.29 1446 1045.37 733.345 1276.95 
9330.5 2
12253000 -12089.7 -2711.71 1293.86 746.593 520.444 910.089 
12243703 -12141.7 -1540.57 1464.86 683.154 653.186 945.173 
9331 2
12253000 -11628.5 -2111.88 1515.75 909.693 1183.11 1492.41 
12243703 -11723.4 -1162 1449.38 825.127 746.689 1112.82 
9331.5 2
12253000 -11192.7 -1560.71 1456.86 857.846 1084.96 1383.13 
12243703 -11249.7 -747.286 1461.86 932.403 816.367 1239.29 
9332 2
12253000 -10660.4 -1429.75 1560 1071.11 263.51 1103.04 
12243703 -10822.6 -332.375 1455 859.335 834.83 1198.08 
9332.5 2
12253000 -10242.9 -1028.14 1489.57 835.036 803.214 1158.64 
12243703 -10332.7 78.4286 1419 979.821 821.607 1278.71 
9333 2
12253000 -9869.38 -552.5 1326 754.509 960.895 1221.72 
12243703 -9928.12 610 1337.62 817.352 1073.88 1349.55 
9333.5 2
12253000 -9414.88 -26.75 1498.62 892.927 1032.91 1365.36 
12243703 -9403 1052 1346.25 1031.68 868.369 1348.49 
9334 2
12253000 -8993.71 473.429 1501 863.034 1024.96 1339.91 
12243703 -9070.57 1537.29 1376.43 681.206 994.438 1205.38 
9334.5 2
12253000 -8581 968.5 1447.88 850.957 1020.77 1328.94 
12243703 -8688.25 2008.38 1424.25 788.292 971.318 1250.94 
9335 2
12253000 -8213.75 1507.25 1519.5 727.228 1066.83 1291.12 
12243703 -8277 2482.62 1339.12 814.356 939.109 1243.02 
9335.5 2
12253000 -7850 2071.62 1415.25 713.235 1106.62 1316.55 
12243703 -7778.12 2946.25 1363.25 978.186 909.069 1335.39 
9336 2
12253000 -7409.43 2475.29 1512.43 900.964 825.482 1221.95 
12243703 -7294.86 3533.29 1333.43 988.278 1200.48 1554.94 
9336.5 2
12253000 -7201.25 3028.88 1470.62 414.698 1102.77 1178.16 
12243703 -6930.12 3957.38 1365.75 726.558 844.799 1114.26 
9337 2
12253000 -6915.12 3494.38 1377.5 549.184 893.474 1048.76 
12243703 -6459.12 4384.5 1385.75 904.031 819.818 1220.4 
9337.5 2
12253000 -6591.88 3741.25 1491.38 632.583 483.121 795.97 
12243703 -5899.88 4617.62 1272 1094.42 456.213 1185.7 
9338 2
12253000 -6223.12 4039.38 1342 728.755 589.18 937.132 
12243703 -5380.12 4696.88 1144.75 1027.17 156.621 1039.05 
9338.5 2
12253000 -5743.43 4302.43 1159.86 980.974 537.942 1118.79 
12243703 -4780.71 4775.71 1325.43 1225.79 161.226 1236.35 
9339 2
12253000 -5274.88 4634.62 1018.5 996.922 706.801 1222.06 
12243703 -3955.25 4667.75 1500.38 1756.31 -229.711 1771.27 
9339.5 2
12253000 -4709 4750.88 1200.88 1147.82 235.801 1171.79 
12243703 -3395.88 4615.25 1570.25 1134.63 -106.491 1139.62 
9340 2
12253000 -4122.75 4762.75 1402.25 1142.79 23.1481 1143.02 
12243703 -2848.5 4650.38 1578 1067.01 68.4698 1069.2 
9340.5 2
12253000 -3602.25 4682.88 1514.62 995.22 -152.725 1006.87 
12243703 -2358.38 4642.38 1601.75 937.141 -15.2964 937.266 
9341 2
12253000 -2643.88 4499 1648.5 1901.54 -364.831 1936.22 
12243703 -1744.5 4624.75 1588.5 1218.01 -34.9702 1218.51 
9341.5 2
12253000 -2034 4388.43 1660 1260.07 -228.453 1280.61 
12243703 -1130.86 4565.57 1569.29 1267.86 -122.27 1273.74 
9342 2
12253000 -1629.25 4304 1661.75 855.708 -178.496 874.127 
12243703 -625.875 4592.25 1599.12 1067.62 56.4029 1069.1 
9342.5 2
12253000 -1102.5 4247 1676.88 1043.07 -112.871 1049.16 
12243703 -252.75 4533.38 1650.75 738.861 -116.584 748.003 
9343 2
12253000 -684.625 4166.75 1681.25 837.425 -160.822 852.727 
12243703 292.75 4519.25 1647 1093.19 -28.3066 1093.55 
9343.5 2
12253000 -48.875 4026.25 1643.62 1266.43 -279.88 1296.99 
12243703 926.125 4526.75 1594.5 1261.7 14.9402 1261.79 
9344 2
12253000 633.8 3904.7 1598.3 1300.33 -231.524 1320.78 
12243703 1694.5 4499.1 1655.1 1463.57 -52.6667 1464.52 
9344.5 2
12253000 1381.9 3674.2 1604.4 1452.62 -447.573 1520.01 
12243703 2132.7 4325.8 1639 850.874 -336.505 914.998 
9345 2
12253000 1899.7 3554.9 1612.7 1120.78 -258.225 1150.14 
12243703 2447.2 4149.3 1590.2 680.736 -382.035 780.61 
9345.5 2
12253000 2221.2 3307.6 1621.8 634.122 -487.771 800.02 
12243703 2619.9 3821.4 1582.3 340.631 -646.746 730.965 
9346 2
12253000 2345.78 3086 1622.44 252.693 -449.493 515.653 
12243703 2811.33 3612.33 1575.22 388.303 -424.07 574.991 
9346.5 2
12253000 2512 2999.62 1601.25 335.125 -174.143 377.67 
12243703 3023.5 3684.38 1545.25 427.755 145.245 451.742 
9347 2
12253000 2986.56 2935.78 1541.22 947.217 -127.44 955.751 
12243703 3586.67 3275.44 1533 1124.09 -816.229 1389.17 
9347.5 2
12253000 3376.44 2588.56 1499.78 737.03 -656.375 986.935 
12243703 4028.67 2972.33 1517.56 835.539 -572.989 1013.13 
9348 2
12253000 3932.67 2256.56 1510.22 1086.37 -648.438 1265.18 
12243703 4325.22 2790.67 1512.22 579.21 -354.818 679.25 
9348.5 2
12253000 4416.12 1828.75 1530 992.728 -878.451 1325.59 
12243703 4769.25 2489.5 1511.75 911.761 -618.412 1101.7 
9349 2
12253000 5238.25 1091.25 1508.62 1681.24 -1508.18 2258.58 
12243703 5081.88 2037.62 1500.38 639.315 -924.08 1123.68 
9349.5 2
12253000 6148.5 690.125 1568.38 1816.87 -800.649 1985.46 
12243703 5222.5 1266 1581.12 280.689 -1540.17 1565.54 
9350 2
12253000 6695.25 225.125 1641.62 1067.87 -908.203 1401.85 
12243703 5720 681.125 1614.88 971.68 -1142.33 1499.7 
9350.5 2
12253000 6952.57 -113.286 1638.29 542.872 -713.947 896.9 
12243703 5885 391.571 1605 348.101 -610.873 703.093 
9351 3
12255101 7770.57 309 1636.29 0 0 0 
12253000 7240.5 -442 1630.38 596.125 -680.568 904.731 
12243703 6152.25 41.375 1574.12 553.313 -725.044 912.055 
9351.5 3
12255101 8233.62 -213 1611.25 939.257 -1058.82 1415.38 
12253000 7573.38 -959.75 1634.88 635.258 -988.073 1174.67 
12243703 6504.25 -522.375 1571.75 671.756 -1075.86 1268.36 
9352 3
12255101 8816 -691.25 1582.75 1113.53 -914.436 1440.88 
12253000 7962.62 -1628.12 1632.5 744.264 -1277.96 1478.89 
12243703 6914 -1164 1590.62 783.461 -1226.82 1455.64 
9352.5 3
12255101 9179.57 -1429 1578.57 755.866 -1533.78 1709.92 
12253000 8401.29 -2155.14 1661 911.977 -1095.67 1425.55 
12243703 7396.29 -1809.29 1605.29 1002.67 -1341.55 1674.85 
9353 3
12255101 9661.62 -2240.5 1600.62 962.183 -1619.76 1883.99 
12253000 8942.5 -2650.38 1700.12 1080.27 -988.487 1464.27 
12243703 7926.62 -2318.75 1622.75 1058.56 -1016.89 1467.86 
9353.5 3
12255101 10072.1 -2770.86 1590.71 792.506 -1023.86 1294.74 
12253000 9365.43 -3041.86 1725.71 816.464 -755.757 1112.56 
12243703 8474.29 -2851.71 1607.86 1057.26 -1028.89 1475.27 
9354 3
12255101 10487.3 -3194.14 1569.86 864.881 -881.845 1235.18 
12253000 9766.14 -3431.71 1688.29 834.821 -812.202 1164.73 
12243703 8872.43 -3349.29 1611.86 829.464 -1036.61 1327.62 
9354.5 3
12255101 10820.9 -3466.75 1544.62 680.794 -556.341 879.202 
12253000 10157.8 -3862.88 1667.12 799.198 -879.92 1188.69 
12243703 9344.5 -3767.38 1650.88 963.411 -853.243 1286.93 
9355 3
12255101 11252.1 -3872.57 1488 855.69 -805.201 1174.97 
12253000 10582.1 -4312.57 1641.86 842.049 -892.255 1226.85 
12243703 9617.29 -4039.57 1647.57 541.241 -540.072 764.605 
9355.5 3
12255101 11701.7 -4330.14 1484.86 919.369 -935.729 1311.8 
12253000 11057.6 -4680.57 1599.57 972.247 -752.556 1229.47 
12243703 10005.9 -4347 1626.57 794.625 -628.688 1013.25 
9356 3
12255101 12205.4 -4708.12 1491.88 993.414 -745.527 1242.05 
12253000 11536.4 -5050.12 1606.38 944.386 -728.903 1192.96 
12243703 10430.6 -4728.25 1588.75 837.806 -751.972 1125.78 
9356.5 3
12255101 12738.2 -5307.62 1489.38 1009.23 -1135.42 1519.12 
12253000 11805.6 -5429.88 1606.62 509.943 -719.223 881.66 
12243703 10872 -5150.5 1553.5 835.938 -799.716 1156.87 
9357 3
12255101 13174.7 -5812.29 1570.43 896.231 -1036.26 1370.06 
12253000 12377.3 -5982.43 1615.86 1173.84 -1134.61 1632.56 
12243703 11254.1 -5578.14 1536.14 784.688 -878.117 1177.63 
9357.5 3
12255101 13535 -6245.5 1585.62 709.224 -852.784 1109.16 
12253000 12914.4 -6621 1665 1057.26 -1257.03 1642.54 
12243703 11680.5 -6122.62 1581.38 839.286 -1071.82 1361.32 
9358 3
12255101 13907.6 -6669.29 1566.86 746.636 -849.27 1130.81 
12253000 13349 -7121.43 1649.86 870.992 -1002.86 1328.29 
12243703 12254.9 -6570.43 1644.71 1151.02 -897.402 1459.51 
9358.5 3
12255101 14203.1 -7031.71 1543.71 623.568 -764.617 986.649 
12253000 13696 -7445.71 1630.14 732.068 -684.147 1001.99 
12243703 12740 -6893.43 1658.29 1023.51 -681.435 1229.6 
9359 3
12255101 14699.8 -7494.38 1527 985.332 -917.978 1346.69 
12253000 14159 -7915.88 1626.75 918.651 -932.859 1309.25 
12243703 13082.5 -7226.62 1670.5 679.563 -661.104 948.085 
9359.5 3
12255101 15273.5 -8098.25 1556.5 1082.55 -1139.39 1571.66 
12253000 14626.6 -8424 1624.75 882.311 -958.726 1302.93 
12243703 13486.8 -7548.75 1644.88 762.736 -607.783 975.277 
9360 3
12255101 15706 -8442.14 1616.14 888.09 -706.145 1134.61 
12253000 15084.3 -8820.57 1637.14 939.755 -814.315 1243.48 
12243703 14049.6 -7803 1608.43 1155.69 -522.074 1268.14 
9360.5 3
12255101 16056.8 -8857 1638.25 687.745 -813.445 1065.22 
12253000 15472.1 -9414.62 1658 760.469 -1164.81 1391.08 
12243703 14478.2 -8213.88 1588.75 840.546 -805.637 1164.29 
9361 3
12255101 16404.4 -9199.71 1645.14 712.456 -702.283 1000.4 
12253000 15875.4 -9826.29 1665.86 826.442 -843.567 1180.94 
12243703 14987.6 -8722.86 1659.29 1043.69 -1043 1475.51 
9361.5 3
12255101 16844.4 -9893.75 1668.38 914.65 -1442.9 1708.38 
12253000 16231.5 -10288.8 1682.25 740.273 -961.464 1213.43 
12243703 15372 -9161.5 1683.25 799.228 -911.939 1212.6 
9362 3
12255101 17151.9 -10350.9 1710.75 597.087 -887.621 1069.76 
12253000 16588.4 -10748.1 1669.12 692.961 -891.99 1129.53 
12243703 15778.5 -9512.62 1672.88 789.32 -681.796 1043.01 
9362.5 3
12255101 17288.9 -10606.2 1695.38 263.969 -492.052 558.386 
12253000 16790 -11000.4 1647.25 388.487 -486.031 622.213 
12243703 16139.4 -10028.8 1675.75 695.328 -994.461 1213.44 
9363 3
12255101 17532.1 -10882.4 1667.86 507.866 -576.573 768.352 
12253000 16984.3 -11345.7 1655.57 405.607 -720.959 827.223 
12243703 16456.6 -10424.7 1693.57 662.205 -826.648 1059.18 
9363.5 3
12255101 17880.9 -11246.2 1626.38 696.072 -726.19 1005.92 
12253000 17218.8 -11694.9 1650.62 467.993 -696.928 839.479 
12243703 16707.9 -10836.4 1665.88 501.604 -821.678 962.684 
9364 3
12255101 18296.9 -12110.6 1604.57 831.964 -1728.64 1918.43 
12253000 17223.7 -11683.3 1642.43 9.92857 23.1786 25.2155 
12243703 17376.4 -11233.6 1640.29 1337.11 -794.393 1555.29 
9364.5 3
12255101 18711.9 -12941.8 1622.88 868.238 -1738.87 1943.58 
12253000 17511.2 -11996.6 1620.12 601.539 -655.522 889.695 
12243703 17949.2 -11728.4 1634.38 1198.37 -1035.15 1583.55 
9365 3
12255101 19134.2 -13304.6 1619.25 796.934 -684.67 1050.66 
12253000 17725.9 -12246 1597.62 404.953 -470.519 620.786 
12243703 18345.6 -12401.2 1616.25 747.877 -1269.58 1473.48 
9365.5 3
12255101 19442.3 -13506.1 1638.71 618.546 -404.654 739.151 
12253000 18169.3 -12252.6 1590.71 890.383 -13.1956 890.481 
12243703 18743 -12771.9 1608.43 797.942 -744.191 1091.11 
9366 3
12255101 19831.1 -13661.8 1624.38 790.324 -316.275 851.259 
12253000 18384.5 -11589.4 1595.25 437.427 1347.96 1417.16 
12243703 19069.5 -12940 1652.5 663.618 -341.754 746.448 
9366.5 3
12255101 20338.2 -14032.6 1638.62 971.504 -710.489 1203.58 
12253000 17658.1 -11156.2 1624.25 -1391.52 829.741 1620.13 
12243703 19478.4 -13193.2 1660.5 783.285 -485.153 921.363 
9367 3
12255101 20782.1 -14239.1 1621.29 893.145 -415.529 985.074 
12253000 16935.3 -11220.6 1627.14 -1454.41 -129.419 1460.15 
12243703 19843.1 -13435.3 1660.29 733.939 -486.993 880.812 
9367.5 3
12255101 21289.5 -14479.6 1618.25 1048.26 -496.864 1160.05 
12253000 16522.6 -11219.2 1635.88 -852.605 2.73022 852.609 
12243703 20331.4 -13660.1 1614.88 1008.74 -464.544 1110.57 
9368 3
12255101 21815.6 -14627.2 1603.25 1017.65 -285.542 1056.95 
12253000 16091.4 -10907.8 1663.88 -834.139 602.515 1028.99 
12243703 20973.5 -13854.8 1609 1242.02 -376.451 1297.82 
9368.5 3
12255101 22225.7 -14788.7 1582.14 840.347 -330.869 903.138 
12253000 15797.4 -10531.9 1678.29 -602.349 770.272 977.826 
12243703 21375.7 -14031.1 1587.43 824.21 -361.461 899.986 
9369 3
12255101 22871.8 -14982.1 1579 1294.66 -387.597 1351.44 
12253000 15450 -10059.4 1704.38 -696.25 946.858 1175.29 
12243703 21887.2 -14281 1580.12 1025.12 -500.716 1140.87 
9369.5 3
12255101 23454.3 -15126.9 1616.43 1133.34 -281.58 1167.79 
12253000 15136.6 -9578.43 1716 -609.783 935.693 1116.85 
12243703 22472.9 -14600.4 1529.57 1139.31 -621.456 1297.78 
9370 3
12255101 23806 -15482.9 1622.29 748.328 -757.447 1064.76 
12253000 14899 -9239.86 1707.29 -505.471 720.365 880.015 
12243703 23062.6 -14864.9 1504.29 1254.71 -562.614 1375.08 
9370.5 3
12255101 24248.5 -15621.8 1662.38 849.328 -266.589 890.184 
12253000 14559.9 -8991.88 1699.12 -650.912 475.973 806.373 
12243703 23548.4 -15023.6 1541.75 932.444 -304.737 980.978 
9371 3
12255101 24683.7 -15784.7 1648.14 910.49 -340.929 972.227 
12253000 14206.4 -8680.29 1641.43 -739.428 651.86 985.736 
12243703 24149.4 -15168.7 1556.29 1257.43 -303.534 1293.55 
9371.5 3
12255101 25317.4 -15898 1651.12 1269.86 -227.025 1290 
12253000 13817.8 -8301.75 1623.38 -778.915 758.589 1087.27 
12243703 24643.4 -15289.9 1555.5 989.873 -242.807 1019.22 
9372 3
12255101 25768.6 -15847.4 1620.62 869.461 97.5434 874.915 
12253000 13405.6 -7891 1636 -794.075 791.426 1121.12 
12243703 25208.4 -15262.6 1574.62 1088.63 52.5048 1089.9 
9372.5 3
12255101 26400.1 -15640.3 1598.71 1258 412.528 1323.92 
12253000 13072 -7636.57 1647.29 -664.592 506.83 835.798 
12243703 25747 -15219.4 1592.14 1072.96 86.0487 1076.4 
9373 3
12255101 27173.5 -15525.9 1608.38 1591.27 235.413 1608.59 
12253000 12681.6 -7378.38 1648.25 -803.241 531.268 963.038 
12243703 26139.5 -15228.8 1597.38 807.613 -19.1799 807.841 
9373.5 3
12255101 27606.8 -15458.1 1626.5 857.921 134.158 868.347 
12253000 12357.4 -7155.88 1676 -642.079 440.594 778.71 
12243703 26537.5 -15207.5 1577.38 788.119 42.0792 789.241 
9374 3
12255101 28014.5 -15644.8 1678.88 807.426 -369.554 887.979 
12253000 11986 -6883.5 1655.25 -735.396 539.356 911.983 
12243703 27029.8 -15215.5 1585.25 974.752 -15.8416 974.881 
9374.5 3
12255101 28559.6 -15850.9 1715.43 1107.87 -418.917 1184.43 
12253000 11649 -6645 1668.14 -684.959 484.756 839.141 
12243703 27651.9 -15302.4 1554.29 1264.45 -176.684 1276.73 
9375 3
12255101 29249.4 -15983.2 1724.12 1387.93 -266.384 1413.27 
12253000 11195.5 -6375.12 1643.12 -912.475 543.008 1061.82 
12243703 28168.1 -15453.5 1544 1038.77 -303.967 1082.33 
9375.5 3
12255101 29819.4 -16158 1726.62 1089.87 -334.13 1139.93 
12253000 10755.5 -6060.75 1591.88 -841.3 601.099 1033.98 
12243703 28685.9 -15609.5 1576.25 989.962 -298.279 1033.92 
9376 3
12255101 30335 -16385.7 1712.71 984.017 -434.569 1075.7 
12253000 10527.4 -5851.86 1555.86 -435.251 398.65 590.225 
12243703 29288.1 -15817 1634.43 1149.37 -395.992 1215.67 
9376.5 3
12255101 30806.3 -16697.1 1683.57 1013.52 -669.739 1214.81 
12253000 10273.1 -5730.86 1522.14 -546.851 260.215 605.605 
12243703 29765.4 -16033.9 1623.86 1026.42 -466.359 1127.4 
9377 3
12255101 31306.1 -17109.1 1634.25 1011.82 -833.972 1311.22 
12253000 10024.6 -5624.12 1510.38 -503.073 216.057 547.506 
12243703 30344.8 -16314.9 1605.5 1172.72 -568.862 1303.41 
9377.5 3
12255101 31801.6 -17514.1 1618.86 1009.06 -824.884 1303.31 
12253000 9827.57 -5508.29 1553.57 -401.331 235.925 465.54 
12243703 30919.6 -16515.3 1578.86 1170.72 -408.168 1239.83 
9378 3
12255101 32416.9 -17886.9 1620.5 1238.04 -749.964 1447.47 
12253000 9702.12 -5470.75 1566.62 -252.407 75.5246 263.464 
12243703 31558.8 -16819.9 1527.38 1286.07 -612.856 1424.63 
9378.5 3
12255101 33341.1 -18000.8 1619 1784.27 -219.836 1797.76 
12253000 9764.25 -5504.5 1592.12 119.932 -65.1544 136.488 
12243703 32218.5 -17057.8 1470 1273.65 -459.218 1353.91 
9379 3
12255101 33900.6 -18190.9 1628.71 1112.22 -377.947 1174.68 
12253000 10110 -5622.86 1609 687.376 -235.302 726.535 
12243703 32990.7 -17329.6 1492 1535.22 -540.4 1627.55 
9379.5 3
12255101 34449.9 -18315.1 1640.5 1111.95 -251.554 1140.05 
12253000 10315.1 -5727.12 1602.5 415.233 -211.069 465.798 
12243703 33577.6 -17478.2 1519.25 1188.08 -300.969 1225.61 
9380 3
12255101 34914 -18385.1 1670.57 939.524 -141.737 950.155 
12253000 10409.4 -5748.43 1587.14 190.898 -43.1246 195.708 
12243703 34173 -17508.9 1538.29 1205.21 -61.9578 1206.8 
9380.5 3
12255101 35425.2 -18545 1678.62 1034.92 -323.597 1084.33 
12253000 10311.5 -5498.12 1582.75 -198.236 506.687 544.086 
12243703 34626.6 -17678.8 1581 918.269 -343.913 980.558 
9381 3
12255101 35893 -18778.4 1682.43 935.5 -466.857 1045.52 
12253000 10050.7 -5217.86 1606.29 -521.571 560.536 765.661 
12243703 35089 -17965.6 1614.14 924.75 -573.643 1088.22 
9381.5 3
12255101 36464.1 -19008.5 1683 1142.25 -460.143 1231.45 
12253000 9873.25 -5105.75 1586.75 -354.929 224.214 419.817 
12243703 35532.9 -18253.6 1602.5 887.75 -576.107 1058.3 
9382 3
12255101 36929.1 -19203.2 1637.12 867.537 -363.34 940.551 
12253000 9718.62 -5002.12 1571.38 -288.479 193.33 347.271 
12243703 36038.2 -18548.1 1596.88 942.864 -549.44 1091.27 
9382.5 3
12255101 37170.4 -19270.4 1605 499.593 -139.086 518.593 
12253000 9524.71 -4943.71 1567.14 -401.471 120.933 419.29 
12243703 36417.9 -18715.4 1609.86 785.936 -346.384 858.882 
9383 3
12255101 37503.4 -19357.4 1623.88 695.086 -181.517 718.396 
12253000 9390 -5013.38 1555.38 -281.241 -145.429 316.617 
12243703 36774.4 -18967.8 1582.75 744.296 -526.767 911.844 
9383.5 3
12255101 37967.1 -19505.4 1684.71 918.352 -293.175 964.014 
12253000 9097.71 -5122.14 1545.86 -578.784 -215.382 617.56 
12243703 37173.9 -19225.4 1572.14 791.054 -510.255 941.343 
9384 3
12255101 38529.6 -19663.2 1769.25 1157.37 -324.735 1202.06 
12253000 8647.5 -4931 1513.62 -926.367 393.298 1006.4 
12243703 37528.6 -19388.5 1579.25 729.975 -335.538 803.399 
9384.5 3
12255101 39023 -19870.8 1766.75 959.874 -403.696 1041.31 
12253000 8471.75 -4821.25 1452.12 -341.926 213.521 403.119 
12243703 37918.4 -19548.2 1632 758.268 -310.798 819.491 
9385 3
12255101 39372.1 -20060.8 1758.12 675.29 -367.505 768.815 
12253000 8413.5 -4753.12 1398.5 -112.669 131.77 173.371 
12243703 38401.4 -19779.9 1700.12 934.236 -448.017 1036.11 
9385.5 3
12255101 39664.9 -20301.6 1718.86 606.071 -498.595 784.805 
12253000 8332.43 -4709.14 1367.71 -167.85 91.0603 190.959 
12243703 38863.9 -20018.4 1712 957.52 -493.9 1077.4 
9386 3
12255101 39944.5 -20711.2 1664.12 567.227 -830.991 1006.13 
12253000 8160.88 -4682.38 1363 -347.979 54.2959 352.189 
12243703 39353 -20289.1 1704 992.176 -549.08 1133.98 
9386.5 3
12255101 40443.2 -21309.4 1634 957.294 -1148.03 1494.79 
12253000 8142.5 -4968.88 1354.38 -35.2687 -549.904 551.034 
12243703 39804.1 -20556.9 1680.75 865.883 -513.916 1006.91 
9387 3
12255101 41201.5 -21695 1655.12 1483.86 -754.648 1664.73 
12253000 8350.75 -5594.12 1470.12 407.534 -1223.58 1289.66 
12243703 40324.9 -20845.2 1655.62 1019.08 -564.335 1164.9 
9387.5 3
12255101 41692.4 -22012.8 1655.75 972.03 -629.208 1157.91 
12253000 8313.25 -5867.38 1516.5 -74.2574 -541.089 546.161 
12243703 41189.5 -21143.4 1617.5 1712.13 -590.347 1811.05 
9388 2
12255101 42273.6 -22102.9 1657.71 1226.15 -190.099 1240.8 
12243703 41853.6 -21302.4 1607.57 1400.99 -335.556 1440.62 
9388.5 2
12255101 42765 -22128.9 1634.88 990.783 -52.4554 992.171 
12243703 42336 -21458.8 1635.5 972.638 -315.164 1022.43 
9389 2
12255101 43388 -22387.1 1570.14 1236.11 -512.436 1338.12 
12243703 42661.7 -21882.7 1638 646.259 -841.199 1060.79 
9389.5 2
12255101 43876.5 -22685.2 1703.88 1017.71 -621.057 1192.24 
12243703 42939.9 -22298.1 1639 579.501 -865.439 1041.54 
9390 2
12255101 44559.4 -22923.2 1707.11 1315.89 -458.521 1393.48 
12243703 43429.4 -22516.8 1632.44 943.294 -421.296 1033.1 
9390.5 2
12255101 45023.6 -23157.7 1678 889.132 -449.219 996.169 
12243703 44010.9 -22833.3 1633.43 1113.82 -606.337 1268.16 
9391 2
12255101 45392.1 -23246.2 1676 756.784 -181.798 778.313 
12243703 44482.8 -23040.4 1606.75 968.979 -425.235 1058.18 
9391.5 2
12255101 45761.6 -23530.4 1641.88 723.092 -556.018 912.15 
12243703 45015.5 -23081 1622.5 1042.56 -79.501 1045.59 
9392 2
12255101 46030.8 -23671.5 1652.75 540.412 -283.384 610.206 
12243703 45456.1 -23082.1 1638.62 884.789 -2.25904 884.792 
9392.5 2
12255101 46384.6 -23694.4 1652.25 699.358 -45.2075 700.817 
12243703 45757.1 -23228 1696.12 594.862 -288.291 661.038 
9393 2
12255101 46699.9 -23559.1 1617.5 631.764 271.042 687.451 
12243703 46132 -23201.5 1695.62 751.253 53.1062 753.127 
9393.5 2
12255101 46896.9 -23579.2 1587.62 403.689 -41.2398 405.79 
12243703 46510 -23044.8 1748.62 774.59 321.209 838.549 
9394 2
12255101 47112.5 -23463.9 1597.75 445.506 238.378 505.272 
12243703 46825.1 -22996.9 1743.75 651.085 98.9153 658.556 
9394.5 2
12255101 47423.1 -23428.5 1607.25 618.775 70.4681 622.775 
12243703 47040.5 -23100 1741.25 429.034 -205.428 475.679 
9395 2
12255101 47651.8 -23406.5 1608 436.307 41.9847 438.323 
12243703 46916 -23613 1739.5 -237.595 -979.008 1007.43 
9395.5 1
12243703 46709.4 -24040.8 1747.88 -399.662 -827.369 918.841 
9396 1
12243703 46293.4 -24065.2 1811.12 -861.284 -50.7246 862.776 
9396.5 1
12243703 45702.2 -23613.9 1797.75 -1189.39 908.199 1496.48 
9397 1
12243703 45124 -23071.1 1743 -1138.29 1068.41 1561.15 
9397.5 1
12243703 44730.9 -22846 1713.75 -778.465 445.792 897.072 
9398 1
12243703 44150.5 -22752.5 1656.12 -1156.13 186.255 1171.03 
9398.5 1
12243703 43572.6 -22477.4 1647.86 -1209.06 575.463 1339.02 
9399 1
12243703 42965.8 -22301 1728.75 -1277.52 371.429 1330.42 
9399.5 1
12243703 42510.5 -22145.4 1657.62 -889.16 303.955 939.678 
9400 1
12243703 42019.5 -21921.1 1696.88 -921.201 420.732 1012.73 
9400.5 1
12243703 41577.1 -21792.7 1740.43 -935.216 271.481 973.823 
9401 1
12243703 41132 -21581.1 1755 -933.214 443.583 1033.27 
9401.5 1
12243703 40553 -21397.5 1711.62 -1130.86 358.643 1186.37 
9402 1
12243703 39940.8 -21080.4 1698.5 -1200.49 621.814 1351.97 
9402.5 1
12243703 39454.9 -20741.4 1728.71 -993.646 693.142 1211.52 
9403 1
12243703 38930.3 -20498.1 1759.11 -1022.46 474.303 1127.12 
9403.5 1
12243703 38525.8 -20306.2 1784.12 -796.424 377.679 881.438 
9404 1
12243703 38012.6 -20202.3 1761.33 -1064.72 215.595 1086.33 
9404.5 1
12243703 37460.3 -19980.2 1808.44 -1089.2 438.089 1174 
9405 1
12243703 36933.4 -19787.1 1774.38 -1058.15 387.745 1126.95 
9405.5 1
12243703 36232.1 -19605.2 1685.78 -1380.44 358.076 1426.13 
9406 1
12243703 35705.6 -19538.9 1647.75 -1057.2 133.227 1065.56 
9406.5 1
12243703 35266.7 -19263.8 1687.44 -888.58 556.877 1048.66 
9407 1
12243703 34841.8 -19134.5 1704.38 -865.411 263.295 904.577 
9407.5 1
12243703 34368.9 -19004.1 1692.88 -961.128 264.99 996.989 
9408 1
12243703 33677.9 -18984.1 1720.67 -1306.21 37.8334 1306.76 
9408.5 1
12243703 33078.6 -18767.1 1701.88 -1170.44 423.801 1244.8 
9409 1
12243703 32554.6 -18575.3 1688.71 -1105.6 404.724 1177.35 
9409.5 1
12243703 31944 -18405.4 1710 -1269.38 353.245 1317.61 
9410 1
12243703 31197.9 -18076.2 1690.62 -1483.35 654.324 1621.25 
9410.5 1
12243703 30783.2 -17814.7 1673.11 -792.835 500.159 937.415 
9411 1
12243703 30254.1 -17577.1 1649.5 -1037.45 465.768 1137.2 
9411.5 1
12243703 29691.8 -17386.2 1636 -1111.41 377.223 1173.68 
9412 1
12243703 29215.5 -17130 1721.5 -944.94 508.433 1073.04 
9412.5 1
12243703 28686.9 -16903.5 1755.12 -1046.78 448.515 1138.82 
9413 1
12243703 28169 -16669.4 1813.75 -1037.83 469.188 1138.96 
9413.5 1
12243703 27763.1 -16485.5 1805.62 -816.65 369.97 896.546 
9414 1
12243703 27276 -16404.4 1734.5 -951.416 158.447 964.52 
9414.5 1
12243703 26675.5 -16179.5 1684.75 -1233.06 461.756 1316.68 
9415 1
12243703 26057.6 -16044.6 1697 -1260.97 275.255 1290.66 
9415.5 1
12243703 25409.4 -15836.5 1668.38 -1306.96 419.607 1372.66 
9416 1
12243703 24904.7 -15738.3 1647.14 -1055.78 205.469 1075.58 
9416.5 1
12243703 24412.5 -15578 1719.38 -965.126 314.286 1015.01 
9417 1
12243703 23865.7 -15577.4 1737.14 -1082.74 1.13154 1082.74 
9417.5 1
12243703 23380 -15640.1 1715.62 -1005.62 -129.806 1013.96 
9418 1
12243703 22905.5 -15366.2 1708.25 -917.795 529.739 1059.7 
9418.5 1
12243703 22469.8 -15290.2 1758.38 -871.5 152 884.656 
9419 1
12243703 21931.3 -15175.6 1709.57 -1045.56 222.677 1069.01 
9419.5 1
12243703 21480.1 -15002.5 1662.12 -972.329 372.999 1041.42 
9420 1
12243703 20927.2 -14650.4 1684.5 -1065.27 678.468 1262.98 
9420.5 1
12243703 20591.9 -14461.9 1738.62 -653.752 367.446 749.939 
9421 1
12243703 20320.4 -14357.7 1702.43 -562.001 215.654 601.956 
9421.5 1
12243703 19861.1 -14152 1711.89 -907.742 406.55 994.625 
9422 1
12243703 19307.4 -13925.6 1696.5 -1052.73 430.371 1137.3 
9422.5 1
12243703 19000 -13614.9 1703.5 -633.763 640.722 901.21 
9423 1
12243703 18721.2 -13305.1 1740.12 -551.98 613.366 825.167 
9423.5 1
12243703 18294 -12925.1 1712 -847.718 753.968 1134.5 
9424 1
12243703 17895 -12549.1 1681 -796.407 750.499 1094.31 
9424.5 1
12243703 17347.4 -12178.7 1650.57 -1136.04 768.487 1371.55 
9425 1
12243703 16785.9 -11832.8 1722.12 -1141.37 703.179 1340.59 
9425.5 1
12243703 16433.8 -11360.5 1728 -669.439 897.814 1119.92 
9426 1
12243703 16170.9 -10920.9 1725.14 -543.167 908.353 1058.36 
9426.5 1
12243703 15821.9 -10467.8 1702.88 -686.973 891.943 1125.83 
9427 1
12243703 15451.3 -10039.7 1703.43 -753.23 869.991 1150.76 
9427.5 1
12243703 15134.6 -9519.75 1728.12 -641.014 1052.56 1232.39 
9428 1
12243703 14813.9 -9103.14 1733.57 -614.498 798.098 1007.26 
9428.5 1
12243703 14459.5 -8687.75 1694.88 -730.633 856.48 1125.78 
9429 1
12243703 14080.9 -8267.29 1690.43 -769.599 854.602 1150.06 
9429.5 1
12243703 13810.6 -7805.75 1714.5 -542.635 926.779 1073.95 
9430 1
12243703 13457.9 -7479.57 1718 -699.936 647.18 953.285 
9430.5 1
12243703 13127.9 -7116.38 1761 -654.726 720.628 973.638 
9431 1
12243703 12862 -6792.29 1770.29 -533.886 650.782 841.754 
9431.5 1
12243703 12478.6 -6467.12 1740.75 -782.398 663.593 1025.92 
9432 1
12243703 12127.8 -6010 1702.12 -674.76 879.087 1108.19 
9432.5 1
12243703 11711.2 -5547.88 1679.38 -804.054 892.133 1201 
9433 1
12243703 11332 -5077.43 1734.71 -798.421 990.414 1272.16 
9433.5 1
12243703 10961.9 -4618.25 1703.88 -777.574 964.661 1239.03 
9434 1
12243703 10600.7 -4172.86 1699.29 -705.392 869.908 1119.96 
9434.5 1
12243703 10265.6 -3709 1669.75 -670.179 927.714 1144.46 
9435 1
12243703 9948.38 -3403.75 1680.62 -608.925 585.893 845.021 
9435.5 1
12243703 9752.14 -3109 1709.29 -400.474 601.531 722.647 
9436 1
12243703 9418.88 -2719.25 1694.38 -669.213 782.631 1029.74 
9436.5 1
12243703 9100.5 -2191.5 1705 -615.812 1020.79 1192.16 
9437 1
12243703 8745.86 -1770.29 1729.29 -723.761 859.621 1123.73 
9437.5 1
12243703 8298.5 -1387.62 1694.5 -894.714 765.321 1177.38 
9438 1
12243703 7841.4 -990.2 1686.2 -804.754 699.692 1066.39 
9438.5 1
12243703 7501.5 -669.667 1714 -807.363 761.362 1109.73 
9439 1
12243703 7016.25 -256.75 1688.88 -968.563 824.185 1271.77 
9439.5 1
12243703 6512.57 11.7143 1627.43 -983.747 524.344 1114.76 
9440 1
12243703 6085.25 348 1615.25 -852.937 671.229 1085.38 
9440.5 1
12243703 5559.12 651.5 1625.62 -1048.06 604.582 1209.94 
9441 1
12243703 5134 813.625 1598.5 -833.578 317.892 892.137 
9441.5 1
12243703 4715.38 1104 1630.75 -827.322 573.864 1006.87 
9442 1
12243703 4189.25 1483.5 1626.12 -1052.25 759 1297.42 
9442.5 1
12243703 3689.75 1805 1598.88 -1011.13 650.81 1202.47 
9443 1
12243703 3161 2071.38 1635.75 -1047.03 527.475 1172.39 
9443.5 1
12243703 2554.75 2314.88 1672.75 -1214.93 487.976 1309.27 
9444 1
12243703 2030.43 2498.43 1717.29 -1081.08 378.461 1145.41 
9444.5 1
12243703 1662.5 2713 1707.38 -741.791 432.604 858.72 
9445 1
12243703 1162.38 2858.5 1688.38 -971.117 282.524 1011.38 
9445.5 1
12243703 618.571 3063 1768 -1091.98 410.643 1166.63 
9446 1
12243703 149.75 3153.88 1763.12 -949.031 183.957 966.696 
9446.5 1
12243703 -398.571 3373.57 1718 -1128.23 452.05 1215.43 
9447 1
12243703 -851 3681.75 1716.5 -913.997 622.583 1105.89 
9447.5 1
12243703 -1289.38 3979.25 1772 -824.013 559.211 995.848 
9448 1
12243703 -1765.86 4143.43 1752.43 -978.403 337.122 1034.85 
9448.5 1
12243703 -2185.12 4349.88 1756 -835.195 411.248 930.954 
9449 1
12243703 -2714.86 4569.71 1761.86 -1074.51 445.921 1163.36 
9449.5 1
12243703 -3169.75 4748.62 1713.25 -920.836 362.167 989.497 
9450 1
12243703 -3755.86 4912.86 1657 -1186.45 332.454 1232.15 
9450.5 1
12243703 -4303.88 5052.75 1608.12 -1122.99 286.666 1159 
9451 1
12243703 -5188.5 5309.62 1229.5 -1688.22 490.219 1757.95 
9451.5 1
12243703 -6035.14 5665.71 1241 -1647.17 692.781 1786.92 
9452 1
12243703 -6503.71 5797.71 1478.29 -982.33 276.73 1020.56 
9452.5 1
12243703 -6908.38 5851.25 1384.75 -857.332 113.423 864.802 
9453 1
12243703 -7434.62 5966 1439.62 -1025.83 223.684 1049.93 
9453.5 1
12243703 -8063 6044.75 1442 -1251.74 156.873 1261.53 
9454 1
12243703 -8554.88 6110.38 1465.38 -987.701 131.777 996.453 
9454.5 1
12243703 -8945.88 6323.75 1539.62 -769.685 420.03 876.835 
9455 1
12243703 -9368.29 6524.43 1568.57 -806.127 382.974 892.474 
9455.5 1
12243703 -9861 6617.88 1557.12 -987.403 187.267 1005 
9456 1
12243703 -10450.7 6605.71 1508.57 -1201.05 -24.7672 1201.3 
9456.5 1
12243703 -10968.4 6701 1535.25 -1094.42 201.45 1112.81 
9457 1
12243703 -11592.2 6853.38 1540.62 -1195.16 291.906 1230.29 
9457.5 1
12243703 -12177.9 6952.38 1506.88 -1117.6 188.931 1133.46 
9458 1
12243703 -12715.3 7210.71 1485.57 -1087.88 522.954 1207.04 
9458.5 1
12243703 -13176.9 7422.38 1489.38 -940.1 431.081 1034.22 
9459 1
12243703 -13634.9 7705.38 1476.88 -882.466 545.279 1037.34 
9459.5 1
12243703 -14158.3 8028.29 1499 -1066.01 657.659 1252.55 
9460 1
12243703 -14604.9 8297.29 1424.86 -942.134 567.511 1099.86 
9460.5 1
12243703 -15152.8 8606.12 1439.75 -1055.67 595.066 1211.83 
9461 1
12243703 -15672.4 8913 1423.14 -1073.72 634.039 1246.95 
9461.5 1
12243703 -16289.6 9165.62 1400.62 -1196.12 489.583 1292.43 
9462 1
12243703 -16852.6 9330.14 1394 -1132.69 331.022 1180.07 
9462.5 1
12243703 -17471.8 9218.75 1410.12 -1235.89 -222.341 1255.73 
9463 1
12243703 -18014.3 8881.29 1434.29 -1067.98 -664.3 1257.73 
9463.5 1
12243703 -18507.6 8670.57 1376.86 -1019.19 -435.36 1108.28 
9464 1
12243703 -19177.8 8316.38 1452.12 -1351.17 -714.106 1528.27 
9464.5 1
12243703 -19572.1 8143.88 1419.38 -774.804 -338.9 845.679 
9465 1
12243703 -19883.4 8012.33 1329.67 -627.66 -265.205 681.389 
9465.5 1
12243703 -20581.1 7744.56 1481.89 -1456.51 -559.035 1560.11 
9466 1
12243703 -21599.4 7425.22 1750.11 -2036.67 -638.667 2134.46 
9466.5 1
12243703 -21940.6 7186.62 1517.12 -668.981 -467.838 816.338 
9467 1
12243703 -22265 7009.86 1463.71 -631.08 -343.906 718.702 
9467.5 1
12243703 -22960.2 6824.62 1480.5 -1430.56 -381.136 1480.46 
9468 1
12243703 -23586.9 6677.12 1622 -1223.88 -288.086 1257.33 
9468.5 1
12243703 -23877.4 6674.38 1642.5 -576.389 -5.45635 576.415 
9469 1
12243703 -24332.6 6656.71 1697.43 -882.164 -34.2262 882.827 
9469.5 1
12243703 -24751.7 6489 1661.29 -865.998 -346.517 932.752 
9470 1
12243703 -25210.2 6227 1686.62 -926.335 -529.293 1066.89 
9470.5 1
12243703 -25629.7 5908.43 1685.71 -832.27 -632.086 1045.09 
9471 1
12243703 -26105.7 5555 1660.86 -1004.22 -745.63 1250.77 
9471.5 1
12243703 -26551.9 5214.38 1675.75 -880.001 -671.844 1107.15 
9472 1
12243703 -26992.6 4828.43 1694.71 -844.246 -739.361 1122.23 
9472.5 1
12243703 -27422.4 4461.43 1701.14 -871.921 -744.422 1146.48 
9473 1
12243703 -27801.3 4143.71 1669 -757.714 -635.429 988.888 
9473.5 1
12243703 -28153.7 3845.57 1659.29 -732.7 -619.84 959.714 
9474 1
12243703 -28581.9 3479.43 1666.29 -863.191 -738.191 1135.79 
9474.5 1
12243703 -29066.9 3058.43 1677.71 -927.342 -804.971 1227.98 
9475 1
12243703 -29541.7 2791.57 1690.14 -920.266 -517.165 1055.63 
9475.5 1
12243703 -30074.6 2410.14 1679.71 -1112.44 -796.302 1368.07 
9476 1
12243703 -30539.1 2065.29 1715.14 -944.251 -700.929 1175.97 
9476.5 1
12243703 -30859.3 1682.43 1755.29 -656.03 -784.543 1022.68 
9477 1
12243703 -31082.3 1245.71 1780.86 -437.255 -856.303 961.481 
9477.5 1
12243703 -31390.1 837.143 1765 -619.431 -822.075 1029.32 
9478 1
12243703 -31733.6 367 1713.57 -659.172 -902.386 1117.5 
9478.5 1
12243703 -32034.4 -150.857 1744 -600.513 -1033.65 1195.43 
9479 1
12243703 -32810.4 -618.714 1716.43 -1583.67 -954.81 1849.24 
9479.5 1
12243703 -33180.9 -855.286 1708 -773.337 -493.886 917.591 
9480 1
12243703 -33509.7 -1137.43 1755.71 -626.395 -537.415 825.339 
9480.5 1
12243703 -33936.1 -1509.14 1736.14 -828.017 -721.775 1098.44 
9481 1
12243703 -34246.4 -1775.86 1722.14 -658.781 -566.272 868.71 
9481.5 1
12243703 -34639.4 -2079.43 1703.86 -800.407 -618.272 1011.39 
9482 1
12243703 -35029.4 -2329.14 1689.14 -783.133 -501.434 929.91 
9482.5 1
12243703 -35496.6 -2632.86 1769.57 -955.302 -621.093 1139.46 
9483 1
12243703 -35978.1 -2869 1812.75 -895.081 -438.927 996.909 
9483.5 1
12243703 -36466 -2918.14 1804 -929.286 -93.6054 933.988 
9484 1
12243703 -36975.7 -2860.43 1784.71 -1066.35 120.741 1073.16 
9484.5 1
12243703 -37507.1 -2672.86 1800.29 -1050.25 370.695 1113.75 
9485 1
12243703 -38012.3 -2450.57 1827.86 -1010.29 444.571 1103.78 
9485.5 1
12243703 -38570.9 -2419.86 1827.43 -1095.24 60.2241 1096.89 
9486 1
12243703 -39311.4 -2455.14 1814.57 -1490.08 -70.9974 1491.77 
9486.5 1
12243703 -39821.3 -2148.29 1797.71 -1023.81 616.179 1194.93 
9487 1
12243703 -40413.7 -2272.17 1794 -1226.46 -256.482 1252.99 
