# Supplementary material for: Intrinsic group behaviour II: On the dependence of triad spatial dynamics on social and personal features; and on the effect of social interaction on small group dynamics
Source: PLoS One. 2019 Dec 3;14(12):e0225704. doi: 10.1371/journal.pone.0225704 (PMC6890182; doi:10.1371/journal.pone.0225704)
Supplement: S4 Data Set — (ZIP) [file pone.0225704.s004.zip › set_3_nint/group_traj_triad_noint/traj_3_0217_13.dat]

3 12201501 12201802 12201801 0 0 1 0 1 1 0 26.6667 0 40 1509.88 1617.83 1311.88 
9015.5 1
12201501 8092.75 1911.75 1343.25 0 0 0 
9016 1
12201501 8156.75 1512 1350.12 170.667 -1066 1079.58 
9016.5 1
12201501 8338.11 829.111 1396.89 348.771 -1313.25 1358.77 
9017 1
12201501 8381 284.25 1454.88 83.9313 -1066.26 1069.56 
9017.5 1
12201501 8756.12 -112.875 1475.5 748.752 -792.665 1090.39 
9018 1
12201501 9183.88 -683.875 1499.25 850.398 -1135.19 1418.39 
9018.5 3
12201802 7906.88 -1187.38 1081.38 0 0 0 
12201801 7312.12 687.875 1345.5 0 0 0 
12201501 9387.12 -1158 1546.62 422.557 -985.707 1072.46 
9019 3
12201802 8394.11 -1896.56 1107.33 959.126 -1396.02 1693.76 
12201801 7837.44 354.556 1520.22 1034.09 -656.141 1224.69 
12201501 9849.89 -1654.11 1548.44 910.953 -976.597 1335.51 
9019.5 3
12201802 9059 -2399.62 1167.12 1293.56 -978.734 1622.1 
12201801 8439 -109.75 1524.88 1170.34 -903.318 1478.41 
12201501 10329.5 -2272.62 1624.12 933.096 -1203.33 1522.72 
9020 3
12201802 9513.5 -2601.62 1117.38 937.113 -416.495 1025.5 
12201801 8850.12 -783.375 1557.38 847.68 -1388.92 1627.16 
12201501 10572.6 -2605.5 1623.88 501.289 -686.34 849.914 
9020.5 3
12201802 9965.38 -2945 1119.25 918.445 -697.917 1153.53 
12201801 9308.12 -1083.38 1557.75 930.894 -609.756 1112.82 
12201501 10963.6 -2930.25 1573.12 794.715 -660.061 1033.08 
9021 3
12201802 10449.2 -3238.88 1182.25 945.068 -573.975 1105.71 
12201801 9701.75 -1405.62 1560.62 768.799 -629.395 993.574 
12201501 11410.6 -3465.75 1571.12 873.047 -1045.9 1362.39 
9021.5 3
12201802 10874.7 -3455.43 1102.71 886.384 -451.153 994.593 
12201801 10084.7 -1877.57 1587.86 797.842 -983.222 1266.21 
12201501 11724.4 -3711 1576 653.757 -510.938 829.732 
9022 3
12201802 11234.9 -3656.62 1111.88 732.034 -408.936 838.512 
12201801 10456.9 -2357.88 1591.38 756.424 -976.227 1234.99 
12201501 11971.6 -4041.38 1543.25 502.432 -671.494 838.655 
9022.5 3
12201802 11575 -4092.88 1153.25 680.25 -872.5 1106.34 
12201801 10691.4 -2643 1586.62 469 -570.25 738.34 
12201501 12219.2 -4314.88 1514.88 495.25 -547 737.89 
9023 3
12201802 11858.6 -4535.38 1127.5 567.25 -885 1051.19 
12201801 10936.8 -3031.5 1578.88 490.75 -777 919.002 
12201501 12388.8 -4750.75 1564.5 339 -871.75 935.344 
9023.5 3
12201802 12097.5 -5371.75 1108.62 483.553 -1693.07 1760.77 
12201801 11261.1 -3561.25 1544.5 656.63 -1072.37 1257.43 
12201501 12626.2 -5187.88 1537.88 480.769 -884.868 1007.04 
9024 3
12201802 12658.9 -6168.38 1101.62 1116.05 -1583.75 1937.48 
12201801 11612.2 -3963.75 1534.12 698.062 -800.199 1061.89 
12201501 12912.4 -5630.5 1574.88 568.837 -879.97 1047.82 
9024.5 3
12201802 13120 -6656 1136.25 911.314 -963.686 1326.34 
12201801 11781.8 -4517.12 1531.38 334.98 -1093.63 1143.78 
12201501 13253.4 -6060.5 1639.5 673.913 -849.802 1084.58 
9025 3
12201802 13442.4 -6862.75 1170.38 652.581 -418.522 775.257 
12201801 12109.1 -4911.88 1524.75 662.702 -799.089 1038.13 
12201501 13533.1 -6268.25 1615.38 566.296 -420.547 705.372 
9025.5 3
12201802 13653.2 -7225 1148.88 410.263 -704.767 815.482 
12201801 12591.9 -5506.25 1543.25 939.202 -1156.37 1489.73 
12201501 13731.2 -6616.88 1591.38 385.457 -678.259 780.136 
9026 3
12201802 13824.6 -7676 1145.5 330.202 -868.979 929.601 
12201801 13000 -5852.88 1598.12 786.368 -667.871 1031.71 
12201501 13865.4 -6909.25 1602.75 258.43 -563.343 619.791 
9026.5 3
12201802 14195 -8086.88 1151.75 754.328 -836.813 1126.62 
12201801 13330.8 -6161 1609.25 673.625 -627.546 920.644 
12201501 13889 -7254.12 1601.25 48.1161 -702.393 704.039 
9027 3
12201802 14623.7 -8382.57 1160.71 908.293 -626.475 1103.39 
12201801 13534.1 -6443 1604.29 430.917 -597.458 736.645 
12201501 13970.3 -7543.86 1603.43 172.215 -613.839 637.54 
9027.5 3
12201802 15006.6 -8666.88 1182 744.962 -553.12 927.853 
12201801 13731.5 -6679 1588.88 383.963 -459.144 598.532 
12201501 14383.1 -7963.5 1586.62 803.189 -816.426 1145.28 
9028 3
12201802 15381.4 -9070.5 1142 739.152 -796.105 1086.34 
12201801 13895.6 -7128.75 1568.38 323.718 -887.081 944.302 
12201501 14914.5 -8432.75 1550.5 1048.08 -925.542 1398.25 
9028.5 3
12201802 15777.8 -9382.5 1135.25 788.022 -620.278 1002.86 
12201801 14257.1 -7650.38 1552.12 718.688 -1037.03 1261.72 
12201501 15465.9 -8869 1602.75 1096.17 -867.296 1397.78 
9029 3
12201802 16189.6 -9719.12 1191.5 823.75 -673.25 1063.87 
12201801 14588.1 -8148.88 1545.62 662 -997 1196.77 
12201501 15964.4 -9056.88 1641 997 -375.75 1065.46 
9029.5 3
12201802 16477.9 -9906.38 1176.38 568.54 -369.329 677.969 
12201801 14996.9 -8531.88 1564.25 806.213 -755.424 1104.83 
12201501 16504.5 -9013.25 1625.38 1065.34 86.0454 1068.8 
9030 3
12201802 16838.6 -10363.8 1210.88 715.774 -907.49 1155.8 
12201801 15403 -8826.12 1588.62 805.804 -583.829 995.076 
12201501 17015.4 -9226.38 1622.88 1013.64 -422.867 1098.31 
9030.5 3
12201802 17361.1 -10634.2 1144.75 1040.84 -538.845 1172.05 
12201801 15783 -9093.88 1626.88 756.972 -533.367 926.006 
12201501 17390.1 -9805.5 1649 746.514 -1153.64 1374.1 
9031 3
12201802 17810.5 -11096.4 1064.12 911.511 -937.373 1307.49 
12201801 16165.8 -9207 1630.62 776.369 -229.462 809.569 
12201501 17730.2 -10422.6 1666.75 689.909 -1251.77 1429.31 
9031.5 3
12201802 18407 -11448.5 1094.75 1227.37 -724.537 1425.27 
12201801 16511 -9511.62 1641.12 710.391 -626.8 947.383 
12201501 18322.6 -10824.5 1604.12 1218.88 -826.903 1472.9 
9032 3
12201802 18999 -11870.2 1171.75 1186.37 -845.19 1456.65 
12201801 16946.1 -10002.4 1696.5 871.994 -983.467 1314.37 
12201501 19001 -11273.4 1574.75 1359.47 -899.549 1630.14 
9032.5 3
12201802 19443.4 -12177.6 1175.12 866.228 -599.172 1053.26 
12201801 17394.2 -10392.6 1650.75 873.538 -760.721 1158.35 
12201501 19324.2 -11583.6 1564.88 630.117 -604.776 873.385 
9033 3
12201802 19811.3 -12393.9 1191.57 758.579 -445.839 879.895 
12201801 17791.1 -10736.1 1612.86 818.336 -708.284 1082.28 
12201501 19634.1 -11836.1 1577.29 638.954 -520.655 824.224 
9033.5 3
12201802 20174.6 -12640.2 1200.88 746.077 -505.94 901.446 
12201801 18162.4 -11047.8 1590.12 762.284 -639.85 995.231 
12201501 20035.1 -12066.4 1576.12 823.372 -472.756 949.442 
9034 3
12201802 20568.8 -12842.6 1173.12 768.275 -394.493 863.638 
12201801 18719.1 -11366.1 1596.25 1085.28 -620.614 1250.2 
12201501 20482.2 -12335.5 1618.62 871.589 -524.61 1017.29 
9034.5 3
12201802 20848.9 -12981.2 1149.62 552.515 -273.422 616.468 
12201801 19366.4 -11874 1579.62 1276.63 -1001.73 1622.72 
12201501 20885 -12488.8 1657.38 794.379 -302.268 849.943 
9035 3
12201802 21199.2 -13256.8 1175.12 687.01 -540.196 873.953 
12201801 19858.5 -12282 1579.88 964.951 -800 1253.45 
12201501 21143.2 -12707.5 1682.25 506.373 -428.922 663.617 
9035.5 3
12201802 21667 -13355.1 1198 913.574 -192.139 933.56 
12201801 20158.1 -12491.5 1579.5 585.205 -409.18 714.068 
12201501 21489 -12906 1636.62 675.293 -387.695 778.671 
9036 3
12201802 22032.1 -13393.7 1378.57 767.107 -81.0699 771.379 
12201801 20551.1 -12722.7 1563 825.668 -485.744 957.953 
12201501 21705.3 -13041.4 1599 454.382 -284.514 536.107 
9036.5 3
12201802 22256.2 -13563.6 1448 471.805 -357.707 592.076 
12201801 20955.9 -12955.9 1558.5 852.068 -490.865 983.345 
12201501 22006.1 -13174.4 1580.38 633.346 -279.887 692.433 
9037 3
12201802 22572.8 -13761.6 1462.88 619.374 -387.476 730.59 
12201801 21290.4 -13264 1567.38 654.599 -602.984 889.994 
12201501 22496.4 -13292 1572.12 959.393 -230.186 986.621 
9037.5 3
12201802 23150.6 -13962.7 1451.71 1141.94 -397.41 1209.12 
12201801 21625.7 -13403.6 1580.14 662.726 -275.833 717.837 
12201501 22843.4 -13465.4 1564 685.877 -342.744 766.747 
9038 3
12201802 23464.8 -13967.2 1434.75 611.242 -8.82435 611.306 
12201801 22010.5 -13567.5 1544.75 748.61 -318.927 813.715 
12201501 23044.6 -13865.5 1562.12 391.433 -778.349 871.233 
9038.5 3
12201802 23843 -14115.1 1479.14 770.367 -301.207 827.158 
12201801 22448 -13718.7 1502.86 891.039 -307.972 942.76 
12201501 23466.3 -14393.9 1555.43 858.779 -1076.08 1376.76 
9039 3
12201802 24325.1 -14210.2 1537 954.703 -188.331 973.101 
12201801 22903.9 -13886.6 1474.62 902.723 -332.496 962.01 
12201501 24211.8 -14652.6 1539.75 1476.17 -512.412 1562.57 
9039.5 3
12201802 24808.1 -14313 1502.57 973.826 -207.157 995.616 
12201801 23290.9 -14121.7 1448.29 780.206 -473.97 912.891 
12201501 24757.7 -14780.3 1566.86 1100.73 -257.38 1130.43 
9040 3
12201802 25375.9 -14559.2 1469.5 1117.58 -484.744 1218.18 
12201801 23943.8 -14431.8 1534 1285.22 -610.307 1422.77 
12201501 25094.1 -14840.2 1533.12 662.226 -118.04 672.664 
9040.5 3
12201802 25852.3 -14976.6 1464.71 928.676 -813.492 1234.59 
12201801 24502.3 -14692.3 1526.57 1088.76 -507.867 1201.39 
12201501 25290.1 -14858.1 1520.14 382.101 -34.8789 383.69 
9041 3
12201802 26324.4 -15091.2 1457.38 946.071 -229.817 973.584 
12201801 24925.9 -14884.2 1528.12 848.876 -384.698 931.978 
12201501 25831.9 -14775.6 1522 1085.64 165.366 1098.16 
9041.5 2
12201802 26937.6 -15274.7 1478.57 1223.94 -366.196 1277.55 
12201801 25385.1 -15119.9 1528.43 916.702 -470.274 1030.29 
9042 2
12201802 27528.4 -15626.9 1566.5 1179.25 -702.916 1372.85 
12201801 25886.4 -15328.2 1573.5 1000.46 -415.954 1083.49 
9042.5 2
12201802 28001.6 -15814.1 1576.86 965.707 -382.179 1038.58 
12201801 26414.7 -15700.7 1547 1078.24 -760.131 1319.25 
9043 2
12201802 28403.1 -15956.9 1612.12 798.317 -283.762 847.249 
12201801 27029.2 -16085.2 1572.38 1221.74 -764.485 1441.21 
9043.5 2
12201802 28832.1 -16130.4 1672.86 863.215 -349.202 931.173 
12201801 27468.4 -16392.9 1551.14 883.659 -618.928 1078.85 
9044 2
12201802 29243.8 -16205.9 1672 846.985 -155.268 861.1 
12201801 27839.7 -16581.7 1569.67 763.864 -388.497 856.982 
9044.5 2
12201802 29672 -16286 1681.25 838.008 -156.773 852.547 
12201801 28324.6 -16785.1 1640.62 949.038 -398.157 1029.18 
9045 2
12201802 29997.9 -16307.5 1634.38 625.48 -41.2668 626.84 
12201801 28814.1 -16984.6 1582.38 939.539 -382.917 1014.57 
9045.5 2
12201802 30439.6 -16364.5 1608.38 890.625 -114.919 898.009 
12201801 29241.9 -17363.1 1548.75 862.399 -763.105 1151.55 
9046 2
12201802 30834 -16524.8 1544 787.176 -319.86 849.68 
12201801 29694.9 -17600.9 1518.12 904.192 -474.551 1021.16 
9046.5 2
12201802 31184 -16690.7 1500.86 730.689 -346.481 808.675 
12201801 30172.9 -18038.6 1464.14 997.875 -913.771 1353.05 
9047 2
12201802 31557 -16761.8 1440.88 756.592 -144.089 770.191 
12201801 30580 -18368 1423.25 825.848 -668.212 1062.32 
9047.5 2
12201802 31946.8 -16962.5 1367.38 749.519 -386.058 843.101 
12201801 30971.2 -18567 1328.38 752.404 -382.692 844.136 
9048 2
12201802 32435 -17215 1426.43 1006.7 -520.619 1133.35 
12201801 31526.6 -18663.9 1285.29 1144.99 -199.705 1162.28 
9048.5 2
12201802 33075.5 -17600.5 1546 1283.57 -772.545 1498.12 
12201801 32017.9 -18761.2 1306 984.576 -195.176 1003.74 
9049 2
12201802 33648.8 -17609 1559 1132.91 -16.7984 1133.03 
12201801 32718.5 -19060.6 1491.38 1384.63 -591.65 1505.74 
9049.5 2
12201802 34161 -17558.1 1544 1036.94 102.95 1042.04 
12201801 33193.1 -19169 1547.71 960.816 -219.383 985.543 
9050 2
12201802 34556 -17521.2 1549.38 809.426 75.6001 812.949 
12201801 33522.8 -19251.5 1565 675.424 -169.057 696.26 
9050.5 2
12201802 35020 -17558.4 1549.43 920.635 -73.767 923.586 
12201801 34029 -19365.9 1601.29 1004.46 -226.899 1029.77 
9051 2
12201802 35491.8 -17715.6 1535.88 919.591 -306.426 969.301 
12201801 34525.4 -19381.9 1605 967.593 -31.2239 968.096 
9051.5 2
12201802 35924.4 -18006.1 1516.5 827.199 -555.449 996.384 
12201801 35038.4 -19485.8 1623.5 980.88 -198.614 1000.79 
9052 2
12201802 36574.7 -18244 1537.71 1319.15 -482.505 1404.62 
12201801 35609.4 -19579.7 1614.71 1158.32 -190.597 1173.9 
9052.5 2
12201802 37033.3 -18482.6 1543.14 975.684 -507.599 1099.83 
12201801 36188.1 -19684.7 1577.57 1231.31 -223.404 1251.41 
9053 2
12201802 37336 -18665.9 1586.14 635.954 -385.054 743.441 
12201801 36732.6 -19703 1625.14 1143.76 -38.4154 1144.4 
9053.5 2
12201802 37537.9 -18815.2 1595.75 377.336 -279.239 469.422 
12201801 37214.4 -19718 1633.75 900.567 -28.0374 901.004 
9054 2
12201802 37824.1 -18940.4 1584.29 564.631 -246.901 616.253 
12201801 37635.1 -19675.9 1653.14 829.917 83.122 834.069 
9054.5 2
12201802 38277.2 -18969.2 1574.88 902.604 -57.4132 904.428 
12201801 38172.6 -19706.9 1677.12 1070.68 -61.7886 1072.46 
9055 2
12201802 38805.1 -19009.4 1535.43 1066.45 -81.1688 1069.53 
12201801 38740.6 -19832.6 1685.14 1147.37 -253.932 1175.13 
9055.5 2
12201802 39395.2 -19044.2 1507.88 1161.63 -68.5461 1163.65 
12201801 39199.8 -20093.6 1674.75 903.895 -513.885 1039.76 
9056 2
12201802 40061.6 -19073.9 1468 1301.51 -57.8613 1302.8 
12201801 39557.9 -20362.5 1658.5 699.463 -525.146 874.658 
9056.5 2
12201802 40580.6 -18826.4 1413 1083.4 516.59 1200.25 
12201801 39863.6 -20604.9 1623.86 638.197 -505.965 814.43 
9057 2
12201802 41079.8 -18665.1 1373.25 1033.5 333.962 1086.11 
12201801 40679.8 -20979.4 1584.25 1689.81 -775.399 1859.22 
9057.5 2
12201802 41582.3 -18541.6 1372.44 970.238 238.551 999.134 
12201801 41245.9 -21199.2 1608.78 1092.93 -424.415 1172.45 
9058 2
12201802 42063.2 -18484.9 1396.5 916.032 107.963 922.372 
12201801 41657.6 -21275 1627.38 784.259 -144.339 797.431 
9058.5 2
12201802 42559.3 -18581.3 1375.71 1057.65 -205.567 1077.44 
12201801 42096.7 -21232.7 1634 936.224 90.1614 940.556 
9059 2
12201802 42971.2 -18780.6 1374.22 814.104 -393.814 904.353 
12201801 42554.8 -21163.2 1650.11 905.264 137.336 915.622 
9059.5 2
12201802 43434.7 -19321.6 1389.14 898.24 -1048.48 1380.63 
12201801 43036.3 -21000 1655 933.155 316.322 985.311 
9060 2
12201802 43933.6 -19852.2 1553.25 1084.59 -1153.65 1583.43 
12201801 43435.2 -21048.8 1642.62 867.314 -105.978 873.764 
9060.5 2
12201802 44399.9 -20185.7 1577.11 910.672 -651.204 1119.55 
12201801 43850.1 -21146.9 1609.44 810.276 -191.678 832.638 
9061 2
12201802 44754.9 -20530.6 1559 702.943 -683.086 980.171 
12201801 44315.9 -21090 1588.25 922.305 112.651 929.159 
9061.5 2
12201802 45014.1 -20741.4 1534.44 508.306 -413.371 655.173 
12201801 44587.8 -21125.7 1547.56 533.143 -69.9346 537.71 
9062 2
12201802 45355.9 -20853.4 1590.38 661.052 -216.5 695.602 
12201801 44923.9 -21301.6 1547.88 650.091 -340.345 733.794 
9062.5 2
12201802 45684.1 -21045.8 1586.62 688.155 -403.302 797.628 
12201801 45262.2 -21508 1588.75 709.382 -432.652 830.909 
9063 2
12201802 46031.6 -21221.7 1613.56 713.41 -361.225 799.648 
12201801 45651.4 -21681.2 1619.22 799.167 -355.692 874.749 
9063.5 2
12201802 46388.6 -21371.1 1629 697.266 -291.884 755.894 
12201801 46014 -21960.2 1630 708.116 -544.922 893.515 
9064 2
12201802 46726.4 -21650.4 1623.89 656.095 -542.395 851.265 
12201801 46367.3 -22155.4 1663.33 686.084 -379.072 783.841 
9064.5 2
12201802 46920 -21858 1631.75 384.039 -411.817 563.097 
12201801 46685 -22460 1665.38 630.291 -604.277 873.165 
9065 2
12201802 47073.6 -22093.4 1616.25 326.862 -500.798 598.028 
12201801 46926 -22708.9 1630.25 512.766 -529.521 737.104 
9065.5 2
12201802 47283 -22297.3 1647.89 425.559 -414.549 594.097 
12201801 47074 -22971.8 1615.11 300.813 -534.355 613.208 
9066 2
12201802 47515.3 -22580.3 1650 444.232 -541.109 700.101 
12201801 47102.2 -23294.2 1614.78 53.9622 -616.529 618.886 
9066.5 1
12201801 47539.1 -23887.6 1613.33 843.415 -1145.43 1422.45 
