# Supplementary material for: Intrinsic group behaviour II: On the dependence of triad spatial dynamics on social and personal features; and on the effect of social interaction on small group dynamics
Source: PLoS One. 2019 Dec 3;14(12):e0225704. doi: 10.1371/journal.pone.0225704 (PMC6890182; doi:10.1371/journal.pone.0225704)
Supplement: S4 Data Set — (ZIP) [file pone.0225704.s004.zip › set_3_nint/group_traj_triad_noint/traj_3_0217_12.dat]

3 12192901 12191202 12184703 0 0 0 1 1 1 0 20 20 20 1693.3 1709.42 1669.19 
8927 1
12184703 27003 -18472 853 0 0 0 
8927.5 1
12184703 26957.4 -18690.9 850.556 -161.545 -776.202 792.834 
8928 1
12184703 27001.2 -18885.9 847.125 87.7867 -390.754 400.493 
8928.5 1
12184703 27011.5 -18996.4 848.25 20.5823 -221.888 222.84 
8929 1
12184703 26934.1 -18940.9 848.429 -157.55 113.071 193.926 
8929.5 1
12184703 26957.6 -18974.1 847.25 47.8251 -67.7553 82.9339 
8930 1
12184703 26850.9 -18909.5 847.875 -206.88 125.242 241.836 
8930.5 1
12184703 26931.9 -18548.5 845.875 156.069 695.568 712.863 
8931 1
12184703 26958.4 -18302.5 844 52.1654 484.252 487.054 
8931.5 1
12184703 26833.4 -18125.6 846 -256.564 363.303 444.763 
8932 1
12184703 26831.8 -17993.5 842.5 -3.53383 278.045 278.068 
8932.5 1
12184703 26897.4 -17979.3 838 130.057 28.1471 133.068 
8933 1
12184703 26879 -17884.8 838 -36.0637 185.001 188.484 
8933.5 1
12184703 26837.7 -17858.4 838 -82.079 52.3289 97.341 
8934 1
12184703 26840.4 -17948.4 838 5.22734 -176.712 176.789 
8934.5 1
12184703 26879 -18079.3 837.571 77.0958 -261.299 272.435 
8935 1
12184703 26941.9 -18172.4 834.125 125 -185.068 223.328 
8935.5 1
12184703 27027.6 -18362.4 832.429 177.059 -392.673 430.745 
8936 1
12184703 27103.9 -18614.6 832.375 156.04 -515.739 538.828 
8936.5 1
12184703 27215 -18814.7 832 213.702 -384.787 440.147 
8937 1
12184703 27271.4 -18894.1 832 116.477 -164.072 201.213 
8937.5 1
12184703 27326.9 -18831 831.429 109.649 124.753 166.091 
8938 1
12184703 27325.1 -18803.5 829.375 -3.45737 54.8902 54.999 
8938.5 1
12184703 27363.4 -18736.1 828.429 73.0984 128.544 147.875 
8939 1
12184703 27382.1 -18651.2 828 38.0009 172.546 176.681 
8939.5 1
12184703 27400.7 -18621.4 825.857 37.7831 60.6127 71.4245 
8940 1
12184703 27315.8 -18583.1 848.375 -170.269 76.7607 186.772 
8940.5 1
12184703 26967.1 -18337.9 888.571 -675.595 475.325 826.053 
8941 1
12184703 26874 -18351 885 -202.484 -28.5714 204.49 
8941.5 1
12184703 26804.8 -18556.4 884.875 -137.129 -406.683 429.18 
8942 1
12184703 26674.9 -18965.4 884 -255.659 -805.118 844.735 
8942.5 1
12184703 26436.6 -19162.5 884 -484.248 -400.661 628.51 
8943 1
12184703 26333.6 -19109.6 885 -204.365 104.911 229.72 
8943.5 1
12184703 26290.2 -18647 885 -87.6263 934.596 938.695 
8944 1
12184703 26164.6 -18525.4 887 -254.302 246.204 353.958 
8944.5 1
12184703 26065.2 -18567.1 961.25 -196.393 -82.5099 213.022 
8945 1
12184703 26053.1 -18605.9 1033.75 -23.0076 -73.5294 77.0449 
8945.5 1
12184703 25952.4 -18479.4 1138.57 -200.991 252.388 322.641 
8946 1
12184703 25920.6 -18424.2 1144.25 -64.2496 111.472 128.662 
8946.5 1
12184703 25915.9 -18423.1 1138.57 -9.69077 2.25029 9.94861 
8947 1
12184703 25919.4 -18498.2 1203.12 7.12117 -152.039 152.205 
8947.5 1
12184703 25974.6 -18761.8 1257.62 110.06 -524.9 536.315 
8948 1
12184703 26017.2 -18839.2 1258.38 87.7058 -159.465 181.993 
8948.5 1
12184703 26014.2 -18568 1268.25 -5.82524 526.699 526.731 
8949 1
12184703 26183.8 -18543.9 1296.25 334.98 47.6779 338.356 
8949.5 1
12184703 26278.7 -18588.6 1299.43 182.976 -86.1203 202.229 
8950 1
12184703 26353.8 -18850.8 1308 155.353 -542.813 564.606 
8950.5 1
12184703 26438.6 -19141.6 1326 176.711 -605.878 631.122 
8951 1
12184703 26369.6 -19149.7 1326 -133.493 -15.6581 134.408 
8951.5 1
12184703 26443.9 -19209.3 1326 141.527 -113.56 181.455 
8952 2
12191202 42041.3 -23720.7 1201.67 0 0 0 
12184703 26391.5 -19333.5 1326 -109.534 -259.863 282.004 
8952.5 2
12191202 42304 -23719.4 1360 763.566 3.59911 763.574 
12184703 26349.6 -19387.1 1326 -82.6994 -105.804 134.29 
8953 2
12191202 42869.4 -23872.6 1372.25 1165.72 -315.869 1207.76 
12184703 26481.9 -19261.4 1326 272.791 259.315 376.376 
8953.5 2
12191202 43241.2 -23970.6 1435.62 705.645 -185.958 729.737 
12184703 26646.4 -18983.8 1326 312.144 526.803 612.336 
8954 2
12191202 43512.4 -24029.3 1422.43 562.611 -121.703 575.624 
12184703 26718.3 -18783 1326 149.192 416.494 442.409 
8954.5 2
12191202 43844.2 -24154.8 1441.75 701.525 -265.252 749.998 
12184703 26799.1 -18623.5 1325.62 170.908 337.209 378.047 
8955 2
12191202 44032.9 -24255.6 1460.12 374.256 -200.149 424.414 
12184703 27064.9 -18506.8 1312.75 527.282 231.647 575.922 
8955.5 2
12191202 44516.9 -24250.2 1463.75 916.667 10.1799 916.723 
12184703 27162.8 -18425.2 1298 185.369 154.356 241.221 
8956 2
12191202 44836.3 -24408.1 1474.57 654.53 -323.551 730.134 
12184703 27145.7 -18458.4 1277.43 -34.9093 -67.9889 76.4274 
8956.5 2
12191202 45241.8 -24512.5 1495.5 815.824 -209.974 842.412 
12184703 27197.9 -18458.8 1265.62 104.951 -0.646738 104.953 
8957 2
12191202 45665 -24646 1534.86 838.119 -264.356 878.822 
12184703 27127.4 -18481.1 1254.14 -139.498 -44.3423 146.376 
8957.5 2
12191202 45998.5 -24613.2 1515.12 689.05 67.6653 692.364 
12184703 27172.6 -18386.1 1222 93.3811 196.318 217.395 
8958 2
12191202 46367.1 -24409 1507.88 717.169 397.374 819.901 
12184703 27132.8 -18362.9 1216.88 -77.5778 45.2335 89.8019 
8958.5 2
12191202 46786.5 -24219.9 1527.25 804.942 363.004 883.009 
12184703 26946.8 -18584.9 1200.25 -357.006 -426.104 555.893 
8959 2
12191202 47291.7 -24196.4 1503.86 1037.4 48.1446 1038.52 
12184703 26905.3 -18731.6 1186.71 -85.1423 -301.225 313.026 
8959.5 2
12191202 47355.8 -24436.4 1498.75 132.032 -494.735 512.05 
12184703 26851.2 -18776.4 1183.25 -111.414 -92.3785 144.73 
8960 2
12191202 47324.4 -24762.1 1499.88 -62.252 -646.329 649.32 
12184703 27063 -18592 1176.25 420.139 365.823 557.085 
8960.5 2
12191202 47239.6 -24781.6 1532.38 -167.49 -38.5375 171.866 
12184703 27168.2 -18478.4 1163.5 208.004 224.555 306.089 
8961 2
12191202 47171.4 -24852.5 1568.25 -133.301 -138.428 192.175 
12184703 27118.1 -18397.4 1153.88 -97.9004 158.203 186.045 
8961.5 2
12191202 47056.4 -24614.6 1598.29 -231.281 478.73 531.67 
12184703 26800.3 -18561 1145.29 -639.516 -329.225 719.284 
8962 2
12191202 47187.1 -24057.6 1662.25 268.923 1145.98 1177.11 
12184703 26891.9 -18714.8 1138.12 188.455 -316.358 368.236 
8962.5 2
12191202 46925.5 -23741.4 1717.62 -500.239 604.685 784.782 
12184703 26986.9 -18867.2 1131.62 181.644 -291.587 343.537 
8963 2
12191202 46526.1 -23225 1732.57 -798.714 1032.75 1305.57 
12184703 26949.7 -18932.7 1130 -74.3214 -130.929 150.552 
8963.5 2
12191202 46136.1 -22902.2 1714.12 -787.915 652.02 1022.71 
12184703 26831.4 -19080.1 1130 -239.069 -297.799 381.888 
8964 2
12191202 45573 -22588.6 1724.5 -1106.34 616.159 1266.35 
12184703 26579 -19264.6 1130 -495.825 -362.475 614.191 
8964.5 2
12191202 44997.3 -22474.3 1671.43 -1179.74 234.302 1202.78 
12184703 26437.1 -19332.1 1130 -290.691 -138.356 321.937 
8965 2
12191202 44464.8 -22688.1 1605.75 -1089.03 -437.299 1173.55 
12184703 26233 -19320.1 1130 -417.47 24.5764 418.193 
8965.5 2
12191202 43917.1 -22745.1 1596.57 -1126.76 -117.321 1132.86 
12184703 26177.1 -19225.3 1130.29 -114.932 195.143 226.473 
8966 2
12191202 43183.6 -22451.6 1628.12 -1427.08 571.046 1537.09 
12184703 26247.2 -19266.5 1130 136.395 -80.1834 158.218 
8966.5 2
12191202 42408 -21957.6 1686.57 -1529.83 974.465 1813.83 
12184703 26252.3 -19200.1 1130 9.93238 130.882 131.258 
8967 2
12191202 42058 -21904.3 1683.57 -715.746 108.969 723.994 
12184703 26228 -19195 1130 -49.664 10.5171 50.7654 
8967.5 2
12191202 41713.6 -21783.5 1699 -691.516 242.542 732.817 
12184703 26249.6 -19161.4 1130 43.4237 67.5201 80.2781 
8968 2
12191202 41339.1 -21598.8 1692.38 -714.695 352.576 796.931 
12184703 26333 -18894 1129.88 159.113 510.258 534.49 
8968.5 2
12191202 40840.4 -21513.7 1678.57 -985.566 168.055 999.791 
12184703 26314.3 -18708.1 1130.43 -36.9848 367.307 369.164 
8969 3
12192901 40449.7 -20490.7 1489.33 0 0 0 
12191202 40516.4 -21293 1652.14 -676.409 460.781 818.443 
12184703 26378 -18671 1129.71 133.015 77.5425 153.967 
8969.5 3
12192901 40220.5 -20365.9 1514.88 -614.388 334.562 699.574 
12191202 40052.2 -21113 1632.88 -904.832 350.877 970.482 
12184703 26338.4 -18578.8 1129.88 -77.2417 179.825 195.712 
8970 3
12192901 39771.3 -20162.6 1528.29 -939.779 425.321 1031.54 
12191202 39664.4 -20943.6 1686.71 -811.342 354.453 885.388 
12184703 26202.7 -18525.9 1168.43 -283.809 110.655 304.618 
8970.5 3
12192901 39329.6 -19970 1593.5 -872.847 380.576 952.208 
12191202 39226.2 -20707.2 1760.12 -865.966 467.038 983.881 
12184703 26093.4 -18490.1 1176 -216.086 70.6169 227.332 
8971 3
12192901 38895.3 -19830 1713.57 -879.229 283.401 923.775 
12191202 38805.9 -20541.9 1781.14 -850.998 334.803 914.489 
12184703 25988.9 -18486.3 1186 -211.575 7.77183 211.717 
8971.5 3
12192901 38481 -19689 1749.75 -820.368 279.208 866.58 
12191202 38338.4 -20367.9 1789 -925.707 344.519 987.738 
12184703 25856.2 -18621.4 1180 -262.588 -267.504 374.848 
8972 3
12192901 37967.1 -19469.6 1694.14 -1009.54 431.097 1097.73 
12191202 37860.4 -20246.3 1782.43 -938.991 238.879 968.9 
12184703 25843 -18702 1197.14 -26.0314 -158.399 160.524 
8972.5 3
12192901 37627.7 -19446.3 1704.71 -699.853 48.0118 701.498 
12191202 37408 -20151 1772.14 -932.842 196.465 953.307 
12184703 25854.4 -18729 1225.14 23.5641 -55.6701 60.4518 
8973 3
12192901 37293.4 -19461.1 1696.14 -667.237 -29.655 667.896 
12191202 36925.1 -20049.1 1748.71 -963.787 203.308 984.997 
12184703 25886.7 -18686.6 1223.86 64.4425 84.6878 106.418 
8973.5 3
12192901 36661 -19393.4 1632.43 -1285.42 137.631 1292.77 
12191202 36392.9 -19894.7 1724.71 -1081.88 313.879 1126.49 
12184703 25940.3 -18826.7 1226.14 108.885 -284.843 304.945 
8974 3
12192901 36182.9 -19290.2 1649.88 -941.191 203.107 962.857 
12191202 35836.2 -19724.5 1702 -1095.68 335.067 1145.77 
12184703 26000.4 -18833.9 1225 118.286 -14.0959 119.123 
8974.5 3
12192901 35747.8 -19182.6 1621.88 -830.391 205.391 855.415 
12191202 35319.2 -19612.5 1740 -986.641 213.74 1009.53 
12184703 26152 -18799.5 1222 289.361 65.6011 296.704 
8975 3
12192901 35329.1 -19099.9 1631.43 -800.396 158.256 815.891 
12191202 34887.6 -19525 1728.43 -825.389 167.304 842.175 
12184703 26662.7 -18669.4 1221.57 976.509 248.703 1007.68 
8975.5 3
12192901 34964.4 -19093.1 1629.29 -787.72 14.5017 787.853 
12191202 34504 -19456.3 1710.29 -828.448 148.411 841.636 
12184703 27020.3 -18531.4 1222 772.293 298.056 827.812 
8976 3
12192901 34511.6 -18939.8 1646.88 -907.422 307.401 958.076 
12191202 34139.9 -19400.8 1682.12 -729.709 111.294 738.148 
12184703 27091 -18368.9 1212.38 141.712 325.759 355.248 
8976.5 3
12192901 34127 -18725.3 1606.14 -761.634 424.682 872.032 
12191202 33848.9 -19281.7 1668.71 -576.273 235.714 622.617 
12184703 26993 -18323 1201.43 -194.059 90.8416 214.269 
8977 3
12192901 33745.4 -18589.5 1592.62 -767.857 273.211 815.015 
12191202 33452.8 -19220.9 1656.62 -796.996 122.413 806.342 
12184703 26899 -18254 1198 -189.135 138.833 234.62 
8977.5 3
12192901 33187.7 -18458.4 1673.14 -1117.56 262.668 1148.01 
12191202 33056.7 -19140.1 1626 -793.659 161.788 809.981 
12184703 26654.1 -18673.3 1198.86 -490.696 -840.252 973.039 
8978 3
12192901 32680.8 -18410.9 1711.5 -1030.42 96.6536 1034.94 
12191202 32638.4 -19049.6 1616.62 -850.283 183.979 869.96 
12184703 26557.1 -18793.4 1198 -197.191 -244.084 313.785 
8978.5 3
12192901 32226.1 -18313.4 1715.14 -884.45 189.584 904.541 
12191202 32004.4 -18920.3 1599.86 -1233.36 251.633 1258.77 
12184703 26241.4 -18781.7 1198 -614.195 22.6862 614.614 
8979 3
12192901 31660.5 -18151.4 1619.5 -1122.31 321.535 1167.46 
12191202 31524.8 -18750.9 1498 -951.743 336.132 1009.36 
12184703 26095.2 -18808.6 1207.75 -290.037 -53.3943 294.911 
8979.5 3
12192901 31282 -17953 1597.57 -746.548 391.272 842.869 
12191202 31049.9 -18582.9 1399 -936.672 331.396 993.569 
12184703 26127.7 -18748.6 1206 64.0321 118.449 134.649 
8980 3
12192901 30994.6 -17831.8 1553 -579.385 244.456 628.845 
12191202 30559.4 -18330.6 1379.38 -988.875 508.533 1111.97 
12184703 26147.9 -18518.6 1203.5 40.6466 463.602 465.38 
8980.5 3
12192901 30415.4 -17592.9 1520.86 -1191.76 491.549 1289.15 
12191202 30167.3 -18140.3 1418.14 -806.768 391.645 896.806 
12184703 26138.3 -18362.4 1243.14 -19.731 321.392 321.997 
8981 3
12192901 30009.1 -17429.9 1575.71 -835.979 335.391 900.748 
12191202 29730.4 -17970.1 1486.14 -898.883 350.088 964.651 
12184703 26142.7 -18183.3 1302.86 9.11229 368.607 368.719 
8981.5 3
12192901 29626.6 -17337.1 1658.12 -785.458 190.415 808.209 
12191202 29268.9 -17756.2 1566.62 -947.749 439.205 1044.57 
12184703 26171.8 -18173.8 1414.38 59.6216 19.5805 62.7545 
8982 3
12192901 29188.2 -17198.9 1667.75 -864.645 272.682 906.624 
12191202 28799.1 -17632.8 1582.25 -926.529 243.59 958.014 
12184703 26219.5 -18134 1515.5 94.1815 78.4024 122.544 
8982.5 3
12192901 28771.9 -17041.1 1695.75 -806.928 305.717 862.9 
12191202 28379.5 -17572.8 1621 -813.227 116.279 821.498 
12184703 26251.2 -18080.8 1605.25 61.531 103.198 120.149 
8983 3
12192901 28406.1 -16866.6 1752.38 -718.566 342.829 796.159 
12191202 27997 -17433.1 1627.25 -751.473 274.312 799.975 
12184703 26143.1 -18044.2 1667.25 -212.426 71.7092 224.203 
8983.5 3
12192901 28084 -16743.2 1808.33 -636.611 243.879 681.726 
12191202 27664.1 -17349.8 1661 -657.883 164.718 678.19 
12184703 26000.9 -17828.2 1956.89 -281.099 426.932 511.163 
8984 3
12192901 27714.7 -16679.6 1828.7 -790.792 136.236 802.442 
12191202 27393.7 -17228.6 1632.2 -579.039 259.481 634.521 
12184703 25680.7 -17684.3 2011.4 -685.629 308.185 751.708 
8984.5 3
12192901 27256.8 -16591.1 1690.33 -884.073 170.882 900.437 
12191202 26938.2 -17122.9 1639.17 -879.408 204.022 902.764 
12184703 25448.4 -17427.9 2038.83 -448.423 494.949 667.875 
8985 3
12192901 26756.3 -16432.4 1573 -958.716 303.991 1005.76 
12191202 26505.5 -17122.5 1646.8 -828.863 0.798212 828.864 
12184703 25128.8 -17284.3 2048 -612.292 275.128 671.265 
8985.5 3
12192901 26296 -16293.1 1552.89 -945.175 286.014 987.501 
12191202 26089.7 -16908.8 1640.89 -853.867 438.855 960.043 
12184703 25023.4 -16949.4 2001.56 -216.336 687.588 720.818 
8986 3
12192901 25872 -16139.7 1559.11 -844.622 305.666 898.23 
12191202 25614.1 -16703.4 1602.22 -947.322 409.031 1031.85 
12184703 24626.2 -16769.1 1897 -791.279 359.23 869.005 
8986.5 3
12192901 25388.9 -15975.6 1625.75 -941.764 319.769 994.571 
12191202 25146.1 -16513.4 1593 -912.254 370.506 984.622 
12184703 24214.4 -16734 1747.75 -802.821 68.4427 805.733 
8987 3
12192901 24979.3 -15865.9 1703.14 -865.939 232.067 896.497 
12191202 24781.7 -16451.3 1620.57 -770.424 131.267 781.527 
12184703 23843 -16666.9 1688.29 -785.148 141.951 797.877 
8987.5 3
12192901 24574.8 -15746.6 1647.78 -810.637 239.081 845.158 
12191202 24381.2 -16415.7 1626.33 -802.589 71.3809 805.757 
12184703 23415 -16352.9 1660.89 -857.715 629.195 1063.75 
8988 3
12192901 24181 -15639.1 1603.38 -769.097 209.825 797.206 
12191202 23953 -16298.9 1604.25 -836.372 228.109 866.92 
12184703 23203.9 -16351.8 1639.38 -412.354 2.22439 412.36 
8988.5 3
12192901 23871.8 -15492.3 1629.44 -624.691 296.549 691.506 
12191202 23568.8 -16211.1 1602.33 -776.207 177.301 796.199 
12184703 22773.9 -16278.2 1689.78 -868.659 148.541 881.268 
8989 3
12192901 23376.8 -15390.5 1640.88 -980.253 201.65 1000.78 
12191202 23113.6 -16136.1 1606 -901.293 148.487 913.442 
12184703 22328.8 -16221.1 1636.38 -881.463 113.064 888.685 
8989.5 3
12192901 23005.9 -15248.4 1646.5 -774.269 296.712 829.175 
12191202 22750.9 -15933.4 1600.75 -757.307 423.278 867.57 
12184703 22037.5 -16019.5 1607.38 -608.038 420.929 739.521 
8990 3
12192901 22572.8 -15171.4 1621.12 -867.986 154.309 881.596 
12191202 22354.6 -15764.2 1581.12 -794.088 338.928 863.393 
12184703 21668.1 -16017.9 1548.62 -740.23 3.25651 740.238 
8990.5 3
12192901 22118.2 -15080.6 1532.5 -929.448 185.583 947.794 
12191202 21968 -15662 1540.25 -790.644 209.1 817.827 
12184703 21286.2 -15858.1 1475.62 -780.93 326.687 846.509 
8991 3
12192901 21748.8 -14901.5 1525.5 -698.488 338.611 776.236 
12191202 21596.4 -15496.9 1485.75 -702.505 312.146 768.731 
12184703 20953.5 -15605.8 1432.12 -629.017 477.079 789.473 
8991.5 3
12192901 21340.5 -14633 1557.12 -800.49 526.471 958.1 
12191202 21170.2 -15250.2 1506.12 -835.539 483.578 965.388 
12184703 20546.4 -15362.2 1455.62 -798.284 477.451 930.171 
8992 3
12192901 20882.5 -14375.2 1625 -898.039 505.392 1030.48 
12191202 20790 -14943.6 1540 -745.588 601.225 957.796 
12184703 20137.2 -15179.2 1463.38 -802.206 358.824 878.8 
8992.5 3
12192901 20659.1 -14202.4 1610.38 -440.582 340.976 557.115 
12191202 20444.4 -14711.9 1605.25 -681.706 457.101 820.77 
12184703 19725 -14952.8 1495.25 -813.116 446.746 927.761 
8993 3
12192901 20360.2 -14068.1 1658.62 -625.262 280.858 685.444 
12191202 20053 -14533.9 1608.38 -818.776 372.385 899.48 
12184703 19427.9 -14765.6 1496.12 -621.6 391.475 734.602 
8993.5 3
12192901 20031.8 -13813.9 1657.12 -659.639 510.542 834.132 
12191202 19725.5 -14263.4 1603.75 -657.631 543.173 852.945 
12184703 19115.5 -14561.2 1502.75 -627.259 410.392 749.583 
8994 3
12192901 19736.2 -13609 1715.12 -601.833 417.261 732.332 
12191202 19432.1 -14081.4 1622.12 -597.505 370.672 703.143 
12184703 18733 -14363.9 1524.5 -779.022 401.986 876.623 
8994.5 3
12192901 19481.2 -13367.5 1738.62 -503.953 477.273 694.087 
12191202 19133.9 -13834.2 1608.5 -589.427 488.389 765.473 
12184703 18319.1 -14127.8 1499.62 -817.935 466.65 941.69 
8995 3
12192901 19216.2 -13101.2 1737 -520.629 523.084 738.019 
12191202 18845.5 -13542.8 1582.38 -566.552 572.692 805.579 
12184703 17912.8 -13889.8 1479.75 -798.379 467.583 925.226 
8995.5 3
12192901 18917.1 -12895.5 1663.5 -611.708 420.757 742.443 
12191202 18552.9 -13326 1566.75 -598.415 443.252 744.696 
12184703 17572.4 -13627.5 1446.62 -696.063 536.299 878.704 
8996 3
12192901 18700.5 -12679 1647.62 -442.996 442.74 626.31 
12191202 18270.2 -13094.4 1569.75 -577.965 473.671 747.267 
12184703 17179.2 -13398.2 1396.25 -803.937 468.814 930.645 
8996.5 3
12192901 18435.2 -12427.6 1620.67 -519.135 492.063 715.281 
12191202 17919.2 -12890.8 1551.33 -686.943 398.429 794.126 
12184703 16712 -13033.8 1324.44 -914.384 713.253 1159.67 
8997 3
12192901 18098.6 -12132.6 1580.14 -654.963 573.899 870.825 
12191202 17500.1 -12700.9 1510.14 -815.33 369.495 895.148 
12184703 16314 -12656.7 1296.43 -774.319 733.587 1066.64 
8997.5 3
12192901 17826 -11868.5 1544.75 -588.707 570.349 819.679 
12191202 17166.4 -12500.5 1453.12 -720.881 432.737 840.792 
12184703 16077.2 -12462.6 1351.38 -511.339 419.199 661.208 
8998 3
12192901 17479.8 -11586.6 1508.38 -689.741 561.504 889.398 
12191202 16801 -12145 1373.88 -727.839 708.167 1015.5 
12184703 15717 -12102 1515.25 -717.629 718.376 1015.41 
8998.5 3
12192901 16921.1 -11156.2 1575.38 -1072.22 826.056 1353.52 
12191202 16432.5 -11843.8 1535.62 -707.294 578.215 913.563 
12184703 15328.1 -11790.8 1549.12 -746.401 597.409 956.04 
8999 3
12192901 16625.9 -10900.6 1606.25 -591.683 512.275 782.633 
12191202 16171.5 -11479.5 1631.38 -523.046 729.96 898.008 
12184703 15100.8 -11425.5 1509.5 -455.661 731.964 862.206 
8999.5 3
12192901 16289.4 -10579.2 1631.88 -661.1 631.385 914.167 
12191202 15871.5 -11233.5 1639.12 -589.391 483.301 762.208 
12184703 14819 -10969.5 1549.5 -553.536 895.874 1053.09 
9000 3
12192901 15979.2 -10043.8 1671.38 -602.184 1039.81 1201.59 
12191202 15565.8 -10856.8 1660.75 -593.689 731.553 942.145 
12184703 14541.1 -10408.2 1618.88 -539.563 1089.81 1216.06 
9000.5 3
12192901 15675.6 -9591.5 1683.5 -607.25 904.5 1089.44 
12191202 15376.6 -10444 1663.25 -378.25 825.5 908.033 
12184703 14312.2 -9897.5 1679.25 -457.75 1021.5 1119.37 
9001 3
12192901 15439.9 -9260.25 1667 -496.316 697.368 855.951 
12191202 15247.6 -10304.8 1668.38 -271.579 293.158 399.621 
12184703 14084.2 -9529.12 1679.25 -480 775.526 912.053 
9001.5 3
12192901 15143.8 -8968.22 1710.89 -580.583 572.603 815.445 
12191202 15124.3 -10122.2 1656.89 -241.748 357.898 431.895 
12184703 13857.6 -9181.67 1605.33 -444.499 681.291 813.472 
9002 3
12192901 14912.1 -8635.62 1722.75 -466.102 669.21 815.532 
12191202 14605.5 -9078.38 1660.12 -1043.93 2100.3 2345.43 
12184703 13680.1 -8880.25 1616.12 -357.003 606.472 703.747 
9002.5 3
12192901 14732.2 -8353.5 1653.5 -369.353 579.312 687.04 
12191202 14352.2 -8779.62 1655.38 -520.021 613.45 804.203 
12184703 13613.9 -8574.5 1707.12 -136.037 627.823 642.393 
9003 3
12192901 14420.1 -7946.11 1711.11 -615.659 803.528 1012.27 
12191202 14105.3 -8420.56 1615.56 -487.015 708.224 859.514 
12184703 13501.7 -8131.56 1694.89 -221.318 873.658 901.254 
9003.5 3
12192901 14156 -7533 1739.62 -508.885 795.975 944.743 
12191202 13785 -8015.38 1607.25 -617.213 780.695 995.206 
12184703 13150.5 -7395.62 1688.75 -676.622 1417.98 1571.14 
9004 3
12192901 13870.1 -7194.12 1700 -579.868 687.373 899.294 
12191202 13431.5 -7633.62 1629.75 -717.039 774.341 1055.34 
12184703 12706.2 -6958.75 1683.38 -901.116 886.156 1263.84 
9004.5 3
12192901 13673 -6800.12 1677.62 -399.038 797.571 891.825 
12191202 13156.5 -7311.62 1650.38 -556.68 651.822 857.184 
12184703 12526.6 -6750.25 1665.88 -363.613 422.065 557.094 
9005 3
12192901 13518.2 -6537.75 1644 -312.626 530.051 615.377 
12191202 12989 -7009 1654.38 -338.384 611.364 698.763 
12184703 12296.6 -6482.5 1635.38 -464.646 540.909 713.077 
9005.5 3
12192901 13319.2 -6193.62 1617.88 -388.672 672.119 776.408 
12191202 12736.8 -6643.88 1654.62 -492.676 713.135 866.77 
12184703 11953.5 -6177.12 1600.38 -670.166 596.436 897.139 
9006 3
12192901 13088.2 -5873.25 1550.5 -464.789 644.618 794.708 
12191202 12514.6 -6260.5 1652.38 -446.932 771.378 891.5 
12184703 11547.8 -5867 1570.88 -816.398 623.994 1027.56 
9006.5 3
12192901 12810.5 -5573.25 1513.12 -572.68 618.557 842.956 
12191202 12304.4 -5892.62 1638.88 -433.505 758.505 873.646 
12184703 11107.1 -5521.25 1615.75 -908.505 712.887 1154.81 
9007 3
12192901 12514 -5302.88 1482.38 -613.872 559.783 830.78 
12191202 11876.2 -5578 1610 -886.387 651.398 1100 
12184703 10797.4 -5263.75 1558.88 -641.304 533.126 833.963 
9007.5 3
12192901 12129.7 -4911.11 1523.56 -744.832 759.232 1063.58 
12191202 11474.9 -5263.33 1598.33 -777.832 609.819 988.383 
12184703 10473.7 -5068.33 1553 -627.342 378.714 732.791 
9008 3
12192901 11713.9 -4530.25 1617.5 -790.478 724.071 1071.98 
12191202 11191 -4978 1589.75 -539.713 542.459 765.213 
12184703 10297.4 -4773.5 1581.5 -335.155 560.52 653.078 
9008.5 3
12192901 11416.6 -4295.12 1608.88 -605.397 478.87 771.895 
12191202 10846 -4799 1576.25 -702.648 364.562 791.593 
12184703 10036.5 -4560.88 1577.38 -531.314 433.045 685.436 
9009 3
12192901 11087.1 -4169.14 1573.43 -673.788 257.632 721.363 
12191202 10554.7 -4547.14 1569.14 -595.676 515.045 787.465 
12184703 9770.86 -4290.43 1608.43 -543.237 553.06 775.23 
9009.5 3
12192901 10849.6 -3931.89 1586.56 -472.341 471.678 667.522 
12191202 10331.1 -4314.67 1571.78 -444.539 462.179 641.268 
12184703 9497 -4032.44 1601.89 -544.448 512.891 747.984 
9010 3
12192901 10671.4 -3557.75 1543 -352.833 740.869 820.596 
12191202 10019.4 -4051 1591 -617.299 522.112 808.492 
12184703 9229.25 -3824.75 1558.5 -530.198 411.276 671.013 
9010.5 3
12192901 10446 -3240.5 1541.25 -473.477 666.492 817.552 
12191202 9775.62 -3794.5 1667.25 -512.08 538.866 743.372 
12184703 8988.88 -3559.12 1597.12 -504.989 558.036 752.608 
9011 3
12192901 10229.6 -2945.12 1544 -413.719 564.771 700.092 
12191202 9525.75 -3567.25 1661.5 -477.772 434.512 645.808 
12184703 8825.38 -3243.88 1588.12 -312.62 602.772 679.018 
9011.5 3
12192901 10061.1 -2642 1564.88 -339.718 611.139 699.213 
12191202 9264 -3292.12 1677.38 -527.722 554.688 765.616 
12184703 8595.38 -2842.5 1619.5 -463.71 809.224 932.668 
9012 3
12192901 9849.62 -2335.88 1586 -422.156 611.028 742.678 
12191202 9088.88 -2889.38 1667.38 -349.551 803.892 876.601 
12184703 8298.12 -2472.62 1683.62 -593.313 738.273 947.137 
9012.5 3
12192901 9585.75 -2016.62 1570.62 -512.379 619.903 804.246 
12191202 8839.12 -2524.12 1656.5 -484.951 709.223 859.171 
12184703 7966 -2151.5 1661.12 -644.903 623.544 897.054 
9013 3
12192901 9264.57 -1694.29 1543.29 -676.165 678.609 957.972 
12191202 8469.57 -2242.29 1669.29 -778.008 593.346 978.445 
12184703 7561.14 -1951.43 1636.14 -852.331 421.203 950.726 
9013.5 3
12192901 8872.5 -1359.38 1538.62 -803.425 686.292 1056.64 
12191202 8094.88 -1947.62 1652 -767.821 603.813 976.8 
12184703 7051.12 -1772.25 1638.62 -1045.12 367.169 1107.74 
9014 3
12192901 8514.67 -1096.22 1603.67 -694.822 510.976 862.482 
12191202 7644.22 -1636.56 1650.11 -875.054 604.018 1063.28 
12184703 6633.11 -1637.56 1628.78 -811.677 261.543 852.775 
9014.5 3
12192901 8062.71 -766 1612.29 -893.187 652.613 1106.2 
12191202 7351.86 -1428.14 1646.14 -577.797 411.883 709.575 
12184703 6299 -1484.71 1650.57 -660.299 302.058 726.108 
9015 3
12192901 7676.75 -509 1632.25 -778.154 518.145 934.878 
12191202 7023.25 -1260.5 1627.12 -662.514 337.99 743.749 
12184703 5957.38 -1275.75 1635.62 -688.76 421.299 807.393 
9015.5 3
12192901 7238 -252.375 1634.25 -897.239 524.796 1039.45 
12191202 6612.75 -1074.5 1622.38 -839.468 380.368 921.622 
12184703 5693.62 -1030.62 1634.5 -539.366 501.278 736.339 
9016 3
12192901 6896.12 -47.875 1606.12 -686.496 410.643 799.94 
12191202 6316.88 -822 1622 -594.127 507.028 781.066 
12184703 5394 -837.75 1613.62 -601.657 387.299 715.536 
9016.5 3
12192901 6568.44 226.444 1560.33 -630.155 527.537 821.822 
12191202 6079.56 -535.111 1620.56 -456.384 551.709 716.009 
12184703 5025.78 -600.111 1636.56 -708.12 456.998 842.781 
9017 3
12192901 6214.12 505.25 1588.62 -693.384 545.608 882.309 
12191202 5705.25 -232.125 1619.25 -732.496 592.928 942.398 
12184703 4670.38 -281.875 1651.88 -695.504 622.771 933.579 
9017.5 3
12192901 5936.5 827.375 1581.5 -554.142 642.964 848.808 
12191202 5436.75 77.875 1623.88 -535.928 618.762 818.588 
12184703 4334.12 24.25 1576.62 -671.158 611.028 907.639 
9018 3
12192901 5716 1113 1527.62 -438.37 567.843 717.366 
12191202 5067.62 295.625 1624.62 -733.847 432.903 852.019 
12184703 4019.62 258.5 1515.5 -625.249 465.706 779.627 
9018.5 3
12192901 5513.62 1484.38 1491.75 -420.738 772.089 879.285 
12191202 4827.62 585.75 1634 -498.96 603.17 782.8 
12184703 3615 531 1482.5 -841.216 566.528 1014.2 
9019 3
12192901 5325 1875.89 1430.89 -371.309 770.697 855.479 
12191202 4454.44 920.556 1635.33 -734.607 659.066 986.923 
12184703 3332.56 911.333 1450.22 -555.993 748.688 932.556 
9019.5 3
12192901 5064 2223.38 1413.5 -507.782 676.043 845.504 
12191202 3986.12 1097.38 1647.12 -911.127 344.007 973.906 
12184703 3009.12 1252.5 1453.5 -629.242 663.748 914.608 
9020 3
12192901 4653.38 2334.88 1426.5 -846.649 229.897 877.307 
12191202 3696.88 1402.12 1649.38 -596.392 628.351 866.318 
12184703 2639.62 1709.75 1530 -761.856 942.784 1212.13 
9020.5 3
12192901 4401.88 2533.25 1445 -511.179 403.201 651.057 
12191202 3486.5 1789.25 1631 -427.591 786.839 895.517 
12184703 2364.5 2075 1577.12 -559.197 742.378 929.423 
9021 3
12192901 4136.25 2879.88 1521 -518.799 677.002 852.927 
12191202 3261.25 2235.62 1615.12 -439.941 871.826 976.539 
12184703 2095.38 2449.5 1649.12 -525.635 731.445 900.724 
9021.5 3
12192901 3810.57 3326 1559.71 -678.497 929.427 1150.74 
12191202 3071.43 2643.86 1631.14 -395.461 850.484 937.93 
12184703 1937.71 2724 1652.57 -328.46 571.875 659.49 
9022 3
12192901 3745.25 3646.62 1551 -132.767 651.677 665.064 
12191202 2904.5 2976.12 1625.5 -339.286 675.341 755.778 
12184703 1795.75 3126 1651.5 -288.545 817.073 866.526 
9022.5 3
12192901 3617.5 3962.88 1515.88 -255.5 632.5 682.156 
12191202 2776.75 3228.12 1619.5 -255.5 504 565.063 
12184703 1595.88 3537.75 1659.5 -399.75 823.5 915.397 
9023 3
12192901 3388.25 4313.25 1618.62 -458.5 700.75 837.42 
12191202 2671.75 3606.62 1613.88 -210 757 785.588 
12184703 1359.38 3938.25 1630 -473 801 930.231 
9023.5 3
12192901 3176.38 4592.62 1675.12 -428.897 565.536 709.777 
12191202 2581.12 3988.5 1615.38 -183.451 773.026 794.496 
12184703 1207.88 4339.12 1687.25 -306.68 811.488 867.505 
9024 3
12192901 3072.12 4948.38 1708.25 -207.256 707.256 736.999 
12191202 2462.75 4452.88 1629.12 -235.338 923.211 952.734 
12184703 989.5 4774.75 1692.38 -434.145 866.054 968.778 
9024.5 3
12192901 2969.5 5304.25 1725.62 -202.816 703.31 731.97 
12191202 2336.38 4894.5 1642.75 -249.753 872.777 907.808 
12184703 799.625 5194.38 1718.25 -375.247 829.298 910.245 
9025 3
12192901 2831.62 5636.62 1734.88 -279.099 672.824 728.415 
12191202 2275 5330.38 1620.75 -124.241 882.338 891.042 
12184703 647 5597.5 1728.88 -308.957 816.043 872.571 
9025.5 3
12192901 2613.62 6002 1732.62 -424.125 710.846 827.758 
12191202 2126.12 5769 1646.5 -289.64 853.356 901.17 
12184703 594.75 6125.88 1687.88 -101.654 1027.97 1032.98 
9026 3
12192901 2243.5 6527.75 1725.88 -713.15 1013.01 1238.86 
12191202 1721.75 6179.25 1734.5 -779.143 790.462 1109.91 
12184703 626.5 6801.12 1678.38 61.1753 1301.06 1302.5 
9026.5 3
12192901 2139.38 6753.38 1725 -212.067 459.521 506.095 
12191202 1485.25 6538.12 1740.5 -481.67 730.906 875.346 
12184703 513.375 7206.88 1672.25 -230.397 826.375 857.892 
9027 3
12192901 2078.57 6964.57 1752.43 -128.821 447.45 465.625 
12191202 1324.57 6812.43 1723.43 -340.421 581.152 673.516 
12184703 409 7409 1664.71 -221.133 428.231 481.956 
9027.5 3
12192901 2033.12 7303.62 1773.5 -88.4172 659.637 665.537 
12191202 1313.12 7070.5 1731 -22.2693 502.084 502.578 
12184703 213.75 7605.62 1590.88 -379.864 382.539 539.103 
9028 3
12192901 1940.88 7666.12 1796.25 -181.953 714.99 737.779 
12191202 1273.12 7501.38 1728.25 -78.8955 849.852 853.506 
12184703 126 8042.38 1497.5 -173.077 861.44 878.655 
9028.5 3
12192901 1817.75 7966 1842.75 -244.781 596.173 644.469 
12191202 1237.5 7780 1733.25 -70.8251 553.926 558.436 
12184703 164.875 8458.88 1469.62 77.2863 828.032 831.631 
9029 3
12192901 1731.5 8380.38 1774.12 -172.5 828.75 846.512 
12191202 1209.25 8136 1734.88 -56.5 712 714.238 
12184703 309 8875.12 1475.75 288.25 832.5 880.991 
9029.5 3
12192901 1646.88 8969.75 1718.62 -166.913 1162.48 1174.4 
12191202 1172.75 8554.25 1744.75 -71.9921 824.951 828.086 
12184703 396 9265.38 1629 171.598 769.724 788.619 
9030 3
12192901 1617.12 9366.62 1715.5 -59.0278 787.45 789.66 
12191202 1129.62 8933.62 1745.88 -85.5655 752.728 757.576 
12184703 578.625 9570.62 1690.12 362.351 605.655 705.773 
9030.5 3
12192901 1628.75 9766.75 1714.88 23.1574 797.062 797.398 
12191202 1264.12 9299.62 1745 267.928 729.084 776.755 
12184703 539.375 9959.25 1736.38 -78.1873 774.153 778.092 
9031 3
12192901 1650.75 10005.9 1715.38 44.6247 485.041 487.089 
12191202 1323.62 9689.62 1752.25 120.69 791.075 800.229 
12184703 338.375 10293 1790.75 -407.708 676.978 790.269 
9031.5 3
12192901 1580.62 10402.1 1719.88 -144.29 815.329 827.998 
12191202 1129.38 10135.8 1774 -399.691 917.953 1001.19 
12184703 189.125 10737.9 1841.5 -307.099 915.381 965.521 
9032 2
12192901 1299.38 10795.9 1724 -563.627 789.078 969.701 
12184703 89.25 11079.2 1842.25 -200.15 684.118 712.796 
