# Supplementary material for: Intrinsic group behaviour II: On the dependence of triad spatial dynamics on social and personal features; and on the effect of social interaction on small group dynamics
Source: PLoS One. 2019 Dec 3;14(12):e0225704. doi: 10.1371/journal.pone.0225704 (PMC6890182; doi:10.1371/journal.pone.0225704)
Supplement: S4 Data Set — (ZIP) [file pone.0225704.s004.zip › set_3_nint/group_traj_triad_noint/traj_3_0217_11.dat]

3 12180100 12184003 12182300 0 0 1 0 3 1 0 13.3333 0 30 1481.85 1727.22 1330.26 
8881 1
12180100 44985.9 -21502.1 919.75 0 0 0 
8881.5 1
12180100 45328 -21431.3 1031.11 681.524 141.019 695.961 
8882 1
12180100 45777.9 -21519.8 1157 890.842 -175.083 907.884 
8882.5 1
12180100 46176 -21653 1162.5 819.187 -274.177 863.852 
8883 1
12180100 46539 -21875 1214.67 700.772 -428.571 821.435 
8883.5 1
12180100 46888.9 -22175.5 1220.38 696.962 -598.606 918.741 
8884 1
12180100 47064.6 -22805.4 1239 352.912 -1264.81 1313.12 
8884.5 1
12180100 47116 -23241.5 1286.12 99.9514 -848.492 854.359 
8885 1
12180100 46766.1 -23416 1332 -722.845 -360.537 807.77 
8885.5 1
12180100 46544.6 -23806 1350 -447.511 -787.879 906.101 
8886 1
12180100 46693.5 -24417 1533.38 295.974 -1214.71 1250.25 
8886.5 1
12180100 46365.1 -24563.1 1754.86 -670.117 -298.251 733.491 
8887 1
12180100 45994.5 -23908.6 1768.62 -759.514 1341.23 1541.35 
8887.5 1
12180100 45506.2 -23639.9 1768 -994.399 547.352 1135.09 
8888 1
12180100 44815.1 -23695.4 1764.5 -1355.15 -108.824 1359.51 
8888.5 1
12180100 44155.6 -24100 1726.12 -1305.94 -801.238 1532.14 
8889 1
12180100 43226.2 -23795.8 1686.88 -1866.21 610.944 1963.67 
8889.5 1
12180100 42741.6 -23559.6 1656 -983.012 478.955 1093.49 
8890 1
12180100 42611.8 -23313.4 1642.12 -260.271 493.487 557.916 
8890.5 1
12180100 42183.9 -22908 1689.25 -840.619 796.415 1157.98 
8891 1
12180100 41644.1 -22638.8 1708 -1036.02 516.741 1157.73 
8891.5 1
12180100 41164.6 -22244.1 1766.57 -974.674 802.103 1262.28 
8892 1
12180100 40648.5 -21914.6 1773.5 -1084.18 692.264 1286.35 
8892.5 1
12180100 40019.5 -21518.6 1776.62 -1238.19 779.528 1463.14 
8893 1
12180100 39465.8 -21219.7 1852.33 -1062.81 573.816 1207.82 
8893.5 1
12180100 39010.9 -20982.4 1883.14 -911.665 475.427 1028.18 
8894 1
12180100 38507.5 -20667.4 1915 -1029.36 644.281 1214.36 
8894.5 1
12180100 37973.2 -20344.5 1880.12 -1047.55 633.088 1223.99 
8895 1
12180100 37393.8 -19933 1868.62 -1177.85 836.382 1444.6 
8895.5 1
12180100 36881.1 -19565.8 1850.12 -1033.52 740.423 1271.37 
8896 1
12180100 36218.6 -19131.6 1774.62 -1317.1 863.072 1574.69 
8896.5 1
12180100 35600 -18740.9 1719.12 -1242.22 784.639 1469.27 
8897 1
12180100 34996 -18374.9 1747.62 -1188.98 720.472 1390.23 
8897.5 1
12180100 34575.2 -18148.4 1753.5 -831.522 447.628 944.351 
8898 1
12180100 34072.9 -18021 1733.25 -1012.85 256.804 1044.9 
8898.5 1
12180100 33571 -17878.5 1706.75 -976.411 277.237 1015.01 
8899 1
12180100 33049.5 -17922.1 1703.75 -1022.55 -85.5392 1026.12 
8899.5 1
12180100 32646.5 -17803.1 1740 -799.603 236.111 833.735 
8900 1
12180100 32230 -17841.6 1748.86 -873.166 -80.6005 876.878 
8900.5 1
12180100 31823.2 -18054.3 1691.67 -823.437 -430.692 929.271 
8901 1
12180100 31419 -18061 1682.12 -791.042 -13.0463 791.149 
8901.5 1
12180100 31059.4 -18238.5 1691.88 -757.105 -373.684 844.303 
8902 1
12180100 30547.8 -17883 1648.12 -1031.5 716.734 1256.07 
8902.5 1
12180100 30057.4 -17513.2 1629.78 -968.983 730.786 1213.66 
8903 1
12180100 29616.4 -17382 1691.5 -838.535 249.472 874.858 
8903.5 2
12182300 29119 -17950 1241.14 0 0 0 
12180100 29250.6 -17164.2 1747.88 -743.394 442.581 865.167 
8904 2
12182300 28770.9 -17779.2 1280.88 -756.793 371.196 842.925 
12180100 28821.2 -16984 1754.75 -874.491 367.108 948.421 
8904.5 2
12182300 28349.4 -17636.1 1275 -865.503 293.891 914.039 
12180100 28366.2 -16694.4 1825 -934.292 594.713 1107.51 
8905 2
12182300 27895.7 -17454.2 1408.22 -882.701 353.896 951.001 
12180100 27980.1 -16471.2 1827.56 -751.243 434.149 867.67 
8905.5 2
12182300 27476.1 -17246.2 1470.62 -790.097 391.661 881.846 
12180100 27473.5 -16357.6 1693.25 -954.07 213.931 977.761 
8906 2
12182300 27176.4 -17024 1407.57 -609.139 451.728 758.359 
12180100 27064.7 -16082.7 1648.71 -830.865 558.762 1001.28 
8906.5 2
12182300 26738.8 -16683.4 1329.88 -923.373 718.618 1170.06 
12180100 26595.9 -15807.5 1617.75 -989.112 580.621 1146.94 
8907 2
12182300 26254.8 -16322.2 1238.56 -950.83 709.534 1186.39 
12180100 26147.3 -15568.6 1613.22 -881.221 469.439 998.461 
8907.5 2
12182300 25769.9 -15915 1270.75 -962.109 807.981 1256.38 
12180100 25677.5 -15231.2 1621.12 -932.209 669.257 1147.57 
8908 2
12182300 25271 -15604.1 1410.5 -997.75 621.75 1175.62 
12180100 25191.4 -14969.4 1625.75 -972.25 523.75 1104.35 
8908.5 2
12182300 24937 -15316.9 1355 -668 574.5 881.064 
12180100 24706.9 -14745.8 1628.12 -969 447.25 1067.24 
8909 2
12182300 24612.5 -15023.9 1299.5 -640.039 577.909 862.34 
12180100 24163.5 -14637.1 1754.5 -1071.75 214.25 1092.95 
8909.5 2
12182300 24143.8 -14943.4 1313.62 -939.379 161.323 953.13 
12180100 23644 -14625 1681.75 -1041.08 24.2986 1041.37 
8910 2
12182300 23799.2 -14858.5 1328.62 -690.381 170.09 711.025 
12180100 23032.2 -14521.1 1648.12 -1225.95 208.166 1243.5 
8910.5 2
12182300 23333.6 -14829.7 1341.29 -938.868 58.0357 940.66 
12180100 22379 -14239 1585 -1317.04 568.8 1434.61 
8911 2
12182300 23203.4 -14540.8 1328.25 -272.377 604.528 663.056 
12180100 21856.6 -13998.5 1635.75 -1092.83 503.138 1203.09 
8911.5 2
12182300 22871.6 -14428.9 1297.44 -639.344 215.532 674.696 
12180100 21312.2 -13744.2 1656.78 -1048.95 489.938 1157.72 
8912 2
12182300 22579.4 -14200.1 1291.57 -594.963 465.878 755.661 
12180100 20965.6 -13588.3 1670.86 -706.01 317.59 774.153 
8912.5 2
12182300 22226 -14008 1327 -713.997 388.167 812.69 
12180100 20584.9 -13271.1 1725 -769.084 640.729 1001.01 
8913 2
12182300 21830.8 -13903.4 1365.75 -788.922 208.832 816.094 
12180100 20245.6 -12871.8 1762.25 -677.146 797.156 1045.94 
8913.5 2
12182300 21257.6 -13768.5 1418.5 -1164.89 274.136 1196.71 
12180100 20074.8 -12484.4 1788 -347.307 787.348 860.545 
8914 2
12182300 20797.5 -13433.8 1410 -909.338 661.561 1124.53 
12180100 19778.6 -12016.5 1762.38 -585.227 924.654 1094.29 
8914.5 2
12182300 20392 -13010.9 1390.78 -795.098 829.139 1148.76 
12180100 19410.7 -11611.7 1749.56 -721.487 793.791 1072.68 
8915 2
12182300 20021.4 -12483.4 1398 -715.492 1018.37 1244.59 
12180100 18963.5 -11219.8 1710.38 -863.256 756.596 1147.89 
8915.5 2
12182300 19653.4 -11954.4 1385 -749.491 1077.39 1312.45 
12180100 18233.8 -10782.1 1653.75 -1486.25 891.293 1733.02 
8916 2
12182300 19324.4 -11453.9 1395.38 -667.343 1015.21 1214.91 
12180100 17619.1 -10445.2 1647.62 -1246.7 683.316 1421.69 
8916.5 2
12182300 19011 -11092.1 1382 -631.804 729.335 964.938 
12180100 17086.6 -10050.6 1680.5 -1073.59 795.615 1336.26 
8917 2
12182300 18190.4 -10636.9 1375.38 -1664.55 923.428 1903.54 
12180100 16361 -9721.62 1725.62 -1471.86 667.343 1616.08 
8917.5 2
12182300 17594.4 -10179.6 1453.75 -1221.31 936.988 1539.33 
12180100 15787.4 -9279.62 1766.88 -1175.46 905.738 1483.94 
8918 2
12182300 16960.4 -9823.78 1419.33 -1235.73 693.659 1417.11 
12180100 15403.8 -9124.44 1753.78 -747.753 302.496 806.622 
8918.5 2
12182300 16277.5 -9538.62 1394.75 -1349.69 563.543 1462.62 
12180100 14885.2 -8767.5 1717.88 -1024.76 705.424 1244.09 
8919 2
12182300 15744.8 -9237.12 1389.12 -1123.95 636.076 1291.45 
12180100 14420.1 -8285 1704 -981.276 1017.93 1413.89 
8919.5 2
12182300 15247.4 -8916.44 1368 -940.086 606.201 1118.59 
12180100 13907.4 -7663.22 1686.67 -969.15 1175.38 1523.41 
8920 2
12182300 14577.2 -8486.75 1369.25 -1269.31 813.815 1507.79 
12180100 13537.8 -7129.12 1701.88 -700.179 1011.55 1230.24 
8920.5 3
12184003 12794.3 -7229 1254.33 0 0 0 
12182300 14036.3 -8019.43 1362 -1134.1 979.709 1498.67 
12180100 13191 -6681 1698.86 -726.939 939.465 1187.87 
8921 3
12184003 12542.2 -6859 1278.25 -737.086 1081.87 1309.1 
12182300 13488.1 -7517.38 1371.62 -1144.39 1048.13 1551.84 
12180100 12956.4 -6209.5 1706 -489.823 984.342 1099.48 
8921.5 3
12184003 12293.9 -6292.38 1285.75 -508.965 1161.12 1267.77 
12182300 13073.1 -7031 1408.62 -850.41 996.67 1310.17 
12180100 12609 -5749.38 1680.5 -711.834 942.879 1181.41 
8922 3
12184003 11836.6 -5665 1237.78 -866.135 1188.21 1470.39 
12182300 12614.8 -6519.89 1414.11 -868.082 968.013 1300.24 
12180100 12138.1 -5148.33 1668 -891.835 1138.34 1446.09 
8922.5 3
12184003 11371.9 -4849 1271 -900.544 1581.4 1819.83 
12182300 12118.4 -6033.5 1393.12 -962.021 942.614 1346.85 
12180100 11690.9 -4324.62 1740.62 -866.737 1596.33 1816.46 
8923 3
12184003 10968 -4282.88 1287.25 -831.019 1164.87 1430.91 
12182300 11685.6 -5424.12 1351.5 -890.432 1253.86 1537.87 
12180100 11301.9 -3738.5 1582.62 -800.412 1206.02 1447.46 
8923.5 3
12184003 10619.9 -3779.56 1298.78 -672.029 971.659 1181.42 
12182300 11266 -4829.22 1359.78 -810.087 1148.46 1405.42 
12180100 10920.6 -3265.44 1609 -736.138 913.235 1172.99 
8924 3
12184003 10283.6 -3503.2 1388 -655.534 538.705 848.485 
12182300 11027.9 -4409.3 1347.8 -464.133 818.562 940.99 
12180100 10528.3 -2974.3 1723.7 -764.631 567.533 952.236 
8924.5 3
12184003 9808 -3000.89 1390 -1009.77 1066.48 1468.67 
12182300 10688.7 -3938.67 1343.33 -720.241 999.222 1231.74 
12180100 10219.2 -2575.89 1708.33 -656.216 845.883 1070.58 
8925 3
12184003 9222.4 -2352.1 1356.3 -1245.96 1380.4 1859.55 
12182300 10277.4 -3486.4 1345.8 -875.035 962.27 1300.63 
12180100 9746.8 -2186.7 1693.9 -1005.15 828.061 1302.31 
8925.5 3
12184003 8461.2 -1789.8 1341.5 -1469.5 1085.52 1826.96 
12182300 10001.5 -3007.2 1323.7 -532.625 925.097 1067.47 
12180100 9091.7 -1548.2 1678.5 -1264.67 1232.63 1766 
8926 3
12184003 7617.62 -844.625 1380.75 -1700.76 1905.59 2554.19 
12182300 9180.5 -2244.62 1385.5 -1655.24 1537.45 2259.11 
12180100 8674.38 -1069 1716.62 -841.381 966.129 1281.14 
8926.5 3
12184003 7093.22 -279.222 1301.11 -1002.68 1081.08 1474.48 
12182300 8422.89 -1726.89 1415.44 -1448.59 989.935 1754.53 
12180100 7978.56 -356.111 1750.11 -1330.44 1363.08 1904.74 
8927 3
12184003 6799.86 91.1429 1288 -587.906 742.215 946.845 
12182300 8094.14 -1302.29 1391.29 -658.81 850.908 1076.14 
12180100 7394.29 539.714 1708.14 -1170.88 1795.24 2143.33 
8927.5 3
12184003 6525.33 617.667 1268.11 -566.028 1085.62 1224.32 
12182300 7876.11 -780.222 1355.56 -449.55 1076.42 1166.52 
12180100 7142.22 1074.11 1663.44 -519.719 1101.85 1218.27 
8928 3
12184003 6402.38 1028.12 1259.88 -246.409 822.562 858.677 
12182300 7673.5 -33.375 1405.38 -406.034 1496.69 1550.79 
12180100 6886.38 1630.25 1634.88 -512.72 1114.51 1226.79 
8928.5 3
12184003 6283.25 1684.25 1197.88 -239.207 1317.52 1339.06 
12182300 7321.88 691.75 1394.38 -706.074 1456.07 1618.24 
12180100 6600.38 2265.5 1571.38 -574.297 1275.6 1398.92 
8929 3
12184003 6040.57 2241.86 1140.29 -494.254 1135.66 1238.55 
12182300 7045.71 1403.29 1346.43 -562.445 1449.16 1554.48 
12180100 6361.29 2818.14 1588.57 -486.944 1125.55 1226.36 
8929.5 3
12184003 5759.12 2744.25 1146.25 -573.211 1023.2 1172.82 
12182300 6895.62 1937.25 1272.5 -305.681 1087.5 1129.65 
12180100 6078.12 3421.88 1584.38 -576.702 1229.6 1358.12 
8930 3
12184003 5447.38 3343 1111.5 -604.167 1160.37 1308.23 
12182300 6643.62 2643.38 1209 -488.372 1368.46 1452.99 
12180100 5881.12 3915.25 1659.75 -381.783 956.153 1029.56 
8930.5 3
12184003 5440.5 3818.38 1100 -13.2466 915.944 916.04 
12182300 6425.62 3272.75 1240.88 -420.039 1212.67 1283.35 
12180100 5656.62 4471.12 1731.5 -432.563 1071.05 1155.1 
8931 3
12184003 5199.62 4414.12 1234.62 -474.163 1172.74 1264.97 
12182300 6285.5 3746.62 1276.38 -275.837 932.825 972.753 
12180100 5586.25 5088 1775 -138.533 1214.32 1222.2 
8931.5 3
12184003 5172 4866.29 1367.43 -56.7248 928.461 930.193 
12182300 6256.43 4101.29 1259.86 -59.6949 728.256 730.699 
12180100 5238.29 5783.86 1773.86 -714.506 1428.86 1597.55 
8932 2
12184003 5183.25 5178.5 1370.38 23.6842 657.293 657.72 
12182300 6021 4554.88 1307.88 -495.639 954.925 1075.89 
8932.5 1
12182300 5835 5015.14 1347 -368.317 911.421 983.029 
