# Supplementary material for: Intrinsic group behaviour II: On the dependence of triad spatial dynamics on social and personal features; and on the effect of social interaction on small group dynamics
Source: PLoS One. 2019 Dec 3;14(12):e0225704. doi: 10.1371/journal.pone.0225704 (PMC6890182; doi:10.1371/journal.pone.0225704)
Supplement: S4 Data Set — (ZIP) [file pone.0225704.s004.zip › set_3_nint/group_traj_triad_noint/traj_3_0217_10.dat]

3 12140100 12135900 12140000 0 0 0 1 1 1 0 20 20 20 1615.27 1740.57 1516.31 
8639.5 1
12135900 -11848 12354.2 1537.17 0 0 0 
8640 2
12140000 -13313 12603 1147.62 0 0 0 
12135900 -11851.9 11914.6 1407.88 -8.57301 -972.437 972.475 
8640.5 2
12140000 -13096.3 11880.9 1141.43 422.445 -1407.69 1469.71 
12135900 -11816.7 11514.4 1381.14 68.5394 -780.11 783.115 
8641 3
12140100 -12635.4 10388.2 1338.8 0 0 0 
12140000 -12727.1 11239.9 1192.38 736.848 -1279.41 1476.42 
12135900 -11779.8 11012.2 1503.75 73.781 -1002.35 1005.06 
8641.5 3
12140100 -12583.4 9947.57 1436.43 126.144 -1069.49 1076.9 
12140000 -12497.7 10826.3 1229.43 448.068 -807.792 923.738 
12135900 -11768.3 10539 1460.29 22.3912 -924.316 924.588 
8642 3
12140100 -12394.9 9553.5 1248.75 381.687 -797.715 884.328 
12140000 -12309.1 10391.8 1188.88 381.76 -879.627 958.897 
12135900 -11590.9 10017.5 1460.75 359.131 -1055.67 1115.08 
8642.5 3
12140100 -12303.4 9138.75 1300.62 181.188 -821.287 841.036 
12140000 -12167.9 9873 1300 279.703 -1027.23 1064.63 
12135900 -11410.5 9604 1494.62 357.178 -818.812 893.325 
8643 3
12140100 -12231 8765.38 1331.38 144.461 -745.259 759.132 
12140000 -12090.5 9501.88 1175.38 154.441 -740.768 756.697 
12135900 -11313.8 9324.75 1544.25 193.114 -557.385 589.891 
8643.5 3
12140100 -12235.7 8542.14 1226.43 -9.92481 -469.962 470.067 
12140000 -12007.4 9219 1302.14 174.887 -595.526 620.675 
12135900 -11293.4 9051.29 1563.43 42.782 -575.714 577.302 
8644 3
12140100 -12230.8 8317.25 1397.75 9.94847 -450.687 450.797 
12140000 -11864.1 9004.5 1231.12 287.182 -429.86 516.965 
12135900 -11285.9 8803.62 1532.62 15.1374 -496.314 496.545 
8644.5 3
12140100 -11984 8161.86 1267.29 497.48 -313.292 587.91 
12140000 -11703.4 8796.57 1225.71 323.985 -419.211 529.815 
12135900 -11113.9 8569.29 1504.86 346.81 -472.458 586.084 
8645 3
12140100 -11777.1 7890.88 1290.5 409.653 -536.598 675.095 
12140000 -11450.5 8527.62 1299.12 500.849 -532.567 731.079 
12135900 -10796 8358.12 1538.62 629.42 -418.14 755.653 
8645.5 3
12140100 -11520.6 7648.88 1387.25 504.921 -476.378 694.177 
12140000 -11205.1 8356.12 1291.25 483.022 -337.598 589.307 
12135900 -10378.4 8290.62 1541.62 822.096 -132.874 832.765 
8646 3
12140100 -11180.9 7412.88 1254.88 660.992 -459.144 804.813 
12140000 -10851.9 8221 1258.75 687.257 -262.889 735.821 
12135900 -9969 8281 1515.62 796.449 -18.7257 796.67 
8646.5 3
12140100 -10756.7 7323.57 1342.43 865.634 -182.252 884.612 
12140000 -10451.1 8067.71 1288.14 817.821 -312.828 875.61 
12135900 -9620.43 8156.71 1511.14 711.37 -253.644 755.237 
8647 3
12140100 -10323 7312 1369.38 907.352 -24.208 907.675 
12140000 -10017.9 7903.75 1292.38 906.418 -343.022 969.153 
12135900 -9251.75 7876.12 1531.75 771.294 -587.007 969.263 
8647.5 3
12140100 -9810.5 7088.5 1239.12 983.685 -428.983 1073.16 
12140000 -9501 7665.5 1308.25 992.083 -457.294 1092.4 
12135900 -8853.88 7568.25 1562 763.676 -590.931 965.609 
8648 3
12140100 -9364.43 6856.57 1300.43 878.093 -456.552 989.691 
12140000 -9143.86 7482.57 1286.57 703.037 -360.096 789.892 
12135900 -8462.71 7334.29 1544.57 770.001 -460.56 897.228 
8648.5 3
12140100 -8978.5 6554 1348 792.461 -621.297 1006.98 
12140000 -8809.75 7264.12 1276.75 686.052 -448.555 819.676 
12135900 -7937.62 7141.12 1599 1078.21 -396.634 1148.85 
8649 3
12140100 -8520.88 6267.12 1243.75 883.446 -553.813 1042.68 
12140000 -8363.12 6994.62 1277.62 862.21 -520.27 1007.02 
12135900 -7485.88 6992 1464.75 872.104 -287.886 918.392 
8649.5 3
12140100 -8054.12 6036.62 1217.12 933.5 -461 1041.13 
12140000 -7905.5 6786.38 1212.38 915.25 -416.5 1005.56 
12135900 -7092.75 6876.75 1525.25 786.25 -230.5 819.341 
8650 3
12140100 -7560.29 5906.86 1316.71 981.788 -257.988 1015.12 
12140000 -7465 6556.29 1258.71 875.746 -457.434 988.016 
12135900 -6627.29 6721.14 1408.86 925.376 -309.358 975.717 
8650.5 3
12140100 -7005.5 5645.75 1308.12 1120.78 -527.489 1238.71 
12140000 -6860.75 6345.25 1240.88 1220.71 -426.335 1293.01 
12135900 -5984.12 6505.5 1496.88 1299.31 -435.642 1370.4 
8651 3
12140100 -6416.86 5498.86 1246.43 1177.29 -293.786 1213.39 
12140000 -6238.71 6106.71 1182.29 1244.07 -477.071 1332.41 
12135900 -5326.57 6260.86 1452.71 1315.11 -489.286 1403.18 
8651.5 3
12140100 -6007.14 5359.14 1277.43 869.882 -296.633 919.068 
12140000 -5967.14 5971.29 1285.86 576.585 -287.534 644.303 
12135900 -4938.71 6110.43 1482.71 823.476 -319.381 883.242 
8652 3
12140100 -5340.5 5067.62 1082.12 1302.04 -569.371 1421.09 
12140000 -5376.75 5865 1081.5 1153.11 -207.589 1171.65 
12135900 -4454.25 6049.5 1522.25 946.219 -119.001 953.673 
8652.5 3
12140100 -4495.88 4888.75 1271.12 1605.75 -340.067 1641.37 
12140000 -4490.38 5617.62 1106.75 1685.12 -470.295 1749.52 
12135900 -3896.75 5846 1590.75 1059.89 -386.882 1128.29 
8653 3
12140100 -3834.75 4696.12 1371.5 1314.36 -382.952 1369.02 
12140000 -3945 5395.38 1227.25 1084.24 -441.849 1170.82 
12135900 -3274.25 5726.5 1680.38 1237.57 -237.575 1260.17 
8653.5 3
12140100 -3203.43 4495.43 1448 1329.1 -422.519 1394.64 
12140000 -3342.86 5140 1377.43 1267.67 -537.632 1376.97 
12135900 -2787.29 5698.86 1691.86 1025.19 -58.1955 1026.84 
8654 3
12140100 -2721 4408.5 1541.38 978.557 -176.326 994.316 
12140000 -2829.75 5001 1448.62 1040.79 -281.947 1078.3 
12135900 -2327.5 5646.12 1738.88 932.628 -106.962 938.742 
8654.5 3
12140100 -2504.5 4218.12 1583.88 428.713 -376.98 570.884 
12140000 -2289.62 4834.75 1527.62 1069.55 -329.208 1119.07 
12135900 -1864.88 5579.62 1766.38 916.089 -131.683 925.505 
8655 3
12140100 -1668.75 4237.38 1599.62 1629.14 37.5244 1629.57 
12140000 -1785.88 4776 1532.88 981.969 -114.522 988.624 
12135900 -1230.25 5428.88 1772.12 1237.09 -293.86 1271.51 
8655.5 3
12140100 -1103 4065.86 1598.57 1164.09 -352.917 1216.42 
12140000 -1317.43 4613.29 1522.86 963.882 -334.803 1020.37 
12135900 -722.429 5286.14 1769.29 1044.9 -293.688 1085.39 
8656 3
12140100 -598.25 3961.38 1620.38 1073.94 -222.302 1096.7 
12140000 -850.25 4572.5 1527.88 993.997 -86.7781 997.778 
12135900 -181.625 5056.5 1758.5 1150.65 -488.602 1250.09 
8656.5 3
12140100 81.25 3819.62 1605.75 1321.98 -275.778 1350.44 
12140000 -222.125 4461.5 1592.62 1222.03 -215.953 1240.97 
12135900 389.875 4753.5 1771.88 1111.87 -589.494 1258.47 
8657 3
12140100 735.5 3722.25 1570 1298.12 -193.204 1312.41 
12140000 274 4350.88 1570.38 984.375 -219.494 1008.55 
12135900 955.25 4603 1777.88 1121.78 -298.611 1160.84 
8657.5 3
12140100 1407.88 3645.75 1556.38 1326.18 -150.888 1334.74 
12140000 986.875 4132.75 1505.38 1406.07 -430.227 1470.41 
12135900 1616.12 4410.25 1737.25 1303.5 -380.178 1357.81 
8658 3
12140100 1957.62 3512.12 1573.75 1075.83 -261.497 1107.16 
12140000 1543.75 3977.38 1442.88 1089.77 -304.061 1131.4 
12135900 2200.62 4168.75 1710.75 1143.84 -472.603 1237.62 
8658.5 3
12140100 2410.25 3373.5 1517.25 890.994 -272.884 931.846 
12140000 2063 3828.75 1482.12 1022.15 -292.569 1063.19 
12135900 2687.12 4072.12 1712 957.677 -190.207 976.383 
8659 3
12140100 2944 3179.71 1511.43 1054.84 -382.976 1122.21 
12140000 2537.43 3746 1470.71 937.606 -163.538 951.761 
12135900 3242.71 3896.86 1684.29 1098 -346.379 1151.34 
8659.5 3
12140100 3270.25 2948.75 1544.75 686.842 -486.241 841.536 
12140000 2996.75 3500.62 1461.12 966.992 -516.579 1096.32 
12135900 3678.12 3683.5 1684.75 916.654 -449.173 1020.79 
8660 3
12140100 3728.5 2586.5 1447.38 867.898 -686.08 1106.32 
12140000 3502.62 3193 1477.5 958.097 -582.623 1121.34 
12135900 4070.62 3405.5 1708.12 743.371 -526.515 910.944 
8660.5 3
12140100 4194.43 2247.14 1385 989.233 -720.503 1223.81 
12140000 3931.71 2915.57 1505.29 911.018 -589.02 1084.85 
12135900 4520.29 3161.14 1696.57 954.694 -518.805 1086.55 
8661 3
12140100 4702.75 1892 1344.62 1012.59 -707.456 1235.25 
12140000 4365.38 2629.88 1468.88 863.866 -569.116 1034.48 
12135900 5040.88 2794.25 1691.25 1037.03 -730.862 1268.7 
8661.5 3
12140100 5164.25 1547.5 1334.25 884.1 -659.962 1103.26 
12140000 4825 2271.25 1447.62 880.508 -687.021 1116.82 
12135900 5537.75 2660.12 1758 951.868 -256.944 985.938 
8662 3
12140100 5609.88 1443.25 1303.38 903.905 -211.46 928.31 
12140000 5285.12 2131.88 1434.62 933.316 -282.708 975.194 
12135900 5862.12 2462.75 1744.25 657.961 -400.355 770.193 
8662.5 3
12140100 6180.12 1249.75 1282.88 1122.54 -380.906 1185.4 
12140000 5784.25 1867.88 1428.88 982.53 -519.685 1111.5 
12135900 6367.62 2033.88 1728.75 995.079 -844.242 1304.96 
8663 3
12140100 6673.75 897.875 1370 977.475 -696.782 1200.4 
12140000 6172 1520.38 1419.12 767.822 -688.119 1031.05 
12135900 6808.62 1638.88 1737.25 873.267 -782.178 1172.35 
8663.5 3
12140100 7104 556.857 1409 872.718 -691.72 1113.6 
12140000 6544.86 1126.14 1468.57 756.303 -799.66 1100.66 
12135900 7172.86 1334.71 1766 738.808 -616.959 962.536 
8664 3
12140100 7540.75 138.125 1398.62 877.008 -840.828 1214.96 
12140000 6960.5 686.625 1510.88 834.624 -882.566 1214.71 
12135900 7635.5 968.75 1764.12 929.002 -734.868 1184.51 
8664.5 3
12140100 8010.29 -276.857 1459.43 970.115 -857.401 1294.7 
12140000 7311.14 345 1509.71 724.469 -705.837 1011.46 
12135900 7974.57 541.143 1726.71 700.561 -883.486 1127.53 
8665 3
12140100 8246.29 -715.429 1511.57 481.633 -895.044 1016.4 
12140000 7598.14 -22.5714 1559 585.714 -750.146 951.725 
12135900 8336.29 244 1705.57 738.192 -606.414 955.336 
8665.5 3
12140100 8429.12 -1135 1501.5 359.213 -824.305 899.174 
12140000 8051.62 -374.5 1570.75 890.928 -691.412 1127.74 
12135900 8694.75 -83.5 1713.5 704.252 -643.418 953.917 
8666 3
12140100 8832.43 -1321.14 1458.43 821.392 -379.11 904.66 
12140000 8430.29 -593.571 1505.29 771.203 -446.174 890.969 
12135900 9150.71 -592.143 1728.71 928.644 -1035.93 1391.24 
8666.5 3
12140100 9165.5 -1702.5 1440.38 655.652 -750.703 996.712 
12140000 8784 -945 1492.62 696.288 -691.789 981.523 
12135900 9474.88 -1069.12 1729.62 638.112 -938.941 1135.25 
8667 3
12140100 9695.5 -2140.38 1441.62 1005.69 -830.882 1304.52 
12140000 9140.5 -1464.25 1536.12 676.471 -985.294 1195.16 
12135900 9818 -1422.88 1743.75 651.091 -671.252 935.147 
8667.5 3
12140100 10078.3 -2500.57 1525.71 810.987 -763.128 1113.58 
12140000 9378.86 -1755.29 1523 504.994 -616.601 797.004 
12135900 10145.7 -1770.43 1728.43 694.31 -736.342 1012.06 
8668 3
12140100 10457.6 -2786.75 1546.75 754.154 -568.943 944.693 
12140000 9755.12 -2230.25 1532.25 748.047 -944.263 1204.66 
12135900 10498.1 -2174.75 1749 700.618 -803.82 1066.3 
8668.5 3
12140100 10772 -3130.14 1454.86 644.211 -703.674 954.026 
12140000 10082.4 -2611 1520 670.704 -780.225 1028.88 
12135900 10771 -2448.71 1739.57 559.17 -561.402 792.366 
8669 3
12140100 11187.4 -3540.88 1372.75 837.45 -828.089 1177.73 
12140000 10399.1 -2984.88 1512 638.501 -753.78 987.86 
12135900 11099 -2801.88 1729.25 661.29 -712.018 971.738 
8669.5 3
12140100 11748.2 -4068.25 1372.62 1048.36 -985.748 1439.02 
12140000 10797.2 -3381.62 1479.62 744.159 -741.589 1050.58 
12135900 11484.2 -3192.12 1718.12 720.093 -729.439 1025 
8670 3
12140100 12092.4 -4483.86 1475.29 706.732 -853.403 1108.05 
12140000 11145.9 -3814.71 1454.57 715.826 -889.3 1141.6 
12135900 11850.1 -3598.29 1688.14 751.32 -834.006 1122.52 
8670.5 3
12140100 12437.2 -4883.38 1453 721.384 -835.811 1104.07 
12140000 11503.2 -4278.75 1446.62 747.684 -970.786 1225.34 
12135900 12128.4 -3990.12 1687 582.076 -819.747 1005.38 
8671 3
12140100 12903 -5420.38 1450.88 927.789 -1069.72 1416.01 
12140000 11878 -4726 1450 746.514 -890.936 1162.35 
12135900 12456.1 -4394.38 1692.88 652.888 -805.279 1036.7 
8671.5 3
12140100 13417 -5801.38 1510.38 1021.87 -757.455 1271.99 
12140000 12295.9 -5311.5 1439.38 830.765 -1164.02 1430.07 
12135900 12874.9 -4931.12 1711.62 832.505 -1067.1 1353.43 
8672 3
12140100 13790.2 -6115 1541.62 715.038 -600.814 933.947 
12140000 12691.4 -5917.88 1467.5 757.663 -1161.64 1386.89 
12135900 13218 -5500 1728.12 657.328 -1089.8 1272.69 
8672.5 3
12140100 14098 -6360 1570.43 628.061 -500 802.783 
12140000 12981 -6535.57 1519.43 591.071 -1260.6 1392.3 
12135900 13507.9 -5859.14 1746 591.545 -732.945 941.878 
8673 3
12140100 14369.9 -6627 1564.88 550.354 -540.486 771.372 
12140000 13298.2 -6890.75 1531.5 642.206 -718.985 964.038 
12135900 13763.4 -6245 1734.5 517.243 -781.087 936.823 
8673.5 3
12140100 14704.8 -7039.38 1578.25 637.857 -785.476 1011.85 
12140000 13634.8 -7263.12 1510.5 640.952 -709.286 955.984 
12135900 14097 -6592.12 1711.25 635.476 -661.19 917.062 
8674 3
12140100 14996 -7498.71 1595 609.31 -960.961 1137.85 
12140000 13972.6 -7683.14 1480 706.739 -878.698 1127.65 
12135900 14372.9 -6957.57 1683.57 577.107 -764.532 957.895 
8674.5 3
12140100 15295.5 -7907.5 1621.38 595.427 -812.695 1007.48 
12140000 14346.5 -8080.62 1476.25 743.397 -790.223 1084.94 
12135900 14728.8 -7382.12 1688.38 707.54 -844.043 1101.37 
8675 3
12140100 15525.7 -8289.57 1604 464.142 -770.305 899.332 
12140000 14660.6 -8531.71 1535.29 633.209 -909.454 1108.18 
12135900 15027.6 -7824.14 1685.71 602.463 -891.165 1075.7 
8675.5 3
12140100 15728.9 -8893.5 1605.75 404.703 -1203.04 1269.29 
12140000 14917.1 -9032.12 1557.75 511.063 -996.834 1120.21 
12135900 15233 -8287.12 1704.5 409.22 -922.275 1008.99 
8676 3
12140100 16014 -9425 1647.29 566.849 -1056.66 1199.1 
12140000 15207 -9480.29 1583.57 576.292 -890.976 1061.11 
12135900 15435.3 -8668.71 1730.57 402.158 -758.627 858.63 
8676.5 3
12140100 16243.8 -9802.75 1677 473.711 -778.866 911.611 
12140000 15489.8 -9975.12 1608.12 582.99 -1020.29 1175.1 
12135900 15682.4 -9104.88 1772.25 509.462 -899.3 1033.58 
8677 3
12140100 16590.8 -10153.6 1689.25 669.884 -677.365 952.664 
12140000 15845.2 -10519.9 1601.62 686.293 -1051.64 1255.77 
12135900 15986.1 -9570.75 1798.25 586.39 -899.373 1073.65 
8677.5 3
12140100 17038.3 -10465.6 1646.14 898.666 -626.398 1095.43 
12140000 16217.1 -10990.9 1539.86 746.773 -945.747 1205.03 
12135900 16304.3 -10088.6 1780 638.877 -1039.8 1220.39 
8678 3
12140100 17191.5 -10852.5 1613 311.411 -786.44 845.852 
12140000 16584.2 -11428.9 1494.12 746.153 -890.28 1161.61 
12135900 16649 -10525.2 1771.25 700.639 -887.558 1130.78 
8678.5 3
12140100 17443.4 -11397 1675.5 484.375 -1047.12 1153.72 
12140000 17006.9 -11879.6 1453.75 812.74 -866.827 1188.25 
12135900 17028.5 -10879.2 1735.12 729.808 -680.769 998.031 
8679 3
12140100 18151.2 -11854.2 1660 1430.05 -923.737 1702.45 
12140000 17554.6 -12328.6 1423.12 1106.57 -907.071 1430.83 
12135900 17551.6 -11176.5 1733.75 1056.82 -600.505 1215.51 
8679.5 3
12140100 18655.3 -12265.9 1602.14 1012.12 -826.52 1306.72 
12140000 18049.3 -12582.6 1461.71 993.295 -509.933 1116.54 
12135900 18084.4 -11440.7 1739.43 1069.89 -530.551 1194.21 
8680 3
12140100 19003.4 -12661.1 1633 713.407 -810.012 1079.38 
12140000 18435 -12845.6 1490.71 790.398 -538.934 956.65 
12135900 18884.7 -11853.9 1730.57 1639.93 -846.604 1845.56 
8680.5 3
12140100 19383.4 -13001 1644.25 761.416 -681.076 1021.58 
12140000 18800.4 -13119.6 1511.88 732.214 -549.206 915.295 
12135900 19346.9 -12185.9 1725 926.174 -665.366 1140.4 
8681 3
12140100 19777.9 -13284.6 1652.86 795.327 -571.717 979.492 
12140000 19229.4 -13533.7 1532.43 865.027 -834.857 1202.19 
12135900 19701.6 -12504.1 1710.43 715.114 -641.669 960.795 
8681.5 3
12140100 20221.2 -13497 1648.75 901.205 -431.765 999.296 
12140000 19655.1 -13879.6 1499 865.237 -703.071 1114.87 
12135900 20143 -12853.5 1720 897.213 -710.075 1144.2 
8682 3
12140100 20626.1 -13723.9 1629.5 778.606 -436.298 892.515 
12140000 20111.6 -14177.1 1465.88 877.885 -572.115 1047.85 
12135900 20666.1 -13153 1710.5 1006.01 -575.962 1159.22 
8682.5 3
12140100 20991.8 -13926.8 1640 709.951 -393.932 811.92 
12140000 20715 -14387.9 1452.75 1171.6 -409.223 1241.01 
12135900 21216.9 -13321.5 1716.88 1069.42 -327.184 1118.35 
8683 3
12140100 21430.5 -14311.4 1621.88 897.239 -786.554 1193.19 
12140000 21097.5 -14606.4 1463.12 782.209 -446.83 900.837 
12135900 21638.2 -13512.4 1702.62 861.708 -390.337 945.993 
8683.5 3
12140100 21899 -14379.8 1611.22 950.304 -138.748 960.38 
12140000 21627.7 -14864.9 1448.11 1075.39 -524.369 1196.42 
12135900 22106.9 -13640.8 1695.56 950.586 -260.452 985.621 
8684 3
12140100 22138.6 -14319.3 1592 472.496 119.22 487.305 
12140000 21901.4 -14830.9 1412.33 539.996 67.0611 544.144 
12135900 22280.1 -13667 1699 341.661 -51.7204 345.554 
8684.5 3
12140100 22185.8 -14326 1582.62 94.3889 -13.3333 95.326 
12140000 22115.5 -14853.8 1395.75 428.111 -45.7222 430.546 
12135900 22348.4 -13738.2 1699 136.528 -142.5 197.348 
8685 1
12140000 22756.6 -14981 1395.75 1313.78 -260.758 1339.41 
8685.5 1
12140000 23765.4 -15170.2 1406.62 2025.6 -380.02 2060.94 
8686 1
12140000 24530.6 -15537.1 1490.12 1500.49 -719.363 1664.02 
8686.5 1
12140000 25024.5 -15717.9 1524.5 987.75 -361.5 1051.82 
8687 1
12140000 25457.4 -15869.4 1536.62 876.265 -306.68 928.382 
8687.5 1
12140000 25975 -16076 1514 1060.71 -423.412 1142.09 
8688 1
12140000 26496.4 -16303.1 1504.38 1057.56 -460.7 1153.55 
8688.5 1
12140000 27143.1 -16579.7 1536.43 1258.3 -538.111 1368.54 
8689 1
12140000 27595.6 -16680.4 1545 927.108 -206.382 949.801 
8689.5 1
12140000 28031.5 -16658.8 1554.5 827.189 41.1358 828.211 
8690 1
12140000 28502.9 -16834 1569.43 942.714 -350.5 1005.76 
8690.5 1
12140000 28950.9 -17136.9 1493 912.46 -616.853 1101.4 
8691 1
12140000 29506.4 -17364.3 1436.71 1080.84 -442.433 1167.89 
8691.5 1
12140000 30047.1 -17537.9 1398.57 1152.91 -370.088 1210.85 
8692 1
12140000 30692.7 -17793 1347.43 1304.18 -515.44 1402.35 
8692.5 1
12140000 31427.9 -18129.6 1291.14 1461.52 -669.128 1607.41 
8693 1
12140000 31766.1 -18347.4 1216.5 672.501 -433.009 799.846 
8693.5 1
12140000 32321 -18625.1 1271.43 1114.21 -557.767 1246.02 
8694 1
12140000 32986.7 -18850.6 1464.14 1344.88 -455.411 1419.89 
8694.5 1
12140000 33418.6 -19047.7 1496.29 858.563 -391.934 943.792 
8695 1
12140000 33903 -19260.6 1525.38 928.024 -407.875 1013.7 
8695.5 1
12140000 34375.8 -19457.8 1548.5 972.908 -405.778 1054.14 
8696 1
12140000 34845.5 -19640.6 1557.25 911.974 -354.935 978.609 
8696.5 1
12140000 35250.7 -19830.6 1554.71 796.099 -373.176 879.223 
8697 1
12140000 35697.1 -20104 1526.12 896.407 -549.053 1051.19 
8697.5 1
12140000 36269.3 -20421.1 1546.71 1119.69 -620.632 1280.19 
8698 1
12140000 36832 -20637.6 1624.14 1204.96 -463.444 1291.01 
8698.5 1
12140000 37346.6 -20833.4 1662 1007.09 -383.177 1077.53 
8699 1
12140000 37816.4 -21076.9 1677 930.304 -482.143 1047.82 
8699.5 1
12140000 38247.9 -21317.9 1680.38 861.171 -481.074 986.431 
8700 1
12140000 38723.1 -21534.3 1684.14 898.427 -409.094 987.182 
8700.5 1
12140000 39200.7 -21736.3 1681.57 1001.2 -423.48 1087.08 
8701 1
12140000 39678.3 -21867.1 1668.29 984.683 -269.809 1020.98 
8701.5 1
12140000 40103 -22060.6 1655.25 841.018 -383.133 924.177 
8702 1
12140000 40498 -22457.3 1610.86 814.433 -817.857 1154.21 
8702.5 1
12140000 40962.7 -22989.7 1548 905.783 -1037.78 1377.47 
8703 1
12140000 41549 -23294 1518.29 1147.42 -595.564 1292.78 
8703.5 1
12140000 41972.1 -23554.4 1504.25 879.678 -541.32 1032.89 
8704 1
12140000 42425.5 -23780.4 1470.38 870.202 -433.781 972.325 
8704.5 1
12140000 43043.9 -24049.1 1453.14 1244.18 -540.78 1356.62 
8705 1
12140000 43587.8 -24296.9 1501.75 1107.72 -504.546 1217.22 
8705.5 1
12140000 43987.7 -24505.9 1463 778.141 -406.58 877.958 
8706 1
12140000 44358.1 -24725.6 1462.71 789.826 -468.474 918.31 
8706.5 1
12140000 44786.1 -24914.6 1464.25 847.489 -374.364 926.491 
8707 1
12140000 45236.2 -24985.9 1498.38 859.017 -135.973 869.712 
8707.5 1
12140000 45666.9 -25079.9 1533.43 878.79 -191.8 899.477 
8708 1
12140000 46003.5 -25039 1562 684.233 83.043 689.254 
8708.5 1
12140000 46297.4 -24837.9 1644.5 567.326 388.272 687.47 
8709 1
12140000 46616.9 -24792.3 1657.14 658.726 93.9985 665.399 
8709.5 1
12140000 47070.6 -24646.2 1646.75 911.18 293.244 957.205 
8710 1
12140000 47446 -24421.1 1646.14 746.272 447.529 870.175 
8710.5 1
12140000 47719.6 -24487.2 1646 555.02 -134.092 570.989 
