# Supplementary material for: Intrinsic group behaviour II: On the dependence of triad spatial dynamics on social and personal features; and on the effect of social interaction on small group dynamics
Source: PLoS One. 2019 Dec 3;14(12):e0225704. doi: 10.1371/journal.pone.0225704 (PMC6890182; doi:10.1371/journal.pone.0225704)
Supplement: S4 Data Set — (ZIP) [file pone.0225704.s004.zip › set_3_nint/group_traj_triad_noint/traj_3_0217_9.dat]

3 12122600 12115802 12121901 0 0 0 1 0 1 0 20 20 20 1660.17 1688.49 1633.85 
8518.5 1
12115802 -15472.6 10126.9 1337.29 0 0 0 
8519 1
12115802 -15302 9630.29 1351.57 353.883 -1030.23 1089.32 
8519.5 1
12115802 -15228.9 9160.43 1424.86 149.576 -960.853 972.426 
8520 1
12115802 -15206.6 8818.25 1384.88 43.6781 -672.257 673.674 
8520.5 1
12115802 -14997.9 8464.71 1450.14 396.897 -672.121 780.56 
8521 1
12115802 -14705 8108.86 1415.86 600.117 -729.215 944.402 
8521.5 1
12115802 -14373.1 7896.71 1419.14 684.242 -437.408 812.104 
8522 1
12115802 -13792.6 7610.71 1446.29 1122.96 -553.191 1251.82 
8522.5 1
12115802 -13254.1 7320.71 1475.14 1121.73 -604.167 1274.08 
8523 1
12115802 -12744.6 7148.88 1461.25 1035.61 -349.267 1092.92 
8523.5 1
12115802 -12279 7040.43 1470.14 922.03 -214.745 946.707 
8524 1
12115802 -11732.6 6938 1502 1088.5 -204.041 1107.46 
8524.5 1
12115802 -11211.9 6898.29 1459 1051.95 -80.2309 1055 
8525 1
12115802 -10589.1 6813.86 1490.29 1245.43 -168.857 1256.82 
8525.5 1
12115802 -10135.8 6693.12 1428.38 875.276 -233.074 905.776 
8526 1
12115802 -9633.57 6634.86 1432 992.448 -115.154 999.106 
8526.5 1
12115802 -9044.29 6513 1490 1227.68 -253.869 1253.65 
8527 1
12115802 -8428.88 6408.12 1395.12 1194.97 -203.641 1212.2 
8527.5 1
12115802 -7925.86 6403 1415.14 988.247 -10.0688 988.299 
8528 1
12115802 -7493.86 6267.71 1398.29 898.129 -281.259 941.139 
8528.5 1
12115802 -6822.43 6148.57 1397.29 1316.53 -233.613 1337.09 
8529 1
12115802 -6146 5979 1459.86 1363.77 -341.878 1405.97 
8529.5 1
12115802 -5563.71 5762.86 1277.71 1164.57 -432.286 1242.21 
8530 1
12115802 -4821.5 5545.12 1280.12 1449.64 -425.258 1510.73 
8530.5 1
12115802 -4087.71 5334 1497.43 1450.17 -417.243 1509 
8531 1
12115802 -3574.43 5072 1576.29 1064.91 -543.568 1195.62 
8531.5 1
12115802 -3029.71 4897.57 1633.43 1085.09 -347.467 1139.36 
8532 1
12115802 -2452.86 4636.86 1740 1174.86 -530.986 1289.28 
8532.5 1
12115802 -1958.14 4420.57 1768.57 979.632 -428.289 1069.16 
8533 1
12115802 -1534.38 4133.12 1719.38 839.144 -569.201 1013.98 
8533.5 1
12115802 -1035.14 3878.14 1728.14 1008.55 -515.115 1132.48 
8534 1
12115802 -587 3471.14 1716.71 933.631 -847.917 1261.2 
8534.5 1
12115802 -40.1429 3186.29 1695.29 1107 -576.634 1248.18 
8535 1
12115802 574.429 2887.71 1738.14 1229.14 -597.143 1366.52 
8535.5 1
12115802 1239.43 2753.14 1752.86 1343.43 -271.861 1370.67 
8536 1
12115802 1872.38 2581.75 1714.12 1201.04 -325.224 1244.29 
8536.5 1
12115802 2314.29 2406.57 1692.86 859.748 -340.814 924.836 
8537 1
12115802 2864 2130.57 1627.29 1121.87 -563.265 1255.33 
8537.5 1
12115802 3350.14 1854.29 1572.86 958.862 -544.942 1102.9 
8538 1
12115802 3946.33 1362.83 1583 1216.72 -1002.96 1576.81 
8538.5 1
12115802 4579.14 924.429 1630.29 1312.88 -909.553 1597.17 
8539 2
12121901 7944 1882.4 1390.8 0 0 0 
12115802 5171.14 480 1647 1145.07 -859.63 1431.83 
8539.5 2
12121901 7889.57 1464.14 1461.86 -129.592 -995.85 1004.25 
12115802 5460 99.4286 1648.71 588.304 -775.095 973.074 
8540 2
12121901 7846.5 872.5 1495.38 -84.2885 -1157.81 1160.88 
12115802 5961.75 -266.75 1657.25 981.898 -716.592 1215.58 
8540.5 2
12121901 8090.14 372.857 1545.29 474.013 -972.068 1081.48 
12115802 6380.71 -660.429 1664.14 815.106 -765.912 1118.49 
8541 2
12121901 8503.43 -135.714 1586.43 852.135 -1048.6 1351.18 
12115802 6789 -1050.71 1694.43 841.826 -804.713 1164.57 
8541.5 2
12121901 8918.57 -677 1623.71 809.245 -1055.14 1329.73 
12115802 7253.71 -1507.14 1704.71 905.876 -889.724 1269.73 
8542 2
12121901 9165.71 -1100.43 1626.43 493.299 -845.167 978.596 
12115802 7851.71 -2093.29 1755.43 1193.61 -1169.95 1671.37 
8542.5 2
12121901 9384.86 -1447.14 1637.86 457.501 -723.829 856.292 
12115802 8352.43 -2536.29 1764 1045.33 -924.843 1395.73 
8543 2
12121901 9774.86 -1926.29 1658.29 778.443 -956.373 1233.14 
12115802 8770.14 -2842 1745 833.761 -610.208 1033.2 
8543.5 2
12121901 10065.3 -2348.57 1647.29 610.144 -887.155 1076.72 
12115802 9195 -3243.14 1744.71 892.557 -842.737 1227.54 
8544 2
12121901 10241 -2734.29 1651.29 352.133 -772.975 849.404 
12115802 9611.57 -3515.57 1736.57 834.812 -545.949 997.483 
8544.5 2
12121901 10423.6 -3057.75 1635.88 350.528 -620.853 712.971 
12115802 10055.6 -3845 1718.88 852.31 -632.301 1061.24 
8545 2
12121901 10717 -3403.71 1600.14 552.495 -651.533 854.252 
12115802 10528.4 -4318.57 1655.71 890.402 -891.848 1260.24 
8545.5 2
12121901 10966.4 -3725.71 1578.71 499.857 -645.291 816.246 
12115802 10937.7 -4713.57 1621.71 820.212 -791.583 1139.89 
8546 3
12122600 12115 -3887.33 1666.67 0 0 0 
12121901 11203.6 -4066 1562.86 476.19 -683.305 832.864 
12115802 11415 -5034.86 1641.57 958.405 -645.152 1155.32 
8546.5 3
12122600 12297.6 -3996.86 1650 563.492 -338.036 657.109 
12121901 11427.7 -4344.71 1564.86 476.9 -593.009 760.982 
12115802 11887 -5293.29 1645.29 1004.26 -549.848 1144.93 
8547 3
12122600 12713.9 -4353 1639.14 858.321 -734.315 1129.57 
12121901 11699.1 -4661.14 1582.14 559.647 -652.43 859.575 
12115802 12277 -5420.57 1617.43 804.124 -262.445 845.868 
8547.5 3
12122600 13062 -4930.88 1648.62 676.006 -1122.09 1309.99 
12121901 12018.9 -4991.75 1586.38 620.839 -641.956 893.056 
12115802 12704 -5731.25 1637.25 829.126 -603.259 1025.36 
8548 3
12122600 13253.2 -5414.25 1691 358.146 -905.197 973.473 
12121901 12301.2 -5419.62 1626.75 528.792 -801.264 960.024 
12115802 12990.9 -5995.62 1640.12 537.219 -495.084 730.556 
8548.5 3
12122600 13492.6 -5666.71 1696.71 489.41 -516.287 711.389 
12121901 12548.4 -5768.86 1634.57 505.478 -714.176 874.96 
12115802 13220 -6175 1654.71 468.558 -366.82 595.066 
8549 3
12122600 13816.2 -5921.38 1676.12 671.532 -528.342 854.459 
12121901 12811.8 -6032.75 1649.38 546.31 -547.496 773.438 
12115802 13480.2 -6510.75 1657.75 539.938 -696.577 881.335 
8549.5 3
12122600 14110 -6160.29 1655.14 575.98 -468.452 742.429 
12121901 13107 -6235.14 1657.14 578.922 -396.849 701.883 
12115802 13711.6 -6841.29 1643.71 453.571 -648.109 791.058 
8550 3
12122600 14440 -6353.57 1626 693.277 -406.062 803.443 
12121901 13356.6 -6461.14 1642.71 524.31 -474.79 707.337 
12115802 13847.9 -7206.71 1630.71 286.315 -767.707 819.36 
8550.5 3
12122600 14792.1 -6544.75 1601 689.09 -374.126 784.102 
12121901 13678.8 -6770.5 1625.25 630.486 -605.396 874.081 
12115802 14187 -7586.12 1619.5 663.685 -742.487 995.873 
8551 3
12122600 15043.4 -6984.62 1594.12 479.485 -839.456 966.743 
12121901 13971.5 -7150.88 1600.25 558.683 -725.906 916.006 
12115802 14543.6 -8004.5 1602.75 680.582 -798.426 1049.13 
8551.5 3
12122600 15399.6 -7604.57 1608 719.589 -1252.42 1444.42 
12121901 14345.4 -7526.43 1587.43 755.411 -758.694 1070.64 
12115802 14903.4 -8330.43 1620.57 726.876 -658.442 980.762 
8552 3
12122600 15633.3 -8002.86 1692.29 470.25 -801.38 929.163 
12121901 14661.7 -7877.57 1578.43 636.39 -706.525 950.878 
12115802 15273.9 -8645.43 1655.86 745.329 -633.803 978.377 
8552.5 3
12122600 15840.9 -8271.75 1716.62 423.652 -548.761 693.267 
12121901 15067.5 -8282.88 1615.75 828.134 -827.15 1170.46 
12115802 15706.1 -8915.12 1690.5 882.179 -550.401 1039.8 
8553 3
12122600 16186.8 -8561.62 1726.12 684.901 -574.01 893.631 
12121901 15411.5 -8671.5 1658.5 681.188 -769.554 1027.73 
12115802 16116.9 -9225.38 1697.88 813.366 -614.356 1019.31 
8553.5 3
12122600 16505.4 -8905 1722.62 609.226 -656.549 895.663 
12121901 15760 -8898.62 1667.75 666.348 -434.273 795.37 
12115802 16528.4 -9632.75 1699.88 786.807 -778.92 1107.15 
8554 3
12122600 16796.1 -9170 1736.86 590.992 -538.618 799.613 
12121901 16078.7 -9071.86 1685.86 647.793 -352.098 737.298 
12115802 16832.6 -9966.29 1673.71 618.285 -677.918 917.524 
8554.5 3
12122600 17148.8 -9430.12 1744.12 702.405 -518.177 872.857 
12121901 16348.2 -9497.12 1676.12 536.924 -847.147 1002.97 
12115802 17206.4 -10322.1 1658.38 744.629 -708.843 1028.07 
8555 3
12122600 17485.3 -9740.29 1738.86 684.016 -630.408 930.211 
12121901 16685.4 -9907.14 1674.57 685.322 -833.37 1078.97 
12115802 17586.6 -10751.3 1636.29 772.757 -872.278 1165.34 
8555.5 3
12122600 17858.4 -9975 1682.12 780.522 -491.034 922.132 
12121901 17045.5 -10213.8 1620.25 753.288 -641.438 989.386 
12115802 17908.1 -11069.4 1628.5 672.706 -665.459 946.239 
8556 3
12122600 18298.6 -10303.2 1634.25 871.782 -650 1087.43 
12121901 17387 -10520.6 1615.25 676.238 -607.673 909.156 
12115802 18070.2 -11437.6 1662 321.04 -729.208 796.75 
8556.5 3
12122600 18700.9 -10638.6 1633 781.068 -651.214 1016.93 
12121901 17757.4 -10959.9 1584.25 719.175 -852.913 1115.65 
12115802 18472.1 -11779.9 1671.12 780.34 -664.563 1024.98 
8557 3
12122600 18969.4 -10988.9 1645.43 539.264 -703.277 886.231 
12121901 18052.1 -11311.7 1602.57 591.903 -706.505 921.682 
12115802 19077.6 -12153.1 1667.43 1215.76 -749.534 1428.24 
8557.5 3
12122600 19267.9 -11288.4 1662.88 614.087 -616.292 870.011 
12121901 18485.1 -11665.1 1605 890.91 -727.183 1150.01 
12115802 19395.4 -12275.1 1652.25 653.917 -250.992 700.431 
8558 3
12122600 19667.1 -11484.8 1694.12 756.155 -371.922 842.673 
12121901 18918.4 -11998 1612.38 820.549 -630.445 1034.78 
12115802 19712.2 -12451.4 1630.62 600.142 -333.807 686.73 
8558.5 3
12122600 19997.6 -11698.1 1705.71 681.333 -439.985 811.05 
12121901 19185.4 -12196 1612.57 550.626 -408.247 685.46 
12115802 19997.6 -12682 1643.29 588.292 -475.515 756.44 
8559 3
12122600 20233 -11907.1 1684 495.639 -439.962 662.741 
12121901 19433.2 -12424.4 1593.88 521.729 -480.789 709.479 
12115802 20323.9 -13012.8 1632.62 686.955 -696.316 978.142 
8559.5 3
12122600 20530.6 -12139.1 1669.38 561.557 -437.736 712.01 
12121901 19853.6 -12708.2 1588.12 793.16 -535.613 957.071 
12115802 20639.4 -13365.4 1627.25 595.283 -665.33 892.763 
8560 3
12122600 20887.7 -12364 1666.14 709.919 -447.068 838.96 
12121901 20213 -12994.9 1583.14 714.463 -569.796 913.852 
12115802 21006.1 -13581.6 1645.57 729.161 -429.814 846.413 
8560.5 3
12122600 21206.9 -12609.5 1658.88 637.047 -490.02 803.709 
12121901 20558.4 -13270.4 1591.62 689.371 -549.936 881.852 
12115802 21392.5 -13855.4 1639 771.172 -546.514 945.19 
8561 3
12122600 21505.4 -12934 1638.14 600.711 -652.918 887.218 
12121901 20887.9 -13548.7 1585.29 662.942 -560.039 867.834 
12115802 21765.1 -14126.7 1621.57 749.784 -545.954 927.493 
8561.5 3
12122600 21816.2 -13147.2 1650.38 619.166 -424.801 750.881 
12121901 21274.1 -13825.1 1581.75 769.458 -550.619 946.175 
12115802 22205.2 -14391.2 1592.5 876.707 -526.964 1022.89 
8562 3
12122600 22058.7 -13388.9 1633.14 504.084 -502.302 711.623 
12121901 21581.7 -14055.7 1584 639.479 -479.396 799.22 
12115802 22638.7 -14630.9 1560.29 901.173 -498.144 1029.69 
8562.5 3
12122600 22450.5 -13672 1607.5 794.697 -574.326 980.507 
12121901 21994.4 -14266.2 1559.5 837.04 -427.05 939.685 
12115802 23044.8 -14923.5 1587.75 823.602 -593.596 1015.22 
8563 3
12122600 22886.2 -13789.1 1558 844.477 -226.986 874.451 
12121901 22458.6 -14590 1519.5 899.709 -627.422 1096.88 
12115802 23581.1 -15219.2 1606.38 1039.49 -573.159 1187.03 
8563.5 3
12122600 23173.9 -13880 1498.75 571.819 -180.666 599.681 
12121901 22869 -14829.5 1480.88 815.855 -476.143 944.633 
12115802 24053.6 -15486.6 1600 939.364 -531.561 1079.33 
8564 3
12122600 23435.3 -13930.7 1465.43 525.977 -102.041 535.784 
12121901 23240.1 -14959.6 1547 746.766 -261.713 791.299 
12115802 24405.4 -15628.4 1616.29 707.854 -285.319 763.194 
8564.5 3
12122600 23839 -13980 1484.12 835.847 -102.041 842.053 
12121901 23661.1 -15059.9 1554.5 871.599 -207.668 895.997 
12115802 24800 -15805.4 1633.12 816.918 -366.349 895.302 
8565 3
12122600 23984.9 -14007.5 1443.88 297.704 -56.1224 302.948 
12121901 24095.4 -15213 1583.88 886.224 -312.5 939.707 
12115802 25222.8 -15895.4 1641.25 862.755 -183.673 882.09 
8565.5 3
12122600 24333.9 -14261.3 1449.44 671.181 -488.141 829.919 
12121901 24474.4 -15429.8 1627.33 728.98 -416.88 839.762 
12115802 25628.8 -16100.2 1636.44 780.823 -393.937 874.569 
8566 3
12122600 24879.5 -14638.4 1436.62 1043.23 -720.921 1268.09 
12121901 24868 -15663.5 1618.62 752.496 -446.888 875.191 
12115802 26107.8 -16276.5 1638.62 915.817 -337.051 975.871 
8566.5 3
12122600 25104.5 -14815.6 1431.75 443.787 -349.606 564.952 
12121901 25244.9 -15860.4 1630.5 743.343 -388.314 838.658 
12115802 26655.2 -16432.9 1646.38 1079.88 -308.432 1123.06 
8567 3
12122600 25333 -14837.9 1426.43 467.28 -45.4645 469.487 
12121901 25707.4 -16085.1 1606.71 945.917 -459.648 1051.68 
12115802 27169.3 -16637.7 1612 1051.2 -418.894 1131.59 
8567.5 3
12122600 25617.6 -14930.5 1457.62 604.299 -196.694 635.505 
12121901 26170 -16427.8 1594.88 982.105 -727.404 1222.15 
12115802 27496 -16781.4 1634.12 693.661 -305.012 757.758 
8568 3
12122600 25573.3 -14936.7 1481.89 -87.3603 -12.1631 88.2029 
12121901 26719.6 -16700.8 1613.11 1083.94 -538.516 1210.34 
12115802 27917.3 -16979.6 1671.44 831.032 -390.889 918.373 
8568.5 3
12122600 24745.2 -14762.8 1550.25 -1565.37 328.765 1599.53 
12121901 27242.5 -16865.2 1631.38 988.553 -310.912 1036.29 
12115802 28392.1 -17124 1602.38 897.527 -273.052 938.143 
8569 3
12122600 23884 -14485.6 1574.14 -1798.02 578.661 1888.84 
12121901 27715.6 -17000.9 1672.14 987.623 -283.105 1027.4 
12115802 28765.4 -17324.9 1610.71 779.339 -419.326 884.988 
8569.5 3
12122600 23187.8 -14219.8 1577 -1429.67 545.835 1530.33 
12121901 28176.2 -17059 1654.75 945.952 -119.39 953.456 
12115802 29166.8 -17429.1 1626 824.069 -214.102 851.428 
8570 3
12122600 22467.9 -13969.2 1558 -1376.43 478.967 1457.39 
12121901 28705.9 -17200 1619.12 1012.67 -269.598 1047.94 
12115802 29674.2 -17551.4 1604.5 970.363 -233.748 998.12 
8570.5 3
12122600 21691.3 -13586.3 1592.14 -1565.7 772.105 1745.73 
12121901 29147.6 -17361.9 1588.86 890.517 -326.325 948.424 
12115802 30111.9 -17713.3 1583.29 882.272 -326.433 940.725 
8571 3
12122600 21137.2 -13171.1 1645.25 -1117.01 837.018 1395.82 
12121901 29574.6 -17423.6 1562 860.995 -124.532 869.954 
12115802 30495.4 -17912.8 1544.25 773.221 -402.146 871.546 
8571.5 3
12122600 20795.3 -12762 1719.57 -681.204 814.99 1062.19 
12121901 30014.7 -17673.4 1530.43 876.672 -497.617 1008.06 
12115802 31026.7 -18101.6 1501.86 1058.44 -376.138 1123.29 
8572 3
12122600 20439.6 -12424.1 1711.25 -745.62 708.333 1028.44 
12121901 30549.8 -17820.2 1485.12 1121.67 -307.802 1163.13 
12115802 31529.5 -18309.1 1453.38 1054.06 -435.123 1140.34 
8572.5 3
12122600 20034.4 -12087.2 1667.12 -780.829 649.085 1015.38 
12121901 31048.5 -18028.5 1426.38 960.983 -401.252 1041.39 
12115802 32010.9 -18502.5 1402.88 927.505 -372.592 999.545 
8573 3
12122600 19424.7 -11709.4 1642.14 -1257.03 779.013 1478.85 
12121901 31536.4 -18189.7 1380.14 1006.04 -332.401 1059.53 
12115802 32549.9 -18600.3 1572.43 1111.3 -201.62 1129.44 
8573.5 3
12122600 18967.9 -11297.2 1600.5 -902.844 814.582 1216.01 
12121901 32041 -18370.6 1413.38 997.177 -357.531 1059.33 
12115802 33149 -18726.2 1640.38 1184.08 -248.941 1209.96 
8574 3
12122600 18433.9 -10937.2 1588.25 -1038.91 700.389 1252.95 
12121901 32619 -18540.4 1537.5 1124.51 -330.253 1172.01 
12115802 33662.5 -18785.1 1651 999.027 -114.543 1005.57 
8574.5 3
12122600 17610 -10418.6 1556.71 -1625 1023.03 1920.21 
12121901 33154.7 -18752.1 1580.43 1056.64 -417.688 1136.2 
12115802 34074.4 -19024.7 1667.71 812.482 -472.563 939.917 
8575 3
12122600 16859.6 -9868.62 1554.25 -1537.65 1126.94 1906.4 
12121901 33605.5 -18822.2 1594.75 923.741 -143.662 934.846 
12115802 34447.5 -19168.4 1678.5 764.491 -294.387 819.213 
8575.5 3
12122600 16182.7 -9407.29 1585.57 -1404.38 957.135 1699.53 
12121901 34145.4 -18829.6 1609.14 1120.18 -15.1897 1120.29 
12115802 34873.3 -19254.1 1699.86 883.373 -177.942 901.116 
8576 3
12122600 15559.5 -8943.12 1640.5 -1191.61 887.497 1485.8 
12121901 34684.4 -18837 1640.12 1030.49 -14.2038 1030.59 
12115802 35395.8 -19446.9 1704.75 998.976 -368.513 1064.78 
8576.5 3
12122600 15084.4 -8615.43 1654.57 -950.143 655.393 1154.26 
12121901 35172 -18911.3 1649.71 975.25 -148.571 986.502 
12115802 35923 -19623.7 1688.86 1054.5 -353.679 1112.23 
8577 3
12122600 14547.6 -8254.5 1635.62 -1050.5 706.318 1265.87 
12121901 35662 -18947 1644.25 958.904 -69.891 961.448 
12115802 36515.6 -19713.1 1682.75 1159.74 -174.972 1172.86 
8577.5 3
12122600 13906 -7584.71 1628.57 -1301.47 1358.59 1881.38 
12121901 36199.1 -19096.7 1631.43 1089.54 -303.68 1131.07 
12115802 37137.7 -19802 1717.57 1261.84 -180.274 1274.66 
8578 3
12122600 13381.6 -7107.88 1621.12 -1059.34 963.312 1431.84 
12121901 36745.4 -19273.9 1613.62 1103.5 -357.9 1160.09 
12115802 37666.8 -20033.1 1762.38 1068.76 -466.919 1166.3 
8578.5 3
12122600 12957.7 -6691.71 1600.57 -856.385 840.729 1200.09 
12121901 37253.4 -19538.4 1597.43 1026.37 -534.452 1157.18 
12115802 38205 -20214 1794 1087.37 -365.404 1147.13 
8579 3
12122600 12495.4 -6199.25 1593.75 -913.714 973.25 1334.95 
12121901 37702.9 -19745.1 1703.62 888.234 -408.491 977.663 
12115802 38614.9 -20487.6 1792.75 810.03 -540.761 973.946 
8579.5 3
12122600 11914.3 -5626.43 1544.86 -1159.86 1143.36 1628.66 
12121901 38288.9 -20043.1 1739.71 1169.63 -594.846 1312.2 
12115802 39036.9 -20678.7 1769.57 842.28 -381.416 924.615 
8580 3
12122600 11279 -5078.29 1638.14 -1299.15 1120.95 1715.9 
12121901 38765.1 -20286.9 1738 973.999 -498.393 1094.11 
12115802 39524.9 -20900.7 1771.86 997.955 -453.988 1096.37 
8580.5 3
12122600 10770.1 -4622.88 1615.62 -1017.75 910.821 1365.8 
12121901 39111.1 -20512.9 1748.75 691.964 -452.036 826.529 
12115802 39896.5 -21072.4 1740 743.286 -343.321 818.745 
8581 3
12122600 10237.5 -4071.5 1598.12 -1024.28 1060.34 1474.27 
12121901 39532.9 -20691.5 1749.75 811.058 -343.51 880.803 
12115802 40447.4 -21390.4 1701.75 1059.38 -611.538 1223.21 
8581.5 3
12122600 9894.75 -3719 1572.62 -699.49 719.388 1003.4 
12121901 39950.8 -20889 1722.38 852.806 -403.061 943.259 
12115802 41158.5 -21917.2 1661.25 1451.28 -1075.26 1806.2 
8582 3
12122600 9851.5 -3870.62 1531.5 -87.5506 -306.933 319.176 
12121901 40707.1 -21198.1 1653.88 1531.12 -625.759 1654.06 
12115802 41680.4 -21973.9 1699.88 1056.43 -114.626 1062.63 
8582.5 3
12122600 9899.75 -3904.12 1450 95.7341 -66.4683 116.546 
12121901 41314.1 -21524.1 1604.25 1204.37 -646.825 1367.07 
12115802 42058.6 -22108.1 1706.38 750.496 -266.369 796.365 
8583 3
12122600 10108.9 -3700 1413.43 428.498 418.289 598.812 
12121901 41775.1 -21671.1 1674.86 944.709 -301.266 991.582 
12115802 42541.1 -22309.9 1667.43 988.766 -413.386 1071.7 
8583.5 3
12122600 10797.3 -3304.78 1427.44 1342.06 770.414 1547.47 
12121901 42280.6 -22024.3 1681 985.21 -688.48 1201.93 
12115802 43080.7 -22489.7 1681 1051.7 -350.506 1108.57 
8584 3
12122600 11414.2 -3042.75 1428.5 1170.62 497.206 1271.84 
12121901 42742.8 -22335.6 1685.5 877.029 -590.686 1057.4 
12115802 43711.6 -22705.9 1653.38 1197.26 -410.262 1265.61 
8584.5 3
12122600 11857.1 -2979.43 1434.57 909.431 130.023 918.679 
12121901 43173.1 -22563.4 1656 883.764 -467.769 999.923 
12115802 44288.4 -22801.6 1650 1184.4 -196.502 1200.59 
8585 3
12122600 11887.5 -3014.12 1464.62 61.9534 -70.809 94.0858 
12121901 43710.5 -22879 1630.5 1096.65 -644.023 1271.77 
12115802 44870.6 -22822.9 1671.75 1188.16 -43.4767 1188.95 
8585.5 3
12122600 11723.1 -3091.57 1483 -324.816 -153.056 359.071 
12121901 44321.7 -23117 1606.57 1207.93 -470.356 1296.28 
12115802 45328.1 -23022.3 1668.57 904.185 -394.092 986.337 
8586 3
12122600 11328 -2994.86 1480.43 -828.392 202.755 852.844 
12121901 44788.1 -23195.9 1602 977.838 -165.319 991.714 
12115802 45812 -23078.3 1704.57 1014.38 -117.4 1021.15 
8586.5 3
12122600 10488.3 -2584.57 1507.43 -1686.17 823.867 1876.68 
12121901 45250 -23250.3 1627.86 927.424 -109.294 933.842 
12115802 46281.7 -23009.6 1788.29 943.201 137.98 953.241 
8587 3
12122600 9895.75 -2117.75 1528 -1161.83 915.336 1479.09 
12121901 45720.2 -23302.4 1673.25 922.059 -102.136 927.698 
12115802 46745.4 -23109.9 1810.38 909.139 -196.674 930.169 
8587.5 3
12122600 9278.57 -1685 1516.43 -1239.31 868.976 1513.61 
12121901 46175.9 -23336.9 1714.71 914.874 -69.2413 917.49 
12115802 47129.4 -23145.7 1806.43 771.192 -71.9664 774.543 
8588 3
12122600 8882.88 -1201.12 1606.38 -797.775 975.554 1260.22 
12121901 46609.2 -23440.8 1773.88 873.776 -209.461 898.531 
12115802 47380.1 -23062.2 1804 505.436 168.275 532.712 
8588.5 3
12122600 8341.14 -870.714 1576.71 -1068.51 651.698 1251.56 
12121901 47059.7 -23827.4 1767.14 888.49 -762.68 1170.94 
12115802 47651.6 -23250.9 1806.57 535.397 -372.006 651.95 
8589 2
12122600 7890.38 -525.75 1587.12 -916.195 701.147 1153.7 
12121901 47402.4 -24117.1 1765 696.465 -588.814 912.012 
8589.5 1
12122600 7159.62 -66.875 1587.25 -1402.59 880.758 1656.2 
8590 1
12122600 6371.71 305.857 1562.57 -1614.57 763.795 1786.12 
8590.5 1
12122600 5731.62 441.625 1547.62 -1311.66 278.213 1340.84 
8591 1
12122600 5150.5 620 1521.75 -1135.01 348.389 1187.27 
8591.5 1
12122600 4587 837 1500.57 -1147.66 441.955 1229.81 
8592 1
12122600 3778.75 1100.25 1497.38 -1666.49 542.784 1752.66 
8592.5 1
12122600 3207.5 1495.5 1449.75 -1124.51 778.051 1367.44 
8593 1
12122600 2482.38 1865.38 1457.88 -1397.16 712.669 1568.42 
8593.5 1
12122600 1736.5 2191.75 1574.88 -1437.14 628.854 1568.7 
8594 1
12122600 1046.43 2427.14 1624.57 -1428.72 487.356 1509.55 
8594.5 1
12122600 480.125 2749.5 1590.88 -1137.16 647.303 1308.48 
8595 1
12122600 -82.7143 3063.71 1621.86 -1143.98 638.647 1310.18 
8595.5 1
12122600 -760.125 3382.38 1686.75 -1399.61 658.39 1546.73 
8596 1
12122600 -1392 3712.75 1663.12 -1224.56 640.262 1381.84 
8596.5 1
12122600 -1943.62 4079.38 1612.5 -1054.73 701.004 1266.44 
8597 1
12122600 -2505.57 4408.14 1639.29 -1121.65 656.223 1299.51 
8597.5 1
12122600 -2989.25 4759.75 1595.5 -1001.4 727.965 1238.04 
8598 1
12122600 -3635.86 5105 1580.29 -1308.92 698.887 1483.82 
8598.5 1
12122600 -4301.25 5541.88 1512.75 -1357.94 891.582 1624.48 
8599 1
12122600 -4825.25 6067 1465.88 -996.198 998.337 1410.35 
8599.5 1
12122600 -5333.14 6493.71 1397.57 -1038.64 872.626 1356.55 
8600 1
12122600 -5884.75 6891.88 1318.88 -1098.82 793.149 1355.17 
8600.5 1
12122600 -6210.88 7337.5 1297.75 -636.963 870.361 1078.54 
