# Supplementary material for: Intrinsic group behaviour II: On the dependence of triad spatial dynamics on social and personal features; and on the effect of social interaction on small group dynamics
Source: PLoS One. 2019 Dec 3;14(12):e0225704. doi: 10.1371/journal.pone.0225704 (PMC6890182; doi:10.1371/journal.pone.0225704)
Supplement: S4 Data Set — (ZIP) [file pone.0225704.s004.zip › set_3_nint/group_traj_triad_noint/traj_3_0217_8.dat]

3 12065204 12074001 12075000 0 0 0 1 3 1 0 33.3333 30 40 1687.32 1693.14 1683.78 
8212.5 1
12065204 -32300.5 -3784.5 1574.5 0 0 0 
8213 1
12065204 -32162.9 -3570 1571 442.582 689.711 819.499 
8213.5 1
12065204 -32027.7 -3071.14 1639 259.391 957.499 992.012 
8214 1
12065204 -31634.1 -2722.71 1668 771.709 683.193 1030.67 
8214.5 1
12065204 -31462.3 -2363.14 1628.57 335.658 702.288 778.38 
8215 1
12065204 -31110.5 -2068.33 1588.67 728.335 610.372 950.276 
8215.5 1
12065204 -30759.1 -1778.86 1546.43 719.994 593.189 932.88 
8216 1
12065204 -30396 -1474.86 1505 698.352 584.615 910.753 
8216.5 1
12065204 -30061 -1138.5 1474.83 667.331 670.034 945.662 
8217 1
12065204 -29662.6 -782.714 1472.29 816.452 729.069 1094.59 
8217.5 1
12065204 -29346.2 -467.667 1526.83 653.729 650.925 922.532 
8218 1
12065204 -29107.3 -31.7143 1623 496.634 906.346 1033.49 
8218.5 1
12065204 -28791.6 426 1637.14 608.313 881.916 1071.36 
8219 1
12065204 -28548.3 892.714 1677.43 481.754 924.187 1042.21 
8219.5 1
12065204 -28344.3 1369.86 1704.57 387.097 905.394 984.674 
8220 1
12065204 -28087.3 1865.67 1725.5 531.993 1026.52 1156.18 
8220.5 1
12065204 -27764.6 2194.43 1687.71 678.071 690.676 967.892 
8221 1
12065204 -27388.6 2529.29 1687.57 723.077 643.956 968.256 
8221.5 1
12065204 -26856.6 2813.57 1653.43 1017.21 543.567 1153.33 
8222 1
12065204 -26457.1 3058 1594.57 794.093 485.941 930.979 
8222.5 1
12065204 -26107.3 3258.57 1620 731.919 419.605 843.667 
8223 1
12065204 -25682.5 3512.12 1626.12 834.55 498.141 971.914 
8223.5 1
12065204 -25340.4 3758.57 1590.14 681.417 490.929 839.846 
8224 1
12065204 -24944.3 3951.43 1597.86 810.108 394.391 901.01 
8224.5 1
12065204 -24454.1 4159.71 1594.14 996.225 423.345 1082.44 
8225 1
12065204 -23991.3 4404.14 1580.43 886.7 468.254 1002.75 
8225.5 1
12065204 -23407.6 4496.29 1636.43 1144.54 180.672 1158.71 
8226 1
12065204 -22865.5 4529.83 1445 1138.81 70.4782 1140.98 
8226.5 1
12065204 -22306 4547.29 1266.29 1216.3 37.94 1216.9 
8227 1
12065204 -21734.9 4634.43 1400 1126.51 171.879 1139.55 
8227.5 1
12065204 -21151.6 4825.29 1312.14 1137.01 372.041 1196.33 
8228 1
12065204 -20583 4789.57 1433.86 1072.78 -67.3854 1074.89 
8228.5 1
12065204 -20094.9 4782.14 1406.71 962.806 -14.652 962.918 
8229 1
12065204 -19539 4685.43 1366.14 1089.92 -189.636 1106.29 
8229.5 1
12065204 -19004.9 4566.57 1402.14 1087.87 -242.072 1114.47 
8230 1
12065204 -18456.3 4555.5 1394 1164.59 -23.5062 1164.83 
8230.5 1
12065204 -17900.5 4586.5 1468.88 1134.35 63.2653 1136.12 
8231 1
12065204 -17372.7 4546.57 1516 1013.02 -76.6383 1015.92 
8231.5 1
12065204 -16954.4 4542.86 1513.71 869.617 -7.72201 869.651 
8232 1
12065204 -16370.1 4452.5 1523.5 1150.2 -177.868 1163.88 
8232.5 1
12065204 -15908.4 4342.71 1519.29 903.516 -214.845 928.708 
8233 1
12065204 -15322.3 4172.57 1507.57 1140.36 -331.017 1187.43 
8233.5 1
12065204 -14732.9 4134.57 1494.86 1205.38 -77.7096 1207.88 
8234 1
12065204 -14221 4082.57 1504.71 1075.33 -109.244 1080.86 
8234.5 1
12065204 -13718 4167.38 1527.25 984.344 165.956 998.236 
8235 1
12065204 -13167.3 4124.57 1527.86 1084.08 -84.259 1087.35 
8235.5 1
12065204 -12731.4 4058.57 1500.29 906.148 -137.214 916.478 
8236 1
12065204 -12195.3 4024.14 1534.86 1089.72 -69.9768 1091.97 
8236.5 1
12065204 -11678.6 4057.14 1549.29 1061.01 67.7618 1063.18 
8237 1
12065204 -11105.7 4027.29 1528.43 1103.77 -57.5282 1105.27 
8237.5 1
12065204 -10517.9 4086.43 1563.14 1180.44 118.761 1186.4 
8238 1
12065204 -10040.4 4087.57 1385.71 976.337 2.33713 976.339 
8238.5 1
12065204 -9499.86 4061.71 1425.14 1074.69 -51.4059 1075.92 
8239 1
12065204 -8985.86 4118.71 1512.29 1042.6 115.619 1048.99 
8239.5 1
12065204 -8515.57 4146.86 1474.71 920.324 55.0741 921.971 
8240 1
12065204 -7950 4071.57 1512 1124.4 -149.673 1134.31 
8240.5 1
12065204 -7420.75 4076 1464.75 1037.75 8.68347 1037.78 
8241 1
12065204 -7000.57 4023.86 1412.14 803.401 -99.6995 809.563 
8241.5 1
12065204 -6608 3973.14 1507 819.565 -105.875 826.375 
8242 1
12065204 -6117.12 3912.5 1323 953.155 -117.753 960.401 
8242.5 1
12065204 -5454 3956.57 1261.71 1290.13 85.7421 1292.97 
8243 1
12065204 -4882.29 4056.71 1433.14 1213.83 212.618 1232.31 
8243.5 1
12065204 -4151.75 3995.88 1514.88 1446.61 -120.474 1451.61 
8244 1
12065204 -3612.57 3782.71 1567.14 1027.01 -406.02 1104.35 
8244.5 1
12065204 -3062.86 3672.29 1613.57 1154.86 -231.993 1177.93 
8245 1
12065204 -2666.75 3615.38 1671.25 773.647 -111.154 781.591 
8245.5 1
12065204 -2236.14 3449.14 1709.71 834.51 -322.155 894.534 
8246 1
12065204 -1799.71 3325.14 1710.29 938.556 -266.667 975.704 
8246.5 1
12065204 -1385.75 3133.88 1699.12 821.358 -379.5 904.792 
8247 1
12065204 -968.286 2922.14 1694.86 810.61 -411.13 908.91 
8247.5 1
12065204 -599.714 2705.43 1735.43 749.129 -440.476 869.03 
8248 1
12065204 -160 2490.29 1760.29 899.211 -439.965 1001.07 
8248.5 1
12065204 327.571 2276.29 1784.43 995.044 -436.735 1086.67 
8249 1
12065204 848.25 2195 1745.38 986.134 -153.95 998.078 
8249.5 1
12065204 1310.86 2187.71 1674.43 917.871 -14.4558 917.985 
8250 1
12065204 1756.71 2048.71 1617.14 884.637 -275.794 926.631 
8250.5 1
12065204 2154.29 1827.14 1630 779.552 -434.454 892.441 
8251 1
12065204 2556.57 1604.29 1556.43 811.06 -449.309 927.198 
8251.5 1
12065204 2994 1330.71 1539.14 900.059 -562.904 1061.59 
8252 1
12065204 3371 1069.43 1516.57 772.541 -535.422 939.945 
8252.5 1
12065204 3778.5 650 1648.38 794.347 -817.6 1139.94 
8253 1
12065204 3999.43 450 1673.71 437.482 -396.04 590.117 
8253.5 1
12065204 4417.43 183 1651 887.473 -566.879 1053.07 
8254 1
12065204 4728 -97.5 1673 618.668 -558.765 833.648 
8254.5 1
12065204 4985 -447 1683.86 502.935 -683.953 848.962 
8255 1
12065204 5239.71 -776.286 1677 524.103 -677.543 856.591 
8255.5 1
12065204 5572.12 -1150 1653 641.72 -721.456 965.558 
8256 1
12065204 5918.71 -1438.43 1690 704.45 -586.237 916.473 
8256.5 1
12065204 6298.75 -1802 1718.88 767.749 -734.488 1062.5 
8257 1
12065204 6667.5 -2144.75 1698.38 697.07 -647.921 951.687 
8257.5 1
12065204 7084.86 -2424.29 1628.57 807.267 -540.688 971.609 
8258 1
12065204 7429.71 -2624.43 1576.43 719.952 -417.835 832.416 
8258.5 1
12065204 7797.29 -2936.71 1590.29 762.596 -647.896 1000.66 
8259 1
12065204 8174.43 -3251.71 1647.57 774.421 -646.817 1009.01 
8259.5 1
12065204 8602.12 -3573.5 1657.88 822.493 -618.819 1029.29 
8260 1
12065204 8946.57 -3851.71 1669.14 678.044 -547.666 871.597 
8260.5 2
12074001 5672.33 -1799.33 1694.33 0 0 0 
12065204 9211.25 -4080.62 1673.62 532.552 -460.585 704.096 
8261 2
12074001 6179.14 -2037.71 1689.86 1452.18 -683.04 1604.79 
12065204 9409.43 -4265 1660 378.927 -352.533 517.557 
8261.5 2
12074001 7020.12 -2738.5 1624.75 1723.32 -1436.04 2243.22 
12065204 9678.88 -4481 1677.5 552.144 -442.623 707.657 
8262 2
12074001 7751.14 -3426.14 1579.71 1430.56 -1345.68 1964.02 
12065204 9762.43 -4753.57 1631.57 163.51 -533.408 557.906 
8262.5 2
12074001 8373.57 -3969 1537.14 1353.11 -1180.12 1795.44 
12065204 9820.29 -4976.43 1604.71 125.776 -484.472 500.533 
8263 2
12074001 9038.33 -4471.89 1563.56 1313.76 -993.852 1647.33 
12065204 10052.8 -5277.78 1626.11 459.47 -595.552 752.193 
8263.5 2
12074001 9590 -4884.7 1566.8 1085.96 -812.62 1356.34 
12065204 10358.9 -5509.5 1600.2 602.603 -456.146 755.777 
8264 2
12074001 10161.2 -5105.62 1563.88 1170.59 -452.715 1255.09 
12065204 10667.8 -5767.38 1601.25 632.889 -528.432 824.494 
8264.5 2
12074001 10713.9 -5349.88 1562.88 1085.71 -479.862 1187.02 
12065204 11006.5 -6152.75 1626.12 665.521 -757.122 1008.04 
8265 2
12074001 11171.6 -5619.14 1585.57 926.511 -545.077 1074.96 
12065204 11386.4 -6525.29 1608.29 769.086 -754.121 1077.12 
8265.5 2
12074001 11536 -5805.5 1576.38 718.794 -367.568 807.324 
12065204 11670.1 -6898 1642.88 559.559 -735.137 923.868 
8266 2
12074001 11915.4 -6145.14 1608.14 763.438 -683.386 1024.62 
12065204 12035 -7185.43 1656.43 734.155 -578.327 934.583 
8266.5 2
12074001 12752.2 -6912.5 1690.38 1640.83 -1504.62 2226.25 
12065204 12364.2 -7499.38 1697.25 645.588 -615.581 892.034 
8267 2
12074001 12951.7 -7237.43 1712.14 394.979 -643.423 754.984 
12065204 12622.9 -7878.71 1712.71 512.093 -751.167 909.116 
8267.5 2
12074001 13073 -7542.25 1678 243.546 -612.091 658.764 
12065204 12922.5 -8181.38 1785.25 601.692 -607.752 855.217 
8268 2
12074001 13360.1 -7874.71 1680.57 603.241 -698.454 922.897 
12065204 13170.6 -8555.86 1698.71 521.158 -786.727 943.687 
8268.5 2
12074001 13666.6 -8281.88 1698.75 608.099 -807.859 1011.15 
12065204 13448.2 -9003.62 1685.5 550.95 -888.428 1045.39 
8269 2
12074001 13753.4 -8820.86 1691.43 163.78 -1016.95 1030.05 
12065204 13688.4 -9544.29 1709.86 453.167 -1020.11 1116.24 
8269.5 3
12075000 14227 -10745 1640 0 0 0 
12074001 13728.5 -9246.5 1689.5 -53.0395 -905.623 907.175 
12065204 13834.5 -9902.83 1686.83 310.79 -762.867 823.746 
8270 3
12075000 14306.7 -10989.4 1642.29 282.675 -866.768 911.697 
12074001 13632.3 -9641.71 1691.14 -198.79 -816.558 840.408 
12065204 14002.1 -10288.4 1640.71 346.37 -796.684 868.722 
8270.5 3
12075000 14604 -11594.1 1593.88 563.041 -1145.26 1276.18 
12074001 13645.9 -10057.9 1663.5 25.7373 -788.183 788.603 
12065204 14261.9 -10810.4 1638.75 491.917 -988.535 1104.17 
8271 3
12075000 15006.9 -11944.7 1546 779.221 -678.122 1032.97 
12074001 13880.1 -10505.4 1628 453.129 -865.674 977.097 
12065204 14608.4 -11251.9 1612.86 670.316 -853.931 1085.6 
8271.5 3
12075000 15398 -12209.1 1616 774.54 -523.621 934.929 
12074001 13973.6 -11026.1 1589 185.007 -1031.12 1047.58 
12065204 15050.4 -11628.7 1665.71 875.248 -746.252 1150.2 
8272 3
12075000 15799.3 -12477.1 1626.43 815.621 -544.715 980.792 
12074001 14081.6 -11382 1585.86 219.512 -723.287 755.863 
12065204 15335.4 -11797.9 1646.86 579.268 -343.786 673.603 
8272.5 3
12075000 16295 -12662.3 1583.86 1041.42 -388.956 1111.68 
12074001 14391.1 -11740.6 1574.14 650.36 -753.301 995.204 
12065204 15648.3 -11983.9 1649.14 657.263 -390.756 764.647 
8273 3
12075000 16734.9 -12980.1 1530.43 903.197 -652.684 1114.34 
12074001 14799 -12084.4 1533.57 837.489 -706.072 1095.41 
12065204 16052.7 -12196.7 1653.57 830.449 -437.078 938.447 
8273.5 3
12075000 17134.8 -13314.1 1478.12 784.104 -654.867 1021.6 
12074001 15377.6 -12425.8 1469.75 1134.56 -669.258 1317.24 
12065204 16512 -12359.8 1593.38 900.56 -319.678 955.616 
8274 3
12075000 17619 -13661.1 1505.29 957.016 -685.806 1177.37 
12074001 16069.4 -12758.3 1442.43 1367.2 -657.185 1516.95 
12065204 17145.4 -12702.1 1511.86 1251.84 -676.666 1423.01 
8274.5 3
12075000 18188.8 -13960.4 1578.38 1121.56 -589.04 1266.83 
12074001 16591.1 -13065.1 1396 1026.96 -604.014 1191.42 
12065204 17557.8 -13070.6 1514.38 811.656 -725.359 1088.55 
8275 3
12075000 18598.9 -14351.3 1599 785.646 -748.871 1085.38 
12074001 17307.3 -13777.9 1438.43 1371.96 -1365.39 1935.6 
12065204 17968.4 -13477.3 1573.71 786.741 -779.044 1107.19 
8275.5 3
12075000 19017.1 -14605.1 1637.43 899.539 -545.929 1052.24 
12074001 17870.7 -14201.7 1486.29 1211.67 -911.521 1516.25 
12065204 18377.1 -13757.7 1599 878.955 -603.072 1065.95 
8276 3
12075000 19407.9 -14886 1627.75 772.198 -555.054 950.986 
12074001 18417.4 -14557.6 1523.88 1080.36 -703.381 1289.15 
12065204 18825.8 -14047.1 1619.12 886.575 -571.958 1055.06 
8276.5 3
12075000 19856.9 -15167.7 1594 899.764 -564.558 1062.21 
12074001 18901.1 -14844.7 1581.57 969.475 -575.329 1127.34 
12065204 19233.6 -14290.6 1622.86 817.277 -487.869 951.818 
8277 3
12075000 20278.6 -15424.5 1613.38 866.053 -527.281 1013.94 
12074001 19307.4 -15086.2 1588.75 834.152 -495.967 970.46 
12065204 19620.6 -14514.1 1619.25 794.771 -459.042 917.813 
8277.5 3
12075000 20847 -15890.8 1600.38 1076.47 -883.049 1392.32 
12074001 19889.5 -15359.5 1589.75 1102.51 -517.519 1217.93 
12065204 20085.6 -14762.1 1620 880.682 -469.697 998.106 
8278 3
12075000 21347.1 -16168.7 1512 1039.8 -577.888 1189.59 
12074001 20288 -15558.1 1615.14 828.482 -412.979 925.708 
12065204 20467.1 -14935 1587.29 793.176 -359.407 870.806 
8278.5 3
12075000 21830.1 -16368.4 1475.12 967.9 -400.122 1047.34 
12074001 20694.6 -15842.4 1717.38 814.88 -569.603 994.222 
12065204 20940.6 -15209.6 1572.75 948.862 -550.351 1096.92 
8279 3
12075000 22302.6 -16529.8 1432.12 912.162 -311.535 963.895 
12074001 21257.9 -16094.9 1677 1087.36 -487.452 1191.62 
12065204 21533.6 -15537.5 1521.25 1144.79 -632.963 1308.12 
8279.5 3
12075000 22730.4 -16635.9 1486 858.936 -213.102 884.976 
12074001 21651.4 -16378.4 1595.88 790.161 -569.277 973.874 
12065204 21947.5 -15802.4 1452.5 831.074 -531.878 986.701 
8280 3
12075000 23190.6 -16741 1589.75 918.663 -209.83 942.322 
12074001 22035.4 -16620.9 1532.12 766.467 -484.032 906.509 
12065204 22434.5 -15997.4 1506.75 972.056 -389.222 1047.08 
8280.5 3
12075000 23725.1 -16730.1 1574.38 1069 21.75 1069.22 
12074001 22438.2 -16693.1 1481.12 805.75 -144.5 818.604 
12065204 22889.9 -16125.1 1653.12 910.75 -255.5 945.91 
8281 3
12075000 24217.8 -16763.8 1581.12 997.217 -68.0668 999.537 
12074001 22919.6 -16816.8 1576.88 974.443 -250.253 1006.06 
12065204 23345.5 -16341.2 1686.38 922.318 -437.5 1020.82 
8281.5 3
12075000 24814.9 -16788.5 1577.75 1184.77 -49.1071 1185.79 
12074001 23419 -16943.5 1590.62 990.823 -251.488 1022.24 
12065204 23775.2 -16492 1574.12 852.679 -299.107 903.618 
8282 3
12075000 25423 -16926.1 1549.88 1221.13 -276.355 1252.02 
12074001 23744.2 -16928.2 1605.38 653.112 30.6225 653.83 
12065204 24160.1 -16557.1 1550 772.841 -130.773 783.827 
8282.5 3
12075000 26025.4 -17114.5 1555.5 1226.83 -383.656 1285.42 
12074001 24328.2 -16887.4 1627.88 1189.41 83.2485 1192.32 
12065204 24878.6 -16627.5 1537.25 1463.34 -143.33 1470.34 
8283 3
12075000 26627.8 -17377.4 1642 1226.83 -535.387 1338.57 
12074001 24967.1 -17027.8 1626.88 1301.17 -285.896 1332.21 
12065204 25495.6 -16810.5 1523.75 1256.62 -372.709 1310.73 
8283.5 3
12075000 27042 -17664.8 1638.12 843.686 -585.285 1026.82 
12074001 25499.4 -17199.9 1634.88 1084.01 -350.56 1139.29 
12065204 26047.6 -17028.1 1545.12 1124.24 -443.228 1208.45 
8284 3
12075000 27560.6 -17909.4 1615.38 1035.18 -488.273 1144.56 
12074001 26026.8 -17331.4 1685.12 1052.64 -262.475 1084.88 
12065204 26624.9 -17292.1 1590.88 1152.2 -526.946 1266.98 
8284.5 3
12075000 28073.1 -18139.4 1645.5 1033.27 -463.71 1132.55 
12074001 26468.6 -17443.1 1686.75 890.877 -225.302 918.925 
12065204 27147.1 -17543.8 1599.25 1052.92 -507.308 1168.76 
8285 3
12075000 28561.5 -18293.5 1660.12 968.998 -305.804 1016.11 
12074001 27041.6 -17688.5 1632.38 1136.9 -486.855 1236.76 
12065204 27734.5 -17759.6 1717.38 1165.43 -428.323 1241.64 
8285.5 3
12075000 29065 -18446.1 1604.12 979.572 -296.936 1023.59 
12074001 27581.9 -17760.6 1668.12 1051.07 -140.321 1060.4 
12065204 28142.6 -17824.9 1683.62 794.018 -126.946 804.101 
8286 3
12075000 29688.9 -18656.9 1555.5 1218.51 -411.621 1286.15 
12074001 28074.4 -18014.2 1715.5 961.914 -495.361 1081.97 
12065204 28647.9 -18100.6 1648.88 986.816 -538.574 1124.22 
8286.5 3
12075000 30242.4 -18883.8 1468 1087.43 -445.727 1175.23 
12074001 28675.9 -18513.2 1639.25 1181.73 -980.354 1535.44 
12065204 29187.9 -18211.6 1604.12 1060.9 -218.075 1083.09 
8287 3
12075000 30693.7 -19151.6 1387 930.596 -552.209 1082.1 
12074001 29359.7 -18865.1 1551.86 1409.98 -725.552 1585.71 
12065204 29761.7 -18435.9 1555.43 1183.17 -462.334 1270.3 
8287.5 3
12075000 31438.6 -19449.4 1334.38 1501.84 -600.41 1617.41 
12074001 29919.9 -19133.9 1471.38 1129.36 -541.799 1252.59 
12065204 30415.8 -18688.4 1493.62 1318.62 -509.109 1413.49 
8288 3
12075000 32233 -19784.9 1388.57 1576.14 -665.639 1710.93 
12074001 30577.1 -19419.4 1392.71 1304.1 -566.575 1421.86 
12065204 31164 -18988.4 1479.43 1484.62 -595.344 1599.54 
8288.5 3
12075000 32616.6 -19937.6 1493.88 804.245 -320.268 865.669 
12074001 31348.9 -19641.2 1397.12 1617.89 -465.034 1683.39 
12065204 31686.8 -19153.4 1460.38 1095.91 -345.8 1149.17 
8289 3
12075000 33109.4 -20246.4 1601.11 949.556 -595.028 1120.59 
12074001 31915.9 -19958.4 1413.33 1092.51 -611.165 1251.84 
12065204 32220.2 -19415.4 1516.11 1027.88 -504.951 1145.22 
8289.5 3
12075000 33550.6 -20381.5 1674 820.038 -251.033 857.601 
12074001 32481.6 -20270.9 1389.5 1051.55 -580.726 1201.25 
12065204 32768.9 -19722 1643.12 1019.8 -569.806 1168.19 
8290 3
12075000 33945 -20556 1674 818.205 -362.033 894.722 
12074001 33014.6 -20450.4 1383.29 1105.7 -372.518 1166.76 
12065204 33184.9 -19907.6 1704.29 863.033 -385.003 945.015 
8290.5 3
12075000 34440 -20785.1 1676.75 1035.56 -479.341 1141.12 
12074001 33480.2 -20592.9 1376.5 974.223 -298.005 1018.78 
12065204 33712.4 -20009.2 1695.88 1103.59 -212.717 1123.91 
8291 3
12075000 34979.9 -20955 1665.88 1040.22 -327.312 1090.5 
12074001 33881.9 -20813.4 1387.75 773.844 -424.855 882.8 
12065204 34255.9 -20182.9 1658.75 1047.21 -334.538 1099.34 
8291.5 3
12075000 35581 -21176.4 1637.88 1174.07 -432.373 1251.16 
12074001 34277.1 -21165.6 1409.75 771.973 -687.988 1034.05 
12065204 34808.2 -20313.5 1708.75 1078.86 -255.127 1108.61 
8292 3
12075000 36038.4 -21295.7 1602.29 956.964 -249.664 988.995 
12074001 34671.3 -21421.4 1483.14 824.604 -535.154 983.037 
12065204 35306.1 -20445.1 1647.86 1041.62 -275.403 1077.41 
8292.5 3
12075000 36563.5 -21432.1 1655.12 1098.48 -285.378 1134.94 
12074001 35083 -21520.5 1513 861.327 -207.262 885.913 
12065204 35877.4 -20515.8 1707.75 1195.05 -147.714 1204.14 
8293 3
12075000 37129.8 -21602.6 1667.25 1070.42 -322.306 1117.89 
12074001 35668.9 -21627.1 1511.5 1107.51 -201.56 1125.71 
12065204 36459.1 -20664.4 1691.75 1099.72 -280.955 1135.04 
8293.5 3
12075000 37519 -21667.3 1727.71 792.77 -131.692 803.633 
12074001 36472.7 -21636.7 1648.71 1637.15 -19.5301 1637.26 
12065204 36991 -20777.6 1694 1083.25 -230.543 1107.51 
8294 3
12075000 38097.2 -21649.9 1794.38 1172.92 35.3158 1173.45 
12074001 36910.4 -21736 1667.38 887.75 -201.391 910.307 
12065204 37469.9 -20965 1752.5 971.349 -380.18 1043.1 
8294.5 3
12075000 38540.6 -21729 1815.25 841.319 -150.142 854.611 
12074001 37468.9 -21844.9 1719.12 1059.77 -206.594 1079.72 
12065204 37991 -21106.2 1793.25 988.852 -268.027 1024.53 
8295 3
12075000 39160.8 -21999.5 1807.12 1213.55 -529.354 1323.98 
12074001 38035.8 -21870.1 1859.12 1109.34 -49.4129 1110.44 
12065204 38453.9 -21306.8 1851.62 905.822 -392.368 987.15 
8295.5 3
12075000 39608.2 -22355 1781.25 917.008 -728.484 1171.15 
12074001 38552.9 -22046.9 1788 1059.68 -362.193 1119.87 
12065204 38843.9 -21515.2 1788 799.18 -427.254 906.22 
8296 3
12075000 39985.9 -22674.1 1731.71 783.417 -662.122 1025.74 
12074001 38925.7 -22274.9 1728.57 773.525 -472.992 906.677 
12065204 39181.4 -21730.1 1732.29 700.319 -445.836 830.19 
8296.5 3
12075000 40456.8 -23100.5 1678.38 1004.04 -909.077 1354.44 
12074001 39350.2 -22479.4 1736.12 905.193 -436.072 1004.76 
12065204 39554.1 -21909.1 1731.62 794.662 -381.625 881.547 
8297 3
12075000 40933.5 -23454.2 1653.88 916.827 -680.288 1141.65 
12074001 39808.5 -22819 1706.12 881.25 -653.125 1096.89 
12065204 40060.8 -22268.9 1715.88 974.279 -691.827 1194.92 
8297.5 3
12075000 41430.4 -23676.8 1611.88 970.459 -434.57 1063.32 
12074001 40354.6 -23116.2 1663 1066.65 -580.566 1214.41 
12065204 40574.9 -22598.2 1699.38 1004.15 -643.311 1192.55 
8298 3
12075000 41946.6 -23932.4 1607.25 1012.25 -501.225 1129.55 
12074001 40803.9 -23459.9 1641.88 880.882 -673.775 1109.02 
12065204 41008.6 -22909.6 1655 850.49 -610.539 1046.94 
8298.5 3
12075000 42659.1 -24223.9 1527.71 1388.92 -568.191 1500.65 
12074001 41239 -23789.3 1578.29 848.197 -642.126 1063.84 
12065204 41487.1 -23250.7 1625.14 932.783 -664.891 1145.5 
8299 3
12075000 43153.2 -24414.6 1568 1008.38 -389.322 1080.93 
12074001 41715 -23962.6 1533.62 971.429 -353.754 1033.84 
12065204 42031.1 -23510.8 1570.62 1110.17 -530.685 1230.49 
8299.5 3
12075000 43733.1 -24631.1 1663.29 1137.04 -424.545 1213.72 
12074001 42270.3 -24242.6 1509.86 1088.8 -548.915 1219.34 
12065204 42626.1 -23688.4 1562.29 1166.7 -348.389 1217.61 
8300 3
12075000 44181.4 -24714.1 1710.57 961.987 -178.112 978.336 
12074001 42395.9 -24405.1 1504 269.467 -348.866 440.817 
12065204 43157.3 -23763.9 1586.86 1139.79 -161.864 1151.23 
8300.5 3
12075000 44567.9 -24690.8 1689.5 765.24 46.3225 766.641 
12074001 43151.2 -24625.2 1605.25 1495.83 -435.856 1558.03 
12065204 43663.5 -23780.5 1634.88 1002.4 -32.9562 1002.95 
8301 3
12075000 45059.3 -24695.4 1714 990.747 -9.4326 990.792 
12074001 43986.6 -24806.4 1680.57 1684.12 -365.279 1723.27 
12065204 44111.1 -23817.4 1657.29 902.506 -74.4528 905.572 
8301.5 3
12075000 45547 -24606.8 1753.62 1005.6 182.842 1022.08 
12074001 44540.6 -24909.2 1743.88 1142.38 -212.003 1161.88 
12065204 44582.8 -23514.4 1637.62 972.386 624.853 1155.84 
8302 3
12075000 46111.6 -24649.6 1732 1107.11 -84.0686 1110.3 
12074001 45123.2 -24597.4 1800.88 1142.4 611.52 1295.78 
12065204 45150.8 -23452.9 1629.62 1113.73 120.588 1120.23 
8302.5 3
12075000 46525.1 -24490.8 1738.75 822.068 315.855 880.659 
12074001 45485.4 -24652.2 1785.75 719.93 -109.095 728.149 
12065204 45693.8 -23692.8 1737.75 1079.52 -476.889 1180.17 
8303 3
12075000 47106.8 -24128.9 1729.62 1138.21 708.17 1340.53 
12074001 45906.8 -24745.2 1767.62 824.609 -181.996 844.454 
12065204 46174.1 -24019.2 1749.88 940.068 -638.943 1136.65 
8303.5 2
12074001 46407.5 -24526.8 1749.38 951.996 415.399 1038.68 
12065204 46430.1 -23890.9 1713.5 486.692 244.059 544.457 
8304 2
12074001 46905 -24481.4 1734.29 1034.3 94.2233 1038.59 
12065204 47097.7 -23729.4 1663 1387.92 335.647 1427.93 
8304.5 2
12074001 47325.2 -24399.5 1728 843.876 164.515 859.762 
12065204 47568.5 -23769.5 1652 945.353 -80.4647 948.771 
