# Supplementary material for: Intrinsic group behaviour II: On the dependence of triad spatial dynamics on social and personal features; and on the effect of social interaction on small group dynamics
Source: PLoS One. 2019 Dec 3;14(12):e0225704. doi: 10.1371/journal.pone.0225704 (PMC6890182; doi:10.1371/journal.pone.0225704)
Supplement: S4 Data Set — (ZIP) [file pone.0225704.s004.zip › set_3_nint/group_traj_triad_noint/traj_3_0217_7.dat]

3 12051102 12060801 12052001 0 0 0 1 3 1 0 10 10 10 1630.65 1668.77 1605.57 
8111.5 1
12051102 -31193.8 -1259 1328.5 0 0 0 
8112 1
12051102 -31257.6 -1201.62 1344.88 -156.556 140.625 210.441 
8112.5 1
12051102 -31322 -1448.57 1337.86 -126.473 -485.16 501.374 
8113 1
12051102 -31157.6 -1793.86 1507.71 345.438 -725.39 803.442 
8113.5 1
12051102 -31048 -2032.75 1569.75 216.973 -473.055 520.441 
8114 1
12051102 -30795.6 -2262.14 1556.71 483.58 -439.45 653.426 
8114.5 1
12051102 -30665.4 -2442.29 1509.14 274.563 -380.048 468.851 
8115 1
12051102 -30618.9 -2317.88 1477.38 92.7362 247.83 264.612 
8115.5 1
12051102 -30609.7 -2107.71 1458.57 18.6573 428.026 428.432 
8116 1
12051102 -30239.9 -1917.38 1433.25 725.175 373.214 815.578 
8116.5 1
12051102 -30055.1 -1758 1405 366.532 316.22 484.088 
8117 1
12051102 -29509.4 -1415 1416.62 1129.95 710.145 1334.58 
8117.5 1
12051102 -29285 -1142.29 1397 435.68 529.542 685.734 
8118 1
12051102 -29045.4 -919.286 1390.14 486.934 453.252 665.238 
8118.5 1
12051102 -28745.8 -545.375 1391.5 579.649 723.232 926.853 
8119 1
12051102 -28492.6 -303 1389 482.245 461.667 667.605 
8119.5 1
12051102 -28387.7 27 1390 220.752 694.737 728.965 
8120 2
12052001 -28656 1063 1381 0 0 0 
12051102 -28456.6 333.625 1379.25 -138.653 616.952 632.34 
8120.5 2
12052001 -28531.7 1119.86 1333 448.685 205.26 493.407 
12051102 -28646.7 503.714 1314.71 -369.824 330.913 496.259 
8121 2
12052001 -28104 1182 1282 850.327 123.544 859.255 
12051102 -28546.6 663.857 1278.14 199.091 318.375 375.5 
8121.5 2
12052001 -27633 1233.14 1317.71 985.356 106.993 991.147 
12051102 -28332.9 832.286 1272 447.101 352.361 569.261 
8122 2
12052001 -27093 1257.29 1350.29 1088.71 48.6751 1089.8 
12051102 -27835.1 1102.86 1271 1003.46 545.507 1142.15 
8122.5 2
12052001 -26574.6 1163.57 1363.43 1068.92 -193.225 1086.25 
12051102 -27422.9 1072.29 1271 850.074 -63.0339 852.407 
8123 2
12052001 -25977 1160.5 1405.12 1151.39 -5.91797 1151.41 
12051102 -27107.5 1055.75 1266.88 607.625 -31.8607 608.459 
8123.5 2
12052001 -25448.4 1209.43 1433 1055.03 97.6618 1059.54 
12051102 -26711.7 1154.43 1249.57 789.991 196.963 814.175 
8124 2
12052001 -24494.5 1479.5 1469.38 1863.14 527.483 1936.37 
12051102 -26199.6 1382 1215.38 1000.17 444.475 1094.49 
8124.5 2
12052001 -24084 2384.29 1569 800.195 1763.71 1936.75 
12051102 -25601.9 1605.86 1164.71 1165.24 436.369 1244.27 
8125 2
12052001 -23623.3 2721.29 1599.29 940.233 687.755 1164.92 
12051102 -25011.6 1787.43 1102.43 1204.66 370.554 1260.37 
8125.5 2
12052001 -22938.9 3074.57 1599.86 1437.88 742.197 1618.13 
12051102 -24525.9 1897.43 1032.57 1020.41 231.092 1046.25 
8126 2
12052001 -22343 2944.25 1595.38 1166.06 -255.032 1193.62 
12051102 -24101 2359.25 1064.75 831.423 903.76 1228.03 
8126.5 2
12052001 -22030.7 2944 1076.43 615.948 -0.493097 615.948 
12051102 -23707.1 3133.14 1059.43 776.839 1526.42 1712.72 
8127 2
12052001 -21970.1 3142.12 1297.38 122.403 400.253 418.55 
12051102 -23468.1 3841.25 1203.25 482.864 1430.52 1509.82 
8127.5 2
12052001 -21718.1 3380.57 1552.71 496.028 469.383 682.908 
12051102 -23068.9 4409.71 1208 785.96 1119.02 1367.46 
8128 2
12052001 -21283.3 3458.29 1522.14 880.278 157.316 894.224 
12051102 -22368.1 4964.14 1231.86 1418.45 1122.33 1808.76 
8128.5 2
12052001 -20793.6 3342.38 1368 975.42 -230.898 1002.38 
12051102 -21602.8 5490.38 1143.38 1524.69 1048.27 1850.28 
8129 2
12052001 -20401.3 3177.14 1432.57 776.909 -327.192 842.997 
12051102 -20949.6 5780.29 1051.57 1293.42 574.081 1415.1 
8129.5 2
12052001 -20273 3073.38 1366.38 267.262 -216.183 343.75 
12051102 -20288.4 5687.12 1033.25 1377.49 -194.085 1391.1 
8130 2
12052001 -19826.4 2980.57 1405.71 902.165 -187.482 921.439 
12051102 -19790.7 5602.43 1045.71 1005.38 -171.104 1019.83 
8130.5 2
12052001 -19431.2 3054.88 1323.75 780.985 146.845 794.671 
12051102 -19314.5 5747.25 974.875 941.135 286.208 983.692 
8131 2
12052001 -18948.4 3023.43 1436.86 965.643 -62.8929 967.689 
12051102 -18697.3 5763.14 952.286 1234.43 31.7857 1234.84 
8131.5 2
12052001 -18550.4 3037.25 1410.25 775.933 26.9424 776.4 
12051102 -17675.6 5902 1004.12 1991.54 270.677 2009.85 
8132 2
12052001 -18101.3 2997.29 1392.71 860.324 -76.5599 863.724 
12051102 -17095.9 5925.29 1204.57 1110.67 44.6086 1111.56 
8132.5 2
12052001 -17672 2967.14 1385 923.195 -64.8233 925.468 
12051102 -16882.1 5871 1206.57 459.601 -116.743 474.196 
8133 2
12052001 -17270 2894.62 1454.88 777.563 -140.267 790.113 
12051102 -16670.5 5692.12 1194.62 409.367 -345.986 535.993 
8133.5 2
12052001 -16908.3 2692.29 1479.43 719.114 -402.265 823.979 
12051102 -16407.1 5271.86 1190.14 523.573 -835.523 986.015 
8134 2
12052001 -16494.9 2595.29 1496.57 863.108 -202.505 886.546 
12051102 -16119.1 4868.29 1142 601.253 -842.529 1035.07 
8134.5 2
12052001 -16116.6 2343 1487.57 778.366 -519.106 935.588 
12051102 -15680.6 4634.43 1196.14 902.41 -481.188 1022.69 
8135 2
12052001 -15807.7 2073.43 1508.29 603.237 -526.507 800.69 
12051102 -15219.4 4472 1196.43 900.67 -317.243 954.908 
8135.5 2
12052001 -15414.6 2031.62 1517.25 764.765 -81.3299 769.078 
12051102 -14717.6 4348.38 1197.38 976.272 -240.516 1005.46 
8136 2
12052001 -15035.3 1844 1518.29 751.167 -371.535 838.027 
12051102 -14174.4 4369.71 1165 1075.64 42.256 1076.47 
8136.5 2
12052001 -14618.9 1721.57 1522.57 824.611 -242.433 859.51 
12051102 -13676.4 4305.71 1138.86 986.139 -126.733 994.249 
8137 2
12052001 -14197.7 1755.43 1518.43 873.74 70.243 876.559 
12051102 -13214 4304.86 1152.86 959.395 -1.77831 959.397 
8137.5 2
12052001 -13736.9 1718.38 1535.5 905.382 -72.7968 908.304 
12051102 -12805 4301.88 1160.75 803.536 -5.85883 803.558 
8138 2
12052001 -13251.3 1815.43 1539.71 961.563 192.185 980.581 
12051102 -12410.9 4330.14 1198.29 780.481 55.976 782.486 
8138.5 2
12052001 -12922.3 1819.14 1522.71 697.034 7.86925 697.078 
12051102 -12099.9 4395.14 1173.71 658.898 137.712 673.136 
8139 2
12052001 -12451 1764.5 1537.75 918.686 -106.516 924.84 
12051102 -11693.2 4451.88 1179.5 792.607 110.589 800.284 
8139.5 2
12052001 -12010 1892.14 1546.71 873.267 252.758 909.111 
12051102 -11197.4 4537.14 1181 981.825 168.847 996.237 
8140 2
12052001 -11563.7 1867.71 1533.14 901.587 -49.3506 902.937 
12051102 -10808.3 4488.71 1176.29 786.147 -97.8355 792.212 
8140.5 2
12052001 -11064.1 1862.38 1517.5 968.196 -10.3475 968.252 
12051102 -10432.1 4442.62 1230.62 728.994 -89.3203 734.445 
8141 2
12052001 -10627.7 1996.71 1541.71 862.472 265.493 902.41 
12051102 -9980.57 4486.43 1157.29 892.398 86.5683 896.587 
8141.5 2
12052001 -10203.3 2041.86 1508.71 889.787 94.6391 894.806 
12051102 -9544.29 4574.71 1113 914.645 185.085 933.184 
8142 2
12052001 -9823.5 2171.5 1490.12 734.595 250.76 776.216 
12051102 -9016.5 4729.38 1072.75 1020.86 299.15 1063.79 
8142.5 2
12052001 -9376.29 2350.71 1517.86 892.643 357.713 961.65 
12051102 -8491 4889.71 1102.29 1048.9 320.038 1096.64 
8143 2
12052001 -8924 2468.43 1529.43 958.232 249.395 990.155 
12051102 -8066.14 4970.57 1153.29 900.121 171.308 916.277 
8143.5 2
12052001 -8504.12 2600.75 1395.88 823.284 259.454 863.199 
12051102 -7664.88 5034.12 1044.62 786.8 124.615 796.607 
8144 2
12052001 -8221 2657.14 1419.14 558.432 111.229 569.401 
12051102 -7429.86 5046.29 1223 463.546 23.9856 464.166 
8144.5 2
12052001 -8067.38 2666.75 1578.88 322.742 20.1831 323.372 
12051102 -7280.75 5031.75 1199 313.25 -30.5372 314.735 
8145 2
12052001 -7923.88 2697.38 1485.38 282.48 60.2854 288.842 
12051102 -7097.62 4895.25 1368.62 360.482 -268.701 449.608 
8145.5 2
12052001 -7594.43 2817 1446.43 637.227 231.383 677.935 
12051102 -7029 4735.71 1461.86 132.737 -308.58 335.917 
8146 2
12052001 -6656 3103.12 1470.25 1880.62 573.397 1966.09 
12051102 -6395 4537.12 1374.25 1270.54 -397.975 1331.41 
8146.5 2
12052001 -5749.5 3540.75 1375.38 1733.27 836.759 1924.68 
12051102 -6015.12 4416.75 1278 726.338 -230.163 761.933 
8147 2
12052001 -5271.57 3680.57 1328 965.512 282.468 1005.98 
12051102 -5718.71 4477.29 1270.71 598.81 122.294 611.17 
8147.5 2
12052001 -5012.71 3794 1428.29 521.889 228.687 569.795 
12051102 -5389.14 4611.71 1219.71 664.459 271.025 717.607 
8148 2
12052001 -4678 3936.57 1431.43 669.429 285.143 727.627 
12051102 -4935.57 4605 1317.57 907.143 -13.4286 907.242 
8148.5 2
12052001 -4277.14 3794.57 1565.86 847.478 -300.211 899.081 
12051102 -4449.57 4478.71 1480.43 1027.48 -266.989 1061.61 
8149 2
12052001 -3964.43 3691.57 1708.57 643.445 -211.934 677.449 
12051102 -4030.43 4488 1538.29 862.434 19.1064 862.645 
8149.5 2
12052001 -3567.43 3336.29 1765.57 784.585 -702.146 1052.89 
12051102 -3700.57 4377.14 1571 651.892 -219.085 687.722 
8150 2
12052001 -3304.29 2992.43 1781.14 535.932 -700.32 881.857 
12051102 -3246 4184.43 1656 925.807 -392.493 1005.57 
8150.5 2
12052001 -3083.57 2760.43 1805.57 434.477 -456.693 630.348 
12051102 -2813.57 3956.86 1643.14 851.237 -447.975 961.918 
8151 2
12052001 -2821.86 2534.43 1770.57 513.165 -443.137 678.019 
12051102 -2353.57 3527.29 1613.29 901.961 -842.297 1234.1 
8151.5 2
12052001 -2438.43 2206.43 1746.14 744.521 -636.893 979.768 
12051102 -2506.43 3047.86 1612.71 -296.81 -930.929 977.101 
8152 2
12052001 -2016.71 2104 1724.14 850.23 -206.509 874.95 
12051102 -2402.29 2657.86 1583.29 209.965 -786.29 813.841 
8152.5 2
12052001 -1570.29 1792.29 1686.29 868.538 -606.448 1059.31 
12051102 -2166.71 2312.71 1560.29 458.31 -671.484 812.982 
8153 2
12052001 -1223.71 1528.29 1669 672.954 -512.621 845.96 
12051102 -1809.86 2128.29 1564.14 692.926 -358.114 779.995 
8153.5 2
12052001 -804.286 1496.71 1656.71 828.91 -62.3941 831.255 
12051102 -1414.14 1996.29 1591 782.044 -260.87 824.406 
8154 2
12052001 -560.571 1520 1646.29 487.429 46.5714 489.648 
12051102 -1253.43 1707.86 1673.71 321.429 -576.857 660.364 
8154.5 2
12052001 -437.857 1469.29 1637.57 250.437 -103.499 270.981 
12051102 -1100.86 1626.86 1655.71 311.37 -165.306 352.53 
8155 2
12052001 -224.833 1320.17 1668.17 459.103 -321.377 560.41 
12051102 -839.5 1522 1674.83 563.27 -225.985 606.912 
8155.5 2
12052001 52.5 1119 1615.62 543.791 -394.444 671.785 
12051102 -596 1399.5 1641.75 477.451 -240.196 534.466 
8156 2
12052001 342.5 977 1578 569.745 -278.978 634.38 
12051102 -325.167 1220.67 1603.17 532.089 -351.343 637.621 
8156.5 2
12052001 786.714 915 1536 910.275 -127.049 919.099 
12051102 -52.8571 1185.86 1570.14 558.011 -71.331 562.552 
8157 2
12052001 1216.14 920 1505.71 846.999 9.86193 847.057 
12051102 344.571 1209.14 1589.86 783.883 45.9284 785.227 
8157.5 2
12052001 1568 742.857 1457 709.389 -357.143 794.219 
12051102 626.429 1158.29 1542.71 568.26 -102.535 577.437 
8158 2
12052001 1855.29 711.429 1432.57 573.425 -62.7317 576.846 
12051102 1025 1094.86 1487.71 795.552 -126.604 805.563 
8158.5 2
12052001 2314.29 798 1465.14 903.543 170.416 919.474 
12051102 1418.71 899.571 1428.43 775.028 -384.421 865.129 
8159 2
12052001 2672.86 1006 1525.29 701.705 407.045 811.219 
12051102 1748.14 905.571 1395 644.674 11.7417 644.781 
8159.5 2
12052001 2958.17 1024.67 1520.67 591.928 38.7275 593.194 
12051102 2024.17 987.667 1378.67 572.664 170.322 597.456 
8160 2
12052001 3311.43 789.143 1567.43 748.436 -498.991 899.527 
12051102 2342.86 917.286 1489.86 675.192 -149.112 691.461 
8160.5 2
12052001 3504.43 442.714 1610.29 376.218 -675.299 773.026 
12051102 2719.14 1062.14 1541.71 733.5 282.373 785.975 
8161 2
12052001 3743.71 91.2857 1638.71 472.897 -694.523 840.234 
12051102 2946 1219.71 1548.14 448.334 311.406 545.873 
8161.5 2
12052001 3950.43 -221.286 1655.43 421.007 -636.602 763.222 
12051102 3220 1143.29 1601.43 558.045 -155.659 579.348 
8162 2
12052001 4191.14 -640.714 1672.43 485.311 -845.622 974.989 
12051102 3586.86 1085.57 1599.57 739.631 -116.359 748.728 
8162.5 2
12052001 4392.43 -931.429 1705.29 398.586 -575.672 700.192 
12051102 3823.86 652.714 1572.29 469.307 -857.143 977.212 
8163 2
12052001 4667 -1213.57 1705.57 538.375 -553.221 771.947 
12051102 4079 245 1579.43 500.28 -799.44 943.072 
8163.5 2
12052001 4917.86 -1512.29 1696.29 503.729 -599.828 783.286 
12051102 4423.86 -77.8571 1584.14 692.484 -648.308 948.597 
8164 2
12052001 5203.86 -1823 1691.14 577.778 -627.706 853.136 
12051102 4736.86 -387.857 1623.43 632.323 -626.263 889.965 
8164.5 2
12052001 5491 -2120.71 1694.29 559.733 -580.34 806.285 
12051102 5181.86 -653.286 1607.86 867.446 -517.405 1010.04 
8165 2
12052001 6022.43 -2400.86 1651 1027.91 -541.862 1161.99 
12051102 5462.86 -944.714 1609.43 543.52 -563.692 783.047 
8165.5 2
12052001 6373 -2592.17 1613 709.659 -387.266 808.45 
12051102 5671.17 -1320.83 1607 421.679 -761.375 870.347 
8166 2
12052001 6569.71 -2931.71 1604 392.643 -677.74 783.262 
12051102 5988.14 -1569.29 1643.86 632.687 -495.913 803.88 
8166.5 2
12052001 6755.67 -3234.83 1594.33 375.661 -612.362 718.407 
12051102 6375.83 -1635.5 1612.5 783.213 -133.766 794.554 
8167 2
12052001 6974.29 -3494.86 1598 440.764 -524.242 684.91 
12051102 6800.14 -1837.71 1586.29 855.463 -407.69 947.643 
8167.5 2
12052001 7148.67 -3841.67 1588.33 355.155 -706.333 790.595 
12051102 7184.33 -2011.83 1593.5 782.465 -354.621 859.074 
8168 3
12060801 7064 -2985 1487 0 0 0 
12052001 7353.71 -4021.71 1585.86 401.267 -352.344 534.005 
12051102 7443.71 -2295.29 1574.29 507.595 -554.701 751.895 
8168.5 3
12060801 7174.17 -3059.33 1484.5 397.714 -268.351 479.78 
12052001 7702.33 -4199 1546.83 669.134 -340.28 750.687 
12051102 7746.5 -2529.83 1622.5 581.163 -450.187 735.132 
8169 3
12060801 7489.83 -3312 1480.83 653.554 -523.119 837.13 
12052001 8016.67 -4435.33 1494.5 650.794 -489.303 814.217 
12051102 7984.33 -2699.33 1662 492.409 -350.932 604.665 
8169.5 3
12060801 7810.43 -3716.43 1504.43 628.618 -792.997 1011.93 
12052001 8366 -4691 1531.71 684.967 -501.307 848.816 
12051102 8172.29 -2981.71 1684 368.534 -553.688 665.122 
8170 3
12060801 8153.5 -4079.17 1503 676.669 -715.46 984.766 
12052001 8768.5 -4862.5 1527.67 793.886 -338.264 862.947 
12051102 8408.33 -3199.17 1703.17 465.577 -428.9 633.022 
8170.5 3
12060801 8331.43 -4355.14 1477.14 363.862 -564.368 671.496 
12052001 9026 -5012.14 1519.57 526.585 -306.018 609.047 
12051102 8616.14 -3459.14 1690.57 424.968 -531.649 680.624 
8171 3
12060801 8612.83 -4570.33 1489.17 579.022 -442.779 728.917 
12052001 9280.67 -5134.67 1508.17 524.005 -252.107 581.498 
12051102 8932.33 -3731 1650.33 650.598 -559.377 858.009 
8171.5 3
12060801 8981.14 -4661.57 1550.71 725.019 -179.603 746.933 
12052001 9634 -5286.29 1560.86 695.538 -298.463 756.871 
12051102 9183.57 -4009.71 1606.43 494.563 -548.65 738.654 
8172 3
12060801 9228.83 -4855.5 1570.83 487.58 -381.749 619.247 
12052001 9922.17 -5492.67 1559.33 567.257 -406.262 697.732 
12051102 9496.33 -4256.33 1617.33 615.673 -485.471 784.05 
8172.5 3
12060801 9470.29 -5066.71 1589.43 483.873 -423.275 642.88 
12052001 10193.7 -5718.57 1542.86 544.184 -452.715 707.875 
12051102 9712.29 -4395.43 1598.71 432.77 -278.748 514.772 
8173 3
12060801 9750.5 -5283.33 1574.17 560.429 -433.238 708.361 
12052001 10472.7 -6002.67 1494.5 557.905 -568.19 796.303 
12051102 9894.5 -4798 1579.5 364.429 -805.143 883.778 
8173.5 3
12060801 9953 -5550.43 1614.86 419.255 -552.992 693.956 
12052001 10724.4 -6347.29 1533.43 521.246 -713.497 883.615 
12051102 10064 -5009.14 1544.29 350.932 -437.149 560.582 
8174 3
12060801 10206.9 -5819.57 1593.29 482.618 -511.678 703.374 
12052001 11018.7 -6603 1542.14 559.479 -486.149 741.186 
12051102 10296.1 -5317.43 1544.29 441.336 -586.095 733.679 
8174.5 3
12060801 10415.2 -6109 1541.67 424.256 -589.468 726.268 
12052001 11370.8 -6994.67 1554.5 717.147 -797.692 1072.67 
12051102 10566.5 -5547.83 1540.83 550.626 -469.256 723.457 
8175 3
12060801 10576 -6384.67 1505.5 345.878 -592.832 686.353 
12052001 11644.2 -7219.83 1605.83 587.814 -484.229 761.579 
12051102 10810.5 -5842 1538.67 524.731 -632.616 821.916 
8175.5 3
12060801 10973.1 -6695.43 1506.43 757.906 -593.057 962.361 
12052001 12080 -7391.57 1607.14 831.743 -327.744 893.987 
12051102 11107.7 -6113 1562.43 567.203 -517.176 767.587 
8176 3
12060801 11356.2 -7031.17 1543 759.968 -666.147 1010.6 
12052001 12369 -7677 1591.67 573.413 -566.327 805.933 
12051102 11410 -6426 1559.67 599.773 -621.032 863.37 
8176.5 3
12060801 11771.6 -7245.86 1554.71 825.854 -426.82 929.629 
12052001 12600.3 -8009.71 1647.14 459.813 -661.46 805.578 
12051102 11786.3 -6672.43 1554.29 748.083 -489.918 894.23 
8177 3
12060801 12161 -7486.5 1557.33 780.418 -482.25 917.397 
12052001 12895.5 -8270.17 1643.67 591.612 -521.949 788.945 
12051102 12078.5 -6900.17 1572 585.6 -456.389 742.441 
8177.5 3
12060801 12390.4 -7708.86 1554 463.492 -449.206 645.454 
12052001 13059 -8566.29 1608.71 330.303 -598.22 683.35 
12051102 12318.3 -7149.86 1578.71 484.416 -504.425 699.359 
8178 3
12060801 12727 -7991.17 1616 684.088 -573.8 892.873 
12052001 13177.3 -8938.17 1614.67 240.515 -755.856 793.199 
12051102 12576.5 -7407.17 1593.83 524.826 -522.987 740.917 
8178.5 3
12060801 12975 -8243 1665 492.063 -499.669 701.282 
12052001 13362.6 -9294.86 1614.43 367.536 -707.719 797.464 
12051102 12846 -7665.43 1614.57 534.722 -512.424 740.612 
8179 3
12060801 13133.7 -8658.83 1681.17 308.091 -807.443 864.225 
12052001 13389.3 -9675 1622.33 51.9649 -738.141 739.968 
12051102 13028.3 -8024.67 1640.83 354.045 -697.55 782.255 
8179.5 3
12060801 13222.6 -9070.29 1642.14 183.309 -848.355 867.934 
12052001 13401.4 -9967.86 1643.14 24.9386 -603.829 604.344 
12051102 13207.9 -8370.57 1578.43 370.152 -713.206 803.539 
8180 3
12060801 13177.7 -9477.67 1599.5 -89.9895 -816.395 821.339 
12052001 13481.5 -10237.8 1635 160.464 -541.034 564.329 
12051102 13241 -8757.5 1570 66.4186 -775.408 778.247 
8180.5 3
12060801 13319.4 -9772.71 1658 285.235 -593.657 658.626 
12052001 13587 -10601.6 1626.43 212.274 -731.867 762.03 
12051102 13258.4 -9066 1573.86 35.0675 -620.724 621.714 
8181 3
12060801 13500.8 -10059.3 1667.33 362.085 -572.094 677.05 
12052001 13652.8 -10829 1620.5 131.404 -453.949 472.585 
12051102 13288.3 -9409.67 1615 59.6901 -685.961 688.554 
8181.5 3
12060801 13695.8 -10259.8 1661.33 400.411 -411.704 574.308 
12052001 13860.2 -10936.2 1613.5 425.736 -220.055 479.244 
12051102 13426 -9743.5 1583.33 282.683 -685.489 741.489 
8182 3
12060801 14131.4 -10522.7 1656 878.216 -530.002 1025.75 
12052001 14002 -11009.9 1613 285.954 -148.57 322.246 
12051102 13641.3 -10123.9 1578.29 434.044 -766.849 881.165 
8182.5 3
12060801 14611.2 -10933.3 1658.67 938.822 -803.56 1235.76 
12052001 13961.8 -11009.3 1613 -78.604 1.02507 78.6107 
12051102 14124.8 -10417 1573.83 946.277 -573.665 1106.59 
8183 3
12060801 14879.1 -11648.9 1658.57 535.952 -1431.05 1528.12 
12052001 14183 -11371.7 1613 442.333 -724.762 849.081 
12051102 14516 -10784.9 1607.43 782.333 -735.714 1073.93 
8183.5 3
12060801 14996 -12456.7 1657.17 236.075 -1631.94 1648.93 
12052001 14661 -11652.7 1613 965.657 -567.581 1120.11 
12051102 14793.2 -11010.3 1643.33 559.933 -455.507 721.811 
8184 3
12060801 15206.7 -12757.4 1647.71 435.36 -621.409 758.741 
12052001 15083.6 -11910.1 1610.86 873.081 -531.976 1022.38 
12051102 15053 -11225 1624.71 536.846 -443.526 696.361 
8184.5 3
12060801 15639 -12749.9 1611.71 842.662 14.7591 842.791 
12052001 15342.1 -12175.7 1635.43 504.038 -517.683 722.53 
12051102 15290 -11509.1 1613.86 461.988 -553.885 721.264 
8185 3
12060801 15967.1 -12961.7 1537.86 638.41 -412.173 759.904 
12052001 15559 -12437.6 1619.86 421.901 -509.45 661.468 
12051102 15528.1 -11783.3 1608.71 463.313 -533.352 706.486 
8185.5 3
12060801 16129.7 -13241.3 1496.83 319.929 -550.431 636.654 
12052001 15875.3 -12674.2 1554.67 622.703 -465.739 777.607 
12051102 15888 -12053.2 1597.83 708.38 -531.262 885.461 
8186 3
12060801 16458.6 -13372.6 1441.43 690.976 -275.71 743.952 
12052001 16232.3 -12834.6 1472.86 749.9 -336.985 822.137 
12051102 16261.6 -12254.3 1542 784.814 -422.519 891.322 
8186.5 3
12060801 16748.3 -13656.3 1387 562.552 -550.902 787.374 
12052001 16485.6 -12995.3 1413.29 491.817 -312.067 582.468 
12051102 16670.1 -12443.9 1445.86 793.343 -368.1 874.58 
8187 3
12060801 17127.3 -13906.7 1355.33 750.589 -495.804 899.559 
12052001 16817 -13226.7 1396 656.294 -458.18 800.407 
12051102 17127 -12742 1359.67 904.668 -590.382 1080.27 
8187.5 3
12060801 17446 -14062 1377.83 650.34 -317.007 723.488 
12052001 17108.7 -13423 1408.17 595.238 -400.68 717.533 
12051102 17466.8 -12982.2 1373.67 693.537 -490.136 849.251 
8188 3
12060801 17662 -14343.9 1359.57 432 -563.714 710.21 
12052001 17354.7 -13635.7 1406.71 492.095 -425.429 650.498 
12051102 17779.9 -13228.4 1430.29 626.048 -492.524 796.565 
8188.5 3
12060801 17916.2 -14541.5 1353.5 509.352 -396.078 645.226 
12052001 17513.3 -13915.2 1422.17 317.874 -560.025 643.95 
12051102 17993.7 -13376.8 1448.17 428.476 -297.404 521.576 
8189 3
12060801 18251.4 -14634 1420.43 688.423 -189.938 714.145 
12052001 17704.7 -14089 1416.43 392.979 -356.947 530.89 
12051102 18202 -13558.9 1464.14 427.789 -373.766 568.071 
8189.5 3
12060801 18620.3 -14892.1 1446.57 693.34 -485.231 846.268 
12052001 17874.3 -14379.7 1432.86 318.743 -546.455 632.622 
12051102 18415.1 -13810.3 1523.14 400.644 -472.61 619.578 
8190 3
12060801 18992.5 -15039.5 1459.83 744.429 -294.714 800.644 
12052001 18008.3 -14505.2 1418.83 268.095 -250.905 367.19 
12051102 18639.2 -13942.8 1515.83 448.048 -265.095 520.598 
8190.5 3
12060801 19339.1 -15156.3 1460.71 677.037 -228.097 714.428 
12052001 18284.9 -14591.4 1505.29 540.086 -168.48 565.754 
12051102 18815.3 -14114.3 1516.29 343.983 -334.868 480.063 
8191 3
12060801 19603 -15272 1458.83 537.387 -235.671 586.793 
12052001 18572.3 -14774.3 1537 585.491 -372.515 693.95 
12051102 18990 -14297.7 1562.33 355.834 -373.485 515.857 
8191.5 3
12060801 19883.3 -15345.3 1459.67 601.574 -157.368 621.816 
12052001 18877.8 -14857.5 1538.83 655.579 -178.469 679.438 
12051102 19191 -14345.8 1610.83 431.33 -103.362 443.542 
8192 3
12060801 20114.5 -15509.3 1497.33 459.576 -326.044 563.484 
12052001 19207.5 -15008 1523.67 655.401 -299.205 720.468 
12051102 19373.3 -14375.5 1626.33 362.492 -58.9795 367.259 
8192.5 3
12060801 20347.6 -16085 1665.71 450.815 -1113.48 1201.27 
12052001 19546.3 -15126.4 1523 655.292 -229.069 694.175 
12051102 19554.4 -14421 1588.14 350.281 -88.0077 361.168 
8193 3
12060801 20415 -15958.2 1812.33 133.787 251.653 285.006 
12052001 19781.5 -15162.5 1528.17 466.695 -71.5703 472.151 
12051102 19833.8 -14573.8 1574.83 554.375 -303.241 631.891 
8193.5 3
12060801 20459.1 -15962.3 1958.71 89.5393 -8.35507 89.9282 
12052001 20011.1 -15170.7 1562.29 465.807 -16.6618 466.105 
12051102 19973.6 -14727 1569 283.444 -310.683 420.553 
8194 3
12060801 20407 -15951 2002 -101.445 21.9566 103.794 
12052001 20403.2 -15201.2 1564.5 762.692 -59.2459 764.99 
12051102 20185.3 -14706.2 1565.33 411.988 40.5318 413.977 
8194.5 3
12060801 20489 -15787.6 2047.14 163.673 326.205 364.963 
12052001 20657.9 -15269.7 1556.14 508.364 -136.822 526.454 
12051102 20563.1 -14823 1558.57 754.111 -233.2 789.345 
8195 2
12052001 21095 -15422.7 1547.67 905.058 -316.672 958.859 
12051102 20904.3 -14941.7 1553.67 706.399 -245.687 747.904 
8195.5 2
12052001 21371.9 -15923.3 1527.57 552.609 -999.24 1141.87 
12051102 21400.9 -15208.1 1518.29 991.065 -531.889 1124.77 
8196 2
12052001 21874 -16151.7 1502.83 986.528 -448.686 1083.77 
12051102 21808.8 -15407.2 1491.33 801.525 -391.009 891.813 
8196.5 2
12052001 22536 -16563.3 1504.57 1353.78 -841.757 1594.14 
12051102 22132.1 -15677 1472.71 661.165 -551.806 861.179 
8197 2
12052001 22826.2 -16745.8 1571.83 582.664 -366.561 688.378 
12051102 22522.5 -15875.5 1548.5 783.85 -398.594 879.374 
8197.5 2
12052001 22932.5 -16753.2 1616 220.609 -15.2144 221.133 
12051102 22852 -16035.8 1560.5 683.61 -332.642 760.245 
8198 2
12052001 23358.3 -16680.4 1624.71 784.136 133.956 795.495 
12051102 23259.9 -15974.3 1605.14 751.118 113.347 759.622 
8198.5 2
12052001 23784 -16839.8 1637.83 894.358 -334.884 954.999 
12051102 23616.7 -16128.8 1629.83 749.6 -324.68 816.895 
8199 2
12052001 24019 -16806.3 1639.14 490.605 70.0368 495.579 
12051102 23996.6 -16170.6 1603.86 793.121 -87.1359 797.893 
8199.5 2
12052001 24268 -16699 1634.86 463.687 199.787 504.897 
12051102 24374.6 -16130 1598.29 703.911 75.552 707.954 
8200 2
12052001 24658.5 -16711 1610.83 787.298 -24.1935 787.67 
12051102 24539.7 -16128.7 1678.33 332.853 2.68817 332.864 
8200.5 2
12052001 25100.2 -16914.9 1570 903.374 -416.922 994.942 
12051102 24812.9 -16188.5 1672.25 558.708 -122.359 571.95 
8201 2
12052001 25578.8 -17045.7 1531.5 932.911 -254.955 967.122 
12051102 25182.7 -16324.7 1618.5 720.841 -265.432 768.158 
8201.5 2
12052001 25973.9 -17171.7 1529.14 849.514 -271.07 891.713 
12051102 25596.7 -16323.9 1544.71 890.425 1.74091 890.427 
8202 2
12052001 26276.8 -16975.8 1594.75 466.707 301.948 555.867 
12051102 26258.5 -16433.5 1497.75 1019.7 -168.941 1033.6 
8202.5 2
12052001 26700.5 -17365.2 1571.33 1051.49 -966.294 1428.06 
12051102 26652.3 -16554.3 1507.17 977.254 -299.835 1022.22 
8203 2
12052001 27081.4 -17891.3 1559.29 796.922 -1100.67 1358.88 
12051102 26930.1 -16711.6 1491.29 581.191 -328.95 667.826 
8203.5 2
12052001 27349.5 -18031.3 1575.17 538.296 -281.22 607.328 
12051102 27327.8 -16949 1688.17 798.575 -476.764 930.068 
8204 2
12052001 27802.7 -18172.3 1592.14 946.168 -294.264 990.871 
12051102 27650 -17195.3 1700.14 672.582 -514.166 846.601 
8204.5 2
12052001 28284.6 -18087.9 1623.29 956.066 167.517 970.631 
12051102 27962 -17458.7 1659.71 619.048 -522.676 810.191 
8205 2
12052001 28728.9 -18002 1655.86 888.571 171.714 905.011 
12051102 28246 -17673.9 1659.14 568 -430.286 712.58 
8205.5 2
12052001 29136.6 -18157 1638.43 793.218 -301.556 848.606 
12051102 28550.1 -17955.6 1648 591.718 -548.082 806.551 
8206 2
12052001 29669.4 -18793.6 1598.14 1055.16 -1260.54 1643.87 
12051102 28860.7 -18207.7 1614.71 614.993 -499.293 792.155 
8206.5 2
12052001 30343.9 -19410.6 1554.29 1330.23 -1216.96 1802.92 
12051102 29187.6 -18320.4 1544.43 644.689 -222.316 681.944 
8207 2
12052001 30559.7 -19341.4 1404 420.774 134.781 441.834 
12051102 29593.9 -18533.9 1485 791.98 -416.04 894.607 
8207.5 2
12052001 31087.4 -19457.9 1329.43 1032.71 -227.845 1057.54 
12051102 30009.6 -18721.1 1393.86 813.531 -366.508 892.278 
8208 2
12052001 31585.4 -19700.4 1365 1012.2 -493.031 1125.89 
12051102 30443.3 -18862.4 1313.29 881.533 -287.166 927.127 
8208.5 2
12052001 32124.6 -19921.3 1463.57 1084.79 -444.381 1172.29 
12051102 30771.3 -18935.3 1247.43 659.96 -146.594 676.045 
8209 2
12052001 32620.4 -20085.4 1446.14 962.829 -318.724 1014.21 
12051102 31252.9 -19192.6 1261.57 935.09 -499.584 1060.18 
8209.5 2
12052001 32973.7 -20191.6 1443.14 713.709 -214.43 745.225 
12051102 31866.9 -19296 1326.43 1240.4 -208.947 1257.88 
8210 2
12052001 33249.7 -20417.4 1434.29 567.901 -464.727 733.814 
12051102 32251.6 -19671.4 1431.29 791.593 -772.487 1106.05 
8210.5 2
12052001 33642.1 -20625.4 1428.43 767.962 -407.045 869.167 
12051102 32648.9 -20001.6 1500.57 777.467 -646.072 1010.87 
8211 2
12052001 33956 -20772 1442.67 662.146 -309.222 730.791 
12051102 32983.8 -20194.8 1559.67 706.701 -407.726 815.884 
8211.5 2
12052001 34278.7 -20936.7 1471.14 691.037 -352.707 775.844 
12051102 33435.9 -20367.1 1570.86 967.931 -368.971 1035.87 
8212 2
12052001 34626.1 -21216.7 1475.57 678.571 -546.875 871.511 
12051102 33855.3 -20531.4 1554 819.196 -320.871 879.796 
8212.5 2
12052001 34877.9 -21420.3 1549.57 487.818 -394.518 627.385 
12051102 34247.7 -20637.1 1564.14 760.52 -204.873 787.632 
8213 2
12052001 35210.1 -21421 1550.14 685.125 -1.47275 685.127 
12051102 34652.3 -20807.6 1533 834.168 -351.399 905.162 
8213.5 2
12052001 35753.7 -21515.3 1536 1043.32 -180.971 1058.9 
12051102 35158.1 -20931.3 1531.14 970.935 -237.455 999.55 
8214 2
12052001 36292 -21463.1 1634.86 1055.46 102.241 1060.4 
12051102 35614.7 -21031.9 1506.71 895.238 -197.199 916.7 
8214.5 2
12052001 36624.1 -21575.7 1640 648.717 -219.866 684.963 
12051102 36101.3 -21258.1 1544 950.335 -441.964 1048.08 
8215 2
12052001 37027.7 -21738.7 1676.83 835.453 -337.376 901.002 
12051102 36607.8 -21286.3 1623.33 1048.75 -58.3654 1050.38 
8215.5 2
12052001 37420.4 -21782.3 1691.29 804.84 -89.3833 809.788 
12051102 37054.6 -21280.1 1630.14 915.447 12.6854 915.535 
8216 2
12052001 37838.7 -21840.1 1703.86 804.396 -111.264 812.054 
12051102 37565.4 -21291.4 1687.29 982.418 -21.7033 982.657 
8216.5 2
12052001 38226.5 -21909.3 1729.33 772.482 -137.83 784.681 
12051102 38023.3 -21275.7 1704.33 912.161 31.3982 912.701 
8217 2
12052001 38673.7 -21952.4 1762.14 916.423 -88.3099 920.668 
12051102 38423.7 -21262.3 1749.14 820.453 27.42 820.911 
8217.5 2
12052001 39003.8 -22058.8 1788.5 682.064 -219.845 716.619 
12051102 38799.3 -21236.3 1722.83 776.072 53.6206 777.923 
8218 2
12052001 39396.1 -22185.6 1790 815.612 -263.489 857.117 
12051102 39265.3 -21192.3 1724.43 968.716 91.5751 973.035 
8218.5 2
12052001 39772.3 -22454 1740.86 724.745 -517.203 890.368 
12051102 39665.7 -21136.9 1668.14 771.539 106.799 778.895 
8219 2
12052001 40211.6 -22743.9 1668.57 869.873 -573.975 1042.17 
12051102 40018 -21212.7 1615.29 697.595 -150.212 713.585 
8219.5 2
12052001 40719 -22811.9 1615.57 962.863 -129.032 971.47 
12051102 40500.6 -21493.9 1594.71 915.695 -533.478 1059.76 
8220 2
12052001 41231.5 -22864.3 1626.33 1061.08 -108.646 1066.62 
12051102 41028.2 -21919 1601.67 1092.33 -880.213 1402.84 
8220.5 2
12052001 41652.9 -22907.1 1612.86 885.204 -89.936 889.761 
12051102 41601.9 -22061.9 1613.14 1205.23 -300.12 1242.04 
8221 2
12052001 42077.1 -23109.1 1576.14 815.934 -388.462 903.687 
12051102 42124.7 -22193.7 1594 1005.49 -253.571 1036.98 
8221.5 2
12052001 42633.6 -23179.1 1546.86 1063.92 -133.843 1072.3 
12051102 42470.7 -22340.9 1574.14 661.568 -281.344 718.906 
8222 2
12052001 43214.1 -23276.7 1500.29 1154.22 -193.979 1170.4 
12051102 42929.3 -22481.1 1529.14 911.673 -278.898 953.379 
8222.5 2
12052001 43633.9 -23509.6 1549.14 878.063 -487.149 1004.15 
12051102 43370.6 -22663.7 1529 923.192 -381.949 999.084 
8223 2
12052001 44151.9 -23649 1624.88 1017.72 -273.926 1053.94 
12051102 44005.4 -22877.6 1569.88 1247.16 -420.257 1316.06 
8223.5 2
12052001 44555.9 -23870.7 1687.57 804.745 -441.662 917.976 
12051102 44637.4 -23027 1583.14 1259.07 -297.56 1293.75 
8224 2
12052001 44973.3 -23986 1695 853.637 -235.758 885.595 
12051102 45021.7 -23294.6 1652.86 785.86 -547.181 957.592 
8224.5 2
12052001 45357.6 -24112.7 1695.86 781.069 -257.549 822.435 
12051102 45459.7 -23461 1630.86 890.244 -338.269 952.345 
8225 2
12052001 45754.6 -24259.1 1695.14 760.536 -280.515 810.62 
12051102 45941.3 -23488.3 1666.14 922.551 -52.2715 924.03 
8225.5 2
12052001 46255 -24332.9 1717.14 981.232 -144.538 991.821 
12051102 46260.7 -23442.9 1711.71 626.331 89.0756 632.633 
8226 2
12052001 46623.7 -24021 1752.5 774.51 655.162 1014.45 
12051102 46444.2 -23429.8 1722.67 385.404 27.3609 386.374 
8226.5 2
12052001 46881.9 -24196.9 1765.57 561.284 -382.298 679.111 
12051102 46640.1 -23501.6 1694.29 426.035 -155.952 453.682 
8227 2
12052001 47285.3 -24393.6 1751 795.717 -387.997 885.272 
12051102 46905.3 -23678.1 1657.57 522.964 -348.267 628.316 
8227.5 2
12052001 47449.1 -24314.7 1753 319.41 153.718 354.474 
12051102 47185.7 -23856.1 1643 546.644 -346.979 647.468 
