# Supplementary material for: Intrinsic group behaviour II: On the dependence of triad spatial dynamics on social and personal features; and on the effect of social interaction on small group dynamics
Source: PLoS One. 2019 Dec 3;14(12):e0225704. doi: 10.1371/journal.pone.0225704 (PMC6890182; doi:10.1371/journal.pone.0225704)
Supplement: S4 Data Set — (ZIP) [file pone.0225704.s004.zip › set_3_nint/group_traj_triad_noint/traj_3_0217_6.dat]

3 12001100 12000903 12000800 0 0 0 1 0 1 0 10 10 10 1660.48 1705.96 1572.67 
7808.5 1
12000800 -14275.5 13383.8 1423 0 0 0 
7809 1
12000800 -14077.7 13155.4 1272.43 580.017 -669.564 885.853 
7809.5 2
12000903 -13674 13460.7 1400.33 0 0 0 
12000800 -13482 12742.4 1305.75 1213.27 -841.25 1476.39 
7810 2
12000903 -13540.4 13167.4 1312.29 395.182 -867.568 953.333 
12000800 -13072.1 12287.3 1345.57 814.825 -904.75 1217.58 
7810.5 3
12001100 -12048 12535 1355 0 0 0 
12000903 -13068 12500.9 1383.25 974.08 -1374.34 1684.53 
12000800 -12818.2 11743.8 1324.38 523.49 -1120.69 1236.93 
7811 3
12001100 -11939.9 12357.9 1213.75 375.434 -615.017 720.553 
12000903 -12599.8 12059.5 1395.5 907.461 -855.378 1247.06 
12000800 -12657.1 11059.5 1383.12 312.258 -1326.07 1362.33 
7811.5 3
12001100 -11764.6 11917.6 1256.12 347.718 -873.512 940.176 
12000903 -12233.4 11654.9 1411.25 726.935 -802.827 1083.04 
12000800 -12469.8 10474.9 1377.25 371.776 -1159.97 1218.09 
7812 3
12001100 -11404.4 11492.2 1277.75 726.31 -857.611 1123.84 
12000903 -11890.4 11254 1415.12 691.532 -808.216 1063.69 
12000800 -12232.9 10100.6 1314.75 477.571 -754.536 892.972 
7812.5 3
12001100 -10993.9 11033.2 1264.12 817.729 -914.343 1226.66 
12000903 -11534.9 10743.4 1409.5 708.167 -1017.18 1239.42 
12000800 -11928.8 9782.12 1386.75 605.827 -634.462 877.25 
7813 3
12001100 -10578.2 10530.4 1321.62 811.768 -982.178 1274.22 
12000903 -11184.8 10218.4 1420.62 683.838 -1025.39 1232.5 
12000800 -11494.2 9406.88 1342.62 848.633 -732.91 1121.31 
7813.5 3
12001100 -10236.5 10159.6 1382.75 676.733 -734.158 998.477 
12000903 -10888.9 9842.12 1406.62 585.891 -745.05 947.822 
12000800 -10992.9 9012.25 1429.12 992.822 -781.436 1263.46 
7814 3
12001100 -9884.71 9823.14 1371.86 728.335 -696.65 1007.87 
12000903 -10452.4 9522.57 1483.14 903.616 -661.602 1119.93 
12000800 -10547.9 8626 1489.29 921.362 -799.689 1220 
7814.5 3
12001100 -9430.62 9485.75 1343.88 928.608 -689.965 1156.88 
12000903 -10076.2 9147.88 1475.25 769.281 -766.25 1085.79 
12000800 -10060.5 8257.88 1412.5 996.64 -752.812 1249.01 
7815 3
12001100 -9065.75 9219.75 1379.12 692.362 -504.744 856.815 
12000903 -9670.12 8809.62 1462.62 770.636 -641.841 1002.92 
12000800 -9686.25 7964.38 1373.88 710.152 -556.926 902.487 
7815.5 3
12001100 -8715.43 8943.86 1435.43 717.872 -565.354 913.764 
12000903 -9291 8487.86 1454.57 776.895 -659.36 1018.98 
12000800 -9418.14 7586.14 1278.57 549.4 -775.066 950.035 
7816 3
12001100 -8283.62 8690.25 1379.5 909.06 -533.91 1054.25 
12000903 -8869.12 8152.88 1518.75 888.158 -705.226 1134.09 
12000800 -9075.25 7321.12 1347.75 721.88 -557.932 912.359 
7816.5 3
12001100 -7861.12 8377.12 1408 804.762 -596.429 1001.68 
12000903 -8472.25 7857.12 1497.62 755.952 -563.333 942.766 
12000800 -8592.75 6965 1419 919.048 -678.333 1142.27 
7817 3
12001100 -7496 8077.12 1494.75 731.713 -601.202 947.021 
12000903 -8183.75 7571.38 1441 578.156 -572.645 813.749 
12000800 -8235.62 6768.5 1256.25 715.681 -393.788 816.865 
7817.5 3
12001100 -7093.62 7801.62 1523.38 809.608 -554.326 981.194 
12000903 -7708 7356.88 1445.75 957.243 -431.59 1050.04 
12000800 -7661.12 6690.5 1298.75 1155.94 -156.942 1166.54 
7818 3
12001100 -6459.62 7369.5 1465.5 1257.94 -857.391 1522.34 
12000903 -7238.62 7254.62 1368.88 931.3 -202.877 953.141 
12000800 -7087.12 6491.75 1342.75 1138.89 -394.345 1205.23 
7818.5 3
12001100 -6012.25 7217.75 1381.12 863.658 -292.954 911.991 
12000903 -6934.12 7053.75 1481.62 587.838 -387.79 704.226 
12000800 -6232.62 6160.62 1364 1649.61 -639.237 1769.14 
7819 3
12001100 -5457.75 7084 1358.38 1080.9 -260.721 1111.9 
12000903 -6564 6731.5 1381 721.491 -628.168 956.632 
12000800 -5844.38 5938.5 1387.38 756.823 -432.992 871.93 
7819.5 3
12001100 -4957.43 7011.86 1362.43 1080.61 -155.816 1091.78 
12000903 -6184.71 6537.14 1466 819.192 -419.778 920.483 
12000800 -5051.43 5966.43 1389.57 1712.63 60.3209 1713.69 
7820 3
12001100 -4481.38 6860.75 1419.38 975.52 -309.646 1023.48 
12000903 -5810.62 6436.62 1296.75 766.576 -205.979 793.767 
12000800 -4721.12 5836 1382.62 676.852 -267.272 727.71 
7820.5 3
12001100 -4074.75 6715.25 1427.62 795.744 -284.736 845.152 
12000903 -4989.62 6332.5 1293.75 1606.65 -203.767 1619.52 
12000800 -4354.5 5567.62 1441.38 717.466 -525.196 889.15 
7821 3
12001100 -3583.38 6611.25 1447.38 976.889 -206.759 998.529 
12000903 -4266 6260.75 1504.38 1438.62 -142.644 1445.67 
12000800 -3905.62 5241.88 1511 892.396 -647.614 1102.62 
7821.5 3
12001100 -3082.25 6603.25 1484.38 960.01 -15.3257 960.132 
12000903 -3707.62 6050.38 1626.62 1069.68 -403.017 1143.09 
12000800 -3408.38 5006.88 1555.25 952.586 -450.192 1053.61 
7822 3
12001100 -2585.57 6558.43 1503.57 987.433 -89.1082 991.445 
12000903 -3060.86 5902.14 1666.14 1285.82 -294.696 1319.16 
12000800 -2899.71 4778.43 1610 1011.25 -454.168 1108.56 
7822.5 3
12001100 -2140.38 6436 1530.62 904.871 -248.839 938.462 
12000903 -2587.5 5726.88 1672.75 962.108 -356.235 1025.94 
12000800 -2434.75 4623.5 1670.75 945.049 -314.895 996.131 
7823 3
12001100 -1702.38 6288.12 1529.25 870.775 -293.986 919.063 
12000903 -2148.38 5548.25 1710.62 873.012 -355.119 942.475 
12000800 -2007.38 4499 1655.75 849.652 -247.515 884.97 
7823.5 3
12001100 -1227.14 6130.14 1543.86 975.836 -324.399 1028.34 
12000903 -1622.57 5408.57 1761.57 1079.68 -286.814 1117.13 
12000800 -1602.71 4301.86 1652.71 830.925 -404.811 924.288 
7824 3
12001100 -728.625 5872.62 1569 1032.13 -533.163 1161.7 
12000903 -984.875 5117 1742.75 1320.28 -603.668 1451.74 
12000800 -1197.38 4118.12 1714.75 839.212 -380.398 921.401 
7824.5 3
12001100 -189.143 5566.57 1557.43 1064.07 -603.656 1223.37 
12000903 -576.143 4994.71 1721.86 806.178 -241.195 841.485 
12000800 -828 3893.57 1703.43 728.55 -442.906 852.615 
7825 3
12001100 300.5 5345.38 1544.12 956.334 -432.024 1049.39 
12000903 -56.125 4760.88 1722.5 1015.66 -456.717 1113.62 
12000800 -391.5 3700 1668 852.539 -378.069 932.609 
7825.5 3
12001100 889.125 5072 1567.12 1138.54 -528.772 1255.34 
12000903 531.125 4433.62 1722.88 1135.88 -632.979 1300.34 
12000800 187.625 3589 1663.12 1120.16 -214.7 1140.55 
7826 3
12001100 1395.86 4850.14 1571.14 1025.77 -449.104 1119.78 
12000903 1153.57 4099 1685.43 1260.01 -677.379 1430.55 
12000800 742.714 3458.14 1708.71 1123.66 -264.893 1154.46 
7826.5 3
12001100 1926 4540 1528.29 1127.96 -659.878 1306.81 
12000903 1638.86 3839.14 1674 1032.52 -552.888 1171.23 
12000800 1232.29 3319.43 1771.71 1041.64 -295.137 1082.65 
7827 3
12001100 2393.88 4231.62 1510.38 903.234 -595.319 1081.77 
12000903 1975.62 3672.5 1699.12 650.131 -321.704 725.372 
12000800 1645.75 3094.25 1750.75 798.194 -434.708 908.892 
7827.5 3
12001100 2835.29 3902.86 1506.14 897.176 -668.227 1118.68 
12000903 2365.43 3481.71 1696.14 792.284 -387.776 882.09 
12000800 2017.14 2862.29 1713.29 754.864 -471.472 890.003 
7828 3
12001100 3253.62 3608.12 1494.62 836.679 -589.464 1023.47 
12000903 2818.38 3201.5 1665.62 905.893 -560.429 1065.23 
12000800 2410.25 2587.25 1704.25 786.214 -550.071 959.537 
7828.5 3
12001100 3627.86 3282.29 1497.14 749.964 -652.985 994.402 
12000903 3267.29 2860 1644.43 899.621 -684.369 1130.34 
12000800 2812.14 2325.86 1686.71 805.397 -523.833 960.763 
7829 3
12001100 4142.62 2923.5 1471.62 1042.04 -726.287 1270.17 
12000903 3665.88 2514.38 1626.5 806.861 -699.646 1067.96 
12000800 3257.88 1965.62 1607.5 902.292 -729.215 1160.12 
7829.5 3
12001100 4562.75 2518.75 1435.38 830.287 -799.901 1152.92 
12000903 4191 2076.75 1599.25 1037.8 -864.872 1350.93 
12000800 3753.88 1613.12 1535.12 980.237 -696.64 1202.57 
7830 3
12001100 5146.12 2080.38 1421.75 1157.49 -869.792 1447.87 
12000903 4656.75 1744.88 1667.75 924.107 -658.482 1134.71 
12000800 4280 1197.88 1516.88 1043.9 -823.909 1329.87 
7830.5 3
12001100 5685.12 1857.88 1484.5 1075.85 -444.112 1163.91 
12000903 5174.88 1448.75 1646.88 1034.18 -591.068 1191.17 
12000800 4984.62 799.375 1547.88 1406.44 -795.409 1615.78 
7831 3
12001100 6124.29 1559.29 1479.86 896.246 -609.366 1083.78 
12000903 5634.43 1063.43 1641.14 937.864 -786.37 1223.91 
12000800 5395.57 457.143 1539 838.666 -698.433 1091.41 
7831.5 3
12001100 6485.12 1177 1512.38 715.951 -758.503 1043.03 
12000903 6025.38 760.875 1643.25 775.687 -600.305 980.845 
12000800 5775.75 136 1605.5 754.323 -637.188 987.427 
7832 3
12001100 6922.71 830.857 1515.29 896.699 -709.309 1143.32 
12000903 6491.43 361.714 1609 955.028 -817.952 1257.43 
12000800 6136.71 -231.143 1588.57 739.681 -752.342 1055.06 
7832.5 3
12001100 7374.62 329.375 1545.62 870.734 -966.247 1300.7 
12000903 6981.38 -179.125 1604.88 944.02 -1042.08 1406.1 
12000800 6577.12 -691.375 1633.25 848.576 -886.767 1227.37 
7833 3
12001100 7826.29 -146.857 1564 863.596 -910.578 1254.97 
12000903 7297.86 -557.429 1664.14 605.128 -723.334 943.076 
12000800 7061.71 -1141 1659.43 926.557 -859.704 1263.96 
7833.5 3
12001100 8245.86 -545.857 1533.57 894.609 -850.746 1234.54 
12000903 7586.86 -888.571 1677.57 616.205 -706.062 937.14 
12000800 7445.71 -1648.29 1717 818.763 -1081.63 1356.58 
7834 3
12001100 8688.75 -975.5 1558.25 870.123 -844.092 1212.27 
12000903 8040.38 -1165.62 1674.5 890.998 -544.31 1044.1 
12000800 7937.88 -2186.88 1726.75 966.917 -1058.13 1433.38 
7834.5 3
12001100 9026.71 -1390.57 1574.57 695.4 -854.056 1101.36 
12000903 8430.57 -1530.14 1676.57 802.873 -750.037 1098.71 
12000800 8337.71 -2530.71 1750.14 822.715 -707.488 1085.08 
7835 3
12001100 9473.38 -1760.62 1588.38 891.538 -738.63 1157.76 
12000903 8943.12 -2170.88 1707.25 1023.06 -1278.91 1637.76 
12000800 8694.5 -2835.75 1763 712.147 -608.854 936.94 
7835.5 3
12001100 9957.5 -2179.38 1584.5 923.903 -799.141 1221.57 
12000903 9448.25 -2567.25 1720.38 963.979 -756.441 1225.34 
12000800 9123.38 -3196 1781.88 818.464 -687.5 1068.9 
7836 3
12001100 10323.3 -2531.57 1589.57 735.987 -708.645 1021.69 
12000903 9815.29 -2858.86 1717.43 738.502 -586.735 943.209 
12000800 9575.14 -3472.86 1739.43 908.99 -557.057 1066.1 
7836.5 3
12001100 10738.5 -2875.12 1560.75 820.582 -678.96 1065.05 
12000903 10230.8 -3233.5 1713.62 821.076 -740.401 1105.6 
12000800 9974.62 -3877.75 1675.88 789.49 -800.184 1124.09 
7837 3
12001100 11142.1 -3283 1529.86 835.699 -844.462 1188.07 
12000903 10645.6 -3584.57 1681 858.844 -726.856 1125.14 
12000800 10331.9 -4215.86 1631.71 739.611 -700.015 1018.35 
7837.5 3
12001100 11520.4 -3672.25 1526.38 765.652 -787.955 1098.68 
12000903 10970.2 -3957 1653.25 657.244 -753.904 1000.17 
12000800 10742.4 -4675.5 1606.62 831.008 -930.451 1247.52 
7838 3
12001100 11848.1 -4083.43 1504.86 646.485 -811.003 1037.14 
12000903 11354.1 -4357.57 1643.29 757.185 -790.082 1094.33 
12000800 11159.6 -5073.86 1653.14 822.873 -785.714 1137.75 
7838.5 3
12001100 12234.9 -4623.75 1497.25 764.293 -1067.83 1313.16 
12000903 11760.1 -4868.88 1651.88 802.336 -1010.48 1290.28 
12000800 11566.5 -5477 1656.5 804.207 -796.725 1132.04 
7839 3
12001100 12674.7 -5106.71 1494.86 826.766 -907.828 1227.88 
12000903 12159.9 -5379.14 1659.14 751.376 -959.15 1218.42 
12000800 12001.1 -6051 1665.29 816.998 -1078.95 1353.37 
7839.5 3
12001100 13063.3 -5508.57 1537.57 859.671 -889.064 1236.72 
12000903 12544.6 -5858.14 1678 851.138 -1059.73 1359.22 
12000800 12461.3 -6487 1728.14 1018.02 -964.602 1402.43 
7840 3
12001100 13399.9 -5932.38 1557 693.999 -873.822 1115.88 
12000903 12929.1 -6257 1707.38 792.894 -822.386 1142.37 
12000800 12847.4 -6839.12 1723.12 796.06 -726.031 1077.42 
7840.5 3
12001100 13802.4 -6398.5 1542.38 760.87 -881.144 1164.19 
12000903 13305.2 -6710 1695.12 711.011 -856.333 1113.03 
12000800 13161 -7278.75 1710.12 592.864 -831.049 1020.85 
7841 3
12001100 14151 -6807.88 1518.38 665.315 -781.25 1026.16 
12000903 13673.1 -7094.75 1675.25 702.052 -734.256 1015.88 
12000800 13568.1 -7724.38 1710.38 776.956 -850.429 1151.91 
7841.5 3
12001100 14557.7 -7142.14 1485.71 849.09 -697.845 1099.06 
12000903 14079 -7450.29 1661.71 847.338 -742.246 1126.46 
12000800 13965 -8059.14 1680.14 828.549 -698.889 1083.95 
7842 3
12001100 15016.1 -7584.88 1486.25 951.06 -918.531 1322.2 
12000903 14527 -7901.5 1642 929.461 -936.129 1319.18 
12000800 14322.8 -8473.62 1680.88 742.22 -859.921 1135.94 
7842.5 3
12001100 15438.1 -8029.12 1548.12 802.281 -844.582 1164.89 
12000903 14962.2 -8403 1665.25 827.471 -953.422 1262.43 
12000800 14720.9 -8878.62 1684.75 756.892 -769.962 1079.69 
7843 3
12001100 15749.1 -8417.14 1571.86 628.319 -783.874 1004.61 
12000903 15332.3 -8745.14 1707.29 747.547 -691.198 1018.13 
12000800 15122.3 -9225.57 1724.86 810.931 -700.902 1071.85 
7843.5 3
12001100 16113.1 -8849.5 1604.5 766.278 -910.226 1189.83 
12000903 15651.9 -9108 1734.88 672.82 -763.91 1017.96 
12000800 15502.4 -9696 1724 800.188 -990.376 1273.24 
7844 3
12001100 16480.2 -9207.5 1611.38 704.655 -687.14 984.225 
12000903 16013.1 -9548 1773.5 693.378 -844.53 1092.7 
12000800 15921.6 -10126 1734 804.702 -825.336 1152.7 
7844.5 3
12001100 16827.5 -9663.88 1620.38 683.563 -898.376 1128.87 
12000903 16358.6 -9995.88 1752.88 680.118 -881.644 1113.49 
12000800 16341.8 -10646.6 1722.88 827.018 -1024.85 1316.92 
7845 3
12001100 17166 -10177.7 1612.57 671.627 -1019.52 1220.86 
12000903 16778.7 -10479.9 1723.71 833.51 -960.282 1271.57 
12000800 16683.7 -11149.7 1715.71 678.501 -998.193 1206.96 
7845.5 3
12001100 17390.8 -10492.1 1640.25 457.739 -640.348 787.128 
12000903 17071.6 -10872.4 1697.5 596.559 -799.425 997.479 
12000800 17080 -11661.2 1747.38 807.099 -1041.82 1317.88 
7846 3
12001100 17607.7 -10824.1 1656.57 441.882 -676.207 807.785 
12000903 17385.6 -11256.4 1692.57 639.402 -782.187 1010.27 
12000800 17567.6 -12000.1 1702.86 993.017 -690.209 1209.33 
7846.5 3
12001100 17596.9 -10985 1684 -22.1662 -328.951 329.697 
12000903 17609.9 -11693.2 1694.38 458.699 -893.295 1004.18 
12000800 18093.9 -12503.6 1665.88 1076.29 -1029.62 1489.46 
7847 3
12001100 17166.6 -10886.3 1692 -853.777 195.862 875.955 
12000903 18105 -12023.1 1700.14 982.391 -654.549 1180.48 
12000800 18760 -12882.3 1644.29 1321.68 -751.311 1520.3 
7847.5 3
12001100 17012.9 -11078.5 1656.12 -300.188 -375.419 480.679 
12000903 19066.4 -12465.2 1735.88 1877.69 -863.491 2066.72 
12000800 19237.4 -13227.9 1658.25 932.373 -674.979 1151.05 
7848 3
12001100 16867.2 -11405.9 1633.88 -278.975 -627.155 686.404 
12000903 19547.2 -12854.2 1733.5 921.216 -745.211 1184.9 
12000800 19713.4 -13537.6 1672.62 911.877 -593.391 1087.95 
7848.5 3
12001100 16546.3 -11647 1609.29 -665.901 -500.259 832.877 
12000903 19924.6 -13205.1 1746.14 782.825 -727.993 1069.01 
12000800 20080.3 -13850.1 1709.71 761.226 -648.377 999.929 
7849 3
12001100 16207.1 -11899.8 1599.12 -679.681 -506.513 847.656 
12000903 20430.6 -13504.9 1697.88 1014.14 -600.666 1178.67 
12000800 20527.8 -14132.1 1684.75 896.722 -565.094 1059.93 
7849.5 3
12001100 15854.7 -12086.6 1603.57 -700.618 -371.414 792.978 
12000903 20941.9 -13777.1 1681.14 1016.37 -541.288 1151.52 
12000800 20991.7 -14361.1 1659.57 922.394 -455.304 1028.65 
7850 3
12001100 15527.3 -12245.7 1583.86 -679.312 -330.172 755.3 
12000903 21360 -13947.6 1678.71 867.516 -353.586 936.807 
12000800 21457.1 -14507.6 1640.43 965.619 -303.794 1012.28 
7850.5 3
12001100 15250.5 -12400.5 1510.38 -544.854 -304.696 624.264 
12000903 21870.8 -14134.5 1652.12 1005.41 -367.97 1070.63 
12000800 22008.2 -14776.5 1607.62 1084.86 -529.387 1207.13 
7851 3
12001100 15112.9 -12523.4 1449.57 -273.644 -244.391 366.889 
12000903 22387.6 -14313.7 1655.43 1027.48 -356.291 1087.5 
12000800 22632.7 -15005.4 1580.29 1241.48 -455.126 1322.28 
7851.5 3
12001100 14909 -12786 1410.88 -422.064 -543.626 688.235 
12000903 22976.5 -14528.5 1626.25 1219.31 -444.691 1297.87 
12000800 23211.2 -15169.9 1651.25 1197.8 -340.469 1245.25 
7852 3
12001100 14694 -13003.4 1390.86 -424.901 -429.701 604.304 
12000903 23603.6 -14722.1 1633.29 1239.27 -382.693 1297.02 
12000800 23782.1 -15304.4 1687.86 1128.25 -265.916 1159.16 
7852.5 3
12001100 14391.4 -13159.9 1387.75 -585.348 -302.604 658.94 
12000903 24272.1 -14833.5 1615.75 1293.14 -215.391 1310.96 
12000800 24304 -15359.4 1666.25 1009.39 -106.279 1014.97 
7853 3
12001100 14114.1 -13156.7 1401.57 -562.337 6.41118 562.374 
12000903 24662.1 -14949.6 1650.14 791.111 -235.439 825.402 
12000800 24953.1 -15446.3 1698.29 1316.72 -176.289 1328.47 
7853.5 3
12001100 13999.8 -13395.6 1430.12 -236.838 -494.639 548.416 
12000903 25095.5 -15103.4 1672 897.22 -318.434 952.052 
12000800 25246.4 -15642.9 1738.88 607.106 -407.017 730.918 
7854 3
12001100 13838.9 -13709.5 1414.5 -304.112 -593.336 666.732 
12000903 25672.2 -15479.9 1705.75 1090.26 -711.72 1302.01 
12000800 25760.5 -16095.4 1680.5 971.881 -855.388 1294.7 
7854.5 3
12001100 13703.1 -13975.6 1413.57 -275.878 -540.796 607.099 
12000903 26230.6 -15646.1 1700.86 1134.8 -337.943 1184.05 
12000800 26341 -16505.9 1620.71 1179.88 -834.313 1445.06 
7855 3
12001100 13628.9 -14266.4 1396.12 -155.048 -607.106 626.592 
12000903 26802.6 -15827.9 1675.25 1194.27 -379.399 1253.08 
12000800 26925.4 -16866.2 1624.62 1219.99 -752.386 1433.34 
7855.5 3
12001100 13545.1 -14509.5 1379 -162.938 -473.006 500.283 
12000903 27442.5 -16103.5 1712.62 1244.89 -536.235 1355.47 
12000800 27413.2 -17069 1689.62 949.173 -394.455 1027.87 
7856 3
12001100 13515 -14657.6 1365.25 -58.6089 -288.181 294.08 
12000903 27992.9 -16288.9 1754.75 1070.77 -360.652 1129.87 
12000800 27892 -17261 1763.12 931.42 -373.541 1003.53 
7856.5 3
12001100 13379.7 -14672 1350 -281.845 -29.9479 283.432 
12000903 28520 -16540.7 1742.86 1098.18 -524.665 1217.07 
12000800 28340.9 -17391 1728.86 935.119 -270.833 973.549 
7857 3
12001100 13307.5 -14656.6 1328.12 -146.183 31.1235 149.459 
12000903 29041.6 -16687.5 1691.5 1055.92 -297.137 1096.93 
12000800 28969.9 -17572.6 1701.12 1273.32 -367.662 1325.33 
7857.5 3
12001100 13331.6 -14464.5 1298.75 46.5734 370.898 373.81 
12000903 29600.8 -16861.2 1675.88 1079.39 -335.425 1130.31 
12000800 29630.9 -17653.5 1653 1276.06 -156.129 1285.58 
7858 3
12001100 13406.1 -14379.5 1287.75 151.423 172.764 229.731 
12000903 30081.2 -17027.5 1644.62 976.626 -337.907 1033.43 
12000800 30116.8 -17928.9 1591.12 987.551 -559.705 1135.13 
7858.5 3
12001100 13522.1 -14683.8 1280 231.537 -607.285 649.927 
12000903 30700.1 -17202.5 1612.38 1235.28 -349.301 1283.72 
12000800 30688.2 -18112.4 1563.75 1140.72 -366.267 1198.08 
7859 3
12001100 13595.6 -14741.4 1273.5 144.685 -113.435 183.851 
12000903 31307.1 -17449 1575 1194.88 -485.236 1289.65 
12000800 31325.4 -18343.6 1576.62 1254.18 -455.217 1334.24 
7859.5 3
12001100 13589 -14607.1 1273.75 -13.1972 267.43 267.756 
12000903 31907.2 -17585.1 1617.75 1195.47 -271.165 1225.84 
12000800 32206 -18692.6 1542.5 1754.23 -695.219 1886.97 
7860 3
12001100 13388 -14493.9 1297.75 -416.149 234.472 477.658 
12000903 32819 -17926.8 1625.5 1887.68 -707.298 2015.84 
12000800 32708.8 -18884.1 1660.5 1040.89 -396.48 1113.84 
7860.5 3
12001100 13245.2 -14555.5 1320.5 -286.647 -123.745 312.216 
12000903 33408.8 -18227.4 1647.25 1184.24 -603.665 1329.22 
12000800 33225.2 -19002.8 1675.38 1037.15 -238.203 1064.15 
7861 3
12001100 13191.6 -14667.9 1325.62 -105.978 -222.085 246.075 
12000903 33805.8 -18274.4 1658.38 784.585 -92.8854 790.064 
12000800 33839.4 -19091.4 1703.62 1213.69 -175.148 1226.26 
7861.5 3
12001100 13256.9 -14593.6 1313.5 131.552 149.698 199.287 
12000903 34266.5 -18333.1 1679.38 928.931 -118.448 936.453 
12000800 34315.9 -19256.1 1682.5 960.685 -332.157 1016.49 
7862 3
12001100 13307.9 -14570.8 1310.88 103.448 46.3996 113.378 
12000903 34738.4 -18518.6 1720.62 957.15 -376.268 1028.45 
12000800 34797.9 -19393 1685.38 977.688 -277.637 1016.34 
7862.5 3
12001100 13631.8 -14666.2 1329 635.049 -187.255 662.081 
12000903 35209.4 -18706.1 1715 923.529 -367.647 994.018 
12000800 35339.4 -19576.5 1733.38 1061.76 -359.804 1121.07 
7863 3
12001100 13762 -14719.9 1314.33 255.894 -105.381 276.743 
12000903 35599.9 -18835.7 1703.78 767.218 -254.502 808.328 
12000800 35856.7 -19753.3 1662 1016.29 -347.413 1074.03 
7863.5 3
12001100 13584.6 -14788 1302.25 -342.423 -131.489 366.801 
12000903 36117.2 -18990.6 1700.25 998.767 -299.147 1042.6 
12000800 36554.8 -19865.6 1747.62 1347.65 -216.779 1364.98 
7864 3
12001100 13336.9 -14972.2 1289.25 -496.493 -369.238 618.743 
12000903 36884.8 -19281.5 1683 1538.08 -582.916 1644.83 
12000800 37111 -20162.8 1748.5 1114.73 -595.441 1263.79 
7864.5 3
12001100 13367 -15059.3 1281.86 58.6089 -169.33 179.186 
12000903 37519.3 -19529.1 1678.14 1234.51 -481.795 1325.19 
12000800 37782.3 -20381.1 1798.86 1306 -424.889 1373.38 
7865 3
12001100 13528.8 -15206.4 1278 339.099 -308.363 458.34 
12000903 38013.6 -19724.9 1769.75 1036.35 -410.34 1114.63 
12000800 38395.1 -20430.2 1854.25 1284.78 -102.95 1288.9 
7865.5 3
12001100 13892.8 -15265 1275 706.796 -113.835 715.904 
12000903 38635.1 -19955 1786.38 1206.8 -446.845 1286.87 
12000800 38949.8 -20705.8 1865.88 1076.94 -534.951 1202.49 
7866 3
12001100 14159.9 -15590.6 1265 526.874 -642.258 830.718 
12000903 39169 -20172 1797.25 1053.01 -428.008 1136.67 
12000800 39345.1 -20990.5 1816.5 779.832 -561.637 961.028 
7866.5 2
12000903 39638.7 -20422.1 1779 1005.81 -535.638 1139.55 
12000800 39741.9 -21209.1 1823.86 849.533 -468.186 970.003 
7867 2
12000903 40215.2 -20723.8 1736 1208.67 -632.3 1364.07 
12000800 40079.8 -21462.4 1790.25 708.371 -530.885 885.228 
7867.5 2
12000903 40854.1 -20988.9 1705.62 1221.56 -506.931 1322.57 
12000800 40635.1 -21970.6 1749.12 1061.9 -971.797 1439.45 
7868 2
12000903 41418.8 -21360.9 1724.62 1102.78 -726.562 1320.61 
12000800 41246.9 -22370.2 1727.62 1194.82 -780.518 1427.17 
7868.5 2
12000903 41818.9 -21510.6 1757 811.613 -303.753 866.591 
12000800 41569.9 -22570.2 1751 655.172 -405.68 770.602 
7869 2
12000903 42247.6 -21736.6 1760.88 884.021 -465.979 999.314 
12000800 42152.6 -22674.9 1649.62 1201.55 -215.722 1220.76 
7869.5 2
12000903 42677 -22023.1 1683.38 853.628 -569.583 1026.21 
12000800 42649.8 -22834.5 1611 988.32 -317.346 1038.02 
7870 2
12000903 43163.1 -22234.2 1660.38 992.092 -430.867 1081.62 
12000800 43172.1 -23039.4 1567.25 1066.07 -418.112 1145.13 
7870.5 2
12000903 43683 -22516.8 1681.25 1027.42 -558.3 1169.31 
12000800 43707.9 -23156.1 1539.75 1058.79 -230.731 1083.64 
7871 2
12000903 44189.8 -22727.6 1638.12 1001.48 -416.749 1084.73 
12000800 44186.6 -23374.4 1608.12 946.146 -431.324 1039.82 
7871.5 2
12000903 44592.9 -22898.9 1676.62 809.488 -343.876 879.5 
12000800 44629.8 -23534.9 1650.88 889.809 -322.289 946.378 
7872 2
12000903 44968.6 -23107.2 1695.5 769.98 -426.998 880.452 
12000800 44997.6 -23801.4 1735.5 753.842 -546.107 930.865 
7872.5 2
12000903 45340.8 -23296.9 1709.89 721.226 -367.517 809.467 
12000800 45297.8 -24040.8 1731.89 581.691 -463.959 744.058 
7873 2
12000903 45727.4 -23372 1722.14 774.851 -150.523 789.336 
12000800 45714.9 -24094.1 1715 835.83 -106.944 842.644 
7873.5 2
12000903 46086.9 -23469.1 1743.62 745.739 -201.504 772.484 
12000800 46081 -24379.4 1712 759.632 -591.768 962.928 
7874 2
12000903 46410.1 -23617.6 1844 647.796 -297.595 712.883 
12000800 46349.4 -24449.8 1713.62 537.826 -141.032 556.009 
7874.5 1
12000903 46732 -23772.1 1876.25 642.465 -308.383 712.644 
7875 1
12000903 47155.3 -24056.4 1862 801.768 -538.484 965.814 
7875.5 1
12000903 47416.8 -24296.1 1860 508.593 -466.305 690.005 
