# Supplementary material for: Intrinsic group behaviour II: On the dependence of triad spatial dynamics on social and personal features; and on the effect of social interaction on small group dynamics
Source: PLoS One. 2019 Dec 3;14(12):e0225704. doi: 10.1371/journal.pone.0225704 (PMC6890182; doi:10.1371/journal.pone.0225704)
Supplement: S4 Data Set — (ZIP) [file pone.0225704.s004.zip › set_3_nint/group_traj_triad_noint/traj_3_0217_5.dat]

3 12003402 12000900 12001101 0 0 1 0 1 1 0 26.6667 0 40 1618.43 1802.42 1363.6 
7809 1
12000900 -10132.4 10399.4 1079.4 0 0 0 
7809.5 1
12000900 -9838.25 10056.2 1253 688.876 -803.63 1058.48 
7810 1
12000900 -9552.71 9520.43 1392 567.665 -1065.25 1207.06 
7810.5 1
12000900 -9531.5 8843.88 1542 43.7408 -1394.96 1395.64 
7811 2
12001101 -8480.75 9422.25 901.25 0 0 0 
12000900 -9628.75 8372.25 1513 -188.469 -914.002 933.231 
7811.5 2
12001101 -8299.88 8997.88 958.125 482.333 -1131.67 1230.17 
12000900 -9701.5 7850 1600.12 -144.345 -1036.21 1046.22 
7812 2
12001101 -8329.25 8339.38 1071.5 -59.2238 -1327.62 1328.94 
12000900 -9724.5 7524.88 1490.5 -46.371 -655.494 657.132 
7812.5 2
12001101 -8253.38 7812.62 1121.75 151.145 -1049.3 1060.13 
12000900 -9796.38 7224.12 1451 -143.177 -599.104 615.975 
7813 2
12001101 -8374 7347 1440.12 -235.596 -909.424 939.445 
12000900 -9692.88 6978.38 1221.12 202.148 -479.98 520.812 
7813.5 2
12001101 -8494.12 7007.12 1475.38 -237.871 -673.02 713.82 
12000900 -9549.75 6639 1445.75 283.416 -672.03 729.348 
7814 2
12001101 -8267.86 6719.29 1461.71 468.463 -595.941 758.026 
12000900 -9317.29 6250.14 1547.86 481.293 -805.087 937.981 
7814.5 2
12001101 -8056.12 6401.62 1329.25 432.99 -649.613 780.69 
12000900 -8973 5864.12 1453.25 704.061 -789.403 1057.76 
7815 2
12001101 -7910.5 5951.62 1417.25 276.328 -853.89 897.488 
12000900 -8530.25 5446.5 1533.38 840.133 -792.457 1154.91 
7815.5 2
12001101 -7839 5680 1511.57 146.516 -556.609 575.569 
12000900 -8125.14 5230.29 1456.14 830.138 -443.062 940.974 
7816 2
12001101 -7511.12 5362 1474.62 690.263 -669.474 961.592 
12000900 -7592.88 5544.75 1462.62 1120.56 662.03 1301.52 
7816.5 2
12001101 -7144.38 4926 1530.88 698.571 -830.476 1085.22 
12000900 -6962.88 5515.88 1377.12 1200 -55 1201.26 
7817 2
12001101 -6831 4837 1506.62 628.006 -178.357 652.842 
12000900 -6274.62 5613 1378.12 1379.26 194.639 1392.92 
7817.5 2
12001101 -6475.25 4878 1495.12 715.795 82.495 720.533 
12000900 -5663.62 5766.25 1212.75 1229.38 308.35 1267.46 
7818 2
12001101 -5987.62 5003.25 1328.25 967.51 248.512 998.916 
12000900 -4693.25 5977.75 1293.25 1925.35 419.643 1970.55 
7818.5 2
12001101 -5518.88 5276.25 1161.5 904.923 527.027 1047.21 
12000900 -3987 5969.5 1411 1363.42 -15.9266 1363.51 
7819 2
12001101 -4752.25 5594.75 1062.62 1494.4 620.858 1618.23 
12000900 -3558.12 6062 1439.25 836.014 180.312 855.238 
7819.5 2
12001101 -4005.43 5774.57 1296.14 1613.01 388.383 1659.1 
12000900 -3125.14 6035.86 1479 935.167 -56.4641 936.87 
7820 2
12001101 -3575.5 5741.75 1630.75 881.001 -67.257 883.565 
12000900 -2621 5850.12 1527 1033.08 -380.599 1100.96 
7820.5 2
12001101 -3049.5 5727.5 1681.25 1029.35 -27.8865 1029.73 
12000900 -2179.12 5729.75 1581.62 864.726 -235.568 896.238 
7821 2
12001101 -2542.25 5574.12 1710 1008.45 -304.92 1053.54 
12000900 -1713.75 5729.62 1594.5 925.199 -0.248509 925.199 
7821.5 2
12001101 -2011.62 5414.88 1747.5 1016.52 -305.077 1061.32 
12000900 -1181.25 5523.38 1673.38 1020.11 -395.115 1093.96 
7822 2
12001101 -1430.57 5284.57 1785.29 1155.18 -259.053 1183.87 
12000900 -674.286 5332.71 1686 1007.88 -379.047 1076.8 
7822.5 2
12001101 -1004.75 5176.75 1769.5 865.491 -219.149 892.805 
12000900 -147.75 5147.38 1726.12 1070.19 -376.706 1134.56 
7823 2
12001101 -619.125 5033.12 1728.88 766.65 -285.537 818.098 
12000900 375.75 4860 1709.12 1040.76 -571.322 1187.26 
7823.5 2
12001101 -63.2857 4913.43 1789 1141.35 -245.783 1167.52 
12000900 920.286 4592.43 1651.57 1118.14 -549.428 1245.84 
7824 2
12001101 524.125 4700.25 1808.25 1216.17 -441.364 1293.78 
12000900 1581.12 4251.88 1650.62 1368.2 -705.08 1539.19 
7824.5 2
12001101 1118.43 4550 1785.86 1172.2 -296.351 1209.08 
12000900 2143.57 3961.43 1690.86 1109.36 -572.873 1248.55 
7825 2
12001101 1747.62 4321.5 1774.5 1228.9 -446.289 1307.43 
12000900 2592.88 3644 1635.88 877.546 -619.978 1074.46 
7825.5 2
12001101 2276.62 4039.88 1755.75 1023.21 -544.729 1159.18 
12000900 3108.25 3296.62 1568.25 996.857 -671.905 1202.16 
7826 2
12001101 2692.14 3733.14 1747 841.129 -620.915 1045.48 
12000900 3741.86 3314.29 1518 1282.61 35.7504 1283.1 
7826.5 2
12001101 3081 3415 1712.57 827.356 -676.9 1068.98 
12000900 4327.14 2826.14 1448.29 1245.29 -1038.6 1621.55 
7827 2
12001101 3525.75 2976.62 1651.75 858.591 -846.284 1205.56 
12000900 4659.88 2089.25 1411 642.34 -1422.57 1560.87 
7827.5 2
12001101 3984.86 2426.57 1610.71 933.145 -1118 1456.25 
12000900 4974.14 1503 1454.14 638.756 -1191.57 1351.97 
7828 2
12001101 4576.62 2023 1591.5 1183.54 -807.143 1432.56 
12000900 5531.62 1024.5 1529.88 1114.96 -957 1469.35 
7828.5 2
12001101 5111 1543.57 1623.71 1070.89 -960.779 1438.72 
12000900 5930.43 504.286 1552.57 799.206 -1042.51 1313.61 
7829 2
12001101 5713.38 1118.25 1649 1219.38 -860.975 1492.71 
12000900 6364.38 224 1568.62 878.434 -567.38 1045.74 
7829.5 2
12001101 6201.62 729.375 1683.38 964.921 -768.528 1233.57 
12000900 6829.38 -224.5 1586.12 918.972 -886.364 1276.77 
7830 2
12001101 6653.12 513 1689.62 895.833 -429.315 993.393 
12000900 7247.62 -754.75 1621.12 829.861 -1052.08 1339.98 
7830.5 2
12001101 7115.38 131.875 1690 922.655 -760.729 1195.83 
12000900 7817.38 -1253.88 1648 1137.23 -996.257 1511.89 
7831 2
12001101 7568.43 -256.714 1656.14 924.599 -793.039 1218.11 
12000900 8273.71 -1674.14 1703.71 931.305 -857.69 1266.08 
7831.5 2
12001101 7900.62 -840.875 1660.62 659.12 -1159.05 1333.35 
12000900 8802.5 -2079.5 1713.5 1049.18 -804.28 1321.98 
7832 2
12001101 8262.43 -1448.57 1734.71 741.401 -1245.28 1449.27 
12000900 9239.43 -2492.29 1709.14 895.345 -845.872 1231.72 
7832.5 2
12001101 8752.12 -1903.88 1765.88 943.538 -877.271 1288.36 
12000900 9684.75 -2877.38 1689.12 858.037 -741.983 1134.36 
7833 2
12001101 9209.43 -2329.14 1757 874.385 -813.132 1194.04 
12000900 10150.6 -3215.86 1661.43 890.672 -647.193 1100.98 
7833.5 2
12001101 9700.57 -2755.14 1735.14 1047.21 -908.316 1386.25 
12000900 10571.1 -3559.71 1636.71 896.741 -733.171 1158.31 
7834 2
12001101 10082.6 -3270.25 1771.88 750.596 -1012 1259.97 
12000900 11027.5 -4045.88 1604.12 896.576 -955.129 1310.01 
7834.5 3
12003402 15202.2 -7528 1302 0 0 0 
12001101 10504.9 -3634.57 1712.57 868.79 -749.633 1147.5 
12000900 11487.4 -4557.14 1644.14 946.355 -1051.99 1415.02 
7835 3
12003402 15673.4 -7571.62 1306.25 1080.68 -100.057 1085.3 
12001101 10932.5 -4044 1713.12 853.579 -817.223 1181.71 
12000900 11905.5 -5045.5 1663.38 834.474 -974.765 1283.17 
7835.5 3
12003402 16080.2 -7657.75 1296.38 776.479 -164.361 793.684 
12001101 11494.9 -4610.88 1682.38 1073.23 -1081.82 1523.87 
12000900 12338.9 -5622.12 1610.25 827.052 -1100.43 1376.58 
7836 3
12003402 16041 -7666 1296 -78.9738 -16.5996 80.6995 
12001101 11985 -5070.43 1713.86 986.167 -924.655 1351.86 
12000900 12788.3 -6099.14 1610.57 904.247 -959.794 1318.66 
7836.5 3
12003402 16106.5 -7658.62 1296 129.447 14.5751 130.265 
12001101 12602.4 -5695.88 1738.38 1220.11 -1236.06 1736.81 
12000900 13252.1 -6672.75 1635 916.678 -1133.61 1457.87 
7837 3
12003402 16132.9 -7724.14 1296 54.5697 -135.648 146.213 
12001101 13004 -6224.57 1728.29 831.522 -1094.61 1374.63 
12000900 13547.4 -7104.14 1649.57 611.395 -893.153 1082.37 
7837.5 3
12003402 16059.6 -7781.5 1296 -148.243 -116.108 188.3 
12001101 13424.6 -6597.25 1735.75 851.468 -754.41 1137.6 
12000900 13986.8 -7438.25 1626 889.315 -676.33 1117.27 
7838 3
12003402 16124.4 -7868 1296 127.818 -170.611 213.18 
12001101 13828.1 -6987.57 1737.29 795.893 -769.865 1107.31 
12000900 14497.1 -7846.29 1644.29 1006.69 -804.804 1288.85 
7838.5 3
12003402 15462.5 -7905.75 1283.12 -1308.16 -74.6047 1310.28 
12001101 14289.1 -7430.38 1772.75 911.032 -875.106 1263.25 
12000900 14926.8 -8434.75 1673.5 849.026 -1162.97 1439.91 
7839 3
12003402 15389.4 -8452.14 1282.43 -137.352 -1027.05 1036.2 
12001101 14786.3 -7921.71 1765.57 934.513 -923.57 1313.89 
12000900 15465.6 -9155.71 1680.14 1012.82 -1355.2 1691.85 
7839.5 3
12003402 15876.4 -8993.57 1270.43 1077.43 -1197.85 1611.12 
12001101 15197.4 -8419 1742.86 909.608 -1100.19 1427.52 
12000900 15874.3 -9698.43 1698.14 904.235 -1200.7 1503.1 
7840 3
12003402 16590.9 -9670.12 1247.62 1473.09 -1394.96 2028.76 
12001101 15676 -8988.75 1771.88 986.745 -1174.74 1534.17 
12000900 16294.8 -10199.4 1688.38 866.937 -1032.88 1348.49 
7840.5 3
12003402 17190.2 -10456.6 1239.88 1133.03 -1486.77 1869.29 
12001101 16203.8 -9597.5 1786.88 997.637 -1150.76 1523 
12000900 16768.2 -10666.9 1693.25 895.085 -883.743 1257.85 
7841 3
12003402 17888.1 -10915.8 1263.75 1331.82 -876.193 1594.2 
12001101 16635.6 -10078.5 1818.38 824.189 -917.939 1233.65 
12000900 17235.9 -11067.5 1695.75 892.414 -764.552 1175.13 
7841.5 3
12003402 18402.4 -11394.7 1406.57 1073.7 -999.925 1467.2 
12001101 16856.3 -10422.3 1822.14 460.67 -717.715 852.838 
12000900 17389.3 -11256.1 1680 320.273 -393.826 507.616 
7842 3
12003402 18850.5 -11681.9 1617.5 929.609 -595.769 1104.13 
12001101 17256.5 -10768.4 1842.5 830.32 -718.028 1097.72 
12000900 17712.9 -11654.6 1677 671.347 -826.726 1064.98 
7842.5 2
12003402 19375.8 -11978.1 1675.88 998.574 -563.213 1146.46 
12001101 17595.8 -11084.8 1806.38 644.962 -601.473 881.899 
7843 2
12003402 19736.6 -12241 1674.57 728.932 -531.061 901.869 
12001101 17698.7 -11552.9 1781.86 208.009 -945.671 968.277 
7843.5 2
12003402 20146.2 -12651.5 1658.25 862.481 -864.211 1220.96 
12001101 18024.4 -12056.5 1779 685.602 -1060.3 1262.65 
7844 1
12003402 20564.6 -13075.6 1669.88 803.023 -814.06 1143.48 
7844.5 1
12003402 20969.1 -13370.6 1672.12 796.26 -580.709 985.521 
7845 1
12003402 21252.4 -13594.9 1713.57 562.11 -444.905 716.874 
7845.5 1
12003402 21715.5 -13929.2 1709 943.119 -681.045 1163.31 
7846 1
12003402 22196.9 -14278.1 1680.71 980.361 -710.576 1210.8 
7846.5 1
12003402 22704.9 -14542.5 1636.12 1038.89 -540.608 1171.13 
7847 1
12003402 23313.9 -14795.1 1617.29 1208.3 -501.276 1308.15 
7847.5 1
12003402 23776.5 -15014.5 1693.12 903.599 -428.432 1000.02 
7848 1
12003402 24264.9 -15230.1 1711.38 935.584 -413.075 1022.72 
7848.5 1
12003402 24800.9 -15486 1643.71 1112 -530.861 1232.21 
7849 1
12003402 25123.5 -15622.2 1654.88 646.579 -273.046 701.868 
7849.5 1
12003402 25531.9 -15713.4 1681 811.843 -181.27 831.834 
7850 1
12003402 26054 -15760.7 1607.29 1083.28 -98.1031 1087.72 
7850.5 1
12003402 26635.9 -15816.9 1591.75 1145.42 -110.553 1150.75 
7851 1
12003402 27306.9 -16111 1641.29 1333.96 -584.742 1456.49 
7851.5 1
12003402 27855.4 -16584.1 1726.12 1135.65 -979.555 1499.74 
7852 1
12003402 28192.4 -16946.9 1756.86 666.114 -716.862 978.57 
7852.5 1
12003402 28521.4 -17179.8 1758.12 636.26 -450.47 779.583 
7853 1
12003402 28968.4 -17578.7 1683.86 906.802 -809.258 1215.4 
7853.5 1
12003402 29580.6 -17950.9 1628.38 1267.49 -770.519 1483.32 
7854 1
12003402 30225.1 -18420.1 1550.25 1218.34 -887.051 1507.05 
7854.5 1
12003402 30806.3 -18869.7 1478.14 1181.22 -913.799 1493.42 
7855 1
12003402 31632.6 -19348.5 1435.5 1725.13 -999.553 1993.79 
7855.5 1
12003402 32463.1 -19691.1 1550.12 1615.76 -666.586 1747.86 
7856 1
12003402 33138 -19776.5 1664.25 1312.99 -166.099 1323.45 
7856.5 1
12003402 33525.6 -19988.9 1719 807.44 -442.411 920.699 
7857 1
12003402 34100.1 -20209.5 1712.75 1163.06 -446.645 1245.88 
7857.5 1
12003402 34739.6 -20478.4 1667.62 1234.56 -519.064 1339.24 
7858 1
12003402 35319.2 -20607.9 1620.75 1178.1 -263.211 1207.14 
7858.5 1
12003402 36060 -20769.9 1598.12 1478.54 -323.353 1513.49 
7859 1
12003402 36840.5 -20952.6 1704.75 1536.42 -359.744 1577.97 
7859.5 1
12003402 37576 -21035.1 1771.5 1465.14 -164.343 1474.33 
7860 1
12003402 38246.2 -21029 1783 1387.68 12.6812 1387.74 
7860.5 1
12003402 38695.2 -21060.4 1788.25 901.606 -63.002 903.805 
7861 1
12003402 39180.1 -20984.8 1814.38 958.251 149.457 969.836 
7861.5 1
12003402 39763.5 -21061.5 1845.62 1176.16 -154.738 1186.29 
7862 1
12003402 40667 -21500.1 1804 1832.66 -889.706 2037.21 
7862.5 1
12003402 41388.4 -22012.9 1764.25 1414.46 -1005.39 1735.37 
7863 1
12003402 41880.3 -22190.7 1678.11 966.519 -349.296 1027.7 
7863.5 1
12003402 42506.5 -22540.1 1579.5 1208.82 -674.63 1384.33 
7864 1
12003402 43064.4 -22844.5 1566.62 1117.99 -609.97 1273.56 
7864.5 1
12003402 43663 -23266.4 1592 1164.64 -820.873 1424.86 
7865 1
12003402 44183 -23500.8 1640.38 1090.15 -491.24 1195.72 
7865.5 1
12003402 44736 -23794.5 1663.88 1073.79 -570.388 1215.88 
7866 1
12003402 45264 -24031.5 1695.25 1041.42 -467.456 1141.52 
7866.5 1
12003402 45708.9 -24093.9 1712.57 952.585 -133.527 961.898 
7867 1
12003402 46031.4 -23905.1 1672 676.138 395.665 783.399 
7867.5 1
12003402 46427.2 -23854.9 1711.88 756.931 96.0803 763.005 
7868 1
12003402 46812.1 -23928.9 1713.75 751.709 -144.531 765.477 
7868.5 1
12003402 47217.1 -24202.2 1693 821.501 -554.513 991.135 
7869 1
12003402 47454.2 -24266.1 1690 488.918 -131.701 506.345 
