# Supplementary material for: Intrinsic group behaviour II: On the dependence of triad spatial dynamics on social and personal features; and on the effect of social interaction on small group dynamics
Source: PLoS One. 2019 Dec 3;14(12):e0225704. doi: 10.1371/journal.pone.0225704 (PMC6890182; doi:10.1371/journal.pone.0225704)
Supplement: S4 Data Set — (ZIP) [file pone.0225704.s004.zip › set_3_nint/group_traj_triad_noint/traj_3_0217_4.dat]

3 10473604 10473603 10473800 0 0 0 1 0 1 0 10 10 10 1608.72 1649.97 1577.45 
3456 1
10473603 42065.5 -18135.7 1444.83 0 0 0 
3456.5 2
10473604 40403.2 -17975.8 1185.25 0 0 0 
10473603 41638.5 -18466.6 1444.12 -1100.52 -852.985 1392.38 
3457 2
10473604 40018.6 -17820.6 1258 -1048.21 422.873 1130.3 
10473603 41177.6 -18133.3 1511.89 -940.703 680.187 1160.85 
3457.5 2
10473604 39280.2 -17688.3 1498.78 -1473.72 263.917 1497.16 
10473603 40826.4 -17679.4 1579.67 -700.821 905.966 1145.39 
3458 3
10473800 39009.8 -18699.2 1513.25 0 0 0 
10473604 38676 -17555.7 1511.89 -1184.75 260.131 1212.97 
10473603 40170.4 -17881.9 1573.89 -1286.27 -396.95 1346.13 
3458.5 3
10473800 38614 -18535.6 1500.82 -1160.56 479.805 1255.83 
10473604 37977.2 -17563 1541.09 -1443.84 -15.1515 1443.92 
10473603 39623.2 -17927.2 1551.91 -1130.71 -93.5804 1134.57 
3459 3
10473800 37974.2 -18446.5 1511.33 -1276.95 177.917 1289.28 
10473604 37403.6 -17475.8 1498.75 -1144.91 173.985 1158.05 
10473603 39054.2 -17973.9 1538.58 -1135.59 -93.2831 1139.42 
3459.5 3
10473800 37405.6 -18377.1 1495.55 -1125.97 137.444 1134.33 
10473604 36809.9 -17500.2 1449.73 -1175.59 -48.2148 1176.58 
10473603 38353.8 -17825.5 1535 -1386.99 293.984 1417.81 
3460 3
10473800 36747.2 -18289.5 1519.55 -1330.21 176.86 1341.92 
10473604 36171.8 -17514.5 1533.36 -1289.07 -29.0174 1289.4 
10473603 37721.8 -17854.7 1546.27 -1276.77 -59.1368 1278.14 
3460.5 3
10473800 36131.4 -18232.8 1526.67 -1238.91 114.221 1244.16 
10473604 35487.9 -17547.4 1528.11 -1376.12 -66.1952 1377.71 
10473603 37150.2 -17872.7 1533.22 -1150.09 -36.0954 1150.66 
3461 3
10473800 35582.1 -18178.6 1524.8 -1096.5 108.139 1101.82 
10473604 35030.4 -17437.6 1534.1 -913.151 219.25 939.104 
10473603 36594.3 -17719.6 1606.6 -1109.63 305.522 1150.92 
3461.5 3
10473800 35030.8 -18153.2 1547.78 -1104.85 50.8573 1106.02 
10473604 34592.9 -17503.1 1566.22 -876.776 -131.285 886.55 
10473603 35947.4 -17737.4 1621.22 -1296.3 -35.7604 1296.8 
3462 3
10473800 34688.6 -18093.1 1567.44 -695.574 122.177 706.222 
10473604 34091.1 -17392 1541 -1019.87 225.836 1044.58 
10473603 35363.8 -17636.3 1637.89 -1186.31 205.51 1203.98 
3462.5 3
10473800 34136.4 -18058.3 1541.4 -1055.75 66.5604 1057.84 
10473604 33496.7 -17288.6 1521 -1136.54 197.706 1153.61 
10473603 34777.2 -17635.6 1605.6 -1121.56 1.40217 1121.56 
3463 3
10473800 33625.6 -17945.1 1525.33 -1025.79 227.287 1050.67 
10473604 33007.6 -17297.1 1515.33 -982.218 -17.0906 982.366 
10473603 34225.6 -17630 1597.33 -1107.72 11.245 1107.78 
3463.5 3
10473800 33060.6 -17765.1 1532.78 -1167.36 371.901 1225.16 
10473604 32633.2 -17184.2 1527 -773.416 233.242 807.82 
10473603 33746.9 -17487.1 1586.44 -988.981 295.225 1032.1 
3464 3
10473800 32357.1 -17572 1549.67 -1395.72 383.157 1447.36 
10473604 31978.3 -16878.9 1490.11 -1299.38 605.82 1433.67 
10473603 33207.4 -17346.3 1574.11 -1070.33 279.321 1106.17 
3464.5 3
10473800 31634.7 -17276.2 1478.44 -1400.09 573.213 1512.88 
10473604 31342.9 -16708.7 1445.78 -1231.48 329.888 1274.9 
10473603 32526.7 -17137.4 1531.11 -1319.34 404.823 1380.05 
3465 3
10473800 31106 -17070.4 1433.33 -1051.03 409.101 1127.84 
10473604 30886.4 -16484.8 1488.89 -907.444 445.107 1010.73 
10473603 31839.8 -17005.6 1482.33 -1365.58 262.205 1390.53 
3465.5 3
10473800 30641.2 -16813 1433.78 -916.721 507.78 1047.96 
10473604 30425.8 -16269.2 1584 -908.613 425.159 1003.16 
10473603 31347.1 -16873.1 1498.11 -971.729 261.232 1006.23 
3466 3
10473800 30107.4 -16622.2 1524.11 -1098.31 392.547 1166.35 
10473604 30003.3 -16044.9 1616.44 -869.227 461.591 984.186 
10473603 30902.8 -16658.2 1540.33 -914.266 442.158 1015.57 
3466.5 3
10473800 29481.8 -16547.1 1615.22 -1224.4 146.988 1233.19 
10473604 29547.3 -15890.4 1659.33 -892.368 302.24 942.162 
10473603 30412.1 -16444.7 1612.56 -960.209 417.917 1047.21 
3467 3
10473800 29005.8 -16414.9 1674.25 -955.879 265.534 992.075 
10473604 29084.1 -15731.2 1694.38 -930.137 319.668 983.536 
10473603 29975 -16273.1 1647.5 -877.733 344.461 942.905 
3467.5 3
10473800 28458.1 -16283.2 1645.56 -1113.09 267.587 1144.8 
10473604 28610 -15636.1 1710.33 -963.669 193.372 982.878 
10473603 29532.3 -16134.4 1674.33 -899.729 281.871 942.849 
3468 3
10473800 27935.3 -16246 1573.56 -1066.89 75.9637 1069.59 
10473604 28158.8 -15495.7 1577.78 -920.862 286.621 964.437 
10473603 29162 -16029.2 1671.22 -755.782 214.739 785.697 
3468.5 3
10473800 27370.4 -16072.4 1499.78 -1150.49 353.474 1203.56 
10473604 27704.3 -15362.1 1501.11 -925.549 272.007 964.691 
10473603 28671.6 -15920.7 1739.33 -998.869 221.091 1023.04 
3469 3
10473800 26903.7 -15921.4 1470.9 -890.734 288.253 936.214 
10473604 27098.8 -15265.1 1499.9 -1155.6 185.136 1170.33 
10473603 28075 -15854 1702.6 -1138.46 127.226 1145.55 
3469.5 3
10473800 26366.1 -15696 1456.75 -1054.07 441.961 1142.97 
10473604 26563.2 -15112 1494.38 -1050.1 300.196 1092.16 
10473603 27651.5 -15721.2 1644.62 -830.392 260.294 870.232 
3470 3
10473800 25810.2 -15455.3 1541.56 -1125.31 487.179 1226.24 
10473604 26037 -14923.2 1610.33 -1065.28 382.141 1131.75 
10473603 27169.7 -15501.4 1599 -975.371 444.951 1072.07 
3470.5 3
10473800 25307.3 -15335 1565.89 -1022.13 244.58 1050.99 
10473604 25633.4 -14767.3 1596.33 -820.235 316.847 879.305 
10473603 26708.4 -15307.6 1617.56 -937.444 394.083 1016.91 
3471 3
10473800 24819.8 -15137.5 1513.5 -967.328 391.865 1043.69 
10473604 25240.1 -14557 1598.7 -780.445 417.328 885.018 
10473603 26200.5 -15155.1 1645.9 -1007.83 302.491 1052.24 
3471.5 3
10473800 24349.6 -14898.8 1522.89 -925.678 469.926 1038.13 
10473604 24831.6 -14358.4 1560.33 -804.221 390.857 894.171 
10473603 25681.1 -14902.4 1646.22 -1022.42 497.353 1136.97 
3472 3
10473800 23947.1 -14717.6 1541.78 -836.683 376.761 917.599 
10473604 24419.9 -14140.1 1558.44 -855.856 453.915 968.777 
10473603 25238 -14698 1672.11 -921.229 425.04 1014.56 
3472.5 3
10473800 23448.3 -14519.3 1602.89 -1009.67 401.26 1086.48 
10473604 23881.9 -13847.9 1563.22 -1089.07 591.543 1239.35 
10473603 24775 -14572.8 1648.89 -937.247 253.486 970.921 
3473 3
10473800 22877.9 -14344.2 1509.22 -1164.17 357.37 1217.79 
10473604 23353.1 -13625.6 1519.89 -1079.14 453.741 1170.65 
10473603 24276 -14337.4 1647.78 -1018.37 480.272 1125.94 
3473.5 3
10473800 22339.8 -14184.1 1457.44 -1059.27 315.179 1105.17 
10473604 22749.7 -13451.4 1503.78 -1187.88 342.738 1236.34 
10473603 23797.8 -14130.2 1625.56 -941.382 407.918 1025.96 
3474 3
10473800 21797.8 -13910.9 1497.1 -1058.55 533.615 1185.44 
10473604 22269.1 -13369.6 1554.9 -938.607 159.852 952.122 
10473603 23122 -13961.3 1621 -1319.88 329.926 1360.49 
3474.5 3
10473800 21355.4 -13687 1561.67 -888.264 449.598 995.566 
10473604 21844.1 -13164.7 1558.67 -853.391 411.513 947.428 
10473603 22565.1 -13788.6 1604.22 -1118.25 346.876 1170.82 
3475 3
10473800 20876.2 -13530.6 1544.7 -945.255 308.481 994.318 
10473604 21377.9 -13014.3 1597.9 -919.549 296.581 966.194 
10473603 22183.1 -13673.5 1593.8 -753.474 226.934 786.906 
3475.5 3
10473800 20416.7 -13307.4 1602.89 -890.568 432.472 990.022 
10473604 20945.3 -12719.8 1608.89 -838.307 570.779 1014.17 
10473603 21691.9 -13417.7 1593.22 -951.96 495.801 1073.33 
3476 3
10473800 20023.3 -13063 1562.89 -799.458 496.838 941.266 
10473604 20577.7 -12466.6 1639.22 -747.29 514.679 907.379 
10473603 21221.9 -13175.4 1608.89 -955.285 492.322 1074.69 
3476.5 3
10473800 19749.6 -12799.8 1572.56 -547.556 526.444 759.579 
10473604 20334.9 -12193.1 1624.44 -485.556 546.889 731.336 
10473603 20819.1 -12976.6 1612.89 -805.556 397.778 898.414 
3477 3
10473800 19390.9 -12489.4 1563.33 -714.475 618.194 944.796 
10473604 19910.7 -11890.9 1620.33 -845.064 602.036 1037.58 
10473603 20371.7 -12678.1 1637.56 -891.324 594.511 1071.4 
3477.5 3
10473800 18939.4 -12209.6 1584.56 -913.855 566.577 1075.24 
10473604 19597.9 -11678.6 1619.78 -633.153 429.825 765.266 
10473603 19877.8 -12359 1596.22 -999.775 645.974 1190.31 
3478 3
10473800 18555.6 -11870.3 1600.44 -775.533 685.297 1034.93 
10473604 19264.2 -11372.7 1591.22 -674.074 617.957 914.465 
10473603 19434.9 -12001.6 1580 -894.725 722.11 1149.77 
3478.5 3
10473800 18188.8 -11462.1 1540.7 -724.813 806.785 1084.55 
10473604 19053 -11178.8 1539.1 -417.435 383.136 566.608 
10473603 19122.1 -11790.5 1560.6 -618.16 417.106 745.72 
3479 3
10473800 17716.3 -11145 1480.44 -944.933 634.2 1138.03 
10473604 18730.7 -10831.9 1493.33 -644.667 693.822 947.093 
10473603 18802.7 -11515.9 1541.33 -638.867 549.222 842.494 
3479.5 3
10473800 16944.7 -10718.2 1541.78 -1558.92 862.177 1781.46 
10473604 18172.4 -10477.1 1469.67 -1127.72 716.723 1336.21 
10473603 18479.7 -11280 1525.89 -652.525 476.543 808.012 
3480 3
10473800 16415.8 -10422.7 1613.33 -1059.9 592.296 1214.17 
10473604 17449.4 -10081.8 1546.67 -1448.9 792.251 1651.35 
10473603 18058.7 -10999.9 1527.11 -843.687 561.345 1013.37 
3480.5 3
10473800 15969 -10026.2 1607.44 -923.095 819.1 1234.11 
10473604 17020.3 -9528.33 1611.22 -886.593 1143.48 1446.93 
10473603 17452.6 -10567.1 1597.78 -1252.3 894.169 1538.76 
3481 3
10473800 15636.3 -9562.22 1593.44 -690.18 962.656 1184.51 
10473604 16629.9 -9062.78 1611.89 -810.051 965.883 1260.6 
10473603 17033.2 -10187.8 1616.78 -869.986 786.999 1173.13 
3481.5 3
10473800 15304.2 -9086.1 1602.3 -638.718 915.62 1116.39 
10473604 16223.1 -8797.2 1592.6 -782.286 510.726 934.245 
10473603 16520.5 -9752.7 1663.1 -986.004 836.688 1293.16 
3482 3
10473800 14938.4 -8725 1575.3 -685.019 676.217 962.559 
10473604 15830.5 -8460 1562.2 -735.206 631.461 969.16 
10473603 16094.7 -9289.7 1690.3 -797.378 867.041 1177.95 
3482.5 3
10473800 14595.9 -8429 1566.22 -694.749 600.406 918.239 
10473604 15420.3 -8160.67 1561.44 -831.981 607.167 1029.97 
10473603 15798.6 -8995 1673.33 -600.699 597.769 847.447 
3483 3
10473800 14198.6 -8102.67 1552.11 -804.318 660.594 1040.82 
10473604 15093.1 -7741 1579.89 -662.393 849.528 1077.25 
10473603 15438.1 -8689.44 1641.44 -729.645 618.534 956.538 
3483.5 3
10473800 13723.7 -7677.78 1553.67 -961.314 860.099 1289.92 
10473604 14784.6 -7365.22 1550.89 -624.606 760.684 984.263 
10473603 15043.3 -8336.56 1604.44 -799.145 714.35 1071.88 
3484 3
10473800 13421 -7287.11 1551 -612.686 790.823 1000.39 
10473604 14403.1 -6960.89 1553.56 -772.155 818.489 1125.23 
10473603 14656.1 -7950.22 1593.78 -783.851 782.051 1107.26 
3484.5 3
10473800 13100.4 -6905 1610.22 -631.015 752.187 981.817 
10473604 13932.8 -6496.33 1621.11 -925.853 914.479 1301.34 
10473603 14116.1 -7554.67 1585.56 -1062.99 778.653 1317.67 
3485 3
10473800 12812.4 -6578 1643.12 -585.507 664.634 885.752 
10473604 13556.5 -6222.88 1616 -764.792 555.81 945.427 
10473603 13598.9 -7248.38 1618.38 -1051.29 622.544 1221.79 
3485.5 3
10473800 12409.7 -6145 1642.9 -805.35 866 1182.6 
10473604 13184.5 -5846.3 1630.3 -744 753.15 1058.66 
10473603 13322.7 -6889.6 1638.4 -552.35 717.55 905.521 
3486 3
10473800 11946.1 -5695.78 1570.89 -883.026 855.661 1229.59 
10473604 12910.9 -5499.89 1594.56 -521.164 659.831 840.826 
10473603 13042 -6588.22 1655.44 -534.667 574.053 784.478 
3486.5 3
10473800 11467.4 -5167.88 1521.25 -1009.99 1113.72 1503.48 
10473604 12710.9 -5070.38 1553.75 -421.97 906.147 999.581 
10473603 12684.9 -6242.12 1645.88 -753.428 730.163 1049.19 
3487 3
10473800 11218.2 -4763.78 1536.33 -503.339 816.358 959.057 
10473604 12216.4 -4566.22 1538.56 -998.85 1018.49 1426.54 
10473603 12351.4 -5881.44 1600.56 -673.597 728.648 992.301 
3487.5 3
10473800 10934.3 -4368.22 1530.22 -572.357 797.491 981.623 
10473604 11696.3 -4004.89 1600.89 -1048.61 1131.72 1542.85 
10473603 11954.6 -5345 1547.44 -800.179 1081.54 1345.37 
3488 3
10473800 10651.7 -3878.89 1531.33 -555.337 961.362 1110.23 
10473604 11469.1 -3582.11 1592.33 -446.409 830.605 942.966 
10473603 11624.8 -4695.11 1552 -647.893 1276.8 1431.77 
3488.5 3
10473800 10393.2 -3534.56 1533.89 -504.774 672.526 840.885 
10473604 11109.7 -3230.44 1556.33 -702.04 686.849 982.151 
10473603 11392.4 -4196.33 1568.44 -453.776 974.175 1074.68 
3489 3
10473800 10086.2 -3183.62 1561.5 -631.63 722.079 959.351 
10473604 10905.1 -2967.5 1587.38 -420.868 541.038 685.457 
10473603 11112 -3687.38 1585 -577.046 1047.24 1195.7 
3489.5 3
10473800 9776.78 -2885.78 1564.33 -622.681 599.29 864.222 
10473604 10797.3 -2624.89 1580.11 -216.885 689.358 722.671 
10473603 10802 -3303.33 1616.44 -623.742 772.72 993.051 
3490 3
10473800 9422.67 -2400.78 1529.22 -690.275 945.419 1170.6 
10473604 10462.2 -2210.22 1587.44 -653.238 808.317 1039.28 
10473603 10469.4 -2913.33 1626 -648.256 760.234 999.096 
3490.5 3
10473800 9197.5 -2122.38 1492.12 -463.306 572.845 736.752 
10473604 10206.4 -1919.62 1553.88 -526.435 597.937 796.657 
10473603 10163 -2571 1650.62 -630.544 704.39 945.384 
3491 3
10473800 8905.67 -1757.44 1499.44 -574.475 718.367 919.822 
10473604 9848 -1538.78 1524.33 -705.463 749.699 1029.43 
10473603 9928.56 -2249.67 1669.89 -461.505 632.546 783.008 
3491.5 3
10473800 8548.56 -1256.11 1484.89 -715.654 1004.68 1233.5 
10473604 9425 -1009 1494.33 -847.695 1061.68 1358.58 
10473603 9718.56 -2054.56 1671 -420.842 391.004 574.449 
3492 3
10473800 8283.75 -562.875 1467.5 -534.961 1400.48 1499.17 
10473604 9282.62 -574.875 1502.12 -287.626 877.02 922.981 
10473603 9468.12 -1789 1666.25 -505.92 536.476 737.402 
3492.5 3
10473800 8016.11 -38.7778 1436.11 -535.278 1048.19 1176.96 
10473604 8821.22 79.2222 1534.56 -922.806 1308.19 1600.92 
10473603 9097 -1433.11 1698.33 -742.25 711.778 1028.38 
3493 3
10473800 7939.89 272.778 1460.44 -150.637 615.722 633.881 
10473604 8568.67 778 1487.78 -499.122 1380.98 1468.41 
10473603 8856.78 -1157.56 1662.33 -474.747 544.576 722.46 
3493.5 3
10473800 7843.33 656.778 1445 -189.325 752.941 776.379 
10473604 8337.22 1292.89 1432.33 -453.813 1009.59 1106.89 
10473603 8696.44 -786.111 1668.22 -314.379 728.322 793.277 
3494 3
10473800 7754.33 1092.89 1411.89 -173.828 851.78 869.336 
10473604 8148 1599.56 1412.78 -369.575 598.958 703.801 
10473603 8557.89 -299.778 1640.89 -270.616 949.87 987.667 
3494.5 3
10473800 7642.78 1407.22 1393.11 -222.666 627.412 665.752 
10473604 7881.89 1979 1411.11 -531.16 757.374 925.066 
10473603 8206.67 478.556 1580.44 -701.042 1553.56 1704.41 
3495 3
10473800 7766.75 1887.38 1391.25 259.356 1004.5 1037.45 
10473604 7705.38 2675.5 1410.25 -369.276 1457.11 1503.18 
10473603 7888.62 803.875 1574.38 -665.359 680.585 951.787 
3495.5 3
10473800 7966.56 2457 1389 418.88 1194.18 1265.52 
10473604 7687.11 3040.22 1410 -38.2891 764.617 765.575 
10473603 7808.44 913.556 1550.22 -168.093 229.938 284.828 
3496 3
10473800 8057 3107.78 1389 175.62 1263.65 1275.79 
10473604 7589.89 3291.78 1410 -188.781 488.457 523.669 
10473603 7702.78 1443.33 1539.11 -205.178 1028.69 1048.96 
3496.5 2
10473800 7803 3833.11 1389 -489.403 1397.56 1480.77 
10473603 7837.78 2308.44 1485 260.116 1666.88 1687.05 
3497 2
10473800 7094.44 3974.22 1389 -1400.31 278.876 1427.81 
10473603 7858.67 3034 1476.11 41.2824 1433.9 1434.5 
3497.5 2
10473800 6853.5 4510.25 1389 -497.819 1107.5 1214.24 
10473603 7767.5 3442.5 1479.75 -188.361 844.008 864.772 
3498 1
10473603 7538.78 3798.33 1481 -480.509 747.549 888.661 
3498.5 1
10473603 7107.33 4430 1481 -831.3 1217.08 1473.89 
3499 1
10473603 6873.88 4953.88 1481 -461.38 1035.33 1133.48 
3499.5 1
10473603 6654.44 5398 1481 -445.092 900.862 1004.82 
