# Supplementary material for: Intrinsic group behaviour II: On the dependence of triad spatial dynamics on social and personal features; and on the effect of social interaction on small group dynamics
Source: PLoS One. 2019 Dec 3;14(12):e0225704. doi: 10.1371/journal.pone.0225704 (PMC6890182; doi:10.1371/journal.pone.0225704)
Supplement: S4 Data Set — (ZIP) [file pone.0225704.s004.zip › set_3_nint/group_traj_triad_noint/traj_3_0217_3.dat]

3 10475200 10453600 10474600 0 0 0 1 1 1 0 10 10 10 1658.94 1661.96 1655.35 
3336.5 1
10453600 41099 -17258.3 1382.89 0 0 0 
3337 1
10453600 41181.6 -17091.5 1383 160.7 324.578 362.182 
3337.5 1
10453600 41443.7 -16828.5 1383 525.305 526.963 744.067 
3338 1
10453600 41569.8 -16818.2 1383 260.956 21.5147 261.842 
3338.5 1
10453600 41593.4 -16788.6 1383 46.4586 58.0953 74.3873 
3339 1
10453600 41638.9 -16738.3 1383 89.3582 98.7885 133.207 
3339.5 1
10453600 41760.6 -16702.1 1383 261.72 77.8495 273.053 
3340 1
10453600 41898.5 -16793.2 1383 260.681 -172.212 312.428 
3340.5 1
10453600 41940.6 -16821.8 1383 82.3005 -55.9252 99.5038 
3341 1
10453600 41971.9 -16880.8 1383 65.2488 -122.859 139.11 
3341.5 1
10453600 41914.3 -16996.8 1383 -117.193 -236.309 263.773 
3342 1
10453600 41926.2 -17170.1 1383 23.9695 -349.462 350.283 
3342.5 1
10453600 41805.7 -17077.3 1383 -240.151 184.816 303.034 
3343 1
10453600 41649.4 -16744.7 1383 -313.699 668.005 737.996 
3343.5 1
10453600 41491.4 -16782 1383 -311.024 -73.4908 319.588 
3344 1
10453600 41424 -16802.7 1383 -129.452 -39.6673 135.393 
3344.5 1
10453600 41317.9 -16888.7 1383 -215.236 -174.442 277.049 
3345 1
10453600 41303.2 -17036.3 1383 -28.6458 -288.411 289.831 
3345.5 1
10453600 41332 -17023.4 1383 59.2135 26.6632 64.9397 
3346 1
10453600 41227.6 -16850.6 1383 -221.281 366.143 427.815 
3346.5 1
10453600 41249.2 -16706.2 1383 41.3852 276.014 279.1 
3347 1
10453600 41227.2 -16920.4 1383 -43.5204 -424.246 426.473 
3347.5 1
10453600 41165.4 -17063.1 1383 -126.854 -292.95 319.236 
3348 1
10453600 41183.6 -17152.3 1383 35.7927 -176.329 179.925 
3348.5 1
10453600 41284.3 -17302.6 1383 199.956 -298.06 358.918 
3349 1
10453600 41385.1 -17264.8 1383 206.09 77.2552 220.094 
3349.5 1
10453600 41427.2 -16880.9 1383 83.7199 763.199 767.777 
3350 1
10453600 41447.6 -16788 1383 40.3439 184.303 188.667 
3350.5 1
10453600 41445.6 -16703.4 1383 -3.861 163.235 163.28 
3351 1
10453600 41396.1 -16668.7 1383 -98.8889 69.5556 120.901 
3351.5 1
10453600 41216 -16943.2 1383 -366.079 -558.04 667.4 
3352 1
10453600 41105.4 -17062.3 1383 -219.792 -236.801 323.084 
3352.5 1
10453600 41114.6 -17087.4 1383 18.2222 -50.2222 53.4258 
3353 1
10453600 41164.7 -16921 1383 104.181 346.038 361.381 
3353.5 1
10453600 41208.8 -16712.3 1383 89.2937 422.402 431.737 
3354 1
10453600 41294.9 -16598.4 1383 174.314 230.544 289.026 
3354.5 1
10453600 41316.7 -16596.1 1383 42.5998 4.57899 42.8452 
3355 1
10453600 41430.1 -16497.1 1383 215.201 187.835 285.646 
3355.5 1
10453600 41636.5 -16528.8 1383 418.639 -64.1762 423.529 
3356 1
10453600 41791.8 -16653 1383 334.591 -267.78 428.552 
3356.5 1
10453600 41949 -16868.9 1383 301.245 -413.602 511.679 
3357 1
10453600 41989.1 -17007.3 1383 77.4346 -267.246 278.238 
3357.5 1
10453600 42008.3 -17056.2 1383 38.5988 -98.1705 105.486 
3358 1
10453600 41988.4 -17070.9 1383 -39.6193 -29.2165 49.2269 
3358.5 1
10453600 42023.1 -17068.6 1383 69.7518 4.69484 69.9097 
3359 1
10453600 41932.9 -17115.4 1383 -184.532 -95.7453 207.892 
3359.5 1
10453600 41684.5 -16961.9 1383 -498.745 308.183 586.279 
3360 1
10453600 41357.1 -16978.9 1383 -668.112 -34.6429 669.01 
3360.5 1
10453600 41268 -17047.7 1383 -183.385 -141.547 231.658 
3361 1
10453600 41288.8 -16870.5 1383 40.9449 348.753 351.149 
3361.5 1
10453600 41194.4 -16919.1 1383 -188.334 -97.0282 211.859 
3362 1
10453600 41250.5 -17123.6 1383 109.913 -400.959 415.751 
3362.5 1
10453600 41237 -17221.9 1383 -26.0116 -189.381 191.159 
3363 1
10453600 41206.7 -17323.1 1383 -61.7787 -206.155 215.213 
3363.5 1
10453600 41263.9 -17371.4 1383 119.712 -101.116 156.701 
3364 1
10453600 41408.1 -17400 1383 283.88 -56.2117 289.392 
3364.5 1
10453600 41540.9 -17390.4 1383 253.898 18.2707 254.555 
3365 1
10453600 41803.2 -17287 1383 537.625 211.976 577.906 
3365.5 1
10453600 41900.1 -17241.4 1383 196.872 92.5926 217.559 
3366 1
10453600 41978.8 -17023.7 1383 153.947 426.18 453.132 
3366.5 1
10453600 41980 -16882.2 1383 2.5097 290.383 290.394 
3367 1
10453600 41841.2 -16875 1383 -283.22 14.7959 283.606 
3367.5 1
10453600 41512.9 -16826.1 1383 -652.75 97.1946 659.947 
3368 1
10453600 41424.3 -16938.2 1383 -172.96 -218.967 279.037 
3368.5 1
10453600 41326.9 -17076.8 1383 -194.14 -275.952 337.401 
3369 1
10453600 41263.9 -16836.7 1383 -128.806 490.968 507.583 
3369.5 1
10453600 41248.6 -16621.7 1383 -30.4838 427.435 428.521 
3370 1
10453600 41289.2 -16605 1383 78.5071 32.175 84.8445 
3370.5 1
10453600 41335.9 -16654.1 1383 96.1913 -101.289 139.686 
3371 1
10453600 41344.7 -16984.3 1383 17.8692 -671.155 671.393 
3371.5 1
10453600 41414.1 -17281.4 1383 135.369 -579.164 594.774 
3372 1
10453600 41494.7 -17391.3 1383 156.115 -212.963 264.055 
3372.5 1
10453600 41325.1 -17415.9 1383 -346.711 -50.1875 350.325 
3373 1
10453600 41282.4 -17390.1 1383 -87.6397 52.9033 102.369 
3373.5 1
10453600 41330.2 -17416 1383 94.9856 -51.469 108.034 
3374 1
10453600 41397.7 -17349.2 1383 136.527 135.178 192.127 
3374.5 1
10453600 41442.2 -16874 1383 88.5796 944.776 948.919 
3375 1
10453600 41514.7 -16707.9 1383 144.025 330.241 360.281 
3375.5 1
10453600 41540.9 -16591.6 1383 52.6551 233.601 239.462 
3376 1
10453600 41580.9 -16518.3 1383 79.3651 145.282 165.547 
3376.5 1
10453600 41649 -16469.2 1383 141.017 101.679 173.852 
3377 1
10453600 41635.4 -16471.6 1383 -27.0031 -4.64807 27.4002 
3377.5 1
10453600 41548.6 -16473.1 1383 -172.399 -3.08642 172.426 
3378 1
10453600 41425.1 -16827.4 1383 -237.851 -682.723 722.969 
3378.5 1
10453600 41421.2 -17086.6 1383 -7.47863 -498.291 498.347 
3379 1
10453600 41463.2 -17183.7 1383 85.0202 -196.581 214.179 
3379.5 1
10453600 41518.5 -17273.6 1383 115.886 -188.592 221.352 
3380 1
10453600 41523.9 -17397.9 1383 10.757 -247.56 247.793 
3380.5 1
10453600 41679.5 -17315.9 1383 304.501 160.519 344.219 
3381 1
10453600 41603.9 -16980.4 1383 -155.899 691.609 708.963 
3381.5 1
10453600 41650.1 -16764.2 1383 91.1681 426.474 436.11 
3382 1
10453600 41679.8 -16684.1 1383 58.7459 158.636 169.164 
3382.5 1
10453600 41567.9 -16968.7 1383 -230.224 -585.505 629.142 
3383 1
10453600 41452 -17176.9 1383 -227.233 -408.279 467.254 
3383.5 1
10453600 41288.3 -16886.2 1383 -327.333 581.333 667.155 
3384 1
10453600 41317.9 -16731.8 1383 58.4102 305.226 310.765 
3384.5 1
10453600 41284.1 -16693.4 1383 -67.2864 76.3612 101.777 
3385 1
10453600 41518.1 -16951.7 1383 467.066 -515.414 695.559 
3385.5 1
10453600 41613.8 -17072.1 1383 196.788 -247.857 316.478 
3386 1
10453600 41627.6 -17076.1 1383 28.8216 -8.32174 29.999 
3386.5 1
10453600 41600.4 -17099.6 1383 -52.5409 -45.435 69.4614 
3387 1
10453600 41576.7 -17226.3 1383 -46.9917 -250.549 254.918 
3387.5 1
10453600 41492.1 -17341.6 1383 -169.45 -230.906 286.411 
3388 1
10453600 41642.1 -17343.9 1383 297.619 -4.62963 297.655 
3388.5 1
10453600 41628 -17378.7 1383 -28.2222 -69.5556 75.0631 
3389 1
10453600 41504.8 -17447 1383 -248.99 -138.047 284.698 
3389.5 1
10453600 41427.6 -17427.2 1383 -161.158 41.2897 166.363 
3390 1
10453600 41367.6 -17355.8 1383 -118.812 141.474 184.746 
3390.5 1
10453600 41076.2 -16867.4 1383 -573.491 961.286 1119.36 
3391 1
10453600 40778.4 -16612 1383 -595.556 510.889 784.662 
3391.5 1
10453600 40495.7 -16526.4 1383 -558.849 169.082 583.868 
3392 1
10453600 40028.9 -16633.6 1383 -920.666 -211.265 944.595 
3392.5 1
10453600 40133.2 -16780.9 1344.22 201.416 -284.427 348.521 
3393 1
10453600 40281.7 -16886.1 1256.44 301.716 -213.866 369.826 
3393.5 1
10453600 40273.1 -17014.8 1249.22 -17.077 -256.82 257.387 
3394 1
10453600 40199.7 -16887.9 1253.33 -146.304 252.767 292.054 
3394.5 1
10453600 40053.4 -16576 1254 -302.256 644.399 711.764 
3395 1
10453600 39944.4 -16523.3 1254 -217.515 105.19 241.615 
3395.5 1
10453600 40108.6 -16505 1254 321.244 35.8121 323.234 
3396 1
10453600 40198.9 -16400.7 1254 188.982 218.271 288.715 
3396.5 1
10453600 40224.3 -16343.9 1254 49.5993 110.678 121.284 
3397 1
10453600 40199.3 -16342.7 1254 -50.2008 2.45426 50.2608 
3397.5 1
10453600 40069.2 -16442.7 1253.1 -263.428 -202.497 332.264 
3398 1
10453600 40101.9 -16703.6 1251.4 65.0099 -518.688 522.746 
3398.5 1
10453600 39992.9 -16987 1246.8 -214.99 -558.974 598.893 
3399 1
10453600 39215.6 -16595 1230.44 -1551.59 782.435 1737.71 
3399.5 1
10453600 38700.9 -16469.7 1223 -1037.61 252.621 1067.92 
3400 1
10453600 38561.8 -16520.1 1218.33 -286.26 -103.727 304.473 
3400.5 1
10453600 38764.1 -16567.2 1215.4 407.908 -94.9373 418.81 
3401 1
10453600 39376.7 -16639.2 1203.6 1182.63 -138.996 1190.77 
3401.5 1
10453600 39671.3 -16699.7 1184.67 601.293 -123.401 613.825 
3402 1
10453600 40508.5 -16799.6 1165.4 1684.44 -201.073 1696.4 
3402.5 1
10453600 40733.7 -16702.4 1159.56 450.333 194.311 490.466 
3403 1
10453600 40726.3 -16589.5 1156.2 -14.6164 224.096 224.572 
3403.5 1
10453600 40598.1 -16762.2 1154.11 -249.881 -336.69 419.286 
3404 1
10453600 40395.2 -16980.8 1154 -404.161 -435.37 594.048 
3404.5 1
10453600 40264.6 -16872.4 1150 -270.949 224.902 352.128 
3405 1
10453600 39842 -16664.6 1145.89 -835.227 410.71 930.746 
3405.5 1
10453600 39285 -16734 1134.17 -1316.78 -164.171 1326.98 
3406 1
10453600 39177.2 -16783.6 1133.75 -176.639 -81.3525 194.473 
3406.5 1
10453600 39015 -16643.4 1119.12 -338.727 292.797 447.734 
3407 1
10453600 38915 -16551.1 1088.56 -204.918 189.065 278.814 
3407.5 1
10453600 39000.2 -16677.7 1086.44 164.84 -244.788 295.116 
3408 1
10453600 39328.2 -16456.2 1083.56 670.757 452.852 809.314 
3408.5 1
10453600 39393.6 -16447.9 1075.89 133.88 17.0765 134.964 
3409 1
10453600 39517.3 -16441.7 1066 247.556 12.4444 247.868 
3409.5 1
10453600 39781.9 -16475.3 1055.5 517.743 -65.8187 521.91 
3410 1
10453600 40292.1 -16535.3 1046.44 998.456 -117.482 1005.34 
3410.5 1
10453600 40212.4 -16254.6 1049 -158.699 559.318 581.397 
3411 1
10453600 40416.6 -16307.3 1048.89 409.862 -105.979 423.342 
3411.5 1
10453600 40624.7 -16398.3 1048 417.894 -182.731 456.098 
3412 1
10453600 40758.6 -16516.8 1047 266.181 -235.476 355.389 
3412.5 1
10453600 40808.6 -16509.3 1046.11 99.2063 14.7707 100.3 
3413 1
10453600 40647.9 -16566.2 1045.11 -329.911 -116.815 349.981 
3413.5 1
10453600 40454 -16428.1 1043 -388.555 276.776 477.053 
3414 1
10453600 40400.7 -16454.2 1039.33 -105.82 -51.8078 117.822 
3414.5 1
10453600 40298.6 -16437.4 1030.56 -205.869 33.8262 208.63 
3415 1
10453600 40323.9 -16761.8 1024.22 50.9725 -652.582 654.57 
3415.5 1
10453600 40135.7 -16903 1012 -367.622 -275.825 459.592 
3416 1
10453600 40001 -16932.2 1007.22 -270.959 -58.7972 277.265 
3416.5 1
10453600 39515.7 -16750.6 1001.33 -1009.01 377.685 1077.38 
3417 1
10453600 39067.1 -16453.2 996.667 -897.111 594.667 1076.31 
3417.5 1
10453600 39220.4 -16750.2 991.333 308.518 -597.586 672.526 
3418 1
10453600 39474.4 -16727.2 983.222 516.26 46.748 518.372 
3418.5 1
10453600 39758.6 -16706.9 972.111 564.833 40.4241 566.278 
3419 1
10453600 40032.9 -16554.1 971.556 554.209 308.642 634.356 
3419.5 1
10453600 40235.8 -16687.2 969.444 412.376 -270.551 493.205 
3420 1
10453600 40411.9 -16763.9 963.333 347.359 -151.216 378.847 
3420.5 1
10453600 40422 -16839.2 962.4 19.3699 -144.274 145.569 
3421 1
10453600 40583.7 -16877.1 960 313.916 -73.6138 322.432 
3421.5 1
10453600 40670 -16585.1 957.111 172.322 582.834 607.775 
3422 1
10453600 40685.1 -16592.6 959 31.029 -15.2863 34.59 
3422.5 1
10453600 40507 -16564.3 960.3 -351.304 55.7309 355.697 
3423 1
10453600 40194 -16629.9 962.111 -611.328 -128.103 624.606 
3423.5 1
10453600 40124.6 -16720.6 959.778 -142.304 -185.792 234.028 
3424 1
10453600 39875.2 -16712 957.333 -508.844 17.4603 509.143 
3424.5 1
10453600 39368.1 -16734.7 955.667 -1026.54 -45.8839 1027.57 
3425 1
10453600 39096.9 -16617.3 963.111 -545.719 236.083 594.596 
3425.5 1
10453600 39105.1 -16638.2 987.222 16.1855 -41.1199 44.1906 
3426 1
10453600 39005.7 -16519.6 1012.56 -198.492 236.86 309.033 
3426.5 1
10453600 38967.6 -16562.7 1007.56 -78.0965 -88.3424 117.913 
3427 1
10453600 39308.2 -16727 999 655.085 -316.026 727.33 
3427.5 1
10453600 39302.6 -16894.7 989.667 -10.9814 -326.2 326.385 
3428 1
10453600 39163.9 -16951.1 986.667 -290.098 -118.085 313.21 
3428.5 1
10453600 39318.8 -16951.9 981.889 314.815 -1.58085 314.819 
3429 1
10453600 40060.8 -16968.1 983 1489.96 -32.5747 1490.32 
3429.5 1
10453600 40761.1 -16737.2 982.222 1381.33 455.402 1454.46 
3430 1
10453600 40992.3 -16671.4 981.111 462.444 131.556 480.793 
3430.5 1
10453600 41004.4 -16618.3 981 24.2222 106.222 108.949 
3431 1
10453600 40586.7 -16636.4 979.6 -827.217 -35.7756 827.99 
3431.5 1
10453600 39995.8 -16688.7 975 -1129.87 -99.9363 1134.28 
3432 1
10453600 39873.4 -16659.1 972.889 -253.278 61.1916 260.565 
3432.5 1
10453600 39890.7 -16762.8 975.667 35.7308 -215.076 218.024 
3433 1
10453600 39608.5 -16691.2 997.3 -541.587 137.385 558.74 
3433.5 1
10453600 39463.9 -16691.6 1043 -279.172 -0.686401 279.173 
3434 1
10453600 39179.7 -16701.8 1029.89 -578.864 -20.8192 579.238 
3434.5 1
10453600 39039 -16577 1010.78 -287.075 254.649 383.742 
3435 1
10453600 39007.1 -16745.9 997.889 -66.1595 -350.392 356.583 
3435.5 1
10453600 39059.9 -16826.3 990.333 107.272 -163.505 195.553 
3436 1
10453600 39189.2 -16878.1 979.2 249.154 -99.7431 268.378 
3436.5 1
10453600 39556.3 -16950.3 987.222 710.123 -139.716 723.737 
3437 1
10453600 40161.4 -16877.9 994.111 1260.65 150.926 1269.65 
3437.5 1
10453600 40479.7 -16763.7 993 642.873 230.752 683.032 
3438 1
10453600 40559.3 -16758.9 990.556 161.596 9.69123 161.886 
3438.5 1
10453600 40638.9 -16778 989 155.101 -37.2536 159.512 
3439 1
10453600 41192.9 -16833 989 1063.32 -105.566 1068.55 
3439.5 1
10453600 41592.3 -16983.4 989 800.49 -301.492 855.384 
3440 1
10453600 41733.5 -17055.4 989 297.82 -151.752 334.254 
3440.5 1
10453600 41712.9 -17096.6 989 -42.5849 -85.0838 95.1458 
3441 1
10453600 41640.3 -17107.3 989 -143.674 -21.3421 145.251 
3441.5 1
10453600 41387.4 -16897.6 989 -508.831 422.088 661.111 
3442 1
10453600 41355.2 -16761.2 989 -63.305 267.845 275.225 
3442.5 1
10453600 41113.1 -16561.7 989 -488.127 402.33 632.564 
3443 1
10453600 40475.6 -16410 988.778 -1259.99 299.736 1295.15 
3443.5 1
10453600 40291.6 -16672.2 987 -370.221 -527.61 644.543 
3444 1
10453600 40193.7 -16913 979.778 -196.564 -483.49 521.919 
3444.5 1
10453600 40527.1 -17135.4 976.5 644.939 -430.174 775.239 
3445 1
10453600 40772.4 -17178.6 976 479.188 -84.2882 486.545 
3445.5 1
10453600 40978.1 -17065.7 976 406.456 223.101 463.66 
3446 1
10453600 41516 -17008.7 976 1084.45 114.919 1090.53 
3446.5 1
10453600 41693.3 -17017.8 976 360.434 -18.5185 360.909 
3447 1
10453600 41687.8 -17042.9 976 -11.2233 -50.7295 51.9562 
3447.5 1
10453600 41752.7 -17091.8 976 130.824 -98.5663 163.8 
3448 1
10453600 41713 -17077.1 976 -78.8602 29.1805 84.0858 
3448.5 1
10453600 41532.1 -16951.9 976 -357.46 247.48 434.769 
3449 1
10453600 41286.1 -16837.9 976 -503.119 233.078 554.485 
3449.5 1
10453600 41417.6 -16998 976 261.864 -318.924 412.656 
3450 1
10453600 41399.3 -16825 976 -37.1882 353.061 355.014 
3450.5 1
10453600 41424.6 -16826 976 49.4455 -1.95695 49.4842 
3451 1
10453600 41476.1 -17053.8 976 99.6346 -440.576 451.702 
3451.5 1
10453600 41407.3 -16999.8 976 -142.692 112.033 181.418 
3452 1
10453600 41094.4 -16810.8 976 -620.899 374.956 725.333 
3452.5 1
10453600 40253.6 -16496.6 976 -1674.85 625.847 1787.96 
3453 1
10453600 39113.6 -16722.6 971.3 -2336.12 -463.064 2381.57 
3453.5 1
10453600 38673.8 -16803.8 966.667 -852.369 -157.321 866.765 
3454 1
10453600 38521 -16709.8 966 -311.791 191.837 366.081 
3454.5 1
10453600 38401.2 -16614.5 966 -232.171 184.647 296.644 
3455 1
10453600 38438.3 -16931.4 966 74.8656 -639.001 643.372 
3455.5 1
10453600 38017.4 -17456.1 966 -858.957 -1070.75 1372.7 
3456 1
10453600 37716.4 -17587.3 973.6 -591.443 -257.738 645.162 
3456.5 1
10453600 37173.4 -17511 1021.38 -1099.24 154.453 1110.04 
3457 1
10453600 36589.7 -17446.4 1556 -1191.24 131.746 1198.5 
3457.5 1
10453600 36049.9 -17335.4 1638.67 -1077.4 221.557 1099.95 
3458 1
10453600 35488.3 -17325.7 1651.56 -1101.09 19.1721 1101.26 
3458.5 1
10453600 35065.8 -17172.5 1639.18 -872.965 316.554 928.587 
3459 1
10453600 34656.8 -17135.2 1611.08 -816.503 74.2606 819.873 
3459.5 1
10453600 34046.1 -17149.4 1576.55 -1209.23 -27.9478 1209.55 
3460 1
10453600 33580.9 -17171.6 1537.73 -939.761 -44.9954 940.838 
3460.5 1
10453600 33152.6 -17256.1 1517.33 -861.878 -169.969 878.478 
3461 1
10453600 32592.5 -17167.2 1520.8 -1117.88 177.467 1131.87 
3461.5 1
10453600 31898.7 -16862.1 1495.78 -1390.45 611.401 1518.93 
3462 1
10453600 31386.8 -16679.6 1522.11 -1040.42 371.048 1104.61 
3462.5 1
10453600 30824.1 -16568 1589.6 -1075.87 213.299 1096.81 
3463 1
10453600 30325.6 -16353.2 1607.11 -1001.09 431.281 1090.04 
3463.5 1
10453600 29844.4 -16242.1 1631.78 -994.031 229.568 1020.2 
3464 1
10453600 29378.7 -16063.1 1646.44 -924.162 355.159 990.057 
3464.5 1
10453600 28993.1 -16241.6 1656.78 -747.201 -345.823 823.348 
3465 1
10453600 28531.2 -16154.1 1738.11 -918.268 173.846 934.579 
3465.5 1
10453600 27985.4 -16128.8 1688.67 -1076.48 49.9671 1077.64 
3466 2
10474600 26888 -16755.5 1312.5 0 0 0 
10453600 27392.7 -16126.4 1689.44 -1219.71 4.8011 1219.72 
3466.5 2
10474600 26547.6 -16542.1 1439.78 -1080.78 677.425 1275.53 
10453600 26748.3 -15902.3 1660.78 -1260.93 438.574 1335.02 
3467 2
10474600 25868.4 -16155.8 1544.38 -1363.82 775.826 1569.04 
10453600 26095.6 -15574.9 1719.12 -1310.66 657.547 1466.35 
3467.5 2
10474600 25236.6 -15860.7 1610.56 -1284.19 599.763 1417.34 
10453600 25572.6 -15334.6 1689.22 -1063.15 488.454 1169.99 
3468 2
10474600 24821.7 -15727.6 1543 -846.712 271.655 889.223 
10453600 25095.9 -15092.4 1666.11 -972.789 494.104 1091.08 
3468.5 2
10474600 24356.3 -15571.2 1527.89 -947.726 318.398 999.781 
10453600 24728.3 -14922.7 1634.44 -748.586 345.78 824.587 
3469 2
10474600 23810.3 -15319.4 1546.3 -1042.05 480.577 1147.53 
10453600 24245.2 -14667.9 1599.7 -922.01 486.196 1042.35 
3469.5 2
10474600 23299.1 -15070.6 1726.62 -1002.3 487.794 1114.7 
10453600 23704.6 -14423.5 1584.25 -1059.95 479.216 1163.25 
3470 2
10474600 22799.9 -14908 1662.56 -1010.6 329.2 1062.87 
10453600 23199.9 -14275.3 1566.56 -1021.73 299.933 1064.85 
3470.5 2
10474600 22367.1 -14761.4 1511.67 -879.63 297.877 928.698 
10453600 22748 -13805.9 1608.67 -918.473 954.155 1324.39 
3471 2
10474600 21781.7 -14540.7 1460.6 -1161.53 437.985 1241.36 
10453600 22128.2 -13641.5 1657.1 -1229.76 326.168 1272.28 
3471.5 2
10474600 21133.1 -14318.3 1538.33 -1276.75 437.73 1349.7 
10453600 21536.6 -13626.7 1645.44 -1164.65 29.1995 1165.02 
3472 2
10474600 20702.2 -14129.6 1599 -895.819 392.469 978.02 
10453600 21144.6 -13395.9 1648 -814.969 479.787 945.711 
3472.5 3
10475200 20887.2 -12527.5 1627 0 0 0 
10474600 20216.9 -13825.9 1661.67 -982.456 614.71 1158.92 
10453600 20637 -13141 1626.67 -1027.44 515.969 1149.72 
3473 3
10475200 20582.7 -12287.9 1621.44 -870.238 684.603 1107.25 
10474600 19711.9 -13624.1 1673.11 -1030.61 411.791 1109.84 
10453600 20204.2 -12878.8 1617.33 -883.22 535.147 1032.7 
3473.5 3
10475200 20025.6 -11911.9 1620.56 -1096.68 740.157 1323.08 
10474600 19269.9 -13291.4 1659.33 -870.079 654.856 1088.98 
10453600 19821.3 -12589.8 1632.56 -753.718 568.898 944.318 
3474 3
10475200 19634.6 -11638.9 1649.8 -763.585 533.181 931.313 
10474600 18932 -12909.1 1628.4 -659.939 746.766 996.584 
10453600 19378.3 -12274.9 1640.3 -865.299 614.996 1061.59 
3474.5 3
10475200 19184.6 -11350.6 1650 -903.704 579.005 1073.28 
10474600 18672.3 -12587.7 1666.33 -521.419 645.448 829.748 
10453600 18930.1 -11972.2 1659.33 -899.978 607.787 1085.99 
3475 3
10475200 18699 -10984.5 1654.8 -957.703 722.003 1199.37 
10474600 18119.6 -12222.3 1621.7 -1090.2 720.644 1306.86 
10453600 18496.3 -11694.2 1643.5 -855.643 548.367 1016.28 
3475.5 3
10475200 17977.2 -10504.7 1660.22 -1398.79 929.91 1679.69 
10474600 17368.6 -11841.6 1647.67 -1455.51 737.877 1631.86 
10453600 17783.3 -11244.7 1607.89 -1381.72 871.189 1633.44 
3476 3
10475200 17589.1 -10127.7 1666.89 -788.844 766.26 1099.74 
10474600 16727.7 -11417.2 1634.56 -1302.62 862.466 1562.26 
10453600 17033 -10847.7 1617.44 -1525.07 806.911 1725.38 
3476.5 3
10475200 17283.1 -9837.56 1679.33 -612 580.222 843.328 
10474600 16408.2 -11099.1 1655.22 -638.889 636.222 901.642 
10453600 16527 -10430.2 1664.44 -1012 834.889 1311.94 
3477 3
10475200 16739.2 -9442.67 1692.11 -1083.44 786.631 1338.89 
10474600 15960.8 -10738.2 1652.22 -891.324 718.902 1145.11 
10453600 16098.6 -10077.7 1690.67 -853.475 702.302 1105.28 
3477.5 3
10475200 16296 -8966.33 1705 -897.211 964.238 1317.1 
10474600 15577.4 -10380.3 1649.44 -775.978 724.471 1061.6 
10453600 15676 -9701.11 1689.44 -855.376 762.258 1145.73 
3478 3
10475200 15953.8 -8585 1711.67 -691.358 770.37 1035.11 
10474600 15143.2 -9950.78 1662.44 -877.217 867.789 1233.92 
10453600 15353.1 -9342.89 1682 -652.301 723.681 974.275 
3478.5 3
10475200 15570.1 -8287 1734.2 -758.256 588.933 960.101 
10474600 14721.7 -9476.9 1650.3 -833.048 936.517 1253.41 
10453600 14961.7 -8989.5 1694.9 -773.54 698.397 1042.17 
3479 3
10475200 15142 -7773.11 1666.67 -856.2 1027.78 1337.69 
10474600 14299.6 -9025.78 1698.78 -844.289 902.244 1235.67 
10453600 14475.4 -8453.44 1666.56 -972.511 1072.11 1447.48 
3479.5 3
10475200 14638.2 -7242.89 1600.33 -1017.73 1071.16 1477.55 
10474600 13815.8 -8469.89 1678.89 -977.329 1123.01 1488.73 
10453600 14092.7 -8007.78 1610.22 -773.288 900.337 1186.84 
3480 3
10475200 14146.7 -6727.11 1579.44 -985.081 1033.62 1427.85 
10474600 13330.9 -8069.44 1633.78 -971.721 802.494 1260.25 
10453600 13689.3 -7517.56 1599.78 -808.283 982.409 1272.18 
3480.5 3
10475200 13790.4 -6342.67 1603.89 -735.996 794.307 1082.87 
10474600 12906.6 -7747.67 1651 -876.722 664.83 1100.29 
10453600 13142.3 -7114.22 1629.11 -1130.17 833.333 1404.18 
3481 3
10475200 13481.4 -5931.44 1636.67 -641.079 853.158 1067.17 
10474600 12542.6 -7361.89 1622 -755.187 800.369 1100.41 
10453600 12804.2 -6766.89 1637.33 -701.475 720.609 1005.66 
3481.5 3
10475200 13094.3 -5456.1 1640.8 -744.509 914.124 1178.95 
10474600 12131.8 -6953.3 1628 -789.915 785.748 1114.17 
10453600 12404 -6311.4 1625.4 -769.658 875.94 1166.04 
3482 3
10475200 12561.4 -5029 1626.6 -997.94 799.813 1278.9 
10474600 11601.4 -6539.1 1600 -993.258 775.655 1260.24 
10453600 11883.8 -5831.8 1592.8 -974.157 898.127 1325 
3482.5 3
10475200 12149.4 -4599.89 1583 -835.61 870.408 1206.59 
10474600 11066.8 -6044.22 1566.11 -1084.43 1003.81 1477.71 
10453600 11417.9 -5267.89 1570.89 -945.053 1143.84 1483.74 
3483 3
10475200 11755.6 -4104.89 1582.78 -797.346 1002.02 1280.55 
10474600 10655.6 -5626.67 1574.78 -832.434 845.254 1186.34 
10453600 11005.7 -4837.56 1572 -834.458 871.12 1206.3 
3483.5 3
10475200 11413.2 -3604.44 1569.33 -692.982 1013.05 1227.39 
10474600 10296.3 -5158.11 1565.33 -727.17 948.493 1195.16 
10453600 10697.2 -4480.11 1576.67 -624.381 723.572 955.724 
3484 3
10475200 11009.9 -3067.33 1586.89 -816.464 1087.27 1359.69 
10474600 10007.3 -4721 1595.22 -585.02 884.84 1060.75 
10453600 10283.7 -4002.44 1596.11 -837.157 966.937 1278.98 
3484.5 3
10475200 10686.8 -2584.44 1620.67 -636.045 950.569 1143.74 
10474600 9666.11 -4194.22 1624.33 -671.697 1036.96 1235.5 
10453600 9930 -3513.56 1640.33 -696.194 962.38 1187.8 
3485 3
10475200 10345.8 -2218.88 1643.5 -693.146 743.027 1016.14 
10474600 9476.5 -3703 1648.88 -385.388 998.419 1070.22 
10453600 9644.62 -2976.5 1640 -580.03 1091.58 1236.11 
3485.5 3
10475200 10005 -1772.6 1639.5 -681.5 892.55 1122.98 
10474600 9189.4 -3252.1 1651.2 -574.2 901.8 1069.09 
10453600 9543.8 -2512.5 1648.4 -201.65 928 949.656 
3486 3
10475200 9668.44 -1336.89 1649.89 -641.058 829.926 1048.68 
10474600 8983.67 -2762 1622.22 -391.873 933.524 1012.44 
10453600 9492.11 -2069.44 1646.56 -98.455 843.915 849.639 
3486.5 3
10475200 9310.38 -858.625 1637.88 -755.421 1009 1260.45 
10474600 8739.25 -2426.25 1679.75 -515.647 708.333 876.144 
10453600 9255 -1691 1662.62 -500.234 798.406 942.171 
3487 3
10475200 8978.56 -296.556 1631.33 -670.342 1135.49 1318.6 
10474600 8556.33 -1889.89 1674 -369.529 1083.56 1144.84 
10453600 9008 -1316.89 1649.56 -498.99 755.78 905.646 
3487.5 3
10475200 8678.33 318.889 1610.56 -605.287 1240.82 1380.58 
10474600 8185.56 -1317 1616 -747.536 1155.02 1375.82 
10453600 8813.78 -854.444 1634 -391.577 932.348 1011.24 
3488 3
10475200 8458.67 797 1572 -431.565 939.315 1033.71 
10474600 7918.11 -880.222 1621.56 -525.431 858.11 1006.2 
10453600 8636.78 -316 1615.89 -347.741 1057.85 1113.54 
3488.5 3
10475200 8315.56 1436.11 1531.11 -279.514 1248.26 1279.18 
10474600 7820.78 -520.111 1630.33 -190.104 703.342 728.581 
10453600 8445 326.111 1574.33 -374.566 1254.12 1308.86 
3489 3
10475200 8168.5 2155.75 1497 -302.583 1480.74 1511.34 
10474600 7681.38 -2.625 1635.88 -286.837 1064.79 1102.74 
10453600 8345 877.625 1555.75 -205.761 1134.8 1153.31 
3489.5 3
10475200 8036.56 2675.11 1497.44 -265.482 1044.99 1078.19 
10474600 7592.56 580.444 1588.11 -178.711 1173.18 1186.71 
10453600 8099.22 1473.78 1511.67 -494.523 1199.5 1297.44 
3490 3
10475200 7895.33 3228 1499 -275.287 1077.76 1112.36 
10474600 7651.11 1144.44 1516.67 114.143 1099.42 1105.32 
10453600 7922.78 2092.67 1458.44 -343.946 1206.41 1254.48 
3490.5 3
10475200 7952.38 3467.75 1498.88 117.37 493.313 507.083 
10474600 7654.12 1710.12 1458.25 6.20142 1163.95 1163.97 
10453600 7740.12 2700.88 1448 -375.829 1251.46 1306.67 
3491 2
10474600 7570.67 2294 1421.44 -164.288 1149.36 1161.04 
10453600 7472.78 3124.67 1447.33 -526.274 834.236 986.364 
3491.5 2
10474600 7592.89 2736.78 1418.22 44.5335 887.33 888.447 
10453600 7354.89 3184.22 1444 -236.25 119.35 264.686 
3492 2
10474600 7342.25 2989 1413.88 -506.341 509.54 718.34 
10453600 7251.88 3507 1444 -208.109 652.076 684.48 
3492.5 2
10474600 7016.78 3379.78 1412 -650.944 781.556 1017.13 
10453600 7021.11 3965.67 1492.44 -461.528 917.333 1026.89 
3493 2
10474600 7247.22 4302.44 1412 455.424 1823.45 1879.46 
10453600 6799.67 4525.33 1572.22 -437.637 1106.06 1189.49 
3493.5 2
10474600 7018.22 5259.67 1416.56 -449.02 1876.91 1929.87 
10453600 6610.44 5097.11 1656.44 -371.024 1121.13 1180.93 
3494 2
10474600 5890.33 6209.67 1452 -2202.91 1855.47 2880.2 
10453600 6499.33 5673.67 1681 -217.014 1126.09 1146.81 
3494.5 1
10453600 6322.22 6334.33 1686.22 -353.515 1318.7 1365.26 
