# Supplementary material for: Intrinsic group behaviour II: On the dependence of triad spatial dynamics on social and personal features; and on the effect of social interaction on small group dynamics
Source: PLoS One. 2019 Dec 3;14(12):e0225704. doi: 10.1371/journal.pone.0225704 (PMC6890182; doi:10.1371/journal.pone.0225704)
Supplement: S4 Data Set — (ZIP) [file pone.0225704.s004.zip › set_3_nint/group_traj_triad_noint/traj_3_0217_2.dat]

3 10373500 10380201 10380400 0 0 1 0 2 1 0 30 10 40 1661 1707.88 1591.55 
2855 1
10373500 46676 -21483 1793.5 0 0 0 
2855.5 1
10373500 46522.1 -21545.7 1768 -532.488 -216.84 574.946 
2856 1
10373500 46287.2 -21853.6 1757.4 -465.171 -609.769 766.943 
2856.5 1
10373500 46112.1 -22179 1759.78 -345.343 -641.815 728.826 
2857 1
10373500 45896.7 -22514.4 1758.33 -442.391 -688.798 818.628 
2857.5 1
10373500 45664.2 -22711 1797.18 -467.776 -395.484 612.554 
2858 1
10373500 45383.3 -22946.7 1784.09 -579.194 -486.036 756.106 
2858.5 1
10373500 44985.9 -23273.3 1727.8 -767.129 -630.449 992.952 
2859 1
10373500 44622.4 -23371.8 1714.7 -752.588 -203.934 779.729 
2859.5 1
10373500 44257.9 -23489.2 1641.8 -706.395 -227.519 742.132 
2860 1
10373500 44063.2 -23588.9 1619.22 -383.98 -196.625 431.395 
2860.5 1
10373500 43912.4 -23633.5 1635.1 -298.068 -88.1643 310.833 
2861 1
10373500 43757.7 -23794.7 1626.78 -315.139 -328.242 455.033 
2861.5 1
10373500 43653.8 -23838.7 1625 -210.301 -89.0688 228.385 
2862 1
10373500 43451.6 -23764.1 1553.9 -400.352 147.657 426.713 
2862.5 1
10373500 43319.6 -23968 1605 -261.386 -403.762 480.985 
2863 1
10373500 43359.9 -24147.7 1615.33 82.0548 -365.92 375.007 
2863.5 1
10373500 43541.1 -24341.6 1605.33 371.357 -397.313 543.842 
2864 1
10373500 43709.6 -24474.7 1637.8 343.855 -271.723 438.258 
2864.5 1
10373500 43738.2 -24641.5 1681.3 55.4264 -323.256 327.973 
2865 1
10373500 43720.8 -24818.9 1720.7 -33.7209 -343.798 345.448 
2865.5 1
10373500 43916.3 -24894.3 1765.33 396.619 -153.009 425.11 
2866 1
10373500 43963.7 -25020.9 1784.4 97.0628 -259.358 276.925 
2866.5 1
10373500 43888.1 -25102.4 1752.6 -150 -161.706 220.565 
2867 1
10373500 43901.9 -25113.5 1753.2 27.3267 -21.9802 35.0696 
2867.5 1
10373500 43915.8 -25081.2 1769.33 27.7556 64.5556 70.2694 
2868 1
10373500 43839.5 -25084.9 1747.5 -154.722 -7.46 154.901 
2868.5 1
10373500 43926 -25091.4 1768.3 167.636 -12.5969 168.108 
2869 1
10373500 43981.7 -25038.9 1761.89 114.305 107.826 157.137 
2869.5 1
10373500 43717.2 -24813 1726.5 -534.276 456.341 702.637 
2870 1
10373500 43512.4 -24671.3 1661 -414.485 286.775 504.021 
2870.5 1
10373500 43515.6 -24705.3 1613.1 6.32376 -68.0695 68.3626 
2871 1
10373500 43472.1 -24586.8 1596.3 -84.9609 231.445 246.547 
2871.5 1
10373500 43565.8 -24695.7 1595.5 184.449 -214.37 282.8 
2872 1
10373500 43563.2 -24756.9 1563.33 -5.16589 -122.623 122.732 
2872.5 1
10373500 43725.7 -24520.1 1558 323.661 471.691 572.057 
2873 1
10373500 44388.6 -24685.9 1590.89 1339.1 -334.927 1380.35 
2873.5 1
10373500 45058.9 -24662.7 1774.7 1356.97 46.9411 1357.78 
2874 1
10373500 45481.5 -24570.7 1826.5 820.583 178.641 839.802 
2874.5 1
10373500 45780.5 -24255.9 1840.6 589.744 620.907 856.343 
2875 1
10373500 46094.4 -24154.4 1824.33 640.703 207.052 673.328 
2875.5 1
10373500 46314.1 -24274.7 1781.8 459.53 -251.581 523.89 
2876 1
10373500 46519 -24168.9 1759.1 407.356 210.338 458.455 
2876.5 1
10373500 47177.3 -24028 1755.4 1275.78 273.062 1304.67 
2877 1
10373500 47245.6 -23745.1 1755.67 138.731 574.977 591.477 
2877.5 1
10373500 46949.6 -22804.5 1739.2 -608.962 1935.41 2028.96 
2878 1
10373500 46495.3 -22492.2 1768 -871.977 599.424 1058.14 
2878.5 1
10373500 46255.6 -22262.8 1756.6 -471.85 451.575 653.118 
2879 1
10373500 45954.8 -22184.1 1745 -615.178 160.918 635.877 
2879.5 1
10373500 45643.9 -22103.8 1766.7 -631.865 163.234 652.61 
2880 1
10373500 45326.3 -21888.3 1720.6 -620.312 420.898 749.629 
2880.5 1
10373500 44618.8 -21836 1614.89 -1420.73 105.02 1424.6 
2881 1
10373500 44206.9 -21932.4 1562.73 -825.388 -193.113 847.678 
2881.5 1
10373500 43878.2 -21906.4 1602.6 -640.758 50.6114 642.754 
2882 2
10380201 43305.5 -22554.5 1436.75 0 0 0 
10373500 43499.8 -21803 1612.4 -761.368 208.048 789.282 
2882.5 2
10380201 43009.8 -22492.7 1637.89 -880.126 184.028 899.159 
10373500 43157.4 -21626.2 1667.89 -700.114 361.509 787.939 
2883 2
10380201 42545.6 -22413.5 1641 -959.045 163.567 972.893 
10373500 42802.2 -21565.9 1596.9 -733.976 124.633 744.483 
2883.5 2
10380201 42085.9 -22414.5 1663.4 -910.297 -1.9802 910.299 
10373500 42390.8 -21354.7 1639.8 -814.653 418.218 915.733 
2884 2
10380201 41647.1 -22178.7 1683.7 -886.465 476.364 1006.35 
10373500 42022 -21084.3 1645.8 -745.051 546.263 923.852 
2884.5 3
10380400 42328.8 -21554.9 1602.44 0 0 0 
10380201 41276.2 -21966.6 1641.5 -743.287 425.05 856.237 
10373500 41717 -21060.4 1668.9 -611.222 47.8958 613.096 
2885 3
10380400 41924.4 -21519.6 1598.5 -851.322 74.2924 854.557 
10380201 40905.3 -21907.1 1601.4 -741.8 119 751.284 
10373500 41331.8 -21065.6 1689.3 -770.4 -10.4 770.47 
2885.5 3
10380400 41499.5 -21301.9 1593.4 -843.056 431.944 947.269 
10380201 40377.1 -21757.5 1662.4 -1048.02 296.825 1089.24 
10373500 40785.9 -20832.3 1653.7 -1083.13 462.897 1177.9 
2886 3
10380400 41030.6 -21263.2 1566 -912.257 75.2918 915.359 
10380201 39891.9 -21362.7 1711 -943.969 768.093 1216.98 
10373500 40438.9 -20642.9 1646.7 -675.097 368.482 769.114 
2886.5 3
10380400 40635.2 -21179.9 1598.4 -766.279 161.434 783.099 
10380201 39418.3 -21129.4 1724.2 -917.829 452.132 1023.15 
10373500 39986.4 -20462.9 1588.1 -876.938 348.837 943.773 
2887 3
10380400 40010.2 -20868.2 1560.44 -1280.69 638.684 1431.11 
10380201 39017.4 -20867.1 1796.44 -821.425 537.477 981.642 
10373500 39439.6 -20266 1562.78 -1120.58 403.484 1191.01 
2887.5 3
10380400 39538.7 -20692.7 1583.1 -974.219 362.649 1039.53 
10380201 38666.1 -20740.5 1799.1 -725.918 261.593 771.614 
10373500 39032.3 -20087.3 1715.7 -841.437 369.215 918.878 
2888 3
10380400 39153.3 -20580.2 1666.1 -769.261 224.551 801.365 
10380201 38227.5 -20602.5 1806.3 -875.449 275.449 917.76 
10373500 38568.5 -19942.9 1709.9 -925.749 288.224 969.579 
2888.5 3
10380400 38753.7 -20380.9 1705.64 -775.869 386.973 867.019 
10380201 37803.5 -20465 1780 -823.389 266.99 865.594 
10373500 38074.6 -19655.5 1778.09 -958.959 557.97 1109.47 
2889 3
10380400 38326.1 -20214.8 1666.3 -822.36 319.441 882.224 
10380201 37300.1 -20415.7 1761.4 -967.99 94.8077 972.621 
10373500 37605.8 -19476.2 1772.9 -901.608 344.895 965.324 
2889.5 3
10380400 37974.2 -20088.2 1676.89 -740.795 266.48 787.267 
10380201 36786.8 -20169.9 1724.89 -1080.68 517.497 1198.19 
10373500 37206.6 -19327.4 1715.67 -840.515 313.17 896.962 
2890 3
10380400 37517.9 -19890.5 1667 -954.649 413.645 1040.41 
10380201 36423.2 -19993.3 1690.3 -760.623 369.433 845.593 
10373500 36700.2 -19256.6 1663.8 -1059.32 148.21 1069.64 
2890.5 3
10380400 37113 -19786.4 1670.7 -798.619 205.325 824.592 
10380201 36012.8 -19943.7 1607.9 -809.467 97.8304 815.358 
10373500 36164.7 -19125.6 1650.3 -1056.21 258.383 1087.36 
2891 3
10380400 36578.5 -19663.7 1591.6 -1054.24 242.012 1081.66 
10380201 35422 -19771.7 1593.9 -1165.29 339.25 1213.66 
10373500 35725.8 -19033.2 1684.9 -865.68 182.249 884.657 
2891.5 3
10380400 36047.2 -19502 1549.3 -1062.6 323.4 1110.72 
10380201 34952.3 -19625 1695.5 -939.4 293.4 984.152 
10373500 35225.8 -18911.5 1699.6 -1000 243.4 1029.2 
2892 3
10380400 35568 -19325.7 1567.9 -925.097 340.347 985.718 
10380201 34513.9 -19469.2 1686.8 -846.332 300.772 898.188 
10373500 34833.3 -18688.8 1708.9 -757.722 429.923 871.192 
2892.5 3
10380400 35126.7 -19193.9 1565.11 -925.227 276.334 965.611 
10380201 34125 -19300.4 1677.89 -815.304 353.785 888.755 
10373500 34439.4 -18624 1645.89 -825.693 135.849 836.794 
2893 3
10380400 34668.4 -19121.5 1579.4 -907.459 143.344 918.71 
10380201 33665 -19266.7 1685.1 -910.891 66.8207 913.339 
10373500 33923.9 -18435.2 1651.3 -1020.88 373.861 1087.18 
2893.5 3
10380400 34201.1 -19018.4 1562.4 -902.124 199.035 923.819 
10380201 33163.1 -19052.8 1680.2 -968.919 412.934 1053.24 
10373500 33451.5 -18385.8 1632 -911.969 95.3668 916.942 
2894 3
10380400 33769 -18896.8 1554.6 -859.046 241.75 892.414 
10380201 32658.2 -18950.9 1691.9 -1003.78 202.584 1024.02 
10373500 32955.3 -18266.1 1629.4 -986.481 237.972 1014.78 
2894.5 3
10380400 33366.7 -18743.9 1527.78 -826.146 313.986 883.802 
10380201 32265 -19034.8 1672.89 -807.392 -172.234 825.558 
10373500 32520.6 -18364.7 1639.11 -892.699 -202.396 915.355 
2895 3
10380400 32928.6 -18665.2 1550.2 -888.573 159.612 902.795 
10380201 31797.7 -18929.8 1546.7 -947.87 212.937 971.494 
10373500 32076.1 -17953.5 1542.6 -901.533 834.009 1228.14 
2895.5 3
10380400 32437.8 -18513 1541.4 -956.725 296.686 1001.67 
10380201 31362.3 -18738 1432.3 -848.733 373.879 927.434 
10373500 31605.3 -17911.7 1479.7 -917.739 81.4815 921.349 
2896 3
10380400 31755.8 -18275.4 1422.9 -1326.85 462.257 1405.06 
10380201 31015.3 -18621.2 1485.5 -675.097 227.237 712.315 
10373500 31088.2 -17896.7 1462.5 -1006.03 29.1829 1006.45 
2896.5 3
10380400 31316.3 -18097.6 1352.89 -884.239 357.836 953.9 
10380201 30661.2 -18499.3 1435.33 -712.43 245.205 753.447 
10373500 30380 -17604.7 1467.78 -1424.95 587.592 1541.35 
2897 3
10380400 30923.7 -17984.6 1297.4 -811.226 233.379 844.129 
10380201 30040.3 -18517.2 1422.9 -1282.9 -36.9146 1283.43 
10373500 29959 -17494.5 1502.7 -869.835 227.617 899.123 
2897.5 3
10380400 30383.2 -17799.4 1369.22 -1091.87 374.052 1154.17 
10380201 29355 -18185.3 1494.33 -1384.44 670.438 1538.24 
10373500 29449.2 -17365.9 1631.44 -1029.85 259.82 1062.12 
2898 3
10380400 29922.5 -17590.4 1478.62 -1059.13 480.619 1163.08 
10380201 28873.6 -17973 1526.12 -1106.61 488.123 1209.48 
10373500 29105.9 -17428.2 1650.75 -789.304 -143.359 802.217 
2898.5 3
10380400 29463.8 -17473.1 1552.78 -770.962 197.082 795.753 
10380201 28264.2 -17895.2 1635 -1024.21 130.719 1032.51 
10373500 28539.4 -17233.8 1684.89 -951.984 326.844 1006.53 
2899 3
10380400 29013.6 -17390.9 1578.33 -941.887 172.013 957.466 
10380201 27890.2 -18047.1 1665.56 -782.427 -317.759 844.49 
10373500 28131.2 -17316.9 1683.33 -854.021 -173.873 871.541 
2899.5 3
10380400 28643.7 -17319.6 1584.89 -761.088 146.776 775.112 
10380201 27599 -17916 1642.78 -599.223 269.776 657.151 
10373500 27633.9 -17293.6 1650.89 -1023.32 48.011 1024.45 
2900 3
10380400 28183 -17172.9 1577.9 -896.239 285.322 940.56 
10380201 27192.2 -17821.8 1638.2 -791.44 183.268 812.382 
10373500 27287.6 -17100.7 1668.5 -673.714 375.205 771.148 
2900.5 3
10380400 27796 -17078.9 1582.4 -742.802 180.422 764.4 
10380201 26874.1 -17788.8 1665 -610.557 63.3397 613.833 
10373500 26873.3 -17024.1 1648.6 -795.202 147.025 808.679 
2901 3
10380400 27493.3 -16902.1 1624.67 -634.521 370.627 734.834 
10380201 26588.9 -17637.2 1647 -597.927 317.773 677.124 
10373500 26537.3 -16807.1 1646 -704.333 454.903 838.464 
2901.5 3
10380400 27110.5 -16830.3 1547.4 -790.978 148.37 804.773 
10380201 26272.5 -17632.9 1662.4 -653.696 8.93021 653.757 
10373500 26201 -16664.7 1630.4 -694.904 294.238 754.63 
2902 3
10380400 26713.4 -16730.1 1491.8 -766.602 193.436 790.631 
10380201 25914.6 -17535.9 1655.8 -690.927 187.259 715.853 
10373500 25826.8 -16559.9 1574.4 -722.394 202.317 750.19 
2902.5 3
10380400 26427.7 -16577.2 1506.56 -568.058 303.932 644.255 
10380201 25585.1 -17288.6 1606.33 -655.047 491.738 819.081 
10373500 25330.8 -16339.2 1585.44 -986.128 438.723 1079.32 
2903 3
10380400 26052.2 -16451.2 1496.5 -750.933 252.044 792.103 
10380201 25047.5 -17103.6 1578 -1075.22 369.911 1137.07 
10373500 25004.4 -16269 1664 -652.756 140.444 667.693 
2903.5 3
10380400 25688.3 -16288.3 1490.89 -751.791 336.501 823.664 
10380201 24690.2 -16897.7 1630.11 -738.177 425.482 852.021 
10373500 24788.7 -16105.3 1668.56 -445.73 338.154 559.485 
2904 3
10380400 25271.6 -16076.2 1594 -838.498 426.828 940.883 
10380201 24146.9 -16712 1640.3 -1093.2 373.575 1155.27 
10373500 24430.8 -15956.1 1681 -720.054 300.268 780.153 
2904.5 3
10380400 24866.1 -15924.2 1602.1 -799.803 299.803 854.146 
10380201 23772.3 -16570.3 1645.7 -738.856 279.487 789.95 
10373500 24132.5 -15687.6 1674.4 -588.363 529.586 791.601 
2905 3
10380400 24447 -15801.6 1596.7 -823.379 240.864 857.886 
10380201 23338.8 -16330 1639.7 -851.67 472.102 973.767 
10373500 23781.5 -15498.3 1655.5 -689.587 371.906 783.482 
2905.5 3
10380400 24087.7 -15711.4 1556.44 -720.107 180.672 742.426 
10380201 22960.1 -16111.1 1650.78 -758.896 438.655 876.55 
10373500 23331.4 -15188.9 1761.78 -901.915 620.062 1094.5 
2906 3
10380400 23697.5 -15524.2 1550.9 -788.215 378.272 874.284 
10380201 22537.4 -15922.7 1642.1 -853.962 380.629 934.949 
10373500 22938.6 -14900.9 1786.5 -793.625 581.796 984.036 
2906.5 3
10380400 23275.4 -15394.3 1516.78 -861.338 265.034 901.191 
10380201 22172.3 -15775.7 1597.67 -745.034 300.068 803.191 
10373500 22505.1 -14845.1 1780.67 -884.671 113.855 891.968 
2907 3
10380400 22830.7 -15257.9 1517.1 -882.429 270.701 923.017 
10380201 21745.9 -15642.1 1476.3 -846.098 265.013 886.63 
10373500 22127.5 -14742.5 1776.2 -749.228 203.593 776.398 
2907.5 3
10380400 22345.6 -15130.2 1485.56 -980.09 257.935 1013.46 
10380201 21287.2 -15433.9 1510.56 -926.622 420.629 1017.62 
10373500 21609 -14560.4 1741.89 -1047.47 367.789 1110.17 
2908 3
10380400 21882.8 -14966.3 1421.4 -910.936 322.682 966.4 
10380201 20955.9 -15120.8 1565.2 -652.209 616.317 897.342 
10373500 21161.8 -14300.6 1689.3 -880.315 511.505 1018.13 
2908.5 3
10380400 21517.8 -14733.1 1440.3 -701.923 448.462 832.955 
10380201 20540.8 -14868.1 1585 -798.269 485.962 934.555 
10373500 20757.5 -14110.1 1686 -777.5 366.346 859.486 
2909 3
10380400 21137.6 -14383.2 1510.44 -788.889 725.888 1072.03 
10380201 20175 -14580.1 1588 -758.921 597.487 965.895 
10373500 20425.9 -13891 1724 -687.99 454.564 824.596 
2909.5 3
10380400 20776.1 -14146.2 1558.4 -715.754 469.351 855.917 
10380201 19822.1 -14350.5 1625.2 -698.812 454.675 833.707 
10373500 20105.6 -13710.3 1735.2 -634.235 357.822 728.211 
2910 3
10380400 20406 -14055.7 1586.44 -759.959 185.9 782.366 
10380201 19392.6 -14148.9 1682.11 -882.021 413.986 974.344 
10373500 19714.4 -13475.1 1709 -803.194 482.934 937.201 
2910.5 3
10380400 20053.2 -13857.9 1567.2 -709.859 397.921 813.782 
10380201 19073.5 -13887.5 1640 -641.963 525.933 829.893 
10373500 19447.9 -13144.7 1670.3 -536.307 664.811 854.165 
2911 3
10380400 19668.8 -13637.8 1565.4 -756.693 433.268 871.955 
10380201 18796.2 -13627.6 1635.9 -545.866 511.614 748.144 
10373500 19138.8 -12866.3 1639 -608.465 548.031 818.882 
2911.5 3
10380400 19377.4 -13370.7 1523.9 -588.687 539.596 798.571 
10380201 18366.8 -13316.3 1598.1 -867.475 628.889 1071.45 
10373500 18874.9 -12584 1652.6 -533.131 570.303 780.689 
2912 3
10380400 19035.5 -13055.6 1526.1 -682.435 628.942 928.055 
10380201 18041.6 -12960.2 1583.6 -649.102 710.778 962.569 
10373500 18482.2 -12291.3 1616.9 -783.832 584.232 977.609 
2912.5 3
10380400 18730.6 -12769.2 1508.9 -594.347 558.285 815.432 
10380201 17646.4 -12675 1524.2 -770.37 555.945 950.024 
10373500 18171.5 -11993.9 1566.7 -605.653 579.727 838.391 
2913 3
10380400 18423.2 -12386.8 1488.7 -598.054 743.969 954.546 
10380201 17246.4 -12354.3 1465.6 -778.21 623.93 997.447 
10373500 17767.1 -11756.8 1562.6 -786.77 461.284 912.026 
2913.5 3
10380400 18038.6 -12094.2 1451.11 -772.378 587.506 970.428 
10380201 16694.4 -11965.9 1507.22 -1108.34 779.942 1355.26 
10373500 17283 -11349.4 1624.89 -972.088 817.983 1270.45 
2914 3
10380400 17532.4 -11787.5 1448.1 -1037.2 628.529 1212.78 
10380201 16233 -11687.3 1633.1 -945.583 570.879 1104.55 
10373500 16869.5 -11032.6 1632.8 -847.336 649.271 1067.49 
2914.5 3
10380400 16928.1 -11536.5 1529.9 -1177.97 489.279 1275.54 
10380201 15862.8 -11299.2 1667.9 -721.637 756.53 1045.51 
10373500 16493.8 -10781.9 1662.6 -732.359 488.694 880.438 
2915 3
10380400 16569.3 -11212.2 1539.78 -741.253 669.995 999.175 
10380201 15575.3 -11022.2 1650.11 -593.939 572.268 824.776 
10373500 16190.8 -10435 1661.44 -626.079 716.736 951.675 
2915.5 3
10380400 16257.6 -10911.1 1532.4 -650.8 628.648 904.842 
10380201 15236.2 -10615.1 1662.7 -708.003 849.942 1106.2 
10373500 15860.6 -10096.8 1669.7 -689.306 706.054 986.74 
2916 3
10380400 15970.8 -10466 1551 -548.34 851.052 1012.41 
10380201 14910.9 -10077.5 1651.45 -621.971 1028 1201.51 
10373500 15541.9 -9560.18 1643.45 -609.352 1026.04 1193.34 
2916.5 3
10380400 15623 -10164.5 1564.2 -668.881 579.808 885.2 
10380201 14544.5 -9687.5 1650.6 -704.633 749.913 1029.02 
10373500 15204.5 -9205.2 1693.7 -648.864 682.657 941.831 
2917 3
10380400 15249.8 -9642 1580.09 -736.059 1030.57 1266.44 
10380201 14314.9 -9272.82 1659.73 -452.842 817.913 934.905 
10373500 14973.5 -8928.18 1681.45 -455.711 546.387 711.485 
2917.5 3
10380400 14998.8 -9383.92 1550.69 -507.014 521.368 727.247 
10380201 14091.2 -8928.46 1669.46 -452.031 695.67 829.632 
10373500 14672.2 -8630.23 1635.31 -608.688 601.921 856.044 
2918 3
10380400 14810.7 -9280.13 1536.6 -382.479 210.955 436.797 
10380201 13806.5 -8743.13 1638.07 -578.632 376.683 690.439 
10373500 14397.3 -8380.47 1638.87 -558.714 507.651 754.897 
2918.5 3
10380400 14754.1 -9047.6 1565.47 -114.209 469.764 483.448 
10380201 13626.3 -8600.27 1616 -364.04 288.62 464.571 
10373500 14273.7 -8140.8 1623.87 -249.697 484.175 544.77 
2919 3
10380400 14485 -8775.8 1555.4 -542.608 547.984 771.174 
10380201 13464 -8359.27 1608.6 -327.151 485.887 585.759 
10373500 13978.1 -7897.67 1633.87 -595.833 490.188 771.558 
2919.5 3
10380400 14131.8 -8549.92 1550.5 -700.893 448.181 831.936 
10380201 13208.3 -7958.92 1631.92 -507.275 794.345 942.503 
10373500 13677.8 -7628.75 1684.67 -595.999 533.565 799.941 
2920 3
10380400 13637.6 -8093.42 1532.67 -974.688 900.394 1326.92 
10380201 12709.2 -7483.33 1668.83 -984.55 938.034 1359.87 
10373500 13399.2 -7255.5 1707.33 -549.474 736.193 918.642 
2920.5 3
10380400 13406.8 -7989.17 1520.25 -460.579 208.084 505.403 
10380201 12454.3 -7342.33 1651.58 -508.649 281.437 581.318 
10373500 13145.2 -7090.17 1698.5 -506.82 330.007 604.79 
2921 3
10380400 13204.8 -7810.36 1515 -403.224 356.892 538.481 
10380201 12318.8 -7269.09 1621.91 -270.489 146.192 307.468 
10373500 13026.6 -6982.45 1718.27 -236.754 214.994 319.804 
2921.5 3
10380400 12980.2 -7541.08 1474.92 -461.297 552.937 720.093 
10380201 12160.9 -7219.17 1551.92 -324.233 102.514 340.053 
10373500 12924.5 -6820.75 1745.92 -209.726 332.042 392.73 
2922 3
10380400 12842.6 -7380.45 1458.36 -276.721 323.197 425.477 
10380201 12239.3 -7101.09 1521.09 157.658 237.577 285.13 
10373500 12638.9 -6482.82 1751.91 -574.63 679.943 890.237 
2922.5 2
10380201 12217.7 -6871.27 1517.73 -44.3322 472.877 474.95 
10373500 12239.2 -6032 1759 -822.484 927.609 1239.73 
