# Supplementary material for: Intrinsic group behaviour II: On the dependence of triad spatial dynamics on social and personal features; and on the effect of social interaction on small group dynamics
Source: PLoS One. 2019 Dec 3;14(12):e0225704. doi: 10.1371/journal.pone.0225704 (PMC6890182; doi:10.1371/journal.pone.0225704)
Supplement: S4 Data Set — (ZIP) [file pone.0225704.s004.zip › set_3_nint/group_traj_triad_noint/traj_3_0217_1.dat]

3 10114700 10114300 10113902 0 0 1 0 2 1 0 20 0 30 1549.63 1604.53 1507.98 
1299.5 1
10113902 -16013 12860 1084.4 0 0 0 
1300 1
10113902 -16080.2 12484.7 1306 -177.261 -990.166 1005.91 
1300.5 1
10113902 -16117.6 12059.5 1439.7 -76.5198 -869.585 872.946 
1301 1
10113902 -16132.7 11712.5 1243.36 -29.8368 -684.328 684.979 
1301.5 1
10113902 -16176.8 11417.6 1327.4 -88.8563 -594.648 601.25 
1302 1
10113902 -16140.6 11050.1 1389.18 72.7639 -739.455 743.026 
1302.5 1
10113902 -16158.7 10689.6 1284.7 -36.4922 -728.264 729.178 
1303 2
10114300 -18285 9834.71 955.714 0 0 0 
10113902 -16318.9 10408.8 1299.73 -319.142 -559.326 643.97 
1303.5 2
10114300 -18339.8 9540.5 939.5 -137 -735.536 748.186 
10113902 -16329.1 10072.9 1372.8 -20.5462 -677.254 677.566 
1304 2
10114300 -18359.5 9109.64 1005.45 -40.0516 -873.963 874.88 
10113902 -16332.1 9759.55 1451.91 -6.06675 -635.608 635.637 
1304.5 2
10114300 -18402.8 8707.91 1019.64 -83.8619 -778.541 783.045 
10113902 -16390.8 9531.36 1304.45 -113.813 -442.213 456.624 
1305 2
10114300 -18344.1 8323.9 1045.8 114.238 -747.099 755.783 
10113902 -16374.1 9188.5 1335.8 32.5256 -667.05 667.842 
1305.5 2
10114300 -18191.5 7972.36 1081.91 308.191 -710.174 774.164 
10113902 -16416.9 8879.18 1396.91 -86.483 -624.885 630.841 
1306 2
10114300 -17943.5 7565.2 999.1 505.184 -829.254 971.016 
10113902 -16463.2 8558.3 1307.7 -94.2788 -653.527 660.293 
1306.5 3
10114700 -15653 8238 1197 0 0 0 
10114300 -17757.5 7275 978.909 368.227 -574.653 682.508 
10113902 -16387.2 8247.82 1348.55 150.531 -614.815 632.975 
1307 3
10114700 -15587.3 8103.8 1354.4 254.651 -520.155 579.145 
10114300 -17407.5 6848.5 973.2 701.494 -854.709 1105.72 
10113902 -16336.7 7912.7 1360 101.166 -671.58 679.157 
1307.5 3
10114700 -15385.7 7833.09 1188.18 418.201 -561.637 700.234 
10114300 -17243.5 6587.73 948.364 340.343 -541.022 639.17 
10113902 -16115.7 7544.36 1410.55 458.45 -764.183 891.152 
1308 3
10114700 -15265.9 7492.09 1358.64 236.795 -673.913 714.304 
10114300 -16894.9 6336.73 1024.82 688.825 -496.047 848.848 
10113902 -15884.9 7223.73 1488.36 456.162 -633.669 780.782 
1308.5 3
10114700 -15174 7225.64 1383.55 179.16 -519.405 549.436 
10114300 -16579.1 6211.73 1025.27 615.63 -243.665 662.097 
10113902 -15764.9 6948.18 1394.45 233.918 -537.126 585.851 
1309 3
10114700 -14956.5 7003.1 1179.9 429.842 -439.795 614.967 
10114300 -16242.2 5918.1 1018.4 665.792 -580.291 883.186 
10113902 -15533.1 6702.1 1453.5 458.121 -486.328 668.124 
1309.5 3
10114700 -14752 6822.73 1382.82 409 -360.745 545.361 
10114300 -15919.7 5681.55 988.091 644.945 -473.109 799.867 
10113902 -15342.5 6430.18 1418.45 381.291 -543.836 664.184 
1310 3
10114700 -14615.4 6601.8 1318 280.493 -453.649 533.361 
10114300 -15526 5486.7 1008 808.475 -400.093 902.057 
10113902 -15099.3 6176.6 1456.4 499.291 -520.702 721.403 
1310.5 3
10114700 -14439.8 6353.45 1277.09 356.15 -503.743 616.928 
10114300 -15168.1 5401.82 1033.73 725.982 -172.174 746.119 
10113902 -14872.6 5992.27 1419.36 459.764 -373.889 592.601 
1311 3
10114700 -14291.3 6126.09 1376.73 285.664 -437.238 522.284 
10114300 -14772.1 5115.91 1050.55 761.538 -549.825 939.281 
10113902 -14730 5765 1314.73 274.301 -437.063 516.009 
1311.5 3
10114700 -14162.8 5958.5 1313.4 255.413 -333.183 419.817 
10114300 -14500.4 4855.7 1028.9 540.141 -517.314 747.908 
10113902 -14650.9 5449 1425 157.256 -628.231 647.614 
1312 3
10114700 -13991.4 5790.8 1391.9 353.402 -345.773 494.421 
10114300 -14059.8 4841.3 992.6 908.454 -29.6907 908.939 
10113902 -14627.9 5151.8 1534.6 47.4227 -612.784 614.616 
1312.5 3
10114700 -13851.1 5655.64 1315.73 284.603 -274.166 395.178 
10114300 -13765.8 4955.09 1061 596.312 230.813 639.424 
10113902 -14600.8 4898.64 1505.64 54.9327 -513.517 516.446 
1313 3
10114700 -13623.5 5541.8 1390.8 448.014 -224.087 500.93 
10114300 -13422.5 4833.3 1071.9 675.823 -239.746 717.088 
10113902 -14484.7 4594.1 1493.7 228.579 -599.481 641.581 
1313.5 3
10114700 -13449.3 5416.18 1346.09 344.323 -248.257 424.488 
10114300 -13176.9 4724.64 1062.91 485.358 -214.75 530.744 
10113902 -14216.3 4361.73 1527.73 530.489 -459.235 701.651 
1314 3
10114700 -13259.8 5290.56 1409.44 380.512 -252.262 456.536 
10114300 -13017.3 4537.67 1115 320.433 -375.441 493.592 
10113902 -14017.2 4234.78 1499.22 399.7 -254.919 474.071 
1314.5 3
10114700 -13074.5 5202.55 1277.27 380.354 -180.719 421.104 
10114300 -12901.9 4225.82 1148.27 237.011 -640.346 682.801 
10113902 -13910.5 3970.36 1516.45 219.049 -542.945 585.467 
1315 3
10114700 -12861.9 5099.64 1377.09 409.704 -198.283 455.163 
10114300 -12906 3821.91 1096.09 -7.88229 -778.245 778.285 
10113902 -13802.7 3674.36 1535 207.742 -570.328 606.985 
1315.5 3
10114700 -12702.8 4889.5 1394.3 321.433 -424.518 532.479 
10114300 -12879.3 3506.5 1104.3 53.9394 -637.19 639.469 
10113902 -13674.6 3498.8 1519 258.843 -354.674 439.082 
1316 3
10114700 -12730.1 4580.73 1446.91 -55.8096 -631.437 633.899 
10114300 -12646.5 3304.09 1113.36 475.981 -413.925 630.786 
10113902 -13561.1 3347.73 1525.91 232.125 -308.942 386.429 
1316.5 3
10114700 -12705.3 4371.6 1288.8 49.7809 -419.934 422.875 
10114300 -12556.4 3191 1103.1 181.015 -227.09 290.407 
10113902 -13369.4 3174.6 1544 384.922 -347.645 518.673 
1317 3
10114700 -12581.2 4242.7 1389 252.749 -262.525 364.42 
10114300 -12692.8 3057 1037.9 -277.8 -272.912 389.428 
10113902 -13219.5 2946.1 1530.4 305.295 -465.377 556.58 
1317.5 3
10114700 -12452.9 4061.3 1464.5 260.772 -368.699 451.599 
10114300 -12669.7 2881.9 1213.3 46.9512 -355.894 358.978 
10113902 -13195.3 2860.2 1484.4 49.187 -174.593 181.39 
1318 3
10114700 -12317.9 3993.55 1424.73 254.7 -127.839 284.982 
10114300 -12459.1 2718 1164.27 397.376 -309.245 503.528 
10113902 -12949.7 2979.55 1513.91 463.345 225.18 515.164 
1318.5 3
10114700 -12102.2 3998.2 1383.5 430.557 9.29051 430.657 
10114300 -12203.7 2530 1091.3 509.762 -375.25 632.985 
10113902 -12558.3 3065.2 1514.2 781.292 170.967 799.779 
1319 3
10114700 -11892.6 3936.55 1428.73 420.811 -123.804 438.644 
10114300 -12006.1 2358.45 1081.64 396.805 -344.469 525.465 
10113902 -12262 3082 1531.55 594.98 33.7349 595.936 
1319.5 3
10114700 -11726.3 3884.9 1384.6 332.673 -103.291 348.339 
10114300 -11768.6 2093.6 1089.2 474.982 -529.709 711.477 
10113902 -12001.8 3025.3 1503.8 520.4 -113.4 532.612 
1320 3
10114700 -11577.3 3966.6 1464.9 305.328 167.418 348.215 
10114300 -11538.3 1813.7 1164.3 471.926 -573.566 742.76 
10113902 -11684.7 3025 1538.8 649.795 -0.614754 649.795 
1320.5 3
10114700 -11378.7 4058.36 1387.64 396.353 183.161 436.627 
10114300 -11375.9 1430.55 1086.09 324.134 -764.78 830.632 
10113902 -11424.7 2908.64 1505.27 518.908 -232.263 568.517 
1321 3
10114700 -11126.9 4061.55 1447.82 487.076 6.15439 487.115 
10114300 -11300.4 980.182 1078.64 146.123 -871.11 883.28 
10113902 -11123.6 2806.55 1489.91 582.381 -197.468 614.948 
1321.5 3
10114700 -10973.3 4081.9 1350 304.176 40.306 306.835 
10114300 -11445.7 505.4 1102.9 -287.795 -940.162 983.225 
10113902 -10877.7 2784.1 1587.7 487.003 -44.4464 489.027 
1322 3
10114700 -10678.5 4087.45 1450.73 593.067 11.1761 593.173 
10114300 -11542.9 267.909 1074.36 -195.592 -477.849 516.329 
10113902 -10731.8 2650.64 1562 293.525 -268.539 397.831 
1322.5 3
10114700 -10498.5 4043.7 1363.9 367.44 -89.295 378.134 
10114300 -11590.1 174.4 1132 -96.308 -190.835 213.76 
10113902 -10460.7 2496.2 1545 553.302 -315.176 636.773 
1323 3
10114700 -10266.9 4038.73 1440.27 473.601 -10.1692 473.71 
10114300 -11654.7 280.364 1094.55 -132.162 216.695 253.818 
10113902 -10274.8 2525.91 1537.27 380.126 60.7548 384.951 
1323.5 3
10114700 -10030.5 4071.5 1365.5 471.874 65.4146 476.387 
10114300 -11572.3 367.9 1173.1 164.525 174.723 239.993 
10113902 -10024 2588.5 1451.1 500.635 124.932 515.988 
1324 3
10114700 -9793.73 4052.91 1355.82 469.787 -36.8867 471.233 
10114300 -11315 1010.27 1137.45 510.516 1274.55 1372.99 
10113902 -9796.18 2746.27 1399.27 452.02 313.041 549.834 
1324.5 3
10114700 -9588.2 4107.6 1354.6 404.581 107.659 418.66 
10114300 -10608.6 1623.1 1121.9 1390.55 1206.35 1840.9 
10113902 -9475.5 3009.3 1454.2 631.263 517.77 816.443 
1325 3
10114700 -9357.7 4260 1386.5 474.28 313.58 568.572 
10114300 -10518.2 1832.9 1110.8 186.008 431.687 470.056 
10113902 -9200.1 3248.7 1481.5 566.667 492.593 750.839 
1325.5 3
10114700 -9054.82 4373.82 1388.09 592.724 222.736 633.193 
10114300 -10314.6 2111.45 1048.64 398.363 545.117 675.163 
10113902 -8910 3542.18 1434.18 567.71 574.328 807.557 
1326 3
10114700 -8765.9 4463.8 1271.2 569.858 177.479 596.856 
10114300 -9864.1 2368 1088.8 888.632 506.007 1022.6 
10113902 -8692.6 3742.1 1522.1 428.797 394.316 582.539 
1326.5 3
10114700 -8592.6 4649.5 1478 362.552 388.494 531.386 
10114300 -9407.9 2530.5 889.6 954.393 339.958 1013.13 
10113902 -8404.1 3775 1368 603.556 68.8285 607.468 
1327 3
10114700 -8257.18 4798 1344.09 657.683 291.176 719.257 
10114300 -8952.73 2782.82 922.636 892.496 494.742 1020.45 
10113902 -8078.64 3872.36 1456.82 638.164 190.909 666.108 
1327.5 3
10114700 -8042.2 4963.4 1307.5 420.708 323.679 530.814 
10114300 -8541.1 2972.7 1032.4 805.533 371.589 887.108 
10113902 -7822.3 4013.9 1462.3 501.637 276.979 573.024 
1328 3
10114700 -7848.2 5206 1430.5 390.342 488.129 625.009 
10114300 -8090.1 3223.3 1054.7 907.445 504.225 1038.12 
10113902 -7566 4181.3 1300.6 515.694 336.821 615.945 
1328.5 3
10114700 -7550.3 5288 1282.6 594.611 163.673 616.726 
10114300 -7534.8 3296.4 1011.6 1108.38 145.908 1117.95 
10113902 -7232.6 4366.9 1531.6 665.469 370.459 761.636 
1329 3
10114700 -7116.6 5408.6 1385.6 872.636 242.656 905.746 
10114300 -7304.9 3582.8 993.7 462.575 576.258 738.951 
10113902 -6961.6 4421.6 1432 545.272 110.06 556.268 
1329.5 3
10114700 -6716 5434.4 1351.6 799.601 51.497 801.257 
10114300 -6774.8 3812.7 1024.2 1058.08 458.882 1153.31 
10113902 -6733.7 4537.4 1322.3 454.89 231.138 510.245 
1330 3
10114700 -6407.7 5434.6 1232.8 600.975 0.389864 600.975 
10114300 -6157.1 4020.5 1045.1 1204.09 405.068 1270.4 
10113902 -6462.7 4666.2 1521.6 528.265 251.072 584.894 
1330.5 3
10114700 -6172.2 5516.1 1409.9 466.337 161.386 493.473 
10114300 -5692.8 4131.4 897.8 919.406 219.604 945.269 
10113902 -6072.7 4750.4 1388.2 772.277 166.733 790.071 
1331 3
10114700 -5957 5601.89 1267.44 442.798 176.52 476.686 
10114300 -5392.56 4184.56 1016.67 617.787 109.374 627.394 
10113902 -5645.67 4794.67 1273.11 878.669 91.0837 883.378 
1331.5 3
10114700 -5699 5578.9 1178.3 536.383 -47.7939 538.508 
10114300 -5148.3 4287 995.1 507.808 212.982 550.663 
10113902 -5337.6 4860.2 1246.5 640.471 136.244 654.802 
1332 3
10114700 -5114.9 5514.5 1101.5 1125.43 -124.085 1132.25 
10114300 -4852.4 4390.8 999.1 570.135 200 604.197 
10113902 -5030.6 4927.6 1232.3 591.522 129.865 605.61 
1332.5 3
10114700 -4430.44 5460 1334.11 1382.74 -110.101 1387.11 
10114300 -4438.11 4452.56 1043.44 836.947 124.759 846.195 
10113902 -4649.44 4943.22 1416 770.011 31.56 770.658 
1333 3
10114700 -4054.2 5442.7 1456.1 782.213 -35.9667 783.039 
10114300 -3996 4688.2 1259.1 919.15 489.905 1041.56 
10113902 -4443.9 4949.1 1472.9 427.327 12.2199 427.502 
1333.5 3
10114700 -3752.7 5416.1 1496.3 594.675 -52.4655 596.984 
10114300 -3596 4837 1533.9 788.955 293.491 841.776 
10113902 -4163.3 4914.3 1477.4 553.452 -68.6391 557.692 
1334 3
10114700 -3434.8 5299.1 1500.5 619.688 -228.07 660.325 
10114300 -3142.1 4756.5 1617.1 884.795 -156.92 898.603 
10113902 -3710.4 4684.4 1573.1 882.846 -448.148 990.078 
1334.5 3
10114700 -2959.1 5222.8 1614.7 934.578 -149.902 946.523 
10114300 -2852.2 4600 1630.6 569.548 -307.466 647.24 
10113902 -3457.3 4487.3 1731.1 497.25 -387.23 630.241 
1335 3
10114700 -2629.9 5134 1623.5 654.473 -176.541 677.866 
10114300 -2553.9 4414.1 1647.1 593.042 -369.583 698.777 
10113902 -3137.6 4320.4 1733.3 635.586 -331.809 716.985 
1335.5 3
10114700 -2366.56 5029.78 1593.44 535.253 -211.834 575.647 
10114300 -2215.44 4292.56 1703.22 687.918 -247.042 730.931 
10113902 -2584.22 3728.44 1676.89 1124.75 -1203.16 1647.02 
1336 3
10114700 -1922 4890.6 1627 928.091 -290.559 972.511 
10114300 -1983 4155 1677.7 485.27 -287.172 563.875 
10113902 -2354.2 3534.7 1571.1 480.213 -404.477 627.859 
1336.5 3
10114700 -1607.5 4743.7 1692.5 626.494 -292.629 691.467 
10114300 -1722.5 4020.3 1650.1 518.924 -268.327 584.193 
10113902 -2099.3 3513.3 1427.7 507.769 -42.6295 509.555 
1337 3
10114700 -1321.3 4635.3 1649.7 561.176 -212.549 600.08 
10114300 -1439.4 3939.2 1682.6 555.098 -159.02 577.426 
10113902 -1813.1 3437.6 1319.1 561.176 -148.431 580.475 
1337.5 3
10114700 -801.4 4560.7 1606.9 1007.56 -144.574 1017.88 
10114300 -1196 3867.7 1656.8 471.705 -138.566 491.637 
10113902 -1430.1 3357.5 1247.6 742.248 -155.233 758.307 
1338 3
10114700 -450.8 4399.2 1579 688.802 -317.289 758.367 
10114300 -887.6 3928.4 1688.3 605.894 119.253 617.518 
10113902 -1101.4 3346.8 1223.1 645.776 -21.0216 646.118 
1338.5 3
10114700 -181.778 4414.56 1541.22 562.808 32.1246 563.724 
10114300 -501 3984.67 1678.44 808.787 117.713 817.308 
10113902 -865.889 3237.89 1229.22 492.701 -227.848 542.834 
1339 3
10114700 53.1 4344.2 1512.9 474.501 -142.132 495.331 
10114300 -225.3 3896.8 1649.2 556.97 -177.508 584.572 
10113902 -530.7 3406 1345.9 677.149 339.618 757.543 
1339.5 3
10114700 322.4 4204.4 1490.8 513.931 -266.794 579.055 
10114300 44.6 3769.7 1631.4 515.076 -242.557 569.331 
10113902 -210.9 3246.6 1551.9 610.305 -304.198 681.916 
1340 3
10114700 595.2 4075.7 1478.7 548.893 -258.954 606.911 
10114300 255.7 3594 1622.7 424.748 -353.521 552.62 
10113902 49.8 3163.4 1571.5 524.547 -167.404 550.612 
1340.5 3
10114700 887.7 3828.1 1600 581.511 -492.247 761.88 
10114300 550.2 3444 1670.3 585.487 -298.211 657.058 
10113902 399.8 3025.6 1562.1 695.825 -273.956 747.813 
1341 3
10114700 1198.67 3763.22 1567.33 629.487 -131.332 643.041 
10114300 984.667 3318.22 1755.11 879.487 -254.611 915.601 
10113902 666.111 2964.56 1568.11 539.091 -123.572 553.073 
1341.5 3
10114700 1509.3 3698.9 1518.2 649.861 -134.565 663.646 
10114300 1269.5 3248.7 1722.1 595.886 -145.444 613.379 
10113902 930.5 2912.8 1535.1 553.115 -108.275 563.613 
1342 3
10114700 1905 3560 1571 766.86 -269.186 812.734 
10114300 1619.45 3000.45 1687.82 678.206 -481.096 831.515 
10113902 1089.45 2967.64 1431.09 308.051 106.272 325.867 
1342.5 3
10114700 2269.6 3506 1554.9 710.721 -105.263 718.474 
10114300 1928.2 2901.6 1678.9 601.843 -192.699 631.94 
10113902 1318.3 2889 1259.8 446.093 -153.287 471.694 
1343 3
10114700 2487 3426.67 1537 448.247 -163.574 477.161 
10114300 2168.56 2854 1698.44 495.578 -98.1443 505.203 
10113902 1498.33 2849.11 1187.22 371.203 -82.2451 380.205 
1343.5 3
10114700 2769.4 3311.7 1518.4 582.268 -237.045 628.67 
10114300 2356.2 2752 1648.1 386.896 -210.309 440.362 
10113902 1735.2 2881 1211.2 488.385 65.7503 492.791 
1344 3
10114700 3073.3 3138.3 1503.2 607.8 -346.8 699.779 
10114300 2682.4 2581.2 1609.4 652.4 -341.6 736.421 
10113902 2013.1 2910.8 1296.5 555.8 59.6 558.986 
1344.5 3
10114700 3332.6 2969 1448.6 502.519 -328.101 600.147 
10114300 3022.6 2428.3 1531.3 659.302 -296.318 722.83 
10113902 2255.8 2894.6 1331 470.349 -31.3953 471.395 
1345 3
10114700 3642.7 2882.3 1425.8 614.059 -171.683 637.608 
10114300 3341.6 2234.9 1516 631.683 -382.97 738.708 
10113902 2522.7 2880.2 1299.2 528.515 -28.5149 529.284 
1345.5 3
10114700 3909.6 2665.4 1459.3 532.735 -432.934 686.468 
10114300 3534.4 2140.1 1594.4 384.83 -189.222 428.835 
10113902 2805.6 2736.1 1296.6 564.671 -287.625 633.704 
1346 3
10114700 4257 2378.78 1407.67 723.75 -597.13 938.285 
10114300 3893 1940.33 1535.56 747.083 -416.181 855.184 
10113902 3051.33 2642.11 1227.22 511.944 -195.81 548.114 
1346.5 3
10114700 4548 2129.3 1392.1 585.513 -501.967 771.231 
10114300 4154.7 1719.2 1474.9 526.559 -444.936 689.371 
10113902 3382.8 2591.7 1163.9 666.935 -101.431 674.604 
1347 3
10114700 4865.6 1860.2 1423.6 610.769 -517.5 800.528 
10114300 4449.4 1441 1514.7 566.731 -535 779.364 
10113902 3709.9 2488.1 1088.3 629.038 -199.231 659.835 
1347.5 3
10114700 5186.6 1692.5 1461.5 631.89 -330.118 712.925 
10114300 4769.4 1162.2 1531.9 629.921 -548.819 835.466 
10113902 4062.5 2351.1 1028.1 694.094 -269.685 744.646 
1348 3
10114700 5396.89 1414.56 1473.11 430.039 -568.394 712.744 
10114300 5049.89 895.667 1515.22 573.597 -545.058 791.266 
10113902 4393.44 2154.44 986.222 676.778 -402.159 787.248 
1348.5 3
10114700 5643.9 1145.2 1483.4 497.004 -541.963 735.348 
10114300 5394.9 647.3 1533.1 694.187 -499.732 855.352 
10113902 4755.5 1829.3 976.3 728.482 -654.214 979.123 
1349 3
10114700 5915.4 832.8 1506.4 529.24 -608.967 806.806 
10114300 5601.6 334.4 1562.4 402.924 -609.942 731.011 
10113902 5072.2 1608.2 975.1 617.349 -430.994 752.911 
1349.5 3
10114700 6144.78 499.778 1525.78 470.036 -682.423 828.634 
10114300 5881.89 19.3333 1572.89 574.362 -645.628 864.134 
10113902 5283 1274.89 960.889 431.967 -683.015 808.149 
1350 3
10114700 6396.8 215.6 1513.6 509.136 -574.097 767.337 
10114300 6163.3 -259.5 1566.4 568.507 -563.3 800.317 
10113902 5416.1 725.9 1007.6 268.889 -1109.07 1141.2 
1350.5 3
10114700 6654 -127 1500.7 501.365 -667.836 835.088 
10114300 6321.6 -562 1584.4 308.577 -589.669 665.529 
10113902 5515.3 184.5 1120.6 193.372 -1055.36 1072.93 
1351 3
10114700 6966.22 -380.556 1547.33 634.598 -515.357 817.501 
10114300 6539.78 -829.111 1610.67 443.451 -542.909 700.998 
10113902 5738.56 -213.111 1099.56 453.771 -808.153 926.833 
1351.5 3
10114700 7203.6 -697.5 1562.5 480.522 -641.588 801.584 
10114300 6793 -1040.8 1613.7 512.596 -428.52 668.119 
10113902 5930.1 -707 1168.2 387.742 -999.775 1072.33 
1352 3
10114700 7516 -1071.44 1580.22 637.551 -763.152 994.421 
10114300 7051.56 -1317.67 1604 527.664 -565.034 773.106 
10113902 6110.22 -1065.78 1146.56 367.596 -732.2 819.294 
1352.5 3
10114700 7832.4 -1315.6 1599.1 634.068 -489.29 800.904 
10114300 7373.4 -1601.3 1602 644.979 -568.403 859.698 
10113902 6391 -1360.2 1123.5 562.681 -590.024 815.315 
1353 3
10114700 8079.8 -1634.9 1622 474.856 -612.86 775.297 
10114300 7635.7 -1857 1584.8 503.455 -490.787 703.092 
10113902 6808.6 -1563.7 1155.1 801.536 -390.595 891.641 
1353.5 3
10114700 8331.7 -1843.1 1615.2 496.844 -410.651 644.584 
10114300 7987.3 -2246 1595.2 693.491 -767.258 1034.22 
10113902 7200 -1621.3 1152.9 771.992 -113.609 780.307 
1354 3
10114700 8566.56 -2039.89 1615.78 479.297 -401.61 625.313 
10114300 8256.56 -2527 1607.67 549.501 -573.469 794.241 
10113902 7672.11 -1919.78 1235 963.492 -609.138 1139.9 
1354.5 3
10114700 8727.4 -2287.8 1613 333.702 -514.338 613.108 
10114300 8480.4 -2909.1 1647.5 464.408 -792.739 918.754 
10113902 7846.6 -1936.3 1127.1 362.01 -34.2785 363.629 
1355 3
10114700 9005.5 -2648.2 1603.4 537.911 -697.099 880.508 
10114300 8685 -3274.5 1658.7 395.745 -706.77 810.023 
10113902 8304.6 -2182 1134.9 885.88 -475.242 1005.31 
1355.5 3
10114700 9247.4 -3026.2 1563.7 478.063 -747.036 886.908 
10114300 8841.8 -3603.7 1643.2 309.881 -650.593 720.623 
10113902 8714.2 -2388.1 1264.5 809.486 -407.312 906.185 
1356 3
10114700 9425.67 -3245.08 1509.83 371.389 -456.007 588.109 
10114300 8965.67 -3820 1581 258.056 -450.625 519.284 
10113902 9011.83 -2534.75 1266.92 620.069 -305.521 691.252 
1356.5 3
10114700 9641.54 -3455.46 1582.38 430.023 -419.08 600.457 
10114300 9027.08 -3974.15 1607.85 122.331 -307.079 330.549 
10113902 9280.15 -2644.31 1197.15 534.503 -218.242 577.342 
1357 3
10114700 9755.08 -3670.92 1560.46 222.624 -422.474 477.541 
10114300 9221.77 -4223.69 1536.62 381.75 -489.291 620.595 
10113902 9552.85 -2927 1151.15 534.691 -554.299 770.157 
1357.5 3
10114700 9889.85 -3932.23 1518.69 265.817 -515.4 579.91 
10114300 9385.77 -4499.69 1453.62 323.471 -544.379 633.231 
10113902 9864.08 -3251.54 1120.08 613.867 -640.115 886.894 
1358 3
10114700 10146.5 -4186.83 1452.75 521.654 -517.485 734.788 
10114300 9454.17 -4817.92 1471.67 139.019 -646.797 661.569 
10113902 10087.2 -3456.92 1107.75 453.604 -417.435 616.448 
1358.5 3
10114700 10195.9 -4448.55 1459.82 101.456 -537.397 546.89 
10114300 9588.45 -5032 1548.64 275.745 -439.596 518.922 
10113902 10384.5 -3821.45 1098.82 610.276 -748.538 965.788 
1359 3
10114700 10264.8 -4852.64 1437.09 138.372 -811.428 823.141 
10114300 9803.45 -5373.45 1511.18 431.727 -685.652 810.251 
10113902 10584.8 -4251.82 1103.64 402.337 -864.184 953.252 
1359.5 3
10114700 10415.8 -5077.91 1380.45 301.397 -449.646 541.315 
10114300 9977.91 -5628.36 1492.09 348.213 -508.801 616.547 
10113902 10939.5 -4717.64 1221.27 708.038 -929.777 1168.68 
1360 3
10114700 10550.5 -5268.33 1352.42 262.027 -370.475 453.773 
10114300 10295.4 -5814.83 1551.67 617.719 -362.782 716.371 
10113902 11094.9 -5093.17 1166.5 302.279 -730.604 790.667 
1360.5 3
10114700 10677.5 -5464.64 1403.64 245.736 -379.696 452.278 
10114300 10375.5 -5886.64 1546 154.988 -138.884 208.111 
10113902 11186.4 -5254.45 1090.09 176.88 -311.969 358.624 
1361 3
10114700 10980.9 -5901.1 1434.5 615.324 -885.322 1078.15 
10114300 10513.2 -6045.4 1529.8 279.218 -322.036 426.227 
10113902 11551.8 -5350.6 1401.1 741.25 -195.021 766.476 
1361.5 2
10114700 11416.3 -6479.5 1435.2 901.449 -1197.52 1498.88 
10113902 11539.6 -5484.3 1610.3 -25.2588 -276.812 277.962 
1362 2
10114700 11781 -6821 1525.4 725.05 -678.926 993.297 
10113902 11415 -5374.5 1540.4 -247.714 218.29 330.171 
1362.5 2
10114700 12090.9 -7000 1545.8 613.663 -354.455 708.676 
10113902 11279.2 -5052.4 1474.2 -268.911 637.822 692.192 
1363 2
10114700 12413.1 -7220.9 1552.5 629.297 -431.445 762.994 
10113902 10813.6 -4492 1503.5 -909.375 1094.53 1423.01 
1363.5 2
10114700 12619.6 -7646.2 1589.6 404.11 -832.29 925.208 
10113902 10218.8 -3851.7 1519.3 -1163.99 1253.03 1710.25 
1364 2
10114700 12831.6 -7899.33 1669.33 427.33 -510.349 665.633 
10113902 9839.33 -3554.56 1557.22 -765.054 599.082 971.703 
1364.5 2
10114700 13065.4 -8099.4 1614.4 476.262 -407.468 626.782 
10113902 9556.1 -3267.8 1547.7 -576.85 584.024 820.877 
1365 2
10114700 13269.6 -8338.33 1630.11 421.809 -493.664 649.328 
10113902 9217.56 -2887.11 1581.89 -699.472 786.547 1052.58 
1365.5 2
10114700 13476.5 -8724.8 1583.3 420.619 -785.501 891.029 
10113902 8869.7 -2442.7 1590.4 -707.023 903.275 1147.08 
1366 2
10114700 13812.3 -8890.7 1584.2 648.263 -320.27 723.061 
10113902 8502.4 -1797.8 1583.9 -709.073 1244.98 1432.75 
1366.5 2
10114700 14039.9 -9038 1567.78 452.463 -292.843 538.962 
10113902 8135.67 -1041.11 1577.89 -729.092 1504.35 1671.72 
1367 2
10114700 14258.1 -9288.3 1571 435.551 -499.601 662.801 
10113902 7791.7 -137.2 1492.1 -686.56 1804.21 1930.43 
1367.5 2
10114700 14561.2 -9534.89 1549.89 609.904 -496.155 786.227 
10113902 7543.22 465.111 1500.89 -499.955 1211.89 1310.97 
1368 2
10114700 14779.8 -9709.6 1557.6 446.077 -356.553 571.065 
10113902 7418.2 878.7 1604.8 -255.147 844.059 881.78 
1368.5 2
10114700 14931.4 -9924.89 1551.33 305.735 -434.05 530.917 
10113902 7399.78 1188.22 1590.89 -37.1416 624.037 625.141 
1369 2
10114700 15216.8 -10171.6 1598.7 583.549 -504.522 771.409 
10113902 7551.9 1739.9 1538.4 311.088 1128.18 1170.28 
1369.5 2
10114700 15525.5 -10417 1591.1 602.93 -479.297 770.227 
10113902 7663.4 2491.1 1453.4 217.773 1467.19 1483.26 
1370 2
10114700 15893.4 -10573.3 1582.4 708.863 -301.156 770.183 
10113902 7520.7 3063.9 1431.9 -274.952 1103.66 1137.39 
1370.5 2
10114700 16132.3 -10748.5 1583.8 473.069 -346.931 586.648 
10113902 7465.3 3331.7 1434.3 -109.703 530.297 541.525 
1371 2
10114700 16329 -10885.2 1567.22 410.647 -285.433 500.103 
10113902 7437 3315.89 1438 -59.0814 -33.0086 67.677 
1371.5 1
10114700 16519.3 -11094.7 1594 389.959 -429.258 579.94 
1372 1
10114700 16667 -11369.8 1554.1 287.914 -536.257 608.66 
1372.5 1
10114700 16858.3 -11541 1540.5 371.456 -332.427 498.485 
1373 1
10114700 17013.6 -11766.3 1549.22 316.203 -458.927 557.314 
1373.5 1
10114700 17326.6 -12055.1 1500.1 645.452 -595.395 878.125 
1374 1
10114700 17818.1 -12286.5 1429.4 973.267 -458.218 1075.74 
1374.5 1
10114700 18214.4 -12597 1538.5 783.202 -613.636 994.964 
1375 1
10114700 18418.8 -12889.1 1550.9 401.572 -573.87 700.419 
1375.5 1
10114700 18644 -13125 1598.56 453.119 -474.648 656.207 
1376 1
10114700 18977.8 -13407.8 1606 667.6 -565.6 874.982 
1376.5 1
10114700 19213.7 -13571.9 1585.8 458.949 -319.261 559.072 
1377 1
10114700 19460.4 -13793.5 1599.8 495.382 -444.98 665.89 
1377.5 1
10114700 19714 -13942.3 1590.11 508.216 -298.263 589.275 
1378 1
10114700 19921.9 -14100.4 1537.7 418.31 -318.042 525.484 
1378.5 1
10114700 20059 -14345.4 1518.11 279.796 -500.091 573.041 
1379 1
10114700 20290.3 -14504.8 1520.4 460.757 -317.441 559.523 
1379.5 1
10114700 20490.6 -14647.6 1506.22 407.852 -290.745 500.875 
1380 1
10114700 20726.8 -14838.8 1473.6 483.117 -391.093 621.576 
1380.5 1
10114700 21011.9 -14992.1 1473.6 548.269 -294.808 622.504 
1381 1
10114700 21245 -15135.5 1398.1 454.386 -279.532 533.484 
1381.5 1
10114700 21500.7 -15410.8 1334.78 535.989 -577.102 787.611 
1382 1
10114700 21764.5 -15580.9 1291 524.429 -338.233 624.041 
1382.5 1
10114700 22071.3 -15788.2 1258.1 607.615 -410.477 733.272 
1383 1
10114700 22468.8 -15962.9 1401 803.03 -352.929 877.164 
1383.5 1
10114700 22839.9 -16086.4 1589.4 739.243 -246.016 779.105 
1384 1
10114700 23216.7 -16214.9 1507.1 731.65 -249.515 773.026 
1384.5 1
10114700 23556.1 -16400.4 1466.22 688.461 -376.358 784.617 
1385 1
10114700 23874.2 -16477.6 1486.5 646.522 -156.82 665.269 
1385.5 1
10114700 24239.5 -16610.2 1475.6 717.682 -260.511 763.5 
1386 1
10114700 24543.6 -16676.3 1503.89 620.522 -134.966 635.03 
1386.5 1
10114700 24953.2 -16692.3 1687.3 819.289 -31.9333 819.911 
1387 1
10114700 25370.3 -16883 1698 847.832 -387.602 932.231 
1387.5 1
10114700 25774.2 -17047.7 1555.9 787.264 -321.053 850.212 
1388 1
10114700 26052.8 -17234.4 1490.22 565.066 -378.792 680.282 
1388.5 1
10114700 26381.5 -17399.9 1542.1 666.779 -335.61 746.477 
1389 1
10114700 26883.1 -17433.2 1585 968.34 -64.2857 970.471 
1389.5 1
10114700 27392.2 -17437.7 1641.89 1018.24 -8.93333 1018.28 
1390 1
10114700 27769.4 -17492.6 1622 776.177 -112.94 784.351 
1390.5 1
10114700 28034.5 -17575.1 1578.8 523.825 -163.131 548.639 
1391 1
10114700 28363.9 -17633.8 1609.33 657.463 -117.121 667.813 
1391.5 1
10114700 28778.7 -17676.9 1552.6 844.829 -87.8253 849.382 
1392 1
10114700 29134 -17634.6 1494.56 712.024 84.8586 717.063 
1392.5 1
10114700 29573.4 -17654.8 1505 875.299 -40.3276 876.227 
1393 1
10114700 30025 -17723.3 1439.3 860.19 -130.476 870.03 
1393.5 1
10114700 30347 -17875.7 1361 663.918 -314.158 734.494 
1394 1
10114700 30728.2 -18046.3 1288.2 754.851 -337.888 827.024 
1394.5 1
10114700 31268.9 -18293.2 1260.78 1077.07 -491.877 1184.07 
1395 1
10114700 31687.7 -18401.6 1257.8 859.982 -222.542 888.309 
1395.5 1
10114700 31957.8 -18570.6 1267.89 531.649 -332.59 627.11 
1396 1
10114700 32495.2 -18654.4 1445.5 1079.16 -168.362 1092.22 
1396.5 1
10114700 32996.7 -18789.6 1551.7 977.583 -263.548 1012.48 
1397 1
10114700 33326.2 -18969.8 1608.33 679.427 -371.501 774.36 
1397.5 1
10114700 33689 -19011.9 1574.2 741.877 -86.1395 746.861 
1398 1
10114700 34025.8 -19069.6 1571.7 643.977 -110.325 653.359 
1398.5 1
10114700 34276.3 -19199.2 1603.67 516.564 -267.262 581.607 
1399 1
10114700 34576.1 -19287.5 1608.8 598.337 -176.203 623.742 
1399.5 1
10114700 34979.9 -19351.7 1591.8 791.765 -125.882 801.709 
1400 1
10114700 35420.3 -19436.8 1583.89 880.867 -170.156 897.15 
1400.5 1
10114700 35731.8 -19607 1598.1 627.957 -343.19 715.618 
1401 1
10114700 36021.7 -19789.2 1532.33 585.589 -368.126 691.687 
1401.5 1
10114700 36431.6 -19868.5 1542.2 831.508 -160.807 846.914 
1402 1
10114700 36901.5 -19956.6 1560.4 910.659 -170.736 926.526 
1402.5 1
10114700 37279.1 -20013.2 1550 764.395 -114.62 772.941 
1403 1
10114700 37743 -20098.4 1605.7 954.504 -175.263 970.461 
1403.5 1
10114700 38031.4 -20318.6 1663.5 561.089 -428.405 705.94 
1404 1
10114700 38492 -20445.9 1642.5 908.481 -251.085 942.54 
1404.5 1
10114700 38886.8 -20547.7 1622.7 771.094 -198.828 796.315 
1405 1
10114700 39200.9 -20600.8 1679.89 664.036 -112.215 673.451 
1405.5 1
10114700 39542.6 -20749.4 1682.8 688.934 -299.642 751.275 
1406 1
10114700 39887.1 -20874 1587.5 665.058 -240.541 707.221 
1406.5 1
10114700 40183.4 -20993.1 1534.44 593.877 -238.7 640.052 
1407 1
10114700 40459.4 -21212.1 1499.9 553.017 -438.855 705.99 
1407.5 1
10114700 40873.6 -21529.7 1525.11 840.072 -644.151 1058.61 
1408 1
10114700 41234.4 -21798.9 1598.4 737.923 -550.579 920.689 
1408.5 1
10114700 41619.2 -21879.6 1598.3 754.51 -158.235 770.924 
1409 1
10114700 42152 -21893.3 1543.56 1080.73 -27.8567 1081.09 
1409.5 1
10114700 42422.9 -22105.3 1518.6 550.61 -430.827 699.13 
1410 1
10114700 42729.4 -22272.3 1584 596.304 -324.903 679.073 
1410.5 1
10114700 43140.7 -22369.2 1509.56 832.524 -196.199 855.33 
1411 1
10114700 43562.4 -22433.4 1505.5 860.68 -130.975 870.589 
1411.5 1
10114700 44009.1 -22509.5 1516.1 879.331 -149.803 892 
1412 1
10114700 44478.1 -22633 1563.7 907.157 -238.878 938.081 
1412.5 1
10114700 44873.4 -22760.6 1574.8 769.066 -248.249 808.14 
1413 1
10114700 45220.8 -22891.3 1593.33 706.052 -265.718 754.398 
1413.5 1
10114700 45548.1 -22997.1 1601.78 687.675 -222.222 722.689 
1414 1
10114700 45886.8 -23158.4 1596.3 678.735 -323.224 751.768 
1414.5 1
10114700 46190.9 -23096.3 1616.1 588.201 120.116 600.34 
1415 1
10114700 46522 -23085.9 1602 649.216 20.3922 649.536 
1415.5 1
10114700 46600.8 -23469.9 1582.21 154.179 -751.524 767.176 
1416 1
10114700 46952.2 -23599 1567.73 724.566 -266.127 771.893 
1416.5 1
10114700 47254.5 -23632.4 1562.07 610.64 -67.4747 614.356 
