# Supplementary material for: Intrinsic group behaviour II: On the dependence of triad spatial dynamics on social and personal features; and on the effect of social interaction on small group dynamics
Source: PLoS One. 2019 Dec 3;14(12):e0225704. doi: 10.1371/journal.pone.0225704 (PMC6890182; doi:10.1371/journal.pone.0225704)
Supplement: S4 Data Set — (ZIP) [file pone.0225704.s004.zip › set_3_nint/group_traj_triad_noint/traj_3_0109_13.dat]

3 15444002 15441901 15444500 0 0 0 1 3 1 0 10 10 10 1737.09 1790.07 1696.7 
21259.5 1
15441901 -17179.1 -9489.9 1770.5 0 0 0 
21260 1
15441901 -17169.1 -9243.69 1739.08 23.3095 572.576 573.05 
21260.5 1
15441901 -17037.5 -9119 1754.67 271.784 257.629 374.485 
21261 1
15441901 -16972.8 -8894.88 1660.75 125.549 434.351 452.132 
21261.5 1
15441901 -16966.8 -8630.36 1631.5 12.0248 533.302 533.438 
21262 1
15441901 -16826.8 -8391.29 1659.21 288.66 492.931 571.231 
21262.5 1
15441901 -16582.3 -8121 1645.36 474.757 524.827 707.699 
21263 1
15441901 -16383.8 -7755.92 1622.69 389.248 715.837 814.823 
21263.5 1
15441901 -16140.2 -7392.15 1652.08 496.162 740.874 891.668 
21264 1
15441901 -15687.9 -6995.21 1629.36 895.637 786.019 1191.63 
21264.5 1
15441901 -15262.1 -6554.46 1606.69 841.463 871.053 1211.11 
21265 1
15441901 -14718.2 -6312.08 1651.62 1096.62 488.679 1200.57 
21265.5 1
15441901 -14287.4 -6031.92 1682.33 870.176 565.98 1038.05 
21266 1
15441901 -13829.7 -5888.38 1670.85 934.131 292.923 978.982 
21266.5 1
15441901 -13250 -5786.92 1638.42 1154.77 202.127 1172.32 
21267 1
15441901 -12642.7 -5748.69 1631.38 1219.49 76.7557 1221.91 
21267.5 1
15441901 -12094.8 -5861.31 1609.31 1102.31 -226.59 1125.35 
21268 1
15441901 -11454.8 -5880.38 1577.92 1262.48 -37.6271 1263.04 
21268.5 1
15441901 -10806.6 -5854.69 1625.69 1283.47 50.8759 1284.48 
21269 1
15441901 -10132.5 -5764.85 1536.38 1334.96 177.913 1346.76 
21269.5 1
15441901 -9567.08 -5607 1574.5 1146.81 320.175 1190.67 
21270 1
15441901 -9034.08 -5406.75 1605.17 1094.46 411.191 1169.15 
21270.5 1
15441901 -8502.85 -5151.15 1518.54 1054.04 507.135 1169.7 
21271 1
15441901 -7877.15 -4845.85 1537.85 1226.85 598.643 1365.11 
21271.5 1
15441901 -7354.85 -4466.31 1619.62 1040.45 756.053 1286.14 
21272 1
15441901 -6938.54 -4318.54 1564.77 816.29 289.744 866.187 
21272.5 1
15441901 -6465.5 -4233.42 1551.58 977.352 175.871 993.05 
21273 1
15441901 -6021 -4070.38 1379.92 907.143 332.718 966.235 
21273.5 1
15441901 -5576.77 -3825 1379.15 881.41 486.874 1006.94 
21274 1
15441901 -5146.62 -3403.08 1573.08 838.507 822.462 1174.54 
21274.5 1
15441901 -4856.42 -3047.58 1725.83 579.239 709.568 915.972 
21275 1
15441901 -4428.85 -2911 1790.54 870.816 278.174 914.167 
21275.5 1
15441901 -4042.42 -2599.25 1781.83 779.092 628.528 1001.02 
21276 1
15441901 -3554.69 -2423.85 1762.54 965.791 347.334 1026.35 
21276.5 1
15441901 -3151.58 -2255.58 1708.58 801.409 334.519 868.424 
21277 1
15441901 -2717.92 -2054.08 1719.5 881.436 409.553 971.938 
21277.5 1
15441901 -2337.77 -1821.85 1733.77 757.266 462.624 887.396 
21278 1
15441901 -1902.17 -1646.75 1736.17 844.191 339.334 909.838 
21278.5 1
15441901 -938 -1086.5 1629.75 1967.69 1143.37 2275.76 
21279 1
15441901 -364 -763.154 1485.85 1148 646.692 1317.62 
21279.5 1
15441901 80.3846 -465.538 1439.08 881.716 590.507 1061.19 
21280 1
15441901 545.231 -166.923 1411.15 904.37 580.964 1074.9 
21280.5 2
15444002 878.5 1258.5 1371 0 0 0 
15441901 939.917 317 1352.67 810.443 993.682 1282.27 
21281 2
15444002 1167.31 1389.69 1526.54 867.29 393.971 952.578 
15441901 1335.62 706.615 1391.92 807.548 795.133 1133.3 
21281.5 2
15444002 1603.17 1686.25 1487.92 880.523 599.106 1065.01 
15441901 1634.83 1123.33 1390.83 604.481 841.854 1036.4 
21282 2
15444002 2061.08 2348.92 1623.54 912.172 1320.07 1604.57 
15441901 2194.92 1791.77 1542.46 1115.72 1331.55 1737.19 
21282.5 2
15444002 2455.46 2664.92 1645.31 761.36 610.039 975.611 
15441901 2882 1834.23 1553 1326.4 81.9721 1328.93 
21283 2
15444002 3092.25 2622.42 1656.42 1273.58 -85.0128 1276.41 
15441901 3479.08 1671.58 1552.08 1194.17 -325.295 1237.68 
21283.5 2
15444002 3666.92 2339.25 1567 1194.73 -588.704 1331.9 
15441901 4019.83 1242.42 1556 1124.22 -892.238 1435.26 
21284 2
15444002 4395.92 1999.77 1603.31 1426.63 -664.346 1573.73 
15441901 4697.46 1108.46 1599.23 1326.08 -262.143 1351.74 
21284.5 2
15444002 5125.83 1630.33 1683.25 1462.75 -740.352 1639.44 
15441901 5289 775.25 1625.5 1185.45 -667.759 1360.58 
21285 3
15444500 5291.25 -104.75 1650.33 0 0 0 
15444002 5636.31 1168.31 1635.46 1039.66 -940.989 1402.27 
15441901 5707.85 370.923 1631.38 853.047 -823.476 1185.67 
21285.5 3
15444500 5800.33 -476.833 1677.17 1043.2 -762.466 1292.14 
15444002 6173.75 715.75 1701.58 1060.04 -892.619 1385.81 
15441901 6081.58 -25.5 1662.08 737.154 -781.9 1074.6 
21286 3
15444500 6231.5 -956.5 1679.08 872.807 -970.985 1305.6 
15444002 6651.17 305.167 1736.08 966.43 -831.14 1274.67 
15441901 6495.75 -408.25 1659.58 838.394 -774.798 1141.58 
21286.5 3
15444500 6643.46 -1313.31 1676.62 827.232 -716.481 1094.38 
15444002 7245.85 -203.462 1755 1194.14 -1021.34 1571.34 
15441901 7009.54 -786.385 1696.46 1031.7 -759.306 1281 
21287 3
15444500 7097.33 -1773.58 1685.33 891.693 -904.274 1269.97 
15444002 7770.83 -781.667 1741.33 1031.41 -1135.96 1534.35 
15441901 7470.17 -1313.5 1739.42 904.967 -1035.59 1375.29 
21287.5 3
15444500 7730.23 -2226.62 1722.08 1270.88 -909.703 1562.91 
15444002 8269.38 -1124.69 1721.54 1001.11 -688.807 1215.18 
15441901 8060.77 -1737.31 1741.69 1185.95 -851.019 1459.69 
21288 3
15444500 8269 -2703 1736.69 1048.19 -926.818 1399.18 
15444002 8918.23 -1712.85 1807.85 1262.35 -1144.27 1703.78 
15441901 8449.62 -2213.54 1761.85 756.51 -926.519 1196.14 
21288.5 3
15444500 8661 -3049.69 1642.15 779.324 -689.249 1040.39 
15444002 9379.15 -2065.85 1774 916.348 -701.789 1154.21 
15441901 9040.38 -2601.15 1737.92 1174.49 -770.607 1404.73 
21289 3
15444500 9179.58 -3356.33 1603.83 1062.67 -628.363 1234.55 
15444002 9929.5 -2519 1763.92 1127.76 -928.594 1460.86 
15441901 9608.67 -2996.25 1734.58 1164.51 -809.623 1418.3 
21289.5 3
15444500 9584.69 -3783.85 1652.69 826.753 -872.475 1201.97 
15444002 10448.8 -3014.62 1791.85 1059.73 -1011.46 1464.95 
15441901 10063.3 -3474.46 1752.23 927.839 -975.942 1346.61 
21290 3
15444500 10011 -4271.75 1560.17 854.324 -977.763 1298.42 
15444002 10776.1 -3351.5 1727.58 655.94 -675.119 941.299 
15441901 10413.3 -3775.33 1732.92 701.454 -602.949 924.979 
21290.5 3
15444500 10503.2 -4714.92 1555.92 974.714 -877.57 1311.56 
15444002 11241.8 -3863 1688.15 922.15 -1012.87 1369.77 
15441901 10889.2 -4287.46 1662.23 942.371 -1014.12 1384.37 
21291 3
15444500 10971.5 -5215.15 1610.38 905.669 -967.564 1325.3 
15444002 11803.5 -4454.23 1737.15 1086.45 -1143.58 1577.38 
15441901 11387.6 -4798.38 1687.54 963.993 -988.246 1380.55 
21291.5 3
15444500 11430.3 -5617 1546.42 923.283 -808.544 1227.27 
15444002 12220.6 -4786.92 1732.58 839.279 -669.388 1073.53 
15441901 11876.9 -5272.42 1680.5 984.51 -953.787 1370.75 
21292 3
15444500 12024.5 -6176.85 1535.92 1190.79 -1121.94 1636.07 
15444002 12801.8 -5258.92 1719.23 1164.7 -945.905 1500.42 
15441901 12430.5 -5824.08 1632.38 1109.46 -1105.53 1566.24 
21292.5 3
15444500 12601.8 -6644.75 1576.75 1170.81 -949.095 1507.18 
15444002 13434.6 -5946.17 1805.08 1283.6 -1394 1894.96 
15441901 13046.4 -6308.92 1757 1249.25 -983.448 1589.9 
21293 3
15444500 13138.4 -7133.92 1675.08 1068.99 -974.448 1446.48 
15444002 13870.5 -6408 1803.23 868.437 -919.987 1265.13 
15441901 13437.1 -6698.08 1753.54 778.208 -775.22 1098.44 
21293.5 3
15444500 13567.3 -7585.75 1685.75 863.076 -909.108 1253.55 
15444002 14257.1 -6805.17 1746.67 777.756 -799.128 1115.13 
15441901 13862.7 -7106.92 1741.08 856.317 -822.615 1187.42 
21294 3
15444500 14089.8 -8056.08 1667.08 1064.02 -957.896 1431.68 
15444002 14737.2 -7297.77 1752.62 977.74 -1003.26 1400.9 
15441901 14280 -7553.15 1755.54 849.966 -908.833 1244.36 
21294.5 3
15444500 14551.3 -8522.92 1644.69 906.755 -917.183 1289.74 
15444002 15239.6 -7790.77 1730.54 987.154 -968.566 1382.97 
15441901 14814.9 -8057.92 1650.23 1050.93 -991.688 1444.96 
21295 3
15444500 15030.1 -9058.08 1705.62 940.608 -1051.38 1410.73 
15444002 15725.5 -8298.85 1747.08 954.662 -998.186 1381.22 
15441901 15283.5 -8585.15 1684 920.508 -1035.82 1385.73 
21295.5 3
15444500 15391.2 -9620.08 1706.17 729.643 -1135.37 1349.61 
15444002 16163.6 -8734.75 1793.67 884.939 -880.614 1248.44 
15441901 15692.3 -9100.75 1688.33 826.004 -1041.61 1329.37 
21296 3
15444500 15878.8 -10250 1726.15 986.881 -1275.13 1612.42 
15444002 16493.5 -9063.62 1829.38 667.77 -665.719 942.92 
15441901 16072.4 -9547.85 1698.92 769.335 -905.053 1187.85 
21296.5 3
15444500 16278.1 -10620.9 1715.54 786.039 -730.164 1072.84 
15444002 16880 -9425.08 1852.38 760.902 -711.538 1041.76 
15441901 16600.7 -10137.3 1693.85 1039.98 -1160.36 1558.2 
21297 3
15444500 16759.8 -11036.4 1673.58 955.701 -824.392 1262.14 
15444002 17337.9 -10139.3 1803.42 908.565 -1417.18 1683.41 
15441901 17151 -10687.4 1725.08 1091.88 -1091.49 1543.87 
21297.5 3
15444500 17239.1 -11525.4 1621.17 992.409 -1012.42 1417.7 
15444002 17949.2 -10847 1819.08 1265.53 -1465.15 1936.03 
15441901 17516.5 -11106.3 1719.42 756.729 -867.322 1151.04 
21298 3
15444500 17850.2 -12074.4 1625.85 1207.65 -1084.92 1623.41 
15444002 18562.8 -11247.6 1761.46 1212.81 -791.73 1448.36 
15441901 18161.8 -11609.3 1723.54 1275.24 -994.02 1616.88 
21298.5 3
15444500 18491.3 -12505.2 1593.42 1277.25 -858.132 1538.75 
15444002 19242.7 -11604.1 1715.42 1354.22 -710.096 1529.1 
15441901 18952.1 -12080.2 1651.25 1574.33 -938.132 1832.65 
21299 3
15444500 19069.3 -12912.3 1697.31 1149.05 -809.425 1405.52 
15444002 19716.2 -12020.8 1756.08 941.479 -828.554 1254.15 
15441901 19455.7 -12482.5 1709.69 1001.21 -799.625 1281.34 
21299.5 3
15444500 19572 -13271.7 1697.23 997.405 -713.065 1226.08 
15444002 20232.5 -12383.7 1771.92 1024.27 -719.933 1251.97 
15441901 19898.8 -12867.9 1730.62 879.121 -764.805 1165.24 
21300 3
15444500 20069.8 -13696.4 1719.67 1001.68 -854.576 1316.68 
15444002 20618.8 -12804.2 1804.58 777.408 -846.025 1148.97 
15441901 20235.3 -13208.2 1775.75 677.191 -684.762 963.062 
21300.5 3
15444500 20602 -14024.6 1746.15 1053.8 -649.898 1238.08 
15444002 21137.4 -13157.9 1813.08 1026.83 -700.508 1243.02 
15441901 20819.2 -13547.8 1763.54 1156.08 -672.315 1337.36 
21301 3
15444500 21047.2 -14303.8 1728.5 906.823 -568.672 1070.38 
15444002 21468.8 -13382.3 1806.92 675.048 -457.047 815.219 
15441901 21306.5 -13856.2 1690.58 992.558 -628.101 1174.6 
21301.5 3
15444500 21707.5 -14587.8 1617.77 1344.78 -578.438 1463.91 
15444002 21973.2 -13578.5 1744.85 1027.13 -399.446 1102.07 
15441901 21938.4 -14101.9 1613.92 1286.93 -500.522 1380.84 
21302 3
15444500 22458.2 -14954.6 1512.21 1474.81 -720.622 1641.45 
15444002 22550.5 -13810.1 1681.64 1134.28 -455.17 1222.19 
15441901 22539.1 -14439.1 1494.71 1180.27 -662.514 1353.5 
21302.5 3
15444500 23121.9 -15227.7 1538.86 1303.82 -536.486 1409.88 
15444002 23291.9 -14054.3 1619.64 1456.64 -479.652 1533.58 
15441901 23254.9 -14658.9 1533.14 1406.12 -431.799 1470.92 
21303 3
15444500 23824.4 -15394.9 1625.77 1405.05 -334.418 1444.3 
15444002 24059.7 -14262.2 1764 1535.53 -415.736 1590.81 
15441901 23923.6 -14870.8 1586.08 1337.52 -423.681 1403.02 
21303.5 3
15444500 24449.5 -15598.5 1584.92 1250.15 -407.077 1314.76 
15444002 24645.9 -14516.3 1733.46 1172.46 -508.308 1277.91 
15441901 24697.8 -15079.2 1698.85 1548.31 -416.923 1603.46 
21304 3
15444500 25080.7 -15752.8 1681.92 1267.48 -309.816 1304.8 
15444002 25275.4 -14662.2 1684.83 1264.04 -293.057 1297.57 
15441901 25086.3 -15191.2 1786 780.249 -224.771 811.98 
21304.5 3
15444500 25670.2 -16123.2 1624.77 1171.94 -736.389 1384.1 
15444002 25900.3 -14884.1 1668 1242.33 -441.008 1318.28 
15441901 25783 -15531.9 1611.38 1385.02 -677.448 1541.83 
21305 3
15444500 26522.2 -16438.8 1608.67 1724.72 -639.027 1839.3 
15444002 26578.4 -15098.3 1615.5 1372.69 -433.717 1439.58 
15441901 26528.1 -15873.7 1540 1508.27 -691.789 1659.35 
21305.5 3
15444500 27254.9 -16818 1741 1474.36 -762.911 1660.05 
15444002 27270.2 -15466.6 1626 1391.83 -741.01 1576.79 
15441901 27302.7 -16184 1701.77 1558.57 -624.413 1679 
21306 3
15444500 27801.8 -17019.1 1721.92 1093.65 -402.167 1165.25 
15444002 28130.2 -15829.7 1760.67 1720.03 -726.103 1867.01 
15441901 28096.1 -16572 1755.08 1586.78 -776 1766.37 
21306.5 3
15444500 28461.6 -17283.6 1698.77 1311.86 -525.909 1413.35 
15444002 28769.4 -16133.7 1824 1270.81 -604.425 1407.23 
15441901 28655.8 -16827 1701.92 1112.85 -506.958 1222.88 
21307 3
15444500 29180.3 -17499.1 1696.08 1409.2 -422.474 1471.17 
15444002 29412.5 -16325.2 1892.15 1261.09 -375.415 1315.78 
15441901 29292.2 -16986.3 1721.69 1247.66 -312.368 1286.17 
21307.5 3
15444500 29820.9 -17665.9 1684.33 1273.58 -331.689 1316.06 
15444002 30068.5 -16556.2 1845.67 1304.1 -459.436 1382.66 
15441901 29839.2 -17123.2 1700 1087.67 -272.085 1121.18 
21308 3
15444500 30449.8 -17882 1610.69 1275.56 -438.303 1348.77 
15444002 30605.2 -16807.5 1759.46 1088.7 -509.713 1202.12 
15441901 30514.8 -17313.9 1608 1370.38 -386.93 1423.96 
21308.5 3
15444500 31083.2 -18165.5 1573.08 1290.18 -577.393 1413.49 
15444002 31171.4 -16988.1 1725.42 1153.13 -367.708 1210.34 
15441901 31237.2 -17604.9 1487.17 1471.12 -592.655 1586.01 
21309 3
15444500 31811.2 -18378.2 1444.62 1470.67 -429.759 1532.17 
15444002 32047.5 -17219.9 1897.46 1769.94 -468.363 1830.86 
15441901 31901.7 -17877 1468.69 1342.48 -549.663 1450.65 
21309.5 3
15444500 32712.4 -18680.1 1476.42 1816.91 -608.574 1916.12 
15444002 32952.2 -17553.2 1834.42 1823.85 -672.03 1943.72 
15441901 32699.1 -18098.8 1686.92 1607.64 -447.077 1668.65 
21310 3
15444500 33549.3 -18808.7 1687.31 1683.89 -258.771 1703.65 
15444002 33704.9 -17657.8 1777.08 1514.6 -210.455 1529.15 
15441901 33534.1 -18219.3 1693.23 1680.07 -242.571 1697.49 
21310.5 3
15444500 34260.3 -18742.1 1689 1375.24 128.85 1381.26 
15444002 34429.9 -17548.1 1735.08 1402.32 212.32 1418.3 
15441901 34366.3 -18129.6 1672.31 1609.73 173.486 1619.05 
21311 3
15444500 34905.1 -18868.8 1693.69 1264.25 -248.567 1288.46 
15444002 34975 -17657.7 1766.69 1068.78 -214.932 1090.18 
15441901 35034.2 -18288.3 1717.31 1309.65 -311.161 1346.11 
21311.5 3
15444500 35667.5 -18946.6 1734.33 1555.97 -158.647 1564.03 
15444002 35554.5 -17708.5 1748.08 1182.65 -103.689 1187.19 
15441901 35614.1 -18369.2 1681.42 1183.37 -165.018 1194.82 
21312 3
15444500 36394.7 -19020.5 1706.62 1457.3 -148.053 1464.8 
15444002 36320.4 -17853.2 1728.92 1534.84 -289.887 1561.97 
15441901 36307.5 -18433.5 1654.23 1389.54 -128.847 1395.5 
21312.5 3
15444500 37119.2 -19078.5 1615 1423.45 -113.949 1428.01 
15444002 36875.2 -17854.1 1716.15 1089.92 -1.81351 1089.92 
15441901 37081.4 -18381.3 1598.31 1520.48 102.463 1523.93 
21313 3
15444500 37757.6 -19030 1709.75 1305.42 99.1034 1309.18 
15444002 37556.7 -17828.5 1707.17 1393.69 52.3045 1394.67 
15441901 37850 -18403.9 1624.25 1571.81 -46.2351 1572.49 
21313.5 3
15444500 38472.2 -19065.5 1671.38 1437.77 -71.506 1439.54 
15444002 38289.4 -17878.8 1710.23 1474.28 -101.145 1477.75 
15441901 38572.1 -18475.1 1643.31 1452.87 -143.18 1459.91 
21314 3
15444500 39329.8 -18978.8 1581.23 1678.46 169.652 1687.01 
15444002 38898.1 -18019.9 1687 1191.18 -276.231 1222.79 
15441901 39232.1 -18461 1642.31 1291.59 27.5478 1291.88 
21314.5 3
15444500 40021.7 -18975.9 1462.08 1426.43 6.04018 1426.45 
15444002 39401.1 -18103.2 1686.17 1037.13 -171.636 1051.23 
15441901 39845.4 -18485.6 1595.83 1264.62 -50.6873 1265.63 
21315 3
15444500 40674.5 -18764.2 1383.77 1324.13 429.539 1392.06 
15444002 39809.1 -18181 1669 827.573 -157.877 842.498 
15441901 40295.8 -18396.5 1600.54 913.65 180.774 931.362 
21315.5 3
15444500 41341.2 -18619.2 1379.62 1314.97 285.844 1345.68 
15444002 40166.6 -18397.1 1628.85 705.204 -426.187 823.983 
15441901 40754.7 -18384.8 1615.92 905.022 22.91 905.312 
21316 3
15444500 41888.9 -18545.6 1426 1076.17 144.627 1085.84 
15444002 40634.8 -18459.7 1565.38 919.752 -123.016 927.942 
15441901 41413.7 -18140.1 1556.54 1294.7 480.883 1381.12 
21316.5 3
15444500 42444.2 -18126.6 1510.23 1128.67 851.626 1413.92 
15444002 41088.3 -18370 1499.08 921.826 182.301 939.679 
15441901 41897.2 -17890.7 1495 982.645 506.879 1105.68 
21317 3
15444500 42935.3 -18015.8 1553.31 974.359 219.933 998.872 
15444002 41527.2 -18179.2 1525.15 870.879 378.663 949.64 
15441901 42482.2 -17654.4 1470.85 1160.87 468.864 1251.98 
21317.5 3
15444500 43640.4 -17949.7 1530.29 1385.17 129.774 1391.23 
15444002 41950.4 -18031.4 1536.79 831.29 290.367 880.543 
15441901 43300.7 -17568.6 1454.64 1608.02 168.592 1616.84 
21318 3
15444500 44162.1 -17827.8 1525.85 1058.26 247.353 1086.78 
15444002 42386.6 -17944.5 1582.92 884.905 176.259 902.288 
15441901 43728.5 -17533.3 1435.08 867.641 71.5289 870.585 
21318.5 3
15444500 44498.1 -17660.1 1526 684.452 341.398 764.871 
15444002 42952.1 -17891.7 1565 1151.64 107.428 1156.64 
15441901 44021.1 -17557.4 1433 596.092 -49.126 598.113 
21319 2
15444002 43338.9 -17936.5 1543.21 770.489 -89.2146 775.637 
15441901 43826.2 -17887.6 1433 -388.304 -657.655 763.734 
21319.5 2
15444002 44177.1 -17410 1543 1676.44 1053 1979.71 
15441901 43813.8 -18055.5 1433 -24.7363 -335.78 336.69 
