# Supplementary material for: Intrinsic group behaviour II: On the dependence of triad spatial dynamics on social and personal features; and on the effect of social interaction on small group dynamics
Source: PLoS One. 2019 Dec 3;14(12):e0225704. doi: 10.1371/journal.pone.0225704 (PMC6890182; doi:10.1371/journal.pone.0225704)
Supplement: S4 Data Set — (ZIP) [file pone.0225704.s004.zip › set_3_nint/group_traj_triad_noint/traj_3_0109_12.dat]

3 15435600 15435500 15435601 0 1 0 0 3 0 1 50 40 60 1765.99 1829.48 1727.02 
21235 1
15435500 7157.5 3642.5 1642 0 0 0 
21235.5 1
15435500 7168.67 3099.5 1642 35.6763 -1734.82 1735.19 
21236 2
15435600 8476.67 1838.67 1376.5 0 0 0 
15435500 7532.38 2264.46 1638.85 725.984 -1666.74 1817.99 
21236.5 3
15435601 6848.44 1495.78 1807.33 0 0 0 
15435600 8649.58 1175.92 1395.67 471.163 -1805.86 1866.31 
15435500 7902.83 1508.25 1583 729.23 -1488.61 1657.63 
21237 3
15435601 6943.25 872.333 1813.83 218.95 -1439.83 1456.38 
15435600 8742.33 262.917 1510.08 187.753 -1848.18 1857.69 
15435500 8066.25 668 1595.17 330.803 -1700.91 1732.78 
21237.5 3
15435601 7586.38 -171.538 1806.31 1268.51 -2058.92 2418.32 
15435600 8971.15 -503.615 1730.23 451.323 -1511.9 1577.82 
15435500 8417.54 -163.923 1656.92 692.877 -1640.87 1781.16 
21238 3
15435601 8068.08 -937.5 1814.58 965.328 -1534.99 1813.3 
15435600 9482.17 -1055.67 1723.25 1024.07 -1106.32 1507.53 
15435500 8848.5 -921.583 1702.33 863.65 -1518.36 1746.8 
21238.5 3
15435601 8460.92 -1676.46 1782.15 795.222 -1495.87 1694.11 
15435600 10011.2 -1640.77 1670.31 1070.98 -1184.42 1596.82 
15435500 9177.15 -1638 1716.92 665.291 -1450.24 1595.56 
21239 3
15435601 8894.92 -2336 1803.33 864.529 -1313.82 1572.75 
15435600 10493.8 -2315.17 1644.08 961.36 -1343.42 1651.97 
15435500 9562.75 -2312.58 1668.58 768.12 -1343.79 1547.83 
21239.5 3
15435601 9407.67 -3022.42 1803.83 1033.77 -1383.9 1727.39 
15435600 10942.1 -2968.25 1687.08 903.73 -1316.7 1597.01 
15435500 10252.9 -3104.5 1772.33 1391.47 -1596.61 2117.86 
21240 3
15435601 9850.92 -3637.46 1808.69 882.981 -1225.19 1510.21 
15435600 11355.8 -3534.54 1673.69 824.075 -1128.06 1397.01 
15435500 10738 -3622.77 1697.08 966.301 -1032.41 1414.07 
21240.5 3
15435601 10275.7 -4219.75 1793.83 836.109 -1146.24 1418.78 
15435600 11714.1 -4123 1656.42 705.343 -1158.39 1356.23 
15435500 11096.8 -4160.75 1661.75 706.365 -1059.02 1272.98 
21241 3
15435601 10807.6 -4845.23 1739.08 1083.4 -1273.89 1672.29 
15435600 12273.8 -4711.46 1659.62 1139.89 -1198.5 1654.01 
15435500 11595.9 -4660.38 1705.15 1016.48 -1017.59 1438.3 
21241.5 3
15435601 11258.4 -5488.85 1739.92 883.861 -1261.99 1540.72 
15435600 12953.4 -5514.92 1644.38 1332.58 -1575.41 2063.42 
15435500 12096.7 -5369.69 1691.77 981.9 -1390.8 1702.48 
21242 3
15435601 11932.7 -6310 1804.23 1335.26 -1626.05 2104.03 
15435600 13482.8 -6152.54 1685.92 1048.29 -1262.6 1641.06 
15435500 12802.6 -6215.38 1720.85 1397.87 -1674.64 2181.39 
21242.5 3
15435601 12478.2 -7077.83 1832.83 1106.61 -1557.47 1910.58 
15435600 13931.2 -6647.83 1709.5 909.697 -1004.65 1355.32 
15435500 13305 -6829.17 1751.5 1019.04 -1244.99 1608.86 
21243 3
15435601 12955.5 -7487.38 1818.23 958.411 -822.392 1262.89 
15435600 14506.7 -7230 1713.92 1155.51 -1169.01 1643.71 
15435500 13808.6 -7391.15 1729.15 1011.28 -1128.49 1515.31 
21243.5 3
15435601 13500.9 -7971.5 1758.42 1092.94 -970.171 1461.42 
15435600 15061.4 -7813.42 1742.42 1111.67 -1169.17 1613.31 
15435500 14294.4 -7925.83 1735.67 973.55 -1071.5 1447.73 
21244 3
15435601 14075.1 -8538 1733.75 1196.18 -1180.21 1680.4 
15435600 15580.6 -8580.58 1745.42 1081.6 -1598.26 1929.84 
15435500 14835.2 -8579.83 1725.42 1126.56 -1362.5 1767.92 
21244.5 3
15435601 14507.2 -9208.69 1778.62 847.348 -1315.08 1564.43 
15435600 16059.4 -9278.69 1694.92 938.826 -1368.84 1659.86 
15435500 15416.4 -9368.31 1743.23 1139.64 -1546.03 1920.67 
21245 3
15435601 15119.3 -9831.08 1838.67 1190.86 -1210.88 1698.34 
15435600 16605.2 -9978.58 1730.92 1061.83 -1361.66 1726.73 
15435500 15888.2 -10181.7 1742.92 918.026 -1582.41 1829.42 
21245.5 3
15435601 15605.8 -10520.5 1813.25 992.687 -1406.97 1721.92 
15435600 17172.2 -10466.6 1717.67 1157.31 -995.918 1526.84 
15435500 16367.5 -10721.2 1751.08 978.061 -1101.19 1472.83 
21246 3
15435601 16163.7 -11089.2 1784.54 1107.03 -1128.43 1580.78 
15435600 17638.1 -11050.5 1750.62 924.26 -1158.49 1482.01 
15435500 16928.5 -11193.2 1735 1113.02 -936.317 1454.48 
21246.5 3
15435601 16701.1 -11778.1 1743.08 1066.25 -1366.77 1733.48 
15435600 18305.4 -11600.4 1675.83 1324.09 -1091.18 1715.77 
15435500 17572.6 -11767 1748.5 1278.02 -1138.58 1711.64 
21247 3
15435601 17463.2 -12255.5 1665.77 1512.2 -947.332 1784.43 
15435600 19231.4 -12172.1 1718.31 1837.24 -1134.25 2159.16 
15435500 18498.5 -12390.4 1687.38 1837.06 -1236.87 2214.64 
21247.5 3
15435601 18304.6 -12826.9 1636.08 1659.47 -1126.98 2005.97 
15435600 19765.9 -12630.4 1708.08 1054.3 -904.023 1388.82 
15435500 19146.1 -12910.1 1692.08 1277.36 -1025.05 1637.79 
21248 3
15435601 18848.8 -13289 1708.33 1124.31 -954.718 1474.98 
15435600 20262.7 -13047.9 1722.42 1026.34 -862.603 1340.7 
15435500 19542.6 -13433.5 1683 819.215 -1081.44 1356.7 
21248.5 3
15435601 19344.5 -13855.8 1732.15 977.887 -1118.04 1485.35 
15435600 20853.4 -13626.6 1743.85 1165.12 -1141.42 1631.06 
15435500 20134.8 -13920.5 1699.38 1168.17 -960.476 1512.33 
21249 3
15435601 19950.5 -14367.2 1740.67 1197.55 -1010.51 1566.93 
15435600 21420.7 -13943.5 1695.25 1121.11 -626.254 1284.17 
15435500 20793.9 -14306.2 1687 1302.51 -762.263 1509.17 
21249.5 3
15435601 20532.4 -14832.5 1697.85 1166.1 -932.455 1493.07 
15435600 22100.8 -14353.3 1618.69 1363.09 -821.258 1591.37 
15435500 21484.3 -14652.4 1634.77 1383.55 -693.824 1547.77 
21250 3
15435601 21275.8 -15223.2 1651.17 1492.7 -784.548 1686.32 
15435600 22804.4 -14742.3 1609.08 1412.79 -781.176 1614.38 
15435500 22175.8 -15065.9 1552.58 1388.44 -830.386 1617.81 
21250.5 3
15435601 22022.8 -15702.9 1622.46 1506.24 -967.251 1790.07 
15435600 23568.5 -15079.6 1691.85 1540.41 -680.004 1683.83 
15435500 22994.4 -15370.3 1723.38 1650.47 -613.692 1760.87 
21251 3
15435601 22798.4 -16011.2 1693.5 1544.96 -614.197 1662.57 
15435600 24245.6 -15324.8 1661.67 1348.85 -488.316 1434.52 
15435500 23726.5 -15694.7 1738.17 1458.4 -646.133 1595.12 
21251.5 3
15435601 23614.7 -16325.6 1726.62 1616.39 -622.506 1732.11 
15435600 24840.5 -15563.8 1664.62 1178.13 -473.458 1269.7 
15435500 24384.4 -15964.3 1736.08 1302.74 -533.943 1407.92 
21252 3
15435601 24313.2 -16450.5 1717.58 1399.92 -250.27 1422.11 
15435600 25534.3 -15867.3 1780.67 1390.37 -608.191 1517.57 
15435500 25052.1 -16228.4 1683.67 1338.07 -529.277 1438.95 
21252.5 3
15435601 24925.5 -16724.2 1719.69 1229.49 -549.66 1346.77 
15435600 26355.3 -16267.2 1636.62 1648.54 -803.007 1833.72 
15435500 25765.5 -16634.3 1685.92 1432.64 -815.042 1648.26 
21253 3
15435601 25714.6 -17267.3 1734.75 1594.03 -1097.18 1935.13 
15435600 27278.7 -16662.2 1680.5 1865.37 -798.019 2028.9 
15435500 26652 -16988.6 1693.08 1790.83 -715.708 1928.55 
21253.5 3
15435601 26480.5 -17630.9 1806.31 1541.16 -731.569 1705.98 
15435600 28026.5 -16869.3 1735.62 1504.77 -416.615 1561.38 
15435500 27465.2 -17304.7 1715.15 1636.12 -636.034 1755.4 
21254 3
15435601 27245.7 -17971.3 1841.08 1533.32 -682.185 1678.23 
15435600 28689.2 -17106.4 1727.17 1327.91 -475.168 1410.37 
15435500 28177.5 -17441.4 1771.75 1427.55 -273.997 1453.6 
21254.5 3
15435601 28019 -18189.8 1809.92 1556 -439.664 1616.93 
15435600 29429.7 -17197.9 1681.77 1489.99 -184.118 1501.32 
15435500 28897.1 -17663.8 1748.77 1447.84 -447.544 1515.43 
21255 3
15435601 28871.3 -18376.5 1775.31 1664.66 -364.483 1704.1 
15435600 30258.7 -17281.1 1669.46 1619.14 -162.41 1627.27 
15435500 29644.2 -17835.3 1693.62 1459.28 -334.886 1497.22 
21255.5 3
15435601 29622.2 -18465.1 1652.31 1489.93 -175.824 1500.27 
15435600 31079.6 -17499.8 1587.46 1628.82 -433.913 1685.62 
15435500 30471.8 -18078.7 1532.69 1641.94 -482.906 1711.48 
21256 3
15435601 30392.8 -18633.5 1541.31 1547.42 -338.122 1583.93 
15435600 31834 -17745.1 1567.23 1514.83 -492.586 1592.9 
15435500 31365.3 -18320.7 1419.08 1794.25 -485.944 1858.89 
21256.5 3
15435601 31185.4 -19013 1447.54 1581.91 -757.562 1753.95 
15435600 32921.7 -17953.7 1689.77 2171.04 -416.398 2210.61 
15435500 32293.7 -18443.8 1509.85 1853.06 -245.816 1869.3 
21257 3
15435601 31944.4 -19252.7 1488.83 1521.11 -480.294 1595.13 
15435600 33937 -17955.3 1665.92 2034.68 -3.28863 2034.69 
15435500 33261.3 -18417.2 1679.33 1939.16 53.2989 1939.89 
21257.5 3
15435601 32872 -19490 1717.46 1847.78 -472.776 1907.3 
15435600 34862.5 -18030.6 1740.08 1843.55 -149.964 1849.64 
15435500 34036.8 -18409.2 1691.92 1544.85 15.9746 1544.93 
21258 3
15435601 33667.5 -19659.1 1749.33 1610.32 -342.274 1646.3 
15435600 35616.8 -18187.9 1719.67 1527.07 -318.424 1559.91 
15435500 34818.4 -18397.8 1699.33 1582.13 23.0717 1582.29 
21258.5 3
15435601 34339 -19941.1 1817.77 1398.96 -587.487 1517.31 
15435600 36205.8 -18450.6 1653.46 1227.11 -547.289 1343.62 
15435500 35590.4 -18447.8 1702.92 1608.27 -104.033 1611.63 
21259 3
15435601 35037.4 -20194.6 1760.07 1366.79 -496.215 1454.08 
15435600 37021.1 -18690.6 1707.43 1595.35 -469.581 1663.03 
15435500 36307.1 -18678.9 1735.71 1402.66 -452.367 1473.8 
21259.5 3
15435601 35767.5 -20598.9 1804.23 1409.48 -780.464 1611.13 
15435600 37875 -19141.5 1700.77 1648.51 -870.444 1864.21 
15435500 37149.6 -19021 1697.38 1626.39 -660.37 1755.35 
21260 3
15435601 36684.5 -20898.5 1822.69 1875.26 -612.71 1972.81 
15435600 38685.8 -19631.8 1738.69 1658.01 -1002.83 1937.7 
15435500 37907.8 -19398.1 1730.15 1550.57 -771.118 1731.73 
21260.5 3
15435601 37365.5 -21151.9 1896.33 1406.88 -523.405 1501.08 
15435600 39330.7 -20061.1 1712.27 1332.43 -886.957 1600.65 
15435500 38678.9 -19904.8 1821.4 1593.02 -1046.95 1906.25 
21261 3
15435601 38127.7 -21280.9 1919.88 1477.17 -250.016 1498.18 
15435600 40091.6 -20551.8 1623.56 1474.6 -950.929 1754.63 
15435500 39300.4 -20378 1829.06 1204.59 -917.054 1513.95 
21261.5 3
15435601 38877.1 -21400.7 2022.43 1511 -241.611 1530.19 
15435600 40929.2 -21182.8 1774.5 1688.81 -1272.12 2114.33 
15435500 39828.3 -20857.4 1731.79 1064.21 -966.59 1437.65 
21262 3
15435601 39523.7 -21472.1 1968.79 1333.14 -147.275 1341.25 
15435600 41588.2 -21652.4 1759.07 1358.76 -968.336 1668.51 
15435500 40815.4 -21678.1 1738.43 2035.2 -1692.19 2646.8 
21262.5 3
15435601 40267.7 -22021.6 1940.57 1444.66 -1066.85 1795.89 
15435600 42267.9 -22044.1 1702.43 1319.83 -760.472 1523.25 
15435500 41438.1 -22331.1 1729.36 1209.15 -1267.96 1752.08 
21263 3
15435601 41093.2 -22871.5 1862.92 1618.66 -1666.45 2323.17 
15435600 42964.2 -22407.2 1632 1365.15 -711.926 1539.63 
15435500 42177.5 -22632.3 1655.69 1449.94 -590.519 1565.58 
21263.5 3
15435601 41875.7 -23265.1 1732.15 1593.61 -801.661 1783.89 
15435600 43771.7 -22615.4 1656.54 1644.68 -424.095 1698.48 
15435500 43005.4 -22983.2 1536.62 1686.04 -714.711 1831.27 
21264 3
15435601 42380.4 -23475.1 1723.36 999.336 -415.972 1082.45 
15435600 44831.4 -22788.4 1657.64 2098.49 -342.52 2126.26 
15435500 43932.6 -23224.4 1599 1836.15 -477.478 1897.22 
21264.5 3
15435601 43009.2 -23914.5 1738.46 1242.83 -868.219 1516.06 
15435600 45771.6 -23129.5 1772.85 1858.08 -674.119 1976.58 
15435500 44870.7 -23364.4 1638.46 1853.85 -276.734 1874.39 
21265 3
15435601 44072.9 -24233.4 1756.54 2144.54 -642.99 2238.86 
15435600 46303.6 -23368.5 1738 1072.58 -481.855 1175.85 
15435500 45407.3 -23856.8 1692.85 1081.89 -992.711 1468.32 
21265.5 3
15435601 45076.2 -24373.5 1737.17 2026.75 -283.061 2046.43 
15435600 46785.9 -23729.5 1673.67 974.346 -729.371 1217.1 
15435500 46068 -24185.9 1764.17 1334.73 -664.944 1491.19 
21266 3
15435601 45779.1 -24540.5 1761.23 1434.51 -340.738 1474.42 
15435600 47377.1 -24056.4 1656.85 1206.45 -667.111 1378.61 
15435500 46532.7 -24363.7 1790.15 948.352 -362.807 1015.38 
21266.5 1
15435601 46390.7 -24770.8 1784.83 1218.31 -458.742 1301.81 
