# Supplementary material for: Intrinsic group behaviour II: On the dependence of triad spatial dynamics on social and personal features; and on the effect of social interaction on small group dynamics
Source: PLoS One. 2019 Dec 3;14(12):e0225704. doi: 10.1371/journal.pone.0225704 (PMC6890182; doi:10.1371/journal.pone.0225704)
Supplement: S4 Data Set — (ZIP) [file pone.0225704.s004.zip › set_3_nint/group_traj_triad_noint/traj_3_0109_11.dat]

3 15393200 15393400 15393100 0 1 0 0 3 0 1 40 40 40 1684.35 1774.08 1553.26 
20971.5 1
15393100 5254.29 4169.71 1910.43 0 0 0 
20972 2
15393200 6831.91 4593.55 1690.91 0 0 0 
15393100 5531.75 3654.67 1857.75 730.169 -1355.39 1539.55 
20972.5 2
15393200 6900.69 3851.08 1689.08 143.898 -1553.28 1559.93 
15393100 5758.69 2947.77 1826.85 454.794 -1416.63 1487.84 
20973 2
15393200 7189.75 3164.5 1689 585.137 -1389.83 1507.98 
15393100 5942.92 2652.58 1787.42 372.924 -597.542 704.364 
20973.5 2
15393200 7458.77 2648 1689 528.525 -1014.73 1144.13 
15393100 6035.92 2198.15 1691.62 182.724 -892.789 911.296 
20974 3
15393400 6951.67 2008.67 1444.33 0 0 0 
15393200 7737.75 1990.25 1670.17 545.951 -1287.18 1398.18 
15393100 6342.75 1370.42 1586.33 600.444 -1619.84 1727.54 
20974.5 3
15393400 7267.67 1547.75 1522 1029.32 -1501.36 1820.32 
15393200 7865.67 1337.75 1601.42 261.054 -1331.63 1356.98 
15393100 6777.83 734.083 1619.17 887.925 -1298.64 1573.17 
20975 3
15393400 7522.58 913.5 1548.58 520.238 -1294.39 1395.02 
15393200 8179.92 728 1624.92 641.327 -1244.39 1399.93 
15393100 7201.33 208 1673.58 864.286 -1073.64 1378.29 
20975.5 3
15393400 7845.92 403.833 1521.67 651.882 -1027.55 1216.89 
15393200 8456.83 268.917 1578.83 558.3 -925.571 1080.92 
15393100 7641.67 -466.667 1734.42 887.769 -1360.22 1624.29 
20976 3
15393400 8075.08 -248.462 1503.62 446.706 -1271.53 1347.71 
15393200 8612.92 -63.3077 1592.23 304.269 -647.611 715.527 
15393100 8043.31 -1324.23 1728.69 782.926 -1671.66 1845.92 
20976.5 3
15393400 8414.18 -779.091 1556.64 687.84 -1076.33 1277.34 
15393200 8997.73 -396.636 1577.36 780.536 -676.123 1032.66 
15393100 8443.91 -1704.73 1699.82 812.579 -771.798 1120.69 
20977 3
15393400 8732.67 -1328.75 1558.83 647.327 -1117.19 1291.18 
15393200 9538.25 -1167.75 1662.92 1098.62 -1567.3 1914.01 
15393100 8813.42 -2216.08 1775.42 751.032 -1039.34 1282.29 
20977.5 3
15393400 9030.83 -1785.92 1563.75 599.933 -919.852 1098.2 
15393200 9875.42 -1684.67 1654.83 678.404 -1040.07 1241.77 
15393100 9055.83 -2648 1746.75 487.76 -869.048 996.571 
20978 3
15393400 9506.67 -2314.75 1528.67 955.489 -1061.91 1428.5 
15393200 10235.2 -2296.83 1725.17 722.557 -1229.25 1425.88 
15393100 9571.92 -3105.58 1718.75 1036.31 -918.842 1385 
20978.5 3
15393400 9995 -2747.23 1540.92 940.912 -833.296 1256.86 
15393200 10674.2 -2771.54 1761 845.82 -914.653 1245.79 
15393100 10085.6 -3429.38 1682.31 989.786 -623.895 1170.01 
20979 3
15393400 10369.8 -3171.17 1564.25 731.934 -828 1105.13 
15393200 11024.1 -3153.08 1715.17 683.306 -745.205 1011.06 
15393100 10399.9 -3830.17 1634.5 613.87 -782.777 994.775 
20979.5 3
15393400 10706.9 -3592.67 1518.25 695.189 -869.072 1112.91 
15393200 11378 -3485.33 1657.33 729.725 -685.052 1000.9 
15393100 10935.2 -4330.58 1689.83 1103.61 -1031.79 1510.81 
20980 3
15393400 10990.6 -4051 1479.83 576.558 -931.572 1095.56 
15393200 11717.6 -4039.25 1746 690.21 -1125.85 1320.58 
15393100 11422.7 -4654.33 1656.83 990.854 -658.028 1189.45 
20980.5 3
15393400 11418.9 -4456.62 1466.62 851.57 -806.392 1172.79 
15393200 12142.7 -4487.54 1761.08 845.147 -891.23 1228.24 
15393100 11881.8 -5196.85 1628.08 912.882 -1078.55 1413.02 
20981 3
15393400 11894 -4972.08 1498.92 938.887 -1018.71 1385.38 
15393200 12554.8 -4987.83 1732.5 814.343 -988.725 1280.91 
15393100 12236.1 -5851.17 1634.58 700.073 -1293.12 1470.47 
20981.5 3
15393400 12394.5 -5548.54 1511.85 991.013 -1141.5 1511.66 
15393200 12992.7 -5502.31 1715.23 867.212 -1018.76 1337.88 
15393100 12652.8 -6363.15 1676 825.121 -1013.84 1307.17 
20982 3
15393400 12842.3 -6099.83 1516.33 895.744 -1102.59 1420.58 
15393200 13376.1 -5992.67 1760.67 766.782 -980.718 1244.89 
15393100 13182.7 -6766 1706.42 1059.79 -805.692 1331.28 
20982.5 3
15393400 13234 -6524.54 1547.54 786.479 -852.822 1160.11 
15393200 13805.4 -6396.23 1750 862.051 -810.37 1183.14 
15393100 13476.5 -7225.85 1698.38 589.95 -923.386 1095.76 
20983 3
15393400 13595.6 -6901.5 1542.67 727.532 -758.474 1050.99 
15393200 14223.2 -6804.58 1733.17 840.608 -821.635 1175.46 
15393100 13867.6 -7647.5 1714.5 786.965 -848.398 1157.19 
20983.5 3
15393400 14003 -7284.08 1520.15 811.587 -762.105 1113.32 
15393200 14604.2 -7193.69 1739.62 759.092 -775.117 1084.91 
15393100 14281.8 -8085 1730 825.225 -871.514 1200.22 
20984 3
15393400 14470 -7769.75 1520.67 917.485 -954.171 1323.72 
15393200 15141.2 -7722.58 1733.08 1054.88 -1039.08 1480.7 
15393100 14781.1 -8592.42 1751.58 980.82 -996.889 1398.5 
20984.5 3
15393400 14993.5 -8252.42 1570.58 1026.47 -946.405 1396.18 
15393200 15624.6 -8198.92 1765.83 947.876 -933.987 1330.71 
15393100 15187.1 -8960.25 1758.25 796.078 -721.242 1074.21 
20985 3
15393400 15369.3 -8772.75 1544.58 765.445 -1059.74 1307.27 
15393200 15987.8 -8629.17 1791.58 739.647 -876.273 1146.7 
15393100 15565.9 -9429.92 1724.67 771.555 -956.551 1228.94 
20985.5 3
15393400 15675.1 -9174.83 1576.5 606.647 -797.784 1002.24 
15393200 16297.7 -9073 1824.33 614.914 -880.622 1074.06 
15393100 15921.8 -9835 1672.92 706.184 -803.737 1069.9 
20986 3
15393400 16116.8 -9607.33 1594.92 886.881 -868.474 1241.29 
15393200 16719.5 -9191.42 1766.83 847.055 -237.784 879.797 
15393100 16355.2 -10302.2 1695.42 870.147 -938.253 1279.64 
20986.5 3
15393400 16588.8 -9959.25 1511.25 938.37 -699.636 1170.48 
15393200 17238.3 -9666.08 1763 1031.48 -943.671 1398.02 
15393100 16920.4 -10819.2 1693 1123.76 -1027.83 1522.92 
20987 3
15393400 16944.6 -10419.8 1504.75 718.855 -930.303 1175.68 
15393200 17580.6 -10549.9 1806.75 691.414 -1785.52 1914.72 
15393100 17387.1 -11313.3 1649 942.761 -998.148 1372.99 
20987.5 3
15393400 17357.5 -11010.2 1564.83 837.559 -1197.6 1461.42 
15393200 17934.9 -10990 1806.92 718.729 -892.664 1146.05 
15393100 17950.5 -11760.6 1732.08 1142.83 -907.201 1459.14 
20988 3
15393400 17725.2 -11425.2 1526.83 744.265 -840.25 1122.47 
15393200 18266.8 -11356.6 1809.42 671.727 -742.072 1000.94 
15393100 18536 -12116.2 1639.67 1185.22 -719.973 1386.76 
20988.5 3
15393400 18187.2 -11507.3 1494.17 931.62 -165.491 946.204 
15393200 18550 -11779.6 1777.67 571.069 -852.823 1026.37 
15393100 19072.5 -12640.8 1682.33 1081.65 -1057.63 1512.8 
20989 3
15393400 18807.2 -12018 1487.17 1222.72 -1007.23 1584.16 
15393200 19176 -12366.5 1754.58 1234.71 -1157.63 1692.52 
15393100 19406.9 -13140.1 1696.08 659.599 -984.714 1185.21 
20989.5 2
15393400 19617.6 -12372.6 1495.58 1611.17 -704.937 1758.63 
15393100 19767.5 -13562.5 1749.08 716.865 -839.795 1104.15 
20990 2
15393400 20069.2 -12944.3 1544.58 894.224 -1132.18 1442.73 
15393100 20171.3 -13905.1 1707.25 799.67 -678.383 1048.65 
20990.5 2
15393400 20366.3 -13403.6 1574 601.552 -929.656 1107.31 
15393100 20664 -14255.8 1698.92 997.301 -709.852 1224.13 
20991 2
15393400 20790.6 -13762.8 1550 840.099 -711.221 1100.73 
15393100 21158.5 -14497.3 1629 979.208 -478.383 1089.82 
20991.5 2
15393400 21248.2 -14054.5 1514.55 935.784 -596.533 1109.75 
15393100 21743.5 -14775.6 1610.82 1196.23 -569.127 1324.71 
20992 2
15393400 21721.6 -14340.8 1450.38 935.639 -565.991 1093.51 
15393100 22256 -15073 1539.15 1012.94 -587.675 1171.07 
20992.5 2
15393400 22297.9 -14605.4 1406.73 1150.29 -527.979 1265.67 
15393100 22876.5 -15358.3 1616.45 1238.43 -569.407 1363.06 
20993 2
15393400 22852.7 -14871.5 1377.75 1141.48 -547.606 1266.03 
15393100 23416.2 -15552.8 1537.33 1110.69 -400.159 1180.58 
20993.5 2
15393400 23501.4 -15058 1431.69 1264.56 -363.548 1315.78 
15393100 23911.7 -15743.3 1581.77 965.774 -371.457 1034.75 
20994 2
15393400 24035.4 -15291.6 1497.33 1034.95 -452.681 1129.62 
15393100 24521.6 -15966.9 1615.75 1181.96 -433.351 1258.9 
20994.5 2
15393400 24505.2 -15437.5 1531.58 950.911 -295.378 995.731 
15393100 24940.2 -16037.8 1608.5 847.503 -143.387 859.547 
20995 2
15393400 25012.2 -15629.9 1444.67 1022.18 -387.937 1093.32 
15393100 25471.3 -16257.6 1686 1070.73 -443.212 1158.84 
20995.5 2
15393400 25588.9 -15792.2 1447.17 1174.64 -330.448 1220.24 
15393100 26124.9 -16500.1 1612.58 1331.13 -493.89 1419.8 
20996 2
15393400 26105.1 -15941.3 1469.58 1068.67 -308.834 1112.4 
15393100 26809.8 -16750.8 1717.75 1417.87 -518.979 1509.87 
20996.5 2
15393400 26688.9 -16159.9 1458.08 1163.01 -435.425 1241.85 
15393100 27242.4 -16904.3 1702.75 861.886 -305.943 914.575 
20997 2
15393400 27449.3 -16445.1 1568.08 1505.78 -564.686 1608.18 
15393100 27878.4 -17040.4 1766.58 1259.41 -269.472 1287.91 
20997.5 2
15393400 27926.5 -16567.2 1625.23 931.891 -238.569 961.944 
15393100 28485.7 -17048.4 1765.08 1186.09 -15.5624 1186.19 
20998 2
15393400 28563.7 -16634.3 1666.58 1237.29 -130.296 1244.13 
15393100 28909.2 -17178 1777.5 822.28 -251.68 859.935 
20998.5 2
15393400 29039.3 -16853.2 1653.42 955.154 -439.424 1051.39 
15393100 29410.2 -17335.1 1746.17 1006.02 -315.428 1054.31 
20999 2
15393400 29461 -16845.8 1581.5 869.416 15.1203 869.547 
15393100 29818.4 -17329.8 1686.75 841.753 10.9966 841.824 
20999.5 2
15393400 29958.5 -16927.7 1574.77 985.072 -162.097 998.32 
15393100 30530.4 -17458.7 1597.85 1409.84 -255.331 1432.77 
21000 2
15393400 30478.4 -17054 1522 1048.19 -254.653 1078.68 
15393100 31254.9 -17702.8 1515.09 1460.73 -492.189 1541.43 
21000.5 2
15393400 31090.9 -17252.5 1453.46 1245.04 -403.377 1308.75 
15393100 31838.3 -17939.2 1454.69 1185.77 -480.357 1279.37 
21001 2
15393400 31826.8 -17378.9 1368.85 1417.82 -243.664 1438.6 
15393100 32613.2 -18032.7 1460.08 1493.11 -180.228 1503.95 
21001.5 2
15393400 32494.7 -17494.7 1323.46 1333.18 -231.076 1353.06 
15393100 33473.2 -18096.7 1633.69 1716.41 -127.745 1721.16 
21002 2
15393400 33312.6 -17652.4 1417.77 1665.83 -321.166 1696.51 
15393100 34287.5 -18098.8 1631.31 1658.47 -4.38665 1658.47 
21002.5 2
15393400 34143.4 -17769.9 1522.33 1685.2 -238.402 1701.97 
15393100 34770.8 -18244.8 1691.42 980.47 -295.951 1024.16 
21003 2
15393400 34590.3 -17784 1528.08 876.257 -27.6144 876.692 
15393100 35175.1 -18349.6 1693.77 792.634 -205.618 818.87 
21003.5 2
15393400 34825.6 -17798.2 1504.42 466.817 -28.2738 467.672 
15393100 35674.2 -18487.8 1653 990.257 -274.242 1027.53 
21004 2
15393400 35318.2 -17867.8 1485.25 993.112 -140.289 1002.97 
15393100 36445.8 -18768.2 1650.67 1555.61 -565.356 1655.16 
21004.5 2
15393400 36431.2 -18238.7 1474.67 2266.97 -755.261 2389.47 
15393100 37081.7 -18879.7 1692.25 1295.15 -226.918 1314.87 
21005 2
15393400 37088.8 -18411.8 1522.42 1344.58 -354.124 1390.43 
15393100 37701 -19013.8 1738.75 1266.53 -274.369 1295.91 
21005.5 2
15393400 37593.2 -18650.6 1526.23 985.314 -466.371 1090.11 
15393100 38391.7 -19195.5 1719.54 1349.01 -354.893 1394.91 
21006 2
15393400 38142.1 -18897.5 1529.67 1097.71 -493.769 1203.65 
15393100 38904.4 -19440.2 1685.42 1025.45 -489.256 1136.19 
21006.5 2
15393400 38699.8 -18990.3 1498.42 1133.47 -188.686 1149.07 
15393100 39367.1 -19349.3 1620.33 940.379 184.621 958.331 
21007 2
15393400 39275.3 -18999.9 1417.08 1124.14 -18.73 1124.29 
15393100 39858.6 -19313.7 1593.23 960.024 69.6114 962.544 
21007.5 2
15393400 39766.6 -18790.7 1390 967.078 411.922 1051.15 
15393100 40403.3 -19099.2 1605.25 1072.28 422.131 1152.38 
21008 2
15393400 40325.7 -18498.4 1302 1136.35 594.004 1282.24 
15393100 40860.4 -18850.5 1535.5 929.031 505.589 1057.7 
21008.5 2
15393400 40781.6 -18209 1274.17 911.833 578.833 1080.04 
15393100 41377.2 -18566.4 1488.5 1033.5 568.167 1179.38 
21009 2
15393400 41285.8 -17973.3 1349.33 1016.47 475.134 1122.03 
15393100 41910.7 -18376.7 1512.92 1075.6 382.56 1141.61 
21009.5 2
15393400 41739.3 -17799.1 1368.17 907.167 348.5 971.804 
15393100 42421.1 -18339.4 1539.67 1020.83 74.5 1023.55 
21010 2
15393400 42139.5 -17664.9 1406.83 793.981 266.204 837.419 
15393100 42904.5 -18290.8 1533.17 959.16 96.5608 964.008 
21010.5 2
15393400 42782.2 -17792.6 1409.75 1267.75 -251.808 1292.52 
15393100 43434.6 -18354.8 1529.67 1045.53 -126.233 1053.12 
21011 2
15393400 43301.3 -17886.1 1438.5 1046.54 -188.508 1063.38 
15393100 43749.8 -18406.2 1528.33 635.585 -103.831 644.01 
21011.5 2
15393400 43737.3 -17939.4 1396.42 877.264 -107.311 883.803 
15393100 44291.6 -18486.5 1528.92 1090.04 -161.469 1101.93 
21012 2
15393400 43990 -18186.6 1402.42 504.325 -493.347 705.503 
15393100 44778.2 -19176.9 1517 971.391 -1378.08 1686.03 
21012.5 2
15393400 43958.1 -18837.2 1420 -64.0897 -1306.39 1307.96 
15393100 44603.1 -19241.8 1517 -351.74 -130.355 375.118 
21013 1
15393100 44870.1 -19268.4 1531.58 532.934 -53.0605 535.569 
21013.5 1
15393100 45050.3 -19418.2 1671.92 363.407 -302.083 472.567 
21013 1
15393400 43649.6 -19116.4 1420 -736.177 -666.368 992.977 
21014.5 1
15393400 43221.4 -18591.8 1412.33 -266.796 326.817 421.888 
21015 1
15393400 42509.2 -18503.7 1482.5 -1468.38 181.787 1479.59 
21015.5 1
15393400 41868.5 -18642 1536.58 -1332.12 -287.595 1362.81 
21016 1
15393400 41633.2 -18899.6 1540 -474.488 -519.386 703.492 
21016.5 1
15393400 41615.9 -18989.3 1531.92 -33.1361 -172.485 175.639 
21017 1
15393400 41658 -18984.2 1521.33 84.1538 10.2821 84.7797 
21017.5 1
15393400 41540.9 -18894.4 1521 -236.519 181.378 298.059 
21018 1
15393400 41469.8 -18879.2 1521 -145.251 30.887 148.499 
21018.5 1
15393400 41374.7 -19048.5 1521 -186.711 -332.515 381.349 
21019 1
15393400 41323.1 -19055.7 1521 -103.885 -14.4199 104.881 
21019.5 1
15393400 41340.2 -18819.2 1521 35.1245 486.652 487.918 
21020 1
15393400 41344.5 -18881.6 1557.06 8.47203 -121.776 122.07 
21020.5 1
15393400 41447.5 -18778.5 1573.67 200.454 200.567 283.565 
21021 1
15393400 41587.2 -18601.8 1573.79 289.795 366.696 467.383 
21021.5 1
15393400 41656.3 -18676.9 1573.33 139.353 -151.373 205.75 
21022 1
15393400 41603 -18681.2 1574 -104.371 -8.57795 104.722 
21022.5 1
15393400 41603.4 -18654.4 1578.29 0.860585 54.0017 54.0086 
21023 1
15393400 41395 -18927.1 1629.69 -418.531 -547.63 689.251 
21023.5 1
15393400 41306.9 -19065.9 1644 -177.574 -279.932 331.503 
21024 1
15393400 41428.7 -19134.8 1644 237.367 -134.203 272.678 
21024.5 1
15393400 41434.5 -19149.3 1666.23 11.7393 -29.1937 31.4656 
21025 1
15393400 41432.8 -19196.2 1764.54 -3.596 -95.2158 95.2836 
21025.5 1
15393400 41516.5 -19277.2 1768 164.103 -158.824 228.374 
21026 1
15393400 41388.1 -19316.8 1776 -251.242 -77.6757 262.975 
21026.5 1
15393400 41266.2 -19584.6 1774.17 -253.806 -557.786 612.815 
21027 1
15393400 41180.2 -19599.5 1765.23 -175.706 -30.5207 178.337 
21027.5 1
15393400 41222.3 -19521.5 1765 81.5355 150.87 171.493 
21028 1
15393400 41277.5 -19059.8 1765 110.164 921.567 928.128 
21028.5 1
15393400 41425.1 -18897.2 1765 301.177 331.999 448.253 
21029 1
15393400 41621.1 -18771 1765 379.11 244.011 450.85 
21029.5 1
15393400 41892.4 -18638.1 1765 547.056 267.977 609.165 
21030 1
15393400 41994.1 -18597.2 1765 202.108 81.2178 217.816 
21030.5 1
15393400 41825.1 -18734.8 1765 -335.971 -273.398 433.155 
21031 1
15393400 41700.5 -18710.1 1768 -253.218 50.1355 258.134 
21031.5 1
15393400 41658.2 -18695.8 1768 -87.4741 29.5031 92.3155 
21032 1
15393400 41549 -18624.1 1769 -215.483 141.531 257.806 
21032.5 1
15393400 41550 -18671.6 1771.42 1.97629 -93.8862 93.907 
21033 1
15393400 41648.9 -18563.9 1769.17 205.221 223.375 303.335 
21033.5 1
15393400 41820.2 -18517.2 1767.77 336.57 91.7208 348.844 
21034 1
15393400 41760.5 -18352.2 1758.17 -118.749 327.994 348.828 
21034.5 1
15393400 40942.8 -17997.8 1701.31 -1658.53 719.028 1807.68 
21035 1
15393400 40204.2 -18306.7 1663.69 -1462.76 -611.729 1585.52 
21035.5 1
15393400 39346.2 -18432.2 1647.46 -1672.51 -244.714 1690.32 
21036 1
15393400 38517.4 -18362.9 1672.58 -1657.47 138.628 1663.26 
21036.5 1
15393400 37575.2 -18434.2 1699.23 -1938.65 -146.579 1944.19 
21037 1
15393400 36643.5 -18139.4 1713.23 -1827 577.979 1916.24 
21037.5 1
15393400 35713.8 -18179.2 1759.23 -1826.51 -78.2832 1828.18 
21038 1
15393400 34966.3 -17996.7 1753.33 -1491.89 364.399 1535.75 
21038.5 1
15393400 34372 -17830.7 1724 -1240.78 346.555 1288.27 
21039 1
15393400 33551.5 -17574.8 1722.85 -1657.65 516.965 1736.39 
21039.5 1
15393400 32646.4 -17462.5 1721.54 -1767.73 219.201 1781.27 
21040 1
15393400 31549.2 -17176.4 1622.54 -2143.03 558.894 2214.71 
21040.5 1
15393400 30719.9 -16849.8 1600.46 -1658.46 653.077 1782.42 
21041 1
15393400 29960.7 -16580.1 1643.42 -1555.85 552.793 1651.14 
21041.5 1
15393400 29167.5 -16340.8 1792.15 -1618.79 488.396 1690.86 
21042 1
15393400 28545.5 -16162.1 1781.23 -1212.48 348.328 1261.52 
21042.5 1
15393400 27754 -15993.4 1749.25 -1567.25 333.981 1602.44 
21043 1
15393400 26973.2 -15839.7 1719.62 -1577.31 310.554 1607.59 
21043.5 1
15393400 26176.6 -15499.4 1615.58 -1615.92 690.214 1757.15 
21044 1
15393400 25351.1 -15227.5 1757.54 -1677.86 552.598 1766.51 
21044.5 1
15393400 24737.5 -15052.4 1700.85 -1198.32 342.097 1246.19 
21045 1
15393400 24028.2 -14958.9 1628.5 -1385.33 182.555 1397.31 
21045.5 1
15393400 23222.8 -14934.5 1677.46 -1660.79 50.4229 1661.55 
21046 1
15393400 22436.3 -14926.5 1782.46 -1551.21 15.7791 1551.29 
21046.5 1
15393400 21642.1 -14763.1 1674.23 -1560.37 320.991 1593.05 
21047 1
15393400 20966.3 -14530.1 1660.42 -1381.89 476.47 1461.72 
21047.5 1
15393400 20250.1 -14357.5 1683.23 -1435.38 345.935 1476.48 
21048 1
15393400 19520.2 -14222.2 1666.5 -1451.11 268.976 1475.83 
21048.5 1
15393400 18932.2 -13938.7 1605 -1202.32 579.702 1334.78 
21049 1
15393400 18257.5 -13508.3 1568.31 -1302.49 830.858 1544.93 
21049.5 1
15393400 17578.9 -13019.2 1551.25 -1368.19 986.003 1686.46 
21050 1
15393400 17011.3 -12422.7 1461.38 -1163.13 1222.45 1687.39 
21050.5 1
15393400 16416.8 -11736.5 1641.38 -1172.66 1353.36 1790.73 
21051 1
15393400 15978.8 -11115.4 1752.46 -883.065 1252.33 1532.36 
21051.5 1
15393400 15450.8 -10384.7 1713.62 -1045.39 1446.92 1785.05 
21052 1
15393400 15004.6 -9850.92 1754.08 -883.625 1056.97 1377.67 
21052.5 1
15393400 14565.9 -9398.67 1772.25 -891.664 919.22 1280.64 
21053 1
15393400 13917.2 -8539.62 1768.15 -1310.63 1735.46 2174.76 
21053.5 1
15393400 13290.4 -7833.85 1760.15 -1219.4 1373.09 1836.38 
21054 1
15393400 12863.2 -7305.25 1801.83 -873.656 1080.97 1389.88 
21054.5 1
15393400 12244.2 -6881.38 1727.85 -1255.45 859.768 1521.63 
21055 1
15393400 11590 -6306.92 1718.54 -1298.08 1139.8 1727.47 
21055.5 1
15393400 10887.9 -5585 1690.31 -1412.63 1452.56 2026.19 
21056 1
15393400 10395.8 -4992.92 1720.08 -992.091 1193.7 1552.15 
21056.5 1
15393400 9863.31 -4499.77 1624 -1062.95 984.339 1448.72 
21057 1
15393400 9277.31 -3791.62 1717.62 -1167.33 1410.67 1831.02 
21057.5 1
15393400 8790.31 -3056.38 1723.08 -953.033 1438.81 1725.82 
21058 1
15393400 8270.33 -2468.92 1742.5 -1050.45 1186.8 1584.92 
21058.5 1
15393400 7828.38 -1799.31 1754.62 -901.936 1366.55 1637.36 
21059 1
15393400 7343.77 -1010.23 1755.77 -941.001 1532.19 1798.08 
21059.5 1
15393400 6975.15 -104.692 1740.08 -724.195 1779.05 1920.8 
21060 1
15393400 6630.17 698.083 1734.92 -691.357 1608.77 1751.03 
21060.5 1
15393400 6407.92 1423.46 1637.85 -447.17 1459.51 1526.48 
21061 1
15393400 6164.5 2306.75 1565.83 -490.772 1780.82 1847.21 
21061.5 1
15393400 5840.57 3125.64 1570 -653.082 1650.99 1775.47 
21062 1
15393400 5688.15 3651.15 1558.77 -306.675 1057.37 1100.94 
21062.5 1
15393400 5503.14 4140.14 1621.86 -378.346 999.978 1069.16 
21063 1
15393400 5197.14 4789.07 1661.21 -607.143 1287.56 1423.53 
