# Supplementary material for: Intrinsic group behaviour II: On the dependence of triad spatial dynamics on social and personal features; and on the effect of social interaction on small group dynamics
Source: PLoS One. 2019 Dec 3;14(12):e0225704. doi: 10.1371/journal.pone.0225704 (PMC6890182; doi:10.1371/journal.pone.0225704)
Supplement: S4 Data Set — (ZIP) [file pone.0225704.s004.zip › set_3_nint/group_traj_triad_noint/traj_3_0109_10.dat]

3 15282500 15282501 15282600 0 1 0 0 2 0 1 30 30 30 1702.44 1723.64 1675.24 
20305 1
15282500 -17805.2 11831 1376.75 0 0 0 
20305.5 2
15282501 -18612.2 11003.9 1370.67 0 0 0 
15282500 -17467.9 11567.8 1349.62 1003.95 -783.196 1273.31 
20306 3
15282600 -18443 11310.4 1378.8 0 0 0 
15282501 -18037.2 10582.9 1405 1159.3 -848.777 1436.8 
15282500 -16907.9 11112.8 1339.54 1087.38 -883.495 1401.06 
20306.5 3
15282600 -18082.1 10981.2 1335.46 1019.56 -929.857 1379.9 
15282501 -17560.8 10011.8 1439.85 935.771 -1121.96 1460.98 
15282500 -16571.8 10549.3 1422.31 660.269 -1107.15 1289.08 
20307 3
15282600 -17611.5 10536.4 1315.92 946.835 -894.998 1302.89 
15282501 -17014.4 9561.25 1462.25 1099.46 -906.632 1425.06 
15282500 -16167.9 10123.2 1427.08 812.735 -857.427 1181.41 
20307.5 3
15282600 -17135.3 10140.3 1402.62 965.907 -803.466 1256.4 
15282501 -16689.5 9114.85 1435.77 658.982 -905.484 1119.89 
15282500 -15726.1 9636.54 1412.23 896.227 -987.075 1333.24 
20308 3
15282600 -16618.7 9765.92 1419.85 999.256 -724.148 1234.06 
15282501 -16128.3 8655.69 1418.08 1085.55 -888.112 1402.56 
15282500 -15122.4 9207.31 1420 1167.68 -830.234 1432.75 
20308.5 3
15282600 -16280.7 9305.92 1468 701.298 -954.37 1184.33 
15282501 -15786.2 8223.58 1449.08 709.836 -896.492 1143.49 
15282500 -14682.8 8847 1437.58 911.932 -747.526 1179.16 
20309 3
15282600 -15756.5 8823.77 1458.77 1071.99 -985.987 1456.48 
15282501 -15426 7883.46 1434.85 736.537 -695.546 1013.05 
15282500 -14217.7 8472.92 1452.62 951.209 -764.983 1220.65 
20309.5 3
15282600 -15284.3 8493.69 1451.69 920.378 -643.425 1122.98 
15282501 -14872.9 7510.77 1481.69 1078.12 -726.496 1300.06 
15282500 -13794.2 8017.85 1456.85 825.611 -887.09 1211.84 
20310 3
15282600 -14735.8 8135.31 1430.92 1092.71 -713.914 1305.25 
15282501 -14238.5 7051.08 1502.62 1263.87 -915.722 1560.74 
15282500 -13211.4 7802 1487 1160.89 -429.972 1237.96 
20310.5 3
15282600 -14152.8 7644.23 1479.69 1156.75 -974.359 1512.43 
15282501 -13693.8 6632.69 1441.15 1080.74 -830.128 1362.76 
15282500 -12647.8 7661.38 1461.54 1118.13 -278.999 1152.41 
20311 3
15282600 -13459.6 7368.54 1464.62 1386.31 -551.385 1491.94 
15282501 -13149.4 6363.92 1457 1088.77 -537.538 1214.23 
15282500 -12012.8 7598.38 1469.23 1270.15 -126 1276.39 
20311.5 3
15282600 -13014.8 7124.38 1440.08 880.731 -483.473 1004.71 
15282501 -12507.8 6248.38 1520 1270.53 -228.789 1290.96 
15282500 -11377.6 7396.31 1463.31 1257.73 -400.152 1319.85 
20312 3
15282600 -12625.6 6856.83 1470.75 791.185 -543.803 960.05 
15282501 -11990.8 6097.83 1501.67 1050.68 -305.999 1094.34 
15282500 -10837.5 7373.92 1457.08 1097.8 -45.5102 1098.74 
20312.5 3
15282600 -11984.5 6611.23 1404.54 1313.77 -503.284 1406.88 
15282501 -11303.8 6022.31 1453.85 1407.76 -154.766 1416.24 
15282500 -10340 7325.15 1451.62 1019.47 -99.9238 1024.35 
20313 3
15282600 -11311.6 6457.62 1474.46 1316.72 -300.617 1350.6 
15282501 -10584.4 5850.46 1526.54 1407.95 -336.294 1447.55 
15282500 -9683.31 7206.08 1425 1285.11 -233.027 1306.07 
20313.5 3
15282600 -10666.7 6467 1505.54 1269.53 18.4737 1269.67 
15282501 -9949.46 5661.46 1411.85 1249.85 -372.047 1304.05 
15282500 -9129.54 7041.77 1438.38 1090.1 -323.44 1137.07 
20314 3
15282600 -10185.4 6444.25 1409.67 966.417 -45.6827 967.496 
15282501 -9400.08 5543.42 1417.5 1103.17 -237.038 1128.35 
15282500 -8472.08 6919.67 1470.75 1320.19 -245.186 1342.77 
20314.5 3
15282600 -9510.75 6396.58 1426.17 1402.63 -99.0991 1406.13 
15282501 -8852.17 5325.25 1481.25 1139.12 -453.569 1226.1 
15282500 -7977.83 6846.25 1386.42 1027.55 -152.633 1038.82 
20315 3
15282600 -8622.85 6390.92 1513.23 1772.26 -11.2979 1772.3 
15282501 -8238.31 5155.23 1455.08 1225.27 -339.36 1271.4 
15282500 -7361.15 6736.31 1390.38 1230.9 -219.446 1250.31 
20315.5 3
15282600 -8132.31 6178.31 1443.92 983.043 -426.083 1071.41 
15282501 -7578.38 5127 1367.38 1322.49 -56.5747 1323.7 
15282500 -6848.15 6587.31 1383.23 1028.06 -298.597 1070.54 
20316 3
15282600 -7684.54 5924.38 1428.38 884.919 -501.824 1017.31 
15282501 -6888.54 4975.62 1400.31 1363.33 -299.179 1395.77 
15282500 -6222 6425.23 1417.77 1237.46 -320.31 1278.24 
20316.5 3
15282600 -7102.31 5712.69 1416.08 1141.63 -415.083 1214.75 
15282501 -6383.54 4843.54 1435 990.196 -258.974 1023.5 
15282500 -5416.38 6196.77 1317 1579.64 -447.964 1641.93 
20317 3
15282600 -6511.5 5504.08 1421.58 1195.97 -422.285 1268.33 
15282501 -5888.75 4707.5 1204.75 1001.6 -275.382 1038.76 
15282500 -4562.42 6055.42 1409.67 1728.68 -286.139 1752.2 
20317.5 3
15282600 -5889.77 5456.54 1308.46 1271.43 -97.2288 1275.15 
15282501 -4925.77 4487 1384.54 1969.29 -450.92 2020.25 
15282500 -4002.31 5803.85 1507.31 1145.42 -514.459 1255.65 
20318 3
15282600 -5063.85 5198.69 1321.38 1591.37 -496.813 1667.12 
15282501 -4248.77 4474.08 1486.08 1304.43 -24.9 1304.67 
15282500 -3349 5668.69 1652.54 1258.78 -260.412 1285.44 
20318.5 3
15282600 -4432.83 5098.92 1504.58 1249.53 -197.576 1265.05 
15282501 -3689 4375.83 1588.92 1108.45 -194.542 1125.4 
15282500 -2765.08 5625.83 1679.5 1156.27 -84.8693 1159.38 
20319 3
15282600 -3571.85 4881.38 1631.08 1711.7 -432.469 1765.49 
15282501 -2951.85 4130.31 1629.15 1465.51 -488.123 1544.67 
15282500 -2206.69 5487.38 1716 1110.12 -275.246 1143.73 
20319.5 3
15282600 -3015.08 4832.67 1646.25 1147.96 -100.449 1152.35 
15282501 -2563.83 3882.58 1633.92 800.026 -510.772 949.173 
15282500 -1704.75 5362.67 1726.33 1034.93 -257.15 1066.4 
20320 3
15282600 -2423.69 4758.46 1698.15 1219.36 -153 1228.92 
15282501 -2276.23 3712.46 1614.08 592.995 -350.767 688.97 
15282500 -1205.62 5224.54 1724.54 1029.14 -284.8 1067.82 
20320.5 3
15282600 -1911.85 4583.31 1695.62 986.216 -337.483 1042.36 
15282501 -1435.15 3614.54 1651.15 1620.57 -188.676 1631.52 
15282500 -615.923 5044.77 1705.69 1136.21 -346.376 1187.83 
20321 3
15282600 -1479.08 4407.83 1771.92 872.506 -353.779 941.502 
15282501 -913.583 3510.92 1706.42 1051.55 -208.915 1072.11 
15282500 -47.8333 4737.67 1817.58 1145.34 -619.158 1301.99 
20321.5 3
15282600 -988.077 4185.23 1703.92 976.156 -442.55 1071.79 
15282501 -463.077 3173.23 1753.69 895.639 -671.344 1119.32 
15282500 549.308 4564.23 1714.23 1187.16 -344.803 1236.22 
20322 3
15282600 -415.667 3886.58 1659.58 1142.54 -596.103 1288.69 
15282501 7.41667 2804.83 1772.92 939.109 -735.324 1192.74 
15282500 1105.33 4253.5 1727.83 1109.83 -620.221 1271.38 
20322.5 3
15282600 120.154 3576.38 1652.31 1075.94 -622.889 1243.24 
15282501 518.154 2646.77 1715.08 1025.58 -317.398 1073.57 
15282500 1669.31 3910.54 1720.08 1132.48 -688.678 1325.44 
20323 3
15282600 729.5 3339.08 1705.83 1231 -479.397 1321.06 
15282501 1000.25 2480.83 1676.08 973.932 -335.224 1030.01 
15282500 2206.25 3615 1706.5 1084.73 -597.047 1238.19 
20323.5 3
15282600 1309.69 3147.23 1750.62 1176.86 -389.153 1239.53 
15282501 1457.54 2238.69 1639.38 927.563 -491.158 1049.58 
15282500 2507.77 3294.85 1689.92 611.601 -649.399 892.062 
20324 3
15282600 1850.31 2863.15 1729.46 1053.83 -553.756 1190.46 
15282501 1925.23 2003.85 1676.69 911.681 -457.79 1020.16 
15282500 2912.85 2907.54 1751.54 789.624 -754.986 1092.48 
20324.5 3
15282600 2120.25 2611.33 1710.58 543.143 -506.681 742.786 
15282501 2437.25 1787.5 1547.5 1030.22 -435.304 1118.41 
15282500 3369.42 2536.42 1691.75 918.653 -746.724 1183.86 
20325 3
15282600 2534.92 2313.85 1674.92 827.691 -593.787 1018.65 
15282501 2894.31 1593.92 1473.85 912.291 -386.381 990.74 
15282500 3884.15 2305.23 1569.85 1027.42 -461.449 1126.29 
20325.5 3
15282600 3022.42 2012.5 1629.42 976.941 -603.9 1148.52 
15282501 3506 1272.42 1490.42 1225.84 -644.301 1384.85 
15282500 4366.67 1831.67 1486.75 966.96 -949.026 1354.87 
20326 3
15282600 3599.31 1650.85 1580.08 1179.74 -739.578 1392.39 
15282501 4043.15 802.692 1613.23 1098.47 -960.582 1459.23 
15282500 4964.38 1342.23 1558.15 1222.33 -1000.89 1579.83 
20326.5 3
15282600 4096.46 1292.31 1619 980.58 -707.176 1208.98 
15282501 4443.77 425.846 1597.69 790.168 -743.286 1084.82 
15282500 5477 846.077 1609.85 1011.08 -978.607 1407.11 
20327 3
15282600 4660.67 960.917 1636.17 1142.12 -670.832 1324.55 
15282501 4857.5 -69.4167 1565.42 837.512 -1002.56 1306.35 
15282500 5910.92 470 1676 878.374 -761.289 1162.37 
20327.5 3
15282600 5243.15 576.077 1637.38 1169.65 -772.771 1401.88 
15282501 5521.62 -452.615 1546.62 1333.57 -769.475 1539.64 
15282500 6355.85 150.462 1658.62 893.433 -641.643 1099.97 
20328 3
15282600 5680.67 259.25 1638.75 868.081 -628.625 1071.79 
15282501 5880.83 -723.917 1584.17 712.734 -538.296 893.17 
15282500 6809.92 -232.25 1640.58 900.934 -759.348 1178.26 
20328.5 3
15282600 6142.92 -18.9167 1634.92 943.367 -567.687 1101 
15282501 6320.75 -1018.83 1598 897.789 -601.871 1080.87 
15282500 7361.42 -703.667 1651.08 1125.51 -962.075 1480.66 
20329 3
15282600 6587.46 -488.462 1632.85 869.951 -918.875 1265.36 
15282501 6769.08 -1345.46 1606.77 877.352 -639.194 1085.5 
15282500 7906.31 -1254.23 1728.38 1066.32 -1077.42 1515.88 
20329.5 3
15282600 7035.58 -845.583 1652 898.04 -715.675 1148.33 
15282501 7379.67 -1962.17 1661.42 1223.63 -1235.88 1739.16 
15282500 8255.17 -1759.08 1721.58 699.116 -1011.73 1229.78 
20330 3
15282600 7472.23 -1129.08 1668.85 880.338 -571.56 1049.61 
15282501 7786.31 -2314.54 1578.23 819.841 -710.427 1084.83 
15282500 8530 -2129.23 1726.54 554.099 -746.265 929.482 
20330.5 3
15282600 8020.25 -1728.08 1741 1091.67 -1193.24 1617.27 
15282501 8121.67 -2641.58 1544.92 668.046 -651.484 933.122 
15282500 8878 -2656.5 1737.42 693.227 -1050.34 1258.48 
20331 3
15282600 8450.08 -2158.85 1719.62 866.587 -868.473 1226.87 
15282501 8448.85 -3118.85 1564.62 659.636 -962.223 1166.62 
15282500 9165.23 -3103.69 1781 579.094 -901.597 1071.55 
20331.5 3
15282600 8887.08 -2703.85 1750.62 840.385 -1048.08 1343.4 
15282501 8732 -3592.38 1621.85 544.527 -910.651 1061.03 
15282500 9519.54 -3574.92 1769 681.361 -906.213 1133.79 
20332 3
15282600 9230.5 -3110 1713.17 685.475 -810.686 1061.64 
15282501 9011.58 -3896.5 1558.5 558.051 -607.017 824.554 
15282500 9937.25 -3955.42 1716.92 833.756 -759.468 1127.8 
20332.5 3
15282600 9527.92 -3554.08 1674.17 605.737 -904.447 1088.55 
15282501 9262.92 -4332.83 1529 511.881 -888.663 1025.55 
15282500 10405.9 -4139 1647.42 954.515 -373.897 1025.13 
20333 3
15282600 9819.31 -3951.69 1681 581.619 -793.631 983.936 
15282501 9616.46 -4884.77 1564.08 705.678 -1101.67 1308.3 
15282500 10883.1 -4429.54 1631.15 952.416 -579.917 1115.08 
20333.5 3
15282600 10206.5 -4326.75 1661.67 760.692 -736.852 1059.06 
15282501 9985.17 -5250.67 1534.75 724.372 -718.855 1020.52 
15282500 11382.2 -4767.08 1642.42 980.694 -663.153 1183.86 
20334 3
15282600 10669.7 -4639.25 1627.67 935.69 -631.313 1128.75 
15282501 10572.2 -5484.42 1568.83 1186.03 -472.222 1276.58 
15282500 11832.7 -5133.33 1641.08 909.933 -739.899 1172.79 
20334.5 3
15282600 11137.9 -4971.83 1644.58 957.566 -680.13 1174.53 
15282501 11142.8 -5774.92 1659.08 1166.67 -594.07 1309.21 
15282500 12333.5 -5713.25 1659.17 1024.2 -1185.92 1566.97 
20335 3
15282600 11578.3 -5419.46 1679.54 866.911 -881.158 1236.11 
15282501 11637.8 -6184.23 1608.31 974.599 -805.736 1264.54 
15282500 12792.5 -6146.15 1691.54 903.468 -852.173 1241.96 
20335.5 3
15282600 11958.5 -5945 1587.91 771.273 -1066 1315.76 
15282501 12104.5 -6599.73 1674.55 946.652 -842.792 1267.46 
15282500 13158.2 -6557.73 1675.18 741.826 -834.835 1116.81 
20336 3
15282600 12536.2 -6336.83 1573.75 1191.14 -807.904 1439.28 
15282501 12389.8 -7093.25 1646 588.222 -1017.57 1175.36 
15282500 13476 -6953.83 1673.67 655.295 -816.714 1047.11 
20336.5 3
15282600 13094.8 -6864.67 1670.75 1108.13 -1047.29 1524.72 
15282501 12773.3 -7526.5 1627.58 760.913 -859.623 1148.02 
15282500 13867.9 -7316.42 1662.67 777.612 -719.411 1059.36 
20337 3
15282600 13477.4 -7304.33 1699.17 762.284 -875.83 1161.1 
15282501 13156.5 -8065.33 1684.33 763.28 -1073.37 1317.09 
15282500 14272.5 -7753.75 1678.08 805.943 -871.182 1186.8 
20337.5 3
15282600 13897.2 -7671.46 1728.77 816.609 -714.257 1084.9 
15282501 13636.8 -8550.38 1671.85 934.376 -943.68 1328 
15282500 14756.4 -8240.15 1674.15 941.41 -946.311 1334.82 
20338 3
15282600 14263.1 -8098 1716.18 724.628 -844.631 1112.87 
15282501 14039 -9048.18 1690.18 796.497 -985.737 1267.31 
15282500 15114.8 -8635.36 1717.27 709.769 -782.594 1056.52 
20338.5 3
15282600 14679.6 -8608.62 1695.46 838.077 -1027.4 1325.86 
15282501 14493.9 -9395.31 1786.54 915.338 -698.442 1151.38 
15282500 15525 -9014.08 1737.23 825.316 -761.999 1123.29 
20339 3
15282600 15085.2 -9077 1744 800.068 -923.836 1222.12 
15282501 14931.7 -9918.92 1714.67 863.4 -1032.76 1346.12 
15282500 15967.1 -9506.67 1759.42 871.959 -971.577 1305.48 
20339.5 3
15282600 15527.2 -9810.75 1785.5 900.204 -1494.4 1744.59 
15282501 15396.6 -10505.7 1744.67 946.877 -1195.01 1524.67 
15282500 16315.8 -9970.75 1771.75 710.285 -945.18 1182.32 
20340 3
15282600 15877.6 -10268.1 1809.92 712.06 -929.539 1170.93 
15282501 15804.6 -10998.3 1725.33 829.268 -1001.36 1300.15 
15282500 16670.2 -10302 1719.83 720.19 -673.272 985.885 
20340.5 3
15282600 16191.6 -10675.5 1771.38 625.562 -811.51 1024.63 
15282501 16189 -11293.2 1679.31 765.77 -587.292 965.047 
15282500 17054 -10613.4 1713.46 764.608 -620.288 984.573 
20341 3
15282600 16612.7 -10968 1742.31 816.041 -566.935 993.649 
15282501 16677.6 -11676.2 1685.15 946.929 -742.248 1203.17 
15282500 17448.9 -10950.3 1715 765.355 -652.952 1006.04 
20341.5 3
15282600 16945.5 -11313.2 1684.92 657.799 -682.122 947.623 
15282501 17309.5 -12186.5 1636.77 1248.71 -1008.51 1605.11 
15282500 17904.2 -11302.6 1719.69 899.666 -696.26 1137.62 
20342 3
15282600 17355.2 -11683.8 1697.75 842.856 -762.715 1136.72 
15282501 17891.4 -12466.1 1543 1197.44 -575.353 1328.49 
15282500 18649.3 -11688.8 1781.58 1533.29 -794.516 1726.92 
20342.5 3
15282600 17865.1 -11949.8 1703.85 1042.76 -543.836 1176.06 
15282501 18434.2 -12712.2 1545.77 1109.89 -503.212 1218.64 
15282500 19354.2 -11967.2 1733.23 1441.51 -569.49 1549.92 
20343 3
15282600 18738.2 -12295.3 1726.38 1729.02 -684.235 1859.48 
15282501 19043.4 -12958.5 1624.46 1206.4 -487.89 1301.32 
15282500 19899.8 -12350.5 1808.92 1080.27 -759.025 1320.27 
20343.5 3
15282600 19274.2 -12537.5 1792.23 1071.85 -484.462 1176.25 
15282501 19537 -13294.5 1688.08 987.231 -672 1194.24 
15282500 20263.5 -12539.7 1760.38 727.385 -378.308 819.881 
20344 3
15282600 19583.8 -12841.9 1774.08 608.433 -598.005 853.112 
15282501 19973.2 -13432.4 1710.46 857.035 -270.818 898.805 
15282500 20705.8 -12844.5 1737 869.125 -598.761 1055.41 
20344.5 3
15282600 19910.5 -13095.9 1731.42 655.931 -510.027 830.887 
15282501 20383.5 -13754.2 1751.33 823.834 -646.316 1047.1 
15282500 21139.2 -12997 1752.08 870.122 -306.302 922.46 
20345 3
15282600 20141.2 -13526.5 1749.54 463.16 -864.702 980.932 
15282501 20708.6 -14267.1 1657.62 652.842 -1029.77 1219.28 
15282500 21494.8 -13151.5 1731.85 714.061 -310.318 778.576 
20345.5 3
15282600 20406.7 -13845.2 1710.08 526.811 -632.199 822.925 
15282501 20968.2 -14602.1 1595.5 514.983 -664.695 840.849 
15282500 21800.2 -13541.8 1740.75 606.113 -774.395 983.392 
20346 3
15282600 20842 -14151.5 1731 870.667 -612.744 1064.67 
15282501 21380.7 -14854.2 1589.15 825.051 -504.295 966.966 
15282500 22318.2 -13778.1 1715.62 1035.96 -472.487 1138.62 
20346.5 3
15282600 21285.2 -14380.4 1695.92 868.954 -448.781 978.001 
15282501 21936.8 -14939.6 1601.75 1090.47 -167.358 1103.24 
15282500 22846.5 -14043.2 1677.33 1035.82 -519.947 1159 
20347 3
15282600 21879.2 -14451.2 1639.5 1195.34 -142.354 1203.79 
15282501 22510.4 -14985.5 1559.83 1154.09 -92.3877 1157.78 
15282500 23573.8 -14253.2 1667.33 1463.45 -422.368 1523.18 
20347.5 3
15282600 22467.1 -14740.3 1605.58 1197.22 -588.934 1334.23 
15282501 23243.7 -15101.6 1663.33 1493.38 -236.422 1511.98 
15282500 24190.2 -14459.8 1746.17 1255.26 -420.74 1323.9 
20348 3
15282600 23023.2 -14732.8 1560.75 1144.2 15.4321 1144.31 
15282501 23793.8 -15292.1 1732.92 1131.86 -391.975 1197.81 
15282500 24847.8 -14588 1689.33 1353.05 -263.889 1378.55 
20348.5 3
15282600 23764.2 -14910.9 1593.08 1464.55 -351.956 1506.25 
15282501 24363.2 -15565.8 1736.92 1125.3 -541.033 1248.61 
15282500 25307.8 -14790.6 1681.77 909.129 -400.426 993.406 
20349 3
15282600 24392.2 -15047 1645.25 1238.53 -268.396 1267.28 
15282501 24889.4 -15931.8 1623.92 1037.99 -721.704 1264.23 
15282500 25876.8 -14954.9 1615.25 1122.41 -324.066 1168.26 
20349.5 3
15282600 24864.4 -15287.2 1679.25 963.776 -490.306 1081.32 
15282501 25427.7 -16151.9 1605.92 1098.47 -449.32 1186.81 
15282500 26467.6 -15188.3 1599.42 1205.61 -476.361 1296.31 
20350 3
15282600 25502.5 -15566.7 1680.31 1263.46 -553.351 1379.32 
15282501 26123.7 -16400.6 1795.15 1378.27 -492.473 1463.61 
15282500 27107.5 -15483.5 1551.77 1267.24 -584.565 1395.57 
20350.5 3
15282600 26176.8 -15834.9 1639.5 1348.58 -536.449 1451.36 
15282501 26772.3 -16696.2 1707.92 1297.28 -591.103 1425.6 
15282500 27769.3 -15776.5 1591.58 1323.59 -585.923 1447.48 
20351 3
15282600 26867.9 -15998.8 1674.54 1393.49 -330.503 1432.15 
15282501 27433.4 -16995.5 1738.23 1332.76 -603.572 1463.07 
15282500 28449.2 -16021.9 1693.92 1370.61 -494.805 1457.19 
20351.5 3
15282600 27474.1 -16319.2 1745.25 1217.19 -643.214 1376.69 
15282501 28060.8 -17114.6 1733.17 1259.77 -239.046 1282.25 
15282500 28957.5 -16173.6 1831.67 1020.78 -304.539 1065.24 
20352 3
15282600 28017.8 -16581.9 1787.92 1089.71 -526.566 1210.26 
15282501 28653.2 -17332.8 1745.92 1187.34 -437.246 1265.29 
15282500 29445.5 -16287.1 1853.23 978.033 -227.442 1004.13 
20352.5 3
15282600 28741.6 -16628.4 1787.42 1433.14 -92.0665 1436.1 
15282501 29216.7 -17361.4 1752.58 1115.71 -56.7276 1117.16 
15282500 29925.8 -16438.7 1855.17 950.914 -300.178 997.168 
20353 3
15282600 29328 -16716.2 1765.15 1165.84 -174.581 1178.84 
15282501 29813.3 -17335.2 1675.69 1186.17 52.2124 1187.31 
15282500 30477.8 -16613.5 1794.69 1097.45 -347.658 1151.2 
20353.5 3
15282600 29898.1 -16827.3 1707.42 1131.12 -220.442 1152.4 
15282501 30453.9 -17472.8 1591.33 1271.05 -273.174 1300.07 
15282500 31112.4 -16781.1 1741.83 1259.22 -332.43 1302.36 
20354 3
15282600 30440.5 -16843.3 1704.92 1076.3 -31.6952 1076.77 
15282501 31109.5 -17663.6 1519.92 1300.68 -378.536 1354.65 
15282500 31754.1 -16835.2 1658.31 1273.14 -107.435 1277.66 
20354.5 3
15282600 31111.9 -16975.8 1645.92 1324.22 -261.227 1349.74 
15282501 31838.5 -17935.1 1477.17 1437.95 -535.44 1534.4 
15282500 32466.1 -16966.5 1635.25 1404.35 -258.914 1428.02 
20355 3
15282600 31713.2 -17172.6 1548.58 1212.37 -396.841 1275.66 
15282501 32560.5 -18163.4 1613.42 1455.65 -460.349 1526.7 
15282500 33346.5 -17197.7 1617.42 1775.03 -466.062 1835.2 
20355.5 3
15282600 32528.8 -17603.7 1588.75 1681.62 -888.832 1902.06 
15282501 33188.2 -18300.1 1723.83 1294.33 -281.787 1324.65 
15282500 33912.3 -17304.8 1648.08 1166.67 -220.79 1187.38 
20356 3
15282600 33236.6 -17754.6 1651.69 1409.92 -300.695 1441.63 
15282501 33816.7 -18398.5 1637 1251.88 -196.126 1267.15 
15282500 34490.8 -17317.6 1653.54 1152.26 -25.6283 1152.55 
20356.5 3
15282600 33913.5 -17796.3 1638.85 1316.97 -81.1134 1319.47 
15282501 34627.8 -18531.3 1665.62 1577.97 -258.306 1598.97 
15282500 35107.6 -17304.5 1656.69 1200.09 25.5911 1200.36 
20357 3
15282600 34522.2 -17857.2 1638.54 1214.95 -121.449 1221.01 
15282501 35156.8 -18565 1645 1056.04 -67.2501 1058.18 
15282500 35760.2 -17365.6 1610.38 1302.63 -122.064 1308.33 
20357.5 3
15282600 35138.5 -17894.8 1676 1247.43 -76.3002 1249.76 
15282501 35724.1 -18742.9 1639.15 1148.24 -360.168 1203.4 
15282500 36289.5 -17519.6 1621.46 1071.32 -311.741 1115.75 
20358 3
15282600 35676.5 -18117 1670.92 1095.88 -452.452 1185.61 
15282501 36361.5 -18880.4 1638 1298.29 -279.962 1328.13 
15282500 36691.5 -17645.5 1654.46 818.894 -256.306 858.068 
20358.5 3
15282600 36228.9 -18241.2 1647.46 1115.93 -250.971 1143.8 
15282501 36984.5 -18941.3 1614.23 1258.43 -123.077 1264.43 
15282500 37413 -17860 1611.31 1457.5 -433.411 1520.57 
20359 3
15282600 36812.8 -18426.9 1671.87 1163.1 -369.793 1220.47 
15282501 37613.6 -18858.5 1683.07 1253.26 165.022 1264.08 
15282500 38220.1 -17910 1619.13 1607.84 -99.6016 1610.92 
20359.5 3
15282600 37496 -18511.8 1663.8 1360.96 -169.19 1371.43 
15282501 38147.2 -19012.7 1680.67 1062.95 -307.171 1106.44 
15282500 38915.2 -17978 1604.4 1384.59 -135.458 1391.21 
20360 3
15282600 38160 -18506.6 1644.29 1296.88 10.0725 1296.91 
15282501 38881.4 -19155.4 1624.07 1433.9 -278.692 1460.73 
15282500 39477.1 -18046.9 1581.36 1097.41 -134.626 1105.63 
20360.5 3
15282600 38860.8 -18447.1 1631.71 1393.21 118.29 1398.22 
15282501 39420.9 -19143.8 1598.57 1072.71 23.0048 1072.95 
15282500 40056 -18070.3 1559.86 1150.95 -46.4357 1151.89 
20361 3
15282600 39432.8 -18298.4 1607.31 1160.37 301.741 1198.96 
15282501 40003.7 -19055.9 1512.46 1182.08 178.22 1195.44 
15282500 40641.2 -17975.7 1458.38 1186.92 191.873 1202.33 
20361.5 3
15282600 39981.9 -18276.9 1514.57 1125.02 44.1137 1125.89 
15282501 40540 -18797.5 1400.79 1098.99 529.555 1219.92 
15282500 41166.4 -17876.4 1440.21 1076.38 203.409 1095.43 
20362 3
15282600 40548.9 -18190.8 1416.43 1138.7 172.834 1151.74 
15282501 41148.6 -18650.6 1359.5 1222.17 294.894 1257.25 
15282500 41613.7 -17773.4 1492.64 898.164 206.827 921.67 
20362.5 3
15282600 41108.1 -17922.1 1413.93 1105.17 531.056 1226.14 
15282501 41701.6 -18520.1 1390.14 1092.89 257.905 1122.9 
15282500 42142.4 -17682.8 1531.57 1044.89 179.136 1060.13 
20363 3
15282600 41632.7 -17822.9 1447.21 1032.62 195.304 1050.93 
15282501 42260 -18443.1 1429.21 1099.13 151.575 1109.53 
15282500 42679.2 -17650.3 1555.79 1056.66 63.9764 1058.6 
20363.5 3
15282600 42133.7 -17805.9 1503 990.119 33.4557 990.684 
15282501 42825.9 -18512.9 1458.57 1118.44 -137.775 1126.89 
15282500 43350 -17627.1 1522.29 1325.66 45.878 1326.46 
20364 3
15282600 42741.2 -17881.8 1499.23 1210.04 -151.23 1219.45 
15282501 43341.9 -18553.8 1454.54 1027.88 -81.4982 1031.1 
15282500 43900.1 -17650.9 1490.62 1095.77 -47.5132 1096.8 
20364.5 3
15282600 43249 -17888.8 1495.85 1051.44 -14.3335 1051.54 
15282501 43858.1 -18659.5 1452.77 1068.64 -218.825 1090.82 
15282500 44120.5 -17615.5 1488.77 456.442 73.2601 462.284 
20365 3
15282600 43659.1 -17864.8 1488.36 815.393 47.6809 816.786 
15282501 44048.4 -18345.6 1452.36 378.291 623.894 729.622 
15282500 44301.8 -17734.1 1485.57 360.333 -235.652 430.548 
20365.5 1
15282500 45597.9 -18412.7 1480.92 2576.8 -1349.1 2908.6 
20366 1
15282500 46329.1 -18362 1475.69 1477.09 102.357 1480.63 
