# Supplementary material for: Intrinsic group behaviour II: On the dependence of triad spatial dynamics on social and personal features; and on the effect of social interaction on small group dynamics
Source: PLoS One. 2019 Dec 3;14(12):e0225704. doi: 10.1371/journal.pone.0225704 (PMC6890182; doi:10.1371/journal.pone.0225704)
Supplement: S4 Data Set — (ZIP) [file pone.0225704.s004.zip › set_3_nint/group_traj_triad_noint/traj_3_0109_9.dat]

3 15264900 15264901 15264801 0 1 0 0 1 0 1 23.3333 20 30 1476.4 1742.27 1040.12 
20208.5 1
15264801 7517.55 2491 1299.64 0 0 0 
20209 3
15264901 9656.33 76.6667 835 0 0 0 
15264900 8002.18 1033.36 1622.55 0 0 0 
15264801 7623.25 1984.92 1322.92 227.812 -1090.7 1114.23 
20209.5 3
15264901 9641.17 13.75 809.25 -49.2424 -204.275 210.126 
15264900 7925.67 497.75 1657.25 -162.108 -1134.77 1146.3 
15264801 7717.42 1503.08 1370.92 191.396 -979.336 997.863 
20210 3
15264901 9617.08 -10.3333 773.25 -49.0496 -49.0496 69.3666 
15264900 8230.08 35.4167 1695 619.993 -941.616 1127.4 
15264801 7822.33 964.667 1496.08 213.68 -1096.57 1117.2 
20210.5 3
15264901 9618.08 2.69231 781.154 1.95204 25.5907 25.665 
15264900 8512.15 -449.615 1686.15 554.166 -952.912 1102.33 
15264801 7961.08 506.769 1561.46 272.581 -899.602 939.992 
20211 3
15264901 9523.58 -61.8333 829.833 -185.282 -126.521 224.359 
15264900 8749.42 -812.75 1701.75 465.221 -712.029 850.538 
15264801 8050.92 -34.1667 1559.67 176.156 -1060.66 1075.19 
20211.5 3
15264901 9217.33 -463.667 881.333 -623.727 -818.398 1028.99 
15264900 9049.17 -1187.42 1734.67 610.489 -763.069 977.226 
15264801 8205.5 -627 1582.83 314.834 -1207.4 1247.77 
20212 3
15264901 9169.92 -930.692 855.231 -95.2013 -937.802 942.622 
15264900 9249.62 -1636.77 1739.15 402.507 -902.314 988.02 
15264801 8510.15 -1196.92 1640.77 611.755 -1144.42 1297.67 
20212.5 3
15264901 9127.25 -1257.75 875.083 -83.8371 -642.549 647.996 
15264900 9614.42 -2078.25 1758.92 716.702 -867.349 1125.15 
15264801 8775.83 -1568.5 1654.33 521.964 -730.014 897.422 
20213 3
15264901 9095.67 -1411.75 1139.67 -64.1938 -313.008 319.523 
15264900 9852.92 -2461.42 1725.33 484.756 -778.794 917.338 
15264801 9111.67 -1928.42 1697.67 682.588 -731.538 1000.54 
20213.5 3
15264901 9155.33 -1845.42 1239.33 120.783 -877.868 886.138 
15264900 10145.3 -2855.17 1739.5 591.937 -797.065 992.825 
15264801 9507.92 -2349.67 1657.67 802.126 -852.733 1170.71 
20214 3
15264901 9303.83 -2335.25 1250.08 298.193 -983.601 1027.81 
15264900 10435.2 -3233.25 1756.08 581.995 -759.203 956.613 
15264801 9728.42 -2841.58 1647.5 442.771 -987.784 1082.48 
20214.5 2
15264900 10660.9 -3659.31 1700.38 437.512 -825.693 934.444 
15264801 9985.23 -3337.23 1650.08 497.702 -960.557 1081.84 
20215 2
15264900 10969.2 -3990.5 1675.67 611.76 -657.128 897.812 
15264801 10321.5 -3788.83 1609.33 667.201 -896.037 1117.16 
20215.5 2
15264900 11368.8 -4421 1674.92 815.345 -878.571 1198.61 
15264801 10608.2 -4244.31 1588.69 585.165 -929.54 1098.39 
20216 2
15264900 11680.9 -4766.25 1692.33 626.802 -693.273 934.617 
15264801 10976.5 -4695.92 1566.08 739.496 -906.845 1170.14 
20216.5 2
15264900 11986.3 -5081.15 1683.23 610.782 -629.808 877.333 
15264801 11300.5 -5096 1564.69 647.923 -800.167 1029.6 
20217 2
15264900 12280.2 -5541.67 1680 583.054 -913.716 1083.89 
15264801 11711.5 -5531.17 1559.92 815.553 -863.426 1187.7 
20217.5 2
15264900 12634 -6045.08 1774.67 728.052 -1035.84 1266.1 
15264801 12046.5 -6101.17 1559.08 689.3 -1172.84 1360.4 
20218 2
15264900 12904.7 -6385.69 1750.31 537.088 -675.811 863.241 
15264801 12353.2 -6456.15 1594.08 608.593 -704.34 930.849 
20218.5 2
15264900 13221.1 -6729.08 1731.85 611.963 -664.187 903.129 
15264801 12653.5 -6815.15 1629.08 580.866 -694.391 905.309 
20219 2
15264900 13548.7 -7004.42 1717.67 653.872 -549.58 854.159 
15264801 12939.8 -7118 1620.75 571.281 -604.483 831.722 
20219.5 2
15264900 13828.5 -7342.75 1703.25 572.256 -691.888 897.879 
15264801 13241.6 -7501.5 1604.42 617.246 -784.254 998.021 
20220 2
15264900 14200.3 -7608.46 1687.62 737.714 -527.205 906.734 
15264801 13592.8 -7845.54 1617.08 696.797 -682.616 975.444 
20220.5 2
15264900 14546.5 -8046.77 1668.92 672.293 -851.083 1084.58 
15264801 13967.5 -8137.69 1584.08 727.707 -567.289 922.7 
20221 2
15264900 14893.3 -8402.54 1708.46 699.132 -717.277 1001.63 
15264801 14305.1 -8572.69 1591.38 680.521 -877.016 1110.07 
20221.5 2
15264900 15310.8 -8805.08 1761.15 841.811 -811.569 1169.31 
15264801 14597.5 -9018.15 1642.85 589.485 -898.108 1074.29 
20222 2
15264900 15564.5 -9153.62 1799.08 512.51 -704.118 870.889 
15264801 14900.5 -9475.31 1651.69 612.121 -923.543 1107.98 
20222.5 2
15264900 15806.4 -9521.85 1786.69 480.807 -732.069 875.843 
15264801 15081.2 -9912.31 1679 359.382 -868.787 940.184 
20223 2
15264900 15911.7 -9819.36 1780.29 217.175 -613.425 650.734 
15264801 15190.5 -10255.3 1683.86 225.297 -707.171 742.193 
20223.5 2
15264900 16212.8 -10294.6 1762.62 604.682 -954.334 1129.78 
15264801 15601 -10966.4 1609.62 824.297 -1427.91 1648.75 
20224 2
15264900 16552.5 -10900.9 1707.08 664.76 -1186.51 1360.04 
15264801 15853.3 -11422.3 1595.92 493.753 -892.217 1019.73 
20224.5 2
15264900 16775.7 -11290.9 1690.92 451.677 -789.461 909.538 
15264801 16164.8 -11819.6 1581.83 630.619 -804.202 1021.97 
20225 2
15264900 17113.2 -11761.9 1715.21 672.406 -938.271 1154.33 
15264801 16571.7 -12223.5 1537.14 810.52 -804.615 1142.08 
20225.5 2
15264900 17497.8 -12114.9 1696.46 745.411 -684.098 1011.74 
15264801 17178.2 -12616.3 1439 1175.42 -761.255 1400.4 
20226 2
15264900 18150.2 -12437.1 1673.83 1336.89 -660.164 1491.01 
15264801 17622.8 -12856.2 1413 911.071 -491.514 1035.2 
20226.5 2
15264900 18642.3 -12645.6 1741.54 1022.99 -433.539 1111.06 
15264801 18321.5 -13100.6 1455.77 1452.45 -508.209 1538.79 
20227 2
15264900 19016 -12878.1 1772.64 725.616 -451.371 854.549 
15264801 18731.6 -13365.4 1519.64 796.33 -514.2 947.915 
20227.5 2
15264900 19431.7 -13078.8 1736.62 805.605 -388.949 894.584 
15264801 19224.6 -13653.8 1586.54 955.512 -558.8 1106.91 
20228 2
15264900 19835 -13346.3 1698.69 803.402 -532.945 964.098 
15264801 19706.1 -13875.2 1603 959.087 -441.005 1055.62 
20228.5 2
15264900 20146.7 -13576.7 1687.62 627.148 -463.551 779.867 
15264801 20160.5 -14101.5 1566.15 914.255 -455.502 1021.44 
20229 2
15264900 20622.7 -13779.2 1681.83 969.398 -412.541 1053.53 
15264801 20568.2 -14307.7 1560.92 830.526 -419.813 930.6 
20229.5 2
15264900 20980.5 -14041 1693.38 720.064 -526.66 892.111 
15264801 20897.1 -14536.2 1635.69 661.624 -459.888 805.756 
20230 2
15264900 21346 -14147.5 1683.31 708.259 -206.47 737.74 
15264801 21323.4 -14667.4 1614.62 826.178 -254.174 864.392 
20230.5 2
15264900 21848.1 -14476.2 1650.67 1026.76 -672.212 1227.23 
15264801 21706.9 -14935.6 1559.42 784.319 -548.464 957.063 
20231 2
15264900 22404.2 -14780.1 1617.31 1116.76 -610.094 1272.55 
15264801 22166.4 -15188.5 1534.62 922.626 -507.942 1053.21 
20231.5 2
15264900 22795.2 -14960.7 1626.75 791.537 -365.566 871.877 
15264801 22775 -15466.6 1534.92 1232.01 -562.844 1354.49 
20232 2
15264900 23273.6 -15128 1657.15 966.395 -338.047 1023.81 
15264801 23224.2 -15649.8 1573.77 907.537 -370.073 980.09 
20232.5 2
15264900 23838.8 -15264.6 1680.38 1099.67 -265.789 1131.34 
15264801 23689.1 -15806.2 1619.46 904.37 -304.4 954.224 
20233 2
15264900 24248.8 -15400.2 1681.33 829.934 -274.395 874.118 
15264801 24117.3 -15977.4 1611.58 866.916 -346.53 933.609 
20233.5 2
15264900 24648.2 -15593.5 1684.38 811.783 -393.032 901.924 
15264801 24563.9 -16109.8 1601.85 907.703 -269.166 946.771 
20234 2
15264900 25182.1 -15760.6 1708.92 1040.64 -325.686 1090.41 
15264801 25091.4 -16301.8 1571.08 1028.19 -374.269 1094.19 
20234.5 2
15264900 25652.9 -15972.5 1719.69 930.526 -418.668 1020.37 
15264801 25543.5 -16477.8 1561.92 893.433 -347.674 958.697 
20235 2
15264900 26188.9 -16129.2 1798.58 1089.42 -318.676 1135.07 
15264801 26220.6 -16719.3 1612.08 1376.26 -490.984 1461.22 
20235.5 2
15264900 26655.3 -16332.9 1762.62 946.026 -413.13 1032.3 
15264801 26739.7 -16912.4 1659 1052.96 -391.585 1123.42 
20236 2
15264900 27260.4 -16515.8 1767.31 1200.55 -362.943 1254.21 
15264801 27232.1 -17122.8 1668.38 976.954 -417.43 1062.4 
20236.5 2
15264900 27766 -16711.7 1763.38 1011.23 -391.692 1084.44 
15264801 27592.2 -17357.8 1652.92 720.154 -470 859.954 
20237 2
15264900 28250.8 -16875.5 1777.36 975.424 -329.593 1029.6 
15264801 28064 -17482 1625.93 949.389 -249.961 981.743 
20237.5 2
15264900 28654.8 -17061.8 1704.54 804.901 -371.054 886.311 
15264801 28557.2 -17622.7 1586.38 982.378 -280.264 1021.57 
20238 2
15264900 29136.4 -17310.8 1699.07 951.744 -492.127 1071.45 
15264801 29046.4 -17803.1 1604.14 966.805 -356.622 1030.48 
20238.5 2
15264900 29559 -17314.7 1673.31 843.456 -7.79759 843.492 
15264801 29636.8 -17816.2 1636.77 1178.62 -26.1236 1178.91 
20239 1
15264900 30057.2 -17296.9 1654 982.643 35.0276 983.267 
20239.5 1
15264900 30421.5 -17600.7 1606.27 727.079 -606.387 946.757 
20239 1
15264801 30133.4 -17756.6 1635 1131.02 135.75 1139.14 
20240 2
15264900 31029.2 -17989.6 1691.33 1222.8 -782.428 1451.7 
15264801 31321.8 -16214.3 1154.67 1019.22 1322.73 1669.86 
20240.5 2
15264900 31761.3 -18224.8 1742.67 1472.97 -473.239 1547.13 
15264801 31306.7 -16345.3 1132.8 -37.8953 -329.807 331.977 
20241 2
15264900 32523.9 -18490.3 1710.53 1540.61 -536.296 1631.28 
15264801 31315.5 -16386.9 1090.47 17.7778 -84.1751 86.0319 
20241.5 2
15264900 33184.5 -18693.1 1653.07 1334.55 -409.832 1396.06 
15264801 31211.9 -15972.6 1117.27 -209.293 837.037 862.806 
20242 2
15264900 33640 -18728.3 1617.13 920.269 -71.1111 923.013 
15264801 31227.5 -15661.7 1190.93 31.3805 628.148 628.931 
20242.5 2
15264900 34144.9 -18717.8 1659.27 1019.93 21.2795 1020.15 
15264801 31137.7 -16004.1 1187.47 -181.279 -691.852 715.207 
20243 2
15264900 34589 -18822.9 1691.07 897.239 -212.391 922.035 
15264801 31236.1 -16093.4 1174.8 198.788 -180.337 268.399 
20243.5 2
15264900 35101.6 -18891.9 1721.43 989.658 -133.195 998.581 
15264801 31557 -16135 1317.93 619.434 -80.3089 624.618 
20244 2
15264900 35574.7 -19130.5 1716.23 944.21 -476.267 1057.53 
15264801 31544.8 -16181.1 1474.92 -24.2592 -91.9699 95.1156 
20244.5 2
15264900 36059.4 -19211 1708.79 979.265 -162.549 992.664 
15264801 31701.9 -16025.6 1425.14 317.338 314.153 446.537 
20245 2
15264900 36555.4 -19247.5 1690 972.463 -71.4932 975.087 
15264801 31643.3 -16062.3 1500.92 -114.943 -72.0319 135.648 
20245.5 2
15264900 37119.2 -19512.9 1670.15 1160.18 -546.217 1282.33 
15264801 31540.8 -16003.9 1457.69 -210.984 120.133 242.789 
20246 2
15264900 37543.5 -19675.4 1746.08 850.316 -325.574 910.514 
15264801 31539.5 -15986.4 1439.92 -2.46647 35.1472 35.2337 
20246.5 2
15264900 38249.5 -19829.6 1800.69 1392.5 -304.203 1425.35 
15264801 31655 -16064.2 1466.92 227.735 -153.543 274.661 
20247 2
15264900 38767.2 -19981.5 1811.42 1048 -307.459 1092.17 
15264801 31444.9 -15799.5 1422.92 -425.27 535.892 684.131 
20247.5 2
15264900 39160.3 -20125.3 1798.31 792.455 -289.935 843.829 
15264801 31382.8 -15856.8 1384.85 -125.142 -115.462 170.271 
20248 2
15264900 39569.6 -20327.5 1776.17 816.917 -403.577 911.169 
15264801 31281.3 -16080.6 1326.5 -202.62 -446.735 490.537 
20248.5 2
15264900 40061.4 -20590.5 1744.08 973.864 -520.868 1104.41 
15264801 31256.7 -16179.1 1248.23 -48.7941 -195.037 201.048 
20249 2
15264900 40802.8 -20967.8 1710.83 1474.05 -750.089 1653.92 
15264801 31185.1 -16166.6 1199.17 -142.364 24.8382 144.514 
20249.5 2
15264900 41323.2 -21092.7 1720.85 1049.19 -251.732 1078.96 
15264801 31229.4 -16133.6 1180.08 89.3171 66.4676 111.335 
20250 2
15264900 41733.6 -21244.4 1765 799.97 -295.697 852.871 
15264801 31270 -16190.8 1150.62 79.1723 -111.411 136.677 
20250.5 2
15264900 42165 -21472.5 1771.85 852.539 -450.745 964.362 
15264801 31227.6 -16143.3 1130.23 -83.7641 93.7975 125.755 
20251 2
15264900 42605.7 -21685.8 1761.08 908.591 -439.942 1009.5 
15264801 31160.8 -16135.9 1141.17 -137.695 15.2392 138.536 
20251.5 2
15264900 43042.6 -21777.7 1748.23 882.725 -185.574 902.02 
15264801 31090.1 -16210.8 1159.31 -142.942 -151.373 208.197 
20252 2
15264900 43461.6 -21845.8 1739.92 819.961 -133.223 830.713 
15264801 31197.6 -15926.2 1161.08 210.447 557.128 595.55 
20252.5 2
15264900 43883.5 -21989.4 1722.75 857.489 -291.966 905.832 
15264801 31214 -15923.4 1164.42 33.3021 5.56337 33.7636 
20253 2
15264900 44338 -22231.4 1724 892.927 -475.379 1011.59 
15264801 31261.5 -15905.1 1180.08 93.3958 36.0309 100.105 
20253.5 2
15264900 44760.1 -22437.5 1750.92 840.803 -410.588 935.699 
15264801 31199.2 -15989.4 1196.67 -124.247 -168.007 208.959 
20254 2
15264900 45109 -22571.8 1753.75 722.395 -277.95 774.022 
15264801 31167.2 -16141.8 1171.42 -66.0801 -315.39 322.238 
20254.5 2
15264900 45491.7 -22705.8 1777.67 774.629 -271.424 820.805 
15264801 31185.3 -16117.2 1163.67 36.6059 49.7638 61.7773 
20255 2
15264900 45906.2 -22875.8 1806.85 806.395 -330.764 871.595 
15264801 31194.5 -16217.2 1162.15 17.7592 -194.677 195.486 
20255.5 2
15264900 46221.9 -22990.6 1880 626.514 -227.653 666.592 
15264801 31201.5 -16301.9 1167.42 13.9652 -168.028 168.607 
20256 2
15264900 46553.4 -23030.2 1909.23 665.598 -79.4589 670.324 
15264801 31175.8 -16234.5 1155.85 -51.5137 135.452 144.917 
20256.5 2
15264900 46748.7 -22924.9 1895.62 383.709 206.74 435.86 
15264801 31282.2 -16053.8 1148.92 209.007 354.844 411.823 
20257 1
15264801 31293.8 -16029 1161.77 22.7583 49.0062 54.0329 
20257.5 1
15264801 31270.8 -15964.3 1151.92 -46.7126 131.704 139.743 
20257 1
15264900 47012.9 -22914.5 1895.73 564.566 22.1744 565.001 
20258 2
15264900 47095.6 -22653.7 1017 72.2573 227.999 239.175 
15264801 31245.4 -15827.7 1196.15 -51.725 277.726 282.501 
20258.5 2
15264900 47071.2 -23085.8 1017 -62.4119 -1108.03 1109.79 
15264801 31242.9 -15885.1 1189.46 -4.80769 -112.079 112.182 
20259 1
15264801 31185.1 -15913.3 1173.15 -114.32 -55.792 127.208 
20259.5 1
15264801 31146.2 -15912.5 1185.77 -77.5372 1.68893 77.5556 
20260 1
15264801 31338.7 -16000.9 1190.92 399.245 -183.517 439.403 
20260.5 1
15264801 31501 -16185.2 1275.38 331.293 -375.994 501.125 
20261 1
15264801 31615.5 -16381.5 1330.23 228.164 -391.204 452.879 
20261.5 1
15264801 31485 -16357.5 1284.23 -262.653 48.2897 267.055 
20262 1
15264801 31356.4 -16378.2 1195.85 -252.682 -40.6529 255.932 
20262.5 1
15264801 31250.7 -16261 1162.38 -210.963 233.994 315.053 
20263 1
15264801 31190.3 -16178 1155.38 -121.254 166.667 206.108 
20263.5 1
15264801 31239.9 -16286.6 1109.85 98.8354 -216.365 237.871 
20264 1
15264801 31180.4 -16347.4 1131.54 -116.742 -119.155 166.813 
20264.5 1
15264801 31282.3 -16396.7 1125.77 205.905 -99.6115 228.734 
20265 1
15264801 31204.6 -16203.5 1141.07 -155.473 386.385 416.491 
20265.5 1
15264801 31290 -15754.7 1211.62 167.179 878.293 894.062 
