# Supplementary material for: Intrinsic group behaviour II: On the dependence of triad spatial dynamics on social and personal features; and on the effect of social interaction on small group dynamics
Source: PLoS One. 2019 Dec 3;14(12):e0225704. doi: 10.1371/journal.pone.0225704 (PMC6890182; doi:10.1371/journal.pone.0225704)
Supplement: S4 Data Set — (ZIP) [file pone.0225704.s004.zip › set_3_nint/group_traj_triad_noint/traj_3_0109_8.dat]

3 15075900 15084500 15084400 0 1 0 0 3 0 1 46.6667 40 50 1784.89 1822.86 1764.63 
19079 1
15075900 15969.7 -12487.2 1364.08 0 0 0 
19079.5 1
15075900 15743.8 -12210.7 1439.23 -456.41 558.664 721.398 
19080 1
15075900 15477.2 -11951.6 1527.85 -530.05 515.063 739.083 
19080.5 1
15075900 15432.8 -11768 1535.08 -88.4156 365.768 376.302 
19081 1
15075900 15328.7 -11552.9 1550.5 -207.695 429.427 477.016 
19081.5 1
15075900 15290.6 -11333.3 1540.5 -74.9438 432.227 438.676 
19082 1
15075900 15286 -11141.1 1568.31 -9.08583 376.142 376.252 
19082.5 1
15075900 15314.8 -11056.4 1588.85 58.0025 170.751 180.333 
19083 1
15075900 15233.5 -10845.8 1589.69 -166.116 430.706 461.63 
19083.5 1
15075900 15236 -10707.9 1566.64 5.07534 284.355 284.4 
19084 1
15075900 15294.9 -10646.4 1603.64 115.32 120.212 166.583 
19084.5 1
15075900 15272.7 -10424.6 1611.46 -43.6862 435.782 437.967 
19085 1
15075900 15163.8 -10258.1 1620.38 -220.047 336.441 402.012 
19085.5 1
15075900 14977.2 -9872.15 1661.54 -378.53 782.805 869.523 
19086 1
15075900 14790.8 -9640.71 1674.07 -365.428 453.803 582.645 
19086.5 1
15075900 14517.6 -9527.85 1615.62 -532.496 220.016 576.159 
19087 1
15075900 14306.8 -9441.92 1614.31 -422.383 172.191 456.133 
19087.5 1
15075900 14015.5 -9218.77 1617.15 -600.634 460.111 756.613 
19088 1
15075900 13799.8 -9170.15 1606.31 -437.51 98.6113 448.485 
19088.5 1
15075900 13661.7 -9135.64 1577.43 -270.317 67.5362 278.626 
19089 1
15075900 13558 -9108.92 1605.77 -206.602 53.2267 213.348 
19089.5 1
15075900 13546.5 -9081.92 1594.15 -23.8286 56.1331 60.9813 
19090 1
15075900 13536.5 -9104.85 1613.46 -20.0736 -45.6635 49.8809 
19090.5 1
15075900 13404.7 -9153 1577.08 -260.929 -95.3542 277.806 
19091 1
15075900 13406.5 -9113.85 1573.92 3.54555 78.4646 78.5447 
19091.5 1
15075900 13428.1 -9038.23 1593.69 42.8877 150.031 156.04 
19092 1
15075900 13434.2 -8990 1567.38 12.1378 95.1297 95.9009 
19092.5 1
15075900 13555.4 -8951.62 1566.62 244.262 77.3883 256.228 
19093 1
15075900 13608.7 -8897.23 1561.62 105.98 108.121 151.399 
19093.5 1
15075900 13522.7 -8794.54 1596.92 -169.96 202.949 264.717 
19094 1
15075900 13513.2 -8807.08 1614.31 -19.1529 -25.3815 31.7971 
19094.5 1
15075900 13466.8 -8846.85 1585.08 -94.6625 -81.1617 124.692 
19095 1
15075900 13474.3 -8844.46 1574.08 15.0738 4.8174 15.8249 
19095.5 1
15075900 13481.5 -8800.92 1556.46 14.5782 87.7792 88.9815 
19096 1
15075900 13560.6 -8781.29 1566.14 153.165 38.0569 157.822 
19096.5 1
15075900 13539.4 -8798.46 1568.46 -41.4615 -33.6122 53.3745 
19097 1
15075900 13563.9 -8761.36 1575.64 49.6841 75.1101 90.0558 
19097.5 1
15075900 13450.5 -8738.47 1577.07 -224.545 45.3277 229.074 
19098 1
15075900 13463.2 -8743.07 1553.21 25.4127 -9.22798 27.0363 
19098.5 1
15075900 13547.9 -8763.93 1544.6 168.763 -41.5576 173.804 
19099 1
15075900 13430.1 -8806.67 1532.4 -237.156 -85.9826 252.262 
19099.5 1
15075900 13410 -8865.13 1543.13 -40.457 -117.876 124.626 
19100 1
15075900 13503.6 -8918.53 1524.07 185.714 -105.952 213.812 
19100.5 1
15075900 13583.5 -8838.87 1552.93 160.187 159.653 226.161 
19101 1
15075900 13604.6 -8810.21 1583.43 42.9929 58.3552 72.4825 
19101.5 1
15075900 13639.7 -8832.5 1583.93 71.7207 -45.5741 84.9756 
19102 1
15075900 13636.5 -8963.87 1499.87 -6.34301 -256.576 256.654 
19102.5 1
15075900 13735.9 -9005.86 1576.57 193.367 -81.6935 209.915 
19103 1
15075900 13754.6 -8948.43 1552.5 37.5714 114.857 120.846 
19103.5 1
15075900 13772.1 -8848.15 1598.69 35.2203 202.575 205.614 
19104 1
15075900 13802.8 -8821.54 1577.69 63.4417 54.8771 83.8829 
19104.5 1
15075900 13791.6 -8804.07 1552.79 -22.2288 34.6568 41.173 
19105 1
15075900 13748 -8667 1563.54 -84.9083 266.676 279.867 
19105.5 1
15075900 13752.8 -8652.08 1559.46 9.89011 30.4553 32.0209 
19106 1
15075900 13666.5 -8595.85 1545.23 -173.309 112.913 206.846 
19106.5 1
15075900 13573.1 -8515.31 1570.54 -187.298 161.4 247.245 
19107 1
15075900 13563.7 -8486.54 1548.08 -18.9588 58.1197 61.1337 
19107.5 1
15075900 13533.2 -8350.38 1541.23 -60.3527 269.079 275.764 
19108 1
15075900 13474.2 -8126.69 1555.85 -117.063 443.834 459.012 
19108.5 1
15075900 13388.2 -7899.92 1552.08 -170.609 449.952 481.211 
19109 1
15075900 13296.8 -7610.29 1530.93 -186.492 591.084 619.806 
19109.5 1
15075900 13247.5 -7284.31 1597.85 -96.9041 640.428 647.718 
19110 1
15075900 13058.6 -6978.23 1577.92 -377.692 612.154 719.294 
19110.5 1
15075900 12816.9 -6655.23 1567.46 -497.309 664.609 830.073 
19111 1
15075900 12590.4 -6416.77 1586.85 -463.269 487.651 672.623 
19111.5 1
15075900 12250.4 -6092.5 1566.43 -666.721 635.822 921.296 
19112 1
15075900 11908.3 -5760.38 1530.54 -668.065 648.663 931.169 
19112.5 1
15075900 11555.2 -5335.38 1507.77 -712.004 856.855 1114.07 
19113 1
15075900 11345.2 -4928.77 1516.92 -430.17 833.228 937.718 
19113.5 1
15075900 11035.1 -4618.79 1508.93 -612.822 612.616 866.515 
19114 1
15075900 10760.8 -4211.15 1500.85 -527.494 783.907 944.86 
19114.5 1
15075900 10485.1 -3826.15 1504.85 -551.538 770 947.151 
19115 1
15075900 10260.4 -3538.75 1541.67 -462.264 591.366 750.601 
19115.5 1
15075900 10072.9 -3204.69 1578.38 -381.861 680.362 780.199 
19116 1
15075900 9830 -2830.38 1588.46 -488.779 753.134 897.84 
19116.5 1
15075900 9653.31 -2415.54 1573.38 -344.429 808.667 878.962 
19117 1
15075900 9363.62 -1914.08 1573.54 -565.805 979.417 1131.1 
19117.5 1
15075900 9038.58 -1466.58 1599.25 -670.169 922.667 1140.37 
19118 1
15075900 8896.31 -1092.62 1573.54 -285.694 750.94 803.45 
19118.5 1
15075900 8630.69 -719.231 1540.62 -523.896 736.459 903.791 
19119 1
15075900 8483.92 -368.917 1521.83 -295.323 704.857 764.225 
19119.5 1
15075900 8255.62 -70.7692 1529.38 -452.979 591.562 745.074 
19120 1
15075900 8068.5 334.75 1512.17 -377.249 817.579 900.418 
19120.5 1
15075900 7799.23 765.846 1530.77 -540.701 865.655 1020.65 
19121 1
15075900 7725.85 1157.69 1477.31 -143.05 763.833 777.112 
19121.5 1
15075900 7650.58 1623.83 1426.75 -154.544 957.168 969.564 
19122 1
15075900 7540.46 2059.92 1388.85 -222.468 880.989 908.644 
19122.5 1
15075900 7542.85 2600.46 1359 4.63933 1051.63 1051.64 
19123 1
15075900 7562.6 2854.4 1357 55.4883 713.31 715.465 
19124 2
15084400 4990 2692.5 1468 0 0 0 
15075900 6067 1983 1789.5 -1095.68 -638.388 1268.09 
19124.5 2
15084400 5150.15 2429.38 1524.92 563.922 -926.463 1084.59 
15075900 6275.85 1756.15 1723.08 735.374 -798.754 1085.72 
19125 2
15084400 5455.85 1897.69 1622.62 616.315 -1071.96 1236.5 
15075900 6729.69 1105.92 1748.69 915.012 -1310.95 1598.7 
19125.5 3
15084500 6663.75 2484.12 1649 0 0 0 
15084400 5836.08 1231.08 1641.5 771.272 -1352.15 1556.65 
15075900 7035 534.667 1754.58 619.285 -1158.74 1313.84 
19126 3
15084500 6923.15 1904.92 1709.77 610.362 -1362.83 1493.27 
15084400 6093.38 736.385 1634.31 510.518 -981.545 1106.37 
15075900 7466 20.2308 1793.23 855.159 -1020.71 1331.59 
19126.5 3
15084500 7345.38 1071.62 1729.85 826.283 -1630.74 1828.13 
15084400 6445.85 156.462 1664 689.749 -1134.88 1328.04 
15075900 7973.15 -701.538 1799.38 992.473 -1412.46 1726.28 
19127 3
15084500 7680.08 584 1748 691.526 -1007.47 1221.97 
15084400 6830.92 -403.083 1684.75 795.6 -1156.08 1403.39 
15075900 8391.25 -1147.33 1839.17 863.835 -921.064 1262.76 
19127.5 3
15084500 8036.46 144.308 1654.15 721.413 -890.065 1145.71 
15084400 7249.38 -955.385 1729.15 847.101 -1118.02 1402.69 
15075900 8828.38 -1655.38 1867.69 884.888 -1028.44 1356.73 
19128 3
15084500 8377.62 -335 1691.92 679.589 -954.796 1171.95 
15084400 7742.15 -1594.69 1811.69 981.612 -1273.52 1607.92 
15075900 9284.62 -2065.15 1839 908.826 -816.273 1221.58 
19128.5 3
15084500 8670.62 -894.308 1790.38 594.32 -1134.5 1280.74 
15084400 8125.38 -2191.23 1823.46 777.344 -1210.02 1438.2 
15075900 9743.62 -2516.31 1850.54 931.034 -915.119 1305.48 
19129 3
15084500 9055.15 -1370.85 1799.62 751.052 -930.739 1195.97 
15084400 8582.46 -2591.31 1773.92 892.728 -781.4 1186.4 
15075900 10159 -3016.08 1829 811.298 -976.112 1269.25 
19129.5 3
15084500 9667.08 -1864 1774.75 1214.15 -978.48 1559.35 
15084400 8967.83 -2981.58 1819.83 764.627 -774.356 1088.25 
15075900 10573.5 -3555.5 1776.33 822.421 -1070.28 1349.77 
19130 3
15084500 10070.7 -2434.08 1776.69 818.679 -1156.34 1416.81 
15084400 9488.08 -3427.08 1771.77 1055.26 -903.638 1389.29 
15075900 10814.7 -4076.23 1738.54 489.234 -1056.25 1164.05 
19130.5 3
15084500 10537 -2877.42 1741.33 940.136 -893.83 1297.22 
15084400 9904.25 -3869 1704.83 839.059 -890.974 1223.87 
15075900 11262.2 -4612.58 1757.58 902.334 -1081.36 1408.38 
19131 3
15084500 10856.6 -3377.15 1708.23 649.625 -1015.73 1205.7 
15084400 10277.5 -4316.23 1758.69 758.56 -909.006 1183.94 
15075900 11614.6 -5129.23 1794.38 716.19 -1050.1 1271.07 
19131.5 3
15084500 11120.2 -3758.69 1744.23 516.742 -748.115 909.229 
15084400 10697.1 -4821.38 1739.77 822.775 -990.498 1287.65 
15075900 12040 -5670 1788.92 834.087 -1060.33 1349.08 
19132 3
15084500 11618 -4241.54 1693 972.356 -943.059 1354.56 
15084400 11144.3 -5247.62 1711.31 873.498 -832.482 1206.66 
15075900 12509.8 -6362.77 1809.54 917.518 -1353.06 1634.82 
19132.5 3
15084500 11988.9 -4658.92 1695.25 753.896 -848.33 1134.91 
15084400 11614.2 -5702.33 1659.08 955.167 -924.223 1329.11 
15075900 12869.6 -6703.75 1787.25 731.329 -693.05 1007.55 
19133 3
15084500 12489.6 -5104.46 1680.31 1009.47 -898.276 1351.27 
15084400 12073.1 -6350.23 1668.23 925.054 -1306.24 1600.63 
15075900 13270.3 -7066.92 1793.85 807.912 -732.204 1090.34 
19133.5 3
15084500 13018.4 -5690.58 1716.75 1061.85 -1176.95 1585.16 
15084400 12570.8 -6802.83 1738.92 999.511 -908.84 1350.93 
15075900 13651.2 -7459.25 1783.75 764.777 -787.805 1097.96 
19134 3
15084500 13469.8 -6057.85 1743.62 906.485 -737.476 1168.58 
15084400 12984.2 -7265.31 1774.85 829.961 -928.663 1245.49 
15075900 14081.5 -7920.54 1795.08 864.046 -926.282 1266.72 
19134.5 3
15084500 13903.4 -6498.92 1730.33 867.141 -882.141 1236.97 
15084400 13419.1 -7632.25 1807.25 869.859 -733.885 1138.09 
15075900 14526.7 -8468.17 1758.42 890.41 -1095.26 1411.53 
19135 3
15084500 14334.2 -6860.38 1699.62 854.637 -717.198 1115.7 
15084400 13800.5 -8080.62 1783.15 756.855 -889.614 1168.01 
15075900 14979 -9021.92 1802.46 897.487 -1098.72 1418.69 
19135.5 3
15084500 14799.1 -7320.92 1693.77 904.52 -895.989 1273.17 
15084400 14321.5 -8509.69 1733.69 1013.47 -834.78 1313 
15075900 15386.2 -9520.38 1818.38 792.128 -969.77 1252.17 
19136 3
15084500 15245.3 -7952.83 1694.25 892.513 -1263.82 1547.2 
15084400 14692.6 -8914.92 1742.42 742.244 -810.449 1098.98 
15075900 15761.6 -10151.7 1813.83 750.859 -1262.56 1468.96 
19136.5 3
15084500 15596 -8487.31 1715.31 706.989 -1077.57 1288.79 
15084400 15027.4 -9296.92 1745.23 675.003 -770.174 1024.11 
15075900 16034.2 -10639.6 1829.46 549.692 -983.768 1126.93 
19137 3
15084500 15964.2 -9115.75 1849.92 743.939 -1269.58 1471.49 
15084400 15574.7 -10051.5 1843.17 1105.62 -1524.4 1883.13 
15075900 16417 -11012.2 1779.33 773.271 -752.797 1079.19 
19137.5 3
15084500 16288.8 -9566.23 1901.69 655.75 -910.062 1121.7 
15084400 15959.8 -10635.7 1815.23 778.14 -1180.19 1413.63 
15075900 16707.4 -11541.6 1769.31 586.636 -1069.43 1219.76 
19138 3
15084500 16580.9 -9997.92 1812.33 586.487 -866.839 1046.6 
15084400 16250.2 -11024.6 1728.25 582.973 -780.906 974.511 
15075900 17137.9 -12054.2 1779.58 864.522 -1029.22 1344.13 
19138.5 3
15084500 16875.5 -10428.5 1740.38 589.09 -861.09 1043.31 
15084400 16632.9 -11534.2 1737.92 765.513 -1019.29 1274.74 
15075900 17710.4 -12508.5 1714.38 1144.94 -908.744 1461.74 
19139 3
15084500 17211 -11034.8 1721.31 663.119 -1198.39 1369.62 
15084400 17040.1 -12056.4 1721.62 804.652 -1031.92 1308.56 
15075900 18167 -12950.5 1656 902.402 -873.518 1255.93 
19139.5 3
15084500 17559.2 -11374.9 1747.08 703.367 -687.011 983.214 
15084400 17749.4 -12511.2 1624.83 1433.01 -918.752 1702.24 
15075900 18639.7 -13300.8 1683.42 954.882 -707.498 1188.42 
19140 3
15084500 17980.6 -11832.9 1754.62 860.099 -934.707 1270.22 
15084400 18235.5 -12929.5 1666.69 992.085 -853.663 1308.81 
15075900 19145.4 -13652.2 1707.31 1032.08 -717.151 1256.78 
19140.5 3
15084500 18701.2 -12312.3 1716.92 1407.3 -936.298 1690.31 
15084400 18705.8 -13322.1 1662 918.57 -766.827 1196.58 
15075900 19627.6 -14063.5 1731.38 941.857 -803.335 1237.92 
19141 3
15084500 19309.7 -12675.5 1695.69 1209.82 -721.976 1408.87 
15084400 19182.1 -13559.8 1651.69 946.781 -472.702 1058.23 
15075900 20135.1 -14384.9 1705.15 1008.87 -639.089 1194.26 
19141.5 3
15084500 19745.6 -13022.5 1716.5 864.981 -688.568 1105.59 
15084400 19638 -13946.7 1740.5 904.609 -767.596 1186.39 
15075900 20648.8 -14562.6 1726.79 1019.26 -352.477 1078.49 
19142 3
15084500 20241.2 -13307.7 1736.92 995.002 -572.675 1148.04 
15084400 20146.9 -14238.9 1703.77 1021.93 -586.765 1178.41 
15075900 21199.5 -14877.8 1716.62 1105.77 -633.082 1274.18 
19142.5 3
15084500 20834.8 -13566 1730.29 1177.84 -512.515 1284.52 
15084400 20687.9 -14567.2 1655.79 1073.28 -651.371 1255.48 
15075900 21811.2 -15230.1 1654.21 1213.8 -698.86 1400.61 
19143 3
15084500 21327.9 -13701.6 1777.08 965.044 -265.392 1000.87 
15084400 21202.3 -14809.4 1630.38 1006.75 -473.915 1112.72 
15075900 22419.7 -15613.8 1627.62 1190.76 -750.876 1407.74 
19143.5 3
15084500 21924.2 -13981.3 1724.92 1192.62 -559.385 1317.29 
15084400 21824.3 -15047.5 1580.08 1244 -476.154 1332.01 
15075900 22974.2 -15739.9 1818.15 1108.92 -252.308 1137.26 
19144 3
15084500 22524.3 -14173.9 1665.08 1252.82 -402.106 1315.77 
15084400 22415 -15389 1575 1233.18 -713.024 1424.48 
15075900 23649.1 -15980.7 1802.67 1409.04 -502.596 1495.99 
19144.5 3
15084500 23177.3 -14436.7 1667.15 1324.49 -533.013 1427.72 
15084400 23072.5 -15535.6 1717.15 1333.75 -297.394 1366.5 
15075900 24077.9 -16216.8 1802.77 869.857 -478.91 992.979 
19145 3
15084500 23899.3 -14734.6 1717.08 1404.67 -579.617 1519.56 
15084400 23587.9 -15670 1742.15 1002.69 -261.449 1036.22 
15075900 24647.2 -16552.3 1741.85 1107.45 -652.799 1285.53 
19145.5 3
15084500 24476.5 -14972.1 1718.17 1173.16 -482.658 1268.56 
15084400 24148.7 -16053.2 1750.17 1139.72 -778.794 1380.39 
15075900 25261.3 -16911.2 1726.33 1248.33 -729.558 1445.89 
19146 3
15084500 24957.8 -15290.7 1771.08 972.261 -643.654 1166.01 
15084400 24682.5 -16292.3 1706.23 1078.53 -483.113 1181.79 
15075900 25908.2 -17192.5 1735.38 1306.86 -568.26 1425.07 
19146.5 3
15084500 25466.4 -15607.5 1786.46 1017.23 -633.538 1198.39 
15084400 25247.2 -16542.5 1803.23 1129.38 -500.308 1235.24 
15075900 26424.5 -17443.5 1773 1032.46 -502 1148.03 
19147 3
15084500 26096.9 -15850.8 1807.69 1246.12 -480.997 1335.73 
15084400 25781.9 -16782.5 1728.31 1056.7 -474.308 1158.27 
15075900 27051.1 -17667.6 1783 1238.37 -442.84 1315.17 
19147.5 3
15084500 26679.2 -16185.8 1722.77 1164.62 -669.846 1343.51 
15084400 26574.3 -17111.8 1706.15 1584.77 -658.769 1716.24 
15075900 27666.2 -17842.3 1777.69 1230.31 -349.385 1278.96 
19148 3
15084500 27275.2 -16488.5 1712 1187.1 -603.126 1331.53 
15084400 27248.2 -17354.9 1773.08 1342.48 -484.217 1427.13 
15075900 28269.2 -18057.3 1758.54 1201.04 -428.287 1275.12 
19148.5 3
15084500 27983.6 -16556.4 1780.08 1402.89 -134.349 1409.31 
15084400 27827.8 -17512.5 1750.62 1147.6 -312.11 1189.29 
15075900 28916.5 -18353.3 1729.85 1281.8 -586.139 1409.45 
19149 3
15084500 28561.2 -16559.8 1805.42 1157.42 -6.91126 1157.44 
15084400 28404.1 -17702.4 1758 1154.94 -380.517 1216.01 
15075900 29588.8 -18473.4 1664.33 1347.27 -240.699 1368.6 
19149.5 3
15084500 29176 -16592.6 1763.92 1222.33 -65.1731 1224.07 
15084400 28961.1 -17855.4 1703.69 1107.34 -304.111 1148.34 
15075900 30252.7 -18708.8 1566.46 1319.96 -468.051 1400.49 
19150 3
15084500 29833.5 -16775 1757.23 1284.25 -356.22 1332.74 
15084400 29676 -17955.2 1708.15 1396.33 -194.862 1409.87 
15075900 31145.4 -19077.2 1474.69 1743.54 -719.351 1886.11 
19150.5 3
15084500 30496.1 -16802.7 1702.08 1354.9 -56.578 1356.08 
15084400 30374.1 -18195.3 1642.83 1427.57 -491.165 1509.7 
15075900 31721.4 -19184.2 1497.25 1177.98 -218.84 1198.13 
19151 3
15084500 31073.3 -16863.8 1638.69 1205.06 -127.563 1211.79 
15084400 30895.5 -18482.2 1596 1088.47 -598.951 1242.38 
15075900 32552.6 -19573.2 1801.31 1735.28 -812.242 1915.97 
19151.5 3
15084500 31784.2 -17059 1582.15 1416.18 -388.906 1468.61 
15084400 31609 -18801.5 1547.23 1421.39 -636.071 1557.22 
15075900 33031.9 -19664.2 1858.38 954.796 -181.122 971.823 
19152 3
15084500 32642.5 -17342.5 1657.38 1679.66 -554.87 1768.94 
15084400 32513.6 -19327.5 1719.08 1770.28 -1029.2 2047.72 
15075900 33689.7 -19980.8 1851.46 1287.22 -619.6 1428.58 
19152.5 3
15084500 33362.9 -17405.8 1694.15 1407 -123.648 1412.42 
15084400 33200.7 -19540.3 1760.23 1341.95 -415.715 1404.86 
15075900 34319.2 -20123.1 1851.62 1229.42 -277.945 1260.44 
19153 3
15084500 34010.2 -17528 1697.62 1292.03 -243.82 1314.84 
15084400 33717.3 -19587.8 1779.38 1031.17 -94.8871 1035.52 
15075900 34991.2 -20375.1 1792.08 1341.47 -502.994 1432.67 
19153.5 3
15084500 34657.5 -17637.4 1696.15 1302.43 -220.09 1320.89 
15084400 34390.7 -19617.8 1777.08 1354.9 -60.2074 1356.24 
15075900 35710.7 -20476.8 1707.23 1447.61 -204.767 1462.02 
19154 3
15084500 35220.6 -17818.7 1718.62 1117.22 -359.737 1173.7 
15084400 35113.3 -19665.2 1751.31 1433.76 -94.1697 1436.85 
15075900 36523.1 -20675.4 1712.23 1611.87 -393.926 1659.31 
19154.5 3
15084500 35751.2 -18101.7 1709.15 1071.95 -571.717 1214.88 
15084400 35799.9 -19698.1 1670.77 1387.1 -66.3559 1388.69 
15075900 36950 -20739.8 1784.69 862.471 -130.07 872.224 
19155 3
15084500 36278.8 -18368.9 1722.62 1046.86 -530.22 1173.47 
15084400 36343.7 -19840.5 1635.85 1078.91 -282.662 1115.32 
15075900 37746 -20892.2 1856 1579.37 -302.35 1608.05 
19155.5 3
15084500 36876 -18644.6 1688.46 1203.94 -555.831 1326.05 
15084400 37090.4 -20039.6 1688.69 1505.43 -401.365 1558.01 
15075900 38342.7 -21130.1 1899.85 1203.01 -479.684 1295.12 
19156 3
15084500 37561.1 -18935.5 1714.07 1378.41 -585.281 1497.52 
15084400 37852.4 -20245.9 1771.86 1533.14 -415.117 1588.35 
15075900 38902.8 -21246.6 1876.36 1126.95 -234.539 1151.1 
19156.5 3
15084500 38216.8 -19250.2 1703.54 1303.57 -625.707 1445.97 
15084400 38582.2 -20388.5 1852.08 1450.89 -283.519 1478.33 
15075900 39391.8 -21430.8 1875.23 972.134 -366.209 1038.82 
19157 3
15084500 38838.6 -19533.8 1763.08 1233.82 -562.576 1356.03 
15084400 39045.8 -20649 1799.69 920.024 -516.789 1055.23 
15075900 39922.5 -21662.7 1863.31 1053.11 -460.012 1149.2 
19157.5 3
15084500 39396.8 -19766.8 1756.23 1125.31 -469.913 1219.48 
15084400 39583.1 -20899 1753.62 1083.13 -504.032 1194.66 
15075900 40664.7 -22188.2 1833.62 1496.28 -1059.55 1833.44 
19158 3
15084500 40027.2 -20025.7 1680.93 1281.36 -526.058 1385.15 
15084400 40032.8 -21156.7 1710.13 914.071 -523.713 1053.47 
15075900 41430.9 -22552.7 1786.27 1557.26 -740.723 1724.46 
19158.5 3
15084500 40637.6 -20312.2 1602 1223.25 -574.215 1351.32 
15084400 40537.1 -21425.5 1655.13 1010.69 -538.811 1145.34 
15075900 42052 -22765.4 1794.33 1244.76 -426.319 1315.74 
19159 3
15084500 41312.6 -20662.7 1696.67 1341.95 -696.885 1512.11 
15084400 41143.5 -21642.3 1630.87 1205.43 -431.014 1280.17 
15075900 42655.1 -23072 1729.27 1198.94 -609.543 1344.99 
19159.5 3
15084500 41910.9 -21021.2 1775.46 1194.26 -715.41 1392.14 
15084400 41903.5 -22207.8 1696.92 1516.96 -1128.77 1890.84 
15075900 43357.9 -23288.5 1711.15 1402.91 -432.212 1467.98 
19160 3
15084500 42530.2 -21251.2 1782.5 1228.75 -456.469 1310.8 
15084400 42616.4 -22756.9 1704.86 1414.62 -1089.45 1785.51 
15075900 44144.6 -23282.7 1706.71 1560.81 11.5559 1560.85 
19160.5 3
15084500 43051.1 -21713.3 1761.38 1029.37 -913.228 1376.08 
15084400 43272.9 -23072.4 1664.77 1297.42 -623.431 1439.43 
15075900 44777.3 -23269.1 1702.46 1250.47 26.9513 1250.76 
19161 3
15084500 43593.2 -22059 1707.85 1092.9 -696.96 1296.22 
15084400 43911.6 -23215.5 1702.38 1287.69 -288.617 1319.63 
15075900 45279.2 -23514.1 1702.46 1011.79 -493.952 1125.92 
19161.5 3
15084500 44072.8 -22376.5 1672.62 988.898 -654.718 1185.99 
15084400 44428.5 -23522.8 1716.08 1065.82 -633.624 1239.94 
15075900 45889.1 -23822.6 1749.08 1257.57 -636.162 1409.32 
19162 3
15084500 44630.1 -22873.1 1731.07 1110.16 -989.252 1486.97 
15084400 45037.5 -23715.6 1741.79 1213.07 -384.057 1272.42 
15075900 46236.8 -24238.9 1835.64 692.647 -829.309 1080.52 
19162.5 3
15084500 45103.9 -23080.7 1775.46 936.466 -410.177 1022.36 
15084400 45683.8 -23613.6 1740.85 1277.21 201.635 1293.03 
15075900 46628.5 -24428.6 1851.69 774.063 -374.875 860.061 
19163 3
15084500 45561 -23324.2 1764 914.154 -486.923 1035.75 
15084400 46108.3 -23832.2 1746.46 849.077 -437.077 954.97 
15075900 46845.1 -23927.2 1838.31 433.231 1002.92 1092.49 
19163.5 2
15084500 45904 -23478.2 1805.31 691.532 -310.484 758.035 
15084400 46267.7 -23939.5 1796.46 321.34 -216.346 387.382 
19164 2
15084500 46173.4 -23551.7 1884 538.769 -147.077 558.484 
15084400 46609.4 -23916.6 1750.77 683.385 45.6923 684.91 
19164.5 2
15084500 46586.9 -23616.8 1892.92 822.144 -129.531 832.285 
15084400 47013.8 -24027.1 1731.92 803.946 -219.605 833.4 
19165 1
15084500 47030.5 -23640.9 1875.54 899.672 -48.8376 900.997 
