# Supplementary material for: Intrinsic group behaviour II: On the dependence of triad spatial dynamics on social and personal features; and on the effect of social interaction on small group dynamics
Source: PLoS One. 2019 Dec 3;14(12):e0225704. doi: 10.1371/journal.pone.0225704 (PMC6890182; doi:10.1371/journal.pone.0225704)
Supplement: S4 Data Set — (ZIP) [file pone.0225704.s004.zip › set_3_nint/group_traj_triad_noint/traj_3_0109_7.dat]

3 12421202 12421701 12421600 0 1 0 0 3 0 1 46.6667 30 60 1763.37 1795.8 1735.85 
10332.5 1
12421202 45909 -22465.9 1901.31 0 0 0 
10333 1
12421202 45322.6 -22253.5 1828.71 -1184.7 429.138 1260.03 
10333.5 1
12421202 44651.1 -22132.6 1778.64 -1319.11 237.44 1340.31 
10334 1
12421202 43980.8 -21984 1661.77 -1309.32 290.318 1341.12 
10334.5 1
12421202 43300.1 -21690.4 1643.93 -1403.35 605.449 1528.39 
10335 1
12421202 42582.5 -21408.6 1698.07 -1401.65 550.363 1505.83 
10335.5 1
12421202 41981.5 -20965.2 1707.08 -1229.12 906.784 1527.41 
10336 2
12421600 40355.8 -22314.8 1463.8 0 0 0 
12421202 41229.6 -21019 1777.79 -1515.91 -108.561 1519.79 
10336.5 2
12421600 39959.8 -22205.3 1730.38 -1189.05 328.806 1233.68 
12421202 40616.5 -20919.9 1800 -1218.75 196.972 1234.57 
10337 3
12421701 39042.2 -21021.3 1860.7 0 0 0 
12421600 39251.4 -22018.5 1778.92 -1437.04 378.842 1486.14 
12421202 39803.5 -20400.2 1743.77 -1649.24 1054.14 1957.35 
10337.5 3
12421701 38479.9 -20780.4 1877.46 -1255.08 537.758 1365.44 
12421600 38671.6 -21722.8 1766.77 -1148.06 585.529 1288.75 
12421202 39083 -20120.4 1839.38 -1426.66 554.151 1530.5 
10338 3
12421701 37884.4 -20590.8 1821.62 -1181.62 376.068 1240.03 
12421600 38079.2 -21409.5 1797.15 -1175.52 621.642 1329.77 
12421202 38387.4 -19896.8 1858.46 -1380.19 443.529 1449.7 
10338.5 3
12421701 37274.6 -20378.8 1863.46 -1205.08 418.972 1275.83 
12421600 37483.2 -21218.3 1793.38 -1177.71 377.926 1236.87 
12421202 37818.1 -19624.1 1883.38 -1125.11 539.07 1247.59 
10339 3
12421701 36606 -20131.1 1760.25 -1358.97 503.583 1449.28 
12421600 36887.4 -21005 1768.58 -1211 433.552 1286.27 
12421202 37175.5 -19345.7 1835.67 -1306.05 565.875 1423.37 
10339.5 3
12421701 35856 -19976.3 1639.77 -1543.21 318.468 1575.73 
12421600 36461.1 -20776.8 1714.77 -877.242 469.611 995.032 
12421202 36288.9 -19115.7 1759 -1824.23 473.198 1884.61 
10340 3
12421701 35177.3 -19637.6 1600.92 -1360.1 678.742 1520.06 
12421600 35841.2 -20529.7 1680 -1242.33 495.144 1337.37 
12421202 35654.2 -18888.1 1698.77 -1272.08 456.143 1351.39 
10340.5 3
12421701 34578 -19389.1 1603.23 -1159.2 480.732 1254.93 
12421600 34863.4 -20384.1 1627.31 -1891.24 281.655 1912.09 
12421202 35024 -18591 1735.77 -1218.87 574.617 1347.52 
10341 3
12421701 33995.8 -19189.2 1629.67 -1178.48 404.508 1245.97 
12421600 34252.1 -20243.1 1735.83 -1237.45 285.412 1269.94 
12421202 34379.3 -18354.8 1773.5 -1304.99 478.07 1389.81 
10341.5 3
12421701 33361.2 -19053.1 1619.15 -1300.42 279.043 1330.02 
12421600 33688.8 -19996.6 1779.77 -1154.33 505.057 1259.99 
12421202 33799.7 -18161.2 1732.38 -1187.79 396.884 1252.34 
10342 3
12421701 32739.1 -18753.2 1597.15 -1219.91 588.084 1354.26 
12421600 33149.7 -19857.6 1710 -1057.01 272.549 1091.59 
12421202 33157.3 -18000.8 1776.92 -1259.58 314.48 1298.24 
10342.5 3
12421701 31916.4 -18617.3 1526.85 -1638.83 270.61 1661.02 
12421600 32429.3 -19622.9 1722.31 -1435.03 467.515 1509.26 
12421202 32384.9 -17808.3 1764.85 -1538.61 383.39 1585.66 
10343 3
12421701 31086.7 -18402.8 1455.31 -1669.4 431.667 1724.31 
12421600 31671.5 -19364.4 1656 -1524.69 520.198 1610.99 
12421202 31660.9 -17449.7 1615.92 -1456.74 721.56 1625.65 
10343.5 3
12421701 30370.8 -18084.4 1405.62 -1417.67 630.465 1551.54 
12421600 30863.8 -18874.8 1587.54 -1599.39 969.383 1870.23 
12421202 31029.6 -17135.2 1530.85 -1250.11 622.848 1396.68 
10344 3
12421701 29658.2 -17870.9 1472.62 -1408.18 421.861 1470.01 
12421600 30209.5 -18812.8 1517.15 -1293.25 122.682 1299.06 
12421202 30299.5 -16816.2 1677.23 -1442.84 630.435 1574.56 
10344.5 3
12421701 28994.7 -17593.2 1636.92 -1316.54 550.977 1427.19 
12421600 29641.7 -18593.8 1450.54 -1126.53 434.371 1207.37 
12421202 29646.8 -16561.9 1794.38 -1295.02 504.426 1389.8 
10345 3
12421701 28417.2 -17278.2 1761.15 -1143.64 623.762 1302.69 
12421600 28925.5 -18241.9 1587.08 -1418.13 696.877 1580.1 
12421202 29019.8 -16231.8 1808.77 -1241.74 653.77 1403.33 
10345.5 3
12421701 27844.5 -17041.2 1759.31 -1131.8 468.531 1224.95 
12421600 28224.3 -18006.7 1760.08 -1385.83 464.883 1461.73 
12421202 28431.1 -16016.8 1868.92 -1163.42 424.901 1238.59 
10346 3
12421701 27321.4 -16897 1767.54 -1050.36 289.466 1089.51 
12421600 27656 -17654.2 1770.38 -1141.18 707.909 1342.92 
12421202 27789.3 -16057.3 1848.15 -1288.69 -81.4025 1291.26 
10346.5 3
12421701 26703.8 -16675.5 1714.67 -1257.91 451.12 1336.36 
12421600 27097 -17539.3 1721.5 -1138.49 233.85 1162.26 
12421202 27176.7 -15740.5 1696.92 -1247.74 645.23 1404.7 
10347 3
12421701 26070.1 -16367.4 1638.64 -1267.21 616.286 1409.13 
12421600 26480.9 -17292.9 1643.29 -1232.29 492.81 1327.17 
12421202 26436.6 -15383 1696.57 -1480.19 715 1643.83 
10347.5 3
12421701 25256.3 -16039.5 1568.5 -1650.73 665.025 1779.65 
12421600 25799.7 -17021.7 1556.67 -1381.73 550.227 1487.25 
12421202 25817.4 -15172.6 1703.08 -1255.89 426.809 1326.44 
10348 3
12421701 24602.1 -15735.9 1539.69 -1346.21 624.644 1484.07 
12421600 25165.6 -16665.8 1569 -1304.63 732.141 1496.03 
12421202 25137.3 -14938.4 1766.77 -1399.4 481.89 1480.05 
10348.5 3
12421701 24098.4 -15560.5 1505.31 -1005.37 350.069 1064.58 
12421600 24485.9 -16362.3 1703.38 -1356.67 605.865 1485.81 
12421202 24520.9 -14726.5 1739.46 -1230.31 423 1301 
10349 3
12421701 23348.8 -15236.5 1652 -1496.24 646.707 1630.02 
12421600 23935 -16061.8 1784.62 -1099.65 599.724 1252.55 
12421202 24010.4 -14484.4 1724.15 -1019.04 483.187 1127.79 
10349.5 3
12421701 22718 -15047 1671.38 -1251.53 376.068 1306.81 
12421600 23407.4 -15780.2 1905.15 -1046.86 558.761 1186.64 
12421202 23529.5 -14263.5 1744.62 -954.06 438.339 1049.94 
10350 3
12421701 22203.4 -14856.5 1597.23 -1033.36 382.607 1101.92 
12421600 22892.5 -15601.4 1819.85 -1033.83 359.129 1094.43 
12421202 22845.9 -13924.3 1688.08 -1372.72 681.032 1532.37 
10350.5 3
12421701 21547.6 -14545.4 1542.36 -1273.42 604.086 1409.44 
12421600 22305.4 -15283.4 1659.64 -1140.02 617.529 1296.53 
12421202 22193.9 -13647.1 1756.79 -1266.15 538.184 1375.78 
10351 3
12421701 20846.9 -14218.6 1605.08 -1401.31 653.548 1546.22 
12421600 21800.7 -14945.4 1573.92 -1009.52 675.881 1214.89 
12421202 21605.1 -13394.6 1812.58 -1177.55 505.119 1281.31 
10351.5 3
12421701 20405.8 -13955.8 1649.46 -905.689 539.659 1054.28 
12421600 21322.2 -14547.3 1604.77 -982.415 817.472 1278.05 
12421202 21123.2 -13246.9 1793.38 -989.43 303.204 1034.85 
10352 3
12421701 19880.5 -13636.2 1734.85 -1036.26 630.253 1212.87 
12421600 20827.5 -14208.1 1709 -975.724 669.094 1183.1 
12421202 20583.4 -12923.3 1791.46 -1064.79 638.295 1241.45 
10352.5 3
12421701 19385.1 -13279.2 1730.77 -988.792 712.728 1218.89 
12421600 20353.9 -13834.3 1775.23 -945.34 746.046 1204.26 
12421202 20080.2 -12669.9 1775.62 -1004.45 505.758 1124.6 
10353 3
12421701 19031.4 -12900.2 1734.46 -711.655 762.421 1042.95 
12421600 19868.8 -13493.5 1762 -976.01 685.652 1192.78 
12421202 19633.5 -12338.5 1761.31 -898.623 666.77 1118.97 
10353.5 3
12421701 18350.4 -12578.3 1761.15 -1389.8 656.986 1537.26 
12421600 19447 -13104.2 1709.54 -860.911 794.662 1171.6 
12421202 19247.1 -12001.6 1764.69 -788.697 687.598 1046.34 
10354 3
12421701 17901.4 -12165.1 1679.46 -901.606 829.781 1225.33 
12421600 18982.2 -12748.4 1681 -933.426 714.396 1175.43 
12421202 18853.1 -11738.8 1761.62 -791.165 527.804 951.062 
10354.5 3
12421701 17074.8 -11717 1705.46 -1611.19 873.444 1832.71 
12421600 18468.8 -12263 1664.92 -1000.75 946.169 1377.22 
12421202 18284.5 -11192 1755.08 -1108.26 1065.83 1537.61 
10355 3
12421701 16524.8 -11197.7 1693.77 -1106.79 1044.88 1522.1 
12421600 18004.6 -11810.3 1603.54 -933.911 910.85 1304.54 
12421202 17487.5 -10805.2 1748.15 -1603.78 778.362 1782.68 
10355.5 3
12421701 16169.1 -10625.6 1696.15 -714.242 1148.75 1352.69 
12421600 17471.9 -11385.8 1565.31 -1069.66 852.487 1367.81 
12421202 17026 -10338.8 1774.38 -926.63 936.515 1317.46 
10356 3
12421701 15790.8 -10206.2 1682.23 -753.448 835.581 1125.11 
12421600 16752.2 -10819.5 1699.31 -1433.65 1128.1 1824.27 
12421202 16593 -9766.23 1775.15 -862.55 1140.51 1429.95 
10356.5 3
12421701 15345.8 -9584.15 1697 -870.992 1217.22 1496.75 
12421600 16190.6 -10188.2 1729.15 -1099.05 1235.44 1653.55 
12421202 16203.2 -9069.46 1772.15 -762.758 1363.54 1562.38 
10357 3
12421701 14801.4 -8982.08 1714.92 -1067.42 1180.54 1591.56 
12421600 15878.2 -9752 1728.15 -612.519 855.204 1051.93 
12421202 15778.5 -8499.15 1775.46 -832.73 1118.25 1394.25 
10357.5 3
12421701 14369.3 -8504.15 1726.77 -864.154 955.846 1288.57 
12421600 15309.2 -9085.38 1768.23 -1138.15 1333.23 1752.97 
12421202 15399.1 -8032.23 1759.85 -758.923 933.846 1203.34 
10358 3
12421701 13783.3 -8101.38 1701.62 -1172 805.538 1422.14 
12421600 14910.2 -8643.38 1756.54 -798 884 1190.91 
12421202 14957.8 -7619.38 1781.08 -882.462 825.692 1208.51 
10358.5 3
12421701 13375.2 -7578.85 1717.92 -814.525 1042.99 1323.36 
12421600 14416.9 -8116.62 1734.92 -984.493 1051.44 1440.4 
12421202 14523.5 -7070.69 1788.38 -866.882 1095.19 1396.76 
10359 3
12421701 13055.2 -7135.46 1745.23 -641.283 888.546 1095.79 
12421600 13959.5 -7724.62 1719.23 -916.602 785.571 1207.18 
12421202 14075.5 -6643.15 1746.15 -897.95 856.791 1241.13 
10359.5 3
12421701 12589.7 -6753 1732.5 -957.951 786.958 1239.75 
12421600 13546 -7249.42 1718.17 -850.902 977.775 1296.18 
12421202 13732.6 -6199.67 1795.08 -705.511 912.525 1153.45 
10360 3
12421701 12087.5 -6305.07 1692.21 -998.343 890.514 1337.8 
12421600 13089.9 -6847.36 1712.29 -906.703 799.323 1208.73 
12421202 13244.9 -5847.14 1782.21 -969.635 700.843 1196.4 
10360.5 3
12421701 11479 -5711.42 1673.67 -1226.81 1196.88 1713.94 
12421600 12666.9 -6466.67 1740.42 -852.847 767.521 1147.36 
12421202 12800.8 -5337.58 1734 -895.209 1027.34 1362.65 
10361 3
12421701 10949.8 -5160 1692.31 -1097.83 1144.02 1585.56 
12421600 12098.2 -5972.31 1685.85 -1180.01 1025.64 1563.44 
12421202 12272.4 -4737.62 1750.62 -1096.37 1244.75 1658.74 
10361.5 3
12421701 10560.2 -4661.54 1700.31 -771.516 987.053 1252.8 
12421600 11636.4 -5342.15 1706.62 -914.395 1247.83 1547 
12421202 11892.2 -4119 1754.23 -752.78 1224.98 1437.8 
10362 3
12421701 10175.5 -4114.23 1652.08 -754.449 1073.15 1311.81 
12421600 11109.4 -4786.69 1707.31 -1033.33 1089.14 1501.33 
12421202 11482.3 -3592.62 1712.08 -803.771 1032.13 1308.18 
10362.5 3
12421701 9675.69 -3555.31 1693.62 -974.209 1089.52 1461.55 
12421600 10594.8 -4241.23 1686.77 -1003.15 1063.28 1461.8 
12421202 11107.4 -3080.38 1700.85 -730.844 998.501 1237.39 
10363 3
12421701 9241.42 -3108.67 1706.42 -888.089 913.376 1273.95 
12421600 10219.2 -3683.58 1684.25 -768.103 1140.38 1374.94 
12421202 10686.8 -2636.17 1777.92 -860.023 908.421 1250.95 
10363.5 3
12421701 8776.23 -2728.77 1769.31 -957.173 781.682 1235.8 
12421600 9780.23 -3207 1725.62 -903.16 980.624 1333.16 
12421202 10232.2 -2172.46 1796.92 -935.396 954.126 1336.16 
10364 3
12421701 8343.85 -2312.62 1745.31 -851.151 819.2 1181.33 
12421600 9441.31 -2772.23 1760.54 -667.171 855.845 1085.17 
12421202 9767.85 -1756.46 1796.77 -914.143 818.898 1227.29 
10364.5 3
12421701 7797.46 -1716.23 1705.38 -1063.01 1160.28 1573.6 
12421600 9022.31 -2341.38 1821.69 -815.175 838.222 1169.24 
12421202 9247.54 -1167.62 1837.62 -1012.27 1145.62 1528.77 
10365 3
12421701 7333.33 -1047.08 1660 -931.984 1343.67 1635.25 
12421600 8495.33 -1731.5 1812.75 -1058.18 1224.67 1618.51 
12421202 8794.92 -650.417 1769.92 -908.879 1038.55 1380.09 
10365.5 3
12421701 6888.69 -558.077 1663.92 -896.454 985.9 1332.53 
12421600 8086.08 -1272.85 1756.54 -825.114 924.705 1239.31 
12421202 8403.15 -138.846 1734.38 -789.844 1031.39 1299.09 
10366 3
12421701 6532.58 -64.25 1667.75 -703.773 975.943 1203.23 
12421600 7732.33 -682.167 1727.83 -699.098 1167.35 1360.68 
12421202 8023.83 368.833 1682.67 -749.645 1003.32 1252.44 
10366.5 3
12421701 6189.08 544 1596 -691.16 1223.84 1405.52 
12421600 7347.23 -46.0769 1704.46 -774.854 1279.86 1496.14 
12421202 7626.31 905.692 1655.08 -799.85 1080.2 1344.09 
10367 3
12421701 5791.85 1094.31 1518.46 -785.041 1087.56 1341.3 
12421600 6849.15 654 1648 -984.342 1383.55 1697.98 
12421202 7325.69 1498.92 1678.46 -594.102 1172.39 1314.33 
10367.5 3
12421701 5458.42 1666 1482.17 -680.468 1166.72 1350.66 
12421600 6479.5 1121.58 1629.08 -754.396 954.252 1216.43 
12421202 6878.58 2067.08 1637.08 -912.467 1159.51 1475.49 
10368 3
12421701 5150.23 2193.46 1503 -615.142 1052.82 1219.35 
12421600 6197.46 1646.85 1567.69 -562.951 1048.43 1190.01 
12421202 6550 2619.92 1728.15 -655.855 1103.47 1283.67 
10368.5 3
12421701 4792.17 2727.83 1481.42 -716.128 1068.74 1286.49 
12421600 5908.67 2327.5 1516.42 -577.59 1361.31 1478.77 
12421202 6271.75 3300.25 1728.25 -556.5 1360.65 1470.06 
10369 3
12421701 4280.92 3293.15 1466 -1020.45 1128.38 1521.37 
12421600 5584.08 2851.62 1501.62 -647.884 1046.14 1230.51 
12421202 5992.69 3911 1794.54 -557.001 1219.06 1340.28 
10369.5 3
12421701 3965.31 3840.15 1522.15 -617.643 1070.45 1235.86 
12421600 5291.15 3165.54 1485 -573.235 614.331 840.239 
12421202 5844.15 4141.69 1756.31 -290.682 451.453 536.941 
10370 3
12421701 3670.58 4341.92 1552.17 -603.943 1028.2 1192.45 
12421600 5011.83 3562.33 1514.58 -572.378 813.104 994.362 
12421202 5640.92 4354.33 1724.33 -416.47 435.74 602.757 
10370.5 2
12421701 3361.15 4932.69 1627.85 -627.646 1198.33 1352.75 
12421600 4629.62 4189.15 1655.92 -775.29 1271.44 1489.17 
10371 2
12421701 3070.83 5384.67 1663.33 -581.805 905.76 1076.52 
12421600 4523.25 4726.08 1765.08 -213.157 1076.01 1096.92 
10371.5 1
12421701 2370.23 6029 1668.08 -1412.51 1299.06 1919.04 
10372 1
12421701 1893.54 6751.38 1754.31 -940.222 1424.82 1707.08 
10372.5 1
12421701 1797.77 7374.15 1899.31 -186.685 1213.98 1228.25 
10373 1
12421701 1691.75 7800.75 1880.92 -217.253 874.172 900.764 
10373.5 1
12421701 1493.71 8404.5 1878.07 -396.865 1209.92 1273.35 
10374 1
12421701 1343.92 8941 1870.5 -292.573 1047.85 1087.93 
10374.5 1
12421701 1368 9467.54 1866.08 49.1497 1074.57 1075.69 
10375 1
12421701 1473.92 10258.5 1849.54 207.286 1547.79 1561.61 
