# Supplementary material for: Intrinsic group behaviour II: On the dependence of triad spatial dynamics on social and personal features; and on the effect of social interaction on small group dynamics
Source: PLoS One. 2019 Dec 3;14(12):e0225704. doi: 10.1371/journal.pone.0225704 (PMC6890182; doi:10.1371/journal.pone.0225704)
Supplement: S4 Data Set — (ZIP) [file pone.0225704.s004.zip › set_3_nint/group_traj_triad_noint/traj_3_0109_6.dat]

3 12350000 12352001 12352600 0 0 0 1 0 1 0 70 70 70 1542.44 1576.07 1522.15 
9900.5 1
12350000 -15411.4 -5602.29 1441.29 0 0 0 
9901 1
12350000 -15425 -5705.86 1387.07 -35.6205 -271.841 274.165 
9901.5 1
12350000 -15287.5 -5742.14 1390.79 277.218 -73.1567 286.708 
9902 1
12350000 -14964.3 -5713.21 1416.79 649.025 58.0895 651.619 
9902.5 1
12350000 -14651.1 -5639.93 1419.21 621.457 145.408 638.242 
9903 1
12350000 -14553.8 -5749.15 1430.62 191.388 -215.01 287.852 
9903.5 1
12350000 -14148.5 -5793.92 1464.46 818.959 -90.4429 823.938 
9904 1
12350000 -13814.8 -5608.38 1401.92 654.148 363.801 748.505 
9904.5 1
12350000 -13728.4 -5550.77 1355.54 173.967 115.926 209.054 
9905 1
12350000 -13437.2 -5289.15 1459.54 591.932 531.739 795.695 
9905.5 1
12350000 -13049.8 -4743.23 1371.54 782.44 1102.87 1352.24 
9906 1
12350000 -12601.6 -4488.43 1369.07 878.97 499.612 1011.04 
9906.5 1
12350000 -12197 -4291.93 1410.21 809.143 393 899.534 
9907 1
12350000 -11820.9 -4115.6 1412.07 747.647 350.554 825.751 
9907.5 1
12350000 -11447.5 -4029.07 1400.21 739.472 171.344 759.064 
9908 1
12350000 -10987.9 -3976.33 1383.2 922.959 105.9 929.014 
9908.5 1
12350000 -10580.9 -3747.13 1355.53 820.43 462.097 941.615 
9909 1
12350000 -10152.9 -3605.14 1433.5 877.059 290.964 924.063 
9909.5 1
12350000 -9821.43 -3523 1420.71 667.002 165.277 687.174 
9910 1
12350000 -9485.85 -3436.77 1378.08 646.594 166.148 667.6 
9910.5 1
12350000 -9093.93 -3377.79 1460 798.203 120.129 807.192 
9911 1
12350000 -8781 -3289.93 1384.5 627.111 176.066 651.359 
9911.5 1
12350000 -8396.71 -3271.29 1423.43 784.257 38.0466 785.179 
9912 1
12350000 -7988.07 -3043.21 1347.57 823.877 459.821 943.509 
9912.5 1
12350000 -7724.85 -2982.38 1341.23 522.272 120.694 536.037 
9913 1
12350000 -7399.57 -2937.43 1373.43 649.251 89.7326 655.423 
9913.5 1
12350000 -7135.07 -2778.86 1422.21 513.592 307.906 598.818 
9914 1
12350000 -6864.31 -2753.08 1386.08 557.127 53.0457 559.647 
9914.5 1
12350000 -6534.43 -2616 1388 663.741 275.809 718.764 
9915 1
12350000 -6102.43 -2455.36 1316.86 852.071 316.85 909.076 
9915.5 1
12350000 -5713.21 -2296 1180.79 764.665 313.079 826.275 
9916 1
12350000 -5276.77 -2146.38 1193.92 887.083 304.096 937.759 
9916.5 1
12350000 -4840.07 -2070.93 1482.86 873.396 150.912 886.338 
9917 1
12350000 -4426.85 -1972.77 1572.69 808.66 192.093 831.162 
9917.5 1
12350000 -4031.46 -1816.54 1564.85 808.557 319.49 869.39 
9918 1
12350000 -3688.23 -1581.08 1516.85 712.097 488.509 863.553 
9918.5 1
12350000 -3118.5 -1446.93 1474.86 1101.99 259.475 1132.13 
9919 1
12350000 -2791.46 -1217.62 1512.69 638.747 447.877 780.123 
9919.5 1
12350000 -2604.62 -1084.38 1510.46 378.231 269.698 464.538 
9920 1
12350000 -2150.23 -551.462 1535.54 929.212 1089.82 1432.18 
9920.5 2
12352001 -1919.85 674.231 1587 0 0 0 
12350000 -1690.46 402.077 1561.31 919.538 1907.08 2117.19 
9921 1
12350000 -1457.62 1053.62 1547.69 469.448 1313.59 1394.95 
9921.5 1
12350000 -1208.57 1105.5 1555.14 492.182 102.539 502.749 
9922 1
12350000 -652.231 1043.15 1503.08 1101.66 -123.458 1108.56 
9921 1
12352001 -1666 811 1585 943.666 508.436 1071.92 
9922.5 2
12352001 -971.833 921.667 1421.5 371.809 59.2751 376.504 
12350000 -199.462 1019.08 1443.38 914.685 -48.6402 915.978 
9923 2
12352001 -661.308 860 1520.54 855.443 -169.881 872.148 
12350000 177.308 1240.54 1371 758.087 445.597 879.348 
9923.5 2
12352001 -86 1014.54 1482.92 1130.27 303.612 1170.34 
12350000 607.308 1561.92 1428.15 844.794 631.404 1054.68 
9924 2
12352001 475.385 1103.15 1445.46 1100.75 173.756 1114.38 
12350000 1134.85 1721 1435.69 1034.39 311.916 1080.39 
9924.5 2
12352001 1229.58 1170.5 1413.25 1520.56 135.779 1526.61 
12350000 1422.42 1856.58 1410.42 579.779 273.353 640.988 
9925 2
12352001 1757.54 1228.38 1346 1062.28 116.468 1068.65 
12350000 1733.08 1871.62 1462.15 625.071 30.2456 625.802 
9925.5 2
12352001 2145.42 1242.08 1391.17 786.771 27.7864 787.262 
12350000 2145.17 1805.83 1456.67 835.882 -133.432 846.465 
9926 2
12352001 2638.62 1140.77 1452.31 996.361 -204.675 1017.17 
12350000 2600.15 1782.54 1457.23 919.166 -47.0603 920.37 
9926.5 3
12352600 2201 1784.75 1345 0 0 0 
12352001 3188.85 993.308 1573.92 1089.57 -292.003 1128.02 
12350000 2980.31 1687.46 1415.31 752.78 -188.271 775.966 
9927 3
12352600 2559.31 1724.92 1436.46 746.474 -124.639 756.808 
12352001 3541.46 916.385 1536.46 706.644 -154.154 723.263 
12350000 3400.69 1527.85 1390.46 842.454 -319.871 901.136 
9927.5 3
12352600 2973.23 1645 1345.23 818.03 -157.951 833.139 
12352001 3839.92 652.923 1594.46 589.845 -520.675 786.778 
12350000 3763.92 1468.23 1362.38 717.847 -117.817 727.451 
9928 3
12352600 3399.92 1481.58 1323 874.356 -334.87 936.289 
12352001 3992 418.25 1530.42 311.633 -480.887 573.034 
12350000 4111.92 1204.08 1365.75 713.102 -541.286 895.268 
9928.5 3
12352600 3769.69 1192.46 1292.92 741.033 -579.402 940.658 
12352001 4298.15 23.1538 1575.23 613.535 -791.776 1001.67 
12350000 4515.38 808.538 1396.23 808.553 -792.675 1132.29 
9929 3
12352600 4114.54 835.462 1375.54 668.307 -691.86 961.927 
12352001 4605.15 -245.923 1535.15 594.961 -521.467 791.143 
12350000 5004.77 607 1373.31 948.42 -390.578 1025.7 
9929.5 3
12352600 4478.33 550.667 1313.92 737.921 -577.677 937.143 
12352001 4869.08 -519.083 1537.92 535.354 -554.078 770.458 
12350000 5360.42 252.083 1481.58 721.394 -719.912 1019.16 
9930 3
12352600 4916.54 357.692 1298.15 903.516 -397.885 987.245 
12352001 5253.31 -722.692 1498.46 792.215 -419.812 896.575 
12350000 5540.77 -47.3077 1464.31 371.861 -617.301 720.653 
9930.5 3
12352600 5230.85 5.46154 1418.85 622.391 -697.487 934.804 
12352001 5538.92 -1096.23 1496.85 565.575 -739.68 931.129 
12350000 5887.15 -297 1454.69 685.91 -494.44 845.544 
9931 3
12352600 5520.46 -394.077 1556.69 580.392 -800.678 988.909 
12352001 5841.85 -1417 1498.92 607.06 -642.824 884.163 
12350000 6170.15 -609.846 1469.15 567.134 -626.946 845.401 
9931.5 3
12352600 5795.54 -740 1545.54 551.256 -693.233 885.695 
12352001 6059.69 -1770.38 1497.31 436.565 -708.186 831.935 
12350000 6468.46 -893.538 1469.69 597.811 -568.522 824.982 
9932 3
12352600 5963.62 -1108.69 1563.08 336.154 -737.385 810.392 
12352001 6357.77 -2090.62 1484.08 596.154 -640.462 874.98 
12350000 6809.92 -1224.38 1522.85 682.923 -661.692 950.905 
9932.5 3
12352600 6243.85 -1420.08 1599.38 560.462 -622.769 837.83 
12352001 6682.69 -2358 1451.69 649.846 -534.769 841.593 
12350000 7120.92 -1514.92 1474.92 622 -581.077 851.196 
9933 3
12352600 6510.54 -1806.69 1635.54 530.203 -768.619 933.751 
12352001 6924.54 -2720.23 1435.46 480.807 -720.141 865.897 
12350000 7439.92 -2001.38 1531.77 634.195 -967.12 1156.51 
9933.5 3
12352600 6976.15 -2069.77 1581.08 929.372 -525.104 1067.46 
12352001 7211.77 -3158.54 1419.23 573.315 -874.866 1045.98 
12350000 7805.69 -2467.15 1541.62 730.078 -929.679 1182.08 
9934 3
12352600 7447.38 -2462.31 1575.15 946.247 -788.23 1231.54 
12352001 7395.54 -3490.15 1451.15 369.015 -665.894 761.306 
12350000 8051.85 -2767.77 1543 494.285 -603.645 780.196 
9934.5 3
12352600 7699.08 -2745.92 1568.69 504.393 -568.368 759.904 
12352001 7671.23 -3828.92 1447.69 552.49 -678.896 875.297 
12350000 8325.69 -3145.77 1520.46 548.79 -757.515 935.414 
9935 3
12352600 7877.62 -2945.85 1515.38 351.454 -393.549 527.637 
12352001 7909 -4151.38 1424.46 468.05 -634.767 788.669 
12350000 8543.54 -3505.85 1487.54 428.831 -708.813 828.439 
9935.5 3
12352600 8210 -3333.69 1543.69 647.923 -756.035 995.688 
12352001 8138.08 -4438.15 1416.62 446.544 -559.004 715.463 
12350000 8764.54 -3842.08 1518.23 430.799 -655.421 784.324 
9936 3
12352600 8473.83 -3604.08 1559.83 539.536 -552.947 772.561 
12352001 8531.33 -4766.17 1493.83 804.205 -670.783 1047.23 
12350000 8949 -4148.17 1530.08 377.222 -625.95 730.829 
9936.5 3
12352600 8605.46 -3873.77 1596.62 269.178 -551.505 613.689 
12352001 8819.08 -5015.38 1580.69 588.433 -509.648 778.456 
12350000 9177.46 -4426.38 1510.38 467.202 -568.953 736.196 
9937 3
12352600 8865.92 -4153.46 1570.85 502.822 -539.947 737.816 
12352001 9079.38 -5264.31 1506.92 502.525 -480.546 695.31 
12350000 9427 -4637.54 1471.31 481.734 -407.633 631.057 
9937.5 3
12352600 9117.5 -4398.83 1532.17 496.207 -483.968 693.142 
12352001 9401.33 -5579.5 1533.92 635.007 -621.681 888.663 
12350000 9728.92 -4903.67 1464.67 595.496 -524.908 793.816 
9938 3
12352600 9357 -4611.69 1506.85 486.789 -432.64 651.261 
12352001 9607.69 -5807.85 1456.69 419.429 -464.118 625.561 
12350000 9917.31 -5252.31 1427.08 382.909 -708.62 805.457 
9938.5 3
12352600 9557 -4988.92 1543.92 410.678 -774.588 876.723 
12352001 9904.58 -6089.08 1423.33 609.632 -577.489 839.729 
12350000 10076.3 -5563.08 1403.08 326.541 -638.143 716.837 
9939 3
12352600 9854.23 -5200.31 1541.38 600.466 -427.053 736.84 
12352001 10332.9 -6234.23 1429.31 865.333 -293.227 913.665 
12350000 10539.7 -5629 1371.31 936.079 -133.165 945.503 
9939.5 3
12352600 10179.2 -5489.54 1567.38 651.303 -579.621 871.869 
12352001 10744.4 -6505.38 1450.23 824.572 -543.394 987.521 
12350000 10896.4 -5835.15 1429.08 714.814 -413.134 825.614 
9940 3
12352600 10491.2 -5716.36 1511.14 617.789 -449.146 763.803 
12352001 11133.6 -6692.07 1470.93 770.667 -369.677 854.745 
12350000 11202.1 -6085 1418.5 605.32 -494.745 781.783 
9940.5 3
12352600 10772 -5991.77 1476.23 539.973 -529.639 756.365 
12352001 11547.2 -7063.46 1519.23 795.351 -714.212 1068.96 
12350000 11636.8 -6477.46 1398.23 835.957 -754.734 1126.25 
9941 3
12352600 11190.9 -6187.75 1540.25 856.68 -400.779 945.793 
12352001 11838.5 -7324.92 1542.58 595.8 -534.673 800.533 
12350000 12082.9 -6847.92 1413.75 912.367 -757.577 1185.89 
9941.5 3
12352600 11591.6 -6509.54 1535.77 807.86 -648.767 1036.12 
12352001 12168.2 -7602.92 1514.08 664.78 -560.497 869.534 
12350000 12467 -7099.62 1496 774.362 -507.457 925.823 
9942 3
12352600 12042.2 -6785.08 1544.67 876.559 -536.08 1027.49 
12352001 12429.2 -7984.08 1534.08 507.82 -741.557 898.77 
12350000 12754.2 -7369.33 1505 558.69 -524.743 766.479 
9942.5 3
12352600 12426.4 -7054.83 1601.25 779.412 -547.16 952.296 
12352001 12736.2 -8370.42 1524.5 622.549 -783.638 1000.83 
12350000 13037.2 -7663.92 1501.17 574.037 -597.532 828.591 
9943 3
12352600 12812.7 -7276.62 1600.77 772.551 -443.564 890.834 
12352001 12972.3 -8659.15 1528.77 472.282 -577.474 746.007 
12350000 13336.5 -8029.46 1479.23 598.744 -731.09 944.979 
9943.5 3
12352600 13171.6 -7581.25 1584.25 707.872 -600.857 928.5 
12352001 13260.7 -8981.5 1521 568.755 -635.791 853.061 
12350000 13596.6 -8447.08 1484.92 512.909 -823.712 970.349 
9944 3
12352600 13510.8 -7931.58 1559.75 685.354 -707.744 985.196 
12352001 13478.2 -9436.08 1500.58 439.562 -918.35 1018.13 
12350000 13878.8 -8777.75 1467.58 570.202 -668.013 878.278 
9944.5 3
12352600 13920 -8230.75 1552.5 833.333 -609.301 1032.32 
12352001 13747.8 -9705.67 1522.33 548.88 -549.05 776.353 
12350000 14174.5 -9135.67 1476.67 602.172 -728.955 945.509 
9945 3
12352600 14203.8 -8609.31 1563.62 563.187 -751.107 938.797 
12352001 14049.8 -9968.38 1533.62 599.245 -521.266 794.237 
12350000 14460.4 -9444 1528.46 567.231 -611.772 834.276 
9945.5 3
12352600 14561.9 -8997.08 1570.08 706.253 -764.843 1041.05 
12352001 14443 -10306.9 1571.92 775.603 -667.716 1023.43 
12350000 14733.8 -9695.67 1534.08 539.182 -496.384 732.881 
9946 3
12352600 14925 -9306.33 1541.83 742.502 -632.413 975.323 
12352001 14683.2 -10676 1585.75 491.138 -754.772 900.498 
12350000 15006.2 -10057.1 1559.17 557.26 -739.093 925.634 
9946.5 3
12352600 15160.8 -9699.17 1516.75 475.47 -792.003 923.764 
12352001 14928.6 -10992.9 1566.08 494.792 -638.945 808.127 
12350000 15329.8 -10569.9 1534.42 652.386 -1033.94 1222.55 
9947 3
12352600 15549.6 -10133.5 1627 776.012 -866.856 1163.46 
12352001 15144.4 -11362.2 1529.92 430.741 -737.154 853.776 
12350000 15508.4 -10788.5 1536.77 356.39 -436.217 563.293 
9947.5 3
12352600 15751.8 -10479.2 1630.25 402.659 -688.822 797.878 
12352001 15395.2 -11671.8 1531.83 499.732 -616.572 793.658 
12350000 15758.4 -11191.3 1528.33 498.072 -802.533 944.529 
9948 3
12352600 15969.9 -10825.8 1623.77 438.099 -695.822 822.252 
12352001 15721.9 -11982.1 1488.77 655.97 -623.146 904.77 
12350000 16037.9 -11454.8 1491.85 561.258 -529.142 771.364 
9948.5 3
12352600 16183.5 -11089 1598 427.154 -526.462 677.954 
12352001 16032.7 -12248.2 1460 621.487 -532.179 818.206 
12350000 16303.4 -11753.3 1510.58 530.987 -596.974 798.953 
9949 3
12352600 16359.6 -11348.9 1608 363.058 -535.911 647.311 
12352001 16568.7 -12558.2 1394.25 1105.15 -639.347 1276.77 
12350000 16801.9 -12065.9 1441.42 1027.84 -644.502 1213.19 
9949.5 3
12352600 16677.5 -11640.7 1594.62 622.071 -570.99 844.394 
12352001 17034.8 -12895.5 1360.92 912.138 -660.056 1125.91 
12350000 17055.1 -12275.8 1349.92 495.421 -410.67 643.5 
9950 3
12352600 16873.9 -11866.7 1585.08 380.727 -437.935 580.293 
12352001 17263.1 -13132.8 1342 442.469 -459.712 638.055 
12350000 17257.4 -12338.2 1287.17 392.131 -120.925 410.353 
9950.5 3
12352600 17204.1 -12128.8 1528.25 656.395 -521.206 838.159 
12352001 17648.6 -13354.1 1341.67 766.402 -440.027 883.739 
12350000 17544.3 -12642.2 1285.83 570.411 -604.374 831.045 
9951 3
12352600 17692.6 -12387.4 1478.33 980.924 -519.244 1109.88 
12352001 18123.3 -13111.8 1311.67 953.313 486.613 1070.33 
12350000 17683.7 -12925.1 1268.25 279.786 -568.106 633.265 
9951.5 2
12352001 18269.6 -13269.7 1268.5 297.256 -320.969 437.472 
12350000 17539.3 -12771.6 1260 -293.36 311.992 428.251 
9952 2
12352001 18563.9 -13524.2 1293.38 587.504 -508.112 776.749 
12350000 17866.5 -12722.6 1335.69 652.951 97.7404 660.225 
9951.5 1
12352600 18082.2 -12650.2 1535.91 825.421 -556.706 995.611 
9952.5 3
12352600 18262.6 -14268.7 1228.55 174.016 -1560.8 1570.47 
12352001 18881 -13685.4 1396.58 639.268 -324.972 717.126 
12350000 18383.8 -12839.9 1376.67 1042.92 -236.495 1069.4 
9953 3
12352600 18259.5 -14262.1 1224.85 -6.42718 13.7974 15.2209 
12352001 19067.7 -13763.2 1388.23 371.897 -155.008 402.908 
12350000 18719 -13223.4 1420.46 667.829 -763.88 1014.65 
9953.5 3
12352600 18066.4 -14140.8 1250.17 -383.178 240.563 452.433 
12352001 19145.5 -13842.2 1360.25 154.38 -156.784 220.033 
12350000 18912.7 -13259.9 1500.5 384.259 -72.4842 391.036 
9954 3
12352600 17959.1 -14297.3 1271.92 -218.615 -318.685 386.461 
12352001 19322.7 -13949 1352.77 360.88 -217.413 421.311 
12350000 18984.7 -13239 1573.23 146.692 42.6001 152.752 
9954.5 3
12352600 17917.8 -14502.9 1241.83 -83.1528 -413.7 421.974 
12352001 19382.4 -14134.2 1370.75 120.17 -372.736 391.629 
12350000 19083 -13353.2 1590 197.802 -229.879 303.266 
9955 3
12352600 17823.9 -15200.1 1236.31 -188.407 -1399.92 1412.54 
12352001 19560.6 -14394.5 1453.15 357.829 -522.513 633.294 
12350000 19251.1 -13577.5 1535.15 337.504 -450.224 562.682 
9955.5 3
12352600 17933 -15587.6 1230.08 211.8 -752.502 781.741 
12352001 19699.5 -14599.4 1444.31 269.754 -397.909 480.727 
12350000 19247.9 -13690.6 1538.62 -6.12397 -219.716 219.802 
9956 3
12352600 17874.4 -15673.5 1226.69 -114.26 -167.341 202.629 
12352001 19925.2 -14829.2 1445.08 439.796 -448.043 627.824 
12350000 19229.1 -13806.2 1522.85 -36.7371 -225.371 228.346 
9956.5 3
12352600 18065.7 -15440.4 1220.83 393.584 479.516 620.358 
12352001 20162.2 -15055 1401.08 487.681 -464.546 673.524 
12350000 19252.3 -13982.8 1517.75 47.8527 -363.208 366.347 
9957 3
12352600 18149.6 -15272 1207.15 168.234 337.508 377.113 
12352001 20506.2 -15427.2 1341.46 689.507 -745.799 1015.7 
12350000 19196.8 -13974.2 1495.62 -111.351 17.0726 112.652 
9957.5 3
12352600 18193.8 -15213 1158.75 88.4461 118.236 147.657 
12352001 20834 -15812.6 1347.33 656.852 -772.404 1013.93 
12350000 19196.9 -13977.3 1491.17 0.295463 -6.21756 6.22458 
9958 3
12352600 18320.3 -15225.4 1149 254.643 -24.9187 255.86 
12352001 21137.2 -15962.8 1319.85 609.967 -302.34 680.786 
12350000 19237.5 -14055.3 1515.92 81.734 -156.89 176.904 
9958.5 3
12352600 18280.5 -15232.8 1142.23 -77.3712 -14.3391 78.6887 
12352001 21402.8 -16150.3 1282.08 515.907 -364.003 631.394 
12350000 19186.2 -14093.6 1462 -99.6266 -74.3839 124.332 
9959 3
12352600 18003 -15086.2 1120.15 -554.923 293.231 627.634 
12352001 21726.7 -16525.2 1254.92 647.692 -749.692 990.729 
12350000 19182.7 -14129.1 1551.92 -7.07692 -70.9231 71.2753 
9959.5 3
12352600 17907.6 -15224.6 1099 -190.388 -276.37 335.601 
12352001 22101.2 -16761.7 1167.46 747.582 -472.133 884.188 
12350000 19260.5 -14151.5 1536.85 155.382 -44.8334 161.72 
9960 3
12352600 17974.2 -15344.1 1074.25 136.546 -244.811 280.317 
12352001 22286 -16931.2 1093.33 378.625 -347.284 513.773 
12350000 19263.5 -14170.8 1515.75 6.06873 -39.3679 39.8329 
9960.5 3
12352600 18030.1 -15447 1065.08 113.01 -208.333 237.011 
12352001 22648.9 -17063.8 1088.38 734.662 -268.426 782.164 
12350000 19338.5 -14150.2 1524.46 151.744 41.5369 157.326 
9961 3
12352600 17966.2 -15087.6 1056.17 -126.806 713.128 724.315 
12352001 22964.9 -17000 1083.42 626.971 126.526 639.611 
12350000 19355.8 -14147.3 1515.92 34.3025 5.74888 34.7809 
9961.5 3
12352600 18026.6 -14911.8 1038.14 120.81 351.595 371.772 
12352001 22946.7 -17061.6 1085.36 -36.4048 -123.143 128.411 
12350000 19311.6 -14221.9 1469.5 -88.2143 -149.048 173.196 
9962 3
12352600 18212.5 -14903.2 1003.38 362.359 16.6763 362.742 
12352001 23092 -17116.4 1084.23 283.208 -106.848 302.693 
12350000 19428.5 -14333.5 1498.77 227.717 -217.702 315.038 
9962.5 3
12352600 18293.9 -14913.7 995.923 167.962 -21.5702 169.341 
12352001 23024.8 -17151.1 1085 -138.462 -71.5305 155.847 
12350000 19751.2 -14495.8 1543.08 665.504 -334.496 744.837 
9963 3
12352600 18296.9 -15022.9 971.071 6.10873 -222.025 222.109 
12352001 23023.9 -17315.1 1084.5 -1.86501 -333.322 333.327 
12350000 20029.9 -14766.6 1527.07 566.314 -550.411 789.724 
9963.5 3
12352600 18298.1 -15247.6 965.077 2.27396 -444.924 444.93 
12352001 22984.3 -17365.5 1085 -78.4572 -99.7824 126.933 
12350000 20341.4 -14913.1 1520.08 616.886 -290.11 681.698 
9964 3
12352600 18242.7 -15427.5 960.385 -112.115 -364.061 380.933 
12352001 22702.5 -17386.5 1082.92 -570.539 -42.5101 572.12 
12350000 20670.2 -15092.8 1482.31 665.68 -363.905 758.655 
9964.5 3
12352600 18244.1 -15492.8 959 2.67817 -126.32 126.349 
12352001 22410.1 -17097.3 1075.38 -565.541 559.292 795.389 
12350000 21100 -15455.9 1415.15 831.275 -702.276 1088.21 
9965 3
12352600 18006.2 -15283.2 951.25 -475.821 419.205 634.144 
12352001 22355.8 -16824.2 1148.67 -108.654 546.115 556.819 
12350000 21454.2 -15602.8 1376.08 708.5 -293.821 767.009 
9965.5 3
12352600 17933.5 -15139.7 945.077 -145.12 286.376 321.047 
12352001 22484.4 -16731.5 1337.46 256.756 185.053 316.493 
12350000 22027.8 -15824 1327.92 1144.75 -441.45 1226.92 
9966 3
12352600 17888.2 -15213.2 961.154 -88.1473 -143.071 168.045 
12352001 22712.8 -16897.9 1347.08 444.478 -323.705 549.86 
12350000 22314.5 -15958.2 1287 557.767 -261 615.812 
9966.5 3
12352600 17861.8 -15376.8 961.462 -53.2544 -331.05 335.306 
12352001 23052.5 -17077.7 1338.92 687.636 -363.905 777.991 
12350000 22750.2 -15930.7 1421.62 882.124 55.5902 883.874 
9967 3
12352600 17927.9 -15495.6 961 137.647 -247.529 283.227 
12352001 23458.1 -17150.2 1318 844.885 -150.988 858.271 
12350000 23014.4 -16053.7 1525.58 550.387 -256.197 607.094 
9967.5 3
12352600 17989.1 -15505.4 959.286 121.24 -19.4955 122.797 
12352001 23768.4 -17222 1348.71 614.404 -142.244 630.655 
12350000 23315.9 -16043.4 1514.64 597.053 20.4149 597.402 
9968 3
12352600 17972.5 -15292.1 960.154 -32.4305 416.702 417.963 
12352001 24151.8 -17243.2 1441.46 749.002 -41.3161 750.141 
12350000 23752.8 -16096.8 1538.77 853.355 -104.32 859.707 
9968.5 3
12352600 18035.2 -14973.7 944.333 127.813 649.817 662.267 
12352001 24428 -17364.5 1424.83 563.579 -247.645 615.589 
12350000 24198.6 -16027.2 1513.5 909.668 142.046 920.691 
9969 3
12352600 18067.1 -15061.2 933.077 64.9903 -178.182 189.664 
12352001 24601.1 -17414.3 1581 352.499 -101.441 366.805 
12350000 24594 -16166.2 1582.92 805.329 -283.226 853.682 
9969.5 3
12352600 18068.7 -15089.2 935.692 3.1489 -54.5809 54.6717 
12352001 25046.7 -17414.5 1596.62 868.646 -0.299895 868.646 
12350000 24899.2 -16208 1527.08 594.842 -81.4215 600.388 
9970 3
12352600 17964.1 -15096.2 936 -206.342 -13.9584 206.814 
12352001 25471.2 -17601 1507 837.202 -367.926 914.482 
12350000 25390.9 -16319.8 1480.08 969.959 -220.452 994.696 
9970.5 3
12352600 17897.3 -15152.1 944.308 -134.075 -112.141 174.79 
12352001 25852.7 -17778.3 1412.31 766.141 -356.04 844.83 
12350000 25910.8 -16411.5 1416 1044.02 -184.276 1060.16 
9971 3
12352600 17872.8 -15278 935.615 -49.9765 -256.462 261.287 
12352001 26232.1 -17957 1324.85 772.677 -363.935 854.096 
12350000 26373.5 -16493.8 1374.69 942.19 -167.633 956.986 
9971.5 3
12352600 17883.4 -15496.6 933 21.608 -446.064 446.587 
12352001 26713.7 -18017.9 1409.29 982.933 -124.198 990.749 
12350000 26808.6 -16558 1425.43 887.979 -130.926 897.58 
9972 3
12352600 17863.2 -15464.4 938.929 -40.0454 64.0443 75.5335 
12352001 27054.9 -18152.1 1425 678.216 -266.828 728.817 
12350000 27238.6 -16655 1504.93 854.871 -192.843 876.352 
9972.5 3
12352600 17830.9 -15276.5 958.5 -62.8127 365.481 370.839 
12352001 27593.4 -18222 1502.71 1047.67 -136.048 1056.46 
12350000 27636.9 -16928.2 1628.57 775.014 -531.545 939.78 
9973 3
12352600 17801.4 -15271.2 952.462 -58.97 10.671 59.9277 
12352001 27888.4 -18326.1 1613 588.877 -207.738 624.445 
12350000 28036.9 -17035.1 1614 798.392 -213.299 826.394 
9973.5 3
12352600 17810.8 -15173.6 952.769 18.9991 195.86 196.78 
12352001 28240.6 -18419.2 1536.23 707.291 -187.056 731.608 
12350000 28438.8 -17081.8 1605.15 806.92 -93.7597 812.349 
9974 3
12352600 17956 -14937.8 972.462 289.728 470.597 552.634 
12352001 28773.8 -18470.7 1473.69 1064.18 -102.718 1069.13 
12350000 28848.6 -17222.2 1667.15 818.056 -280.362 864.765 
9974.5 3
12352600 18131.7 -14920.4 960.667 359.973 35.7162 361.74 
12352001 29069.5 -18530.8 1406.75 606.006 -123.24 618.41 
12350000 29263.8 -17370.1 1637.33 850.856 -302.977 903.19 
9975 3
12352600 18363.4 -15027.2 954.077 469.065 -216.223 516.502 
12352001 29542.9 -18676.1 1338.15 958.346 -294.015 1002.43 
12350000 29576.8 -17457.9 1622.46 633.473 -177.813 657.956 
9975.5 3
12352600 18415.7 -15078 949.308 103.375 -100.334 144.06 
12352001 29972.8 -18968.9 1255.08 849.65 -578.747 1028.03 
12350000 29969.2 -17381.8 1607.15 775.464 150.35 789.904 
9976 3
12352600 18090.9 -14954.9 938.154 -644.383 244.2 689.104 
12352001 30304 -19177 1177.23 657.051 -412.851 775.991 
12350000 30413.2 -17461.7 1528.08 880.952 -158.425 895.084 
9976.5 3
12352600 17902.8 -15172 920 -376.308 -434.154 574.541 
12352001 30960.6 -19371.1 1088.62 1313.23 -388.154 1369.39 
12350000 30910.7 -17680.8 1441.62 995.077 -438.308 1087.33 
9977 3
12352600 17935.8 -15284.6 941.538 65.2405 -222.121 231.504 
12352001 31452.7 -19423.3 1094.62 970.566 -103.019 976.018 
12350000 31528.7 -17993.4 1392.92 1218.93 -616.447 1365.95 
9977.5 3
12352600 18045.8 -15419.5 949.308 222.968 -273.678 353.007 
12352001 31878.9 -19738 1158.31 864.565 -638.321 1074.68 
12350000 31943.2 -18205.8 1393.92 840.693 -430.8 944.645 
9978 3
12352600 17980.7 -15494.9 947.538 -132.002 -152.91 202.005 
12352001 32462.2 -19997.6 1171.15 1183.02 -526.603 1294.93 
12350000 32525.6 -18538.2 1479.08 1181.46 -674.364 1360.38 
9978.5 3
12352600 18024.1 -15580.7 948.308 86.0806 -170.177 190.709 
12352001 32919.8 -20185.1 1284.31 907.967 -371.947 981.198 
12350000 32968.9 -18709.8 1578.23 879.579 -340.354 943.133 
9979 3
12352600 18099.2 -15559.1 949.769 148.232 42.6339 154.242 
12352001 33253.1 -20270.8 1507.85 657.412 -169.17 678.829 
12350000 33351.1 -18813.7 1576.77 753.755 -204.976 781.129 
9979.5 3
12352600 18097.3 -15490.2 947.846 -3.87717 138.803 138.857 
12352001 33536.9 -20423.8 1565.62 572.27 -308.313 650.039 
12350000 33807.9 -18933.1 1562.85 921.061 -240.695 951.991 
9980 3
12352600 18110.5 -15023 937.538 26.7829 945.811 946.19 
12352001 33949.6 -20513.6 1574.38 835.41 -181.875 854.978 
12350000 34299.5 -18971.2 1571.46 995.173 -77.0788 998.153 
9980.5 3
12352600 17980.7 -15278.2 945.923 -252.619 -496.408 556.99 
12352001 34455 -20562.2 1546.62 983.239 -94.4328 987.763 
12350000 34753.6 -19059.5 1563.31 883.418 -171.955 899.998 
9981 3
12352600 17968.5 -15448.2 941.615 -24.067 -336.634 337.493 
12352001 34843.9 -20793 1502.38 770.145 -457.121 895.591 
12350000 35120.8 -19213.3 1559.85 727.037 -304.494 788.226 
9981.5 3
12352600 17947.2 -15418 936.308 -42.9591 60.794 74.4406 
12352001 35278.5 -20799.2 1505.08 876.086 -12.4069 876.173 
12350000 35487 -19305.6 1571.92 738.368 -186.104 761.461 
9982 3
12352600 17965.2 -15136.5 937.692 35.9901 565.338 566.483 
12352001 35721.2 -20843.9 1448 888.94 -89.8981 893.474 
12350000 35972.3 -19369.2 1501.54 974.513 -127.742 982.85 
9982.5 3
12352600 17952.6 -15084.8 930.615 -25.0269 103.025 106.021 
12352001 36319.8 -20848.5 1493.62 1194.99 -9.21234 1195.03 
12350000 36422.5 -19331.8 1484.15 898.511 74.7735 901.617 
9983 3
12352600 17908.2 -15135.8 932.417 -90.3429 -103.632 137.483 
12352001 36841.1 -20730 1618.75 1059.43 240.932 1086.48 
12350000 36792.9 -19366.8 1483.5 752.958 -71.0991 756.307 
9983.5 3
12352600 17827.3 -15327.9 934.154 -163.351 -388.06 421.04 
12352001 37274.3 -20764.2 1563.77 875.201 -69.1531 877.929 
12350000 37310.5 -19344.5 1447.38 1045.55 44.8718 1046.51 
9984 3
12352600 17866.5 -15191.6 946.231 77.2259 268.322 279.214 
12352001 37661.2 -20783.9 1575.46 761.508 -38.7644 762.494 
12350000 37781.1 -19336.5 1476 926.408 15.8995 926.545 
9984.5 3
12352600 17834.5 -15152 948.077 -63.1164 78.1369 100.444 
12352001 38048.4 -20788.9 1581 763.769 -9.86193 763.832 
12350000 38304.5 -19503.2 1505.15 1032.32 -328.933 1083.46 
9985 3
12352600 18006.5 -14889.3 938 345.304 527.443 630.422 
12352001 38448.6 -20800.1 1610 803.612 -22.4102 803.924 
12350000 38736.9 -19673.9 1570.08 868.384 -342.743 933.575 
9985.5 3
12352600 18160.5 -14817.5 969.538 308.694 144.032 340.642 
12352001 38820.2 -20867.2 1603.46 744.63 -134.564 756.691 
12350000 39120.4 -19784.6 1706.69 768.473 -221.841 799.852 
9986 3
12352600 18146.2 -14950.3 965.667 -28.5155 -263.635 265.172 
12352001 39067.7 -20952.3 1634.92 491.097 -168.854 519.315 
12350000 39370.2 -19795.6 1671.92 495.765 -21.7618 496.242 
9986.5 3
12352600 17959.8 -15283 950.846 -374.138 -668.005 765.644 
12352001 39435.8 -21045.8 1608.77 739.162 -187.777 762.64 
12350000 39537.7 -19947.3 1685.15 336.23 -304.667 453.732 
9987 3
12352600 17946.4 -15463.9 951.417 -27.2403 -366.971 367.981 
12352001 39739.8 -21192.2 1589.92 616.763 -296.965 684.533 
12350000 39767 -19927.2 1685.92 465.127 40.685 466.903 
9987.5 3
12352600 17971.4 -15566.3 950.385 50.036 -205.192 211.205 
12352001 40122.1 -21387.2 1541.54 766.019 -390.589 859.852 
12350000 40347.7 -19801.2 1654.54 1163.71 252.698 1190.83 
9988 3
12352600 17981.2 -15616.8 950 19.536 -100.122 102.01 
12352001 40606.2 -21679.8 1493 960.623 -580.586 1122.44 
12350000 40860.4 -20345.4 1622.08 1017.25 -1079.82 1483.51 
9988.5 3
12352600 18105.8 -15695.4 950 252.232 -159.205 298.274 
12352001 41122.7 -21861.1 1480.5 1045.42 -367.033 1107.98 
12350000 41159.2 -20574 1632.42 604.822 -462.784 761.563 
9989 3
12352600 18144.2 -15729.5 950 77.7276 -68.9167 103.88 
12352001 41336.3 -21852.5 1489.69 432.472 17.2973 432.817 
12350000 41526.4 -20495.3 1619.62 743.356 159.296 760.233 
9989.5 3
12352600 17971.6 -15586.5 950.5 -343.235 284.218 445.635 
12352001 41625.8 -21855.2 1478.08 575.598 -5.22506 575.621 
12350000 41835.2 -20379.6 1621.67 613.881 230.068 655.577 
9990 3
12352600 18063 -15496.9 951.538 185.054 181.33 259.086 
12352001 42105.1 -21995.4 1464.92 970.129 -283.842 1010.8 
12350000 42462.1 -20466.5 1601.46 1269.05 -176.023 1281.2 
9990.5 3
12352600 18040.9 -15484.1 949.077 -43.7167 25.4379 50.579 
12352001 42419.3 -22102.2 1480.46 622.239 -211.424 657.177 
12350000 42851.6 -20687.5 1591.85 771.363 -437.624 886.857 
9991 3
12352600 18146.8 -15649.6 949.769 209.334 -327.151 388.392 
12352001 42704.8 -22294.3 1312.23 564.305 -379.751 680.185 
12350000 43083.1 -21094.6 1564.85 457.434 -804.5 925.454 
9991.5 3
12352600 18068.3 -15681.1 950 -158.025 -63.3029 170.233 
12352001 43059.1 -22558.7 1251 712.738 -531.961 889.369 
12350000 43379.8 -21377.2 1545.77 596.966 -568.643 824.453 
9992 3
12352600 18072.8 -15595.5 950 8.94096 171.42 171.653 
12352001 43506.5 -22630.2 1426.69 896.717 -143.364 908.104 
12350000 43734.5 -21522.9 1579 710.806 -291.969 768.434 
9992.5 3
12352600 18166.1 -15620.5 950 186.615 -49.8462 193.158 
12352001 43802.2 -22801.5 1436 591.385 -342.462 683.385 
12350000 44073.8 -21724.8 1492.15 678.769 -403.846 789.822 
9993 3
12352600 18082.6 -15472.2 945 -165.27 293.679 336.989 
12352001 44089.2 -22829.3 1319.31 568.317 -55.1409 570.986 
12350000 44478 -21929.3 1522.85 800.305 -404.874 896.889 
9993.5 3
12352600 17922.5 -15357.5 939.077 -320.154 229.385 393.847 
12352001 44422.5 -22884.1 1384.85 666.615 -109.538 675.555 
12350000 44942.5 -21854.1 1571.92 929.077 150.462 941.181 
9994 3
12352600 17904.4 -15245.2 953.308 -36.4535 225.363 228.292 
12352001 44873 -23048.3 1507.69 904.541 -329.781 962.783 
12350000 45416.9 -22076.1 1633.46 952.58 -445.783 1051.73 
9994.5 3
12352600 17999.9 -15165.1 950.692 193.007 161.927 251.937 
12352001 45161.9 -23300.3 1518.31 583.683 -509.091 774.506 
12350000 45837.8 -22303.6 1612.15 850.194 -459.674 966.504 
9995 3
12352600 18004.2 -15128.2 948.846 8.54701 73.2601 73.757 
12352001 45438.5 -23450.9 1471.85 548.687 -298.84 624.791 
12350000 46234.5 -22389.8 1582.31 787.088 -170.94 805.436 
9995.5 3
12352600 17942.4 -15082.3 944.462 -121.03 89.7185 150.657 
12352001 45877.2 -23399.2 1548.85 858.498 101.159 864.437 
12350000 46634.8 -22518.1 1567.15 783.532 -251.091 822.781 
9996 3
12352600 17875.4 -15080.4 937.077 -132.937 3.81563 132.991 
12352001 46204.5 -23612.8 1532.69 649.42 -423.687 775.408 
12350000 47033 -22783.2 1597.69 789.988 -525.946 949.052 
9996.5 2
12352600 17873.2 -15295.6 952.846 -4.34243 -433.933 433.955 
12350000 47352.3 -23131.8 1616 643.766 -702.854 953.12 
9997 1
12352600 17894.5 -15495.3 949 42.6321 -400.989 403.248 
9997.5 1
12352600 17913.8 -15499.9 944.231 38.7692 -9.23077 39.853 
9998 1
12352600 17832.1 -15431.4 943 -167.217 140.16 218.189 
9998.5 1
12352600 17903.6 -14973.8 941.154 143.941 920.755 931.938 
9999 1
12352600 18105.6 -14961.4 932.857 394.445 24.1029 395.181 
9999.5 1
12352600 18222.8 -15005.5 927.462 233.928 -87.8902 249.894 
10000 1
12352600 18231.8 -15031.6 930 18.4805 -53.704 56.7948 
10000.5 1
12352600 18231 -15048.3 921.538 -1.56031 -33.8586 33.8946 
10001 1
12352600 18015.4 -15006.9 929.071 -419.539 80.5041 427.193 
10001.5 1
12352600 17932.4 -15037.8 920.538 -162.373 -60.5041 173.279 
10002 1
12352600 17885.2 -15061.4 918.769 -96.0363 -47.9398 107.337 
10002.5 1
12352600 18071.8 -15229.8 941.769 378.374 -341.551 509.729 
10003 1
12352600 18041.7 -15392.3 951.308 -60.8845 -329.025 334.611 
10003.5 1
12352600 17897 -15386.2 947.786 -287.659 12.1141 287.914 
10004 1
12352600 17813 -15341.1 939.923 -165.029 88.6785 187.346 
10004.5 1
12352600 17810.5 -15416 953.615 -4.83603 -147.197 147.276 
10005 1
12352600 17791.4 -15420.2 955.75 -39.0241 -8.67347 39.9763 
10005.5 1
12352600 17782.5 -15339.9 952.846 -18.1558 164.268 165.268 
10006 1
12352600 17855.6 -15273.8 948.769 144.994 131.258 195.581 
10006.5 1
12352600 17835.1 -15295.3 943.667 -41.4789 -43.5638 60.1524 
10007 1
12352600 17920.9 -15319.6 939.385 172.716 -48.8572 179.493 
10007.5 1
12352600 17932.3 -15241.8 936.462 22.3666 152.939 154.566 
10008 1
12352600 18026.6 -15113.8 942.167 188.929 256.552 318.611 
10008.5 1
12352600 18066.7 -14973.7 938.154 80.5401 281.24 292.545 
10009 1
12352600 18057.5 -14935.5 944.769 -18.0641 74.8156 76.9655 
10009.5 1
12352600 18023.3 -14966.8 936.308 -67.3646 -61.9026 91.4873 
10010 1
12352600 17937.6 -14978.9 928.917 -175.665 -24.7347 177.398 
10010.5 1
12352600 17880.7 -15187.5 929.077 -117.301 -429.989 445.702 
10011 1
12352600 17905.9 -15438.1 955.071 48.8129 -484.877 487.328 
10011.5 1
12352600 18040 -15605.2 954.923 259.326 -323.039 414.251 
10012 1
12352600 18199.6 -15458.8 952.538 321.805 295.13 436.647 
10012.5 1
12352600 18327.5 -15270.6 948.462 257.754 379.342 458.626 
10013 1
12352600 18341.5 -15089.8 976.692 28.2828 365.19 366.284 
10013.5 1
12352600 18330.4 -15098.7 974.154 -22.1982 -17.7278 28.4084 
10014 1
12352600 18167.5 -15396.7 968.692 -327.155 -598.394 681.986 
10014.5 1
12352600 18139.8 -15480.2 967 -55.607 -167.748 176.724 
10015 1
12352600 18131.6 -15512.8 963.538 -15.8944 -63.5777 65.5344 
10015.5 1
12352600 18160.2 -15555.8 963 56.8894 -85.4871 102.686 
10016 1
12352600 18121.7 -15497.2 962.917 -79.35 120.74 144.48 
10016.5 1
12352600 18069.5 -15514.2 963 -106.541 -34.8247 112.088 
10017 1
12352600 17970.7 -15590 963 -193.665 -148.567 244.087 
10017.5 1
12352600 18005.6 -15521.9 961.25 71.3518 139.23 156.448 
10018 1
12352600 17866.2 -15435.2 952.154 -280.542 174.418 330.342 
10018.5 1
12352600 17847.8 -15360.4 943.75 -36.0154 146.407 150.772 
10019 1
12352600 17796.2 -15247.7 944.308 -103.815 226.81 249.44 
10019.5 1
12352600 17905.1 -15148.2 939.462 211.501 193.129 286.412 
10020 1
12352600 18026.5 -15268.2 933.75 245.796 -242.954 345.604 
10020.5 1
12352600 18240.3 -15535.4 933.077 439.934 -549.66 704.036 
10021 1
12352600 18184.6 -15619.9 938.571 -112.454 -170.796 204.492 
10021.5 1
12352600 18158.6 -15564.5 941.286 -51.8962 110.636 122.203 
10022 1
12352600 18151.1 -15479.1 956.429 -14.5349 165.559 166.196 
10022.5 1
12352600 18225.9 -15460.8 964 148.08 36.0897 152.414 
10023 1
12352600 18297.3 -15442.7 966.231 142.769 36.3077 147.314 
10023.5 1
12352600 18276 -15421.3 962.462 -43.6633 43.8209 61.8608 
10024 1
12352600 18321.6 -15271 959.385 93.283 307.378 321.221 
10024.5 1
12352600 18195.1 -15119.2 961.857 -248.125 297.619 387.483 
10025 1
12352600 18201.3 -15104.1 970.769 12.349 29.975 32.4191 
10025.5 1
12352600 18196.6 -15082.8 960 -9.4603 42.804 43.8369 
10026 1
12352600 18083.5 -14989 955.846 -228.594 189.588 296.983 
10026.5 1
12352600 18128.6 -14928.9 963.786 89.15 118.718 148.465 
10027 1
12352600 18101.9 -14940.8 952.643 -52.6539 -23.4331 57.6328 
10027.5 1
12352600 18052.1 -14966.2 940.846 -101.531 -51.8229 113.992 
10028 1
12352600 18153.1 -15320.1 948.5 200.528 -702.207 730.278 
10028.5 1
12352600 18177.7 -15338.4 943.533 49.744 -37.0327 62.0153 
10029 1
12352600 18105 -15256.4 938 -141.927 160.205 214.03 
10029.5 1
12352600 18006.6 -15298.4 947.786 -197.109 -84.2757 214.369 
10030 1
12352600 17895 -15379.4 961 -224.182 -162.651 276.971 
10030.5 1
12352600 17838 -15353.9 960.067 -111.765 49.9907 122.435 
10031 1
12352600 17897.3 -15345.9 955.643 120.255 16.3817 121.366 
10031.5 1
12352600 17873.9 -15435.3 952.2 -46.4664 -177.4 183.384 
10032 1
12352600 17897.7 -15359.6 958.571 48.0799 152.467 159.869 
10032.5 1
12352600 17847.3 -15317.4 945.5 -101.466 84.9382 132.325 
10033 1
12352600 17873.2 -15382.5 939.769 52.2589 -131.38 141.392 
10033.5 1
12352600 17859.4 -15427.8 938.357 -27.6487 -90.83 94.9449 
10034 1
12352600 17805.7 -15364.6 949.846 -107.978 127.103 166.776 
10034.5 1
12352600 17765.3 -15140.3 950.357 -80.0131 444.217 451.366 
10035 1
12352600 18127.9 -14984.3 936.923 716.675 308.257 780.157 
10035.5 1
12352600 18183.1 -14993.9 989.143 110.44 -19.0989 112.079 
10036 1
12352600 18246.8 -14998.2 1011 123.696 -8.49248 123.987 
10036.5 1
12352600 18121.7 -14969.4 998 -255.468 58.8043 262.149 
10037 1
12352600 18069 -15000.1 992 -105.333 -61.3205 121.882 
10037.5 1
12352600 18038 -15040.6 979.5 -63.0081 -82.3301 103.674 
10038 1
12352600 17971.3 -15050.2 971 -134.46 -19.4505 135.86 
10038.5 1
12352600 17837.8 -15272.4 961.917 -266.582 -443.485 517.441 
10039 1
12352600 17781.4 -15315.2 957 -113.64 -86.1637 142.612 
10039.5 1
12352600 17686.5 -15294.1 954.692 -182.396 40.5325 186.846 
10040 1
12352600 17786.6 -15432.2 955.333 202.931 -280.101 345.886 
10040.5 1
12352600 17962.3 -15621.8 957 357.891 -386.313 526.615 
10041 1
12352600 18012.3 -15620 955.833 100.252 3.69971 100.32 
10041.5 1
12352600 17982.8 -15710.5 955 -59.2112 -181.804 191.203 
10042 1
12352600 17938.6 -15643.7 954.538 -85.7185 129.547 155.338 
10042.5 1
12352600 17900.1 -15566.9 953.917 -78.0001 155.416 173.891 
10043 1
12352600 17960.4 -15488.8 951 122.564 158.68 200.502 
10043.5 1
12352600 18141.1 -15530.9 949.923 350.179 -81.5444 359.548 
10044 1
12352600 17951.9 -15474.2 962.833 -377.565 113.12 394.147 
10044.5 1
12352600 17834 -15443.7 988.167 -245.149 63.5828 253.26 
10045 1
12352600 17866 -15454.6 985 64.257 -21.921 67.8933 
10045.5 1
12352600 17843.8 -15333.4 979 -43.8477 239.051 243.039 
10046 1
12352600 17809.5 -15073.1 971.083 -67.0631 509.396 513.791 
10046.5 1
12352600 17843.2 -15009.3 960.75 68.7373 129.837 146.91 
10047 1
12352600 17918.2 -14973.3 951.833 148.515 71.2871 164.738 
10047.5 1
12352600 17883.2 -14953.5 953.583 -70.5645 39.9866 81.1066 
10048 1
12352600 17841.5 -14981.5 954.417 -86.2603 -57.8512 103.863 
10048.5 1
12352600 17907 -15004.2 974.462 129.191 -44.8339 136.75 
10049 1
12352600 17894 -15072.5 960.75 -25.8964 -135.994 138.438 
10049.5 1
12352600 17856.4 -15332.5 949.923 -73.7557 -509.729 515.037 
10050 1
12352600 17944.4 -15478.3 946 174.321 -288.855 337.38 
10050.5 1
12352600 18075.8 -15547 944.583 264.252 -138.162 298.191 
10051 1
12352600 17926.3 -15567 941.333 -305.556 -40.8998 308.281 
10051.5 1
12352600 17793.8 -15492.8 936.385 -267.111 149.504 306.104 
10052 1
12352600 17833.6 -15411.2 934.083 79.4744 163.192 181.516 
10052.5 1
12352600 17865.5 -15356.7 932.308 63.2504 108.249 125.374 
10053 1
12352600 17894.2 -15338 931.077 56.2594 36.6516 67.1451 
10053.5 1
12352600 17836.9 -15425.7 937.417 -114.474 -175.333 209.395 
10054 1
12352600 17806.2 -15537.9 938.5 -63.1417 -230.493 238.985 
10054.5 1
12352600 17732.6 -15541.5 939.231 -144.502 -7.11551 144.677 
10055 1
12352600 17798.6 -15289.1 939.75 130.889 500.903 517.722 
10055.5 1
12352600 17776.8 -15243.2 940 -45.0172 94.5017 104.676 
10056 1
12352600 17940.8 -15014.1 932.154 320.977 448.48 551.507 
10056.5 1
12352600 17987.8 -14903.4 955.083 93.4011 220.001 239.006 
10057 1
12352600 17972.5 -14955.4 1004.08 -30.2416 -103.316 107.651 
10057.5 1
12352600 17972.2 -15155.1 1106.33 -0.574625 -397.806 397.807 
10058 1
12352600 18105.5 -15372.2 1181.46 265.515 -432.565 507.553 
10058.5 1
12352600 18092.7 -15380 1183.33 -25.899 -15.6323 30.251 
10059 1
12352600 18131.1 -15507.2 1172.67 79.0466 -261.831 273.503 
10059.5 1
12352600 18023.2 -15606.8 1170 -213.993 -197.611 291.279 
10060 1
12352600 18003.8 -15263.5 1157.08 -39.1967 690.837 691.948 
10060.5 1
12352600 18032.5 -15208.5 1136.46 57.2335 109.42 123.485 
10061 1
12352600 17996 -15295.2 1137.75 -72.4969 -172.034 186.686 
10061.5 1
12352600 18017.7 -15190.6 1143.58 44.2177 213.435 217.968 
10062 1
12352600 18045.9 -15133.6 1080.58 57.3022 115.619 129.04 
10062.5 1
12352600 18102.2 -15082 1059.77 110.486 101.343 149.925 
10063 1
12352600 18001.1 -15001.6 1020.17 -198.567 157.99 253.751 
10063.5 1
12352600 18024.9 -14963.4 998.833 48.2456 77.2605 91.0869 
10064 1
12352600 18044.3 -15009.4 947.167 39.2256 -92.9293 100.869 
10064.5 1
12352600 17973.2 -15369.1 927.167 -143.192 -723.675 737.706 
10065 1
12352600 17969.2 -15525.8 944.583 -7.75578 -310.396 310.493 
10065.5 1
12352600 18003.5 -15551.9 951.833 68.0915 -51.8555 85.5888 
10066 1
12352600 18108.4 -15557.7 951 205.316 -11.2524 205.624 
10066.5 1
12352600 18180.8 -15556.8 948.833 143.97 1.8224 143.981 
10067 1
12352600 18131 -15518 941.417 -99.0722 77.0378 125.5 
10067.5 1
12352600 18060.3 -15350.1 945.455 -146.131 346.92 376.44 
10068 1
12352600 18205.5 -15400.3 954.917 298.822 -103.379 316.199 
10068.5 1
12352600 18149.3 -15507.7 953.077 -108.479 -207.257 233.93 
10069 1
12352600 18128.7 -15496.9 954 -40.7925 21.2957 46.0167 
10069.5 1
12352600 18150.5 -15209.2 953 43.7436 575.372 577.032 
10070 1
12352600 18108.6 -15050.1 943.083 -82.7517 313.9 324.625 
10070.5 1
12352600 18187.8 -15093.4 933.583 166.667 -91.2281 190.001 
10071 1
12352600 18299.2 -15146.4 931.692 221.039 -105.095 244.752 
10071.5 1
12352600 18229.6 -15022.4 955.667 -137.491 244.996 280.939 
10072 1
12352600 18202.8 -14917.6 1039 -54.0404 211.785 218.57 
10072.5 1
12352600 18305.8 -14974.8 987.462 200.805 -111.623 229.744 
10073 1
12352600 18351.6 -15017.6 968.833 90.9288 -84.9646 124.447 
10073.5 1
12352600 18248.1 -14994.2 966.333 -216.075 48.7126 221.498 
10074 1
12352600 17944.4 -15063.9 956.333 -619.728 -142.177 635.828 
10074.5 1
12352600 17813.6 -15130.1 954.538 -253.491 -128.218 284.073 
10075 1
12352600 17777.2 -15145.4 955.25 -70.6371 -29.7282 76.6378 
10075.5 1
12352600 17699.1 -15345.9 952 -157.109 -403.421 432.934 
10076 1
12352600 17741.1 -15442.6 951.083 82.5147 -189.915 207.066 
10076.5 1
12352600 17797.8 -15473.7 953.25 111.933 -61.3083 127.623 
10077 1
12352600 17774.5 -15575 953.909 -48.3033 -209.366 214.866 
10077.5 1
12352600 17915.7 -15656.9 953 292.971 -169.952 338.697 
10078 1
12352600 18036.9 -15610.2 951.583 239.152 92.0447 256.253 
10078.5 1
12352600 18054.3 -15609.9 951.167 35.4718 0.678887 35.4783 
10079 1
12352600 18009.7 -15645.3 952.615 -88.3981 -70.0812 112.808 
10079.5 1
12352600 17961.7 -15666.8 958 -94.7251 -42.2925 103.738 
10080 1
12352600 18051.5 -15596.5 955.846 178.519 139.738 226.706 
10080.5 1
12352600 18145.3 -15568.6 951.833 185.151 54.9866 193.144 
10081 1
12352600 18234.7 -15504.8 950.083 181.572 129.743 223.162 
10081.5 1
12352600 18246 -15438.5 949.538 22.6214 132.312 134.232 
10082 1
12352600 18307.7 -15412.4 945.231 121.203 51.2317 131.586 
10082.5 1
12352600 18311.5 -15434.7 943.692 7.66166 -44.4376 45.0933 
10083 1
12352600 18427.4 -15427.6 942 237.943 14.5975 238.39 
10083.5 1
12352600 18452.2 -15414.7 942 51.375 26.6895 57.894 
10084 1
12352600 18303.6 -15263.8 941.583 -299.692 304.319 427.113 
10084.5 1
12352600 18047.9 -15158.5 937.231 -499.336 205.642 540.023 
10085 1
12352600 18048.2 -15132 936.667 0.636037 51.4816 51.4855 
10085.5 1
12352600 18041.2 -15136.7 935.75 -14.4263 -9.50441 17.2758 
10086 1
12352600 18069 -15115.6 937.583 56.9189 43.1152 71.405 
10086.5 1
12352600 18166.8 -15075.4 938.462 194.139 79.7594 209.885 
10087 1
12352600 18154.3 -15384.9 939.714 -24.4843 -603.26 603.757 
10087.5 1
12352600 18102.4 -15590.3 940 -103.802 -410.901 423.81 
10088 1
12352600 18095.7 -15511.5 937.867 -13.8514 162.559 163.148 
10088.5 1
12352600 18128.9 -15510.7 936 65.7426 1.58416 65.7617 
10089 1
12352600 18166.3 -15546 936 72.7626 -68.7419 100.099 
10089.5 1
12352600 18219.6 -15550.2 936 108.432 -8.44278 108.761 
10090 1
12352600 18133.1 -15649.8 936 -171.035 -196.901 260.812 
10090.5 1
12352600 18022.6 -15500.2 934 -223.144 302.287 375.726 
10091 1
12352600 17906.6 -15325.6 930.643 -228.884 344.203 413.356 
10091.5 1
12352600 17928.5 -15333.5 941.308 45.0144 -16.1795 47.8338 
10092 1
12352600 17909.7 -15440.5 941.071 -37.0555 -210.554 213.79 
10092.5 1
12352600 17968.3 -15356.4 940.231 117.187 168.231 205.023 
10093 1
12352600 17982.5 -15184.1 934.538 29.2435 356.008 357.207 
10093.5 1
12352600 18013.7 -15204.9 937.286 60.803 -40.4284 73.0169 
10094 1
12352600 18097.6 -15449.1 962.5 167.403 -487.477 515.42 
10094.5 1
12352600 17950.9 -15375.6 957.615 -299.919 150.241 335.445 
10095 1
12352600 17923.9 -15479.9 957 -54.1211 -209.021 215.914 
10095.5 1
12352600 17867 -15398.8 955.308 -112.93 160.854 196.538 
10096 1
12352600 17909.1 -15329.8 951.333 83.9987 137.75 161.341 
10096.5 1
12352600 17976.9 -15071.5 942.692 136.774 520.756 538.418 
10097 1
12352600 17957 -15002.3 943.769 -38.6856 134.429 139.884 
10097.5 1
12352600 17873.3 -15081 944.333 -166.005 -156.136 227.895 
10098 1
12352600 17920.5 -15101.8 943.154 95.789 -42.2139 104.678 
10098.5 1
12352600 18027.6 -15109.7 958.333 214.673 -15.8265 215.256 
10099 1
12352600 18210.8 -15121.6 960.846 367.26 -23.9453 368.04 
10099.5 1
12352600 18242.2 -15072.5 980.833 63.0191 98.8237 117.207 
10100 1
12352600 18317.7 -15056 1010.77 151.354 33.0661 154.924 
10100.5 1
12352600 18330.3 -15169.8 1003.25 24.835 -223.641 225.016 
10101 1
12352600 18207.3 -15296.1 996.333 -251.534 -258.18 360.453 
10101.5 1
12352600 18077.4 -15206.9 985.75 -262.989 180.499 318.972 
10102 1
12352600 18262.3 -15470.8 987.923 363.959 -519.395 634.222 
10102.5 1
12352600 18255.7 -15481 985.692 -12.8955 -19.943 23.7491 
10103 1
12352600 18255.5 -15546.4 979 -0.471921 -133.711 133.712 
10103.5 1
12352600 18304.8 -15584.5 977.769 97.446 -75.4029 123.213 
10104 1
12352600 18109.6 -15524.7 973.083 -386.507 118.558 404.281 
10104.5 1
12352600 17928.8 -15515 968 -363.682 19.45 364.202 
10105 1
12352600 17816.6 -15305.8 963.083 -222.718 415.179 471.144 
10105.5 1
12352600 17789.8 -15214.6 960.583 -54.2088 184.175 191.987 
10106 1
12352600 17753.1 -15185.5 966.538 -73.3462 58.0897 93.5632 
10106.5 1
12352600 17776.8 -15212.5 962.833 46.2187 -52.4544 69.9116 
10107 1
12352600 17840.2 -15290.6 948.5 128.726 -158.706 204.348 
10107.5 1
12352600 17898.8 -15311.3 937.917 119.484 -42.2607 126.738 
10108 1
12352600 17924.7 -15188.8 933.667 51.9785 246.479 251.9 
10108.5 1
12352600 17990.8 -15088 969.25 133.502 203.704 243.553 
10109 1
12352600 17864.8 -15109.6 964.917 -255.061 -43.691 258.776 
10109.5 1
12352600 17834.1 -15293 959.333 -61.089 -365.372 370.444 
10110 1
12352600 17980 -15478.8 955.308 286.111 -364.404 463.303 
10110.5 1
12352600 18029.8 -15536.2 953.5 98.2906 -113.223 149.935 
10111 1
12352600 18079.9 -15609.8 950.083 103.478 -152.032 183.906 
10111.5 1
12352600 18118.3 -15644.5 950.923 74.6907 -67.37 100.585 
10112 1
12352600 18023.7 -15348.6 948.25 -186.669 583.586 612.714 
10112.5 1
12352600 17860.2 -15305.9 945.182 -342.736 89.4638 354.219 
10113 1
12352600 17830.7 -15553.5 950.5 -59.9901 -503.234 506.797 
10113.5 1
12352600 17768.5 -15387.2 953.667 -122.859 328.722 350.931 
10114 1
12352600 17729.6 -15208.2 953 -76.4571 351.67 359.885 
10114.5 1
12352600 17744.3 -15201.2 952.5 29.4411 13.9721 32.5883 
10115 1
12352600 17827.2 -14963.9 939.917 166.332 476.406 504.607 
10115.5 1
12352600 17864.8 -14990.8 932.25 74.5875 -53.3003 91.6745 
10116 1
12352600 17946.7 -15016.1 932.333 167.007 -51.5306 174.776 
10116.5 1
12352600 17985.2 -15026.2 937.692 76.8209 -20.0608 79.397 
10117 1
12352600 17937.5 -15104.3 933.769 -92.427 -151.461 177.435 
10117.5 1
12352600 17947.9 -15116.4 939.083 20.9661 -24.4626 32.2179 
10118 1
12352600 18008.2 -14953.2 946.833 123.971 335.905 358.052 
10118.5 1
12352600 18019.6 -14969.1 950.077 22.5368 -31.3194 38.5852 
10119 1
12352600 17902.8 -14979.4 959.917 -228.253 -20.1948 229.144 
10119.5 1
12352600 17963.9 -14927.7 1004.08 126.639 107.143 165.883 
10120 1
12352600 17996.1 -14883.9 1034.62 63.1832 85.9403 106.667 
10120.5 1
12352600 18051.7 -14881.3 1042.33 111.626 5.20029 111.747 
10121 1
12352600 18147.4 -14942.2 1064.92 190.673 -121.156 225.91 
10121.5 1
12352600 18325.8 -15032.8 1034.83 353.9 -179.92 397.009 
10122 1
12352600 18420.3 -15082.8 1026.42 191.077 -101.01 216.133 
10122.5 1
12352600 18390.2 -15060.8 1024.58 -60.6975 44.4333 75.223 
10123 1
12352600 18484.6 -15126.5 1022.17 188.833 -131.5 230.109 
10123.5 1
12352600 18382.7 -15209.8 1017.58 -202.216 -165.344 261.208 
10124 1
12352600 18368.6 -15247.9 1014.5 -28.1104 -76.0146 81.0458 
10124.5 1
12352600 18379.1 -15411.5 1011.75 21.1694 -329.805 330.484 
10125 1
12352600 18389.8 -15515.9 1011 21.5431 -209.252 210.358 
10125.5 1
12352600 18341.8 -15535.7 1011 -97.9294 -40.224 105.868 
10126 1
12352600 18394.5 -15269.8 1010 103.559 522.241 532.409 
10126.5 1
12352600 18352.8 -15121.6 1000.58 -81.7873 290.711 301.997 
10127 1
12352600 18176.8 -15317.3 989.417 -352.538 -392.285 527.419 
10127.5 1
12352600 17960.1 -15454.8 973.75 -436.117 -276.66 516.467 
10128 1
12352600 17803.8 -15394 965.417 -312.667 121.667 335.504 
10128.5 1
12352600 17849.9 -15199.8 955.333 92.7041 389.893 400.762 
10129 1
12352600 17916.8 -15437.8 948.417 132.771 -472.222 490.532 
10129.5 1
12352600 17942.3 -15471.7 950.833 51.5152 -68.3502 85.5895 
10130 1
12352600 17892 -15254.3 945.333 -100.667 434.667 446.171 
10130.5 1
12352600 17874.2 -15195.6 937.333 -35.9312 118.927 124.237 
10131 1
12352600 17879.9 -15226.2 953 11.4017 -61.7036 62.7481 
10131.5 1
12352600 17789.8 -15209.5 964.833 -178.195 33.1028 181.244 
10132 1
12352600 17716.7 -15409.3 961.75 -144.433 -394.928 420.51 
10132.5 1
12352600 17731.1 -15287.1 946.75 28.7758 244.012 245.703 
10133 1
12352600 17744.2 -15269.2 943.167 26.4923 36.0496 44.7372 
10133.5 1
12352600 17764.3 -15207.8 953.333 40.4091 123.407 129.855 
10134 1
12352600 17826.2 -15119.8 952.333 124.331 176.874 216.2 
10134.5 1
12352600 18059.3 -15020.8 946.333 469.926 199.429 510.492 
10135 1
12352600 18252.1 -15014.8 961 394.172 12.2699 394.363 
10135.5 1
12352600 18255.3 -14964.8 985.462 6.21264 96.4626 96.6625 
10136 1
12352600 18160.8 -15075.1 983.667 -183.445 -214.202 282.019 
10136.5 1
12352600 17872.6 -15291.9 984.667 -590.676 -444.331 739.14 
10137 1
12352600 17970 -15468.6 985 197.2 -357.625 408.391 
10137.5 1
12352600 18033.1 -15570.2 984.833 127.958 -206.22 242.693 
10138 1
12352600 17976.6 -15502.8 978.75 -113.454 135.375 176.63 
10138.5 1
12352600 18003.4 -15455.8 975.5 53.4529 93.6255 107.81 
10139 1
12352600 17957.9 -15450.5 967.615 -88.6815 10.4713 89.2975 
10139.5 1
12352600 17956.1 -15532.2 961.25 -3.63586 -161.637 161.678 
10140 1
12352600 17934.5 -15425.2 959.583 -44.2281 219.433 223.846 
10140.5 1
12352600 17983.5 -15193.4 956.846 98.8679 467.303 477.647 
10141 1
12352600 18128.3 -15057.5 946.538 282.752 265.475 387.848 
10141.5 1
12352600 18218.8 -15045.9 937.615 182.015 23.2162 183.49 
10142 1
12352600 18200 -15055.3 930.143 -37.6137 -18.7628 42.0337 
10142.5 1
12352600 18285.7 -15145.6 925.846 170.362 -179.582 247.534 
10143 1
12352600 18301 -15200.4 932.846 30.8623 -110.422 114.654 
10143.5 1
12352600 18280.8 -15202.2 953.154 -41.4565 -3.62547 41.6147 
10144 1
12352600 18308.4 -15128.9 963.385 54.2542 143.872 153.762 
10144.5 1
12352600 18279.2 -15073.7 953.083 -58.6706 110.957 125.513 
10145 1
12352600 18199.5 -14946.2 945.769 -158.939 254.517 300.067 
10145.5 1
12352600 18273.8 -14911.8 1011.17 145.228 67.1634 160.007 
10146 1
12352600 18297.4 -14976.2 993.75 48.103 -130.759 139.326 
10146.5 1
12352600 18248.8 -14944.2 981.538 -95.2005 62.4969 113.881 
10147 1
12352600 18176.9 -14913.8 965.846 -142.835 60.5597 155.143 
10147.5 1
12352600 18207.9 -15048.1 951.5 62.6374 -271.462 278.595 
10148 1
12352600 18364.1 -15194.4 950.786 320.622 -300.381 439.349 
10148.5 1
12352600 18328.1 -15150.4 943.133 -71.0239 87.013 112.319 
10149 1
12352600 18436.5 -15274.1 947.4 213.675 -243.918 324.274 
10149.5 1
12352600 18428.9 -15320.9 947.308 -15.2704 -94.851 96.0724 
10150 1
12352600 18431 -15307.4 946 4.15385 27.0769 27.3937 
10150.5 1
12352600 18372.2 -15276.6 948.583 -117.265 61.4796 132.404 
10151 1
12352600 18264 -15126.5 949.846 -215.209 298.3 367.828 
10151.5 1
12352600 18052.2 -15058.4 944.75 -427.946 137.62 449.53 
10152 1
12352600 17933.4 -15125.2 937.25 -247.396 -139.236 283.886 
10152.5 1
12352600 17784.4 -15274.1 936 -291.648 -291.246 412.169 
10153 1
12352600 17694.7 -15220.8 942.357 -176.516 104.904 205.336 
10153.5 1
12352600 17778.9 -15267.1 940.462 168.418 -92.5824 192.187 
10154 1
12352600 17818.4 -15078.6 933.385 80.8638 386.192 394.567 
10154.5 1
12352600 18032.5 -15066.9 932.846 430.028 23.4785 430.668 
10155 1
12352600 18069.6 -14971.2 967.308 73.8584 190.622 204.431 
10155.5 1
12352600 18035.7 -14852.5 953.308 -65.9982 231.069 240.309 
10156 1
12352600 18033.4 -14858.9 987.75 -4.52414 -12.8333 13.6074 
10156.5 1
12352600 18061.4 -14874.8 992.333 57.377 -32.6161 65.9995 
10157 1
12352600 17897.3 -15060.5 972.923 -326.91 -369.931 493.679 
10157.5 1
12352600 17813.3 -15313.9 965.917 -165.304 -498.776 525.455 
10158 1
12352600 17850 -15439 962.333 75.1366 -256.318 267.104 
10158.5 1
12352600 17772.5 -15333.2 954.077 -153.238 209.03 259.182 
10159 1
12352600 17740.3 -15236 948.167 -63.3692 191.777 201.975 
10159.5 1
12352600 17800.8 -15166.8 946.667 125.346 143.499 190.535 
10160 1
12352600 17901.5 -15043.1 948.308 196.469 241.241 311.122 
10160.5 1
12352600 17960.3 -14963.4 944.583 113.944 154.38 191.876 
10161 1
12352600 18117.1 -14894.5 955.833 319.898 140.646 349.451 
10161.5 1
12352600 18215 -14942.8 947.333 201.475 -99.4513 224.683 
10162 1
12352600 18207.3 -14922.5 941.154 -15.2022 40.2605 43.035 
10162.5 1
12352600 18218.8 -14941.8 934.917 22.8389 -38.4999 44.7645 
10163 1
12352600 18033.9 -15325.3 926.154 -365.271 -758.019 841.437 
10163.5 1
12352600 18057.7 -15422.5 925.75 47.6779 -195.165 200.905 
10164 1
12352600 18112.5 -15513.8 930 112.515 -187.411 218.592 
10164.5 1
12352600 18201.2 -15596.5 929.385 176.48 -164.398 241.188 
10165 1
12352600 18209 -15459.8 936.538 15.2938 269.079 269.514 
10165.5 1
12352600 18156.3 -15500.4 935.5 -105.333 -81.2949 133.056 
10166 1
12352600 17987.7 -15483.8 935.75 -342.123 33.6376 343.773 
10166.5 1
12352600 17930.2 -15471.9 930.917 -115.23 23.8811 117.679 
10167 1
12352600 17877.4 -15421.8 929 -103.431 98.366 142.737 
10167.5 1
12352600 17920.7 -15320.8 936.167 87.7282 204.868 222.861 
10168 1
12352600 17956.3 -15486.6 940.846 70.1595 -326.507 333.96 
10168.5 1
12352600 18078.7 -15692.2 939.417 240.864 -404.629 470.893 
10169 1
12352600 18003.6 -15685.9 939 -151.684 12.6263 152.208 
10169.5 1
12352600 17921.1 -15659.6 939 -167.343 53.4145 175.661 
10170 1
12352600 17837.6 -15599.7 937.583 -169.028 121.289 208.042 
10170.5 1
12352600 17767.8 -15359.6 935.333 -139.5 480.167 500.02 
10171 1
12352600 17771.5 -15131.8 930.692 7.10021 445.82 445.877 
10171.5 1
12352600 17778.6 -15227.6 931.273 14.4073 -192.504 193.043 
10172 1
12352600 18050.2 -15147 927.923 546.468 162.246 570.044 
10172.5 1
12352600 18173.6 -15005.2 938.583 236.761 272.073 360.665 
10173 1
12352600 18229.8 -14965.2 935.333 113.928 81.1359 139.867 
10173.5 1
12352600 18282.4 -15018.2 930.833 104.914 -105.412 148.723 
10174 1
12352600 18284.9 -15123.8 914.083 5.0813 -214.77 214.83 
10174.5 1
12352600 18373.9 -15230.2 912.083 180.162 -215.418 280.826 
10175 1
12352600 18510.8 -15341.3 911 274.215 -222.612 353.2 
10175.5 1
12352600 18406.9 -15393.8 913.083 -211.905 -106.973 237.375 
10176 1
12352600 18309.8 -15402.1 916.692 -188.636 -16.1688 189.327 
10176.5 1
12352600 18301.6 -15430.8 918.417 -16.2097 -56.7784 59.0469 
10177 1
12352600 18262.7 -15451.2 918.75 -80.2405 -42.0962 90.6126 
10177.5 1
12352600 18092.2 -15545.8 916.692 -339.514 -188.605 388.383 
10178 1
12352600 17943 -15525 915.667 -292.609 40.8748 295.45 
10178.5 1
12352600 17817.6 -15562.8 915.583 -258.591 -78.0069 270.101 
10179 1
12352600 17822.1 -15651.5 916 9.22131 -181.694 181.928 
10179.5 1
12352600 17823.5 -15535.9 915.846 2.83099 224.858 224.876 
10180 1
12352600 17910.8 -15524.8 917.25 173.383 22.0472 174.779 
10180.5 1
12352600 17964.8 -15482.9 926.75 109.925 85.1965 139.076 
10181 1
12352600 17895.6 -15547.4 926.538 -138.436 -128.936 189.18 
10181.5 1
12352600 17972.3 -15545.1 925.167 152.218 4.56604 152.287 
10182 1
12352600 18044.5 -15589.3 923.167 146.086 -89.5749 171.362 
10182.5 1
12352600 17996.7 -15509 923.917 -96.633 162.29 188.88 
10183 1
12352600 17960.7 -15543 928.385 -70.8157 -66.9291 97.439 
10183.5 1
12352600 17956.2 -15579.4 926.909 -8.80955 -71.0227 71.567 
10184 1
12352600 17896.2 -15496.5 926 -121.982 168.422 207.956 
10184.5 1
12352600 17899.7 -15558.1 926 7.2077 -124.678 124.886 
10185 1
12352600 18043 -15600.5 926 282.589 -83.6471 294.709 
10185.5 1
12352600 18028.1 -15486.3 926 -29.8182 228.455 230.392 
10186 1
12352600 17995.5 -15097.3 962.667 -65.0517 776.326 779.047 
10186.5 1
12352600 18102.7 -14998.9 1015.17 209.31 192.22 284.182 
10187 1
12352600 18258.7 -15008 1056.64 313.375 -18.2396 313.905 
10187.5 1
12352600 18138.8 -15008.2 1032.5 -251.878 -0.35014 251.878 
10188 1
12352600 18080.4 -14990.6 1123.15 -114.158 34.2798 119.193 
10188.5 1
12352600 18115.8 -15040.7 1141.17 69.7809 -98.5261 120.734 
10189 1
12352600 18191.3 -15067.8 1123.08 154.082 -55.4422 163.753 
10189.5 1
12352600 18224.5 -15033.8 1114.33 67.4119 69.1057 96.54 
10190 1
12352600 18119.7 -15193.1 1087.15 -206.314 -313.472 375.273 
10190.5 1
12352600 18080.7 -15414.3 1069.25 -75.7779 -429.624 436.256 
10191 1
12352600 18038.2 -15459.9 1058.08 -87.2771 -93.7929 128.119 
10191.5 1
12352600 17968.3 -15470.6 1051.25 -142.687 -21.7687 144.338 
10192 1
12352600 17902.3 -15400.7 1042 -131.474 139.276 191.529 
10192.5 1
12352600 17835.4 -15356.1 1040.67 -131.209 87.4183 157.664 
10193 1
12352600 17837.9 -15380.9 1038.58 5.04032 -50.0672 50.3203 
10193.5 1
12352600 17897.6 -15497.1 1033.83 119.095 -231.87 260.667 
10194 1
12352600 17940.6 -15552.9 1029.25 84.3137 -109.477 138.181 
10194.5 1
12352600 17877.8 -15443.2 1018.42 -123.524 215.879 248.721 
10195 1
12352600 17909.5 -15190.2 998.667 63.9731 511.279 515.266 
10195.5 1
12352600 17988.3 -15041.2 998.083 157.039 296.813 335.796 
10196 1
12352600 18115.6 -14967.7 983.583 250.986 144.97 289.846 
10196.5 1
12352600 18203 -15106.4 977.636 179.5 -284.799 336.646 
10197 1
12352600 18137.9 -15231.2 959.75 -132.015 -253.319 285.655 
10197.5 1
12352600 18183.8 -15457.4 952.417 89.1586 -439.159 448.118 
10198 1
12352600 18238.2 -15435.5 952.75 107.756 43.3993 116.167 
10198.5 1
12352600 18309.9 -15267.1 950 143.333 336.833 366.062 
10199 1
12352600 18353.8 -15232.5 948.917 88.7314 70.0067 113.023 
10199.5 1
12352600 18215.1 -15213.8 949 -278.46 37.4575 280.968 
10200 1
12352600 18033.9 -15214.4 942.333 -361.597 -1.13875 361.599 
10200.5 1
12352600 17877.8 -15184.8 931.615 -314.025 59.498 319.612 
10201 1
12352600 17929.1 -15169.2 947.167 102.68 31.4218 107.38 
10201.5 1
12352600 17892 -15233.9 945.385 -76.4605 -133.518 153.861 
10202 1
12352600 17794.1 -15262.8 941.154 -191.63 -56.6009 199.814 
10202.5 1
12352600 17766.2 -15169.7 946.538 -55.1839 184.099 192.191 
10203 1
12352600 17824.5 -15186.3 947.462 116.073 -33.0326 120.682 
10203.5 1
12352600 17844.8 -15320 953.769 40.5343 -266.851 269.912 
10204 1
12352600 17796.5 -15265.2 959.667 -97.669 110.606 147.557 
10204.5 1
12352600 17767.1 -15386.5 958.333 -60.2801 -248.463 255.671 
10205 1
12352600 17847.2 -15331.8 953.462 160.939 109.901 194.883 
10205.5 1
12352600 17838.5 -15381.1 952.538 -16.8783 -95.7431 97.2194 
10206 1
12352600 17875.2 -15319.2 958.077 72.0775 121.896 141.611 
10206.5 1
12352600 17894.9 -15227.2 959.692 38.6873 180.039 184.149 
10207 1
12352600 18005.7 -15166.6 1068.15 226.06 123.548 257.618 
10207.5 1
12352600 17860.2 -15200.3 1041.62 -295.054 -68.3414 302.865 
10208 1
12352600 17838.2 -15337.4 1027.69 -44.2423 -274.703 278.243 
10208.5 1
12352600 17833.9 -15381.3 1017.64 -8.80472 -89.9613 90.3911 
10209 1
12352600 17904.2 -15384.6 1004.81 138.842 -6.46309 138.992 
10209.5 1
12352600 17931.7 -15357.8 985.267 53.6784 52.2705 74.9238 
10210 1
12352600 17933.5 -15448.7 977.933 3.48759 -182.964 182.998 
10210.5 1
12352600 17929.7 -15575.4 977.857 -7.56528 -255.29 255.402 
10211 1
12352600 18037.7 -15718.4 977 213.861 -283.168 354.853 
10211.5 1
12352600 18078.9 -15779.9 977 83.4541 -124.746 150.088 
10212 1
12352600 18058 -15695.7 977 -43.1825 174.209 179.481 
10212.5 1
12352600 18123.8 -15632.6 977 130.527 125.142 180.825 
10213 1
12352600 18036.3 -15319.8 977 -171.14 612.152 635.625 
10213.5 1
12352600 17988.3 -15180.1 977 -98.6604 286.985 303.471 
10214 1
12352600 17856.9 -15213.6 974 -254.568 -65.0609 262.751 
10214.5 1
12352600 17754.2 -15279.2 958.231 -200.582 -127.951 237.917 
10215 1
12352600 17797.9 -15366.3 954.583 88.9733 -177.555 198.6 
10215.5 1
12352600 17847.5 -15456.1 952.077 102.95 -186.19 212.757 
10216 1
12352600 17927.5 -15510.2 958.538 159.209 -107.876 192.315 
10216.5 1
12352600 17865.4 -15333.9 971.538 -120.772 343.011 363.652 
10217 1
12352600 17881.8 -15301.7 1041.58 33.5004 65.6953 73.7439 
10217.5 1
12352600 17841.5 -15246.9 1036.62 -82.741 112.41 139.578 
10218 1
12352600 17825 -15176.1 1025.46 -32.556 139.461 143.21 
10218.5 1
12352600 17854 -15136.1 1023.69 56.8627 78.4314 96.8754 
10219 1
12352600 17911.3 -15350.2 1019.25 115.825 -432.673 447.908 
10219.5 1
12352600 17898.6 -15444 1019 -25.9021 -190.937 192.686 
10220 1
12352600 17942.2 -15376.9 1016.15 85.7056 132.041 157.418 
10220.5 1
12352600 17952.8 -15512.8 1013.46 20.7737 -265.844 266.654 
10221 1
12352600 17926.2 -15641.6 1013 -54.402 -263.424 268.982 
10221.5 1
12352600 17825.7 -15343.2 1017.46 -203.389 603.953 637.28 
10222 1
12352600 18122.5 -15605 1008.38 574.171 -506.323 765.529 
10222.5 1
12352600 18094.1 -15635.3 1004.15 -56.2481 -59.8966 82.1672 
10223 1
12352600 17914.6 -15536.6 1000.83 -366.313 201.478 418.066 
10223.5 1
12352600 17928.5 -15478.1 990.308 28.5966 119.89 123.253 
10224 1
12352600 17880 -15354.5 976.615 -94.4328 240.497 258.372 
10224.5 1
12352600 17826.8 -15347.2 967.833 -105.072 14.4167 106.057 
10225 1
12352600 17836 -15455.8 963.167 19.0972 -226.215 227.02 
10225.5 1
12352600 17933.3 -15753.4 958.462 194.227 -594.081 625.025 
10226 1
12352600 17890 -15593.5 955.167 -86.4425 319.131 330.631 
10226.5 1
12352600 17952.6 -15149.9 956 123.502 874.905 883.579 
10227 1
12352600 18082.4 -15006 1027.58 254.512 282.202 380.019 
10227.5 1
12352600 18108.9 -14995.9 1048.58 53.4274 20.3293 57.1644 
10228 1
12352600 18099.6 -15078.6 1042.75 -19.3237 -171.153 172.24 
10228.5 1
12352600 18127.8 -15015.2 1027.69 55.8137 125.603 137.445 
10229 1
12352600 18160.1 -14988 1016.17 64.4992 54.1993 84.2479 
10229.5 1
12352600 18044.3 -15029.2 994.167 -238.66 -85.0515 253.362 
10230 1
12352600 17914.3 -15041.1 974.154 -255.453 -23.2356 256.508 
10230.5 1
12352600 17753 -15117.5 1027.92 -318.161 -150.736 352.062 
10231 1
12352600 17811.5 -15257.5 1083.77 116.457 -278.961 302.294 
10231.5 1
12352600 17923.5 -15392.9 1076.42 222.74 -269.142 349.357 
10232 1
12352600 17892.6 -15383.8 1068.92 -61.0368 18.0779 63.6577 
10232.5 1
12352600 17864.7 -15452.4 1060.33 -56.1219 -137.846 148.833 
10233 1
12352600 17905.3 -15451.2 1058.08 82.7719 2.41527 82.8072 
10233.5 1
12352600 17907.4 -15264 1045.25 4.20953 373.714 373.738 
10234 1
12352600 17824.8 -15288.8 1036.31 -164.483 -49.4943 171.768 
10234.5 1
12352600 17810.2 -15304 1020.75 -29.5957 -30.5521 42.5363 
10235 1
12352600 17783.7 -15270.6 1007.85 -52.6329 66.371 84.7073 
10235.5 1
12352600 17778.2 -15220.6 1002.75 -10.9419 99.0734 99.6758 
10236 1
12352600 17824.4 -15069.5 992.154 93.1813 304.526 318.463 
10236.5 1
12352600 17825.9 -14999.3 976.538 3.02252 137.978 138.011 
10237 1
12352600 17749.7 -15100.4 970.667 -154.053 -204.261 255.841 
10237.5 1
12352600 17705.9 -15038.1 962.385 -88.1927 125.685 153.54 
10238 1
12352600 17801.6 -15019.5 955.5 192.863 37.4535 196.466 
10238.5 1
12352600 17808.7 -14989.9 951.462 13.9392 57.994 59.6456 
10239 1
12352600 17846.3 -15033.2 1013.67 75.5844 -87.0019 115.249 
10239.5 1
12352600 18056.9 -15123.7 976.462 414.547 -178.036 451.161 
10240 1
12352600 17908.1 -15335.4 1003.67 -300.08 -426.864 521.786 
10240.5 1
12352600 17919.3 -15485.8 943.25 23.2919 -311.422 312.291 
10241 1
12352600 17949.3 -15240.4 940.231 58.5437 479.392 482.953 
10241.5 1
12352600 17981.7 -15196.4 940.692 62.2781 84.6154 105.063 
10242 1
12352600 17999.8 -15101.7 930.417 37.5591 196.103 199.668 
10242.5 1
12352600 17934.2 -15000.8 932.846 -133.883 205.756 245.48 
10243 1
12352600 17926.8 -14957.8 926.769 -14.6881 84.7971 86.0598 
10243.5 1
12352600 18002.2 -14985.8 925.583 150.795 -56.1282 160.902 
10244 1
12352600 17940.4 -14988.2 943.231 -123.317 -4.7853 123.41 
10244.5 1
12352600 17849.8 -15075.9 948.333 -180.907 -175.022 251.714 
10245 1
12352600 17767.2 -15307.6 962.846 -164.207 -460.634 489.027 
10245.5 1
12352600 17888.6 -15394.3 975.417 239.034 -170.705 293.73 
10246 1
12352600 18188.2 -15454.8 976.833 625.435 -126.305 638.061 
10246.5 1
12352600 18256.3 -15461.1 975.692 134.4 -12.3148 134.963 
10247 1
12352600 18238.9 -15507.7 970.833 -34.2343 -91.7121 97.8933 
10247.5 1
12352600 17939.8 -15474.5 969.583 -618.113 68.5262 621.9 
10248 1
12352600 17888.9 -15327.3 967.462 -102.474 296.759 313.953 
10248.5 1
12352600 17922.2 -15242.2 965.308 64.9038 166.316 178.532 
10249 1
12352600 17999.5 -15129.4 960.667 155.314 226.38 274.536 
10249.5 1
12352600 17993.1 -14975.8 951.846 -12.795 305.917 306.185 
10250 1
12352600 17925.7 -14968.6 947.25 -135.091 14.5548 135.873 
10250.5 1
12352600 17970 -15135.8 946.846 88.3134 -333.04 344.55 
10251 1
12352600 17909.4 -15348.2 960.417 -118.791 -416.629 433.233 
10251.5 1
12352600 17839.8 -15395.3 961.667 -144.664 -97.8863 174.669 
10252 1
12352600 17876.3 -15416 958.75 74.187 -42.0054 85.2535 
10252.5 1
12352600 17984.8 -15555.7 955.25 217.435 -279.893 354.426 
10253 1
12352600 18048.4 -15601.2 955 124.124 -88.8421 152.642 
10253.5 1
12352600 17997.8 -15556.7 953.333 -99.9037 87.9193 133.081 
10254 1
12352600 17891.4 -15374.9 948.417 -216.735 370.163 428.946 
10254.5 1
12352600 17844.8 -15225.2 945.231 -91.8551 295.238 309.198 
10255 1
12352600 17812.8 -15167.9 1028.08 -62.7702 112.381 128.723 
10255.5 1
12352600 18269.8 -15294.2 1060.17 934.39 -258.18 969.403 
10256 1
12352600 18472.5 -15293.3 1051.92 403.158 1.7077 403.162 
10256.5 1
12352600 18399.8 -15229 1050.33 -144.422 127.595 192.712 
10257 1
12352600 18376.1 -15169.2 1046.25 -49.3056 124.479 133.888 
10257.5 1
12352600 18345.2 -15133.8 1040.15 -60.7652 69.7068 92.474 
10258 1
12352600 18277.4 -15051.2 1035.83 -131.784 160.543 207.705 
10258.5 1
12352600 18212.3 -14990.2 1028.25 -129.907 121.923 178.16 
10259 1
12352600 18284.3 -14969.2 1018.17 147.239 42.9448 153.374 
10259.5 1
12352600 18351.2 -14982.5 1010.69 132.997 -26.5841 135.628 
10260 1
12352600 18332.8 -14965.7 1001.58 -37.11 33.8791 50.2488 
10260.5 1
12352600 18277.3 -14976.5 996.923 -110.443 -21.657 112.546 
10261 1
12352600 18267.5 -14926.2 990.385 -19.3068 99.4223 101.28 
10261.5 1
12352600 18169.5 -14947 978.615 -196.154 -41.5385 200.504 
10262 1
12352600 18006.4 -15060.2 964 -329.448 -228.749 401.076 
10262.5 1
12352600 17981.3 -15237 960.462 -51.5986 -363.723 367.364 
10263 1
12352600 18009.9 -15422.3 976.857 55.9793 -363.305 367.593 
10263.5 1
12352600 18029.8 -15555.8 976.846 38.5893 -258.838 261.699 
10264 1
12352600 18124 -15467.8 972.417 195.5 182.772 267.63 
10264.5 1
12352600 18187.8 -15250.4 970.231 133.013 452.845 471.975 
10265 1
12352600 18241.8 -15124.1 1040.54 104.247 243.837 265.187 
10265.5 1
12352600 18185.9 -14913.5 1073.69 -108.378 408.02 422.169 
10266 1
12352600 18158.5 -14888.8 1061.08 -56.1948 50.6253 75.6358 
10266.5 1
12352600 18059.8 -14838.8 1049.38 -198.899 100.936 223.044 
10267 1
12352600 17946.2 -15102.1 1003.21 -222.808 -516.279 562.305 
10267.5 1
12352600 18006.9 -15423.3 964.357 119.989 -634.811 646.051 
10268 1
12352600 18027.4 -15478.7 919.333 41.6933 -112.792 120.251 
10268.5 1
12352600 18142.4 -15518.2 961.733 232.323 -79.8653 245.668 
10269 1
12352600 18124.2 -15585.1 970.533 -36.7677 -135.219 140.129 
10269.5 1
12352600 18054.4 -15204.3 964.467 -141.01 769.428 782.242 
10270 1
12352600 18090.1 -15159.3 963.733 71.9086 90.7258 115.767 
10270.5 1
12352600 18111.2 -15123.9 957 42.1823 70.6587 82.2921 
10271 1
12352600 18193.2 -15136.8 954.75 159.82 -25.1137 161.781 
10271.5 1
12352600 18089.1 -15022.5 940.6 -203.231 223.21 301.87 
10272 1
12352600 18122.6 -14946.9 946.571 69.2346 156.07 170.738 
10272.5 1
12352600 18199.2 -14934.6 958.929 157.231 25.374 159.265 
10273 1
12352600 18236.6 -14897.1 968.857 74.1213 74.263 104.924 
10273.5 1
12352600 18293.1 -14918.5 962.571 109.211 -41.23 116.735 
10274 1
12352600 18276.3 -15002.1 970.615 -34.0793 -169.184 172.582 
10274.5 1
12352600 18081.4 -15141.9 956.786 -400.162 -287.17 492.541 
10275 1
12352600 17831.8 -15204.2 936.714 -484.743 -120.943 499.603 
10275.5 1
12352600 17827.9 -15184.3 935.231 -7.8191 40.2967 41.0483 
10276 1
12352600 17866.8 -15354.5 938.571 77.881 -341.067 349.846 
10276.5 1
12352600 17894.2 -15426.8 938.923 55.0667 -145.566 155.633 
10277 1
12352600 17822.6 -15481.6 937.143 -140.77 -107.868 177.346 
10277.5 1
12352600 17875.3 -15312.4 936.538 102.262 328.657 344.199 
10278 1
12352600 17969.4 -15149.9 933.385 191.603 330.879 382.351 
10278.5 1
12352600 17897.5 -15325.7 932.231 -145.144 -355.089 383.608 
10279 1
12352600 17823.5 -15482.8 932.769 -148 -314.154 347.27 
10279.5 1
12352600 17847.2 -15447.8 932.154 46.5468 68.7623 83.0353 
10280 1
12352600 17916.2 -15263.3 931.538 137.297 367.453 392.266 
10280.5 1
12352600 17951.7 -15125.7 929.25 71.8883 278.626 287.75 
10281 1
12352600 17915.5 -15129.9 927.154 -73.4313 -8.65124 73.9392 
10281.5 1
12352600 17875.8 -15246.5 925.692 -78.1321 -229.107 242.063 
10282 1
12352600 17903.3 -15112.2 926.25 56.4838 275.181 280.918 
10282.5 1
12352600 17905.2 -15063.5 932.231 3.84096 98.7621 98.8367 
10283 1
12352600 17973.7 -15023 911.692 134.238 79.3363 155.93 
10283.5 1
12352600 17835.2 -15112.7 921.333 -272.524 -176.509 324.692 
10284 1
12352600 17775.9 -15227.1 919.917 -120.842 -233.028 262.497 
10284.5 1
12352600 17927.7 -15211.2 915.385 301.741 31.516 303.382 
10285 1
12352600 17849.7 -15229.5 927.833 -155.43 -36.3929 159.633 
10285.5 1
12352600 17880.9 -15382.4 925.462 63.017 -308.235 314.611 
10286 1
12352600 17983.4 -15538.2 925.917 204.987 -311.564 372.95 
10286.5 1
12352600 17942.9 -15511.8 924.077 -81.3124 53.0069 97.0641 
10287 1
12352600 17875.2 -15611.5 921.692 -131.591 -193.727 234.193 
10287.5 1
12352600 17843.6 -15594.4 923.583 -64.1677 34.8004 72.997 
10288 1
12352600 17859.6 -15445.3 926.692 32.7854 304.926 306.684 
10288.5 1
12352600 17893.3 -15151.2 937.846 65.1689 568.963 572.683 
10289 1
12352600 17985.5 -15007.2 952.333 187.764 293.083 348.071 
10289.5 1
12352600 17976.6 -14996.7 964.077 -18.1689 21.5904 28.218 
10290 1
12352600 17879.8 -15268.8 965.846 -189.002 -531.4 564.011 
10290.5 1
12352600 17909.5 -15462.7 961.25 59.4265 -388.572 393.09 
10291 1
12352600 18082.8 -15547.6 954.538 357.994 -175.514 398.704 
10291.5 1
12352600 18027.2 -15494.8 960 -110.634 105.118 152.61 
10292 1
12352600 17977.8 -15511.1 961.692 -97.9436 -32.1401 103.082 
10292.5 1
12352600 18000.2 -15540 959.769 43.6146 -56.1613 71.1079 
10293 1
12352600 17954 -15549.2 957.5 -93.7744 -18.5936 95.6 
10293.5 1
12352600 17852.8 -15332.7 952.846 -205.336 439.096 484.735 
10294 1
12352600 17851.5 -15256.5 950.692 -2.35779 146.036 146.055 
10294.5 1
12352600 17873.4 -15170.1 944.231 43.7799 173.115 178.566 
10295 1
12352600 17840.4 -15357.8 952.917 -67.8353 -386.159 392.072 
10295.5 1
12352600 17877.8 -15519.8 952.615 76.6998 -332.164 340.905 
10296 1
12352600 17974.5 -15536.7 951.077 193.231 -33.6923 196.146 
10296.5 1
12352600 18030.2 -15515.5 942.538 111.094 42.1391 118.818 
10297 1
12352600 17945.8 -15324.2 937.692 -169.447 384.152 419.863 
10297.5 1
12352600 17858.9 -15329 946.846 -174.544 -9.57677 174.807 
10298 1
12352600 17806.3 -15192.1 946.231 -103.778 270.065 289.318 
10298.5 1
12352600 17796.5 -15080.3 942.692 -19.4588 220.888 221.743 
10299 1
12352600 17939.5 -15015.2 938.769 283.321 128.865 311.25 
10299.5 1
12352600 17981.5 -14987.3 968.692 81.5534 54.2196 97.9322 
10300 1
12352600 18032.5 -14952.5 968.833 104.216 71.1814 126.205 
10300.5 1
12352600 18096.2 -14876.1 940.231 131.789 158.226 205.921 
10301 1
12352600 18145.8 -14878.4 943.154 97.6273 -4.53378 97.7325 
10301.5 1
12352600 17995.5 -15080.3 936.308 -305.66 -410.413 511.729 
10302 1
12352600 17875.2 -15368.6 929.846 -243.382 -583.619 632.334 
10302.5 1
12352600 18018.2 -15442 932.538 283.73 -145.604 318.91 
10303 1
12352600 18091.4 -15495.8 938.923 146.016 -107.324 181.215 
10303.5 1
12352600 18013.7 -15269.7 938.154 -154.151 448.565 474.314 
10304 1
12352600 17948 -15468.8 929.846 -128.055 -388.064 408.646 
10304.5 1
12352600 17930.2 -15571.6 928.583 -35.2437 -203.19 206.224 
10305 1
12352600 17911.9 -15661.2 928.417 -37.2449 -182.823 186.578 
10305.5 1
12352600 17882.9 -15550.8 928.538 -58.4548 222.42 229.973 
10306 1
12352600 18005.4 -15421.4 929.692 240.592 254.345 350.109 
10306.5 1
12352600 18139.2 -15099.8 932.769 265.943 639.394 692.496 
10307 1
12352600 18176.2 -15097.5 960.077 74.7475 4.662 74.8927 
10307.5 1
12352600 17906.2 -15404.2 954.385 -536.626 -609.726 812.24 
10308 1
12352600 17911.8 -15443.8 952.846 11.303 -81.0047 81.7895 
10308.5 1
12352600 18167.4 -15271.5 943.692 518.49 349.665 625.377 
10309 1
12352600 18229.3 -15174.5 937.923 126.116 197.399 234.247 
10309.5 1
12352600 18223.4 -15074.2 934.714 -11.5995 195.564 195.907 
10310 1
12352600 18105.5 -14977.5 934.615 -232.536 190.682 300.72 
10310.5 1
12352600 18040.8 -14979.2 925.308 -127.951 -3.19878 127.991 
10311 1
12352600 17918.8 -15331.7 952.385 -244 -705.077 746.103 
10311.5 1
12352600 17951.1 -15439.7 958.923 64.8506 -217.304 226.774 
10312 1
12352600 17908 -15532.1 956 -86.4998 -185.511 204.687 
10312.5 1
12352600 17985.5 -15497.9 944.615 154.923 68.3077 169.314 
10313 1
12352600 18010.6 -15511.2 944.615 50.3077 -26.6154 56.9143 
10313.5 1
12352600 18044.2 -15567.8 945 67.8117 -114.118 132.745 
10314 1
12352600 18060.3 -15663.8 944.231 32.3744 -193.574 196.263 
10314.5 1
12352600 17889.8 -15576.2 942.231 -333.083 171.124 374.47 
10315 1
12352600 17878.6 -15609.3 941.25 -22.8284 -67.5563 71.3091 
10315.5 1
12352600 17767.2 -15434.8 940 -222.414 348.278 413.238 
10316 1
12352600 17782.8 -15214.9 940 31.4218 440.74 441.859 
10316.5 1
12352600 17907.5 -15052.5 942.385 252.796 329.524 415.321 
10317 1
12352600 18126.9 -15032.8 954.154 429.475 38.3863 431.187 
10317.5 1
12352600 18144 -15042.2 972.167 34.1538 -18.641 38.9098 
10318 1
12352600 17943.3 -15151.1 962.385 -396.625 -215.238 451.263 
10318.5 1
12352600 17902.2 -15296.8 953.5 -82.2799 -292.097 303.464 
10319 1
12352600 17940.3 -15410.1 952.385 77.0399 -229.238 241.837 
10319.5 1
12352600 17972.2 -15411.7 950.417 64.1412 -3.19226 64.2206 
10320 1
12352600 17982.6 -15438.7 944.385 20.814 -54.2684 58.123 
10320.5 1
12352600 17968.6 -15531.6 943.231 -27.5049 -182.56 184.62 
10321 1
12352600 17902.4 -15513.2 943 -132.197 36.6958 137.196 
10321.5 1
12352600 17890.2 -15291.2 940.538 -24.7086 448.485 449.165 
10322 1
12352600 17822.4 -15257.7 939.077 -135.538 67.0769 151.228 
10322.5 1
12352600 17881 -15308.4 939.143 118.415 -102.353 156.519 
10323 1
12352600 17987.3 -15526.6 936.214 210.051 -431.254 479.688 
10323.5 1
12352600 17989 -15576.6 942.538 3.43544 -100.288 100.347 
10324 1
12352600 17886.4 -15564.6 946.077 -206.47 24.1449 207.877 
10324.5 1
12352600 17875.1 -15634 945 -22.1286 -135.782 137.573 
10325 1
12352600 17896.1 -15659.2 945.083 42.696 -51.3211 66.7593 
10325.5 1
12352600 18022.6 -15305.6 939.846 250.063 698.883 742.273 
10326 1
12352600 18019.6 -14971.6 927.538 -6 668 668.027 
10326.5 1
12352600 17995.5 -15027.4 1096.57 -48.5219 -112.3 122.334 
10327 1
12352600 17891.3 -15318.4 1067.4 -207.091 -578.472 614.424 
10327.5 1
12352600 17923.8 -15409.7 1051 65.0635 -183.033 194.253 
10328 1
12352600 17911.9 -15314.1 1032.07 -23.9731 193.131 194.613 
10328.5 1
12352600 18033.9 -15412.8 1023.2 246.33 -199.327 316.875 
10329 1
12352600 18062.2 -15513.7 1023 57.2391 -203.771 211.658 
10329.5 1
12352600 18041.9 -15447.7 1017 -39.6973 128.866 134.841 
10330 1
12352600 18064.3 -15404.9 997.333 43.9498 83.7981 94.624 
10330.5 1
12352600 18135.6 -15485.5 994.133 143.394 -162.173 216.476 
10331 1
12352600 18138.7 -15517.3 994 6.32997 -64.3771 64.6876 
10331.5 1
12352600 18210.9 -15578.5 994 144.846 -122.892 189.955 
10332 1
12352600 18150 -15493.1 994 -121.977 171.142 210.162 
10332.5 1
12352600 18074.5 -15533 992 -152.14 -80.3763 172.067 
10333 1
12352600 18007.5 -15663.6 989.929 -135.431 -263.781 296.516 
10333.5 1
12352600 17946.9 -15687.2 989 -119.001 -46.4496 127.745 
10334 1
12352600 17977.1 -15535.7 988.308 58.8835 295.941 301.743 
10334.5 1
12352600 17964.9 -15520.7 987.714 -25.1954 30.8825 39.8565 
10335 1
12352600 17903 -15423.2 979.857 -120.815 190.43 225.521 
10335.5 1
12352600 17928.8 -15381.3 977.308 52.8551 85.6986 100.687 
10336 1
12352600 18069.5 -15586.4 976.071 283.576 -413.55 501.437 
10336.5 1
12352600 18001 -15431.6 973.923 -136.183 307.78 336.562 
10337 1
12352600 17931.9 -15261.7 967 -140.115 344.672 372.063 
10337.5 1
12352600 17899.7 -15089.8 954.692 -63.8233 340.442 346.373 
10338 1
12352600 17923.7 -15107.3 945.538 47.619 -34.7985 58.9789 
10338.5 1
12352600 17996.3 -15041.5 943.923 143.509 130.131 193.723 
10339 1
12352600 18059.8 -15055.2 943.167 129.117 -28.0253 132.124 
10339.5 1
12352600 17991.5 -15453.1 930 -140.524 -818.574 830.548 
10340 1
12352600 17930.4 -15569.5 927.615 -122.553 -233.39 263.61 
10340.5 1
12352600 17906.7 -15586 936.154 -45.8265 -31.8405 55.8022 
10341 1
12352600 17769.8 -15241.8 939.5 -277.042 696.862 749.913 
10341.5 1
12352600 17833.2 -15053.9 940.385 129.755 384.891 406.174 
10342 1
12352600 18002.2 -14968.8 932.692 331.373 166.817 370.993 
10342.5 1
12352600 18055.4 -14986 912.615 106.037 -34.171 111.407 
10343 1
12352600 18034.3 -14991.8 917.077 -42.4083 -11.6081 43.9683 
10343.5 1
12352600 18104.5 -14940.8 956.462 139.071 100.99 171.871 
10344 1
12352600 18329.1 -14976.8 1001.92 443.752 -71.1462 449.419 
10344.5 1
12352600 18302.2 -15051 988.308 -53.4188 -147.283 156.671 
10345 1
12352600 18319.7 -15152.8 971.538 34.7296 -201.676 204.644 
10345.5 1
12352600 18338 -15379.8 970.308 36.1812 -448.465 449.922 
10346 1
12352600 18353.4 -15349.8 966.769 30.8928 60.241 67.7004 
10346.5 1
12352600 18358.9 -15378.4 965 11.2669 -58.3451 59.423 
10347 1
12352600 18328.7 -15428.1 964.643 -60.4048 -99.3095 116.237 
10347.5 1
12352600 18365.2 -15397.2 963 74.109 62.6871 97.066 
10348 1
12352600 18400.7 -15384 962.846 72.9266 27.0919 77.7962 
10348.5 1
12352600 18404.2 -15298.7 961.615 6.90926 170.275 170.415 
10349 1
12352600 18389.6 -15213.5 959 -29.0189 169.968 172.427 
10349.5 1
12352600 18345.5 -15127.8 954.462 -87.4542 170.024 191.198 
10350 1
12352600 18345.9 -15108.4 954.231 0.77232 39.0794 39.087 
10350.5 1
12352600 18223.7 -14973.6 948.071 -237.299 261.634 353.218 
10351 1
12352600 18202.2 -14954.2 957.083 -42.9286 38.7857 57.8549 
10351.5 1
12352600 18111.5 -15027.8 944.462 -186.424 -150.964 239.883 
10352 1
12352600 18085.7 -15018.8 947.615 -50.8269 17.7515 53.8376 
10352.5 1
12352600 18007.4 -15040.5 937.692 -156.303 -43.4516 162.23 
10353 1
12352600 17927.7 -15028.1 955 -160.347 25.0735 162.295 
10353.5 1
12352600 18006.9 -14993.9 989.154 161.695 69.7017 176.079 
10354 1
12352600 17961.9 -15243.1 933.308 -90.3614 -500.309 508.404 
10354.5 1
12352600 17944.7 -15412.2 927.154 -33.5882 -329.735 331.441 
10355 1
12352600 17946.5 -15380.8 925.231 3.7146 63.1481 63.2573 
10355.5 1
12352600 17881 -15170.3 924.462 -131.603 422.768 442.778 
10356 1
12352600 17876.6 -15036.5 932.154 -8.73429 266.473 266.616 
10356.5 1
12352600 17917.5 -15094.5 938.462 80.0843 -113.352 138.789 
10357 1
12352600 18116.8 -15423.7 933.385 390.799 -645.551 754.626 
10357.5 1
12352600 18171.6 -15532.5 934 109.538 -217.692 243.698 
10358 1
12352600 18213.5 -15510.7 937.231 83.8462 43.6923 94.5473 
10358.5 1
12352600 18273.8 -15490.9 936.462 120.221 39.4595 126.531 
10359 1
12352600 18281.2 -15483.6 936 14.7988 14.6447 20.82 
10359.5 1
12352600 18274.8 -15493.3 936.583 -13.0052 -19.9958 23.853 
10360 1
12352600 18180.3 -15341.1 933.643 -187.967 302.566 356.199 
10360.5 1
12352600 18243.2 -15254.4 932.917 126.776 174.851 215.975 
10361 1
12352600 18219.1 -15173.4 927.846 -49.9787 168.116 175.388 
10361.5 1
12352600 18135.5 -15062.1 924.462 -165.575 220.411 275.674 
10362 1
12352600 17980.3 -15157.2 951.077 -304.223 -186.576 356.879 
10362.5 1
12352600 17849.5 -15311.4 951.769 -255.061 -300.495 394.149 
10363 1
12352600 17863.5 -15320.7 939.833 28.7085 -18.9817 34.4163 
10363.5 1
12352600 17894.2 -15307.1 926.154 63.232 27.9624 69.1389 
10364 1
12352600 17947.5 -15291 917 104.936 31.6475 109.605 
10364.5 1
12352600 17893.8 -15311.2 915.769 -104.609 -39.2098 111.716 
10365 1
12352600 17911.6 -15420.2 932.75 35.7713 -218.901 221.805 
10365.5 1
12352600 17955.3 -15281.8 928.462 88.1539 279.027 292.621 
10366 1
12352600 18000.7 -15071.6 925 89.6422 415.387 424.95 
10366.5 1
12352600 18032.9 -15044.5 936.385 64.9022 54.571 84.7956 
10367 1
12352600 18126.5 -15018.9 953.154 185.011 50.4713 191.771 
10367.5 1
12352600 18252.6 -15006.8 952.417 257.234 24.843 258.431 
10368 1
12352600 18363.2 -15292.2 973.308 220.853 -569.668 610.981 
10368.5 1
12352600 18357.2 -15376.2 968.833 -11.9615 -168.192 168.617 
10369 1
12352600 18359.7 -15443.8 966.615 4.87487 -134.922 135.011 
10369.5 1
12352600 18292.7 -15448.5 965.692 -131.115 -9.03206 131.426 
10370 1
12352600 18244.4 -15489.2 960.917 -98.9255 -83.5829 129.508 
10370.5 1
12352600 18172.8 -15450.2 950.538 -145.173 79.3025 165.421 
10371 1
12352600 18033.6 -15449.6 945.083 -279.084 1.14331 279.086 
10371.5 1
12352600 17898.7 -15513.7 947.846 -271.958 -129.252 301.11 
10372 1
12352600 17964 -15632.9 950.769 128.812 -235.169 268.136 
10372.5 1
12352600 18070 -15681.5 950.154 206.628 -94.6169 227.261 
10373 1
12352600 18170.8 -15663.1 951 206.626 37.6603 210.03 
10373.5 1
12352600 18309.1 -15680.5 951 277.173 -34.9031 279.362 
10374 1
12352600 18310.3 -15782.9 951 2.32515 -200.033 200.046 
10374.5 1
12352600 18176.3 -15809.7 951 -273.522 -54.6442 278.927 
10375 1
12352600 18010.5 -15589.4 951.385 -324.402 431.131 539.546 
10375.5 1
12352600 17857.4 -15118.4 948.75 -309.337 951.45 1000.47 
10376 1
12352600 17841.9 -15029.2 949.308 -30.9872 178.526 181.195 
10376.5 1
12352600 17746.4 -15169.6 948.583 -191.396 -281.422 340.339 
10377 1
12352600 17730.8 -15336.7 948.615 -31.4838 -336.235 337.706 
10377.5 1
12352600 17951.3 -15315.5 946.923 434.987 41.7236 436.984 
10378 1
12352600 18070.6 -15175.8 941 240.961 282.233 371.103 
10378.5 1
12352600 18110.2 -15083 941 81.4208 191.015 207.644 
10379 1
12352600 18281.8 -14980.8 953.462 343.385 204.308 399.568 
10379.5 1
12352600 18347 -14985.1 950.429 127.254 -8.392 127.53 
10380 1
12352600 18398.6 -15129 949 101.605 -283.183 300.859 
10380.5 1
12352600 18185.3 -15048.6 945.077 -434.435 163.716 464.26 
10381 1
12352600 17941.5 -15163.4 933.533 -481.899 -226.847 532.622 
10381.5 1
12352600 17948.4 -15418.9 929.667 13.6752 -504.011 504.196 
10382 1
12352600 17924.2 -15375.2 929.077 -49.325 89.1889 101.92 
10382.5 1
12352600 17912.9 -15195.6 928.5 -22.9254 364.421 365.141 
10383 1
12352600 17912.7 -15236.9 940.357 -0.417711 -80.6182 80.6193 
10383.5 1
12352600 17988.7 -15322.3 938.214 152.305 -171.056 229.035 
10384 1
12352600 18036.2 -15357.5 959.615 95.7994 -70.919 119.193 
10384.5 1
12352600 17930.1 -15375.2 959.385 -217.084 -36.3379 220.104 
10385 1
12352600 17905.1 -15297.5 944.714 -49.0304 152.413 160.106 
10385.5 1
12352600 17866.1 -15302.3 941 -77.5239 -9.55804 78.1109 
10386 1
12352600 17891.8 -15324.5 957.538 51.4356 -44.3728 67.9306 
10386.5 1
12352600 17861.3 -15234.7 952.077 -62.07 182.614 192.875 
10387 1
12352600 17860.1 -15193.1 938.6 -2.45262 82.1324 82.169 
10387.5 1
12352600 17991.1 -15150.4 963.571 259.93 84.8734 273.436 
10388 1
12352600 18083.9 -14838.9 980.071 189.118 634.274 661.868 
10388.5 1
12352600 18128.8 -14907.8 953.25 89.4639 -137.493 164.037 
10389 1
12352600 18093.5 -15201.5 950 -69.0476 -574.666 578.799 
10389.5 1
12352600 18096.1 -15251.5 952.6 5.25253 -101.145 101.281 
10390 1
12352600 18078.7 -15376.6 947 -34.4978 -248.727 251.108 
10390.5 1
12352600 17998.4 -15347 970.786 -158.183 58.3521 168.603 
10391 1
12352600 18015.5 -15223.8 965.571 34.4234 247.418 249.801 
10391.5 1
12352600 18032.8 -15333.1 972.214 34.7103 -219.593 222.319 
10392 1
12352600 18058 -15301 988.308 51.9882 66.2739 84.2319 
10392.5 1
12352600 18151.4 -15492.4 1002.21 187.464 -384.395 427.671 
10393 1
12352600 18138.2 -15469.8 999.154 -25.8903 44.5413 51.5192 
10393.5 1
12352600 17919.8 -15362.9 992.615 -442.23 216.443 492.357 
10394 1
12352600 17760.5 -15172.9 980.385 -312.982 373.281 487.131 
10394.5 1
12352600 17734.7 -15221.1 972.75 -50.5782 -94.4319 107.124 
10395 1
12352600 17808.2 -15235.7 965.154 155.036 -30.8206 158.07 
10395.5 1
12352600 17771.1 -15308.4 953.643 -73.1409 -143.323 160.907 
10396 1
12352600 17778.2 -15197.6 950.231 13.8211 213.787 214.233 
10396.5 1
12352600 17827.5 -15159.1 946.417 102.431 80.1082 130.036 
10397 1
12352600 17923.8 -15372.2 939.077 198.652 -439.479 482.291 
10397.5 1
12352600 17983.4 -15536.1 939 116.742 -321.267 341.82 
10398 1
12352600 18006.8 -15601.5 939.462 45.5564 -126.96 134.886 
10398.5 1
12352600 17955 -15699.7 939 -102.666 -194.516 219.947 
10399 1
12352600 18052.8 -15596.8 939 197.245 207.545 286.322 
10399.5 1
12352600 18062.8 -15635.5 939 20.1061 -77.8885 80.4417 
10400 1
12352600 18087.6 -15511.6 937.333 49.8733 249.91 254.837 
10400.5 1
12352600 18128.5 -15650.2 937.077 83.255 -282.221 294.245 
10401 1
12352600 18094.8 -15549.1 934.538 -65.2726 196.266 206.835 
10401.5 1
12352600 18166.2 -15548.3 932.75 144.96 1.51136 144.968 
10402 1
12352600 18237.7 -15470.4 930.231 145.377 158.432 215.024 
10402.5 1
12352600 18360.8 -15540.8 929.25 249.61 -142.898 287.619 
10403 1
12352600 18247.6 -15719.8 929.385 -225.368 -356.446 421.716 
10403.5 1
12352600 18013 -15662.8 929.385 -454.681 110.316 467.872 
10404 1
12352600 17991.6 -15663.8 928 -42.7478 -1.80408 42.7859 
10404.5 1
12352600 18116.3 -15714.8 927.231 248.951 -101.988 269.032 
10405 1
12352600 18210.6 -15715.9 927 191.617 -2.17584 191.63 
10405.5 1
12352600 18169.8 -15656.1 927 -80.9804 118.73 143.717 
10406 1
12352600 18016.9 -15546.2 927 -302.678 217.644 372.804 
10406.5 1
12352600 17791.7 -15313.7 927 -464.433 479.381 667.461 
10407 1
12352600 17826.5 -15290.4 926.154 68.3593 45.7408 82.2509 
10407.5 1
12352600 17893.2 -15396.8 926.583 130.192 -207.34 244.826 
10408 1
12352600 17845 -15318 934.75 -97.6721 159.413 186.955 
10408.5 1
12352600 17816.2 -15246.2 936.167 -58.8435 146.429 157.81 
10409 1
12352600 17981.8 -15081.3 950.308 331.205 329.885 467.462 
10409.5 1
12352600 17978.8 -15063.1 945.833 -5.89538 36.5951 37.0669 
10410 1
12352600 17909.1 -15163.9 925.846 -137.316 -198.503 241.369 
10410.5 1
12352600 17984.5 -15347.6 915.917 150.846 -367.321 397.088 
10411 1
12352600 17986.5 -15512.6 920.583 4.10678 -338.809 338.834 
10411.5 1
12352600 18021.3 -15481.8 920.154 68.5191 60.6577 91.5108 
10412 1
12352600 18000.4 -15478 929.75 -40.4865 7.30471 41.1402 
10412.5 1
12352600 17980.9 -15416.6 935.5 -39.1566 123.327 129.394 
10413 1
12352600 17897.6 -15240.5 935.083 -168.691 356.444 394.346 
10413.5 1
12352600 17871 -15169.5 950.667 -54.1412 144.603 154.406 
10414 1
12352600 17902.2 -15131.8 969.417 63.004 75.9409 98.6738 
10414.5 1
12352600 17981.1 -15091.7 969.083 158.618 80.8182 178.021 
10415 1
12352600 17938.2 -15070.7 970 -86.3514 42.2535 96.135 
10415.5 1
12352600 17896.9 -15230 1027 -81.8452 -316.138 326.56 
10416 1
12352600 17897.3 -15318.8 1030.67 0.825083 -175.908 175.91 
10416.5 1
12352600 18046.2 -15469.1 1011.25 293.143 -295.768 416.427 
10417 1
12352600 18219.9 -15439.7 1003.17 353.7 59.9117 358.738 
10417.5 1
12352600 18273.8 -15441.1 994.833 110.259 -2.89707 110.297 
10418 1
12352600 18245 -15486.1 991.417 -56.647 -88.4086 105 
10418.5 1
12352600 18151.5 -15447.3 984.333 -185.149 76.7327 200.419 
10419 1
12352600 17990.7 -15352.9 979.167 -321.667 188.833 372.998 
10419.5 1
12352600 17800.8 -15222.6 977 -376.819 258.598 457.018 
10420 1
12352600 17839.8 -15174.2 960 78 96.8333 124.341 
10420.5 1
12352600 17921.9 -15244 948.083 160.796 -136.66 211.024 
10421 1
12352600 17867.4 -15200 950.364 -108.888 87.8244 139.892 
10421.5 1
12352600 17802.3 -15182.2 949.75 -132.986 36.469 137.896 
10422 1
12352600 17927.8 -15212.8 947 249.834 -60.923 257.155 
10422.5 1
12352600 18196.8 -15504.2 946 531.621 -575.922 783.777 
10423 1
12352600 18283.2 -15475.6 944.909 176.032 58.1065 185.375 
10423.5 1
12352600 18353.2 -15507.8 942 143.877 -66.1129 158.34 
10424 1
12352600 18287 -15260.7 941 -130.929 488.472 505.714 
10424.5 1
12352600 18336.7 -15144.6 938.667 97.5769 228.062 248.059 
10425 1
12352600 18354.9 -15123.5 930.083 35.8546 41.4211 54.7838 
10425.5 1
12352600 18444.5 -15199.6 930.5 179.886 -152.778 236.009 
10426 1
12352600 18415.1 -15227.3 932.917 -59.3078 -55.9476 81.5325 
10426.5 1
12352600 18314 -15153.5 942.917 -202.979 148.26 251.359 
10427 1
12352600 18368.1 -15225.6 949.167 109.259 -145.623 182.054 
10427.5 1
12352600 18336.6 -15280.2 943.167 -62.253 -107.872 124.547 
10428 1
12352600 18329.6 -15327.8 943.273 -14.006 -96.0716 97.0872 
10428.5 1
12352600 18291.2 -15327.6 943.667 -77.7166 0.474441 77.718 
10429 1
12352600 18234.3 -15137.5 938.364 -115.17 384.692 401.562 
10429.5 1
12352600 18319.1 -15201 945.25 169.283 -126.656 211.42 
10430 1
12352600 18323.8 -15320.1 952.333 9.18762 -230.335 230.518 
10430.5 1
12352600 18370.9 -15356.1 955.455 96.073 -73.4848 120.955 
10431 1
12352600 18389.7 -15303.2 945.75 38.3591 108.059 114.666 
10431.5 1
12352600 18357.4 -15191.6 941.25 -63.9881 221.561 230.616 
10432 1
12352600 18399 -15247.8 937.833 82.1805 -111.001 138.112 
10432.5 1
12352600 18352.3 -15300.2 936 -90.6149 -101.78 136.273 
10433 1
12352600 18144.3 -15185.4 929.182 -424.613 234.292 484.963 
10433.5 1
12352600 18014 -15235.3 927.917 -258.478 -99.1462 276.84 
10434 1
12352600 17855.8 -15237.6 927.182 -319.559 -4.65259 319.593 
10434.5 1
12352600 17876.8 -15098.6 936.917 42.6271 282.055 285.258 
10435 1
12352600 17947.6 -15148.1 935.917 139.546 -97.6331 170.31 
10435.5 1
12352600 17860.2 -15235.8 935.5 -170.573 -171.224 241.687 
10436 1
12352600 17924.2 -15409.4 935.083 128.864 -350.134 373.095 
10436.5 1
12352600 18039.4 -15539.5 947 230.5 -260.167 347.587 
10437 1
12352600 18089.3 -15664.2 947.909 101.54 -253.934 273.483 
10437.5 1
12352600 18043.9 -15532.9 951.75 -93.3252 270.093 285.762 
10438 1
12352600 18110.2 -15519.3 951.917 131.71 27.0046 134.45 
10438.5 1
12352600 18147.5 -15539.6 951 74.2213 -40.2584 84.4367 
10439 1
12352600 18179.3 -15558.5 951 63.5396 -37.7578 73.9116 
10439.5 1
12352600 18261.8 -15585 951.167 168.024 -53.9715 176.48 
10440 1
12352600 18160.2 -15295.2 948 -196.144 559.4 592.791 
10440.5 1
12352600 18122.9 -15080.1 933.818 -75.0939 432.877 439.342 
10441 1
12352600 18230.1 -15060.5 932.538 213.908 39.1804 217.466 
10441.5 1
12352600 18324.1 -15035.8 926.083 182.892 47.9148 189.064 
10442 1
12352600 18250.2 -14940.9 919.25 -148.427 190.596 241.573 
10442.5 1
12352600 18287.2 -14950 919 75.1772 -18.4621 77.411 
10443 1
12352600 18207 -14971 958.846 -161.927 -42.4242 167.392 
10443.5 1
12352600 18253.7 -14996.5 1125.58 94.086 -51.4113 107.216 
10444 1
12352600 18282.2 -15160.8 1091.25 56.1559 -322.692 327.541 
10444.5 1
12352600 18146.3 -15141.2 1068.83 -274.579 39.5623 277.415 
10445 1
12352600 18020.9 -15069.1 1060.92 -250.833 144.167 289.312 
10445.5 1
12352600 18002.9 -14955 1032.42 -36.3636 230.471 233.322 
10446 1
12352600 17932.2 -14969.8 1007.58 -141.5 -29.6667 144.576 
10446.5 1
12352600 18010.2 -15340.2 970.846 154.277 -732.011 748.092 
10447 1
12352600 17955.1 -15436.5 962.923 -108.145 -188.839 217.613 
10447.5 1
12352600 18010 -15468.3 963.286 110.287 -63.7495 127.386 
10448 1
12352600 18056.8 -15536.8 964 93.5385 -136.967 165.86 
10448.5 1
12352600 18185.7 -15461.2 960.643 268.636 157.406 311.355 
10449 1
12352600 18226.3 -15404.5 952.533 82.0587 114.507 140.874 
10449.5 1
12352600 18295.8 -15323.1 945.786 135.649 158.966 208.976 
10450 1
12352600 18314.8 -15258.2 944.077 37.0049 126.684 131.978 
10450.5 1
12352600 18358.3 -15045.4 976.417 89.454 436.832 445.897 
10451 1
12352600 18186.7 -15302.7 951.462 -346.05 -518.701 623.54 
10451.5 1
12352600 18082.6 -15535.4 941.462 -201.699 -450.954 494.006 
10452 1
12352600 18057.9 -15525.6 940 -50.0988 19.8809 53.8994 
10452.5 1
12352600 17946.8 -15415.5 939 -224.579 222.391 316.059 
10453 1
12352600 17956 -15104.7 937.154 18.2446 613.033 613.304 
10453.5 1
12352600 17870.4 -15122.9 931.833 -172.547 -36.7427 176.416 
10454 1
12352600 17812.8 -15193.9 944 -117.209 -144.309 185.911 
10454.5 1
12352600 17790.3 -15188.2 955.462 -44.4402 11.2592 45.8443 
10455 1
12352600 17791.8 -15256.8 945.333 2.78438 -132.277 132.306 
10455.5 1
12352600 17826.8 -15238.8 1051.58 71.1629 36.5112 79.9827 
10456 1
12352600 17894.8 -15312.6 1071.42 138.605 -150.68 204.734 
10456.5 1
12352600 17868.6 -15163.2 1048.92 -51.2068 292.401 296.85 
10457 1
12352600 17824.6 -15013.4 1028.17 -86.6142 294.783 307.245 
10457.5 1
12352600 17928.2 -14923.2 1028.42 206.753 180.14 274.221 
10458 1
12352600 17980.2 -14912.9 997.167 104.585 20.5823 106.591 
10458.5 1
12352600 18255 -14944.4 960.167 561.861 -64.4172 565.542 
10459 1
12352600 18257.3 -15036.9 952.083 4.77164 -189.162 189.222 
10459.5 1
12352600 18355.5 -15166.5 945.75 198.718 -262.314 329.086 
10460 1
12352600 18371.7 -15328.2 942.083 32.3981 -323.981 325.597 
10460.5 1
12352600 18057.1 -15380 940.769 -625.427 -103.048 633.859 
10461 1
12352600 17930.3 -15373.6 937.75 -249.495 12.6312 249.815 
10461.5 1
12352600 17947.1 -15403.4 932.833 33.6345 -59.9063 68.7026 
10462 1
12352600 18015.2 -15481 932 136.744 -155.79 207.291 
10462.5 1
12352600 17926.2 -15521.7 932 -176.103 -80.5281 193.641 
10463 1
12352600 17893.2 -15644.6 932 -66.1364 -245.939 254.677 
10463.5 1
12352600 18003.3 -15598.2 931.583 220.303 92.7727 239.04 
10464 1
12352600 17894.9 -15445 930.417 -210.927 298.152 365.219 
10464.5 1
12352600 17866.4 -15226.3 929.182 -57.7997 442.768 446.524 
10465 1
12352600 17943.9 -15181.6 924.167 154.796 89.2004 178.658 
10465.5 1
12352600 17979.2 -15102.6 910.273 70.8136 158.528 173.625 
10466 1
12352600 18011.3 -15353 908.917 64.303 -500.727 504.839 
10466.5 1
12352600 18028.6 -15547 909.818 34.3314 -384.921 386.449 
10467 1
12352600 18044.3 -15532.5 916.636 31.9109 29.6846 43.5831 
10467.5 1
12352600 17918.3 -15311.1 916.417 -252.384 443.63 510.397 
10468 1
12352600 17747.6 -15122.9 910 -344.842 380.15 513.255 
10468.5 1
12352600 17678.9 -15275.2 904 -140.835 -312.034 342.345 
10469 1
12352600 17722.1 -15329 908.833 83.348 -103.896 133.196 
10469.5 1
12352600 17769.5 -15423.3 910.727 93.7987 -186.31 208.589 
10470 1
12352600 17843.9 -15573.4 910 148.446 -299.689 334.439 
10470.5 1
12352600 18195.1 -15483 910 705.169 181.56 728.167 
10471 1
12352600 18392.4 -15307 908.909 405.911 362.14 543.975 
10471.5 1
12352600 18407.2 -15238.7 965.333 29.9524 137.492 140.716 
10472 1
12352600 18429.6 -15330.7 982 43.1979 -177.95 183.118 
10472.5 1
12352600 18421 -15322.8 979.833 -16.9297 15.4504 22.92 
10473 1
12352600 18320.1 -15385.8 976.333 -201.833 -125.833 237.846 
10473.5 1
12352600 18227.3 -15484.7 970.083 -185.5 -197.833 271.198 
10474 1
12352600 18168.2 -15567.2 968.583 -120.333 -168.194 206.807 
10474.5 1
12352600 18244.1 -15468.2 966 154.762 202.211 254.638 
10475 1
12352600 18250.1 -15510.5 961 11.976 -84.4977 85.3421 
10475.5 1
12352600 18290.8 -15533.8 961 81.66 -46.8541 94.147 
10476 1
12352600 18423.3 -15538.3 961 265.167 -9 265.319 
10476.5 1
12352600 18493.2 -15313.2 962.333 140.114 451.069 472.329 
10477 1
12352600 18178.2 -15368.9 957.75 -628.743 -111.111 638.485 
10477.5 1
12352600 17921.4 -15402.1 954 -512.641 -66.2009 516.898 
10478 1
12352600 17854.1 -15382.7 951.583 -135.48 39.0677 141 
10478.5 1
12352600 17807.3 -15227.2 948.417 -93.1275 309.595 323.298 
10479 1
12352600 17875.6 -15169.7 948.167 136.228 114.937 178.237 
10479.5 1
12352600 17960.3 -15047.1 938.167 173.668 251.195 305.384 
10480 1
12352600 17992.1 -15027.1 926.615 62.2423 39.2283 73.5728 
10480.5 1
12352600 18005.1 -14974.2 926.417 25.3536 103.139 106.209 
10481 1
12352600 17920.9 -14919.7 911.5 -169.009 109.438 201.347 
10481.5 1
12352600 17788 -15011.8 909.917 -265.833 -184.333 323.491 
10482 1
12352600 17874.4 -15287.3 904.917 177.447 -565.708 592.886 
10482.5 1
12352600 18152.2 -15454.5 928.385 544.734 -327.702 635.707 
10483 1
12352600 18193.2 -15484.8 926.583 81.2262 -60.1422 101.068 
10483.5 1
12352600 18231.5 -15489.9 940.417 78.0612 -10.3742 78.7476 
10484 1
12352600 18254.9 -15516.2 964.462 46.1084 -51.648 69.2351 
10484.5 1
12352600 18238.2 -15550.8 958.167 -33.0501 -68.4014 75.9675 
10485 1
12352600 18134.2 -15558.9 957.417 -213.82 -16.6324 214.466 
10485.5 1
12352600 18100.5 -15603.5 957 -68.3198 -90.2497 113.193 
10486 1
12352600 18104.1 -15763.5 957 7.02735 -314.266 314.345 
10486.5 1
12352600 18257.3 -15901.5 957 298.745 -269.081 402.061 
