# Supplementary material for: Intrinsic group behaviour II: On the dependence of triad spatial dynamics on social and personal features; and on the effect of social interaction on small group dynamics
Source: PLoS One. 2019 Dec 3;14(12):e0225704. doi: 10.1371/journal.pone.0225704 (PMC6890182; doi:10.1371/journal.pone.0225704)
Supplement: S4 Data Set — (ZIP) [file pone.0225704.s004.zip › set_3_nint/group_traj_triad_noint/traj_3_0109_5.dat]

3 12341100 12343600 12344900 0 1 0 0 3 0 1 50 50 50 1710.02 1738.37 1658.12 
9850.5 1
12341100 34885 -20029 1704 0 0 0 
9851 1
12341100 35235.1 -20007.9 1661 1326.01 80.0505 1328.42 
9851.5 1
12341100 35826.8 -20273.2 1646.87 1195.42 -536.027 1310.1 
9852 1
12341100 36569.3 -20679.7 1755.87 1491.03 -816.332 1699.87 
9852.5 1
12341100 37129 -20915.4 1788.21 1106.06 -465.66 1200.09 
9853 1
12341100 37700.5 -21201 1840.85 1154.47 -577.056 1290.65 
9853.5 1
12341100 38287.9 -21489.1 1843.36 1158.57 -568.329 1290.46 
9854 1
12341100 38898.1 -21679.5 1840.85 1225.34 -382.32 1283.6 
9854.5 1
12341100 39543.9 -21896 1770.21 1310.04 -439.07 1381.66 
9855 1
12341100 40276.1 -22315.2 1729.36 1413.4 -809.294 1628.7 
9855.5 1
12341100 41041.5 -22689.6 1705.92 1543.28 -754.841 1717.99 
9856 1
12341100 41618.5 -22810.2 1699.77 1191.99 -249.046 1217.73 
9856.5 1
12341100 42290.8 -22966.3 1645.62 1361.1 -316.101 1397.33 
9857 1
12341100 42976.5 -23041.3 1650.38 1376.89 -150.602 1385.1 
9857.5 1
12341100 43824.3 -23074.6 1670.71 1627.15 -63.983 1628.41 
9858 1
12341100 44532.5 -23373.9 1667.38 1394.2 -589.134 1513.56 
9858.5 1
12341100 45123.8 -23567.2 1713.54 1194.41 -390.521 1256.63 
9859 1
12341100 45805.1 -23635.8 1759.79 1341.29 -134.951 1348.06 
9859.5 1
12341100 46389.4 -23472.1 1810.23 1163.83 326.113 1208.65 
9860 1
12341100 46911.4 -23455.8 1760 1085.24 33.9037 1085.77 
9860.5 1
12341100 47334.2 -23580.2 1744 1051.9 -309.654 1096.53 
9861.5 1
12341100 45970.8 -24062.4 1752 -1180.48 -417.446 1252.11 
9862 1
12341100 45580.4 -24076.9 1773.79 -869.583 -32.3576 870.185 
9862.5 1
12341100 45254.7 -23699.4 1762.15 -632.359 733.095 968.146 
9863 1
12341100 44802 -23360.9 1761.23 -907.199 678.28 1132.73 
9863.5 1
12341100 44205.9 -23197.1 1761.08 -1241.84 341.333 1287.9 
9864 1
12341100 43764.9 -23036.1 1776.23 -903.675 329.931 962.021 
9864.5 1
12341100 43211.8 -22947.8 1781.62 -1095.2 174.867 1109.07 
9865 1
12341100 42717.7 -22757.6 1738.5 -957.62 368.462 1026.06 
9865.5 1
12341100 42101.8 -22641.8 1737.38 -1214.73 228.396 1236.02 
9866 1
12341100 41637.6 -22514.8 1686.38 -959.154 262.397 994.399 
9866.5 1
12341100 41404.4 -22058.1 1663.57 -463.592 907.959 1019.46 
9867 1
12341100 40623.2 -21911.5 1726.85 -1546.93 290.306 1573.93 
9867.5 1
12341100 40070.8 -21857.3 1727.31 -1136.75 111.586 1142.22 
9868 1
12341100 39623.7 -21453.4 1823.43 -874.863 790.51 1179.11 
9868.5 1
12341100 39208.8 -21335.5 1856.62 -811.875 230.565 843.979 
9869 1
12341100 38678.5 -21191.7 1924 -1060.62 287.692 1098.94 
9869.5 1
12341100 38176 -21129.1 1890 -1011.14 125.987 1018.96 
9870 1
12341100 37718.4 -20944.7 1841.77 -924.476 372.494 996.698 
9870.5 1
12341100 37164.9 -20850.5 1820.62 -1124.92 191.37 1141.08 
9871 1
12341100 36661.9 -20641.8 1845.08 -1006 417.538 1089.21 
9871.5 1
12341100 36339.8 -20514.5 1832.85 -641.741 253.448 689.976 
9872 1
12341100 36073.4 -20372.7 1811 -528.541 281.441 598.802 
9872.5 1
12341100 35644.7 -20546.1 1811 -963.336 -389.68 1039.17 
9873.5 1
12341100 33820.5 -19832.6 1819 -1584.88 619.874 1701.79 
9874 1
12341100 33448.6 -19628.5 1847.08 -936.737 514.072 1068.53 
9874.5 1
12341100 33025.6 -19477.6 1789.43 -826.118 294.857 877.161 
9875 1
12341100 32559.8 -19354.2 1742.92 -907.986 240.58 939.317 
9875.5 1
12341100 31985.3 -19243.5 1721.54 -1179.75 227.136 1201.42 
9876 1
12341100 31512 -19000.5 1626.69 -958.113 492.059 1077.08 
9876.5 2
12343600 33317 -19351 1897.5 0 0 0 
12341100 30811.8 -18719 1521.77 -1386.44 557.35 1494.28 
9877 2
12343600 33200.9 -19118.2 1867.38 -401.65 805.43 900.022 
12341100 30351.1 -18532.7 1453.31 -916.042 370.393 988.091 
9877.5 2
12343600 32952.4 -18757.1 1756.31 -503.114 731.081 887.47 
12341100 29596 -18347.9 1510.23 -1528.5 374.027 1573.59 
9878 2
12343600 32399.9 -18681.5 1681.31 -1134.42 155.11 1144.97 
12341100 29084.8 -18130.1 1588.85 -1049.76 447.323 1141.09 
9878.5 2
12343600 31794.6 -18538 1639.77 -1210.62 287.077 1244.19 
12341100 28583 -18029.6 1696.69 -1003.54 200.923 1023.45 
9879 2
12343600 31100.2 -18167.7 1582 -1386.15 739.137 1570.9 
12341100 28137.1 -17834.1 1765.23 -890.066 390.296 971.879 
9879.5 2
12343600 30573.1 -18052.9 1515.77 -1041.65 226.817 1066.06 
12341100 27741.5 -17630.5 1759.23 -781.697 402.402 879.191 
9880 2
12343600 29905.7 -17940.9 1471.85 -1311.17 220.039 1329.5 
12341100 27321.8 -17532.2 1823.92 -824.543 193.139 846.861 
9880.5 2
12343600 28953.8 -18214.9 1482.85 -1870.03 -538.31 1945.97 
12341100 26682.5 -17392.2 1683.31 -1256.16 275.049 1285.92 
9881 2
12343600 28435.9 -17951.7 1728.25 -1059.16 538.357 1188.13 
12341100 26181.8 -17185.6 1556.92 -1023.95 422.435 1107.67 
9881.5 2
12343600 27985.2 -17711.2 1733.23 -914.17 487.7 1036.13 
12341100 25658.1 -16860.7 1596.15 -1062.22 659.008 1250.04 
9882 2
12343600 27673.2 -17448.9 1768.23 -619.048 520.452 808.758 
12341100 25067.2 -16572.2 1637.38 -1172.47 572.497 1304.77 
9882.5 2
12343600 27395.2 -17186.2 1819.62 -554.89 524.336 763.434 
12341100 24518.9 -16281.5 1754.38 -1094.27 580.071 1238.51 
9883 2
12343600 26919.6 -16897.8 1739.46 -951.231 576.923 1112.51 
12341100 24085.1 -16082.3 1768.08 -867.692 398.462 954.81 
9883.5 2
12343600 26309.2 -16761.1 1661.85 -1233.1 276.146 1263.64 
12341100 23620.5 -15943.5 1739.15 -938.617 280.497 979.633 
9884 2
12343600 25816.1 -16405.7 1525.08 -992.261 715.06 1223.07 
12341100 23129.5 -15806 1711.15 -987.928 276.583 1025.91 
9884.5 2
12343600 25215.6 -16030.4 1519.93 -1193.85 746.051 1407.79 
12341100 22679 -15646.1 1714.5 -895.55 317.949 950.316 
9885 2
12343600 24236.8 -16154.8 1596.69 -1922.99 -244.284 1938.44 
12341100 22118.4 -15436.3 1679 -1101.41 412.11 1175.98 
9885.5 2
12343600 23827.5 -16102.2 1562.85 -831.77 106.942 838.617 
12341100 21527.4 -15264.9 1629.46 -1201.22 348.343 1250.71 
9886 2
12343600 23443.4 -15851.3 1642.92 -783.987 511.931 936.328 
12341100 21101.7 -15126.3 1634.85 -868.76 282.889 913.657 
9886.5 2
12343600 23277.9 -15351.1 1627.5 -327.129 988.609 1041.33 
12341100 20612.6 -14862.2 1631 -966.501 521.924 1098.42 
9887 2
12343600 22832.5 -15135 1611.08 -869.913 422.015 966.874 
12341100 20297.8 -14678.7 1634.92 -614.837 358.441 711.692 
9887.5 2
12343600 22273.6 -14903.9 1531.92 -1131.27 467.767 1224.16 
12341100 19857.9 -14470.1 1707.92 -890.533 422.298 985.588 
9888 2
12343600 21576.4 -14743.1 1501 -1391.59 321.061 1428.15 
12341100 19417.2 -14373.6 1658.57 -879.658 192.626 900.502 
9888.5 2
12343600 20745.5 -14999.3 1523.92 -1655.31 -510.431 1732.22 
12341100 18975.2 -14059 1629.69 -880.445 626.636 1080.67 
9889 3
12344900 20609.4 -14083.1 1675 0 0 0 
12343600 20326.8 -14597.4 1655.23 -851.001 816.917 1179.64 
12341100 18646.2 -13768.8 1644.54 -668.856 589.9 891.824 
9889.5 3
12344900 20326.6 -13842.2 1682.38 -748.183 637.334 982.839 
12343600 19950.8 -14265.3 1673.38 -762.521 673.584 1017.43 
12341100 18274.6 -13535.2 1621.23 -753.628 473.865 890.226 
9890 3
12344900 19930.5 -13582.8 1629 -805.034 527.205 962.302 
12343600 19413.4 -13987.5 1721.62 -1092.4 564.572 1229.67 
12341100 17897.5 -13243.4 1573.31 -766.417 593.027 969.059 
9890.5 3
12344900 19579.2 -13203.8 1672.93 -683.51 737.472 1005.51 
12343600 19056.2 -13602.4 1678.93 -694.884 749.241 1021.87 
12341100 17493.9 -12873.6 1510.86 -785.233 719.481 1065.01 
9891 3
12344900 19248.8 -12799.8 1622 -646.664 790.488 1021.3 
12343600 18703.5 -13182.5 1709.46 -690.168 821.703 1073.09 
12341100 17125.3 -12465.2 1463.08 -721.372 799.252 1076.65 
9891.5 3
12344900 18893.7 -12403.6 1615.46 -715.881 798.852 1072.68 
12343600 18440.2 -12657.9 1708.54 -530.862 1057.69 1183.44 
12341100 16714.2 -12038.6 1466.85 -828.784 859.957 1194.32 
9892 3
12344900 17820.4 -12371 1621.38 -2159.57 65.6245 2160.57 
12343600 18375.7 -12103.9 1671.46 -129.856 1114.69 1122.23 
12341100 16089.8 -11563.7 1705.69 -1256.46 955.58 1578.55 
9892.5 3
12344900 17016.7 -12139.9 1659.38 -1617.09 464.944 1682.6 
12343600 17757.8 -11683.4 1582.69 -1243.31 846.154 1503.92 
12341100 15692.4 -11125.2 1725.92 -799.567 882.371 1190.75 
9893 3
12344900 16574.2 -11427.7 1718.92 -886.851 1427.32 1680.4 
12343600 17185.6 -11304.5 1647.08 -1146.6 759.211 1375.17 
12341100 15377.8 -10764.5 1746.31 -630.338 722.83 959.067 
9893.5 3
12344900 16265.8 -11052.7 1733.31 -620.337 754.527 976.796 
12343600 16867.9 -10940.6 1637.54 -639.22 732.24 971.996 
12341100 14954.5 -10287.6 1732.31 -851.881 959.449 1283.06 
9894 3
12344900 15979.5 -10702.2 1721.15 -576.227 705.309 910.768 
12343600 16501.1 -10490.6 1672.31 -738.121 905.433 1168.17 
12341100 14533.7 -9837.77 1717.38 -846.618 905.123 1239.36 
9894.5 3
12344900 15550.6 -10278.1 1729.86 -834.417 824.924 1173.35 
12343600 16204.8 -10004.2 1655.93 -576.442 946.306 1108.05 
12341100 14191.9 -9335.57 1737.14 -664.91 977.039 1181.82 
9895 3
12344900 15135.2 -9697.23 1719.38 -801.964 1121.45 1378.7 
12343600 15778.5 -9322.23 1642.31 -822.871 1316.57 1552.57 
12341100 13812 -9000.92 1761.54 -733.453 646.039 977.405 
9895.5 3
12344900 14782.1 -9277.62 1678.23 -711.849 845.999 1105.64 
12343600 15299 -8958.08 1653.54 -966.811 734.181 1213.98 
12341100 13438.9 -8669.77 1733.38 -752.171 667.649 1005.74 
9896 3
12344900 14352.2 -8717.77 1707.69 -868.376 1131 1425.92 
12343600 15001.9 -8619.31 1626.46 -600.155 684.382 910.256 
12341100 13130.9 -8340 1733.15 -622.222 666.2 911.583 
9896.5 3
12344900 14048.8 -8343.38 1728.69 -619.309 764.05 983.523 
12343600 14609.9 -8218.46 1583.85 -800 818.053 1144.21 
12341100 12732.1 -7763.38 1744.23 -813.972 1176.77 1430.85 
9897 3
12344900 13709.7 -8008.07 1732.64 -682.203 674.674 959.472 
12343600 14220.6 -7806.29 1611.29 -783.404 829.328 1140.84 
12341100 12426.6 -7486.5 1752.21 -614.699 557.112 829.596 
9897.5 3
12344900 13306 -7667.25 1749 -796.281 672.232 1042.09 
12343600 13794.2 -7520.75 1612.92 -841.035 563.187 1012.19 
12341100 11985.2 -7212.42 1734.5 -870.456 540.598 1024.67 
9898 3
12344900 13021.8 -7400 1752.31 -587.095 552.169 805.96 
12343600 13448.6 -7107.62 1629.62 -713.949 853.584 1112.8 
12341100 11619.2 -6866.92 1709.15 -756.238 713.83 1039.93 
9898.5 3
12344900 12640.2 -7018.23 1724.38 -767.838 768.147 1086.11 
12343600 13124 -6774.15 1685 -653.15 670.949 936.364 
12341100 11106.2 -6446 1648.62 -1032.19 846.928 1335.18 
9899 3
12344900 12175 -6533 1729 -905.118 944.029 1307.83 
12343600 12761.1 -6447.29 1676.93 -706.087 635.93 950.245 
12341100 10632.4 -6002.14 1678.64 -921.794 863.535 1263.09 
9899.5 3
12344900 11805.5 -6265.77 1745.62 -728.721 527.082 899.361 
12343600 12303.2 -6094.77 1650.69 -903.19 695.299 1139.82 
12341100 10253.2 -5695.92 1640.31 -747.925 603.984 961.347 
9900 3
12344900 11257.2 -5774 1716.23 -1130.69 1013.96 1518.74 
12343600 11901.9 -5540.08 1618.85 -827.28 1143.7 1411.54 
12341100 9904.69 -5419.69 1665.23 -718.636 569.548 916.964 
9900.5 3
12344900 10858.9 -5243.71 1684.5 -790.13 1052.15 1315.8 
12343600 11430.1 -5054.79 1591.43 -936.214 962.879 1342.99 
12341100 9519.86 -5102.5 1669.57 -763.562 629.35 989.499 
9901 3
12344900 10535.9 -4984.86 1692.21 -634.718 508.56 813.327 
12343600 11131.5 -4710.29 1589.43 -586.584 676.817 895.635 
12341100 9162.43 -4866.64 1637.57 -702.217 463.374 841.323 
9901.5 3
12344900 10236.5 -4657.5 1715.5 -603.543 659.994 894.347 
12343600 10789.5 -4424.71 1617.43 -689.516 575.749 898.287 
12341100 8922.43 -4476.71 1619.86 -483.871 786.146 923.124 
9902 3
12344900 9674.14 -4208.57 1693.43 -1129.23 901.463 1444.92 
12343600 10227.2 -4005.07 1609.07 -1129.09 842.656 1408.87 
12341100 8474.14 -4001.21 1578.29 -900.172 954.819 1312.25 
9902.5 3
12344900 9358.64 -3905.21 1727.43 -625.992 601.899 868.417 
12343600 9907.21 -3722.93 1612.14 -634.921 559.807 846.468 
12341100 8135.36 -3499.64 1537.64 -672.194 995.181 1200.93 
9903 3
12344900 8978.92 -3617.77 1770.38 -747.48 565.837 937.495 
12343600 9470.54 -3375.38 1639.69 -859.598 684.142 1098.62 
12341100 7714.92 -3078.23 1575.62 -827.626 829.551 1171.8 
9903.5 3
12344900 8591.08 -3370.85 1742.85 -783.528 498.834 928.844 
12343600 9034.15 -3076.38 1640.77 -881.585 604.04 1068.67 
12341100 7364.15 -2537.31 1689 -708.625 1092.77 1302.42 
9904 3
12344900 8253.92 -3080.85 1739.08 -661.086 568.627 871.993 
12343600 8689.92 -2811.23 1621.15 -674.962 519.91 851.986 
12341100 6972.23 -2135.15 1699.54 -768.477 788.537 1101.07 
9904.5 3
12344900 7959.15 -2837.23 1732.92 -593.097 490.172 769.436 
12343600 8416.77 -2549.46 1660.92 -549.605 526.699 761.234 
12341100 6488.38 -1602 1695.77 -973.534 1072.74 1448.64 
9905 3
12344900 7573.23 -2559.46 1746.38 -784.396 564.572 966.447 
12343600 8043.85 -2282.85 1616.38 -757.974 541.901 931.762 
12341100 6103.23 -1084.23 1728.85 -782.833 1052.38 1311.61 
9905.5 3
12344900 7162.62 -2235.62 1774.69 -829.526 654.235 1056.47 
12343600 7659.77 -1925.92 1601.08 -775.913 721.057 1059.23 
12341100 5755.54 -590.462 1706 -702.409 997.514 1220 
9906 3
12344900 6623.21 -1745.36 1711.86 -1057.65 961.291 1429.23 
12343600 7128.5 -1394.64 1573.5 -1041.7 1041.73 1473.21 
12341100 5433.07 -96.2143 1691.57 -632.288 969.112 1157.14 
9906.5 3
12344900 6177.14 -1306.07 1734.21 -892.143 878.571 1252.12 
12343600 6872.21 -972.071 1585.57 -512.571 845.143 988.431 
12341100 5074.93 385.857 1660.07 -716.286 964.143 1201.1 
9907 3
12344900 5902.2 -927.4 1709.8 -546.606 752.826 930.336 
12343600 6491.33 -594.733 1613.27 -757.219 750.175 1065.9 
12341100 4934.87 973.933 1596.13 -278.453 1169.14 1201.84 
9907.5 3
12344900 5580.64 -456.071 1624.5 -636.747 933.324 1129.84 
12343600 6165.71 -150.714 1535.57 -644.79 879.246 1090.33 
12341100 4740.57 1519.5 1565.43 -384.743 1080.33 1146.8 
9908 3
12344900 5232.67 -63.6667 1589.27 -698.747 787.961 1053.15 
12343600 5897.8 271.867 1551.87 -537.98 848.556 1004.72 
12341100 4262 2011.73 1517.73 -960.987 988.42 1378.58 
9908.5 3
12344900 4978.87 336.333 1560.87 -511.694 806.452 955.089 
12343600 5527.27 676.467 1485.4 -747.043 815.726 1106.11 
12341100 3976.87 2741.67 1622.93 -574.866 1471.64 1579.93 
9909 3
12344900 4645.86 921.214 1521.29 -682.397 1198.53 1379.18 
12343600 5294.5 1075.29 1467.79 -476.981 817.252 946.262 
12341100 3806 3292.57 1654.5 -350.137 1128.9 1181.96 
9909.5 3
12344900 4225.07 1359.79 1525.07 -846.651 882.437 1222.91 
12343600 4990.36 1557.36 1395.14 -611.957 969.963 1146.87 
12341100 3815.57 3796.57 1671.93 19.2584 1014.08 1014.27 
9910 3
12344900 3914.54 1764.54 1515 -598.329 779.87 982.953 
12343600 4587.38 2041.62 1394.77 -776.44 933.06 1213.86 
12341100 3971.31 4313.15 1690.62 300.07 995.342 1039.59 
9910.5 3
12344900 3646.86 2269.21 1520.64 -545.176 1027.85 1163.49 
12343600 4323.79 2472.43 1422.86 -536.861 877.42 1028.63 
12341100 4039.21 4759.64 1855.36 138.303 909.346 919.803 
9911 3
12344900 3464.29 2870.14 1675.07 -365.875 1204.27 1258.62 
12343600 4027.64 2889.93 1570.5 -593.473 836.673 1025.78 
12341100 4054.07 5110.43 1880.29 29.7738 702.977 703.608 
9911.5 3
12344900 3341.93 3286.93 1685.07 -249.708 850.583 886.48 
12343600 3859.36 3290.14 1597.43 -343.44 816.764 886.033 
12341100 4081.71 5373.21 1872.43 56.414 536.297 539.256 
9912 2
12344900 3096.07 3651.64 1703.5 -495.68 735.311 886.781 
12343600 3680.71 3729.86 1611.5 -360.167 886.521 956.89 
9912.5 2
12344900 2969.69 4047.77 1687.92 -250.752 785.965 824.996 
12343600 3499.38 4132.46 1630 -359.781 798.818 876.101 
9913 2
12344900 2756.71 4434 1687.86 -425.106 770.92 880.359 
12343600 3165.07 4706.07 1599.86 -667.292 1144.93 1325.2 
9913.5 2
12344900 2553.36 4964.14 1674.21 -394.868 1029.4 1102.54 
12343600 3114.71 5111.79 1630.5 -97.7809 787.795 793.84 
9914 2
12344900 2423.38 5610.85 1723.08 -267.433 1330.67 1357.27 
12343600 2963.15 5289.77 1727.38 -311.853 366.221 481.009 
9914.5 2
12344900 2156.93 5885.71 1718.71 -536.129 553.055 770.262 
12343600 2731.86 5603.64 1753.64 -465.386 631.536 784.488 
9915 2
12344900 1939.57 6503.07 1776.07 -428.712 1217.67 1290.93 
12343600 2376.71 6044.21 1761.57 -700.479 868.977 1116.15 
9915.5 2
12344900 1503.79 6687.93 1741.43 -856.161 363.177 930.005 
12343600 1979.93 6398.21 1845 -779.54 695.481 1044.69 
9916 2
12344900 1120.54 6965.69 1774.46 -778.958 564.56 962.031 
12343600 1758.85 6824.38 1859.31 -449.355 866.2 975.818 
9916.5 2
12344900 1012.29 7182.57 1777.21 -216.505 433.758 484.789 
12343600 1698.21 7101.21 1828.36 -121.264 553.659 566.784 
9917 2
12344900 906.154 7619 1814.31 -207.694 854.068 878.959 
12343600 1569.85 7451.15 1747.38 -251.21 684.813 729.435 
9917.5 2
12344900 721.615 8059.31 1816.85 -377.379 900.425 976.309 
12343600 1472 7883.08 1698.69 -200.094 883.278 905.659 
9918 2
12344900 565.538 8403.92 1799.31 -323.811 714.97 784.879 
12343600 1342.23 8302.77 1686.23 -269.231 870.731 911.404 
9918.5 2
12344900 484 8774.86 1797.71 -157.715 717.474 734.604 
12343600 1269.86 8845.64 1663.14 -139.988 1050.05 1059.34 
9919 2
12344900 640.231 9224.92 1785.62 305.138 879.035 930.49 
12343600 1199.69 9308.77 1662.23 -137.041 904.544 914.866 
9919.5 2
12344900 406.231 9757 1764.69 -473.684 1077.08 1176.64 
12343600 886.231 9868.85 1752.62 -634.538 1133.76 1299.25 
9920 2
12344900 305.154 10308.1 1772.15 -206.701 1126.95 1145.75 
12343600 738.077 10325.5 1798.23 -302.973 933.774 981.696 
9920.5 1
12344900 239.615 10848.5 1780.77 -131.077 1080.92 1088.84 
