# Supplementary material for: Intrinsic group behaviour II: On the dependence of triad spatial dynamics on social and personal features; and on the effect of social interaction on small group dynamics
Source: PLoS One. 2019 Dec 3;14(12):e0225704. doi: 10.1371/journal.pone.0225704 (PMC6890182; doi:10.1371/journal.pone.0225704)
Supplement: S4 Data Set — (ZIP) [file pone.0225704.s004.zip › set_3_nint/group_traj_triad_noint/traj_3_0109_4.dat]

3 12283601 12283200 12283400 0 1 0 0 3 0 1 43.3333 40 50 1798.11 1831.55 1759.57 
9512.5 1
12283200 8910.67 -1280.83 1611.33 0 0 0 
9513 1
12283200 9064.58 -1464.83 1660.58 414.87 -495.957 646.599 
9513.5 1
12283200 9049.75 -1886.17 1800.75 -30.1491 -856.369 856.899 
9514 2
12283400 10169.2 -2373.78 1721.33 0 0 0 
12283200 9374.75 -2460.67 1844.75 668.724 -1182.1 1358.14 
9514.5 2
12283400 10168.1 -2576.38 1800.85 -2.60888 -461.519 461.526 
12283200 9791.85 -2936.38 1832.62 835.864 -953.343 1267.88 
9515 2
12283400 10404.8 -3022.77 1776.15 458.855 -865.086 979.246 
12283200 10155.9 -3391.54 1788.38 705.575 -882.081 1129.56 
9515.5 2
12283400 10705.4 -3739.83 1806.58 604.77 -1442.78 1564.41 
12283200 10595.4 -3886.67 1795.42 884.293 -996.234 1332.09 
9516 3
12283601 12121.1 -4326 1699.7 0 0 0 
12283400 10978.5 -4475.75 1809.33 558.453 -1504.94 1605.22 
12283200 11158 -4292.67 1824.58 1150.48 -830.266 1418.78 
9516.5 3
12283601 12450.9 -4807.85 1652.85 700.261 -1023.03 1239.74 
12283400 11488.1 -4805.77 1821.08 997.215 -645.83 1188.08 
12283200 11653.5 -4626.85 1811.77 969.592 -653.972 1169.52 
9517 3
12283601 12958.9 -5522.5 1659.83 999.987 -1406.8 1725.99 
12283400 11778.2 -5526 1801.67 571.207 -1417.78 1528.52 
12283200 12130.8 -5002.42 1757.92 939.544 -739.312 1195.54 
9517.5 3
12283601 13280.7 -5938.58 1699.08 652.637 -843.982 1066.88 
12283400 12260.2 -6082.67 1745 977.688 -1129.14 1493.6 
12283200 12629.9 -5562.25 1707.08 1012.51 -1135.56 1521.41 
9518 3
12283601 13641.5 -6329.92 1689.5 723.113 -784.235 1066.73 
12283400 12373 -6589 1722.67 225.952 -1014.7 1039.55 
12283200 13179.1 -5936.67 1740.08 1100.53 -750.334 1331.98 
9518.5 3
12283601 14088.2 -6709.25 1659.83 904.352 -767.881 1186.38 
12283400 13023.5 -7086.17 1724.5 1316.8 -1006.41 1657.36 
12283200 13657.6 -6319.17 1779.92 968.623 -774.291 1240.06 
9519 3
12283601 14525.9 -7134 1671 873.586 -847.804 1217.34 
12283400 13523.6 -7543.83 1729.33 998.17 -913.506 1353.08 
12283200 14053.3 -6740.08 1763.83 789.92 -840.153 1153.18 
9519.5 3
12283601 15207.2 -7781.17 1690.33 1325.55 -1259.08 1828.21 
12283400 13943.4 -7969 1784.58 816.796 -827.173 1162.48 
12283200 14829.9 -7509.33 1751.17 1510.86 -1496.6 2126.62 
9520 3
12283601 16036.7 -8093.18 1685.18 1703.24 -640.688 1819.75 
12283400 14564 -8365.91 1800.18 1274.3 -815.008 1512.64 
12283200 15476 -8093 1743.18 1326.66 -1198.49 1787.85 
9520.5 3
12283601 16431.2 -8630.42 1676.42 793.808 -1080.96 1341.12 
12283400 15042.8 -8830.92 1783.58 963.447 -935.629 1342.99 
12283200 15891 -8365.75 1759 835.01 -548.793 999.207 
9521 3
12283601 16405.9 -9094.08 1664.5 -50.2645 -919.974 921.346 
12283400 15445.7 -9291.83 1748.17 799.272 -914.517 1214.57 
12283200 16000.9 -8725.42 1799.75 218.089 -713.624 746.205 
9521.5 3
12283601 16552.1 -9596.92 1705.5 292.919 -1007.68 1049.39 
12283400 15843.3 -9999.08 1729.83 796.927 -1417.33 1626.02 
12283200 16027.7 -9340.5 1772.83 53.6072 -1232.63 1233.8 
9522 3
12283601 16967.8 -10129 1770.75 821.64 -1051.55 1334.48 
12283400 16405.8 -10504.2 1868.67 1111.5 -998.188 1493.92 
12283200 16294.6 -9923.33 1759.75 527.503 -1151.84 1266.89 
9522.5 3
12283601 17584.8 -10499.2 1790.83 1216.8 -730.276 1419.12 
12283400 16836.3 -11044.7 1927.75 849.277 -1066.07 1363.01 
12283200 16951 -10515.1 1846.92 1294.71 -1167.16 1743.14 
9523 3
12283601 18010.6 -10845.1 1814.55 876.309 -711.607 1128.85 
12283400 17129.1 -11420.6 1912.09 602.382 -773.6 980.47 
12283200 17490.6 -11039.1 1859.36 1110.36 -1078.2 1547.72 
9523.5 3
12283601 18497.2 -11218.9 1802.75 976.968 -750.654 1232.05 
12283400 17785.8 -11786.3 1897.33 1318.76 -734.331 1509.43 
12283200 17967.2 -11293.6 1866 956.888 -511.029 1084.8 
9524 3
12283601 19252.8 -11501.1 1779.55 1532.76 -572.362 1636.14 
12283400 18559.7 -12040.9 1814.45 1569.76 -516.381 1652.52 
12283200 18550.7 -11535.5 1828.36 1183.69 -490.611 1281.34 
9524.5 3
12283601 19969.9 -11803.5 1812.75 1439.96 -607.247 1562.76 
12283400 19053.9 -12355 1717.42 992.348 -630.705 1175.82 
12283200 19296.7 -11891 1762.33 1497.87 -713.947 1659.32 
9525 3
12283601 20332.8 -12152.7 1843.83 711.601 -684.641 987.476 
12283400 19513.2 -12799.9 1717.83 900.654 -872.386 1253.89 
12283200 19762.9 -12282.4 1720.17 914.216 -767.484 1193.66 
9525.5 3
12283601 20844.9 -12462.1 1820.5 1002.12 -605.512 1170.85 
12283400 19961.8 -13089.8 1743.67 877.691 -567.352 1045.1 
12283200 20451.5 -12721.9 1826.92 1347.52 -860.078 1598.61 
9526 3
12283601 21062.9 -12628.7 1812.55 441.28 -337.336 555.449 
12283400 20416.4 -13468.5 1803 920.271 -766.624 1197.75 
12283200 20968.1 -13066.5 1856.36 1045.73 -697.445 1256.97 
9526.5 3
12283601 21596.8 -13073.2 1758.25 1091.87 -908.874 1420.64 
12283400 20969.3 -13856.2 1831.17 1130.82 -792.852 1381.07 
12283200 21059 -13246.1 1826.42 185.908 -367.339 411.704 
9527 3
12283601 22203.2 -13454.8 1689 1215.1 -764.696 1435.7 
12283400 21376.7 -14104.6 1813.75 816.299 -497.662 956.04 
12283200 21442.3 -13541.3 1763.25 768.203 -591.683 969.652 
9527.5 3
12283601 22625.7 -13618.7 1653.42 850.101 -329.812 911.837 
12283400 21939.5 -14390.8 1711.92 1132.46 -575.788 1270.43 
12283200 22017.8 -13825.8 1709.58 1157.78 -572.267 1291.49 
9528 3
12283601 23289.5 -13857.4 1604.75 1319.75 -474.652 1402.51 
12283400 22507.3 -14745.2 1624.08 1128.89 -704.771 1330.83 
12283200 22600.8 -14112.9 1623.83 1159.21 -570.908 1292.17 
9528.5 3
12283601 23978.5 -14247.9 1718.67 1378 -781 1583.93 
12283400 23168.4 -15013.9 1699.92 1322.17 -537.333 1427.18 
12283200 23255.2 -14425.7 1580.33 1308.67 -625.5 1450.47 
9529 3
12283601 24638.5 -14457.3 1719.83 1327.97 -421.362 1393.21 
12283400 23751.1 -15136 1805.42 1172.37 -245.641 1197.83 
12283200 23944.6 -14603.3 1775.67 1387.16 -357.478 1432.48 
9529.5 3
12283601 25206.7 -14676.2 1662.08 1150.13 -442.982 1232.49 
12283400 24323.2 -15418.3 1824.5 1158.23 -571.525 1291.57 
12283200 24504.7 -14891.8 1718 1133.77 -583.839 1275.27 
9530 3
12283601 25590 -14795.3 1581.83 750.163 -233.203 785.575 
12283400 24854.8 -15691.7 1793.33 1040.12 -534.899 1169.6 
12283200 25021 -15147.3 1713.42 1010.44 -500.163 1127.45 
9530.5 3
12283601 26391.2 -15138.9 1610.25 1577.1 -676.345 1716.01 
12283400 25444.2 -15925.6 1764.92 1160.43 -460.466 1248.45 
12283200 25566.1 -15375.3 1614.17 1073 -448.819 1163.08 
9531 3
12283601 27146.7 -15205.9 1581.58 1487.2 -131.89 1493.04 
12283400 26106.2 -16190.6 1637 1303.15 -521.654 1403.68 
12283200 26186.3 -15574.2 1594.25 1220.96 -391.404 1282.17 
9531.5 3
12283601 27737.2 -15676.6 1650.36 1212.56 -966.57 1550.66 
12283400 26648.5 -16292.7 1547.82 1113.36 -209.741 1132.94 
12283200 26841 -15755.4 1572.64 1344.28 -372.068 1394.82 
9532 3
12283601 28238.4 -15994.4 1752.67 1025.02 -649.857 1213.66 
12283400 27412.2 -16651 1530.67 1561.95 -732.664 1725.25 
12283200 27496.3 -15953.6 1624.67 1340.15 -405.357 1400.11 
9532.5 3
12283601 28752.5 -16149.5 1785.17 1002.11 -302.307 1046.72 
12283400 28106.9 -16847.3 1711.08 1354.13 -382.716 1407.17 
12283200 28169.3 -16244.8 1746.25 1311.89 -567.576 1429.41 
9533 3
12283601 29411.9 -16141.4 1820.33 1298.06 15.9121 1298.16 
12283400 28809.8 -16992.8 1794.58 1383.53 -286.417 1412.87 
12283200 28762.3 -16441.9 1871.58 1167.32 -388.123 1230.16 
9533.5 3
12283601 29971.6 -16212.5 1842.09 1130.75 -143.511 1139.82 
12283400 29290.5 -17142.1 1789.27 971.12 -301.53 1016.86 
12283200 29365 -16564.5 1896.64 1217.51 -247.735 1242.46 
9534 3
12283601 30455.9 -16302.6 1799.33 994.415 -185.069 1011.49 
12283400 29763.6 -17414.9 1755.83 971.517 -560.217 1121.47 
12283200 29935.4 -16784.2 1840.33 1171.29 -451.139 1255.16 
9534.5 3
12283601 31081.1 -16690.2 1722.42 1216.28 -754.215 1431.14 
12283400 30400.8 -17544.3 1882.67 1239.62 -251.783 1264.94 
12283200 30487.7 -16982.7 1718.08 1074.42 -386.025 1141.66 
9535 3
12283601 31614.2 -16967.7 1683.18 1083.53 -563.978 1221.52 
12283400 31018.4 -17904.4 1813.91 1255.31 -731.769 1453.03 
12283200 31024.4 -17204.2 1640.82 1090.85 -450.234 1180.11 
9535.5 3
12283601 32189.6 -17247 1677.08 1164.78 -565.329 1294.72 
12283400 31578.7 -18037.2 1793.92 1134.22 -269.001 1165.68 
12283200 31592.3 -17462 1703.92 1149.74 -521.899 1262.64 
9536 3
12283601 33242.7 -17492.6 1675.08 2040.86 -475.937 2095.62 
12283400 32365.7 -18387.2 1801.17 1525.19 -678.295 1669.22 
12283200 32350.9 -17564.7 1719.5 1470.12 -198.966 1483.53 
9536.5 3
12283601 33941 -17691.1 1713.17 1385.58 -393.849 1440.47 
12283400 33215.4 -18582.5 1788.75 1686.01 -387.401 1729.95 
12283200 33129.4 -17900.5 1822.5 1544.64 -666.336 1682.24 
9537 3
12283601 34487.8 -17774.1 1700.83 1111.28 -168.699 1124.01 
12283400 33728.2 -18752.9 1792.5 1042.34 -346.375 1098.39 
12283200 33768 -18114.9 1770.67 1297.93 -435.806 1369.15 
9537.5 3
12283601 35061 -17915.3 1728.83 1174.69 -289.447 1209.83 
12283400 34376.9 -18819.9 1768.25 1329.23 -137.295 1336.31 
12283200 34438.8 -18146.4 1750.92 1374.49 -64.5492 1376 
9538 3
12283601 35670.6 -18115.1 1679.46 1204.77 -394.75 1267.8 
12283400 35048.2 -18938.1 1701.08 1326.56 -233.518 1346.95 
12283200 35029.1 -18290.5 1710.85 1166.65 -284.674 1200.88 
9538.5 3
12283601 36332.2 -18278.6 1730.54 1279.57 -316.322 1318.09 
12283400 35740.9 -19146.8 1731.46 1339.98 -403.809 1399.5 
12283200 35716.7 -18456.4 1710.54 1330.01 -320.934 1368.18 
9539 3
12283601 36957.9 -18485.6 1735 1259.08 -416.435 1326.16 
12283400 36207.3 -19411.8 1667.83 938.451 -533.173 1079.34 
12283200 36274.8 -18701.4 1730.83 1122.85 -493.022 1226.32 
9539.5 3
12283601 37518.4 -18760.9 1726.08 1155.67 -567.698 1287.58 
12283400 36700.3 -19600 1675.5 1016.49 -387.973 1088.02 
12283200 36906.1 -18852.4 1781.58 1301.72 -311.34 1338.43 
9540 3
12283601 38283.5 -18988.5 1689.92 1503.19 -447.194 1568.3 
12283400 37545.7 -19779.9 1828.31 1660.82 -353.483 1698.02 
12283200 37505.7 -19136.5 1763.92 1178.01 -558.045 1303.51 
9540.5 3
12283601 38898.4 -19313.4 1652.15 1189.26 -628.329 1345.04 
12283400 38208.8 -19959.5 1905.62 1282.55 -347.419 1328.77 
12283200 38115.5 -19414.9 1761.23 1179.59 -538.61 1296.74 
9541 3
12283601 39422.5 -19541.8 1619.54 1076.29 -468.962 1174.02 
12283400 38603.2 -20278.5 1888.62 809.983 -654.873 1041.6 
12283200 38775.5 -19719.5 1780.69 1355.08 -625.494 1492.47 
9541.5 3
12283601 39987 -19842.8 1551.77 1156.68 -616.803 1310.86 
12283400 39051.5 -20542.9 1878.77 918.663 -541.929 1066.6 
12283200 39228.5 -19977.8 1763.23 928.279 -529.161 1068.51 
9542 3
12283601 40667.8 -20196 1497.08 1337.62 -693.97 1506.92 
12283400 39636.9 -20810.5 1831.69 1150.07 -525.767 1264.55 
12283200 39794.6 -20260 1624.23 1112.29 -554.481 1242.83 
9542.5 3
12283601 41174.1 -20477 1571.54 996.517 -553.15 1139.75 
12283400 40016 -21090.9 1788.92 746.214 -551.938 928.155 
12283200 40418.2 -20613.1 1560.08 1227.59 -695.033 1410.69 
9543 3
12283601 41730.2 -20636.1 1647.23 1112.31 -318.154 1156.91 
12283400 40016.2 -21155.4 1795.15 0.307692 -128.923 128.923 
12283200 41131.9 -20901.4 1649.38 1427.38 -576.615 1539.45 
9543.5 3
12283601 42723.5 -20711.2 1731.54 2014.67 -152.286 2020.41 
12283400 40208.6 -21364.2 1795.15 390.389 -423.623 576.073 
12283200 41843.3 -21170.5 1696 1442.97 -545.795 1542.74 
9544 2
12283601 43177.5 -21067.1 1747.08 904.536 -709.01 1149.3 
12283200 42393.2 -21231.5 1659.77 1095.46 -121.514 1102.18 
9544.5 2
12283601 43656.2 -21459.7 1682.42 964.976 -791.512 1248.07 
12283200 42926.6 -21473.6 1646.67 1075.31 -488.149 1180.92 
9545 2
12283601 44187.1 -21883.2 1619.77 1081.28 -862.656 1383.24 
12283200 43458.8 -21742.5 1653.46 1083.88 -547.77 1214.43 
9545.5 2
12283601 44770.2 -21918.4 1634.38 1143.29 -68.9291 1145.36 
12283200 43986.7 -21939.9 1586.23 1035.14 -387.029 1105.13 
9546 2
12283601 45307 -22160.3 1699.85 1104.62 -497.784 1211.6 
12283200 44605.5 -22105.8 1659.08 1273.19 -341.406 1318.17 
9546.5 2
12283601 45839.7 -22483.5 1694.15 1063.26 -645.018 1243.61 
12283200 45142.4 -22423.2 1699.92 1071.7 -633.349 1244.86 
9547 2
12283601 46388.2 -22667.3 1653.31 1061 -355.602 1119.01 
12283200 45583.3 -22818.7 1807 852.849 -765.065 1145.72 
9547.5 2
12283601 46526.5 -22846.7 1645.2 282.827 -366.787 463.168 
12283200 45965.3 -23183.7 1804.07 781.239 -746.505 1080.56 
9548 2
12283601 46619.5 -22936.9 1711.4 187.366 -181.989 261.201 
12283200 46299.2 -23291.1 1811.87 673.118 -216.532 707.089 
9548.5 2
12283601 47117.5 -23032.5 1764.4 1004.03 -192.608 1022.34 
12283200 46693.6 -23378.1 1808.8 795.161 -175.403 814.277 
