# Supplementary material for: Intrinsic group behaviour II: On the dependence of triad spatial dynamics on social and personal features; and on the effect of social interaction on small group dynamics
Source: PLoS One. 2019 Dec 3;14(12):e0225704. doi: 10.1371/journal.pone.0225704 (PMC6890182; doi:10.1371/journal.pone.0225704)
Supplement: S4 Data Set — (ZIP) [file pone.0225704.s004.zip › set_3_nint/group_traj_triad_noint/traj_3_0109_3.dat]

3 12221700 12222000 12223401 0 1 0 0 3 0 1 43.3333 40 50 1716.56 1775.89 1677.48 
9137.5 1
12221700 39197.7 -20661 1759.44 0 0 0 
9138 1
12221700 38617.4 -20328.8 1803.08 -1340.14 767.099 1544.16 
9138.5 1
12221700 38111.2 -20121.5 1761.25 -1004.24 411.401 1085.24 
9139 1
12221700 37520.4 -19821.8 1769.08 -1210.72 614.071 1357.55 
9139.5 1
12221700 36686.3 -19601.9 1703.85 -1664.89 438.943 1721.78 
9140 2
12222000 35780 -20177 1648 0 0 0 
12221700 35816.5 -19415.8 1646.08 -1688.87 361.314 1727.09 
9140.5 2
12222000 35469.3 -19999.4 1677.08 -1181.24 675.222 1360.61 
12221700 35173 -19161.6 1655.67 -1300.08 513.662 1397.87 
9141 2
12222000 34564.2 -19643.8 1786.31 -1821.29 715.434 1956.77 
12221700 34518.8 -18997.3 1653.77 -1316.36 330.534 1357.22 
9141.5 2
12222000 33765.1 -19564.7 1807.58 -1614.28 159.959 1622.19 
12221700 33837 -18782.2 1643.75 -1377.31 434.46 1444.21 
9142 2
12222000 33197.5 -19375 1764 -1146.71 383.165 1209.03 
12221700 33098.1 -18566.3 1686.62 -1492.77 436.247 1555.21 
9142.5 2
12222000 32516.3 -19217.5 1844.08 -1356.88 313.822 1392.7 
12221700 32379.3 -18487.2 1673.92 -1431.81 157.524 1440.45 
9143 2
12222000 31931.1 -19163.2 1879.62 -1170.46 108.462 1175.48 
12221700 31651.1 -18301.6 1582.15 -1456.46 371.231 1503.03 
9143.5 2
12222000 31202.2 -18945.8 1870.25 -1460.74 435.666 1524.33 
12221700 30638.5 -17963.8 1550.67 -2029.21 676.918 2139.14 
9144 2
12222000 30287.7 -18553.2 1845.85 -1803.7 774.516 1962.96 
12221700 29947.4 -17721.4 1545.85 -1363.15 478.203 1444.59 
9144.5 2
12222000 29637.7 -18391.5 1773.5 -1277.06 317.591 1315.96 
12221700 29293.8 -17410.8 1681.33 -1283.99 610.284 1421.65 
9145 2
12222000 28887 -18056.7 1715.83 -1531.97 683.333 1677.46 
12221700 28672.4 -17206.8 1716.67 -1268.2 416.156 1334.73 
9145.5 2
12222000 28261.8 -17774.8 1778 -1270.66 572.832 1393.82 
12221700 28097.6 -17049.8 1764.17 -1168.36 319.106 1211.15 
9146 2
12222000 27531.7 -17528.8 1790.23 -1434.46 483.275 1513.68 
12221700 27322.1 -16823.8 1691.23 -1523.59 444.134 1587 
9146.5 2
12222000 26873.5 -17220.2 1749.67 -1305.94 612.459 1442.42 
12221700 26695.5 -16565 1594.92 -1243.21 513.431 1345.06 
9147 2
12222000 26102.2 -16911.3 1765.92 -1552 621.447 1671.8 
12221700 26046.8 -16279.2 1571.69 -1305.29 575.143 1426.39 
9147.5 2
12222000 25299.4 -16552.2 1702 -1641.59 734.269 1798.32 
12221700 25349.6 -15933.8 1571.25 -1425.74 706.177 1591.04 
9148 2
12222000 24678 -16496.4 1663.08 -1247.82 112.179 1252.86 
12221700 24596.3 -15634.9 1575.23 -1512.6 600.221 1627.34 
9148.5 2
12222000 23945.1 -16022.2 1725.77 -1423.15 920.836 1695.08 
12221700 24037 -15364.6 1591.31 -1086.03 524.869 1206.22 
9149 2
12222000 23297.5 -15732.8 1828.75 -1308.24 584.486 1432.87 
12221700 23374.6 -15158.7 1650.58 -1338.22 416.058 1401.4 
9149.5 2
12222000 22734.8 -15480.6 1805.15 -1132.1 507.481 1240.64 
12221700 22855.5 -14893.4 1678.85 -1044.51 533.767 1172.99 
9150 2
12222000 22039.5 -15359.6 1740.15 -1363.35 237.255 1383.84 
12221700 22074.2 -14518.8 1607.62 -1531.83 734.389 1698.77 
9150.5 2
12222000 21504.1 -15018.8 1686.58 -1073.06 682.93 1271.94 
12221700 21415.2 -14170 1630.92 -1320.77 699.09 1494.38 
9151 2
12222000 20864.8 -14575.8 1689.62 -1299.42 900.537 1580.97 
12221700 20838.6 -13789.5 1708.15 -1171.85 773.452 1404.09 
9151.5 2
12222000 20313.9 -14208.9 1719.5 -1112.83 741.116 1337.03 
12221700 20361.7 -13413.6 1785 -963.533 759.35 1226.79 
9152 2
12222000 19737.2 -13801.8 1837.38 -1146.49 809.438 1403.44 
12221700 19859.7 -13060.5 1814.92 -997.961 701.878 1220.07 
9152.5 2
12222000 19452.9 -13396.2 1878.08 -567.493 809.42 988.539 
12221700 19419 -12763.7 1760.83 -879.625 592.558 1060.6 
9153 2
12222000 19098.8 -12967 1831.77 -703.918 853.38 1106.24 
12221700 18937 -12390.6 1705.77 -958.25 741.653 1211.73 
9153.5 2
12222000 18423 -12554 1811.75 -1343.63 821.074 1574.64 
12221700 18412.8 -11938.8 1680.08 -1042.25 898.341 1375.97 
9154 2
12222000 17703.5 -12162.8 1725.08 -1424.68 774.714 1621.69 
12221700 17825.4 -11448.9 1626.15 -1163.1 969.954 1514.47 
9154.5 3
12223401 15989.2 -11465.1 1613 0 0 0 
12222000 16735.1 -11685.6 1761.75 -1887.83 930.187 2104.55 
12221700 17038.8 -10912.4 1722.67 -1533.24 1045.82 1855.95 
9155 3
12223401 15523.7 -11079.2 1651 -1127.32 934.322 1464.18 
12222000 16238.8 -11182.2 1705.42 -1000.67 1014.95 1425.3 
12221700 16500.2 -10493.7 1711.92 -1086.02 844.254 1375.58 
9155.5 3
12223401 14972.9 -10521.3 1662.33 -1117.14 1131.68 1590.19 
12222000 15809.5 -10777.2 1780.33 -870.69 821.332 1196.95 
12221700 15938.5 -9872.08 1685.92 -1139.28 1260.82 1699.3 
9156 3
12223401 14519.7 -9946.85 1675.23 -910.089 1153.59 1469.36 
12222000 15311.2 -10289.9 1795.92 -1000.54 978.568 1399.53 
12221700 15454.2 -9405.23 1654.08 -972.583 937.455 1350.83 
9156.5 3
12223401 13954.4 -9308.92 1678.25 -1117.15 1260.73 1684.47 
12222000 14645.2 -9544.92 1800.33 -1316.33 1472.34 1974.98 
12221700 14915.8 -8919 1661.92 -1064.04 960.93 1433.72 
9157 3
12223401 13476.8 -8808.08 1647.83 -972.845 1020.03 1409.57 
12222000 14246.2 -9069 1790.67 -812.627 969.28 1264.86 
12221700 14350.9 -8504.17 1688.33 -1150.37 844.874 1427.3 
9157.5 3
12223401 12974.3 -8391.92 1664.67 -1021.17 845.867 1326 
12222000 13783.4 -8572.17 1788.75 -940.549 1009.82 1379.99 
12221700 13896.2 -7979.92 1670.42 -924.119 1065.55 1410.46 
9158 3
12223401 12560.8 -7888.38 1673.54 -823.833 1003.05 1298 
12222000 13176.8 -8086.54 1706.23 -1208.46 967.387 1547.97 
12221700 13460.6 -7497.31 1693.15 -867.798 961.372 1295.11 
9158.5 3
12223401 12141.8 -7373.42 1675.33 -833.04 1023.79 1319.89 
12222000 12784 -7541.25 1764.92 -780.853 1084.07 1336.02 
12221700 13053.5 -6964 1695.08 -809.375 1060.25 1333.88 
9159 3
12223401 11510.2 -6750.75 1654.75 -1288.78 1270.75 1809.9 
12222000 12319.2 -7033.67 1784.58 -948.469 1035.88 1404.51 
12221700 12703.5 -6561.42 1708.17 -714.286 821.599 1088.68 
9159.5 3
12223401 10890.8 -6122.23 1644.31 -1224.27 1242.13 1744.06 
12222000 11740.8 -6517.62 1697.08 -1143.24 1019.86 1532.03 
12221700 12126.1 -5984.38 1651.92 -1141.15 1140.38 1613.29 
9160 3
12223401 10335.7 -5527.75 1597.92 -1107.99 1186.59 1623.46 
12222000 11141.4 -5869.17 1700.67 -1196.31 1294.31 1762.5 
12221700 11496.9 -5309.33 1623.25 -1255.81 1347.41 1841.89 
9160.5 3
12223401 9820.92 -4983.08 1615.38 -1017.28 1076.43 1481.07 
12222000 10661.8 -5282.77 1712.46 -947.92 1158.89 1497.19 
12221700 11027 -4821.23 1604.77 -928.689 964.63 1339.02 
9161 3
12223401 9386.83 -4634.17 1628.17 -854.507 686.831 1096.32 
12222000 10093.5 -4852.42 1713.83 -1118.64 847.151 1403.22 
12221700 10492.9 -4268 1637 -1051.35 1089.04 1513.71 
9161.5 3
12223401 8877.08 -4161.25 1675.5 -1053.2 977.101 1436.65 
12222000 9626.67 -4346.17 1643.33 -964.532 1045.97 1422.81 
12221700 9927.33 -3716.58 1619.5 -1168.56 1139.29 1632.03 
9162 3
12223401 8422 -3639.38 1633.54 -908.35 1041.65 1382.07 
12222000 9111.62 -3745.31 1737.92 -1028.05 1199.32 1579.63 
12221700 9410.23 -3141.69 1695.38 -1032.14 1147.49 1543.39 
9162.5 3
12223401 7868.83 -3078.92 1566 -1097.55 1112.04 1562.45 
12222000 8573.17 -3355.17 1768.83 -1068.35 774.089 1319.31 
12221700 8871.42 -2675.92 1702.33 -1069.08 924.158 1413.15 
9163 3
12223401 7381.67 -2491.08 1561.42 -992.193 1197.22 1554.92 
12222000 8051.58 -2820 1729.25 -1062.29 1089.95 1521.99 
12221700 8422.67 -2239 1694.75 -913.951 889.851 1275.59 
9163.5 3
12223401 6737.15 -1891.38 1603.62 -1278.8 1189.88 1746.75 
12222000 7463.08 -2351 1743.77 -1167.67 930.556 1493.11 
12221700 7843.92 -1629.08 1679.46 -1148.3 1210.16 1668.26 
9164 3
12223401 6060.25 -1374 1638.33 -1319.5 1008.55 1660.8 
12222000 6850.58 -2019.42 1769.25 -1193.94 646.361 1357.68 
12221700 7215.67 -1027.58 1645.25 -1224.67 1172.5 1695.46 
9164.5 3
12223401 5558.92 -929.167 1643.08 -1031.55 915.295 1379.08 
12222000 6178.25 -1200 1774.33 -1383.4 1686.04 2180.95 
12221700 6634.92 -515.667 1619.25 -1194.96 1053.33 1592.93 
9165 3
12223401 5049 -526.385 1639.38 -1011.74 799.171 1289.3 
12222000 5836.08 -523.077 1666.38 -678.915 1343.1 1504.94 
12221700 6109.77 12.3846 1592.46 -1041.96 1047.72 1477.63 
9165.5 3
12223401 4510.25 20.4167 1589.42 -1064.72 1080.63 1517.04 
12222000 5316.92 -129.083 1666.17 -1026.01 778.643 1288.01 
12221700 5511.58 586 1550.92 -1182.19 1133.63 1637.89 
9166 3
12223401 3991.08 363.333 1602.25 -1088.4 718.903 1304.39 
12222000 4762 338.583 1621.08 -1163.35 980.433 1521.39 
12221700 5022.08 954.583 1515.67 -1026.21 772.711 1284.59 
9166.5 3
12223401 3355 844.846 1502.77 -1239.93 938.621 1555.13 
12222000 4128.77 756.462 1579.15 -1234.37 814.577 1478.92 
12221700 4194.77 1509.08 1496.31 -1612.7 1080.88 1941.42 
9167 3
12223401 2707.67 1189.17 1508.5 -1284.39 683.176 1454.78 
12222000 3443.42 1133 1578.83 -1359.83 747.1 1551.54 
12221700 3430.33 1945.33 1545.92 -1516.74 865.588 1746.35 
9167.5 3
12223401 1946.92 1492.17 1542.5 -1546.24 615.854 1664.37 
12222000 2852.5 1335.33 1607.08 -1201.05 411.247 1269.51 
12221700 2748.83 2224.58 1587 -1385.16 567.581 1496.94 
9168 3
12223401 1314.77 1605.46 1517 -1261.77 226.137 1281.88 
12222000 2105.77 1565.77 1697.38 -1490.48 459.952 1559.84 
12221700 2032.46 2503.38 1647.62 -1429.88 556.49 1534.36 
9168.5 3
12223401 597.167 1544.42 1562.83 -1418.19 -120.642 1423.31 
12222000 1416.67 1759.83 1675.83 -1361.86 383.526 1414.84 
12221700 1415.42 2629 1695.25 -1219.46 248.252 1244.47 
9169 3
12223401 -140.583 1332.25 1553.08 -1508.69 -433.879 1569.84 
12222000 769 1872.75 1678.5 -1324.47 230.913 1344.45 
12221700 693.5 2647.67 1679.25 -1476.31 38.1731 1476.81 
9169.5 3
12223401 -703.462 1077.08 1576.69 -1112.41 -504.295 1221.38 
12222000 83 1698.77 1663.77 -1355.73 -343.836 1398.65 
12221700 -37 2619.08 1669.92 -1443.68 -56.5015 1444.78 
9170 3
12223401 -1505 779.385 1676.62 -1559.41 -579.168 1663.49 
12222000 -611.462 1529.08 1675.38 -1351.09 -330.141 1390.84 
12221700 -862.308 2635.62 1676 -1605.66 32.176 1605.98 
9170.5 3
12223401 -2148.25 430.667 1775.92 -1302.13 -705.907 1481.16 
12222000 -1534 1245.17 1707.67 -1867.49 -574.717 1953.92 
12221700 -1593 2440 1641.75 -1479.13 -395.983 1531.22 
9171 3
12223401 -2590.31 62.2308 1746.62 -875.362 -729.576 1139.53 
12222000 -2276.62 888.308 1780.08 -1470.53 -706.651 1631.5 
12221700 -2306.15 2387.46 1627.54 -1412.19 -104.037 1416.01 
9171.5 3
12223401 -3146.75 -307.417 1720.08 -1104.05 -733.427 1325.46 
12222000 -2876.75 494.833 1811.75 -1190.74 -780.703 1423.86 
12221700 -2960.58 2413.75 1642.08 -1298.47 52.1596 1299.52 
9172 3
12223401 -3732.62 -780.615 1686.77 -1178.8 -952.11 1515.29 
12222000 -3497.62 61.6923 1833.08 -1249.23 -871.511 1523.19 
12221700 -3967.77 2582.23 1781.92 -2026.53 338.996 2054.69 
9172.5 3
12223401 -4368.75 -1396 1680.83 -1267.2 -1225.87 1763.11 
12222000 -4063.33 -364.083 1812.58 -1126.93 -848.159 1410.44 
12221700 -4498 2480.75 1718.17 -1056.24 -202.153 1075.41 
9173 1
12221700 -5255.75 2291.75 1294.25 -1565.6 -390.496 1613.56 
9173.5 1
12221700 -5966.33 2010 1361.42 -1444.28 -572.663 1553.66 
9174 1
12221700 -6668.75 1627.58 1513.67 -1402.03 -763.307 1596.35 
9174.5 1
12221700 -7444.08 1235.25 1442.42 -1547.57 -783.1 1734.42 
9175 1
12221700 -8050.83 817.25 1433 -1213.5 -836 1473.59 
9175.5 1
12221700 -8666.23 355.692 1477.31 -1190.32 -892.761 1487.92 
9176 1
12221700 -9239.17 -98.0833 1570.5 -1116.83 -884.553 1424.69 
9176.5 1
12221700 -9809 -505.75 1547.67 -1139.67 -815.333 1401.29 
9177 1
12221700 -10415.4 -910.833 1536.17 -1222.61 -816.7 1470.3 
9177.5 1
12221700 -10970.3 -1450 1594.58 -1114.29 -1082.66 1553.64 
9178 1
12221700 -11609.6 -1893.75 1635.08 -1281.06 -889.279 1559.47 
9178.5 1
12221700 -12279.8 -2107.45 1602.73 -1387.65 -442.452 1456.48 
9179 1
12221700 -12886.7 -2362.25 1618.58 -1228.44 -515.78 1332.32 
9179.5 1
12221700 -13667.8 -2696.46 1596.38 -1508.07 -645.196 1640.29 
9180 1
12221700 -14345.9 -2900.67 1583 -1332.16 -401.189 1391.26 
9180.5 1
12221700 -15010.7 -3274.42 1535.33 -1337.53 -752.012 1534.44 
9181 1
12221700 -15650.3 -3583.92 1572.92 -1302.78 -630.346 1447.27 
9181.5 1
12221700 -16325.8 -3998.21 1572.64 -1353.61 -830.256 1587.95 
9182 1
12221700 -16979.2 -4288.77 1556.62 -1281.26 -569.716 1402.22 
9182.5 1
12221700 -17606.3 -4634.92 1545.23 -1269.39 -700.716 1449.95 
9183 1
12221700 -18294.6 -5006.38 1561.31 -1376.62 -742.923 1564.29 
9183.5 1
12221700 -18904 -5263.92 1564.92 -1216.34 -514.049 1320.5 
9184 1
12221700 -19395 -5367.42 1431 -985.944 -207.818 1007.61 
9184.5 1
12221700 -20026.8 -5629.62 1459.08 -1286.7 -534.01 1393.11 
9185 1
12221700 -20655.3 -5862.08 1508.08 -1272.4 -470.583 1356.63 
9185.5 1
12221700 -21341.4 -6159.77 1483.54 -1369.36 -594.183 1492.72 
9186 1
12221700 -22097.8 -6485.07 1276.07 -1463.06 -629.211 1592.62 
