# Supplementary material for: Intrinsic group behaviour II: On the dependence of triad spatial dynamics on social and personal features; and on the effect of social interaction on small group dynamics
Source: PLoS One. 2019 Dec 3;14(12):e0225704. doi: 10.1371/journal.pone.0225704 (PMC6890182; doi:10.1371/journal.pone.0225704)
Supplement: S4 Data Set — (ZIP) [file pone.0225704.s004.zip › set_3_nint/group_traj_triad_noint/traj_3_0109_2.dat]

3 12210202 12210501 12205900 0 1 0 0 2 0 1 43.3333 40 50 1710.18 1733.83 1684.2 
9059 1
12205900 41053.1 -22675.4 1354.86 0 0 0 
9059.5 1
12205900 40516.7 -22785.3 1507 -1302.06 -266.697 1329.1 
9060 1
12205900 39898.5 -22401.1 1746.67 -1202.71 747.518 1416.08 
9060.5 1
12205900 39516.6 -21736.1 1805.42 -766.901 1335.34 1539.89 
9061 1
12205900 39120 -21311.2 1795.92 -809.354 867.007 1186.07 
9061.5 1
12205900 38779.8 -20763.5 1783 -685.949 1104.26 1299.97 
9062 1
12205900 38373.8 -20407.3 1770.38 -811.846 712.462 1080.14 
9062.5 2
12210202 37217 -20793.5 1599 0 0 0 
12205900 37829.9 -20371.1 1807.42 -1114.61 74.2302 1117.08 
9063 2
12210202 36990.2 -20673.1 1582.77 -771.324 409.602 873.335 
12205900 37421.1 -20225.1 1836.69 -819.318 292.598 869.998 
9063.5 2
12210202 36526.1 -20522.4 1556.86 -922.782 299.5 970.168 
12205900 37504.9 -20214.4 1828.79 166.561 21.1697 167.901 
9064 2
12210202 35908.2 -20384.8 1577.08 -1211.45 269.92 1241.16 
12205900 37511.1 -20273.5 1827.92 12.1956 -115.751 116.392 
9064.5 2
12210202 35476.4 -20004.2 1597.85 -872.416 768.92 1162.91 
12205900 36963.1 -20316.2 1823.08 -1107.07 -86.4025 1110.44 
9065 2
12210202 35050 -19500.2 1688.62 -857.917 1014.08 1328.3 
12205900 36119.6 -20136.7 1792.69 -1697.11 361.244 1735.13 
9065.5 3
12210501 33962.5 -19857.8 1894.67 0 0 0 
12210202 34529.7 -19359.2 1703.31 -1040.62 282 1078.15 
12205900 35282.6 -19851.5 1700.15 -1674 570.308 1768.48 
9066 3
12210501 33741.5 -19760.5 1782.38 -595.791 262.458 651.038 
12210202 34002.2 -19222.5 1673.23 -1044.63 270.526 1079.09 
12205900 34617.5 -19627.8 1680.62 -1316.98 443.107 1389.53 
9066.5 3
12210501 33362.7 -19557.7 1701.21 -747.036 399.896 847.337 
12210202 33505.4 -19009.6 1735.79 -979.875 419.912 1066.06 
12205900 34127 -19509.9 1657.57 -967.531 232.568 995.091 
9067 3
12210501 32865.4 -19370.5 1614.47 -1006.71 378.909 1075.66 
12210202 33029.8 -18835.7 1713.33 -962.666 352.179 1025.06 
12205900 33718.7 -19335.2 1671.87 -826.451 353.557 898.901 
9067.5 3
12210501 32347.7 -19127.4 1655.73 -1045.93 491.178 1155.52 
12210202 32573.9 -18643.5 1693.8 -920.943 388.148 999.397 
12205900 33138.5 -19121.3 1715.27 -1172.12 432.189 1249.26 
9068 3
12210501 31713.7 -18885.8 1581.93 -1280.81 488.081 1370.65 
12210202 31910 -18320.3 1667.8 -1341.28 653.064 1491.82 
12205900 32706.3 -19024.1 1688.8 -873.266 196.364 895.071 
9068.5 3
12210501 31168.7 -18698.7 1480.93 -1096.58 376.526 1159.42 
12210202 31314.3 -18024.8 1530.47 -1198.66 594.5 1337.99 
12205900 32201.2 -18870.6 1744.33 -1016.23 308.786 1062.11 
9069 3
12210501 30471.1 -18547.4 1443.36 -1409.28 305.532 1442.02 
12210202 30779.9 -17891.1 1448.21 -1079.62 270.159 1112.9 
12205900 31592.7 -18530 1644.43 -1229.26 688.081 1408.74 
9069.5 3
12210501 29993.3 -18344.9 1397.86 -917.055 388.813 996.075 
12210202 29976.3 -17645.8 1576.79 -1542.36 470.798 1612.62 
12205900 30908.5 -18337.7 1525.79 -1313.27 369.07 1364.15 
9070 3
12210501 29530.5 -18084.7 1331.62 -932.958 524.526 1070.3 
12210202 29442.2 -17443.3 1692.92 -1076.88 408.222 1151.66 
12205900 30316.8 -18064.2 1400.69 -1193.01 551.378 1314.26 
9070.5 3
12210501 28835.9 -17829.8 1487.64 -1414.68 519.158 1506.94 
12210202 28991 -17303.9 1728.71 -918.847 283.868 961.697 
12205900 29667.1 -17897.8 1513.07 -1323.07 338.992 1365.81 
9071 3
12210501 28359.8 -17751.2 1713.14 -939.138 154.973 951.838 
12210202 28541.3 -17116.8 1763.5 -887.01 369.118 960.747 
12205900 29230.4 -17684.6 1580.07 -861.369 420.541 958.547 
9071.5 3
12210501 27836.3 -17608.9 1760.46 -1038.65 282.324 1076.33 
12210202 28020.5 -16967.4 1748.77 -1033.23 296.431 1074.91 
12205900 28784.3 -17583.5 1649 -885.16 200.615 907.61 
9072 3
12210501 27345.7 -17389.8 1706.42 -987.205 440.824 1081.16 
12210202 27525.4 -16825.1 1759.75 -996.221 286.32 1036.55 
12205900 28254.6 -17395.2 1705.67 -1065.84 378.863 1131.18 
9072.5 3
12210501 26813 -17259.8 1635.85 -1089.3 265.822 1121.26 
12210202 27010.9 -16745.9 1666.46 -1052.13 161.882 1064.51 
12205900 27749.2 -17279.3 1737.92 -1033.44 236.93 1060.25 
9073 3
12210501 26172.8 -17072.7 1554.31 -1280.31 374.308 1333.9 
12210202 26418.4 -16523.2 1523 -1185.08 445.538 1266.06 
12205900 27288.5 -17146.5 1755 -921.538 265.538 959.033 
9073.5 3
12210501 25550 -16886.9 1459.46 -1202.41 358.628 1254.75 
12210202 25742.9 -16293.5 1549.69 -1303.98 443.421 1377.31 
12205900 26761.3 -16932 1716 -1017.67 414.167 1098.72 
9074 3
12210501 24976.2 -16571.9 1461.54 -1120.79 615.234 1278.55 
12210202 25244.8 -16005.7 1629.23 -972.806 562.049 1123.5 
12205900 26031.5 -16694.8 1610.15 -1425.48 463.341 1498.89 
9074.5 3
12210501 24430.8 -16367.8 1632.58 -1101.66 412.303 1176.28 
12210202 24779.7 -15799.9 1686.42 -939.757 415.708 1027.6 
12205900 25468.4 -16443.5 1527 -1137.46 507.615 1245.59 
9075 3
12210501 23914.6 -16194.8 1721 -1066.63 357.438 1124.93 
12210202 24340.5 -15574.9 1723.92 -907.369 464.876 1019.52 
12205900 24962.1 -16208.7 1549.67 -1046.14 485.193 1153.18 
9075.5 3
12210501 23506.2 -16062 1799.85 -818.496 266.199 860.696 
12210202 23777.8 -15427.8 1702.54 -1127.72 294.73 1165.59 
12205900 24424.1 -16025.9 1632 -1078.17 366.22 1138.67 
9076 3
12210501 23055.4 -15783.3 1705.5 -889.028 549.638 1045.21 
12210202 23351.9 -15224.8 1704.42 -839.946 400.42 930.508 
12205900 23965.2 -15789.5 1631 -905.148 466.318 1018.21 
9076.5 3
12210501 22551.8 -15534.9 1662.42 -1023.54 504.912 1141.3 
12210202 22887.2 -14992.2 1677.92 -944.614 472.9 1056.38 
12205900 23521.8 -15668.3 1669.17 -901.253 246.274 934.296 
9077 3
12210501 22039.2 -15364.1 1586.23 -1011.2 336.962 1065.87 
12210202 22431.6 -14797.4 1571.38 -898.523 384.186 977.212 
12205900 23057.9 -15344.5 1682.85 -914.846 638.8 1115.8 
9077.5 3
12210501 21544.8 -15144.4 1532.25 -965.47 429.024 1056.5 
12210202 21925.3 -14471 1542.5 -988.832 637.47 1176.5 
12205900 22520.5 -15182.2 1669.92 -1049.65 316.819 1096.43 
9078 3
12210501 21098.9 -14838.9 1580.17 -904.496 619.675 1096.41 
12210202 21491.1 -14141.4 1567.75 -880.832 668.526 1105.8 
12205900 22055 -14957.6 1619.75 -944.219 455.713 1048.44 
9078.5 3
12210501 20643 -14496.3 1617.75 -915.495 687.918 1145.15 
12210202 21001.4 -13784.8 1650.25 -983.266 716.198 1216.45 
12205900 21464 -14607.6 1533.25 -1186.75 702.811 1379.24 
9079 3
12210501 20266.7 -14135.5 1672.17 -748.178 717.362 1036.52 
12210202 20565.8 -13532.5 1752.5 -866.137 501.491 1000.84 
12205900 21003.9 -14339.9 1585.58 -914.679 532.14 1058.21 
9079.5 3
12210501 19944.3 -13850.4 1733.58 -653.82 578.262 872.851 
12210202 20152.7 -13314.9 1749.58 -837.897 441.346 947.026 
12205900 20642.7 -14060.7 1658.83 -732.759 566.43 926.163 
9080 3
12210501 19534.8 -13530.3 1705.33 -828.947 647.942 1052.13 
12210202 19828.1 -13040.2 1767.75 -657.051 556.174 860.84 
12205900 20205.1 -13763.7 1686.92 -885.796 601.215 1070.56 
9080.5 3
12210501 19151.8 -13221.2 1703.33 -770.791 621.898 990.392 
12210202 19470.5 -12730.1 1750.58 -719.484 623.91 952.324 
12205900 19820.6 -13518.6 1715.83 -773.642 493.125 917.439 
9081 3
12210501 18655 -12950.4 1609.62 -970.215 529.034 1105.08 
12210202 19014.6 -12448 1710.62 -890.4 550.944 1047.07 
12205900 19582.2 -13165.8 1676.38 -465.683 688.94 831.564 
9081.5 3
12210501 18269 -12620.4 1631.25 -750.973 641.961 987.965 
12210202 18594.3 -12108.9 1684.25 -817.669 659.695 1050.61 
12205900 19081.2 -12868.6 1655.08 -974.683 578.332 1133.35 
9082 3
12210501 17778.2 -12347.9 1608.92 -1005.81 558.402 1150.42 
12210202 17822.8 -11760.5 1716.25 -1580.94 713.969 1734.68 
12205900 18676.9 -12635.4 1634.83 -828.381 477.801 956.299 
9082.5 3
12210501 17126.4 -12033.8 1580.33 -1338.3 644.935 1485.59 
12210202 17192.2 -11419.2 1762.25 -1294.83 700.719 1472.28 
12205900 18207.5 -12349.2 1598.75 -963.895 587.611 1128.88 
9083 3
12210501 16443.2 -11625.2 1657 -1363.8 815.728 1589.14 
12210202 16879.9 -11175.1 1832.54 -623.407 487.371 791.307 
12205900 17671.8 -11986.5 1560.31 -1069.32 723.975 1291.35 
9083.5 3
12210501 15951.9 -11303.2 1720.08 -992.398 650.479 1186.58 
12210202 16493.1 -10780.6 1728.83 -781.494 796.957 1116.19 
12205900 16903.7 -11610.2 1689 -1551.72 760.347 1728 
9084 3
12210501 15537.1 -10994.6 1725.69 -816.614 607.384 1017.73 
12210202 16066.6 -10304.9 1653.77 -839.504 936.339 1257.58 
12205900 16468.7 -11227.1 1663.38 -856.249 754.114 1140.99 
9084.5 3
12210501 15151.7 -10705 1728.67 -764.703 574.634 956.543 
12210202 15724.2 -9923.5 1660 -679.462 756.792 1017.06 
12205900 16039.8 -10882.8 1625.92 -851.076 683.188 1091.36 
9085 3
12210501 14757.9 -10255.4 1667.42 -813.533 928.891 1234.78 
12210202 15335.6 -9514.25 1731.58 -802.858 845.558 1166 
12205900 15640.8 -10671.5 1682.08 -824.208 436.467 932.643 
9085.5 3
12210501 14367.2 -9931.38 1679.77 -758.613 629.188 985.582 
12210202 15013.8 -9105.38 1685.54 -624.882 793.913 1010.33 
12205900 15245.7 -10045.7 1680.54 -767.264 1215.16 1437.12 
9086 3
12210501 13920.9 -9399.5 1693.83 -880.304 1049.08 1369.49 
12210202 14666.9 -8719.75 1659.75 -684.127 760.621 1023.02 
12205900 14860 -9520.5 1656.92 -760.734 1035.88 1285.21 
9086.5 3
12210501 13540.9 -9016.75 1685.83 -777.096 782.72 1102.96 
12210202 14255.1 -8169.5 1663.75 -842.195 1125.26 1405.52 
12205900 14504.8 -9176.25 1682.92 -726.483 703.988 1011.62 
9087 3
12210501 13242.2 -8608.69 1727.31 -593.962 811.248 1005.44 
12210202 13903.5 -7772.46 1678.69 -698.896 789.341 1054.28 
12205900 14084.3 -8815.23 1638.08 -835.869 717.732 1101.73 
9087.5 3
12210501 12999.1 -8299.33 1665.5 -484.204 616.253 783.723 
12210202 13578 -7481.5 1708.58 -648.483 579.605 869.754 
12205900 13760.2 -8409.08 1645.17 -645.699 809.059 1035.13 
9088 3
12210501 12657.7 -7825.83 1695.83 -692.529 960.446 1184.08 
12210202 13130.7 -7082.58 1721.58 -907.37 809.162 1215.76 
12205900 13412.7 -8081.75 1627.92 -704.868 663.962 968.341 
9088.5 3
12210501 12433.3 -7407.23 1710.92 -441.652 824.021 934.915 
12210202 12841.2 -6704.54 1740.92 -569.756 744.183 937.246 
12205900 13082.1 -7690.38 1646.23 -650.767 770.404 1008.47 
9089 3
12210501 12012.2 -6892.42 1665 -820.775 1003.54 1296.44 
12210202 12433.4 -6384.67 1713.83 -794.959 623.532 1010.32 
12205900 12710 -7265.75 1664.83 -725.296 827.748 1100.55 
9089.5 3
12210501 11665.8 -6568.83 1650.75 -692.833 647.167 948.073 
12210202 11910.2 -5961.33 1653.33 -1046.5 846.667 1346.11 
12205900 12456.3 -6886.75 1659.33 -507.333 758 912.114 
9090 3
12210501 11154.8 -6218.58 1572.83 -1019.96 699.102 1236.55 
12210202 11493.8 -5530.42 1680.33 -831.171 860.113 1196.09 
12205900 11956.2 -6423.67 1604.83 -998.337 924.318 1360.53 
9090.5 3
12210501 10706.2 -5856 1614.75 -904.57 731.015 1163.03 
12210202 10999.2 -5171.67 1655.67 -996.976 723.286 1231.71 
12205900 11535 -6062.17 1584.75 -849.126 728.831 1119.02 
9091 3
12210501 10290.8 -5620.25 1620.33 -835.848 474.346 961.065 
12210202 10643 -4826.92 1650.92 -716.801 693.662 997.482 
12205900 11099.9 -5698.08 1588.33 -875.419 732.562 1141.49 
9091.5 3
12210501 9930.83 -5314.5 1672.17 -736.026 625.256 965.753 
12210202 10306 -4338.67 1657.58 -689.162 998.466 1213.21 
12205900 10633.8 -5305 1630 -953.306 803.851 1246.98 
9092 3
12210501 9630.42 -5055.17 1656.25 -600.833 518.667 793.735 
12210202 9949.83 -3907.5 1696.58 -712.333 862.333 1118.5 
12205900 10273.2 -5027.92 1632 -721.167 554.167 909.495 
9092.5 3
12210501 9308.33 -4660.92 1647.33 -655.974 802.953 1036.84 
12210202 9666.25 -3579.5 1730.67 -577.563 668.024 883.083 
12205900 9991 -4632 1608.17 -574.678 806.348 990.177 
9093 3
12210501 9033.58 -4218.58 1667.75 -550.601 886.44 1043.52 
12210202 9237.75 -3184.83 1768.08 -858.717 790.915 1167.45 
12205900 9754.25 -4292.92 1667.92 -474.449 679.526 828.768 
9093.5 3
12210501 8808.77 -3798.62 1712.54 -437.382 817.058 926.761 
12210202 8830.38 -2889.31 1759.31 -792.54 574.953 979.127 
12205900 9438.85 -3831.15 1662.08 -613.626 898.371 1087.94 
9094 3
12210501 8415.58 -3478.58 1724.75 -767.941 625.063 990.17 
12210202 8457.33 -2577.67 1769.83 -728.616 608.674 949.402 
12205900 9055.08 -3432 1679.42 -749.537 779.597 1081.47 
9094.5 3
12210501 7964.83 -3188.25 1704.42 -918.024 591.31 1091.98 
12210202 8063 -2272.33 1711.75 -803.123 621.86 1015.73 
12205900 8717.92 -3181.33 1671.42 -686.694 510.523 855.676 
9095 3
12210501 7528.08 -2825.08 1632.5 -891.327 741.156 1159.21 
12210202 7700.33 -2033.33 1694.67 -740.136 487.755 886.401 
12205900 8391.58 -2857.92 1654.42 -665.986 660.034 937.647 
9095.5 3
12210501 7214.23 -2480 1539.69 -632.767 695.733 940.446 
12210202 7169.92 -1771.38 1706.77 -1069.38 528.122 1192.68 
12205900 7991.38 -2530.15 1671.08 -806.852 660.812 1042.92 
9096 3
12210501 6782.38 -2196 1468.15 -830.473 546.154 993.967 
12210202 6586.69 -1582.62 1695.46 -1121.6 363.018 1178.88 
12205900 7573.15 -2318 1659.38 -804.29 407.988 901.852 
9096.5 3
12210501 6264.08 -2150.83 1523.83 -1051.32 91.616 1055.31 
12210202 6153.5 -1490.25 1706.42 -878.686 187.354 898.438 
12205900 7114.75 -2041.75 1636.08 -929.825 560.345 1085.62 
9097 3
12210501 5623.54 -2135.23 1691.23 -1299.28 31.6482 1299.67 
12210202 5649.62 -1643.46 1686.31 -1022.08 -310.774 1068.28 
12205900 6592.46 -1838 1631.85 -1059.41 413.286 1137.17 
9097.5 3
12210501 5247.92 -2256.83 1712.75 -752.749 -243.693 791.213 
12210202 5225.92 -1791.92 1691.83 -849.096 -297.505 899.707 
12205900 6158.5 -2076.5 1632.17 -869.662 -477.956 992.348 
9098 2
12210202 4996 -2223.23 1747.15 -461.68 -866.093 981.461 
12205900 5814.46 -2356.54 1608.77 -690.84 -562.326 890.77 
9098.5 2
12210202 4899.23 -2915.08 1907.31 -189.744 -1356.56 1369.77 
12205900 5619.23 -2668.85 1674.31 -382.805 -612.368 722.174 
9099 2
12210202 4986.77 -3215 1966.08 174.727 -598.649 623.627 
12205900 5482.08 -2873.54 1811.38 -273.76 -408.567 491.805 
9099.5 2
12210202 4914.25 -3392.58 2037.67 -147.697 -361.677 390.672 
12205900 5409.92 -3045.83 1917.42 -146.966 -350.906 380.439 
9100 2
12210202 4923.23 -3517.85 2044.85 18.2166 -254.083 254.735 
12205900 5445.38 -3337.77 2037.38 71.9431 -592.162 596.516 
9100.5 2
12210202 4995 -3747 2046 138.284 -441.53 462.678 
12205900 5520.31 -3593.08 2120.62 144.36 -491.922 512.667 
9101 1
12205900 5536.33 -3775.33 2154.42 31.9236 -363.061 364.461 
9101.5 1
12205900 5578.62 -3978.92 2147.92 85.2461 -410.463 419.222 
9102 1
12205900 5438 -4162.92 2160.25 -278.999 -365.067 459.471 
9102.5 1
12205900 5528.92 -4336.42 2157.42 187.071 -356.996 403.041 
9103 1
12205900 5641.54 -4527 2147.08 223.013 -377.393 438.361 
9103.5 1
12205900 5646.42 -4921.08 2147 9.73694 -786.593 786.654 
