# Supplementary material for: Intrinsic group behaviour II: On the dependence of triad spatial dynamics on social and personal features; and on the effect of social interaction on small group dynamics
Source: PLoS One. 2019 Dec 3;14(12):e0225704. doi: 10.1371/journal.pone.0225704 (PMC6890182; doi:10.1371/journal.pone.0225704)
Supplement: S4 Data Set — (ZIP) [file pone.0225704.s004.zip › set_3_nint/group_traj_triad_noint/traj_3_0109_1.dat]

3 12101800 12110102 12110000 0 1 0 0 2 0 1 43.3333 40 50 1712.45 1775.43 1622.13 
8418 1
12101800 45926 -23311 1328 0 0 0 
8418.5 1
12101800 45686.5 -23251.8 1539.46 -867.893 214.326 893.965 
8419 1
12101800 45128.4 -23040.8 1612.77 -1102.92 417.148 1179.17 
8419.5 1
12101800 44785.5 -22776.5 1648.08 -685.846 528.615 865.921 
8420 1
12101800 44138.9 -22463.2 1613.54 -1295.67 627.871 1439.78 
8420.5 1
12101800 43473.8 -22269.2 1550.69 -1332.82 388.623 1388.32 
8421 1
12101800 42913.8 -21965.3 1658.54 -1115.54 605.424 1269.24 
8421.5 1
12101800 42453.7 -21624.4 1632 -941.062 697.119 1171.14 
8422 1
12101800 41915.4 -21366.8 1602.46 -1100.78 526.886 1220.38 
8422.5 1
12101800 41530.1 -20984.7 1607.31 -775.267 768.766 1091.81 
8423 1
12101800 41069.6 -20619.6 1600.54 -899.339 713.041 1147.71 
8423.5 1
12101800 40483.5 -20231.8 1574.46 -1167.48 772.602 1399.98 
8424 1
12101800 39841.2 -19868.3 1524.23 -1267.03 716.887 1455.78 
8424.5 1
12101800 39290.8 -19569.9 1509.46 -1096.23 594.392 1247.01 
8425 1
12101800 38841.6 -19278.3 1528.62 -907.537 589.122 1081.98 
8425.5 1
12101800 38406.2 -19020.3 1494.77 -872.514 517.034 1014.2 
8426 1
12101800 37836.2 -18781.7 1528.92 -1149.19 481.079 1245.83 
8426.5 1
12101800 37266.5 -18591.8 1545.15 -1137.11 378.934 1198.59 
8427 1
12101800 36593.2 -18326.8 1520.23 -1349.47 531.216 1450.26 
8427.5 1
12101800 36055.1 -18143.4 1516.77 -1087.02 370.474 1148.42 
8428 1
12101800 35498.7 -17932.9 1542.77 -1140.13 431.274 1218.97 
8428.5 1
12101800 34976.3 -17699.6 1567.21 -1010.46 451.219 1106.63 
8429 1
12101800 34486.1 -17477.5 1589.69 -950.017 430.584 1043.04 
8429.5 1
12101800 33993.2 -17426.2 1573 -997.664 103.862 1003.06 
8430 1
12101800 33505.5 -17341.2 1530.23 -997.326 173.667 1012.33 
8430.5 1
12101800 32974.6 -17164 1520.54 -1074.74 358.767 1133.04 
8431 1
12101800 32257.4 -16958.9 1489.43 -1403.5 401.314 1459.75 
8431.5 1
12101800 31567.8 -16745.4 1435.46 -1346.99 417.078 1410.08 
8432 1
12101800 31045.2 -16669.3 1466 -1075.18 156.537 1086.52 
8432.5 1
12101800 30497.1 -16653.9 1553.5 -1109.49 31.1318 1109.93 
8433 1
12101800 29838.8 -16352.2 1607.62 -1316.75 603.396 1448.42 
8433.5 1
12101800 29319.5 -16208.1 1602.79 -1020.18 283.08 1058.72 
8434 1
12101800 28827.1 -15964.1 1585.54 -982.88 487.158 1096.99 
8434.5 1
12101800 28246.3 -15671.9 1554.14 -1150.08 578.653 1287.45 
8435 1
12101800 27654.6 -15351.6 1509.08 -1157.87 626.696 1316.59 
8435.5 1
12101800 27311 -15266.8 1488.62 -695.578 171.598 716.431 
8436 1
12101800 26809.7 -15039.7 1495.62 -1031.5 467.395 1132.45 
8436.5 1
12101800 26361.9 -14874.2 1516.08 -910.1 336.46 970.303 
8437 1
12101800 25834.7 -14644.9 1547.43 -1027.7 446.833 1120.63 
8437.5 1
12101800 25404.5 -14498 1544.54 -843.633 288.095 891.468 
8438 1
12101800 24908.5 -14500.2 1532.38 -1014.31 -4.40459 1014.32 
8438.5 1
12101800 24353.4 -14196 1493.5 -1114.52 610.751 1270.9 
8439 1
12101800 23618.7 -13995.6 1486.69 -1449.18 395.236 1502.11 
8439.5 1
12101800 23014.2 -13759 1435.85 -1223.61 478.979 1314.01 
8440 1
12101800 22406.3 -13513.1 1458.92 -1230.61 497.82 1327.49 
8440.5 1
12101800 21908.8 -13235.1 1539.62 -1005.13 561.616 1151.39 
8441 1
12101800 21425.8 -13025.5 1591.31 -977.577 424.167 1065.63 
8441.5 1
12101800 20962.8 -12700.3 1572.23 -926 650.462 1131.63 
8442 1
12101800 20476.8 -12275.1 1520.15 -975.904 853.877 1296.72 
8442.5 1
12101800 20010 -11895.4 1579.46 -931.829 757.869 1201.11 
8443 1
12101800 19551.8 -11601.5 1581.92 -912.657 585.504 1084.32 
8443.5 1
12101800 19104.2 -11232.9 1585.31 -872.545 718.399 1130.23 
8444 1
12101800 18394 -10780.5 1585.69 -1395.35 888.771 1654.36 
8444.5 1
12101800 17858.1 -10303.9 1578.67 -1104.98 982.725 1478.76 
8445 1
12101800 17398.2 -10067.3 1609.23 -940.551 483.863 1057.71 
8445.5 1
12101800 17027.8 -9652.77 1617.23 -727.671 814.417 1092.15 
8446 1
12101800 16618.2 -9070.77 1607.46 -822.521 1168.67 1429.11 
8446.5 1
12101800 16335.5 -8685.85 1632.54 -564.256 768.31 953.249 
8447 1
12101800 15977.1 -8312.31 1676 -712.494 742.621 1029.14 
8447.5 1
12101800 15609 -7724.38 1658.62 -734.684 1173.5 1384.51 
8448 1
12101800 15189.4 -7206.62 1579.92 -840.913 1037.61 1335.58 
8448.5 1
12101800 14667.2 -6645.85 1515.38 -1038.08 1114.85 1523.32 
8449 1
12101800 14222.5 -6285.23 1482.46 -880.579 714.09 1133.73 
8449.5 1
12101800 13820.2 -5881.38 1530.15 -792.096 794.973 1122.23 
8450 1
12101800 13388 -5539.17 1562.92 -880.15 696.982 1122.7 
8450.5 1
12101800 12959.5 -5319.77 1573.08 -869.09 445.025 976.404 
8451 1
12101800 12448.3 -4749.46 1533 -1012.34 1129.32 1516.64 
8451.5 1
12101800 12063.2 -4136.38 1493.08 -767.239 1221.27 1442.27 
8452 1
12101800 11632.9 -3712.08 1484.31 -846.911 835.251 1189.5 
8452.5 1
12101800 11361.2 -3389.83 1494.67 -560.151 664.42 869.035 
8453 1
12101800 10981.5 -2899.54 1533.08 -765.703 988.498 1250.37 
8453.5 1
12101800 10538.2 -2550.15 1590.62 -859.123 677.102 1093.87 
8454 1
12101800 10199.9 -2143.46 1610.38 -667.122 802.154 1043.31 
8454.5 1
12101800 9815.67 -1687.08 1603.92 -781.009 927.598 1212.61 
8455 1
12101800 9443.54 -1224.23 1577.85 -753.296 936.949 1202.22 
8455.5 1
12101800 8978.38 -695.308 1568.31 -908.504 1033.05 1375.71 
8456 1
12101800 8724.83 -210.75 1539.33 -519.572 992.946 1120.67 
8456.5 1
12101800 8295.15 182.385 1491.77 -885.937 810.587 1200.81 
8457 1
12101800 7946.85 665.308 1493.15 -686.997 952.511 1174.41 
8457.5 1
12101800 7542.83 1210.08 1536.08 -801.613 1080.9 1345.71 
8458 1
12101800 7200.92 1691.38 1543 -689.335 970.365 1190.29 
8458.5 1
12101800 6865 2309.92 1536.85 -673.193 1239.56 1410.56 
8459 1
12101800 6736.36 2929.43 1501.21 -249.308 1200.59 1226.2 
8459.5 2
12110000 4034 4839 1701 0 0 0 
12101800 6336.69 3539.08 1441.08 -779.074 1188.4 1421 
8460 2
12110000 4043.15 4608.62 1701.62 34.6737 -872.669 873.358 
12101800 6152.23 3828 1437.62 -373.404 584.865 693.9 
8460.5 2
12110000 4098.92 4029.23 1666.23 113.122 -1175.22 1180.65 
12101800 5902.62 4035.69 1527.31 -506.319 421.283 658.664 
8461 2
12110000 4166.57 3519 1707.36 138.058 -1041.29 1050.4 
12101800 5441.64 4466.29 1586.93 -940.76 878.762 1287.34 
8461.5 3
12110102 3622 4836.75 1530.75 0 0 0 
12110000 4301.86 2996.21 1596.86 278.94 -1077.91 1113.42 
12101800 4776.71 4828.64 1678.71 -1370.99 747.128 1561.35 
8462 2
12110102 3659.21 4484.57 1600.36 113.805 -1077 1082.99 
12110000 4451 2568.64 1528.64 294.167 -843.336 893.169 
8462 1
12101800 4807.58 5233.33 1702.42 65.5394 859.215 861.711 
8462.5 3
12110102 3846.69 3835.08 1593 373.462 -1293.81 1346.64 
12110000 4791.31 2037.77 1478.77 677.904 -1057.52 1256.14 
12101800 4961.5 4347.5 1483.25 242.771 -1397.21 1418.15 
8463 3
12110102 4031.64 3318.29 1553.21 362.648 -1013.32 1076.25 
12110000 5247.36 1686.64 1433.64 894.215 -688.483 1128.55 
12101800 5091.07 3932.43 1461.71 312.974 -1002.59 1050.3 
8463.5 3
12110102 4189.92 2719.85 1538.31 314.672 -1189.74 1230.65 
12110000 5541.92 1170.54 1503.38 585.618 -1026.05 1181.41 
12101800 5322.31 3046.08 1550.23 459.714 -1762.13 1821.11 
8464 3
12110102 4714.5 2188.14 1469.5 1044.97 -1059.17 1487.89 
12110000 5747.29 613.357 1641.14 409.089 -1109.92 1182.91 
12101800 5660.57 2437.36 1605.14 673.832 -1212.59 1387.24 
8464.5 3
12110102 5031.77 1703.38 1417.08 635.81 -971.459 1161.03 
12110000 6047.92 137.385 1637.31 602.48 -953.853 1128.19 
12101800 5971.15 2274.77 1625.23 622.41 -325.827 702.536 
8465 3
12110102 5393.33 882.533 1515.67 739.395 -1678.63 1834.26 
12110000 6382.07 -537.333 1600.2 683.32 -1379.79 1539.72 
12101800 6231.13 1986.8 1549.93 531.655 -588.894 793.381 
8465.5 3
12110102 5708.14 387.357 1541.29 628.362 -988.376 1171.21 
12110000 6772.5 -1156 1777.29 779.308 -1234.86 1460.21 
12101800 6521.64 1318.14 1571.29 579.859 -1334.64 1455.17 
8466 3
12110102 6033.33 94.6667 1527.27 649.083 -584.213 873.277 
12110000 7152.67 -1536.73 1729.53 758.816 -759.947 1073.93 
12101800 6694.93 862.333 1625.07 345.889 -909.799 973.332 
8466.5 3
12110102 6284.27 -389 1505.87 504.896 -973.172 1096.35 
12110000 7428.53 -1835.47 1726.4 555.064 -601.073 818.159 
12101800 7041.93 401.333 1676.47 698.189 -927.565 1160.97 
8467 3
12110102 6619.87 -944.8 1526.13 669.86 -1109.38 1295.93 
12110000 7742.53 -2212.73 1757.93 626.747 -753.027 979.725 
12101800 7507 -280.933 1757.87 928.277 -1361.81 1648.1 
8467.5 3
12110102 6922.71 -1580.79 1585.43 590.346 -1239.74 1373.12 
12110000 8222.71 -2607.5 1738.93 936.025 -769.526 1211.74 
12101800 8026.21 -780.286 1751.5 1012.11 -973.396 1404.23 
8468 3
12110102 7289.07 -2009.93 1623.14 731.252 -856.573 1126.25 
12110000 8516.71 -2797.64 1731.71 586.826 -379.527 698.86 
12101800 8390.93 -1166.29 1773.64 727.973 -770.459 1059.98 
8468.5 3
12110102 7710.86 -2435.57 1613.71 836.876 -844.529 1188.95 
12110000 8811 -3056.14 1707.86 583.9 -512.897 777.176 
12101800 8663.71 -1567.36 1774.57 541.241 -795.777 962.394 
8469 3
12110102 8181.57 -2739.43 1605.93 932.107 -601.697 1109.44 
12110000 9187.21 -3318.21 1729.79 744.979 -518.953 907.913 
12101800 9015.29 -1932.07 1784.29 696.181 -722.207 1003.12 
8469.5 3
12110102 8631.71 -3032.93 1543.14 902.09 -588.176 1076.9 
12110000 9597.36 -3519.93 1717.64 821.93 -404.237 915.956 
12101800 9581.36 -2433.43 1820.5 1134.41 -1004.72 1515.37 
8470 3
12110102 9052.77 -3354.85 1568 866.368 -662.382 1090.57 
12110000 10133.4 -4013.62 1682 1102.94 -1015.82 1499.45 
12101800 10040.8 -2766.08 1777.08 945.292 -684.462 1167.08 
8470.5 3
12110102 9519.79 -3759.71 1614.36 951.154 -824.579 1258.82 
12110000 10318 -4324.14 1671.93 375.999 -632.439 735.768 
12101800 10347 -3271.14 1773.36 623.688 -1028.65 1202.96 
8471 3
12110102 9917.07 -3971 1616.93 794.571 -422.571 899.95 
12110000 10591.9 -4563.86 1694.07 547.857 -479.429 728.01 
12101800 10581.4 -3663.86 1752.64 468.857 -785.429 914.727 
8471.5 3
12110102 10334.8 -4280.43 1639.43 820.657 -607.915 1021.29 
12110000 10703.3 -4960.57 1673.43 218.776 -779.399 809.522 
12101800 10958.6 -4145.43 1706.43 740.949 -946.113 1201.72 
8472 3
12110102 10588.8 -4489.69 1630.92 505.943 -416.86 655.554 
12110000 11000.9 -5217.31 1732.31 592.903 -511.427 783.002 
12101800 11205.7 -4587.69 1703.08 492.273 -881.003 1009.21 
8472.5 3
12110102 10848.2 -4825.79 1617.43 515.795 -668.178 844.101 
12110000 11221.1 -5537.64 1704.43 437.813 -636.849 772.824 
12101800 11572 -4948.57 1809.21 728.246 -717.454 1022.29 
8473 3
12110102 11136.3 -5114.92 1594.85 564.889 -566.936 800.322 
12110000 11448 -5951.69 1598 444.818 -811.862 925.733 
12101800 11874.5 -5389.92 1711.46 593.062 -865.395 1049.11 
8473.5 3
12110102 11468.3 -5442.31 1601.77 670.707 -661.383 941.953 
12110000 11843.8 -6572.23 1571.08 799.689 -1253.61 1486.96 
12101800 12333.2 -5905.54 1685.92 926.651 -1041.65 1394.17 
8474 3
12110102 11832.8 -5974.54 1526.08 740.775 -1081.77 1311.1 
12110000 12323.5 -7065.62 1641 974.984 -1002.81 1398.65 
12101800 12818.5 -6358.38 1748.23 986.398 -920.419 1349.13 
8474.5 3
12110102 12223.1 -6451 1566.08 790.097 -964.497 1246.8 
12110000 12756.1 -7527.92 1744.23 875.584 -935.846 1281.58 
12101800 13220.6 -6753 1793.69 814.077 -798.817 1140.54 
8475 3
12110102 12633.2 -6872 1623.46 833.646 -855.691 1194.64 
12110000 13135.2 -7917.77 1750.23 770.482 -792.37 1105.21 
12101800 13600.2 -7141.38 1801.08 771.42 -789.4 1103.74 
8475.5 3
12110102 12986.5 -7397.86 1653.07 689.979 -1027.06 1237.31 
12110000 13487.1 -8249.21 1751.86 687.479 -647.354 944.295 
12101800 14089.1 -7483.71 1787.86 955.057 -668.613 1165.84 
8476 3
12110102 13369.5 -7799.62 1620.69 742.323 -778.601 1075.76 
12110000 13944.6 -8806.62 1772.85 886.575 -1080.23 1397.47 
12101800 14528.8 -7877.46 1745.15 851.989 -763.076 1143.75 
8476.5 3
12110102 13815.5 -8090.15 1603.62 900.855 -586.946 1075.2 
12110000 14328.9 -9224.92 1813.08 776.379 -845.066 1147.56 
12101800 15008.2 -8328.46 1718.15 968.454 -911.111 1329.67 
8477 3
12110102 14275.2 -8446.69 1565.92 938.148 -727.63 1187.25 
12110000 14734 -9527.46 1740.46 826.688 -617.425 1031.81 
12101800 15415.4 -8870.31 1731.08 831.083 -1105.81 1383.3 
8477.5 3
12110102 14697.8 -8727.15 1618.92 867.793 -575.896 1041.5 
12110000 15115 -9759.38 1750.92 782.341 -476.228 915.888 
12101800 15732.2 -9373.54 1751.62 650.608 -1033.33 1221.09 
8478 3
12110102 15057.4 -9041.46 1622 727.966 -636.25 966.824 
12110000 15481.2 -10301.8 1693.46 741.358 -1098.1 1324.93 
12101800 16052.5 -9974.15 1820.46 648.24 -1215.82 1377.84 
8478.5 3
12110102 15455.5 -9403.86 1623.29 765.607 -696.915 1035.3 
12110000 15898.6 -10886.9 1708.36 802.716 -1125.02 1382.04 
12101800 16357.8 -10324.9 1786 587.162 -674.429 894.211 
8479 3
12110102 15828.5 -9845.38 1565 728.591 -862.358 1128.94 
12110000 16428.2 -11400.7 1714.08 1034.35 -1003.58 1441.2 
12101800 16771.2 -10654.5 1782.38 807.51 -643.759 1032.71 
8479.5 3
12110102 16318.8 -10649.7 1616.46 994.383 -1631.46 1910.61 
12110000 16895 -11853.7 1784.38 946.794 -918.864 1319.37 
12101800 17156.8 -11177.6 1811.31 782.181 -1061.16 1318.29 
8480 3
12110102 16570.8 -11291.8 1637.46 519.746 -1324.03 1422.39 
12110000 17426.8 -12268.9 1837.15 1096.59 -856.146 1391.22 
12101800 17541.2 -11569.6 1812.08 792.387 -808.247 1131.88 
8480.5 3
12110102 16946.4 -11688.9 1661 751.022 -794.165 1093.04 
12110000 18089.6 -12656.6 1732.29 1325.45 -775.44 1535.62 
12101800 18266.2 -11953.1 1805 1450.12 -767.055 1640.5 
8481 3
12110102 17749.1 -11894.8 1615 1567.81 -402.183 1618.58 
12110000 18566.5 -12960.5 1658.23 931.576 -593.546 1104.6 
12101800 18928.8 -12281.2 1739 1294.2 -640.797 1444.15 
8481.5 3
12110102 18248.5 -12447.2 1554.38 1002.93 -1109.21 1495.4 
12110000 18868.3 -13368.8 1582.08 605.962 -819.74 1019.39 
12101800 19344.8 -12553.8 1788.31 835.187 -547.42 998.602 
8482 3
12110102 18665.5 -12770.4 1533.54 834 -646.308 1055.12 
12110000 19299.8 -13672.9 1623.85 863.077 -608.308 1055.91 
12101800 19694.8 -12814.2 1775.38 700 -520.769 872.468 
8482.5 3
12110102 19125.8 -13084.1 1592.77 943.096 -642.812 1141.33 
12110000 19744.9 -14006.4 1749.38 912.043 -683.323 1139.63 
12101800 20093.9 -13092.8 1757.08 817.938 -570.933 997.491 
8483 3
12110102 19565.8 -13421.4 1620.07 871.32 -668.023 1097.93 
12110000 20141.6 -14294.5 1709.57 785.442 -570.526 970.783 
12101800 20607.1 -13426.4 1750.71 1016.28 -660.559 1212.09 
8483.5 3
12110102 19965.4 -13753.5 1629.77 794.431 -660.105 1032.89 
12110000 20560.6 -14586.9 1673 833.089 -581.358 1015.88 
12101800 21009.4 -13716.5 1750.46 799.685 -576.606 985.886 
8484 3
12110102 20365.4 -14087.2 1601.07 795.174 -663.524 1035.65 
12110000 20977.6 -14829.4 1660.36 828.938 -481.976 958.874 
12101800 21308.4 -14066.1 1720.71 594.521 -695.191 914.738 
8484.5 3
12110102 20821.2 -14339.6 1603.46 911.593 -504.802 1042.03 
12110000 21513.6 -15141.8 1607.38 1072.09 -624.978 1240.96 
12101800 21705.6 -14333.8 1683.31 794.374 -535.407 957.961 
8485 3
12110102 21225.9 -14630.2 1531.14 809.549 -581.198 996.575 
12110000 21993.9 -15406.1 1477.79 960.626 -528.451 1096.39 
12101800 22140.8 -14696.1 1628.21 870.341 -724.593 1132.49 
8485.5 3
12110102 21651.7 -14834.3 1470.92 846.449 -405.752 938.675 
12110000 22469.4 -15684.7 1513.77 945.241 -553.918 1095.58 
12101800 22590.5 -15024.6 1631.31 894.141 -653.027 1107.22 
8486 3
12110102 22243.4 -15126.1 1440.15 1192.93 -588.244 1330.08 
12110000 23019.9 -15955.4 1568.08 1109.96 -545.751 1236.87 
12101800 23218.5 -15273.2 1696 1265.97 -501.241 1361.59 
8486.5 3
12110102 22802.7 -15421.9 1487.31 1134.5 -600.094 1283.43 
12110000 23491.2 -16162.5 1592.85 955.999 -420.19 1044.27 
12101800 23805.7 -15473.3 1662.69 1191.14 -405.836 1258.38 
8487 3
12110102 23271.5 -15762.8 1515.15 958.628 -697.184 1185.34 
12110000 24033 -16466.3 1571.31 1107.91 -621.205 1270.18 
12101800 24355.3 -15742.8 1635.38 1123.96 -551.203 1251.84 
8487.5 3
12110102 23945.8 -16086.1 1551.43 1309.37 -627.622 1452.02 
12110000 24553.7 -16760.4 1508.36 1011.1 -570.97 1161.17 
12101800 24827.3 -15894.9 1608.36 916.462 -295.306 962.865 
8488 3
12110102 24353.3 -16346.7 1495.62 808.575 -517.105 959.787 
12110000 25080.5 -17017.2 1441.62 1045.13 -509.67 1162.78 
12101800 25375.5 -16048.8 1599.69 1087.8 -305.239 1129.82 
8488.5 3
12110102 24837.4 -16602.5 1433.15 991.961 -524.117 1121.91 
12110000 25715 -17259.5 1372.38 1300.28 -496.532 1391.86 
12101800 25814.2 -16282.5 1569.62 898.96 -479.035 1018.63 
8489 3
12110102 25358.2 -16714.8 1358.23 1047.83 -226.126 1071.95 
12110000 26329.4 -17480.8 1447.77 1236.19 -445.287 1313.94 
12101800 26538.6 -16560.8 1649.31 1457.51 -559.975 1561.38 
8489.5 3
12110102 25984.3 -16999.5 1399.08 1242.37 -564.866 1364.75 
12110000 26927.8 -17736.5 1696.46 1187.27 -507.326 1291.12 
12101800 27145.4 -16919.5 1724.46 1203.91 -711.538 1398.46 
8490 3
12110102 26711.7 -17280.2 1402.69 1448.97 -558.995 1553.06 
12110000 27456.8 -17837 1759.69 1053.78 -200.123 1072.62 
12101800 27646.4 -17105.6 1768.31 998.008 -370.824 1064.67 
8490.5 3
12110102 27268.9 -17473.2 1531.08 1114.46 -386 1179.42 
12110000 28034.6 -17910.2 1766.85 1155.69 -146.462 1164.94 
12101800 28183 -17226 1770.46 1073.23 -240.769 1099.91 
8491 3
12110102 27879.5 -17657.2 1636.08 1228.6 -370.221 1283.17 
12110000 28636.8 -18361.8 1784.08 1211.73 -908.683 1514.6 
12101800 28668.8 -17355.6 1780.85 977.558 -260.796 1011.75 
8491.5 3
12110102 28390.6 -17890.1 1627.64 1000.06 -455.947 1099.1 
12110000 29254.6 -18514.3 1723.64 1209 -298.316 1245.26 
12101800 29189.4 -17561.6 1757.93 1018.75 -403.045 1095.58 
8492 3
12110102 28939.8 -18124.8 1704.92 1074.75 -459.302 1168.78 
12110000 29773.5 -18685.1 1616.31 1015.45 -334.229 1069.04 
12101800 29744 -17662.6 1668.69 1085.27 -197.738 1103.13 
8492.5 3
12110102 29530.9 -18157.5 1684.92 1213.87 -67.13 1215.72 
12110000 30327.8 -18787.1 1551.08 1138.05 -209.446 1157.16 
12101800 30376 -17898 1585.08 1297.74 -483.336 1384.83 
8493 3
12110102 30113.7 -18429.7 1597.71 1165.58 -544.352 1286.43 
12110000 31204.4 -19055 1515.5 1753.18 -535.846 1833.24 
12101800 31005.4 -18076.5 1506.57 1258.86 -357 1308.5 
8493.5 3
12110102 30741 -18546.2 1540 1244.61 -231.031 1265.88 
12110000 31895.4 -19275.6 1455.54 1371.09 -437.729 1439.27 
12101800 31867.8 -18334.8 1435.23 1711.15 -512.592 1786.27 
8494 2
12110000 32581.9 -19440.9 1626.07 1395.27 -335.857 1435.12 
12101800 32286.3 -18444.1 1454.07 850.487 -222.148 879.021 
8494.5 2
12110000 33300.3 -19839.9 1730.21 1400.45 -777.778 1601.93 
12101800 33188.4 -18703.6 1719.5 1758.56 -505.709 1829.83 
8495 2
12110000 33752.4 -19902.2 1748.23 922.651 -127.293 931.39 
12101800 33907.2 -18789.6 1734.77 1466.79 -175.6 1477.26 
8495.5 2
12110000 34349.1 -20040.9 1616.29 1215.39 -282.48 1247.79 
12101800 34348.7 -18847.7 1714.29 899.308 -118.328 907.06 
8496 2
12110000 34988.4 -20201.2 1607.5 1243.75 -311.84 1282.24 
12101800 34979.4 -18951.9 1712.14 1226.93 -202.752 1243.57 
8496.5 2
12110000 35663.2 -20349.7 1667.62 1349.6 -296.956 1381.89 
12101800 35681.5 -19067.3 1749.92 1404.21 -230.758 1423.04 
8497 2
12110000 36558.1 -20412.9 1717.21 1800.48 -127.236 1804.97 
12101800 36248.4 -19211 1687.36 1140.64 -289.119 1176.71 
8497.5 2
12110000 37079.8 -20466.2 1775.15 1054.09 -107.526 1059.56 
12101800 36801.5 -19257.8 1694.15 1117.38 -94.6387 1121.38 
8498 2
12110000 37638.9 -20660.5 1804.29 1109.29 -385.607 1174.4 
12101800 37438.2 -19443.6 1686.43 1263.4 -368.644 1316.08 
8498.5 2
12110000 38296.5 -20897.2 1814 1312.44 -472.363 1394.86 
12101800 37971.6 -19504.5 1749 1064.67 -121.395 1071.57 
8499 2
12110000 38806.9 -21110.4 1842.21 1031.1 -430.714 1117.45 
12101800 38612.9 -19699.7 1800.36 1295.44 -394.45 1354.16 
8499.5 2
12110000 39400.4 -21242.6 1836.08 1201.47 -267.729 1230.94 
12101800 38962.9 -19970.2 1759.23 708.635 -547.449 895.469 
8500 2
12110000 39867.3 -21376.7 1763.86 911.916 -261.912 948.783 
12101800 39805.4 -20353.4 1669.21 1645.38 -748.583 1807.66 
8500.5 2
12110000 40286.9 -21424.6 1693.08 832.614 -95.0419 838.021 
12101800 40383.9 -20551.8 1598.31 1147.95 -393.686 1213.58 
8501 2
12110000 41049.9 -21649.6 1620.54 1563.52 -461.066 1630.09 
12101800 40879.5 -20678.1 1550 1015.45 -258.67 1047.88 
8501.5 2
12110000 41750.5 -21973.3 1587.15 1409.53 -651.292 1552.73 
12101800 41652.3 -21332.3 1701.31 1555.02 -1316.36 2037.38 
8502 2
12110000 42195.8 -22079.2 1615.08 883.7 -210.165 908.347 
12101800 42229.5 -21348 1760.46 1145.15 -31.1355 1145.57 
8502.5 2
12110000 42868.8 -22111.6 1702.92 1330.04 -64.0012 1331.58 
12101800 42873.5 -21045.5 1773.62 1272.88 597.75 1406.25 
8503 2
12110000 43397.7 -22026.1 1592.46 1055.58 170.735 1069.3 
12101800 43420.2 -20932.8 1932.69 1091.05 224.935 1113.99 
8503.5 2
12110000 43886.2 -21899.4 1621.08 990.95 256.982 1023.73 
12101800 43873.5 -20689.1 1799.92 919.644 494.461 1044.14 
8504 2
12110000 44333 -21795 1663 909.917 212.596 934.423 
12101800 44050.2 -20677.6 1721.69 359.862 23.3433 360.618 
8504.5 2
12110000 44787.8 -21644.8 1656.23 911.361 300.91 959.753 
12101800 44456.2 -20571.9 1675.15 813.473 211.808 840.596 
8505 2
12110000 45133.5 -21580.1 1599.57 671.322 125.776 683.003 
12101800 44739.6 -20253.9 1646.5 550.464 617.465 827.208 
8505.5 2
12110000 45413.6 -21613.2 1609.31 538.683 -63.62 542.427 
12101800 44971.2 -20031.7 1632.31 445.361 427.377 617.251 
8506 2
12110000 45551.2 -21645 1519.77 278.418 -64.4659 285.784 
12101800 45075.5 -19937.7 1625.77 211.149 190.283 284.239 
8506.5 2
12110000 45586.8 -21576.8 1634.38 70.947 135.765 153.185 
12101800 45026.5 -20016.6 1654.69 -97.6096 -157.217 185.054 
8507 2
12110000 45612.2 -21620.2 1608.67 52.2147 -88.7715 102.989 
12101800 45048.2 -19915.3 1653.58 44.4909 207.545 212.26 
8507.5 2
12110000 45638.4 -21630.6 1694.62 52.9041 -21.1513 56.9756 
12101800 45052.7 -19891.2 1659.46 8.99253 48.9463 49.7655 
8508 2
12110000 45645.6 -21615.2 1738.08 14.3184 30.4646 33.6616 
12101800 44921.8 -19853.4 1694.92 -259.254 74.7906 269.826 
8508.5 2
12110000 45606 -21649.8 1692.15 -77.983 -68.1405 103.559 
12101800 44921.8 -19828.4 1672.77 0 49.2126 49.2126 
8509 2
12110000 45569 -21650.2 1713.85 -72.8346 -0.605694 72.8372 
12101800 44901.5 -19818.6 1666.23 -39.8243 19.2308 44.2244 
8509.5 2
12110000 45426.5 -21437.8 1716 -286.643 427.333 514.566 
12101800 44972.2 -19882.7 1682.69 142.238 -128.927 191.974 
8510 2
12110000 45432.5 -21281.5 1725.92 12.1212 315.773 316.006 
12101800 44969.5 -19843.4 1708.77 -5.59441 79.4095 79.6063 
8510.5 2
12110000 45510.7 -21111.5 1706 157.251 342.052 376.467 
12101800 44942.4 -19836.2 1723.92 -54.4807 14.3941 56.3501 
8511 2
12110000 45547.7 -21049.7 1732.31 74.7475 124.786 145.461 
12101800 44963.4 -19846.4 1709.15 42.4242 -20.5128 47.1232 
8511.5 2
12110000 45532.8 -20957.1 1702.85 -29.6093 183.761 186.131 
12101800 44931.9 -19769.5 1700.08 -62.4237 152.473 164.756 
8512 2
12110000 45526.9 -20887.1 1691.08 -11.4856 137.525 138.003 
12101800 44926.9 -19928.9 1681.08 -9.82318 -313.133 313.287 
8512.5 2
12110000 45475.2 -20920 1700.5 -106.984 -68.1637 126.853 
12101800 44883.8 -20212.5 1647.25 -89.3853 -587.116 593.881 
8513 2
12110000 45433.2 -20933.6 1749.62 -85.0427 -27.5058 89.3803 
12101800 44972.9 -20435.1 1638.92 180.148 -449.65 484.395 
8513.5 2
12110000 45463.8 -20909.8 1724.69 60.181 46.6063 76.1177 
12101800 44958.9 -20521.8 1607.77 -27.451 -169.985 172.187 
8514 2
12110000 45457.9 -20919.2 1727.46 -11.8699 -18.8068 22.2394 
12101800 44994 -20561.2 1560.23 70.2944 -79.0812 105.807 
8514.5 2
12110000 45423.9 -20936.4 1678 -67.3267 -33.968 75.4103 
12101800 44989.8 -20572.9 1569.31 -8.22544 -23.1531 24.5708 
8515 2
12110000 45430.2 -20944.8 1714.46 12.2653 -16.6566 20.6852 
12101800 45018.2 -20590.5 1546.85 55.7238 -34.5245 65.5522 
8515.5 2
12110000 45411.4 -21059.2 1678.42 -38.3959 -234.263 237.389 
12101800 45024.4 -20631.8 1579.33 12.8336 -84.6075 85.5753 
8516 2
12110000 45363 -21100.5 1641.92 -99.0116 -84.6049 130.235 
12101800 44989.3 -20623.7 1571 -71.7975 16.4779 73.6641 
8516.5 2
12110000 45331.6 -21181.5 1663.43 -61.3643 -158.437 169.906 
12101800 44988.3 -20610.6 1551.93 -1.99996 25.6769 25.7546 
8517 2
12110000 45305.8 -21188.9 1635.23 -50.8323 -14.5836 52.8829 
12101800 45009.5 -20594.2 1546.23 41.6028 32.1035 52.5493 
8517.5 2
12110000 45342 -21153.5 1612.46 74.857 73.2676 104.746 
12101800 44973.1 -20658.8 1550.31 -75.1748 -133.503 153.213 
8518 2
12110000 45419.5 -21006.6 1645.46 154.306 292.522 330.726 
12101800 44970.2 -20665.5 1552.92 -5.82286 -13.3313 14.5475 
8518.5 2
12110000 45511.4 -21010.6 1678.5 177.543 -7.63715 177.707 
12101800 45099.6 -20669.1 1564.14 249.841 -6.95829 249.938 
8519 2
12110000 45458.7 -21067.3 1676.46 -107.625 -115.788 158.082 
12101800 45020 -20671.8 1617.46 -162.391 -5.35995 162.479 
8519.5 2
12110000 45435.2 -21118.3 1683.62 -48.3743 -105.155 115.748 
12101800 45060.4 -20669.2 1587.69 83.2672 5.23394 83.4316 
8520 2
12110000 45405.3 -21049.5 1676.85 -59.9661 137.968 150.437 
12101800 45061.2 -20621.1 1561.31 1.54154 96.5007 96.513 
8520.5 2
12110000 45351 -21041.1 1651.73 -105.657 16.2027 106.892 
12101800 45021.4 -20573.2 1566.73 -77.3421 93.1458 121.07 
8521 2
12110000 45340.5 -21065.8 1676.62 -21.1192 -49.3705 53.6979 
12101800 44996.8 -20618.6 1540.15 -49.2061 -91.0128 103.463 
8521.5 2
12110000 45364.7 -21098 1675.14 50.0057 -66.4552 83.1677 
12101800 45049.8 -20580.9 1554.43 109.154 77.7048 133.987 
8522 2
12110000 45364.2 -21258.5 1663.64 -1.00402 -322.289 322.291 
12101800 45077.9 -20646.3 1550.86 56.3683 -131.239 142.833 
8522.5 2
12110000 45355.3 -21140.7 1708.75 -17.2515 228.319 228.97 
12101800 45098 -20617.8 1557.12 39.0365 55.1806 67.5926 
8523 2
12110000 45499.9 -21040.3 1675.6 282.332 196.134 343.774 
12101800 45062.9 -20636.6 1575.07 -68.4896 -36.6943 77.7 
8523.5 2
12110000 45536.8 -21006.4 1633.64 75.0387 68.9218 101.887 
12101800 44989.9 -20537 1645.86 -148.529 202.439 251.082 
8524 2
12110000 45569.9 -21092.4 1666.79 66.811 -173.737 186.141 
12101800 44998.2 -20567.6 1638.71 16.8831 -61.9048 64.1657 
8524.5 2
12110000 45692.3 -21099.5 1642.93 243.397 -14.2005 243.811 
12101800 45143.5 -20535.4 1647.36 288.838 64.1863 295.884 
8525 2
12110000 45754.8 -21007.9 1596.71 124.75 182.92 221.41 
12101800 45288.4 -20465 1605.93 289.279 140.433 321.564 
8525.5 2
12110000 45824.9 -20869.9 1493.07 140.989 277.666 311.41 
12101800 45537.8 -20328.7 1646.64 501.725 274.217 571.771 
8526 2
12110000 45918.3 -20769.6 1674.67 185.705 199.318 272.423 
12101800 45772 -20243.9 1736.67 465.635 168.551 495.202 
8526.5 2
12110000 46267.7 -20512.1 1758.4 700.334 516.099 869.957 
12101800 46159.6 -20025.2 1774.47 776.754 438.343 891.903 
8527 2
12110000 46330.8 -20236.3 1696.2 127.407 557.037 571.422 
12101800 46480.3 -19769.2 1777.2 647.811 517.172 828.931 
8527.5 2
12110000 46597.2 -20020.3 1683.13 538.182 436.364 692.858 
12101800 46787.3 -19587.4 1773.6 620.337 367.273 720.907 
