# Supplementary material for: Intrinsic group behaviour II: On the dependence of triad spatial dynamics on social and personal features; and on the effect of social interaction on small group dynamics
Source: PLoS One. 2019 Dec 3;14(12):e0225704. doi: 10.1371/journal.pone.0225704 (PMC6890182; doi:10.1371/journal.pone.0225704)
Supplement: S4 Data Set — (ZIP) [file pone.0225704.s004.zip › set_3_nint/group_traj_triad_noint/traj_3_0508_10.dat]

3 15355400 15355500 15360400 0 1 0 0 3 0 1 36.6667 30 40 1723.52 1858.01 1643.03 
20754.5 1
15355400 45557.2 -19190.8 1339.15 0 0 0 
20755 1
15355400 44962.6 -19415.4 1445.31 -1241.35 -469.036 1327 
20755.5 2
15355500 45708.8 -20311.4 1663.62 0 0 0 
15355400 44299.1 -19565.2 1437.13 -1298.42 -293.077 1331.08 
20756 2
15355500 45194.9 -20558.3 1627.93 -1355.72 -651.429 1504.1 
15355400 43762.4 -19885.1 1466.47 -1084.31 -646.195 1262.26 
20756.5 2
15355500 44500.2 -20781.5 1602.2 -1403.5 -450.909 1474.16 
15355400 43161.9 -20102.3 1436.47 -1213.2 -438.788 1290.11 
20757 2
15355500 43797.7 -21005.1 1610.53 -1419.26 -451.852 1489.45 
15355400 42968.1 -20342.6 1580.4 -391.38 -485.522 623.627 
20757.5 2
15355500 43163.4 -21285.3 1629.33 -1281.35 -565.926 1400.76 
15355400 42513.9 -20627.9 1726.93 -917.71 -576.431 1083.73 
20758 2
15355500 42689.1 -21287.5 1674.73 -958.114 -4.57913 958.125 
15355400 41919.2 -20753.7 1689.2 -1201.35 -254.141 1227.93 
20758.5 2
15355500 41884.9 -21275.1 1650.94 -1570.69 24.235 1570.88 
15355400 41020.9 -20579.1 1625.81 -1754.42 341.032 1787.26 
20759 2
15355500 41054.2 -21536.8 1603.73 -1625.71 -512.084 1704.45 
15355400 40466.4 -20406.5 1648.93 -1085.2 337.753 1136.55 
20759.5 2
15355500 40483.8 -21488.3 1615.07 -1152.32 97.9125 1156.48 
15355400 39810.1 -20157.1 1644.73 -1325.93 503.973 1418.47 
20760 2
15355500 39641.7 -21085.1 1680 -1701.14 814.545 1886.1 
15355400 39176.6 -19959.6 1683.67 -1279.73 398.923 1340.47 
20760.5 2
15355500 38995.9 -20829.9 1762.6 -1304.78 515.69 1402.99 
15355400 38590.7 -19761.7 1693 -1183.57 399.731 1249.25 
20761 2
15355500 38490.2 -20631.1 1834.27 -1021.55 401.616 1097.66 
15355400 38023.5 -19534.2 1692.67 -1145.86 459.663 1234.62 
20761.5 2
15355500 37861.9 -20462.7 1821.81 -1227.08 328.866 1270.38 
15355400 37382.9 -19338.4 1699.75 -1251.29 382.349 1308.4 
20762 2
15355500 37234.5 -20225 1806.4 -1227.93 465.142 1313.07 
15355400 36690.5 -19114.9 1655.13 -1355.01 437.386 1423.85 
20762.5 2
15355500 36558.3 -19984.8 1712.07 -1365.93 485.253 1449.56 
15355400 36012 -18984.5 1631.13 -1370.64 263.569 1395.75 
20763 2
15355500 35836.6 -19769.3 1648.2 -1458.05 435.421 1521.67 
15355400 35364.5 -18687.5 1660.47 -1308.15 599.865 1439.13 
20763.5 2
15355500 35191.5 -19487.5 1644.13 -1303.16 569.158 1422.03 
15355400 34807.5 -18501.4 1635.2 -1125.12 376.027 1186.29 
20764 2
15355500 34582.2 -19282.3 1658.33 -1230.98 414.545 1298.9 
15355400 34338 -18329.8 1627.73 -948.552 346.667 1009.92 
20764.5 3
15360400 34807.5 -18774.5 1778 0 0 0 
15355500 33955.7 -19069.9 1636.33 -1263.17 428.36 1333.83 
15355400 33744.1 -18128.4 1597.13 -1197.31 406.048 1264.29 
20765 3
15360400 34425.4 -18624.1 1826.44 -1286.62 506.524 1382.73 
15355500 33278.2 -18873.7 1614.81 -1320.62 382.416 1374.88 
15355400 33159.7 -17907.7 1555.12 -1139.27 430.239 1217.8 
20765.5 3
15360400 33783.1 -18352.4 1835.47 -1254.38 530.591 1361.98 
15355500 32561.1 -18736.4 1611.8 -1400.63 268.14 1426.06 
15355400 32470.1 -17808.9 1590.93 -1346.79 193.009 1360.55 
20766 3
15360400 33157.7 -18146.3 1796.4 -1260.89 415.457 1327.57 
15355500 31799.1 -18570 1436.4 -1536.29 335.484 1572.49 
15355400 31538.5 -17527.9 1489.8 -1878.36 566.532 1961.94 
20766.5 3
15360400 32513.1 -18020.2 1811 -1302.22 254.815 1326.92 
15355500 31113.4 -18206.7 1389.93 -1385.19 733.872 1567.58 
15355400 30922.6 -17170 1492.53 -1244.18 722.963 1438.97 
20767 3
15360400 31680.4 -17778.1 1687.27 -1682.29 489.024 1751.93 
15355500 30310.4 -17996.3 1463.8 -1622.22 425.051 1676.98 
15355400 30308.6 -16933.3 1579.6 -1240.4 478.114 1329.36 
20767.5 3
15360400 31046.9 -17517.8 1627.27 -1279.73 525.926 1383.59 
15355500 29652.1 -17663 1536.73 -1329.97 673.401 1490.73 
15355400 29748 -16717.1 1616.33 -1132.53 436.768 1213.83 
20768 3
15360400 30292.7 -17214.7 1754.6 -1523.77 612.256 1642.17 
15355500 28968.3 -17443.5 1657.4 -1381.41 443.502 1450.86 
15355400 29151.9 -16525.3 1706.13 -1204.31 387.475 1265.11 
20768.5 3
15360400 29666 -16947.4 1836.19 -1223.96 522.062 1330.65 
15355500 28326.1 -17318.8 1685 -1254.31 243.587 1277.74 
15355400 28656.2 -16314.4 1651 -968.123 412.028 1052.15 
20769 3
15360400 29119.1 -16805.7 1877.8 -1070.32 277.438 1105.69 
15355500 27682.3 -17021.8 1755.67 -1259.74 581.115 1387.32 
15355400 28090.9 -16107.2 1570.6 -1106.3 405.431 1178.25 
20769.5 3
15360400 28567.7 -16647.7 1877.93 -1113.94 319.192 1158.77 
15355500 27211.3 -16980.5 1684.47 -951.65 83.5017 955.306 
15355400 27483.9 -15863.5 1544.53 -1226.13 492.391 1321.3 
20770 3
15360400 28021.9 -16408.8 1956.33 -1102.49 482.559 1203.47 
15355500 26610.1 -16877.1 1605.2 -1214.55 208.889 1232.38 
15355400 26934.8 -15630.9 1543.87 -1109.36 469.899 1204.78 
20770.5 3
15360400 27332.5 -16446.4 1860.8 -1392.73 -75.9596 1394.8 
15355500 25858.1 -16654 1587.6 -1519.19 450.64 1584.62 
15355400 26356.6 -15377.5 1548.67 -1168.08 511.919 1275.33 
20771 3
15360400 26717.1 -16259.1 1713.47 -1240.73 377.554 1296.9 
15355500 25226 -16397.3 1554.4 -1274.33 517.608 1375.44 
15355400 25702.7 -15128 1600.4 -1318.28 502.957 1410.97 
20771.5 3
15360400 26037.1 -16001.1 1749.53 -1373.87 521.212 1469.42 
15355500 24545.9 -16206.4 1597.73 -1374.01 385.589 1427.09 
15355400 25153.9 -14928.7 1603.93 -1108.82 402.559 1179.64 
20772 3
15360400 25308.1 -15661.4 1860.69 -1423.71 663.468 1570.72 
15355500 23968.1 -15976 1593.19 -1128.52 450 1214.93 
15355400 24671.8 -14739.8 1576.38 -941.634 368.986 1011.35 
20772.5 3
15360400 24803.9 -15467.8 1812.07 -986.676 378.938 1056.94 
15355500 23414.3 -15795.9 1617.47 -1083.62 352.511 1139.51 
15355400 24102.9 -14477.3 1648.73 -1113.27 513.788 1226.12 
20773 3
15360400 24191.5 -15224.5 1790.33 -1237.17 491.448 1331.21 
15355500 22791.5 -15485.9 1643.33 -1258.18 626.263 1405.43 
15355400 23541.1 -14123.1 1560.13 -1134.95 715.556 1341.69 
20773.5 3
15360400 23636 -15044.5 1832.47 -1122.29 363.636 1179.73 
15355500 22188.4 -15310.1 1656.93 -1218.45 355.017 1269.12 
15355400 22798.4 -14004.1 1568.67 -1500.34 240.269 1519.45 
20774 3
15360400 23040 -14741.4 1890 -1204.04 612.391 1350.83 
15355500 21667.7 -15091.8 1490.27 -1051.85 441.077 1140.59 
15355400 22186.8 -13733 1589.93 -1235.56 547.744 1351.53 
20774.5 3
15360400 22396.7 -14511.9 1747.47 -1299.53 463.704 1379.78 
15355500 20960.5 -14649.7 1578.2 -1428.82 893.064 1684.96 
15355400 21628.1 -13433.3 1603.93 -1128.75 605.387 1280.85 
20775 3
15360400 21718.5 -14206.7 1727.73 -1367.34 615.188 1499.36 
15355500 20528.9 -14323.5 1630.33 -870.027 657.796 1090.71 
15355400 21164.5 -13176.1 1600.8 -934.543 518.548 1068.77 
20775.5 3
15360400 21132.7 -13763 1818.31 -1144.23 866.667 1435.4 
15355500 20040.8 -13951.7 1670.88 -953.361 726.131 1198.4 
15355400 20715.2 -12881.2 1720.5 -877.507 575.944 1049.63 
20776 3
15360400 20678.1 -13415.9 1894.53 -889.669 679.322 1119.37 
15355500 19560 -13474.9 1754.13 -940.925 933.113 1325.16 
15355400 20300.3 -12514 1686.87 -811.97 718.689 1084.35 
20776.5 3
15360400 20200.2 -13158.9 1869.73 -965.387 519.192 1096.14 
15355500 19214.8 -13058 1669.93 -697.374 842.155 1093.41 
15355400 19910.2 -12180.7 1680.47 -788.148 673.266 1036.56 
20777 3
15360400 19777.9 -12728.9 1912.2 -853.064 868.687 1217.51 
15355500 18805 -12693.8 1674.33 -827.879 735.758 1107.58 
15355400 19426.9 -11883.4 1703.2 -976.431 600.673 1146.4 
20777.5 3
15360400 19304.6 -12320.9 1836.33 -956.229 824.108 1262.35 
15355500 18296.8 -12288.1 1664.13 -1026.67 819.663 1313.73 
15355400 19052.3 -11532.7 1669.4 -756.768 708.418 1036.61 
20778 3
15360400 18908.9 -12012.3 1734.2 -799.327 623.434 1013.7 
15355500 17600.3 -11854.9 1589.2 -1407.14 875.152 1657.08 
15355400 18585.9 -11089 1602.87 -942.222 896.431 1300.53 
20778.5 3
15360400 18326.6 -11673.1 1721.19 -1137.44 662.516 1316.32 
15355500 16925.1 -11356.3 1624 -1318.64 973.739 1639.2 
15355400 17942.8 -10664.8 1580.5 -1255.97 828.613 1504.68 
20779 3
15360400 17771 -11312.9 1600.13 -1087.21 705.007 1295.78 
15355500 16386.9 -10898.6 1665.4 -1053.34 895.719 1382.69 
15355400 17277.3 -10234.7 1629 -1302.44 841.52 1550.65 
20779.5 3
15360400 17081.3 -10922.1 1676.6 -1393.27 789.495 1601.4 
15355500 15971.5 -10520.7 1673.53 -839.057 763.502 1134.44 
15355400 16852.7 -9933.93 1619.13 -857.778 607.677 1051.22 
20780 3
15360400 16504.9 -10518.5 1813.07 -1162.1 813.71 1418.66 
15355500 15546.6 -10118.9 1701.13 -856.72 810.081 1179.07 
15355400 16444.5 -9516.47 1692.6 -822.849 841.667 1177.07 
20780.5 3
15360400 16065.1 -10133.1 1902.2 -888.485 778.586 1181.36 
15355500 15109.1 -9724.93 1689.13 -883.771 795.825 1189.28 
15355400 16054.4 -9182.87 1635 -788.148 673.939 1037 
20781 3
15360400 15669.5 -9763.4 1866.2 -799.327 746.801 1093.91 
15355500 14665.8 -9265.4 1692.87 -895.623 928.35 1289.95 
15355400 15598.9 -8672.87 1587.13 -920.269 1030.3 1381.46 
20781.5 3
15360400 15297.7 -9290.53 2001.4 -751.111 955.286 1215.21 
15355500 14088.3 -8664.73 1638.87 -1166.6 1213.47 1683.29 
15355400 15212.6 -8224.2 1535.93 -780.337 906.397 1196.03 
20782 3
15360400 14874.6 -8804.69 1850.25 -826.375 948.918 1258.31 
15355500 13538.2 -7961.31 1660.31 -1074.38 1373.87 1744.08 
15355400 14800.8 -7590.75 1544.31 -804.395 1237.21 1475.71 
20782.5 3
15360400 14358.5 -8272.27 1798.6 -1009.97 1041.92 1451.08 
15355500 13082.9 -7615.87 1682.33 -891.161 676.019 1118.56 
15355400 14247.1 -6944.93 1614.93 -1083.53 1263.83 1664.72 
20783 3
15360400 13803.3 -7654.13 1847.33 -1119.35 1246.24 1675.13 
15355500 12820.1 -7249.93 1737.73 -529.839 737.769 908.313 
15355400 13795.2 -6634.6 1633.53 -911.022 625.672 1105.18 
20783.5 3
15360400 13347.6 -7170.93 1847.33 -918.683 974.194 1339.04 
15355500 12305 -6867.47 1732.93 -1038.44 771.102 1293.43 
15355400 13418.8 -6219.53 1627.33 -758.871 836.828 1129.68 
20784 3
15360400 13038.6 -6759.27 1867.27 -624.242 831.65 1039.87 
15355500 11846.9 -6421.47 1653.47 -925.387 901.01 1291.57 
15355400 13022.7 -5784.8 1624.67 -800.269 878.249 1188.17 
20784.5 3
15360400 12648 -6385.93 1822.53 -789.091 754.209 1091.56 
15355500 11337.5 -5942.53 1615.8 -1029.09 967.542 1412.5 
15355400 12624.1 -5283.67 1577.93 -805.118 1012.39 1293.5 
20785 3
15360400 12212.7 -5930.47 1700.73 -879.327 920.135 1272.74 
15355500 10824.7 -5386.13 1613.07 -1035.96 1124.04 1528.62 
15355400 12160.6 -4676.33 1557.2 -936.431 1226.94 1543.46 
20785.5 3
15360400 11723 -5387.75 1760.38 -956.51 1059.99 1427.76 
15355500 10396.4 -4907.56 1623.38 -836.637 934.709 1254.45 
15355400 11764.2 -4198.19 1652.69 -774.243 933.879 1213.09 
20786 3
15360400 11283.1 -4719.07 1831.47 -860.796 1308.58 1566.32 
15355500 9980.73 -4604.4 1589.67 -813.389 593.273 1006.76 
15355400 11387.9 -3747.27 1597.13 -736.44 882.428 1149.36 
20786.5 3
15360400 10883.1 -4311.27 1799.13 -808.215 823.838 1154.09 
15355500 9672.53 -4179.27 1588.73 -622.626 858.855 1060.8 
15355400 10930 -3234.73 1640.4 -924.983 1035.42 1388.41 
20787 3
15360400 10523.4 -3845.67 1778.07 -726.599 940.606 1188.56 
15355500 9323.87 -3658.33 1598.67 -704.377 1052.39 1266.36 
15355400 10459.3 -2723.8 1620.67 -950.976 1032.19 1403.48 
20787.5 3
15360400 10160.4 -3319 1788.93 -733.333 1063.97 1292.21 
15355500 9063.87 -3198.93 1620.93 -525.253 928.081 1066.41 
15355400 10164 -2386.93 1568.53 -596.498 680.539 904.955 
20788 3
15360400 9685.53 -2745.53 1804.47 -959.327 1158.52 1504.15 
15355500 8714.47 -2724.53 1655.07 -705.859 958.384 1190.27 
15355400 9766.07 -2017.93 1591.73 -803.906 745.455 1096.34 
20788.5 3
15360400 9426.33 -2408.13 1819.4 -523.636 681.616 859.532 
15355500 8412.33 -2217 1651.87 -610.37 1025.32 1193.24 
15355400 9335.87 -1420 1573 -869.091 1207.95 1488.1 
20789 3
15360400 8967.12 -2003.94 1875.56 -896.891 789.445 1194.84 
15355500 7963.19 -1635.25 1628.12 -877.238 1136.23 1435.47 
15355400 8908.62 -879.25 1586.62 -834.456 1056.15 1346.02 
20789.5 3
15360400 8467.47 -1488 1811.73 -977.805 1009.66 1405.53 
15355500 7482.2 -1110 1638.87 -941.267 1027.89 1393.75 
15355400 8574.8 -364.6 1572.4 -653.278 1007.14 1200.46 
20790 3
15360400 8042.27 -1010.73 1803.4 -858.99 964.175 1291.32 
15355500 7064 -615.067 1632.6 -844.848 999.865 1309.01 
15355400 8040.2 214.867 1553.07 -1080 1170.64 1592.73 
20790.5 3
15360400 7558.4 -586.4 1825.4 -971.62 852.075 1292.31 
15355500 6614.33 -215.267 1632.53 -902.945 802.811 1208.23 
15355400 7616.73 803.933 1566.4 -850.335 1182.86 1456.79 
20791 3
15360400 7186.67 -121.4 1845.2 -750.976 939.394 1202.67 
15355500 6200.8 157.2 1628.73 -835.421 752.458 1124.33 
15355400 7257.07 1199.53 1513.4 -726.599 799.192 1080.12 
20791.5 3
15360400 6761.6 335.733 1832.6 -858.721 923.502 1261.05 
15355500 5721.67 551.533 1604.73 -967.946 796.633 1253.61 
15355400 6893.8 1832.4 1532.53 -733.872 1278.52 1474.17 
20792 3
15360400 6253.73 900.2 1797.27 -1025.99 1140.34 1533.96 
15355500 5296 887.8 1588.87 -859.933 679.327 1095.89 
15355400 6594.4 2532.2 1472.67 -604.848 1413.74 1537.69 
20792.5 3
15360400 5864.88 1283.56 1693.38 -759.489 748.755 1066.52 
15355500 4893.75 1309.25 1523.12 -785.645 823.145 1137.89 
15355400 6296.38 3111.94 1504.06 -582.08 1132.3 1273.15 
20793 3
15360400 5440.4 1732.67 1633.07 -830.675 878.873 1209.31 
15355500 4350.2 1728.8 1483.33 -1063.7 821.037 1343.71 
15355400 6066.67 3646.53 1618.93 -449.527 1046.18 1138.67 
20793.5 3
15360400 5165.2 2370 1617.2 -555.96 1287.54 1402.45 
15355500 3823.6 2144.73 1529.87 -1063.84 840.269 1355.66 
15355400 5938.8 3991.2 1599.67 -258.316 696.296 742.668 
20794 3
15360400 4852.6 2874.73 1655.6 -631.515 1019.66 1199.39 
15355500 3408.33 2722.8 1509.8 -838.923 1167.81 1437.91 
15355400 5792.07 4449 1687.07 -296.431 924.848 971.193 
20794.5 3
15360400 4761.47 3432.87 1641 -184.108 1127.54 1142.47 
15355500 3230.33 3276.07 1617.4 -359.596 1117.71 1174.13 
15355400 5620.4 5056.53 1697.93 -346.801 1227.34 1275.4 
20795 3
15360400 4597.87 3971.33 1781.47 -330.505 1087.81 1136.91 
15355500 3092.73 3844.13 1646.27 -277.98 1147.61 1180.8 
15355400 5394.27 5896 1694.6 -456.835 1695.89 1756.35 
20795.5 2
15360400 4577.4 4655.73 1976.2 -41.3468 1382.63 1383.24 
15355500 2892.07 4414.6 1644 -405.387 1152.46 1221.68 
20796 2
15360400 4622.88 4976.69 1976.5 88.8184 626.864 633.125 
15355500 2680 5107.44 1641.44 -414.193 1353.2 1415.17 
20796.5 1
15355500 2509.47 5699 1679.13 -333.725 1157.66 1204.8 
20797 1
15355500 2065.2 6153.73 1668.6 -897.508 918.653 1284.31 
20797.5 1
15355500 1687.53 6749.6 1795.4 -762.963 1203.77 1425.19 
20798 1
15355500 1628.4 7297.73 1794.73 -119.461 1107.34 1113.77 
20798.5 1
15355500 1504.8 7879.47 1735.67 -249.697 1175.22 1201.45 
20799 1
15355500 1500.62 8470.12 1660.19 -8.1384 1151.38 1151.41 
20799.5 1
15355500 1656.93 9081.8 1602.73 305.887 1197.02 1235.48 
20800 1
15355500 1901 9641.93 1601.27 493.064 1131.58 1234.34 
20800.5 1
15355500 2135 10242.8 1599.47 472.727 1213.87 1302.67 
