# Supplementary material for: Intrinsic group behaviour II: On the dependence of triad spatial dynamics on social and personal features; and on the effect of social interaction on small group dynamics
Source: PLoS One. 2019 Dec 3;14(12):e0225704. doi: 10.1371/journal.pone.0225704 (PMC6890182; doi:10.1371/journal.pone.0225704)
Supplement: S4 Data Set — (ZIP) [file pone.0225704.s004.zip › set_3_nint/group_traj_triad_noint/traj_3_0505_38.dat]

3 19172400 19171000 19150900 0 0 1 0 1 1 0 23.3333 10 50 1654.34 1781.73 1587.46 
33908.5 1
19150900 -932 9346 1757 0 0 0 
33909 1
19150900 -986.857 9300.5 1795 -206.23 -171.053 267.936 
33909.5 1
19150900 -1069.86 9186.36 1749.86 -167.002 -229.664 283.963 
33910 1
19150900 -1269.85 8917.77 1731.38 -405.657 -544.803 679.241 
33910.5 1
19150900 -1407.93 8853.86 1694.43 -276.165 -127.824 304.312 
33911 1
19150900 -1544.15 8788.77 1664.38 -268.689 -128.379 297.783 
33911.5 1
19150900 -1694.08 8732.69 1646.46 -307.85 -115.148 328.68 
33912 1
19150900 -1877 8697.77 1576.69 -360.085 -68.7462 366.588 
33912.5 1
19150900 -2115.23 8681.54 1540.92 -470.812 -32.0766 471.903 
33913 1
19150900 -2327.85 8674.23 1563.38 -426.083 -14.6447 426.335 
33913.5 1
19150900 -2571.83 8805.67 1561.08 -504.106 271.562 572.598 
33914 1
19150900 -2807.08 8991.08 1552.54 -474.281 373.811 603.885 
33914.5 1
19150900 -2997.69 9128.38 1578.54 -370.847 267.136 457.044 
33915 1
19150900 -3171 9173 1603.58 -353.689 91.0518 365.221 
33915.5 1
19150900 -3299.85 9256.31 1620.46 -262.951 170.016 313.127 
33916 1
19150900 -3379.15 9201.15 1627.54 -155.505 -108.145 189.413 
33916.5 1
19150900 -3430.23 9175.15 1600.92 -100.348 -51.0806 112.6 
33917 1
19150900 -3404.46 9147.46 1608.46 50.7268 -54.5124 74.4635 
33917.5 1
19150900 -3454.75 9087.83 1603 -102.63 -121.69 159.19 
33918 1
19150900 -3489.08 9005.08 1612.15 -70.0549 -168.891 182.843 
33918.5 1
19150900 -3488 9035.15 1621.54 2.15816 60.2744 60.313 
33919 1
19150900 -3594.69 8888.77 1602.62 -216.414 -296.926 367.424 
33919.5 1
19150900 -3689.71 8688.57 1615.43 -185.59 -391.011 432.82 
33920 1
19150900 -3824.46 8394.92 1634.38 -261.138 -569.086 626.14 
33920.5 1
19150900 -3889.23 8322.85 1676.08 -131.378 -146.201 196.557 
33921 1
19150900 -3929.25 8302.58 1685.58 -80.5216 -40.7703 90.2549 
33921.5 1
19150900 -3882.15 8110.92 1697.62 94.0043 -382.555 393.936 
33922 1
19150900 -3795.92 8034.08 1711.38 169.746 -151.272 227.369 
33922.5 1
19150900 -3632.79 7861.07 1707.79 337.759 -358.189 492.322 
33923 1
19150900 -3748.46 7680.23 1661.69 -231.815 -362.406 430.205 
33923.5 1
19150900 -3741.31 7648.46 1668.54 14.2224 -63.1595 64.741 
33924 1
19150900 -3728.21 7665.64 1668.07 25.8253 33.8882 42.607 
33924.5 1
19150900 -3750.46 7756.69 1733.62 -44.3172 181.373 186.709 
33925 1
19150900 -3885.93 7826.43 1735.71 -276.463 142.319 310.945 
33925.5 1
19150900 -3345.14 7697.57 1749.29 1054.16 -251.184 1083.68 
33926 1
19150900 -3252.92 7478.54 1738.31 186.68 -443.387 481.083 
33926.5 1
19150900 -3307.21 7407.36 1705.5 -112.172 -147.069 184.964 
33927 1
19150900 -3324.64 7035.86 1633.93 -34.2408 -729.862 730.665 
33927.5 1
19150900 -3215.57 6785.93 1576.79 214.286 -491.019 535.74 
33928 1
19150900 -3206.85 6604.08 1559.31 17.2096 -358.682 359.094 
33928.5 1
19150900 -2918.62 6468.38 1599.77 588.226 -276.923 650.151 
33929 1
19150900 -2697.71 6439 1610.21 451.74 -60.0912 455.72 
33929.5 1
19150900 -2570.15 6276 1579.85 252.595 -322.772 409.861 
33930 1
19150900 -2485.92 6076.38 1611.54 172.604 -409.048 443.973 
33930.5 1
19150900 -2391.5 5911.14 1592.43 184.781 -323.369 372.44 
33931 1
19150900 -2119.23 5740.69 1645.92 528.678 -330.972 623.733 
33931.5 1
19150900 -1821.67 5646.47 1671.47 613.534 -194.28 643.56 
33932 1
19150900 -1582.14 5482.36 1637.07 465.095 -318.659 563.788 
33932.5 1
19150900 -1267.92 5359.23 1633.38 629.699 -246.746 676.317 
33933 1
19150900 -954.214 5127.93 1655.36 632.477 -466.335 785.809 
33933.5 1
19150900 -595.231 4877.92 1657.77 726.687 -506.084 885.548 
33934 1
19150900 -173.077 4692.77 1696.85 827.753 -363.047 903.868 
33934.5 1
19150900 251.417 4571.42 1772.25 861.042 -246.151 895.535 
33935 1
19150900 618.231 4425 1696.85 753.212 -300.65 810.998 
33935.5 1
19150900 930.786 4137.71 1628 610.459 -561.105 829.155 
33936 1
19150900 1382.57 3902.71 1622.5 903.571 -470 1018.5 
33936.5 1
19150900 1678.08 3732.08 1612.92 594.578 -343.335 686.587 
33937 1
19150900 1915.43 3555.43 1667 483.405 -359.773 602.591 
33937.5 1
19150900 2222.57 3382.86 1622.21 594.087 -333.794 681.438 
33938 1
19150900 2546.54 3069.15 1609 647.934 -627.407 901.919 
33938.5 1
19150900 2832.29 2848.07 1580.43 568.086 -439.528 718.266 
33939 1
19150900 3190.5 2682.5 1615.29 701.006 -324.015 772.266 
33939.5 1
19150900 3567.54 2545.46 1591.08 775.799 -281.972 825.453 
33940 1
19150900 3996.07 2353.29 1613.14 883.573 -396.239 968.353 
33940.5 1
19150900 4316.29 2142.07 1578.07 636.609 -419.909 762.623 
33941 1
19150900 4678.43 1854.93 1566.29 700.47 -555.402 893.94 
33941.5 1
19150900 5123.36 1660 1541.07 889.857 -389.857 971.511 
33942 1
19150900 5457.93 1362.57 1562.21 671.83 -597.246 898.921 
33942.5 1
19150900 5749.07 1018.36 1555.36 597.829 -706.806 925.729 
33943 1
19150900 6128.43 635.214 1551.5 746.766 -754.218 1061.37 
33943.5 1
19150900 6501.6 328.333 1565.47 753.882 -619.962 976.058 
33944 1
19150900 6826.79 -13.2143 1561.21 655.616 -688.604 950.794 
33944.5 1
19150900 7184.4 -312.467 1571.6 705.354 -590.241 919.733 
33945 1
19150900 7576.57 -705.357 1576.86 762.979 -764.378 1080.01 
33945.5 1
19150900 7879.85 -1207.69 1613 621.465 -1029.38 1202.43 
33946 1
19150900 8114.57 -1493.79 1633.43 470.391 -573.333 741.606 
33946.5 1
19150900 8422.69 -1801.92 1643 616.242 -616.275 871.521 
33947 1
19150900 8871.4 -2126.73 1655.47 890.293 -644.465 1099.07 
33947.5 1
19150900 9267.79 -2499.79 1636.21 786.48 -740.183 1080.01 
33948 1
19150900 9590.79 -2871.64 1635.07 663.244 -763.567 1011.4 
33948.5 1
19150900 9842.71 -3240.5 1603.93 497.883 -728.967 882.768 
33949 1
19150900 9999.08 -3628.62 1620.08 317.166 -787.252 848.74 
33949.5 1
19150900 10216 -3985.57 1631 440.901 -725.52 848.984 
33950 1
19150900 10566.2 -4356.38 1598.46 684.044 -724.245 996.216 
33950.5 1
19150900 10922.2 -4794.46 1576.08 713.427 -877.91 1131.24 
33951 1
19150900 11217.6 -5091.07 1552.14 596.648 -599.212 845.602 
33951.5 1
19150900 11579.2 -5441.4 1556.27 716.096 -693.72 997.016 
33952 1
19150900 12024.1 -5986.79 1594.29 884.578 -1084.27 1399.33 
33952.5 1
19150900 12423.7 -6366.73 1629.07 817.022 -776.989 1127.49 
33953 1
19150900 12783.8 -6682 1678.79 728.986 -638.192 968.87 
33953.5 1
19150900 13053.3 -7053.93 1658.67 539.095 -743.867 918.674 
33954 1
19150900 13363.8 -7378.86 1658 605.17 -633.38 876.014 
33954.5 1
19150900 13639.1 -7675.33 1627.8 549.463 -591.769 807.527 
33955 1
19150900 13960.6 -8033.79 1612.36 649.649 -724.146 972.847 
33955.5 1
19150900 14267.4 -8401.33 1578.53 608.645 -729.261 949.879 
33956 1
19150900 14726.5 -8907.36 1625.93 891.456 -982.571 1326.7 
33956.5 1
19150900 15148.9 -9426.36 1638.93 846.407 -1040.08 1340.96 
33957 1
19150900 15478.2 -9852 1682.77 661.393 -854.705 1080.72 
33957.5 1
19150900 15705.8 -10186.8 1699.62 460.76 -677.826 819.602 
33958 1
19150900 16036.9 -10506.8 1664 670.207 -647.651 932.003 
33958.5 1
19150900 16461.9 -10855.9 1656.71 826.709 -679.127 1069.89 
33959 1
19150900 16780 -11164 1614.07 649.271 -628.863 903.892 
33959.5 1
19150900 17086.8 -11440.3 1608.29 631.246 -568.489 849.501 
33960 1
19150900 17639.3 -11818.3 1598.6 1091.99 -747.13 1323.12 
33960.5 1
19150900 18262.7 -12088.1 1549.6 1249.3 -540.681 1361.28 
33961 1
19150900 18764.6 -12279.1 1577.6 999.734 -380.345 1069.64 
33961.5 1
19150900 19186.9 -12468.8 1629.27 834.519 -374.967 914.889 
33962 1
19150900 19599.3 -12604.3 1683.47 833.266 -273.67 877.056 
33962.5 1
19150900 20008.9 -12767 1674.33 827.34 -328.754 890.265 
33963 1
19150900 20395.2 -12914.6 1637 778.898 -297.581 833.808 
33963.5 1
19150900 20749.1 -13004.1 1616.31 691.138 -174.854 712.913 
33964 1
19150900 21107.3 -13110.8 1605.93 699.748 -208.35 730.107 
33964.5 1
19150900 21457.1 -13167.3 1601.87 706.532 -114.209 715.703 
33965 1
19150900 21766.7 -13142.3 1574.33 625.455 50.6397 627.501 
33965.5 1
19150900 21963.4 -13154.1 1556.13 396.64 -23.7903 397.353 
33966 1
19150900 21991.6 -13173.4 1487.86 56.4857 -38.7238 68.4848 
33966.5 1
19150900 22081 -13201.9 1440.27 176.247 -56.2224 184.997 
33967 1
19150900 22050.4 -13356.1 1435.38 -61.1086 -307.672 313.682 
33967.5 1
19150900 21974.1 -13418.8 1465.93 -151.574 -124.67 196.258 
33968 1
19150900 21851 -13457.1 1471.23 -248.272 -77.2 259.998 
33968.5 1
19150900 21824.1 -13428.4 1481.29 -53.288 56.842 77.9142 
33969 1
19150900 21832.6 -13463 1475.31 16.7773 -68.4583 70.4841 
33969.5 1
19150900 21909.9 -13373.5 1463.23 159.397 184.615 243.906 
33970 1
19150900 21939.3 -13228.3 1446.86 58.843 290.934 296.825 
33970.5 1
19150900 21955.7 -13071.7 1439.62 32.8132 313.187 314.901 
33971 1
19150900 21934.3 -12999.5 1420.23 -43.4647 146.654 152.96 
33971.5 1
19150900 21968.1 -13014.7 1422.85 65.6989 -29.4822 72.0107 
33972 1
19150900 22032.7 -13060.1 1538.08 127.698 -89.6929 156.05 
33972.5 1
19150900 21998.8 -13107.8 1592.92 -66.9094 -94.0677 115.437 
33973 1
19150900 21976 -13154.1 1633.46 -47.4359 -96.4744 107.506 
33973.5 1
19150900 21861.4 -13201.1 1609.14 -232.396 -95.3235 251.187 
33974 1
19150900 21812.3 -13289.9 1583.33 -96.0193 -173.558 198.349 
33974.5 1
19150900 21824.9 -13347.9 1588.43 24.7357 -113.799 116.457 
33975 1
19150900 21857.9 -13354 1585.23 67.0709 -12.4602 68.2184 
33975.5 1
19150900 21902.7 -13386 1584.62 91.7402 -65.5738 112.766 
33976 1
19150900 22052.1 -13478.4 1602.5 292.327 -180.738 343.688 
33976.5 1
19150900 22209.1 -13466.3 1602.46 305.458 23.4425 306.356 
33977 1
19150900 22320.2 -13636.6 1594.23 225.308 -345.452 412.433 
33977.5 1
19150900 22396.7 -13779.2 1565.46 158.793 -295.883 335.8 
33978 1
19150900 22431.7 -13846.9 1578.79 68.5362 -132.341 149.035 
33978.5 1
19150900 22509.4 -13930.2 1556.15 151.997 -163.007 222.877 
33979 1
19150900 22550.5 -13937.7 1524.38 83.3203 -15.291 84.7118 
33979.5 1
19150900 22602.7 -13918.2 1510.85 106.376 39.7932 113.576 
33980 1
19150900 22649.9 -13919.5 1542.93 92.4389 -2.63435 92.4764 
33980.5 1
19150900 22816.4 -13895.6 1508.57 329.051 47.2897 332.432 
33981 1
19150900 23106.6 -13863.4 1509.86 586.147 65.0794 589.749 
33981.5 1
19150900 23420.1 -13941.3 1443.29 633.333 -157.431 652.607 
33982 1
19150900 23800.1 -14007.7 1498.43 753.968 -131.803 765.402 
33982.5 1
19150900 24153.8 -14201 1579.46 721.832 -394.461 822.582 
33983 1
19150900 24324.6 -14364.1 1542.79 353.045 -336.924 488.015 
33983.5 1
19150900 24488.9 -14517.4 1543.21 319.483 -298.221 437.042 
33984 1
19150900 24702.2 -14589.2 1602.58 427.641 -143.907 451.205 
33984.5 1
19150900 24963.2 -14793.8 1593.62 522.853 -410.179 664.547 
33985 1
19150900 25169.9 -15089.7 1597.23 409.444 -585.834 714.735 
33985.5 1
19150900 25369.5 -15213.3 1620.36 390.561 -241.866 459.388 
33986 1
19150900 25500.5 -15436.5 1618.31 267.268 -455.618 528.223 
33986.5 1
19150900 25597.1 -15596.1 1723.79 198.786 -328.257 383.756 
33987 1
19150900 25893.4 -15857.4 1603.71 580.952 -512.325 774.585 
33987.5 1
19150900 26179.3 -16056.2 1566.79 567.319 -394.558 691.033 
33988 1
19150900 26572.7 -16290.5 1560.07 779.066 -463.932 906.74 
33988.5 1
19150900 26914.4 -16488.7 1591.86 700.088 -406.177 809.384 
33989 1
19150900 27243.7 -16673.6 1626.57 668.067 -374.964 766.102 
33989.5 1
19150900 27504.3 -16808.9 1626.13 515.057 -267.382 580.325 
33990 1
19150900 27910.6 -16912.6 1685.79 807.772 -206.172 833.669 
33990.5 1
19150900 28298.5 -17050.8 1641.73 774.232 -275.905 821.924 
33991 1
19150900 28668 -17107.1 1633.07 731.617 -111.429 740.054 
33991.5 1
19150900 29034 -17121.5 1606.43 706.564 -27.8544 707.113 
33992 1
19150900 29399.4 -17194.5 1622.07 751.911 -150.206 766.767 
33992.5 1
19150900 29787.6 -17188.2 1602.23 764.147 12.4924 764.249 
33993 1
19150900 30028.4 -17230.6 1594.71 488.32 -86.1846 495.867 
33993.5 1
19150900 30285.2 -17324.6 1577.46 522.101 -191.001 555.941 
33994 1
19150900 30512.7 -17341.5 1557.57 458.636 -34.0416 459.898 
33994.5 1
19150900 30724.1 -17511.2 1493.53 417.692 -335.375 535.671 
33995 1
19150900 30924.1 -17558.5 1468.57 398.558 -94.2231 409.544 
33995.5 1
19150900 31145.1 -17543.6 1498 437.624 29.4201 438.612 
33996 1
19150900 31289.4 -17709.5 1557.43 288.429 -331.714 439.574 
33996.5 1
19150900 31346.2 -17795.2 1473.07 117.473 -177.096 212.516 
33997 1
19150900 31328.6 -17775.5 1447 -34.269 38.4195 51.4823 
33997.5 1
19150900 31305.5 -17670.4 1417.87 -45.5863 207.642 212.587 
33998 1
19150900 31612.8 -17795.1 1394.93 628.328 -254.952 678.083 
33998.5 1
19150900 31870 -17943.7 1356.5 520.677 -300.896 601.368 
33999 1
19150900 32041.4 -17993.5 1328.43 344.234 -99.9713 358.457 
33999.5 1
19150900 32343.1 -17923.5 1374.6 592.74 137.459 608.47 
34000 1
19150900 32569.1 -17781 1470.29 443.886 280.026 524.833 
34000.5 1
19150900 32900.4 -17571.1 1515.14 667.915 423.099 790.647 
34001 1
19150900 33391.7 -17538.9 1543.36 998.693 65.6214 1000.85 
34001.5 1
19150900 33860.6 -17592.3 1537 939.593 -107.071 945.674 
34002 1
19150900 34305.3 -17660.1 1581.43 866.889 -132.136 876.902 
34002.5 1
19150900 34590.4 -17746.1 1599.29 575.902 -173.737 601.538 
34003 1
19150900 34878.3 -17896.9 1613.21 581.674 -304.762 656.677 
34003.5 1
19150900 35346.4 -18162 1585 949.435 -537.67 1091.11 
34004 1
19150900 35777.3 -18278.2 1565.07 843.398 -227.397 873.515 
34004.5 1
19150900 35957.7 -18233.2 1576.29 365.144 91.0642 376.328 
34005 1
19150900 36259.9 -18232.9 1659.64 608.077 0.574878 608.077 
34005.5 1
19150900 36623.7 -18227.4 1595.14 731.963 11.2101 732.049 
34006 1
19150900 37054.3 -18237.1 1578.33 837.651 -19.0198 837.866 
34006.5 1
19150900 37567.1 -18368.6 1565 993.946 -254.725 1026.07 
34007 1
19150900 38005 -18479.1 1554 912.202 -230.22 940.805 
34007.5 1
19150900 38344.1 -18751.2 1538.14 697.678 -559.953 894.596 
34008 1
19150900 38726.5 -19124.5 1537.73 744.089 -726.172 1039.71 
34008.5 1
19150900 39284 -19211.6 1519.67 1097.38 -171.522 1110.7 
34009 1
19150900 39576 -19439.9 1533.43 585.17 -457.572 742.83 
34009.5 1
19150900 39779.3 -19813.7 1539.47 413.144 -759.766 864.83 
34010 1
19150900 39642.3 -20250.9 1588.93 -272.87 -870.907 912.654 
34010.5 1
19150900 39773.3 -20585.7 1586.33 263.677 -673.651 723.417 
34011 1
19150900 40197.4 -20931.3 1611.21 836.339 -681.563 1078.88 
34011.5 1
19150900 40743.8 -21247.6 1603.86 1090.68 -631.309 1260.21 
34012 1
19150900 41065.8 -21488.9 1606.43 653.144 -489.423 816.169 
34012.5 1
19150900 41262.4 -21556.1 1622.71 402.133 -137.453 424.975 
34013 1
19150900 41570.5 -21803.7 1641.54 616.22 -495.242 790.564 
34013.5 1
19150900 41711.6 -22237.6 1608.93 281.084 -864.301 908.859 
34014 1
19150900 41964 -22612.9 1601.14 489.064 -727.298 876.439 
34014.5 1
19150900 42218.1 -22900.5 1592.62 509.172 -576.362 769.057 
34015 1
19150900 42502.8 -23094.5 1600.69 586.994 -400.159 710.415 
34015.5 1
19150900 42720.9 -23360 1588.79 431.999 -525.666 680.403 
34016 1
19150900 43042.5 -23556.4 1571.57 630.532 -385.014 738.787 
34016.5 1
19150900 43306.6 -23693.4 1603.14 527.231 -273.453 593.927 
34017 1
19150900 43311.1 -24056.8 1526.71 8.89271 -729.776 729.83 
34017.5 1
19150900 43828.9 -24325.2 1568.36 1041.97 -540.098 1173.63 
34018 1
19150900 44317.4 -24517.3 1599.43 975.05 -383.376 1047.71 
34018.5 1
19150900 44585.6 -24666.7 1621.71 548.349 -305.58 627.747 
34019 1
19150900 45006.6 -24665.5 1671 855.691 2.46806 855.695 
34019.5 1
19150900 45200.5 -24776.1 1699.73 385.61 -219.947 443.928 
34020 1
19150900 45144.4 -24988.1 1704.21 -107.411 -405.235 419.229 
34020.5 1
19150900 44930 -25426.6 1697.36 -431.302 -882.294 982.071 
34021 1
19150900 44597.6 -25931.6 1715.64 -684.009 -1039.09 1244.02 
34021.5 1
19150900 44429.1 -26126.7 1712.73 -335.534 -388.636 513.44 
34022 1
19150900 44349.9 -26274.6 1715 -157.607 -294.187 333.745 
34022.5 1
19150900 44103.3 -26105.4 1688.73 -504.275 346.1 611.62 
34023 1
19150900 44165.2 -26032.6 1620.19 120.703 141.862 186.263 
34023.5 1
19150900 44109.3 -25826.3 1593.29 -111.137 410.217 425.005 
34024 1
19150900 44298.1 -25633.9 1551.2 382.283 389.512 545.765 
34024.5 1
19150900 44454.3 -25592.9 1479.2 313.026 82.0307 323.596 
34025 1
19150900 44439.5 -25615.7 1428.33 -30.0337 -46.0606 54.9873 
34025.5 1
19150900 44320.9 -25599.1 1408.67 -237.067 33.2 239.38 
34026 1
19150900 44205.4 -25614.9 1395.79 -227.065 -31.0319 229.176 
34026.5 1
19150900 44134.6 -25601.9 1401.4 -140.67 25.8355 143.023 
34027 1
19150900 44146.1 -25668.5 1391.27 22.7063 -131.749 133.692 
34027.5 1
19150900 44177.8 -25618.7 1384.4 63.34 99.4012 117.867 
34028 1
19150900 44160.5 -25590.1 1392.36 -34.6693 57.3051 66.9764 
34028.5 1
19150900 44128.9 -25553.9 1390.64 -64.8419 74.0632 98.437 
34029 1
19150900 44008.6 -25520.9 1398.5 -246.993 67.9085 256.159 
34029.5 2
19171000 41606 -24438.5 1144 0 0 0 
19150900 44006 -25463.3 1419.71 -5.05192 113.107 113.22 
34030 2
19171000 41507 -24485.2 1108.36 -339.041 -159.98 374.89 
19150900 44020.9 -25538.1 1400.57 29.5031 -147.939 150.852 
34030.5 2
19171000 41458.3 -24550.9 1080.31 -96.8038 -130.634 162.592 
19150900 44022.6 -25559.8 1401.85 3.35351 -42.9948 43.1254 
34031 2
19171000 41399.2 -24528.4 1094.64 -115.869 44.2469 124.03 
19150900 44119.4 -25581.5 1450.64 189.83 -42.6094 194.553 
34031.5 2
19171000 41071.2 -24328 1089.46 -654.811 399.914 767.274 
19150900 44167.8 -25459.2 1591.54 96.4883 244.05 262.432 
34032 2
19171000 41243.5 -24223.8 1240.23 353.09 213.43 412.583 
19150900 44296.9 -25455.7 1628.23 264.66 7.25095 264.759 
34032.5 2
19171000 41372.2 -23977.7 1244.77 253.483 484.555 546.852 
19150900 44572.9 -25305.2 1665.92 543.307 296.336 618.868 
34033 2
19171000 41355.6 -23929.1 1240.38 -32.6432 95.5116 100.936 
19150900 44779 -25141.5 1682.85 404.866 321.445 516.956 
34033.5 2
19171000 41295.3 -23710.6 1336.08 -123.329 446.752 463.462 
19150900 44974.6 -25008.2 1695.85 400.031 272.613 484.09 
34034 2
19171000 41108.4 -23682.4 1372.57 -385.318 58.1171 389.676 
19150900 45096.9 -24957.1 1712.71 252.192 105.483 273.363 
34034.5 2
19171000 41040.9 -23679 1422.14 -132.874 6.74916 133.045 
19150900 45197.7 -24712.1 1704.57 198.397 482.283 521.497 
34035 2
19171000 40775.5 -23617.8 1452.38 -532.912 122.799 546.877 
19150900 45297.8 -24485.2 1741.69 200.914 455.658 497.986 
34035.5 2
19171000 40667.3 -23699.1 1458.64 -220.474 -165.428 275.636 
19150900 45297.6 -24150.4 1698.64 -0.25738 681.867 681.867 
34036 2
19171000 40349.6 -23962 1488.79 -630.385 -521.684 818.254 
19150900 45191.2 -23762 1673.43 -211.168 770.55 798.961 
34036.5 2
19171000 40057.5 -24159.2 1549.27 -590.111 -398.384 711.997 
19150900 45357.4 -23604.4 1688.4 335.729 318.384 462.69 
34037 2
19171000 40017.2 -24168.9 1541.12 -78.5169 -18.9815 80.7787 
19150900 45464.4 -23494.9 1670.69 208.65 213.377 298.437 
34037.5 2
19171000 39968.9 -24291.9 1529.8 -93.8269 -238.697 256.476 
19150900 45539.5 -23503.7 1665.33 145.817 -17.0793 146.814 
34038 2
19171000 40049 -24403.5 1502.93 161.559 -225 276.995 
19150900 45695.3 -23434.9 1665.2 314.113 138.71 343.376 
34038.5 2
19171000 40123.3 -24368.9 1447.73 149.564 69.4836 164.916 
19150900 45843.1 -23621.3 1665 297.25 -375.05 478.561 
34039 2
19171000 40135.7 -24345.1 1388 25.3708 48.8973 55.0875 
19150900 45887.4 -23798.9 1665 90.9055 -363.925 375.107 
34039.5 2
19171000 40079.1 -24334.5 1365.93 -115.372 21.5983 117.376 
19150900 45891.1 -23795.4 1665 7.40956 7.1865 10.3222 
34040 2
19171000 40016.9 -24238.9 1344.47 -123.526 190.06 226.674 
19150900 45988.4 -24219.5 1665 193.506 -843.207 865.126 
34040.5 2
19171000 40043.3 -24043.1 1313.53 52.6946 390.685 394.223 
19150900 46233.6 -24610.3 1665 489.421 -779.907 920.754 
34041 2
19171000 40014.1 -23922.4 1315.87 -58.9899 243.906 250.938 
19150900 46263.9 -24472 1665 61.2795 279.327 285.969 
34041.5 2
19171000 39978.2 -23791.9 1321 -70.0846 254.81 264.272 
19150900 46320.2 -24490.4 1665 109.993 -35.8887 115.7 
34042 2
19171000 40111.7 -23678.7 1346.07 261.089 221.535 342.411 
19150900 46419.6 -24549.3 1665 194.423 -115.378 226.08 
34042.5 2
19171000 40138.3 -23671.5 1377.31 54.8169 14.9625 56.8223 
19150900 46483 -24558.2 1663.77 130.453 -18.3075 131.731 
34043 2
19171000 40064.1 -23946.3 1385.27 -148.349 -549.744 569.408 
19150900 46502.1 -24585.6 1656.33 38.2667 -54.7385 66.788 
34043.5 2
19171000 40121.4 -24252.2 1498.21 112.564 -600.945 611.396 
19150900 46444.5 -24761.9 1648 -113.229 -346.281 364.323 
34044 2
19171000 40172 -24395.5 1519.8 103.843 -294.153 311.944 
19150900 46328.6 -24893.8 1644.47 -237.988 -270.93 360.612 
34044.5 3
19172400 45156.2 -21983.4 1528.38 0 0 0 
19171000 40222.7 -24472.6 1513.07 101.429 -154.352 184.695 
19150900 46276.1 -24924.3 1699.64 -105.057 -60.9714 121.468 
34045 3
19172400 45172.1 -21949.9 1563.13 33.0155 69.252 76.7193 
19171000 40584.9 -24464.9 1515.2 722.992 15.5213 723.159 
19150900 46233.1 -25100.7 1774.07 -85.8378 -352.191 362.5 
34045.5 3
19172400 44521.5 -22137.9 1593 -1288.38 -372.258 1341.08 
19171000 40832.1 -24323 1515.93 489.382 280.924 564.281 
19150900 46049.7 -25307.7 1784.43 -363.074 -409.863 547.55 
34046 3
19172400 44307.3 -22260.9 1595.13 -424.224 -243.583 489.182 
19171000 41270.1 -24289.4 1500.27 867.317 66.5347 869.866 
19150900 45668.5 -25272.9 1789 -754.814 69.0052 757.961 
34046.5 3
19172400 43981.6 -22652.2 1620.64 -642.256 -771.889 1004.14 
19171000 42682.5 -23972.4 1507 2785.86 625.19 2855.15 
19150900 45286.9 -25021.6 1789 -752.672 495.51 901.136 
34047 3
19172400 43280.6 -22858.4 1570.86 -1436.62 -422.57 1497.48 
19171000 42943.4 -23443.3 1561.21 534.543 1084.31 1208.91 
19150900 44818 -24770.8 1788.93 -960.919 514.052 1089.78 
34047.5 3
19172400 42589.6 -22434.2 1571.4 -1393.09 855.3 1634.7 
19171000 42517.4 -23243.2 1531.87 -858.785 403.399 948.811 
19150900 43996 -24019.9 1757.87 -1657.26 1513.95 2244.67 
34048 3
19172400 42082.9 -22209.2 1634.93 -999.343 443.787 1093.45 
19171000 42199.2 -22966.7 1533.87 -627.613 545.299 831.414 
19150900 43222.9 -23530.6 1741.4 -1524.92 965.023 1804.62 
34048.5 3
19172400 41758.1 -21870.9 1621.87 -648.303 675.316 936.135 
19171000 41691.1 -22669.4 1554 -1014.11 593.48 1175 
19150900 42756.3 -23082.9 1750.2 -931.204 893.679 1290.66 
34049 3
19172400 41353.9 -21732.5 1633.33 -803.711 275.149 849.505 
19171000 41099.8 -22338 1547.8 -1175.61 658.847 1347.64 
19150900 42364 -22748.7 1767 -779.987 664.281 1024.52 
34049.5 3
19172400 40821.6 -21451.7 1540.27 -1060.29 559.363 1198.79 
19171000 40733.8 -22072.5 1522.93 -729.084 528.951 900.751 
19150900 41882.6 -22409.7 1788.27 -958.964 675.299 1172.88 
34050 3
19172400 40287.6 -20982.3 1566.5 -1059.58 931.311 1410.69 
19171000 40285.6 -21608.8 1517.43 -889.201 920.002 1279.48 
19150900 41463.1 -22069.9 1810.64 -832.398 674.216 1071.19 
34050.5 3
19172400 39927.6 -20656.6 1582.07 -734.694 664.723 990.773 
19171000 39683.2 -21136.6 1632.64 -1229.45 963.557 1562.04 
19150900 40948.1 -21797.4 1773 -1051.02 556.122 1189.08 
34051 3
19172400 39578.1 -20352.7 1574 -692.089 601.792 917.137 
19171000 39252.9 -20914.1 1628.73 -852.174 440.745 959.404 
19150900 40599.5 -21326.2 1775.87 -690.174 933.126 1160.63 
34051.5 3
19172400 39162.5 -20056.8 1636.38 -813.317 578.905 998.307 
19171000 38822.6 -20666.8 1678.85 -841.979 483.948 971.151 
19150900 40067 -20838 1779.69 -1042.14 955.382 1413.79 
34052 3
19172400 38672.1 -19771.7 1650.93 -974.931 566.863 1127.75 
19171000 38402.8 -20361.5 1678.43 -834.651 606.897 1031.97 
19150900 39567.7 -20439.4 1773.43 -992.616 792.389 1270.1 
34052.5 3
19172400 38218.2 -19534.7 1609.07 -926.268 483.635 1044.93 
19171000 38049.9 -20055.5 1629.13 -720.243 624.422 953.233 
19150900 39154.3 -20251.5 1855.13 -843.635 383.596 926.75 
34053 3
19172400 37720.7 -19263.9 1555 -1002.96 546.102 1141.99 
19171000 37602.8 -19852.4 1579.87 -901.344 409.543 990.024 
19150900 38748.1 -20003.9 1853.93 -819.086 499.059 959.146 
34053.5 3
19172400 37186.4 -19066.8 1540.8 -1079.46 398.114 1150.54 
19171000 37099.6 -19649.2 1562.93 -1016.57 410.505 1096.32 
19150900 38233.7 -19729.5 1841.67 -1039.06 554.343 1177.68 
34054 3
19172400 36680.7 -18805.6 1508.13 -1019.49 526.613 1147.47 
19171000 36547.9 -19534.1 1473.87 -1112.37 231.989 1136.3 
19150900 37710.6 -19489.8 1847.53 -1054.7 483.333 1160.18 
34054.5 3
19172400 36224.3 -18686.5 1523 -920.161 240.054 950.959 
19171000 35966.6 -19333.1 1463.93 -1171.91 405.376 1240.04 
19150900 37388.3 -19269.8 1822.33 -649.731 443.548 786.693 
34055 3
19172400 35802.8 -18516.9 1551.6 -851.582 342.626 917.925 
19171000 35544.3 -19094 1513.93 -853.064 482.963 980.291 
19150900 36767.9 -19125.3 1764.73 -1253.47 291.852 1287 
34055.5 3
19172400 35336.4 -18332.1 1549.56 -909.211 360.372 978.024 
19171000 35120.8 -18891.7 1528.5 -825.577 394.371 914.935 
19150900 36120.7 -18898.6 1716.44 -1261.56 441.927 1336.72 
34056 3
19172400 34936.9 -18124.1 1571.67 -778.639 405.45 877.877 
19171000 34649.7 -18694.3 1533.13 -918.283 384.706 995.612 
19150900 35635.3 -18669.7 1772.07 -946.109 446.183 1046.04 
34056.5 3
19172400 34496.5 -18021.8 1600.8 -884.471 205.355 907.998 
19171000 34273.7 -18596.7 1513.87 -755.154 196.118 780.205 
19150900 35177.3 -18510.7 1782.73 -919.679 319.411 973.567 
34057 3
19172400 34098.4 -17806.6 1531.64 -815.652 441.042 927.257 
19171000 33805.7 -18372.8 1509.36 -958.919 458.772 1063.01 
19150900 34807.1 -18363.2 1783.43 -758.733 302.157 816.685 
34057.5 3
19172400 33633.4 -17653.3 1496.14 -928.286 305.96 977.408 
19171000 33287.5 -18276.6 1513.5 -1034.36 192.044 1052.04 
19150900 34278.9 -18283 1767.29 -1054.32 160.108 1066.41 
34058 3
19172400 33061.5 -17533.4 1471.38 -1148.23 240.765 1173.2 
19171000 32813.8 -18127 1514.23 -951.112 300.344 997.407 
19150900 33848.6 -18024.2 1721.62 -863.939 519.617 1008.16 
34058.5 3
19172400 32423.1 -17309.7 1410.08 -1276.92 447.385 1353.03 
19171000 32223 -17931 1484.69 -1181.69 392 1245.01 
19150900 33366.8 -17885.8 1709.15 -963.692 276.923 1002.69 
34059 3
19172400 31897.3 -17061.2 1320 -1073.04 507.098 1186.83 
19171000 31549.1 -17581.6 1411.57 -1375.22 713.12 1549.12 
19150900 32891.3 -17775 1717.86 -970.375 226.06 996.358 
34059.5 3
19172400 31379.7 -16797.3 1411.64 -1039.3 529.977 1166.63 
19171000 31034.5 -17372.4 1396.71 -1033.42 419.966 1115.49 
19150900 32192.2 -17583.9 1629.36 -1403.76 383.821 1455.29 
34060 3
19172400 30828.1 -16604.9 1507.43 -1087.91 379.403 1152.17 
19171000 30433.5 -17213.6 1504.5 -1185.4 313.328 1226.11 
19150900 31562.4 -17265.6 1551.43 -1242.32 627.642 1391.87 
34060.5 3
19172400 30324.4 -16365.6 1556.07 -978.086 464.632 1082.84 
19171000 29965.6 -16981.1 1594 -908.599 451.318 1014.51 
19150900 30986.9 -17054.1 1606.79 -1117.34 410.68 1190.42 
34061 3
19172400 29835.2 -16252.2 1598.15 -992.288 230.045 1018.6 
19171000 29492.1 -16748.9 1655.08 -960.435 471.034 1069.72 
19150900 30489.6 -16903.5 1696.38 -1008.75 305.642 1054.04 
34061.5 3
19172400 29298.1 -16103.6 1643.43 -1057.4 292.496 1097.11 
19171000 29009.1 -16630.8 1584.21 -950.798 232.554 978.825 
19150900 30104.2 -16664.2 1760.93 -758.664 470.959 892.957 
34062 3
19172400 28828.4 -16132.6 1639.38 -937.499 -57.8294 939.281 
19171000 28542.8 -16529.2 1665.23 -930.743 202.704 952.56 
19150900 29631.3 -16664.3 1784.92 -943.925 -0.18644 943.925 
34062.5 3
19172400 28325.8 -16018.9 1589.21 -1019.47 230.747 1045.26 
19171000 28084.9 -16523.9 1639.64 -928.828 10.755 928.89 
19150900 29095.3 -16635.3 1778.07 -1087.27 58.8681 1088.86 
34063 3
19172400 27876.4 -16076.8 1546.21 -886.306 -114.258 893.64 
19171000 27535.6 -16546.9 1533 -1083.26 -45.3649 1084.21 
19150900 28614.5 -16569.5 1760.36 -948.295 129.755 957.131 
34063.5 3
19172400 27335.7 -15955.2 1520.54 -1103.54 248.228 1131.12 
19171000 27032.8 -16377.3 1514.46 -1026.27 346.165 1083.08 
19150900 28192.8 -16473.2 1788.54 -860.518 196.468 882.661 
34064 3
19172400 26825.6 -15862.5 1522.14 -1024.34 186.052 1041.1 
19171000 26463.6 -16255.2 1474.71 -1142.82 245.167 1168.83 
19150900 27728.6 -16401.1 1766.79 -932.279 144.898 943.472 
34064.5 3
19172400 26263.8 -15686.5 1491.85 -1139.56 356.92 1194.15 
19171000 25857.8 -16152.5 1543.46 -1228.95 208.267 1246.47 
19150900 27085.5 -16358.5 1740.85 -1304.33 86.2738 1307.18 
34065 3
19172400 25726.9 -15627.8 1568.31 -1071.55 117.15 1077.93 
19171000 25362.8 -15955.4 1595.46 -988.024 393.521 1063.51 
19150900 26552.2 -16241.8 1726.15 -1064.64 233.072 1089.85 
34065.5 3
19172400 25189.8 -15456.8 1532.15 -1069.87 340.637 1122.79 
19171000 24848.4 -15883.8 1527.62 -1024.67 142.66 1034.55 
19150900 25976.5 -16182.1 1715.38 -1146.8 118.909 1152.95 
34066 3
19172400 24754.8 -15499.2 1550.08 -854.768 -83.2704 858.814 
19171000 24337.6 -15776.5 1547.31 -1003.48 210.821 1025.38 
19150900 25380.8 -16125.2 1730.62 -1170.32 111.833 1175.65 
34066.5 3
19172400 24274.9 -15370.5 1556.29 -948.443 254.409 981.971 
19171000 23918.3 -15775.5 1569.64 -828.715 1.90027 828.717 
19150900 24848.1 -15976.2 1754 -1052.76 294.347 1093.14 
34067 3
19172400 23877.5 -15300.9 1523.77 -820.906 143.754 833.398 
19171000 23452.9 -15650.4 1628.23 -961.493 258.503 995.637 
19150900 24425.3 -15864.8 1745.23 -873.479 230.099 903.278 
34067.5 3
19172400 23451.9 -15065.4 1532.36 -868.737 480.601 992.815 
19171000 23018.3 -15483.7 1614.71 -887.015 340.144 949.996 
19150900 24001.4 -15799.6 1723.64 -865.059 133.068 875.234 
34068 3
19172400 22984.3 -14899.3 1460.13 -899.212 319.542 954.301 
19171000 22550.7 -15330.7 1461.27 -899.267 294.194 946.167 
19150900 23528.1 -15724.1 1708.73 -910.183 145.339 921.714 
34068.5 3
19172400 22512.2 -14653.9 1393 -936.579 486.793 1055.53 
19171000 22132.8 -15143.8 1337.23 -829.162 370.961 908.362 
19150900 23144.6 -15541 1717.15 -760.948 363.228 843.194 
34069 3
19172400 22072.7 -14255 1490.21 -904.355 820.829 1221.32 
19171000 21645.1 -14784.1 1420.43 -1003.49 740.119 1246.91 
19150900 22710.8 -15247.4 1735.57 -892.654 604.203 1077.91 
34069.5 3
19172400 21670.5 -13904.5 1498.23 -796.54 693.983 1056.45 
19171000 21255.1 -14421.3 1451 -772.266 718.344 1054.71 
19150900 22299.4 -14916.3 1639.62 -814.656 655.543 1045.66 
34070 3
19172400 21275.5 -13595.8 1518.67 -782.102 611.297 992.657 
19171000 20835.9 -14055.8 1543.42 -830.02 723.877 1101.33 
19150900 21888.4 -14518.4 1683.83 -813.798 787.903 1132.72 
34070.5 3
19172400 20840.9 -13276.6 1535.36 -872.777 641.088 1082.93 
19171000 20446.1 -13742.4 1561.21 -782.822 629.159 1004.32 
19150900 21480.7 -14167.7 1720.93 -818.679 704.222 1079.89 
34071 3
19172400 20528.8 -12920.1 1558.07 -620.42 708.748 941.937 
19171000 20054.3 -13441.9 1571.5 -778.898 597.558 981.711 
19150900 21093.5 -13831 1733.36 -769.81 669.412 1020.16 
34071.5 3
19172400 20133.1 -12619.5 1559.07 -785.025 596.306 985.822 
19171000 19764.4 -13132.1 1589.2 -575.17 614.531 841.706 
19150900 20806.1 -13560.2 1758.6 -570.172 537.302 783.447 
34072 3
19172400 19711.6 -12256.6 1553 -818.567 704.642 1080.08 
19171000 19456.9 -12813.2 1589 -597.171 619.26 860.288 
19150900 20443.2 -13190.1 1775 -704.697 718.696 1006.54 
34072.5 3
19172400 19360.7 -11953.3 1575.43 -730.952 631.994 966.286 
19171000 19037.6 -12514.4 1601.5 -873.363 622.619 1072.58 
19150900 19959.1 -12912.5 1740.93 -1008.63 578.274 1162.64 
34073 3
19172400 19039.1 -11629.6 1592 -663.181 667.305 940.8 
19171000 18710.4 -12138 1532.43 -674.816 775.994 1028.37 
19150900 19719.6 -12588.1 1732.71 -493.814 668.925 831.452 
34073.5 3
19172400 18564.3 -11308.6 1548.4 -936.367 633.221 1130.38 
19171000 18203.5 -11830.5 1495.87 -999.784 606.443 1169.33 
19150900 19378.7 -12218.1 1752.87 -672.396 729.792 992.327 
34074 3
19172400 17913.1 -10856.7 1585.21 -1312.88 911.06 1598.03 
19171000 17418.8 -11444.4 1564.71 -1582.02 778.437 1763.16 
19150900 18974.6 -11866.3 1751.64 -814.708 709.236 1080.17 
34074.5 3
19172400 17298.4 -10513.5 1599.29 -1227.12 685.058 1405.39 
19171000 16954.9 -11052.8 1590.79 -926.005 781.722 1211.85 
19150900 18639.8 -11412.2 1729.57 -668.235 906.33 1126.04 
34075 3
19172400 17049.1 -10208.5 1613.62 -501.57 613.759 792.637 
19171000 16623.2 -10661.8 1592.69 -667.411 786.599 1031.59 
19150900 18182.5 -11036 1717.38 -920.169 756.97 1191.52 
34075.5 3
19172400 16731.3 -9809.2 1631.87 -634.219 796.929 1018.49 
19171000 16305.5 -10355.6 1618.53 -634.106 611.27 880.762 
19150900 17425.4 -10666.5 1783.8 -1511.1 737.591 1681.51 
34076 3
19172400 16367.4 -9377 1620.93 -714.941 849.116 1110.02 
19171000 15914.6 -9994.07 1610.71 -767.827 710.272 1045.97 
19150900 17015.3 -10297.9 1786.21 -805.726 724.184 1083.34 
34076.5 3
19172400 15897.4 -9055.86 1633.57 -957.376 654.059 1159.47 
19171000 15389.8 -9687 1611.07 -1068.96 625.4 1238.46 
19150900 16595.9 -10000 1818.5 -854.088 606.634 1047.6 
34077 3
19172400 15593.3 -8600.57 1639.5 -609.362 912.396 1097.17 
19171000 14993.6 -9208.29 1561.93 -794.017 959.347 1245.32 
19150900 16188.9 -9661.43 1835.21 -815.631 678.5 1060.95 
34077.5 3
19172400 15071.9 -8184.07 1643.87 -1008.55 805.618 1290.81 
19171000 14609.9 -8626.8 1547.13 -742.176 1124.73 1347.53 
19150900 15752 -9275.07 1805.87 -845.123 747.315 1128.15 
34078 3
19172400 14580.4 -7640.15 1581.31 -996.921 1103.27 1486.96 
19171000 14169.2 -8016.08 1584.85 -893.941 1238.79 1527.65 
19150900 15357.8 -8842.62 1798.46 -799.501 877.183 1186.87 
34078.5 3
19172400 14096.3 -6998.64 1538.43 -998.142 1322.7 1657.05 
19171000 13783.5 -7563.57 1624.93 -795.163 933.001 1225.88 
19150900 14813.9 -8375.21 1708.5 -1121.63 963.714 1478.78 
34079 3
19172400 13804.5 -6606.5 1546.93 -569.894 765.904 954.666 
19171000 13431.4 -7288.36 1618.21 -687.64 537.528 872.803 
19150900 14375.4 -7644.93 1724.21 -856.445 1426.34 1663.71 
34079.5 3
19172400 13423.6 -6242.21 1588.43 -752.682 719.932 1041.55 
19171000 13074.5 -6905.5 1606.93 -705.392 756.635 1034.44 
19150900 13884.8 -7268.71 1736.71 -969.509 743.506 1221.78 
34080 3
19172400 13046.6 -5910.79 1595.79 -760.225 668.203 1012.14 
19171000 12672.9 -6531.36 1583.43 -809.764 754.32 1106.67 
19150900 13577.8 -6836.29 1738.43 -618.952 871.832 1069.2 
34080.5 3
19172400 12588.5 -5480.33 1560.27 -908.806 854.072 1247.14 
19171000 12357.6 -6082.6 1634.87 -625.51 890.391 1088.14 
19150900 13124.5 -6467.27 1763.73 -899.31 732.181 1159.68 
34081 3
19172400 12206 -4912.64 1556.36 -762.019 1130.86 1363.64 
19171000 11797.1 -5549.29 1624.43 -1116.45 1062.38 1541.14 
19150900 12801.2 -6045.21 1781.5 -644.062 840.742 1059.09 
34081.5 3
19172400 11693.1 -4225.2 1516.53 -1034.14 1385.97 1729.27 
19171000 11507.1 -4714.13 1604.53 -584.697 1683.77 1782.41 
19150900 12321 -5652.33 1770.93 -968.174 792.099 1250.91 
34082 3
19172400 11449.6 -3884.86 1501.21 -482.027 673.946 828.585 
19171000 11162.7 -4290.07 1584.07 -682.018 839.727 1081.8 
19150900 11757.1 -5116.5 1719.21 -1116.69 1061.06 1540.4 
34082.5 3
19172400 11124.1 -3573.07 1532.13 -672.678 644.195 931.388 
19171000 10665.7 -3952.73 1574 -1026.82 696.98 1241.02 
19150900 11375.5 -4656.2 1705.73 -788.44 951.033 1235.35 
34083 3
19172400 10750.4 -3200.27 1526 -747.333 745.6 1055.66 
19171000 10235.9 -3667.47 1538.33 -859.733 570.533 1031.82 
19150900 10988.9 -4300.53 1688.33 -773.2 711.333 1050.63 
34083.5 3
19172400 10288 -2786.75 1546.5 -903.125 807.65 1211.58 
19171000 9968.94 -3260.62 1505.06 -521.346 794.613 950.374 
19150900 10643.2 -3886.81 1685.38 -675.033 808.049 1052.91 
34084 3
19172400 9963.2 -2431.4 1547.07 -635.616 695.401 942.121 
19171000 9579.73 -2859.87 1530.8 -761.652 784.263 1093.24 
19150900 10242.9 -3536.07 1751.2 -783.399 686.391 1041.56 
34084.5 3
19172400 9559.2 -2004.67 1577.6 -814.516 860.349 1184.75 
19171000 9232.4 -2369.2 1526.27 -700.269 989.247 1212.02 
19150900 9795.93 -3191 1763.87 -901.21 695.699 1138.5 
34085 3
19172400 9157.53 -1622.53 1557.6 -811.448 771.987 1120 
19171000 8852.67 -2060.2 1493.87 -767.138 624.242 989.03 
19150900 9335.8 -2849.87 1711.13 -929.562 689.158 1157.16 
34085.5 3
19172400 9087.13 -1561.6 1568.73 -142.222 123.098 188.096 
19171000 8349.33 -1627.67 1469.07 -1016.84 873.805 1340.7 
19150900 8907.87 -2544.87 1655.2 -864.512 616.162 1061.62 
34086 3
19172400 8541.73 -984.267 1589.67 -1101.82 1166.33 1604.47 
19171000 7917.8 -1233.13 1541.73 -871.785 797.037 1181.22 
19150900 8476.8 -2191.33 1769.67 -870.842 714.209 1126.26 
34086.5 3
19172400 7908.87 -475.733 1559.47 -1278.52 1027.34 1640.13 
19171000 7515.47 -820.333 1505.27 -812.795 833.939 1164.51 
19150900 8047.07 -1763.4 1735.8 -868.148 864.512 1225.18 
34087 3
19172400 7478.81 -77.625 1560.88 -839.95 777.555 1144.6 
19171000 7087.81 -550.625 1497.69 -835.262 526.774 987.499 
19150900 7516.31 -1392.62 1717.69 -1036.63 724.17 1264.52 
34087.5 3
19172400 7000.73 334.2 1532.6 -935.576 805.92 1234.83 
19171000 6635.33 -160.133 1491.93 -885.478 764.172 1169.63 
19150900 7035.33 -1094.93 1707.33 -941.251 582.567 1106.95 
34088 3
19172400 6511.4 706.8 1519.27 -986.559 751.21 1240.01 
19171000 6230.33 176.2 1478.2 -816.532 678.091 1061.38 
19150900 6582 -710.267 1734.2 -913.978 775.538 1198.67 
34088.5 3
19172400 6115.2 1013.8 1504.67 -800.404 620.202 1012.57 
19171000 5772.8 444.933 1512.33 -924.31 542.896 1071.95 
19150900 6139.27 -508.733 1733.2 -894.411 407.138 982.717 
34089 3
19172400 5600.13 1304.27 1533.33 -1040.54 586.801 1194.59 
19171000 5296.47 732 1485.13 -962.29 579.933 1123.53 
19150900 5789.6 -182.467 1723.87 -706.397 659.125 966.148 
34089.5 3
19172400 5051.73 1676.13 1527.53 -1107.88 751.246 1338.57 
19171000 4860.13 918.067 1483.93 -881.481 375.892 958.282 
19150900 5262.67 126.6 1720.47 -1064.51 624.377 1234.11 
34090 3
19172400 4593 1967.8 1522.8 -926.734 589.226 1098.19 
19171000 4475.07 1408.33 1492.13 -777.912 990.438 1259.41 
19150900 4860.33 304.733 1730.73 -812.795 359.865 888.897 
34090.5 3
19172400 4157.81 2121.81 1548 -848.319 300.219 899.876 
19171000 3842.94 1480.62 1454.19 -1232.22 140.919 1240.25 
19150900 4344.38 585 1752.31 -1005.77 546.329 1144.57 
34091 3
19172400 3518.67 2353.13 1524.8 -1250.77 452.683 1330.17 
19171000 3246.4 1782.93 1436.73 -1167.39 591.601 1308.74 
19150900 3772.13 827.467 1755.53 -1119.85 474.494 1216.22 
34091.5 3
19172400 3036.13 2609.13 1555.87 -974.815 517.172 1103.51 
19171000 2747.67 2090.6 1482.07 -1007.54 621.549 1183.83 
19150900 3148.8 1108 1732.27 -1259.26 566.734 1380.91 
34092 3
19172400 2541 2864.93 1564.33 -1000.27 516.768 1125.87 
19171000 2241.07 2308.07 1469.33 -1023.43 439.327 1113.74 
19150900 2538.93 1352 1663.07 -1232.05 492.929 1327 
34092.5 3
19172400 1997.93 3143.67 1515.87 -1094.89 561.962 1230.69 
19171000 1702.13 2522.47 1514.93 -1086.56 432.258 1169.38 
19150900 2149.87 1686.87 1675.13 -784.409 675.134 1034.94 
34093 3
19172400 1581.27 3396.13 1585.2 -841.751 510.034 984.215 
19171000 1234.4 2771.2 1543 -944.916 502.492 1070.22 
19150900 1630.87 1915.73 1672.47 -1048.48 462.357 1145.9 
34093.5 3
19172400 1098.6 3678 1554.93 -973.118 568.28 1126.9 
19171000 734.4 3023.13 1529.87 -1008.06 507.93 1128.8 
19150900 1117 2165.33 1757.4 -1036.02 503.226 1151.77 
34094 3
19172400 550.625 3844.5 1536.12 -1070.26 325.195 1118.58 
19171000 147.938 3193.69 1546 -1145.43 333.114 1192.89 
19150900 727.688 2478.12 1777 -760.376 610.921 975.395 
34094.5 3
19172400 -53.3333 4204 1546.27 -1177.31 700.78 1370.09 
19171000 -433.467 3536.4 1529.8 -1133.34 668.056 1315.58 
19150900 187.6 2592.8 1787.07 -1052.8 223.538 1076.27 
34095 3
19172400 -612.4 4636.8 1631.13 -1127.15 872.581 1425.44 
19171000 -532.333 4226.47 1534.6 -199.328 1391.26 1405.47 
19150900 -273 2837 1764.67 -928.629 492.339 1051.07 
34095.5 3
19172400 -1245.47 4804.27 1583.73 -1276.34 337.634 1320.25 
19171000 -796.467 4626.33 1536.47 -532.527 806.183 966.186 
19150900 -766.267 3013.4 1827.87 -994.489 355.645 1056.17 
34096 3
19172400 -1700 5045.93 1588.4 -918.249 488.215 1039.97 
19171000 -1571.93 4557.27 1556.33 -1566.6 -139.529 1572.8 
19150900 -1244.4 3466.27 1791 -965.926 914.882 1330.42 
34096.5 3
19172400 -2075.4 5103.6 1585.27 -758.384 116.498 767.28 
19171000 -2488 4263.27 1556.13 -1850.64 -593.939 1943.61 
19150900 -1773 3634.53 1732.47 -1067.88 339.933 1120.68 
34097 3
19172400 -2545.6 5253.07 1557.8 -949.899 301.953 996.736 
19171000 -3008.8 4651.2 1587.67 -1052.12 783.704 1311.93 
19150900 -2195.4 3917 1740.53 -853.333 570.64 1026.55 
34097.5 3
19172400 -2998.94 5494.56 1557.31 -885.425 471.672 1003.22 
19171000 -3543.31 4898.75 1571.38 -1043.97 483.496 1150.5 
19150900 -2606.38 4178.06 1810.44 -802.686 509.888 950.941 
34098 3
19172400 -3592.73 5717.8 1472.6 -1162.03 436.864 1241.43 
19171000 -4289.33 5180.87 1646.07 -1459.92 552.087 1560.83 
19150900 -3051.4 4489.2 1809.93 -870.89 608.88 1062.63 
34098.5 3
19172400 -4105.73 6026.27 1399.73 -1036.36 623.165 1209.29 
19171000 -4775.2 5511.2 1529.6 -981.549 667.34 1186.92 
19150900 -3541 4703.33 1804 -989.091 432.593 1079.55 
34099 3
19172400 -4590.73 6238.87 1353.07 -977.823 428.629 1067.64 
19171000 -5319.67 5767.73 1161.73 -1097.72 517.204 1213.46 
19150900 -4117.33 4996.27 1795.13 -1161.96 590.591 1303.44 
34099.5 3
19172400 -4836.07 6582.13 1366.27 -495.623 693.468 852.373 
19171000 -5959.73 6075.4 1273.27 -1293.06 621.549 1434.69 
19150900 -4748.67 5345.27 1761.07 -1275.42 705.051 1457.32 
34100 3
19172400 -5334.47 6940.87 1359.67 -1006.87 724.714 1240.56 
19171000 -6605.73 6344.87 1201.93 -1305.05 544.377 1414.04 
19150900 -5474 5696.8 1075.2 -1465.32 710.168 1628.34 
34100.5 3
19172400 -5867.4 7182.47 1323.87 -1076.63 488.081 1182.1 
19171000 -6993.4 6803.07 1295.47 -783.165 925.657 1212.51 
19150900 -5912.27 6048.67 1237.73 -885.387 710.842 1135.43 
34101 3
19172400 -6528.56 7550.88 1339.81 -1291.33 719.548 1478.27 
19171000 -7368.56 7280.25 1251.44 -732.739 931.999 1185.55 
19150900 -6185.69 6269.38 1458.5 -534.025 431.071 686.298 
34101.5 3
19172400 -7250.2 8123.67 1372.93 -1409.45 1118.73 1799.47 
19171000 -7872.2 7745.8 1322.87 -983.667 909.277 1339.55 
19150900 -6571.2 6632.47 1398 -752.954 709.163 1034.34 
34102 3
19172400 -7746.33 8507.67 1484.93 -1002.29 775.758 1267.43 
19171000 -8196.4 8050.73 1420.2 -654.949 616.027 899.137 
19150900 -7101.53 7305.8 1517.13 -1071.38 1360.27 1731.53 
34102.5 3
19172400 -8128.13 8843.07 1399.67 -771.313 677.576 1026.66 
19171000 -8542.27 8533.53 1381.67 -698.721 975.354 1199.8 
19150900 -7608.6 7856.13 1581.8 -1024.38 1111.78 1511.76 
34103 3
19172400 -8516.8 9255.73 1416.13 -783.602 831.989 1142.91 
19171000 -8919.33 8984.47 1358.8 -760.215 909.14 1185.1 
19150900 -8089.93 8086.6 1533.33 -970.43 464.651 1075.93 
34103.5 3
19172400 -8952 9675 1375.13 -877.419 845.296 1218.36 
19171000 -9388.67 9348 1369.87 -946.237 732.93 1196.89 
19150900 -8467.4 8616.13 1594.27 -761.022 1067.61 1311.08 
34104 3
19172400 -9407.93 10027.2 1416.2 -919.22 710.081 1161.54 
19171000 -9989.27 9814.73 1289.27 -1210.89 940.995 1533.53 
19150900 -8805.4 8976.07 1585.87 -681.452 725.672 995.478 
34104.5 3
19172400 -9805.73 10429.7 1346.87 -803.636 813.199 1143.29 
19171000 -10318 10197.3 1314.6 -664.108 772.929 1019.05 
19150900 -9273.13 9347.8 1531.6 -944.916 750.976 1206.99 
34105 3
19172400 -10147.9 10916.8 1294.62 -668.245 951.326 1162.57 
19171000 -10634.1 10543.9 1250.56 -617.432 676.961 916.241 
19150900 -9785.44 9801.19 1491.81 -1000.59 885.522 1336.17 
34105.5 3
19172400 -10578.1 11395.3 1300.27 -841.993 936.44 1259.31 
19171000 -10993.9 10991.5 1284.53 -703.995 875.921 1123.77 
19150900 -10323.8 10312.3 1501.07 -1053.55 1000.15 1452.68 
34106 3
19172400 -10971.5 11844.7 1296.47 -794.747 907.879 1206.59 
19171000 -11448.3 11463.7 1228.33 -918.114 953.939 1323.98 
19150900 -10536.8 10719.3 1468.67 -430.303 822.357 928.133 
34106.5 3
19172400 -11401.7 12371.6 1223.93 -869.091 1064.38 1374.12 
19171000 -11873.8 11924.9 1234.47 -859.529 931.582 1267.53 
19150900 -10837.1 11193 1505.73 -606.734 956.902 1133.04 
34107 3
19172400 -12033.9 12829.1 1255.27 -1277.17 924.31 1576.55 
19171000 -12410.3 12358.1 1292.67 -1083.91 875.152 1393.11 
19150900 -11165.9 11731.5 1459.4 -664.242 1087.95 1274.69 
34107.5 3
19172400 -12389.2 13131.7 1257.53 -717.71 611.313 942.768 
19171000 -12951.9 12927.7 1197.27 -1094.14 1150.84 1587.95 
19150900 -11602.9 12121.7 1405.4 -882.828 788.283 1183.54 
34108 3
19172400 -12455.9 13839.9 1179.94 -130.347 1383.09 1389.22 
19171000 -13350.5 13524.1 1221.88 -778.451 1164.83 1401 
19150900 -11941.4 12511.6 1425.62 -661.141 761.507 1008.46 
34108.5 3
19172400 -12809.3 14445.2 1345.6 -691.447 1184.59 1371.62 
19171000 -13786.5 13952.7 1276.27 -853.164 838.764 1196.42 
19150900 -12381.1 12992.3 1421.73 -860.462 940.721 1274.89 
34109 3
19172400 -13110.7 14886.3 1518 -609.024 891.044 1079.29 
19171000 -14167.5 14421.5 1380.93 -769.832 947.071 1220.49 
19150900 -12782.8 13427.5 1349.47 -811.448 879.192 1196.42 
34109.5 3
19172400 -13581.6 15287.6 1677.73 -951.246 810.774 1249.89 
19171000 -14582.4 14811.3 1590.13 -838.114 787.475 1150.02 
19150900 -13225.7 13974.7 1520.27 -894.815 1105.45 1422.22 
34110 3
19172400 -13954.3 15718.9 1566.27 -751.344 869.489 1149.14 
19171000 -14895.1 15244.1 1657.2 -630.511 872.581 1076.54 
19150900 -13617.1 14483 1550.33 -789.113 1024.73 1293.36 
34110.5 3
19172400 -14559.9 16042.7 1648.6 -1223.43 654.141 1387.33 
19171000 -15187.9 15652.9 1590.73 -591.515 825.859 1015.84 
19150900 -13961.7 14914.4 1670.67 -696.027 871.515 1115.34 
34111 3
19172400 -14506.3 16451.7 1650.87 108.148 826.397 833.444 
19171000 -15516.8 16093.1 1689.47 -664.377 889.158 1109.95 
19150900 -14371.9 15431.7 1864.47 -828.822 1045.12 1333.87 
34111.5 3
19172400 -13769.2 16097.9 1741.31 1439.62 -691.13 1596.92 
19171000 -15839.2 16533.5 1474 -629.663 860.221 1066.05 
19150900 -14742.4 15877.1 1744.62 -723.519 869.906 1131.47 
34112 3
19172400 -13314.6 15846.8 1737.73 889.726 -491.341 1016.38 
19171000 -16266.7 16983.1 1595.07 -836.554 879.778 1214.02 
19150900 -15177.3 16406.7 1884.13 -851.19 1036.42 1341.15 
34112.5 3
19172400 -12863.5 15482.5 1768.13 911.246 -736.027 1171.37 
19171000 -16581.9 17493.6 1613.4 -636.768 1031.38 1212.11 
19150900 -15620.1 16954.9 1641.67 -894.411 1107.34 1423.44 
34113 3
19172400 -12507.1 15139.3 1683.27 720 -693.199 999.462 
19171000 -16916.3 18082.8 1553.93 -675.556 1190.3 1368.65 
19150900 -15984.2 17360 1870.67 -735.623 818.451 1100.46 
34113.5 3
19172400 -12189.8 14731.1 1649.33 641.077 -824.646 1044.52 
19171000 -17050.1 18782.7 1610.93 -270.438 1414.01 1439.64 
19150900 -16250.4 17828.7 1759.53 -537.778 946.936 1088.99 
34114 2
19172400 -11930.5 14345.1 1598.67 522.715 -778.36 937.59 
19150900 -16668.3 18305.9 1792.87 -842.473 961.962 1278.72 
34114.5 2
19172400 -11720.9 13784.9 1479.2 423.569 -1131.58 1208.26 
19150900 -17137.2 18917.8 1891.8 -947.34 1236.23 1557.47 
34115 2
19172400 -11469.1 13145.6 1353.69 491.805 -1248.77 1342.13 
19150900 -17488.1 19425.4 1645.62 -685.278 991.479 1205.25 
34115.5 2
19172400 -11175.3 12538.2 1329.87 574.943 -1188.58 1320.33 
19150900 -17846.1 19848.7 1676.33 -700.726 828.368 1084.99 
34116 2
19172400 -10926.4 11904.3 1362.07 502.761 -1280.67 1375.82 
19150900 -18131.9 20253.7 1389.93 -577.374 818.047 1001.28 
34116.5 1
19172400 -10673.7 11392.7 1377.87 510.572 -1033.4 1152.65 
34117 1
19172400 -10508.3 11009.6 1345 333.468 -772.446 841.352 
34117.5 1
19172400 -10223.1 10799.7 1381.93 574.866 -423.253 713.872 
34118 1
19172400 -9755.27 10835.9 1260.87 945.185 73.1313 948.01 
34118.5 1
19172400 -9149.69 11147.8 1267 1182.77 609.269 1330.47 
34119 1
19172400 -8825.27 11483.7 1207.47 634.874 657.379 913.9 
34119.5 1
19172400 -8413.07 11643.7 1336.53 832.727 323.098 893.212 
34120 1
19172400 -7980.8 12002.7 1254 873.266 725.387 1135.24 
34120.5 1
19172400 -7714.73 12311.2 1102.93 537.508 623.165 822.952 
34121 1
19172400 -7520.73 12420.4 1019.4 391.919 220.606 449.742 
