# Supplementary material for: Intrinsic group behaviour II: On the dependence of triad spatial dynamics on social and personal features; and on the effect of social interaction on small group dynamics
Source: PLoS One. 2019 Dec 3;14(12):e0225704. doi: 10.1371/journal.pone.0225704 (PMC6890182; doi:10.1371/journal.pone.0225704)
Supplement: S4 Data Set — (ZIP) [file pone.0225704.s004.zip › set_3_nint/group_traj_triad_noint/traj_3_0424_4.dat]

3 15561200 15560400 15560900 0 1 0 0 3 0 1 53.3333 40 60 1682.97 1771.55 1625.81 
21964 1
15560400 46526.3 -24123 1697.33 0 0 0 
21964.5 1
15560400 46217.6 -23980 1741.31 -983.148 455.414 1083.5 
21965 1
15560400 45708.9 -23862.7 1724.93 -995.483 229.615 1021.62 
21965.5 1
15560400 45342.3 -23712.7 1685 -740.741 303.03 800.328 
21966 1
15560400 45054.5 -23601.6 1619.27 -581.279 224.377 623.082 
21966.5 1
15560400 44569 -23299.5 1610.8 -980.875 610.37 1155.28 
21967 1
15560400 43950.6 -23167 1519.67 -1246.77 267.07 1275.06 
21967.5 1
15560400 43254.9 -22914.1 1510.47 -1405.39 510.976 1495.4 
21968 1
15560400 42501.2 -22731.4 1561.81 -1472.16 356.698 1514.76 
21968.5 1
15560400 41855.9 -22529.2 1557.67 -1260.26 394.995 1320.71 
21969 1
15560400 41297.2 -22224.1 1565 -1128.75 616.296 1286.04 
21969.5 2
15560900 42480.4 -22677.9 1617.29 0 0 0 
15560400 40742 -21971.3 1556.67 -1121.62 510.707 1232.41 
21970 2
15560900 42108.1 -22450.1 1633.53 -1025.61 627.338 1202.26 
15560400 40155.2 -21601.9 1601.33 -1185.45 746.397 1400.86 
21970.5 2
15560900 41539.4 -22146.3 1652.33 -1148.96 613.737 1302.6 
15560400 39567.9 -21248.3 1720.13 -1186.4 714.209 1384.79 
21971 2
15560900 41034.5 -21849 1611.4 -1020.07 600.673 1183.78 
15560400 39062.2 -20949.2 1750.4 -1021.68 604.31 1187.02 
21971.5 2
15560900 40440.6 -21562.2 1633.75 -1159.85 560.059 1287.99 
15560400 38621.6 -20720.9 1743.31 -860.498 445.825 969.132 
21972 3
15561200 45528.3 -20656.9 1792.2 0 0 0 
15560900 39902.6 -21150.7 1681.53 -1052.89 805.316 1325.56 
15560400 37995.5 -20637.5 1718.4 -1225.36 163.348 1236.2 
21972.5 3
15561200 44919.9 -20954.2 1754.13 -1476.78 -721.602 1643.65 
15560900 39383.9 -20941.6 1740.8 -1047.95 422.492 1129.91 
15560400 37457.3 -20453 1797 -1087.14 372.66 1149.24 
21973 3
15561200 44290.3 -21257.2 1722.67 -1271.92 -612.121 1411.55 
15560900 38940.7 -20747.3 1753 -895.219 392.593 977.52 
15560400 36925.7 -20460.5 1698.13 -1074.07 -15.0842 1074.18 
21973.5 3
15561200 43601.9 -21326.9 1771.67 -1390.57 -140.875 1397.69 
15560900 38482.4 -20610.6 1740.2 -925.926 276.094 966.213 
15560400 36441.7 -20369.7 1684.13 -977.778 183.3 994.811 
21974 3
15561200 42969.2 -21330.9 1837.93 -1278.25 -7.94613 1278.27 
15560900 37939.3 -20549.9 1735.73 -1097.1 122.694 1103.94 
15560400 35837.1 -20258.1 1649.8 -1221.41 225.589 1242.07 
21974.5 3
15561200 42402.2 -21348.8 1792.56 -1107.32 -35.0505 1107.88 
15560900 37277.2 -20421.7 1726.38 -1293.13 250.35 1317.14 
15560400 34955.7 -20160.3 1597.75 -1721.44 190.926 1732 
21975 3
15561200 41808.3 -21472.8 1788.73 -1155.48 -241.221 1180.39 
15560900 36745.7 -20313.7 1692.53 -1034.08 210.157 1055.22 
15560400 34384.4 -20024.3 1621.2 -1111.45 264.551 1142.51 
21975.5 3
15561200 41153.7 -21505.3 1756.13 -1322.42 -65.5892 1324.05 
15560900 36395.5 -20175.4 1731.07 -707.609 279.327 760.746 
15560400 33842.5 -19854.3 1597.07 -1094.81 343.434 1147.42 
21976 3
15561200 40435.2 -21477.7 1807.53 -1451.58 55.6229 1452.65 
15560900 35756.5 -20105.5 1672.2 -1290.77 141.279 1298.48 
15560400 33358.5 -19638 1626.33 -977.778 437.037 1071 
21976.5 3
15561200 39662 -21187.1 1824.07 -1562.02 587.071 1668.7 
15560900 34947.7 -19704.3 1665.27 -1633.94 810.505 1823.92 
15560400 32848.9 -19418.3 1607.47 -1029.36 443.771 1120.94 
21977 3
15561200 38961.2 -20974.1 1855.93 -1415.76 430.303 1479.71 
15560900 34449.3 -19526 1653.73 -1007 360.135 1069.46 
15560400 32380.5 -19207.4 1564.73 -946.397 426.128 1037.91 
21977.5 3
15561200 38395.2 -20957.9 1921.47 -1143.43 32.862 1143.91 
15560900 33902.1 -19297.9 1619.07 -1105.32 460.741 1197.5 
15560400 31804.7 -18907.9 1531.6 -1163.1 604.983 1311.03 
21978 3
15561200 37730.2 -20836.9 1926.38 -1298.85 236.19 1320.15 
15560900 33370.9 -19208.2 1574.25 -1037.61 175.285 1052.32 
15560400 31147.6 -18681.6 1386.81 -1283.41 442.008 1357.4 
21978.5 3
15561200 37144.4 -20702.3 1879.4 -1146.36 263.413 1176.23 
15560900 32842 -18988.1 1568.87 -1034.98 430.634 1121 
15560400 30642.1 -18477.4 1300.67 -989.22 399.658 1066.9 
21979 3
15561200 36617.3 -20473.8 1840.07 -1064.78 461.684 1160.56 
15560900 32291.8 -18826.5 1554.6 -1111.52 326.465 1158.47 
15560400 30165.7 -18290.9 1310.47 -962.424 376.835 1033.57 
21979.5 3
15561200 36189.3 -20410.5 1736.27 -864.646 127.811 874.042 
15560900 31675.1 -18520.9 1435.2 -1245.93 617.374 1390.5 
15560400 29816.7 -18076.3 1428.67 -705.185 433.401 827.721 
21980 3
15561200 35447.8 -20046.7 1687.73 -1498.05 735.084 1668.68 
15560900 31107.5 -18242.7 1363.27 -1146.53 562.02 1276.87 
15560400 29519.1 -17910.3 1494.4 -601.212 335.354 688.417 
21980.5 3
15561200 34761.9 -20079.9 1767.13 -1382.93 -67.0699 1384.56 
15560900 30482.1 -18004.9 1390 -1261.02 479.57 1349.13 
15560400 29240.9 -17729.5 1548.8 -560.887 364.516 668.929 
21981 3
15561200 34139.5 -19937.2 1725.87 -1257.37 288.35 1290.01 
15560900 29945.1 -17765 1487.8 -1084.71 484.579 1188.03 
15560400 28826 -17582.2 1594.27 -838.114 297.643 889.397 
21981.5 3
15561200 33582.5 -19724.9 1769.62 -1087.83 414.575 1164.15 
15560900 29498.2 -17471.9 1595.06 -872.941 572.388 1043.86 
15560400 28390.2 -17431.2 1601.25 -851.196 294.946 900.849 
21982 3
15561200 32980.3 -19739.6 1770.87 -1178.41 -28.6937 1178.76 
15560900 29054.2 -17248.3 1621.87 -868.86 437.582 972.829 
15560400 27944 -17313.8 1628 -873.165 229.721 902.878 
21982.5 3
15561200 32322.9 -19606.8 1689.47 -1328.22 268.283 1355.04 
15560900 28569.6 -17020.8 1677.67 -978.99 459.663 1081.53 
15560400 27584.9 -17119.4 1649.4 -725.522 392.727 824.995 
21983 3
15561200 31697.5 -19363.9 1612.73 -1263.43 490.774 1355.41 
15560900 28133.6 -16770.9 1696.73 -880.808 504.781 1015.2 
15560400 27112.3 -17061.5 1599 -954.613 116.902 961.744 
21983.5 3
15561200 31060.9 -19173.8 1492.07 -1283.33 383.199 1339.32 
15560900 27682.4 -16602.2 1710.93 -909.677 340.188 971.206 
15560400 26550.3 -16866.7 1563.93 -1133.2 392.742 1199.33 
21984 3
15561200 30658.5 -18888.9 1457.27 -811.29 574.328 994.004 
15560900 27211.8 -16380.3 1691.53 -948.79 447.312 1048.95 
15560400 26014.5 -16661.5 1490.2 -1080.24 413.844 1156.8 
21984.5 3
15561200 29409 -18779.3 1478.07 -2524.31 221.549 2534.01 
15560900 26630.6 -16150.5 1616.27 -1174.14 464.242 1262.59 
15560400 25525.1 -16398.9 1527.93 -988.552 530.505 1121.91 
21985 3
15561200 28682.5 -18398.2 1597.75 -1418.95 744.173 1602.25 
15560900 26048.2 -15927.2 1615.62 -1137.52 436.1 1218.25 
15560400 25059.9 -16156.4 1591.69 -908.708 473.617 1024.73 
21985.5 3
15561200 28105.1 -18224.9 1717.33 -1129.88 339.172 1179.69 
15560900 25472.2 -15742.3 1633.27 -1127.18 361.872 1183.84 
15560400 24521.9 -15948.9 1594.13 -1052.72 405.952 1128.28 
21986 3
15561200 27640.6 -17997.8 1749.8 -938.451 458.855 1044.62 
15560900 25009.9 -15469.9 1645.2 -933.872 550.438 1084.02 
15560400 24218.7 -15790.5 1624 -612.66 320 691.196 
21986.5 3
15561200 27257.9 -17820.6 1744.14 -777.933 360.075 857.224 
15560900 24622.1 -15346.9 1639.43 -788.192 250.019 826.896 
15560400 23777.1 -15571.6 1602.57 -897.406 444.899 1001.64 
21987 3
15561200 26528.1 -17609 1705.47 -1450.88 420.761 1510.66 
15560900 24176.6 -15109.1 1620.13 -885.771 472.744 1004.03 
15560400 23354.6 -15419.2 1561.6 -840.045 303.067 893.043 
21987.5 3
15561200 25952.3 -17338.7 1668.4 -1160.89 544.892 1282.41 
15560900 23756.9 -15023.5 1605.47 -846.237 172.581 863.655 
15560400 22843.3 -15355.6 1503.33 -1030.78 128.226 1038.72 
21988 3
15561200 25378.8 -17019.9 1680.47 -1153.86 641.449 1320.17 
15560900 23294.1 -14804.7 1586.27 -931.053 440.241 1029.89 
15560400 22309.5 -15192.1 1435.33 -1074.04 329.041 1123.32 
21988.5 3
15561200 24781.9 -16764.4 1733.33 -1200.94 514.152 1306.37 
15560900 22662.1 -14655.1 1529 -1271.76 301.006 1306.9 
15560400 21794.6 -14883 1490.2 -1036.08 621.865 1208.38 
21989 3
15561200 24170.5 -16455.3 1792.53 -1230.32 621.999 1378.61 
15560900 22167.5 -14429.2 1537.33 -995.037 454.46 1093.91 
15560400 21365.2 -14649.6 1510.8 -863.984 469.618 983.366 
21989.5 3
15561200 23676.9 -16156.8 1694.94 -964.046 583.04 1126.64 
15560900 21693.5 -14197 1577.69 -925.846 453.516 1030.95 
15560400 20875.8 -14391.9 1541.06 -955.957 503.247 1080.33 
21990 3
15561200 23071.3 -15821.3 1701.67 -1185.01 656.523 1354.72 
15560900 21239.5 -13966.9 1607.27 -888.389 450.359 996.021 
15560400 20493.9 -14204 1553.33 -747.326 367.784 832.923 
21990.5 3
15561200 22570.1 -15613.9 1671.2 -1012.66 418.855 1095.86 
15560900 20904.3 -13709.5 1632.13 -677.306 519.865 853.817 
15560400 20009.7 -13944.1 1577.2 -978.182 524.983 1110.16 
21991 3
15561200 22050.9 -15351.9 1628.73 -1048.89 529.293 1174.87 
15560900 20499.5 -13500.3 1622.07 -817.778 422.761 920.591 
15560400 19651.6 -13694 1575.4 -723.367 505.32 882.388 
21991.5 3
15561200 21458.9 -15123.5 1585.6 -1193.55 460.618 1279.35 
15560900 20093.1 -13234.8 1616.47 -819.22 535.215 978.559 
15560400 19285.4 -13482.6 1582.13 -738.306 426.21 852.497 
21992 3
15561200 20879.9 -14736.3 1629.6 -1169.56 782.088 1406.96 
15560900 19707.5 -12996.1 1620 -779.125 482.29 916.318 
15560400 18915.8 -13157.3 1524.87 -746.667 657.104 994.634 
21992.5 3
15561200 20439.5 -14476.3 1762.4 -889.832 525.253 1033.29 
15560900 19399.1 -12714.5 1609.6 -623.03 568.754 843.592 
15560400 18575.2 -12912.5 1515.07 -688.081 494.545 847.367 
21993 3
15561200 19972.7 -14177.8 1747.62 -911.678 583.049 1082.17 
15560900 18998.8 -12474.5 1604.94 -781.868 468.815 911.65 
15560400 18183.2 -12580.1 1520.19 -765.649 649.235 1003.86 
21993.5 3
15561200 19496.7 -13893.1 1813.67 -931.417 557.233 1085.38 
15560900 18592.7 -12123.5 1588.33 -794.553 686.954 1050.34 
15560400 17874.2 -12303.5 1448.4 -604.672 541.406 811.633 
21994 3
15561200 19074.5 -13580.7 1780.53 -853.064 631.111 1061.14 
15560900 18215 -11828.9 1549 -763.098 595.017 967.659 
15560400 17337.7 -11987.6 1440 -1083.91 638.114 1257.79 
21994.5 3
15561200 18569.1 -13129.5 1773.33 -1020.88 911.515 1368.59 
15560900 17905.5 -11512.1 1510.07 -625.32 640.135 894.873 
15560400 16726.7 -11585 1629.6 -1234.34 813.333 1478.21 
21995 3
15561200 18051.7 -12845.9 1639.2 -1045.25 572.929 1191.97 
15560900 17148.9 -11127.5 1620.67 -1528.35 776.835 1714.45 
15560400 16340.4 -11263.7 1651.27 -780.337 649.158 1015.05 
21995.5 3
15561200 17426 -12503.1 1499.2 -1264.11 692.391 1441.31 
15560900 16664.4 -10823.1 1642.87 -978.855 615.084 1156.06 
15560400 15987.3 -10963.3 1650.6 -713.401 606.869 936.606 
21996 3
15561200 16789 -12161.2 1392.47 -1284.27 689.382 1457.6 
15560900 16447 -10480.9 1650 -438.306 689.919 817.375 
15560400 15626.9 -10578.1 1642.27 -726.613 776.478 1063.43 
21996.5 3
15561200 15993.1 -11723.6 1590.19 -1551.54 853.095 1770.6 
15560900 16240.9 -10132.5 1680.12 -401.681 679.077 788.983 
15560400 15344.5 -10287.5 1609.12 -550.422 566.537 789.892 
21997 3
15561200 15449.3 -11389.9 1802.53 -1064.18 652.895 1248.5 
15560900 15993.4 -9778.07 1683.67 -484.418 693.607 846.021 
15560400 15033.6 -9927.33 1650.6 -608.415 704.827 931.101 
21997.5 3
15561200 14955.7 -10956.1 1803.13 -997.037 876.498 1327.53 
15560900 15557.1 -9512.47 1701.33 -881.481 536.566 1031.95 
15560400 14686.9 -9494.53 1760.67 -700.471 874.343 1120.33 
21998 3
15561200 14586.4 -10543.3 1831.53 -746.128 833.939 1119 
15560900 15258.2 -9173.07 1697.87 -603.771 685.657 913.6 
15560400 14515.7 -8899.93 1723.27 -345.859 1201.21 1250.01 
21998.5 3
15561200 14167.3 -9949.6 1820.53 -846.599 1199.33 1468.03 
15560900 14994.1 -8875.27 1718.8 -533.603 601.616 804.16 
15560400 14061.1 -8123.67 1652.93 -918.384 1568.22 1817.34 
21999 3
15561200 13606.5 -9422.33 1829.6 -1133.06 1065.19 1555.14 
15560900 14644.1 -8380.53 1683.73 -706.936 999.461 1224.21 
15560400 13791.6 -7801.6 1647.87 -544.377 650.64 848.339 
21999.5 3
15561200 13105.1 -8753.67 1747.73 -1012.79 1350.84 1688.35 
15560900 14200.3 -7805 1613.27 -896.7 1162.69 1468.31 
15560400 13528.8 -7294.53 1589.87 -530.909 1024.38 1153.78 
22000 3
15561200 12620.8 -8169.56 1812.75 -946.061 1140.83 1482.07 
15560900 13803.1 -7471.25 1593.62 -775.789 651.855 1013.29 
15560400 13244.6 -6960.31 1590.62 -555.151 652.775 856.918 
22000.5 3
15561200 12257.4 -7794.73 1871.8 -711.057 733.521 1021.59 
15560900 13604.4 -7131.93 1592.07 -388.772 664.025 769.463 
15560400 13076.4 -6599.4 1650.6 -329.085 706.287 779.191 
22001 3
15561200 11821.7 -7402.73 1836.93 -880.135 791.919 1183.96 
15560900 13357.3 -6788.47 1646.33 -499.259 693.872 854.821 
15560400 12881.2 -6242.27 1674.8 -394.343 721.481 822.218 
22001.5 3
15561200 11216.3 -6820.73 1710.27 -1223.16 1175.76 1696.63 
15560900 13229.9 -6385.53 1629 -257.239 814.007 853.685 
15560400 12586.4 -5882.33 1670.2 -595.556 727.138 939.902 
22002 3
15561200 10659.7 -6206.87 1548.2 -1122.18 1237.63 1670.63 
15560900 12911.7 -6036.47 1655.87 -641.667 703.763 952.375 
15560400 12021.8 -5583.93 1601.53 -1138.31 601.613 1287.51 
22002.5 3
15561200 10109.1 -5859.87 1533.07 -1109.95 699.597 1312.03 
15560900 12604.9 -5670 1622.6 -618.414 738.844 963.497 
15560400 11492.5 -5079.87 1548.73 -1067.07 1016.26 1473.58 
22003 3
15561200 9684.13 -5427.47 1565.33 -858.586 873.535 1224.84 
15560900 12268 -5214.33 1600.07 -680.673 920.539 1144.86 
15560400 11063.4 -4734.4 1548.87 -866.936 697.912 1112.95 
22003.5 3
15561200 9257.38 -4915.38 1591.69 -833.512 1000.18 1301.96 
15560900 11851.1 -4676.5 1568 -814.331 1050.46 1329.13 
15560400 10722.8 -4573.25 1578.56 -665.21 314.746 735.914 
22004 3
15561200 8898.6 -4504 1546.6 -702.104 805.039 1068.19 
15560900 11424.1 -4387.6 1570.67 -835.478 565.362 1008.79 
15560400 10249 -4337.8 1562.4 -927.226 460.763 1035.4 
22004.5 3
15561200 8345.73 -4099.93 1603.53 -1116.9 816.296 1383.41 
15560900 11024.1 -4072.4 1570.13 -808.081 636.768 1028.82 
15560400 9812.07 -4095.2 1586.13 -882.694 490.101 1009.63 
22005 3
15561200 7790.33 -3626.47 1606.2 -1122.02 956.498 1474.39 
15560900 10555.4 -3770.53 1587.07 -946.936 609.832 1126.31 
15560400 9374.8 -3763.07 1569.8 -883.367 670.976 1109.3 
22005.5 3
15561200 7398.87 -3203.53 1588 -790.842 854.411 1164.24 
15560900 10125.5 -3486.73 1612.73 -868.418 573.333 1040.61 
15560400 8944.87 -3362.07 1522.2 -868.552 810.101 1187.71 
22006 3
15561200 6835.2 -2635.2 1629.73 -1138.72 1148.15 1617.07 
15560900 9728.33 -3227.47 1642.07 -802.424 523.771 958.238 
15560400 8559.27 -3160.67 1537.27 -778.99 406.869 878.844 
22006.5 3
15561200 6224.31 -2016.44 1701.81 -1193.14 1208.52 1698.27 
15560900 9368.25 -2885.75 1647.19 -703.288 667.415 969.565 
15560400 8131.12 -2727.5 1519 -836.214 846.029 1189.55 
22007 3
15561200 5703.27 -1505 1763.07 -1019.66 1000.86 1428.78 
15560900 9034.4 -2527 1670.93 -653.327 702.055 959.019 
15560400 7772.27 -2330.87 1572 -702.267 776.19 1046.73 
22007.5 3
15561200 5247.4 -1071.07 1732.33 -920.943 876.633 1271.46 
15560900 8671.47 -2227 1669.8 -733.199 606.061 951.257 
15560400 7396.4 -1988.47 1567.27 -759.327 691.717 1027.16 
22008 3
15561200 4795.6 -511.333 1746.67 -912.727 1130.77 1453.18 
15560900 8147.8 -1773.6 1650.47 -1057.91 915.96 1399.34 
15560400 6896.53 -1534.6 1579.27 -1009.83 916.902 1363.99 
22008.5 3
15561200 4334.47 -51.4667 1695.87 -931.582 929.024 1315.65 
15560900 7769.53 -1304.67 1610.73 -764.175 947.34 1217.13 
15560400 6438.93 -1216.33 1560.73 -924.444 642.963 1126.05 
22009 3
15561200 3862.07 437.8 1681.27 -954.343 988.418 1373.95 
15560900 7409.33 -957.933 1574.47 -727.677 700.471 1010.04 
15560400 5983.87 -889.333 1573 -919.327 660.606 1132.06 
22009.5 3
15561200 3379.27 836.8 1587.53 -971.429 802.817 1260.23 
15560900 6840.87 -662 1571 -1143.8 595.439 1289.5 
15560400 5558.87 -699.267 1568.33 -855.131 382.428 936.75 
22010 3
15561200 2727.69 1270.69 1569.62 -1272.62 847.437 1528.95 
15560900 6431.38 -285.5 1559.31 -799.788 735.352 1086.46 
15560400 5171.56 -270.75 1496.38 -756.453 836.947 1128.14 
22010.5 3
15561200 2098.53 1573.33 1566.73 -1231.22 592.262 1366.27 
15560900 5983.33 54.5333 1559.53 -876.794 665.427 1100.71 
15560400 4765.13 139.133 1514.53 -795.36 802.12 1129.6 
22011 3
15561200 1503.33 1891 1623.87 -1202.42 641.751 1362.96 
15560900 5541.93 363.6 1545.87 -891.717 624.377 1088.58 
15560400 4263.67 466.6 1534.4 -1013.06 661.549 1209.94 
22011.5 3
15561200 1000.27 1981.2 1621 -1016.3 182.222 1032.5 
15560900 5049.47 615.8 1534.87 -994.882 509.495 1117.75 
15560400 3849.73 758.2 1525.93 -836.229 589.091 1022.89 
22012 3
15561200 294.2 2115.73 1703.33 -1426.4 271.785 1452.06 
15560900 4556.13 945.067 1550.8 -996.633 665.185 1198.23 
15560400 3339.27 934.667 1528.13 -1031.25 356.498 1091.13 
22012.5 3
15561200 -419.733 1931 1777.07 -1442.29 -373.199 1489.79 
15560900 4027.53 1241.4 1549.4 -1067.88 598.653 1224.23 
15560400 2744.13 1171.47 1491.53 -1202.29 478.384 1293.97 
22013 3
15561200 -1033.07 2055 1792.87 -1239.06 250.505 1264.13 
15560900 3478 1499.27 1478 -1110.17 520.943 1226.32 
15560400 2260.67 1255.93 1422.67 -976.7 170.64 991.495 
22013.5 3
15561200 -1699.88 2243.88 1782.19 -1302.36 368.896 1353.6 
15560900 2979.5 1669.94 1539.69 -973.633 333.341 1029.11 
15560400 1584.62 1410.81 1417 -1320.39 302.498 1354.6 
22014 3
15561200 -2398.47 2411.73 1753.93 -1367.11 328.49 1406.02 
15560900 2379 1884.8 1555.8 -1175.15 420.475 1248.11 
15560400 1024.73 1547.53 1465.8 -1095.68 267.555 1127.87 
22014.5 3
15561200 -3206 2197.8 1742.4 -1631.38 -432.189 1687.66 
15560900 1943.73 2078.07 1607.53 -879.327 390.438 962.111 
15560400 567.267 1541.27 1530.2 -924.175 -12.6599 924.262 
22015 3
15561200 -3859.47 2241.13 1885.4 -1320.13 87.5421 1323.03 
15560900 1371.6 2181.93 1606.53 -1155.82 209.832 1174.72 
15560400 54.7333 1771.27 1542 -1035.42 464.646 1134.9 
22015.5 3
15561200 -4379.33 2419.53 1824.47 -1050.24 360.404 1110.35 
15560900 872.533 2305 1646.33 -1008.22 248.62 1038.42 
15560400 -537.933 1929.2 1602.67 -1197.31 319.057 1239.09 
22016 3
15561200 -5022.47 2517.13 1491.27 -1299.26 197.172 1314.14 
15560900 305 2468.67 1655.67 -1146.53 330.64 1193.26 
15560400 -1116.8 1972.67 1640.6 -1169.43 87.8114 1172.72 
22016.5 3
15561200 -5699.25 2625.19 1294.69 -1321.84 211.043 1338.58 
15560900 -219.812 2568.56 1660.75 -1025.02 195.109 1043.43 
15560400 -1766.19 1915.5 1580.75 -1268.33 -111.654 1273.24 
22017 3
15561200 -6462.87 2593.6 1514 -1494.36 -61.8151 1495.64 
15560900 -790.733 2512.27 1669.07 -1117.26 -110.168 1122.68 
15560400 -2305.8 1966.53 1554.27 -1055.99 99.8695 1060.71 
22017.5 3
15561200 -7078.47 2550.13 1427.07 -1243.64 -87.8114 1246.73 
15560900 -1370.47 2697.13 1641.8 -1171.18 373.468 1229.28 
15560400 -2649 2283 1545.93 -693.333 639.327 943.106 
22018 3
15561200 -7398.93 2620.07 1410.47 -647.407 141.279 662.643 
15560900 -1932.27 2816.8 1594.87 -1134.95 241.751 1160.41 
15560400 -2987.93 2413.53 1551.4 -684.714 263.704 733.739 
22018.5 3
15561200 -8373.47 2539.93 1528.53 -1968.75 -161.886 1975.4 
15560900 -2433 2990.67 1636 -1011.58 351.246 1070.83 
15560400 -3827.6 2140.73 1663.4 -1696.3 -551.111 1783.58 
22019 3
15561200 -9208.4 2295.53 1573.07 -1686.73 -493.737 1757.51 
15560900 -2884.8 2999.87 1622.87 -912.727 18.5859 912.916 
15560400 -4535.13 2036.67 1656.87 -1429.36 -210.236 1444.74 
22019.5 3
15561200 -9817.87 2223.53 1585.73 -1231.25 -145.455 1239.81 
15560900 -3545.2 3099.47 1718.93 -1334.14 201.212 1349.23 
15560400 -5101.13 2230.33 1450.27 -1143.43 391.246 1208.52 
22020 3
15561200 -10488.3 2288.75 1595.88 -1309.46 127.376 1315.65 
15560900 -4218.88 3170.31 1654.38 -1315.77 138.371 1323.03 
15560400 -5668.88 2241.62 1311.94 -1108.87 22.054 1109.09 
22020.5 3
15561200 -11186.3 2124.47 1631 -1365.99 -321.494 1403.31 
15560900 -4882.2 3210.47 1509.4 -1298.09 78.5796 1300.47 
15560400 -6237.53 2317.93 1472.67 -1112.83 149.331 1122.81 
22021 3
15561200 -11874.9 2118.73 1646.53 -1390.98 -11.5825 1391.02 
15560900 -5489.87 3162.6 1133.6 -1227.61 -96.7003 1231.41 
15560400 -6841.13 2318.47 1406.4 -1219.39 1.07744 1219.39 
22021.5 3
15561200 -12558.1 2185.93 1623.13 -1380.34 135.758 1387 
15560900 -6108.27 3218.6 1363.33 -1249.29 113.131 1254.4 
15560400 -7547.8 2385.8 1320.8 -1427.61 136.027 1434.08 
22022 3
15561200 -13056.1 2097 1612.53 -1005.93 -179.663 1021.84 
15560900 -6738.67 3148.53 1319.53 -1273.54 -141.549 1281.38 
15560400 -8171.13 2350.8 1344.73 -1259.26 -70.7071 1261.24 
22022.5 3
15561200 -13725 2103.93 1614.27 -1351.38 14.0067 1351.45 
15560900 -7242.73 2999.93 1370.53 -1018.32 -300.202 1061.64 
15560400 -8751.47 2231.93 1431.67 -1172.39 -240.135 1196.73 
22023 3
15561200 -14447.3 2158.93 1659.47 -1459.26 111.111 1463.48 
15560900 -7657.27 3039.87 1286.8 -837.441 80.6734 841.318 
15560400 -9377.4 2331.47 1393.67 -1264.51 201.077 1280.4 
22023.5 3
15561200 -15082 2161.31 1601.81 -1239.58 4.64681 1239.59 
15560900 -8655.75 3001.06 1319.38 -1950.16 -75.7894 1951.63 
15560400 -9901.12 2168.5 1381.38 -1022.9 -318.294 1071.28 
22024 3
15561200 -15763.2 2152.67 1585.73 -1330.47 -16.8864 1330.58 
15560900 -9420.13 3178.93 1393.8 -1492.94 347.404 1532.82 
15560400 -10466 2315.27 1435.47 -1103.27 286.654 1139.9 
22024.5 3
15561200 -16496.4 2266.13 1620.2 -1481.21 229.226 1498.84 
15560900 -10034.9 3071.6 1398.07 -1241.89 -216.835 1260.67 
15560400 -11015.7 2269.47 1467.6 -1110.44 -92.5253 1114.29 
22025 3
15561200 -17065.5 2314.47 1548.87 -1149.76 97.6431 1153.9 
15560900 -10569.3 3117 1291.67 -1079.6 91.7172 1083.48 
15560400 -11640.7 2251.13 1408 -1262.63 -37.037 1263.17 
22025.5 3
15561200 -17669.1 2470.47 1515.93 -1219.26 315.152 1259.33 
15560900 -11192.7 3127.2 1397.27 -1259.53 20.6061 1259.7 
15560400 -12241.3 2489.13 1429.8 -1213.47 480.808 1305.25 
22026 3
15561200 -18238.9 2606.6 1476.33 -1151.25 275.017 1183.64 
15560900 -11802.3 3209.07 1332.67 -1231.52 165.387 1242.57 
15560400 -12838.2 2623.33 1457 -1205.79 271.111 1235.89 
22026.5 3
15561200 -18962.1 2609.88 1406.69 -1412.48 6.39648 1412.5 
15560900 -12508.1 3277.06 1411.5 -1378.5 132.804 1384.88 
15560400 -13370.6 2707.75 1405.69 -1039.77 164.876 1052.76 
22027 3
15561200 -19650.5 2791.33 1445.2 -1347.18 355.104 1393.19 
15560900 -13147.4 3446.13 1405.8 -1251.03 330.863 1294.04 
15560400 -14013.1 2751.6 1414.93 -1257.48 85.8121 1260.4 
22027.5 3
15561200 -20314 2727.6 1435.53 -1340.34 -128.754 1346.51 
15560900 -13755 3393.07 1415.4 -1227.47 -107.205 1232.15 
15560400 -14582.1 2774.6 1410.6 -1149.36 46.4646 1150.3 
22028 3
15561200 -20920.2 2858 1425.47 -1224.65 263.434 1252.66 
15560900 -14309.4 3599.73 1393.73 -1120 417.508 1195.29 
15560400 -15141.3 2790 1268.8 -1129.7 31.1111 1130.13 
22028.5 3
15561200 -21499.1 2969.53 1245.8 -1169.43 225.32 1190.94 
15560900 -14925.5 3656.67 1396.4 -1244.58 115.017 1249.88 
15560400 -15795.6 2848.73 1379.87 -1321.89 118.653 1327.2 
22029 3
15561200 -22197 2872.87 1235.2 -1409.97 -195.286 1423.43 
15560900 -15494.5 3714.47 1319.67 -1149.63 116.768 1155.54 
15560400 -16423.9 2888.07 1365.67 -1269.23 79.4613 1271.71 
22029.5 3
15561200 -23235.8 2846.13 1746.8 -2098.59 -54.0067 2099.28 
15560900 -16110.7 3794.47 1402 -1244.85 161.616 1255.3 
15560400 -16954.3 2853.67 1415.6 -1071.65 -69.4949 1073.9 
22030 3
15561200 -23683.2 3058.69 1678.06 -873.804 415.145 967.408 
15560900 -16711.4 3738.25 1345.69 -1173.25 -109.798 1178.38 
15560400 -17524.8 3025.94 1273.38 -1114.22 336.466 1163.91 
22030.5 3
15561200 -24606.6 2507.53 1660.2 -1807.07 -1078.58 2104.48 
15560900 -17323.7 3846.33 1327.6 -1198.23 211.513 1216.76 
15560400 -18100.4 3100.07 1283.33 -1126.39 145.067 1135.7 
22031 3
15561200 -25218.7 2224.47 1699.27 -1236.5 -571.852 1362.33 
15560900 -17903.4 3793.67 1248.73 -1171.04 -106.397 1175.87 
15560400 -18703.2 3173.13 1321 -1217.78 147.609 1226.69 
22031.5 3
15561200 -25815.7 2007.73 1710.2 -1206.06 -437.845 1283.08 
15560900 -18401.5 3829.47 1214.33 -1006.33 72.3232 1008.93 
15560400 -19269.3 3186.93 1264 -1143.57 27.8788 1143.91 
22032 3
15561200 -26390.5 1789.53 1788.67 -1161.21 -440.808 1242.06 
15560900 -19115.8 3887.6 1230.6 -1442.96 117.441 1447.73 
15560400 -19842.7 3191.07 1297.67 -1158.38 8.35017 1158.41 
22032.5 3
15561200 -26939.3 1595.6 1788.2 -1108.82 -391.785 1176 
15560900 -19612.7 4024.67 1181.53 -1003.91 276.902 1041.39 
15560400 -20383 3333.6 1226.67 -1091.58 287.946 1128.92 
22033 3
15561200 -27575 1354.8 1835.73 -1284.18 -486.465 1373.23 
15560900 -20199.2 4012.33 1192.87 -1184.78 -24.9158 1185.04 
15560400 -20808.5 3327.13 1237.47 -859.663 -13.064 859.763 
22033.5 3
15561200 -28173.2 1054.25 1838.19 -1168.46 -587.012 1307.62 
15560900 -20803.1 3706.62 1166.94 -1179.42 -597.087 1321.95 
15560400 -21342.7 3184.62 1276 -1043.27 -278.337 1079.76 
22034 3
15561200 -28532.3 740.6 1759.93 -702.707 -613.796 933.029 
15560900 -21445.9 3874.47 1358.73 -1258.06 328.457 1300.23 
15560400 -21946.2 2974.2 1094.53 -1181.04 -411.791 1250.77 
22034.5 3
15561200 -28904.7 274.133 1692.93 -752.323 -942.357 1205.83 
15560900 -21951.9 3753.73 1207.27 -1022.09 -243.906 1050.79 
15560400 -22652.5 2762.4 1126.93 -1426.8 -427.879 1489.58 
22035 3
15561200 -29370.9 -218.267 1674.4 -941.684 -994.747 1369.78 
15560900 -22745 3499.53 1410.87 -1602.29 -513.535 1682.57 
15560400 -23446.5 2477.87 1566.53 -1604.18 -574.815 1704.05 
22035.5 3
15561200 -29890.9 -561.8 1641.2 -1048.39 -692.608 1256.51 
15560900 -23428.7 3479.27 1591.47 -1378.36 -40.8602 1378.97 
15560400 -23999.8 2434 1564.8 -1115.46 -88.4409 1118.96 
22036 3
15561200 -30581.5 -840.333 1702.33 -1395.29 -562.694 1504.48 
15560900 -23725.7 3523.53 1612.13 -600.135 89.4276 606.761 
15560400 -24452.3 2363.6 1555.6 -914.074 -142.222 925.072 
22036.5 3
15561200 -31297.1 -1130.33 1744.8 -1434.07 -581.162 1547.35 
15560900 -24258.6 3236.93 1582.13 -1067.87 -574.349 1212.53 
15560400 -24876.5 2085.07 1592.4 -850.234 -558.183 1017.09 
22037 3
15561200 -31957.1 -1420.38 1789.5 -1286.41 -565.383 1405.17 
15560900 -25021.1 2807.75 1610.75 -1486.28 -836.615 1705.57 
15560400 -25483.1 1839.06 1589.88 -1182.32 -479.54 1275.87 
22037.5 3
15561200 -32403.5 -1687.13 1749.87 -873.589 -522.032 1017.68 
15560900 -25613.9 2408.67 1669.73 -1160.22 -780.985 1398.59 
15560400 -25988.1 1616 1592.8 -988.266 -436.522 1080.38 
22038 3
15561200 -32993.9 -1985.73 1821.13 -1192.86 -603.232 1336.72 
15560900 -26028.4 2256 1669.8 -837.306 -308.418 892.302 
15560400 -26561.8 1518.6 1621.93 -1159.06 -196.768 1175.64 
22038.5 3
15561200 -33537.5 -2350.93 1767.07 -1098.18 -737.778 1323 
15560900 -26473.2 2089.07 1615.07 -898.586 -337.239 959.785 
15560400 -27162 1303.07 1705.47 -1212.53 -435.421 1288.34 
22039 3
15561200 -34069.4 -2642.67 1758.4 -1074.48 -589.36 1225.5 
15560900 -26964.5 1798.4 1631.93 -992.593 -587.205 1153.28 
15560400 -27753 993.6 1730.93 -1193.94 -625.185 1347.72 
22039.5 3
15561200 -34516.1 -2912.47 1753 -902.492 -545.051 1054.31 
15560900 -27376.3 1554.4 1663.2 -831.919 -492.929 966.99 
15560400 -28152.1 965.933 1729 -806.33 -55.8923 808.265 
22040 3
15561200 -35177.5 -3177.47 1750 -1336.16 -535.354 1439.42 
15560900 -27842.6 1355.07 1670.8 -941.953 -402.694 1024.42 
15560400 -28431.4 501.867 1711.13 -564.175 -937.508 1094.17 
22040.5 3
15561200 -35814.6 -3416.25 1784.25 -1244.2 -466.374 1328.73 
15560900 -28372.6 1008.25 1608.56 -1035.21 -677.376 1237.13 
15560400 -28827.5 -10.5 1617.19 -773.633 -1000.72 1264.89 
22041 3
15561200 -36446.2 -3550.4 1805.93 -1236.08 -262.524 1263.65 
15560900 -28903.3 696.133 1595.8 -1038.57 -610.796 1204.86 
15560400 -29289.5 -448.267 1493.07 -904.044 -856.686 1245.47 
22041.5 3
15561200 -36998.7 -3683.93 1858.8 -1116.23 -269.764 1148.36 
15560900 -29382.5 305.8 1569.07 -967.946 -788.552 1248.49 
15560400 -29710.7 -637.2 1542 -850.909 -381.684 932.592 
22042 3
15561200 -37551.6 -3672.27 1792.33 -1116.9 23.569 1117.15 
15560900 -29789.9 41.1333 1621.67 -823.165 -534.68 981.572 
15560400 -30102.1 -1071.53 1430.07 -790.842 -877.441 1181.24 
22042.5 3
15561200 -38039 -3671.4 1761.8 -980.684 1.7438 980.686 
15560900 -30254.7 -400.867 1561.6 -935.211 -889.336 1290.56 
15560400 -30722.1 -1566.2 1471.27 -1247.48 -995.305 1595.89 
22043 2
15560900 -30851.9 -661.2 1583.67 -1206.33 -525.926 1315.99 
15560400 -31328.7 -1718.53 1553.6 -1225.45 -307.744 1263.51 
22043.5 2
15560900 -31321.7 -991.267 1608.4 -949.091 -666.801 1159.91 
15560400 -31907.3 -1939.13 1553.73 -1168.75 -445.657 1250.84 
22044 2
15560900 -31892.8 -1217.69 1638.12 -1115.4 -442.228 1199.87 
15560400 -32536.1 -2016.12 1566.5 -1228.12 -150.374 1237.29 
22044.5 2
15560900 -32368.5 -1468.33 1655.4 -931.083 -490.501 1052.38 
15560400 -33110.7 -2174.47 1584.33 -1124.47 -309.866 1166.38 
22045 2
15560900 -32851.5 -1675.53 1631.27 -973.656 -417.742 1059.49 
15560400 -33634.1 -2357.67 1564.93 -1055.38 -369.355 1118.14 
22045.5 2
15560900 -33295 -1867.07 1618.73 -896.027 -386.936 976.004 
15560400 -34134.3 -2543.87 1564.2 -1010.37 -376.162 1078.12 
22046 2
15560900 -33751.7 -2123.4 1641.13 -922.694 -517.845 1058.08 
15560400 -34575.7 -2660.47 1568.73 -891.852 -235.556 922.435 
22046.5 2
15560900 -34222.3 -2263 1605.93 -950.572 -282.02 991.526 
15560400 -35147.9 -2920.67 1586.73 -1155.96 -525.657 1269.87 
22047 2
15560900 -34666.8 -2431.53 1596.87 -898.047 -340.471 960.421 
15560400 -35723.4 -3121.8 1666.33 -1162.56 -406.33 1231.52 
22047.5 2
15560900 -35190 -2529.44 1639.19 -1021.88 -191.219 1039.61 
15560400 -36220.8 -3221.19 1616.94 -971.387 -194.116 990.592 
22048 2
15560900 -35743.2 -2719.4 1634.87 -1082.58 -371.747 1144.63 
15560400 -36729.8 -3353.2 1641.93 -996.184 -258.341 1029.14 
22048.5 2
15560900 -36174.5 -2847.53 1622.6 -871.38 -258.855 909.016 
15560400 -37265.2 -3412.73 1633.47 -1081.62 -120.269 1088.28 
22049 2
15560900 -36707.1 -3032.2 1712.13 -1075.82 -373.064 1138.67 
15560400 -37749.1 -3599.13 1583 -977.643 -376.566 1047.66 
22049.5 2
15560900 -37179 -3116.8 1718.47 -953.401 -170.909 968.598 
15560400 -38255.2 -3546.4 1573.53 -1022.36 106.532 1027.89 
22050 1
15560900 -37730.2 -3237.2 1736.6 -1113.54 -243.232 1139.79 
22050.5 1
15560900 -38207.4 -3290.62 1727.69 -931.982 -104.346 937.806 
22051 1
15560900 -38715.6 -3300.27 1713.93 -994.569 -18.8682 994.748 
