# Supplementary material for: Intrinsic group behaviour II: On the dependence of triad spatial dynamics on social and personal features; and on the effect of social interaction on small group dynamics
Source: PLoS One. 2019 Dec 3;14(12):e0225704. doi: 10.1371/journal.pone.0225704 (PMC6890182; doi:10.1371/journal.pone.0225704)
Supplement: S4 Data Set — (ZIP) [file pone.0225704.s004.zip › set_3_nint/group_traj_triad_noint/traj_3_0324_54.dat]

3 19462900 19465800 19463100 0 0 1 0 1 1 0 23.3333 10 30 1671.81 1765.88 1590.85 
35789.5 1
19462900 36867.6 -20794.6 1680.4 0 0 0 
35790 1
19462900 36469.1 -20656.1 1786.89 -1032.35 358.78 1092.92 
35790.5 1
19462900 36119.4 -20607.7 1774.1 -698.026 96.629 704.683 
35791 2
19463100 36083.8 -19882.8 1613.75 0 0 0 
19462900 35494.8 -20833.9 1763.44 -1241.79 -449.68 1320.71 
35791.5 2
19463100 35572.7 -19727 1659.5 -1330.86 405.599 1391.29 
19462900 34582.6 -20271.4 1786.6 -1774.66 1094.34 2084.95 
35792 2
19463100 35025.7 -19564.1 1654.33 -1111.86 331.075 1160.1 
19462900 34077.1 -19895.1 1855.33 -1027.42 764.815 1280.83 
35792.5 2
19463100 34561.8 -19419.9 1672.56 -964.426 299.838 1009.96 
19462900 33689 -19762.1 1860.33 -806.884 276.507 852.947 
35793 2
19463100 34116 -19248.3 1643.9 -868.963 334.481 931.114 
19462900 33255.7 -19646.8 1790.3 -844.639 224.778 874.037 
35793.5 2
19463100 33715.8 -19165.7 1622.8 -784.706 161.961 801.246 
19462900 32876.8 -19511.8 1738.5 -742.941 264.706 788.689 
35794 2
19463100 33268 -19107.7 1628.33 -906.478 117.476 914.058 
19462900 32471 -19300.4 1752 -821.457 427.845 926.199 
35794.5 2
19463100 32834 -18899.6 1612.56 -900.415 431.766 998.583 
19462900 31888.9 -19128.7 1710.44 -1207.7 356.385 1259.19 
35795 2
19463100 32384.6 -18789.7 1603 -879.452 214.982 905.347 
19462900 31181.8 -19017.4 1591.7 -1383.74 217.743 1400.76 
35795.5 2
19463100 31727.7 -18649.4 1509.89 -1278.08 272.871 1306.88 
19462900 30577.9 -18733 1486.22 -1174.92 553.307 1298.69 
35796 2
19463100 31256.5 -18535.9 1458.1 -948.021 228.46 975.161 
19462900 30060.2 -18435.9 1495.4 -1041.63 597.787 1200.97 
35796.5 2
19463100 30889.6 -18402.8 1386.67 -728.064 264.131 774.495 
19462900 29579.9 -18242.2 1583.33 -952.998 384.281 1027.56 
35797 2
19463100 30314.3 -18291.7 1396.9 -1150.51 222.156 1171.76 
19462900 29195.5 -18124.9 1606.3 -768.778 234.644 803.789 
35797.5 2
19463100 29762 -18181.9 1458.56 -1102.4 219.184 1123.97 
19462900 28613.2 -17928.2 1716.44 -1162.23 392.57 1226.74 
35798 2
19463100 29276.7 -18109.6 1517.3 -976.459 145.45 987.232 
19462900 28119.7 -17836.7 1750.7 -993.002 184.149 1009.93 
35798.5 2
19463100 28746.2 -18037.4 1543.56 -1040.15 141.481 1049.73 
19462900 27614.1 -17644.4 1762.44 -991.351 376.972 1060.61 
35799 2
19463100 28266.8 -17885.6 1592.33 -992.639 314.47 1041.26 
19462900 27185.8 -17418.1 1760.33 -886.818 468.599 1003.01 
35799.5 2
19463100 27814.6 -17775.3 1608.5 -934.252 227.801 961.623 
19462900 26737.4 -17235.3 1762.3 -926.4 377.709 1000.44 
35800 2
19463100 27304.9 -17697.8 1595 -995.53 151.411 1006.98 
19462900 26287.6 -17020 1784.56 -878.602 420.508 974.048 
35800.5 2
19463100 26797.2 -17463.8 1615.4 -999.388 460.586 1100.42 
19462900 25660.5 -16781.7 1775.5 -1234.36 469.094 1320.49 
35801 2
19463100 26295.2 -17266.3 1595.22 -984.27 387.19 1057.69 
19462900 25101.2 -16421.8 1756 -1096.62 705.73 1304.08 
35801.5 2
19463100 25798.1 -17035.6 1589.22 -1002.24 465.278 1104.97 
19462900 24657.4 -16208 1802.67 -894.713 431.004 993.114 
35802 2
19463100 25270.2 -16795.2 1607.67 -1077.32 490.476 1183.72 
19462900 24235.2 -16093.2 1773.22 -861.678 234.24 892.949 
35802.5 2
19463100 24847.6 -16608 1666.33 -869.684 385.231 951.186 
19462900 23810.2 -15887.1 1800.11 -874.486 424.097 971.897 
35803 2
19463100 24347.2 -16344.9 1671 -992.769 522.024 1121.65 
19462900 23432.7 -15811.4 1755.2 -749.052 150.22 763.967 
35803.5 2
19463100 23891.1 -16208.1 1656.11 -878.784 263.562 917.457 
19462900 22863.2 -15655.1 1717.67 -1097.26 301.135 1137.83 
35804 2
19463100 23468.3 -16214.3 1646.89 -886.327 -13.0445 886.423 
19462900 22384.2 -15462.1 1698 -1004.19 404.612 1082.64 
35804.5 2
19463100 22960.4 -16032.4 1629 -1058.1 378.935 1123.91 
19462900 21944.9 -15302.2 1654.89 -915.278 333.102 974.007 
35805 2
19463100 22472.7 -15835.3 1635.1 -927.271 374.799 1000.15 
19462900 21367.3 -14952 1631.5 -1098.08 665.822 1284.17 
35805.5 2
19463100 22030.2 -15935.6 1545.8 -847.701 -192.146 869.205 
19462900 21005.7 -14608.2 1668.1 -692.72 658.621 955.847 
35806 2
19463100 21526.4 -15643.4 1509.44 -1019.75 591.408 1178.83 
19462900 20641.6 -14338.7 1736.11 -737.135 545.614 917.094 
35806.5 2
19463100 21021.5 -15437.5 1511.7 -1003.87 409.432 1084.15 
19462900 20212.3 -14074.7 1726.2 -853.391 524.785 1001.84 
35807 2
19463100 20538.3 -15242.5 1534.1 -943.75 380.859 1017.7 
19462900 19783.6 -13756.5 1748.1 -837.305 621.484 1042.75 
35807.5 2
19463100 20057.6 -15040.7 1563.22 -961.489 403.667 1042.79 
19462900 19342 -13472.7 1754.22 -883.2 567.667 1049.9 
35808 2
19463100 19621 -14779.6 1582.22 -905.717 541.724 1055.36 
19462900 19059.9 -13186.9 1724.11 -585.293 592.9 833.125 
35808.5 2
19463100 19173.9 -14494.7 1573.89 -890.66 567.508 1056.1 
19462900 18605 -12906.2 1699.22 -906.153 559.097 1064.75 
35809 2
19463100 18740.7 -14131.1 1548.44 -849.455 712.854 1108.93 
19462900 18238.7 -12577.8 1716.44 -718.301 644.009 964.73 
35809.5 2
19463100 18346.6 -13790.8 1521.33 -834.981 721.045 1103.22 
19462900 17877.7 -12230.2 1706.56 -764.831 736.347 1061.68 
35810 2
19463100 17905.8 -13381.4 1492.2 -859.173 798.007 1172.6 
19462900 17268.3 -11917.8 1688.8 -1187.85 609.01 1334.87 
35810.5 2
19463100 17345 -13010.7 1440.44 -1099.61 726.928 1318.17 
19462900 16679.3 -11513.9 1755.89 -1154.84 791.983 1400.32 
35811 2
19463100 16833.4 -12742.7 1406.78 -1048.27 549.18 1183.41 
19462900 16331.8 -11162.4 1727.56 -712.204 720.173 1012.86 
35811.5 2
19463100 16359 -12418.5 1402 -933.946 638.123 1131.13 
19462900 16040.6 -10707.4 1753.9 -573.185 895.757 1063.45 
35812 2
19463100 15898.8 -12038.6 1578.33 -911.331 752.365 1181.77 
19462900 15673.3 -10242.9 1782.22 -727.261 919.824 1172.6 
35812.5 2
19463100 15536.3 -11685.8 1581.78 -761.438 741.13 1062.57 
19462900 15334.8 -9735.56 1784.44 -711.251 1065.83 1281.35 
35813 2
19463100 15120.7 -11320.2 1599.22 -841.43 739.991 1120.53 
19462900 15002.6 -9413.56 1774.22 -672.515 651.822 936.562 
35813.5 2
19463100 14944.1 -10899.3 1637.3 -344.857 822.114 891.514 
19462900 14572.3 -9040.3 1744.9 -840.343 729.015 1112.49 
35814 2
19463100 14671.1 -10468.2 1651.22 -554.855 876.174 1037.09 
19462900 14238.4 -8635.33 1718.89 -678.568 823.103 1066.75 
35814.5 2
19463100 14448.2 -10034.8 1680.8 -435.373 846.528 951.924 
19462900 13858.7 -8194 1729.3 -741.688 861.979 1137.15 
35815 2
19463100 14219.8 -9649.44 1685.89 -437.59 738.229 858.177 
19462900 13426 -7775.89 1750.44 -828.927 800.979 1152.69 
35815.5 2
19463100 13916.9 -9243.89 1638.33 -633.659 848.443 1058.95 
19462900 13108.4 -7531.89 1765.33 -664.342 510.46 837.807 
35816 2
19463100 13837.6 -8917.5 1612.6 -157.319 647.597 666.432 
19462900 12769.5 -7220.1 1766.1 -672.509 618.629 913.767 
35816.5 2
19463100 13479 -8503.11 1588.33 -721.529 833.78 1102.63 
19462900 12429 -6938.89 1793.78 -685.111 565.817 888.553 
35817 2
19463100 13146.7 -8146.1 1586.1 -696.646 748.451 1022.49 
19462900 11960.8 -6625.1 1762.7 -981.551 657.838 1181.61 
35817.5 2
19463100 12815.6 -7717.67 1619.89 -646.766 836.784 1057.6 
19462900 11564.7 -6345.89 1747 -773.698 545.334 946.572 
35818 2
19463100 12489.1 -7403.44 1640.44 -648.995 624.696 900.8 
19462900 11087 -6014.67 1719.89 -949.636 658.493 1155.6 
35818.5 3
19465800 10729 -6290.67 1241 0 0 0 
19463100 12107.5 -7125.6 1636.2 -745.334 542.665 921.959 
19462900 10668.3 -5656.5 1674.9 -817.773 699.544 1076.16 
35819 3
19465800 10421.7 -6076.11 1289.56 -991.398 692.115 1209.09 
19463100 11690.8 -6751.56 1597.67 -831.781 746.596 1117.71 
19462900 10307.9 -5376.56 1676.22 -719.383 558.771 910.9 
35819.5 3
19465800 9963.22 -5698.89 1304.33 -935.601 769.841 1211.61 
19463100 11201.6 -6426.89 1565.33 -998.413 662.585 1198.27 
19462900 9940.33 -5048.44 1673.78 -750.113 669.615 1005.51 
35820 3
19465800 9734.44 -5515.89 1350.56 -453.025 362.376 580.128 
19463100 10706.8 -6125.22 1514.44 -979.758 597.36 1147.5 
19462900 9621.67 -4709.78 1716.78 -631.023 670.627 920.832 
35820.5 3
19465800 9441.2 -5135.6 1428.3 -573.864 744.205 939.767 
19463100 10325 -5902.8 1524.4 -747.119 435.269 864.665 
19462900 9247.7 -4293 1710.4 -731.833 815.612 1095.81 
35821 3
19465800 9007.33 -4667.89 1394.22 -871.218 939.179 1281.05 
19463100 9870.89 -5695.89 1538.89 -911.87 415.484 1002.06 
19462900 9020.33 -3814.89 1750.22 -456.56 960.062 1063.09 
35821.5 3
19465800 8567.67 -4331.11 1359.11 -884.641 677.621 1114.34 
19463100 9438 -5397.67 1528 -871.004 600.045 1057.69 
19462900 8710.44 -3438.78 1728.78 -623.519 756.763 980.544 
35822 3
19465800 8234.67 -3977.89 1332 -678.208 719.394 988.682 
19463100 9090.22 -5043.89 1500.22 -708.305 720.525 1010.37 
19462900 8293.33 -2945 1728 -849.513 1005.66 1316.44 
35822.5 3
19465800 7818.5 -3537.9 1359.8 -814.416 861.035 1185.18 
19463100 8654.7 -4754.4 1519.9 -852.294 566.514 1023.4 
19462900 7913.6 -2632.7 1720.3 -743.118 611.155 962.151 
35823 3
19465800 7416.5 -3146 1377.75 -830.579 809.711 1159.95 
19463100 8217.75 -4400.5 1517.38 -902.789 731.198 1161.76 
19462900 7555.5 -2235.75 1732.12 -739.876 820.145 1104.56 
35823.5 3
19465800 7121.22 -2778.89 1405.56 -611.341 760.064 975.416 
19463100 7986.22 -4108.22 1539.44 -479.354 605.13 771.986 
19462900 7222.11 -1913.89 1766.78 -690.246 666.379 959.427 
35824 3
19465800 6727.6 -2359 1396.6 -749.757 799.788 1096.26 
19463100 7525.2 -3523 1611.2 -878.138 1114.71 1419.05 
19462900 6852.6 -1561.5 1769.4 -703.831 671.217 972.579 
35824.5 3
19465800 6309.67 -2025 1437.44 -819.477 654.902 1049.02 
19463100 7152.11 -3064 1623.33 -731.547 900 1159.81 
19462900 6492.11 -1194 1752.44 -706.841 720.588 1009.39 
35825 3
19465800 5911.22 -1711.22 1482.67 -824.937 649.643 1050.03 
19463100 6868.67 -2662.78 1614.67 -586.841 830.688 1017.07 
19462900 6099.56 -942.111 1738.22 -812.744 521.509 965.673 
35825.5 3
19465800 5531.56 -1430.22 1525.33 -767.003 567.677 954.228 
19463100 6505.11 -2343.89 1589.22 -734.456 644.22 976.957 
19462900 5663 -653.444 1734.22 -881.93 583.165 1057.3 
35826 3
19465800 5087.6 -1004.7 1521.4 -860.379 824.655 1191.77 
19463100 6152.3 -1991.6 1617.4 -683.742 682.73 966.242 
19462900 5232.2 -375.5 1739.5 -834.884 538.652 993.568 
35826.5 3
19465800 4624.67 -765.222 1528.11 -916.7 474.213 1032.09 
19463100 5782.44 -1644 1655.89 -732.387 688.317 1005.07 
19462900 4840.22 -218.556 1752.11 -776.194 310.781 836.099 
35827 3
19465800 4372.7 -532.8 1546.1 -501.926 462.992 682.855 
19463100 5401.6 -1302.4 1654.5 -758.654 680.478 1019.12 
19462900 4499.4 104 1744.8 -678.929 642.541 934.774 
35827.5 3
19465800 4052.44 -200.333 1524.78 -646.981 671.65 932.576 
19463100 4981.89 -876.778 1647.56 -847.901 859.843 1207.59 
19462900 4102 491.889 1753.56 -802.828 783.614 1121.87 
35828 3
19465800 3732.44 192.444 1535.33 -669.456 821.711 1059.9 
19463100 4635.22 -463.667 1653.11 -725.244 864.249 1128.23 
19462900 3662.33 925.111 1753.11 -919.805 906.323 1291.3 
35828.5 3
19465800 3424.7 491.8 1565.2 -602.24 585.823 840.167 
19463100 4369.7 -124.3 1662.3 -519.613 664.123 843.242 
19462900 3151.9 1296.1 1694.5 -998.891 726.006 1234.86 
35829 3
19465800 3060.67 739.333 1562 -715.193 486.313 864.871 
19463100 4008 302.111 1641.56 -710.609 837.743 1098.53 
19462900 2527.22 1614.67 1656 -1227.26 625.868 1377.64 
35829.5 3
19465800 2749.89 874 1552.56 -668.339 289.606 728.388 
19463100 3676.44 593.556 1637 -713.023 626.762 949.333 
19462900 1975.89 1791.78 1718.22 -1185.66 380.884 1245.34 
35830 3
19465800 2214.2 1036.6 1594.4 -1050.37 318.824 1097.69 
19463100 3243 833.4 1665.5 -849.891 470.283 971.33 
19462900 1476.8 1642.9 1703.3 -978.606 -291.917 1021.22 
35830.5 3
19465800 1647.2 1076.5 1710.1 -1096.71 77.176 1099.42 
19463100 2721.9 976 1707.6 -1007.93 275.822 1044.99 
19462900 988.6 1437.3 1700.4 -944.294 -397.679 1024.62 
35831 3
19465800 1180.7 554.8 1679.6 -895.393 -1001.34 1343.29 
19463100 2231.6 863.6 1760.7 -941.075 -215.739 965.487 
19462900 586.7 1201.6 1680.2 -771.401 -452.399 894.273 
35831.5 3
19465800 898.778 273.556 1560.67 -568.392 -567.025 802.861 
19463100 1521.33 1032.89 1644.89 -1431.99 341.308 1472.1 
19462900 192.667 1050.89 1656.56 -794.422 -303.853 850.549 
35832 3
19465800 588.8 -9.6 1441.1 -622.445 -568.585 843.047 
19463100 1125.2 1072.6 1578.4 -795.448 79.7412 799.435 
19462900 -226.1 682.1 1646.4 -840.897 -740.54 1120.49 
35832.5 3
19465800 -1.33333 -221.667 1360.44 -1189.78 -427.554 1264.27 
19463100 819.222 818.667 1481.56 -616.891 -511.962 801.661 
19462900 -733.778 395.111 1638.44 -1023.54 -578.607 1175.77 
35833 3
19465800 -453.3 -439.9 1381 -896.759 -433.003 995.826 
19463100 440.7 563.5 1469.8 -751.036 -506.283 905.747 
19462900 -1168.1 67.3 1642.6 -861.75 -650.419 1079.66 
35833.5 3
19465800 -838 -690.333 1406.89 -794.835 -517.424 948.414 
19463100 -96.2222 336 1481.56 -1109.34 -470.041 1204.82 
19462900 -1479.44 -188.111 1728.44 -643.274 -527.709 832.032 
35834 3
19465800 -1232.9 -962.2 1388.7 -804.277 -553.7 976.445 
19463100 -638.5 229.5 1542.6 -1104.44 -216.904 1125.53 
19462900 -1805.1 -513.2 1722.5 -663.25 -662.095 937.161 
35834.5 3
19465800 -1504.3 -1214.2 1411.3 -532.157 -494.118 726.184 
19463100 -1076.6 -18.8 1591.4 -859.02 -486.863 987.396 
19462900 -2083.3 -849.8 1696.7 -545.49 -660 856.247 
35835 3
19465800 -1796.64 -1378.55 1429.82 -602.755 -338.857 691.475 
19463100 -1478.36 -219 1615.45 -828.379 -412.784 925.528 
19462900 -2493.45 -1152.91 1718.82 -845.679 -624.967 1051.55 
35835.5 3
19465800 -2187.9 -1636.3 1421.8 -768.691 -506.394 920.5 
19463100 -1859.2 -488.3 1622.7 -748.205 -529.077 916.369 
19462900 -2910.5 -1797.6 1745.7 -819.343 -1266.58 1508.49 
35836 3
19465800 -2678.5 -1477.3 1425.3 -997.154 323.171 1048.22 
19463100 -2328.5 -829.2 1609.6 -953.862 -692.886 1178.96 
19462900 -3258.9 -2277.3 1760.5 -708.13 -975 1205.02 
35836.5 3
19465800 -2774 -1453.2 1530.3 -188.363 47.5345 194.268 
19463100 -2586.3 -1009.4 1619.8 -508.481 -355.424 620.387 
19462900 -3625.5 -2591.9 1796.1 -723.077 -620.513 952.825 
35837 3
19465800 -3135.4 -1686.4 1643.6 -714.229 -460.87 850.014 
19463100 -2716.3 -1300.8 1617.3 -256.917 -575.889 630.599 
19462900 -3922.9 -2952.1 1784.6 -587.747 -711.858 923.14 
35837.5 3
19465800 -3608.67 -2376.11 1651.33 -954.167 -1390.55 1686.43 
19463100 -2774.44 -1457.22 1616 -117.227 -315.367 336.45 
19462900 -4259.44 -3297.89 1810.22 -678.517 -697.155 972.836 
35838 3
19465800 -3810.1 -3192.5 1668.1 -404.485 -1639.34 1688.5 
19463100 -3433.7 -1324.9 1671.4 -1323.81 265.707 1350.21 
19462900 -4508.9 -3319.9 1825.3 -500.915 -44.199 502.861 
35838.5 3
19465800 -3883.1 -4003.6 1724.6 -144.554 -1606.14 1612.63 
19463100 -3293.7 -1620.7 1702.4 277.228 -585.743 648.035 
19462900 -4663.4 -3780.9 1819.5 -305.941 -912.871 962.774 
35839 3
19465800 -4034.33 -4427.56 1718.44 -299.472 -839.516 891.331 
19463100 -2812.22 -1937.44 1703.11 953.421 -627.217 1141.23 
19462900 -4845.67 -4271.22 1781.44 -360.924 -970.935 1035.85 
35839.5 3
19465800 -4267.3 -4723.3 1732.9 -466.867 -592.674 754.472 
19463100 -2223.4 -2228.8 1731.3 1180 -583.879 1316.56 
19462900 -5156.7 -4892.1 1810.7 -623.313 -1244.24 1391.64 
35840 3
19465800 -4563.67 -4936.56 1716.44 -588.029 -423.126 724.44 
19463100 -1759.22 -2487.56 1729.44 920.988 -513.404 1054.42 
19462900 -5335.89 -5347.22 1832.56 -355.534 -903.02 970.489 
35840.5 3
19465800 -4826.33 -5123.33 1659.11 -552.982 -393.216 678.534 
19463100 -1438.89 -2564.89 1719.22 674.386 -162.807 693.76 
19462900 -5464.89 -5502.11 1824.78 -271.579 -326.082 424.364 
35841 3
19465800 -5028.4 -5479.5 1649.4 -400.132 -705.281 810.88 
19463100 -1001 -2686.2 1698.5 867.107 -240.22 899.766 
19462900 -5571.6 -5789.7 1817.4 -211.309 -569.483 607.423 
35841.5 3
19465800 -5214.67 -5507.67 1602.67 -363.802 -55.013 367.938 
19463100 -694.444 -2713.89 1673.67 598.741 -54.0799 601.179 
19462900 -5325.56 -6049.22 1804.11 480.556 -506.879 698.47 
35842 3
19465800 -5302.8 -5823.3 1568.4 -172.472 -617.678 641.305 
19463100 -232.9 -2136.5 1557.9 903.218 1129.92 1446.55 
19462900 -5178.2 -6379.6 1790.4 288.367 -646.532 707.926 
35842.5 3
19465800 -5666.12 -6162.75 1518.38 -747.582 -698.457 1023.09 
19463100 98.625 -2013 1475.25 682.15 254.115 727.945 
19462900 -5087.5 -6564.12 1777.25 186.626 -379.681 423.068 
35843 3
19465800 -5568.8 -6623 1448.9 193.875 -916.833 937.107 
19463100 508.3 -1875 1425.1 816.086 274.9 861.142 
19462900 -4991.3 -6811.2 1752.9 191.633 -492.181 528.172 
35843.5 3
19465800 -5491.78 -6854.89 1403.78 152.822 -460.097 484.813 
19463100 470 -1997.78 1364.33 -75.9921 -243.607 255.184 
19462900 -4969 -7069.11 1710.56 44.246 -511.728 513.638 
35844 3
19465800 -5494.5 -7000.1 1378.1 -5.34818 -285.287 285.337 
19463100 431.5 -2133.9 1323.8 -75.6385 -267.431 277.921 
19462900 -4915.3 -7173 1679 105.501 -204.104 229.758 
35844.5 3
19465800 -5536 -7054.56 1371.11 -80.2708 -105.33 132.43 
19463100 423.444 -2187.78 1330.78 -15.5813 -104.212 105.371 
19462900 -4864.11 -7157.11 1650.67 99.0114 30.7329 103.671 
35845 3
19465800 -5582.11 -7002.56 1372.89 -95.6662 107.884 144.191 
19463100 398.778 -2211.11 1324.11 -51.1757 -48.4094 70.4444 
19462900 -4832.11 -6712.33 1646.33 66.39 922.775 925.161 
35845.5 3
19465800 -5701.11 -7108.44 1382.22 -245.361 -218.328 328.434 
19463100 455.889 -2221.11 1303.33 117.755 -20.6186 119.546 
19462900 -4503 -6563.44 1637.78 678.58 306.987 744.79 
35846 3
19465800 -6297 -7540 1698.9 -1166.12 -844.531 1439.82 
19463100 450 -2253.3 1293 -11.5242 -62.992 64.0374 
19462900 -4383 -6587.3 1633.4 234.834 -46.6841 239.429 
35846.5 3
19465800 -6489.67 -7626 1877.22 -375.569 -167.641 411.285 
19463100 439.444 -2376.89 1314.33 -20.5761 -240.914 241.791 
19462900 -4328.89 -6555.78 1630.33 105.48 61.4468 122.072 
35847 3
19465800 -6529.44 -7535.89 1906.44 -82.016 185.796 203.093 
19463100 501.222 -2385.11 1293.33 127.377 -16.953 128.5 
19462900 -4196.33 -6350.56 1615 273.31 423.139 503.731 
35847.5 3
19465800 -6478 -7435.33 1909.67 103.302 201.919 226.809 
19463100 629.556 -2403.89 1275.67 257.697 -37.7064 260.441 
19462900 -4219.22 -6223 1610.44 -45.9616 256.136 260.227 
35848 3
19465800 -6492.11 -7352.22 1915.22 -27.9428 164.576 166.932 
19463100 665.667 -2447.67 1269.56 71.5072 -86.6887 112.375 
19462900 -4396.78 -6290.89 1612 -351.595 -134.433 376.419 
35848.5 3
19465800 -6409.11 -7414.11 1919.22 166.333 -124.026 207.482 
19463100 663.889 -2400.67 1283.44 -3.56268 94.1884 94.2557 
19462900 -4653.44 -6440.33 1863.78 -514.362 -299.488 595.199 
35849 3
19465800 -6427.7 -7459.2 1916.6 -36.2357 -87.8926 95.0691 
19463100 620 -2415.4 1288.1 -85.5534 -28.7199 90.2453 
19462900 -4714.7 -6474 1899.3 -119.407 -65.627 136.253 
35849.5 3
19465800 -6525.78 -7548.22 1899.89 -199.751 -181.308 269.765 
19463100 586.333 -2450.33 1281.22 -68.5675 -71.1473 98.8102 
19462900 -4761.89 -6496.67 1908.22 -96.1077 -46.1643 106.62 
35850 3
19465800 -6543.33 -7532 1906.89 -36.5741 33.7963 49.7981 
19463100 545.556 -2470.78 1281.33 -84.9537 -42.5926 95.0329 
19462900 -4819.22 -6493.56 1912.67 -119.444 6.48148 119.62 
35850.5 3
19465800 -6502.33 -7516.78 1911.11 83.5031 31.0025 89.0725 
19463100 450.889 -2491.56 1277.67 -192.804 -42.3173 197.393 
19462900 -5103.44 -6549.44 1874.33 -578.864 -113.827 589.949 
35851 3
19465800 -6512.33 -7449.44 1906.22 -19.8413 133.598 135.063 
19463100 443.556 -2506.78 1296.56 -14.5503 -30.2028 33.5249 
19462900 -5155.44 -6685.78 1875.44 -103.175 -270.503 289.511 
35851.5 3
19465800 -6549 -7422.1 1902 -69.8413 52.0847 87.1241 
19463100 500.5 -2379.8 1308.1 108.466 241.862 265.07 
19462900 -5070 -6783.4 1880.3 162.751 -185.947 247.112 
35852 3
19465800 -6517 -7503.12 1906.25 63.8723 -161.727 173.883 
19463100 601.5 -2333.62 1297.88 201.597 92.1657 221.666 
19462900 -5433.62 -6416.75 1787.88 -725.798 731.836 1030.71 
35852.5 3
19465800 -6500 -7636.89 1902.67 35.7895 -281.608 283.873 
19463100 696.778 -2281 1321 200.585 110.789 229.147 
19462900 -5396.67 -6180.22 1775 77.807 497.953 503.995 
35853 3
19465800 -6479.22 -7763 1903.78 40.4237 -245.352 248.66 
19463100 720.778 -2251.78 1320.56 46.6926 56.8526 73.5691 
19462900 -5319.33 -6081 1775 150.454 193.039 244.746 
35853.5 3
19465800 -6363 -7741.78 1907.44 225.237 41.1283 228.961 
19463100 716.333 -2225.11 1313.89 -8.61326 51.6796 52.3924 
19462900 -5341.89 -6075.89 1775 -43.7123 9.90525 44.8205 
35854 3
19465800 -6472 -7781.11 1909.56 -222.449 -80.2721 236.489 
19463100 715 -2291.22 1293.22 -2.72109 -134.921 134.948 
19462900 -5309.56 -6212.22 1768.78 65.9864 -278.231 285.949 
35854.5 3
19465800 -6504.44 -7765.22 1881.78 -66.8958 32.7606 74.4869 
19463100 734.222 -2256.67 1316.44 39.6334 71.2486 81.5302 
19462900 -5351.56 -6418.33 1742 -86.5979 -424.971 433.705 
35855 3
19465800 -6469 -7499.44 1899.33 69.3629 520.113 524.718 
19463100 705.444 -2329.33 1308.11 -56.3166 -142.205 152.95 
19462900 -5445.67 -6685.22 1729.33 -184.17 -522.287 553.808 
35855.5 3
19465800 -6501.89 -7405.22 1906.11 -65.6465 188.068 199.196 
19463100 452.444 -2549 1301.11 -504.99 -438.456 668.774 
19462900 -5420.89 -6801.78 1725.22 49.4566 -232.646 237.845 
35856 3
19465800 -6649.56 -7382.78 1912.33 -285.622 43.4129 288.903 
19463100 164.333 -2711.33 1304.67 -557.275 -313.991 639.645 
19462900 -5340.67 -6856.67 1743 155.169 -106.168 188.013 
35856.5 3
19465800 -6576.33 -7517.56 1917.78 144.994 -266.887 303.73 
19463100 110.222 -2407.22 1291.67 -107.151 602.2 611.659 
19462900 -5182 -6951.78 1712.33 314.191 -188.339 366.316 
35857 3
19465800 -6495.5 -7711.5 1914.38 168.403 -404.051 437.74 
19463100 104.5 -2220.5 1282.38 -11.9213 389.005 389.187 
19462900 -5265.75 -6706.88 1671 -174.479 510.214 539.223 
35857.5 3
19465800 -6394.44 -7807 1916.33 217.324 -205.376 299.013 
19463100 67.4444 -2167.11 1282.44 -79.6894 114.815 139.76 
19462900 -5329.78 -6526.33 1613.11 -137.694 388.262 411.955 
35858 3
19465800 -6329 -7799.11 1919 126.341 15.2295 127.255 
19463100 130.333 -2128.44 1285.78 121.407 74.6461 142.519 
19462900 -5380.78 -6502.11 1581.33 -98.4556 46.761 108.996 
35858.5 3
19465800 -6260.78 -7769.89 1918.44 139.514 59.7591 151.774 
19463100 188.889 -2124 1280.22 119.746 9.08884 120.09 
19462900 -5421.11 -6558.22 1569.56 -82.4813 -114.747 141.315 
35859 3
19465800 -6206 -7712.6 1914.9 104.339 109.122 150.977 
19463100 186.2 -2156.5 1301.7 -5.12169 -61.9048 62.1163 
19462900 -5400.7 -6714.9 1560.8 38.8783 -298.434 300.956 
35859.5 3
19465800 -6227.89 -7757.33 1907.11 -40.9904 -83.7703 93.2613 
19463100 182.667 -1958.33 1310 -6.61673 371.099 371.158 
19462900 -5175.78 -7103.44 1533.11 421.203 -727.611 840.732 
35860 3
19465800 -6197 -7700.62 1903.62 66.8591 122.745 139.773 
19463100 160.5 -1666.88 1305 -47.9798 630.862 632.684 
19462900 -5005.88 -7260.25 1482.25 367.755 -339.406 500.44 
35860.5 3
19465800 -6381 -7670.67 1910.22 -383.333 62.4132 388.381 
19463100 71.4444 -1306.44 1364.22 -185.532 750.897 773.478 
19462900 -4894.33 -7242 1464.11 232.378 38.0208 235.468 
35861 3
19465800 -6509 -7764.56 1905.89 -245.211 -179.864 304.104 
19463100 -360.222 -887.222 1483.78 -826.948 803.108 1152.75 
19462900 -4902 -7199.78 1480.33 -14.6871 80.8855 82.2081 
35861.5 3
19465800 -6571.78 -7545.11 1913.22 -128.643 449.681 467.72 
19463100 -881.444 -545.778 1627 -1068.08 699.681 1276.85 
19462900 -4852.89 -7089.11 1459.33 100.638 226.776 248.103 
35862 3
19465800 -6523.89 -7459.56 1903.56 93.169 166.45 190.752 
19463100 -1491.89 -101.556 1675.11 -1187.64 864.246 1468.81 
19462900 -4834.67 -7048.78 1460 35.4518 78.4695 86.1063 
35862.5 3
19465800 -6365.56 -7498.11 1904.67 317.938 -77.4208 327.229 
19463100 -2112 439.556 1693.78 -1245.2 1086.57 1652.62 
19462900 -5212.11 -6937.67 1439.78 -757.921 223.115 790.078 
35863 3
19465800 -6610.11 -7577.11 1914.89 -468.497 -151.341 492.335 
19463100 -2707.89 1005.11 1727 -1141.55 1083.44 1573.84 
19462900 -5361.89 -6775 1455.22 -286.931 311.622 423.601 
35863.5 3
19465800 -6404.22 -7531.89 1866 425.39 93.4343 435.531 
19463100 -3178.89 1591.78 1775.89 -973.14 1212.12 1554.43 
19462900 -5428.44 -6722.33 1453.33 -137.511 108.815 175.357 
35864 3
19465800 -6327 -7452.22 1879.33 161.553 166.667 232.114 
19463100 -3557.44 2257.22 1805.44 -791.957 1392.14 1601.64 
19462900 -5437 -6624.33 1445.67 -17.8987 205.021 205.801 
35864.5 3
19465800 -6286.5 -7401.6 1896.5 78.4884 98.1051 125.638 
19463100 -3866 2935.9 1858.8 -597.976 1315.27 1444.82 
19462900 -5344.4 -6366.9 1476.5 179.457 498.902 530.196 
35865 3
19465800 -6385.12 -7490.12 1900.5 -195.685 -175.645 262.952 
19463100 -4343.62 3550.25 1821.62 -947.669 1218.95 1543.99 
19462900 -5360.62 -6318 1479.62 -32.1925 97.0238 102.225 
35865.5 3
19465800 -6430.8 -7631.7 1899.8 -91.7169 -284.287 298.716 
19463100 -4852.1 4047.8 1789.2 -1021.03 999.096 1428.53 
19462900 -5476.1 -6429 1477.3 -231.878 -222.892 321.633 
35866 3
19465800 -6484.44 -7705.11 1913.33 -103.962 -142.27 176.207 
19463100 -5305 4621.89 1465.78 -877.713 1112.58 1417.11 
19462900 -5428.89 -6731.33 1483.67 91.4944 -585.917 593.018 
35866.5 3
19465800 -6548.22 -7664 1913.56 -132.594 85.4701 157.754 
19463100 -5740.56 5189.11 1405 -905.521 1179.26 1486.81 
19462900 -5422.56 -6750.67 1481.44 13.167 -40.194 42.2958 
35867 3
19465800 -6527 -7509.8 1912.7 41.776 303.543 306.405 
19463100 -6233 5772.7 1472.6 -969.379 1148.8 1503.14 
19462900 -5291.6 -6958.7 1466.6 257.787 -409.514 483.897 
35867.5 3
19465800 -6378.1 -7366.8 1903 288.566 277.132 400.09 
19463100 -6703.1 6384.5 1446.9 -911.047 1185.66 1495.26 
19462900 -5123.3 -7023.8 1473.7 326.163 -126.163 349.713 
35868 3
19465800 -6293 -7431.89 1915.78 171.919 -131.493 216.441 
19463100 -7040.44 6927 1473.89 -681.504 1095.96 1290.57 
19462900 -5013.44 -7345.78 1478.44 221.93 -650.46 687.278 
35868.5 3
19465800 -6274.33 -7360.78 1916.56 38.2514 145.719 150.656 
19463100 -8003.44 7649.33 1596.89 -1973.36 1480.19 2466.8 
19462900 -5057.22 -7583 1417.22 -89.7086 -486.111 494.319 
35869 3
19465800 -6281.56 -7404.33 1914.33 -13.9425 -84.0841 85.2322 
19463100 -8444.67 8202.22 1539.78 -851.78 1067.35 1365.57 
19462900 -5041.56 -7736.56 1369.11 30.2445 -296.439 297.978 
35869.5 3
19465800 -6288.33 -7473.22 1900.56 -13.4747 -136.956 137.617 
19463100 -9026.11 8765.11 1535.11 -1155.95 1119.06 1608.89 
19462900 -5054.11 -7781.67 1371.44 -24.9613 -89.6841 93.093 
35870 3
19465800 -6287.22 -7406.78 1903 2.26295 135.325 135.344 
19463100 -9543.22 9314.11 1460.22 -1053.18 1118.13 1536.03 
19462900 -5088.67 -7709.44 1395.11 -70.3779 147.092 163.062 
35870.5 3
19465800 -6405.56 -7416.78 1900.22 -239.057 -20.202 239.909 
19463100 -10016.9 9990.22 1501.22 -956.902 1365.88 1667.72 
19462900 -5038.78 -7534.22 1402.11 100.786 353.984 368.052 
35871 3
19465800 -6436.67 -7431.11 1895.78 -61.7284 -28.4392 67.9646 
19463100 -10542.8 10644.6 1458.67 -1043.43 1298.28 1665.62 
19462900 -4941.89 -7400.33 1421.44 192.24 265.653 327.914 
35871.5 3
19465800 -6421.56 -7339 1910.33 30.1619 183.855 186.312 
19463100 -11097.4 11533.3 1406.44 -1107.12 1774.01 2091.13 
19462900 -4877.67 -7208.22 1430.78 128.188 383.455 404.314 
35872 3
19465800 -6370.56 -7404.33 1908.22 102.204 -130.929 166.096 
19463100 -11752.1 12531.2 1404.78 -1311.96 1999.78 2391.72 
19462900 -4829.78 -7048.33 1485.67 95.9697 320.419 334.482 
35872.5 3
19465800 -6376.33 -7671.22 1904 -11.9376 -551.423 551.553 
19463100 -12422.1 13398.7 1429.78 -1384.3 1792.24 2264.6 
19462900 -4775.78 -7003.11 1461.22 111.57 93.4343 145.526 
35873 3
19465800 -6403.6 -7817.8 1905.1 -53.7804 -289.108 294.068 
19463100 -13261.4 14449.7 1632 -1655.4 2073.04 2652.9 
19462900 -4761.6 -7072.7 1443.6 27.9641 -137.256 140.076 
35873.5 3
19465800 -6488.33 -7795.11 1912.78 -162.014 43.3822 167.722 
19463100 -14274.2 15517.1 1799.56 -1936.56 2040.94 2813.49 
19462900 -4749.56 -7149.11 1438.11 23.0295 -146.102 147.905 
35874 3
19465800 -6543.78 -7741 1913.89 -113.849 111.111 159.083 
19463100 -14926.2 16475.9 1791.78 -1338.81 1968.74 2380.83 
19462900 -4417.33 -7344.11 1435 682.181 -400.411 791.012 
35874.5 3
19465800 -6554.78 -7582.67 1916 -22.7273 327.135 327.924 
19463100 -15485.4 17765.3 1830.22 -1155.42 2664.14 2903.9 
19462900 -3897.44 -7611 1411.33 1074.15 -551.423 1207.42 
35875 3
19465800 -6454.2 -7463 1917.1 201.963 240.295 313.896 
19463100 -15909.4 19202.7 1575.8 -851.316 2886.28 3009.21 
19462900 -3302.6 -7802.2 1395 1194.47 -383.936 1254.65 
35875.5 3
19465800 -6378.3 -7490.4 1886.7 148.242 -53.5156 157.606 
19463100 -16028.8 20832.7 1604.4 -233.203 3183.59 3192.12 
19462900 -2923.2 -7967.8 1389.7 741.016 -323.438 808.527 
35876 3
19465800 -6322 -7381.22 1912.44 111.265 215.766 242.765 
19463100 -16482 22369 1524.33 -895.652 3036.17 3165.52 
19462900 -2846.67 -7981.44 1576.11 151.252 -26.9653 153.637 
35876.5 2
19465800 -6408.11 -7371.89 1905.78 -180.526 19.5667 181.584 
19462900 -2671.33 -7995.44 1805.44 367.575 -29.3501 368.745 
35877 2
19465800 -6457 -7351 1915.11 -98.9654 42.2852 107.621 
19462900 -2667.44 -7980.22 1892.22 7.87225 30.8142 31.8039 
35877.5 2
19465800 -6433.56 -7523.78 1912.22 46.9829 -346.248 349.421 
19462900 -2593.44 -7951.89 1977.56 148.297 56.7802 158.795 
35878 2
19465800 -6459.8 -7651.9 1911.7 -51.7642 -252.707 257.954 
19462900 -2649.1 -7912.8 2064.5 -109.774 77.0984 134.144 
35878.5 2
19465800 -6445.11 -7644.22 1913.78 29.3778 15.3556 33.1489 
19462900 -2939.89 -7757.11 2117.89 -581.578 311.378 659.688 
35879 2
19465800 -6432.4 -7705.8 1909.9 24.7298 -119.801 122.327 
19462900 -2955.2 -7727.6 2135.8 -29.7882 57.4146 64.6821 
35879.5 2
19465800 -6464.67 -7743.78 1902.67 -64.0212 -75.3527 98.8774 
19462900 -3000.56 -7748.56 2128 -89.9912 -41.5785 99.1321 
35880 2
19465800 -6359 -7748.11 1904 213.468 -8.75421 213.647 
19462900 -3166 -8078.33 2128.33 -334.231 -666.218 745.357 
35880.5 2
19465800 -6360.89 -7762.56 1900 -3.77778 -28.8889 29.1349 
19462900 -3345.33 -8301.11 2141.56 -358.667 -445.556 571.98 
35881 2
19465800 -6360.7 -7546 1899.8 0.367488 421.314 421.314 
19462900 -3489.7 -8287.1 2155 -280.869 27.259 282.189 
35881.5 2
19465800 -6383.44 -7420.33 1896.11 -45.1279 249.339 253.39 
19462900 -3572.22 -8388.78 2153.67 -163.735 -201.742 259.824 
35882 2
19465800 -6471.25 -7493.62 1908.75 -184.079 -153.651 239.778 
19462900 -3643 -8567 2148 -148.381 -373.631 402.017 
35882.5 2
19465800 -6510.11 -7748.78 1909.67 -80.6247 -529.363 535.467 
19462900 -3712.78 -8708 2147 -144.767 -292.531 326.392 
35883 2
19465800 -6479.6 -7717.5 1903 58.9018 60.3818 84.3527 
19462900 -3663.1 -8567.5 2140.9 95.903 271.236 287.691 
35883.5 2
19465800 -6514.22 -7633.22 1904 -68.8315 167.55 181.138 
19462900 -3566.89 -8384.67 2138 191.275 363.486 410.741 
35884 2
19465800 -6496.89 -7526.11 1905.78 34.3915 212.522 215.287 
19462900 -3329.67 -8230.44 2138 470.679 305.996 561.402 
35884.5 2
19465800 -6527.11 -7396.89 1908.33 -62.7017 268.096 275.331 
19462900 -3167.67 -8183.22 2132.56 336.1 97.9714 350.088 
35885 2
19465800 -6539.67 -7376.11 1906.67 -25.1111 41.5556 48.5534 
19462900 -2983 -8198.11 2136.56 369.333 -29.7778 370.532 
35885.5 2
19465800 -6571.89 -7515.22 1911.67 -65.0954 -281.033 288.473 
19462900 -2792.67 -8096.89 2137.67 384.512 204.489 435.506 
35886 2
19465800 -6600.89 -7577.56 1915.22 -58.7045 -126.181 139.168 
19462900 -2644.56 -7856.44 2134.11 299.82 486.73 571.662 
35886.5 2
19465800 -6556.78 -7638.33 1914.22 87.8707 -121.071 149.598 
19462900 -2642.78 -7586.67 2127.89 3.54139 537.406 537.418 
35887 2
19465800 -6280.56 -7653.44 1913 545.894 -29.8639 546.71 
19462900 -2662.11 -7370 2118 -38.2082 428.195 429.896 
35887.5 2
19465800 -6201.6 -7615.9 1917.9 153.61 73.0437 170.092 
19462900 -2585 -7215.6 2116.8 150.022 300.389 335.768 
35888 2
19465800 -6265 -7528.33 1900.89 -123.587 170.695 210.738 
19462900 -2608 -7060.56 2115.11 -44.8343 302.231 305.538 
35888.5 2
19465800 -6397.62 -7626.88 1898.75 -281.582 -209.218 350.8 
19462900 -2543.62 -6990.62 2132.88 136.677 148.473 201.804 
35889 2
19465800 -6221.56 -7404.67 1899 354.979 448.001 571.589 
19462900 -2546 -6926.89 2137 -4.78831 128.5 128.589 
35889.5 2
19465800 -6315 -7394.11 1903.11 -185.774 20.9852 186.956 
19462900 -2559.33 -6921 2137.22 -26.5076 11.7075 28.9779 
35890 2
19465800 -6414.1 -7384.2 1910.5 -190.577 19.0598 191.528 
19462900 -2672 -6667.8 2138 -216.667 486.923 532.953 
35890.5 2
19465800 -6503.5 -7379.62 1894.38 -177.734 9.09543 177.966 
19462900 -2748.88 -6574.12 2139 -152.833 186.233 240.916 
35891 2
19465800 -6429.22 -7365.89 1904.78 150.665 27.8623 153.219 
19462900 -2796.22 -6523.11 2138.22 -96.039 103.476 141.177 
35891.5 2
19465800 -6388.67 -7347 1908.44 82.43 38.3921 90.9321 
19462900 -2829.89 -6612 2137 -68.4282 -180.668 193.193 
35892 2
19465800 -6459.2 -7300.7 1911.2 -139.119 91.3215 166.414 
19462900 -2896.8 -6728.1 2137 -131.975 -228.994 264.302 
35892.5 2
19465800 -6450.1 -7306.1 1909.5 18.0915 -10.7356 21.037 
19462900 -2763.4 -7063.6 2136.9 265.209 -666.998 717.79 
35893 2
19465800 -6388.22 -7435.67 1914.44 126.281 -264.422 293.029 
19462900 -2663.33 -7645.33 2133.44 204.218 -1187.21 1204.65 
35893.5 2
19465800 -6388.4 -7461.5 1911 -0.347902 -50.5545 50.5557 
19462900 -2596.7 -7792 2124.1 130.398 -287.019 315.251 
35894 2
19465800 -6363.89 -7355.44 1904.78 48.2502 208.771 214.274 
19462900 -3015.11 -8064.67 2134.67 -823.644 -536.745 983.1 
35894.5 2
19465800 -6287.7 -7376.7 1907.8 158.727 -44.2824 164.788 
19462900 -3385.5 -8273.3 2146.1 -771.644 -434.653 885.639 
35895 2
19465800 -6288.1 -7403.3 1909.5 -0.801603 -53.3066 53.3126 
19462900 -3531.4 -8400.3 2146 -292.385 -254.509 387.639 
35895.5 2
19465800 -6303.89 -7622.33 1904.33 -32.6217 -452.548 453.722 
19462900 -3693.67 -8529.56 2146 -335.262 -267.057 428.625 
35896 2
19465800 -6361 -7635.1 1895.5 -108.991 -24.3639 111.681 
19462900 -3867.8 -8660.6 2146 -332.316 -250.085 415.904 
35896.5 2
19465800 -6352.22 -7704.22 1903.33 16.8803 -132.927 133.995 
19462900 -4055.89 -8712.78 2146 -361.709 -100.342 375.369 
35897 2
19465800 -6347.11 -7726.89 1904.33 10.4736 -46.4481 47.6143 
19462900 -4080.78 -8765.67 2146 -51.0018 -108.379 119.78 
35897.5 2
19465800 -6386.4 -7753.3 1907.1 -78.7352 -52.9281 94.8716 
19462900 -4001.4 -8867.8 2146 159.074 -204.676 259.223 
35898 2
19465800 -6383.78 -7753.78 1910.56 5.11154 -0.931341 5.1957 
19462900 -4010.67 -8913 2146 -18.0637 -88.1092 89.9418 
35898.5 2
19465800 -6375.22 -7761 1913.89 17.6768 -14.9219 23.1329 
19462900 -3851.11 -8982.78 2146 329.66 -144.169 359.806 
35899 2
19465800 -6207 -7575.5 1913.3 333.774 368.056 496.86 
19462900 -3720.4 -8938.4 2146 259.347 88.0511 273.887 
35899.5 2
19465800 -6234.56 -7465.11 1891.89 -53.4022 213.932 220.496 
19462900 -3538 -8917.67 2146 353.488 40.1809 355.765 
35900 2
19465800 -6323.11 -7564.89 1892 -180.358 -203.213 271.707 
19462900 -3344.33 -8746.78 2146.11 394.433 348.043 526.033 
35900.5 2
19465800 -6536.78 -7692.33 1893.44 -432.524 -257.985 503.62 
19462900 -3119.44 -8375.33 2146.33 455.241 751.912 878.985 
35901 2
19465800 -6470.67 -7696.11 1907 135.752 -7.75724 135.973 
19462900 -3049.22 -8187.33 2146.33 144.193 386.037 412.088 
35901.5 2
19465800 -6477.56 -7702.78 1909.11 -14.1166 -13.6612 19.6445 
19462900 -3010.78 -7848.11 2147.33 78.7796 695.128 699.577 
35902 2
19465800 -6482.78 -7781.56 1902.11 -10.341 -155.996 156.338 
19462900 -2937.33 -7696.89 2137.22 145.435 299.45 332.899 
35902.5 2
19465800 -6439 -7780.78 1897.89 85.3368 1.51614 85.3503 
19462900 -2826.33 -7601.78 2128.22 216.374 185.402 284.941 
35903 2
19465800 -6490.9 -7723.2 1914.8 -102.976 114.242 153.803 
19462900 -2654.3 -7520.6 2125.2 341.336 161.067 377.429 
35903.5 2
19465800 -6567.11 -7534.22 1910.22 -145.998 362.026 390.357 
19462900 -2650.11 -7374.44 2115.33 8.02469 279.991 280.106 
35904 2
19465800 -6517 -7661.11 1912.78 100.222 -253.778 272.851 
19462900 -2655.22 -7383.22 2111.33 -10.2222 -17.5556 20.3148 
35904.5 2
19465800 -6442.67 -7695.56 1906.33 149.866 -69.4444 165.173 
19462900 -2677.67 -7433.56 2104.67 -45.2509 -101.478 111.11 
35905 2
19465800 -6434.78 -7702.33 1912.67 16.0018 -13.748 21.0966 
19462900 -2619.56 -7717.89 2111.56 117.872 -576.741 588.663 
35905.5 2
19465800 -6385.67 -7782.56 1913.78 96.2963 -157.298 184.434 
19462900 -2807.89 -8043.44 2117 -369.281 -638.344 737.463 
35906 2
19465800 -6306.67 -7786.89 1912 162.551 -8.91632 162.796 
19462900 -3088 -8251.33 2125.22 -576.36 -427.755 717.75 
35906.5 2
19465800 -6288.75 -7759.12 1909.25 37.959 58.8218 70.0064 
19462900 -3297 -8368.5 2139 -442.797 -248.234 507.631 
35907 2
19465800 -6265.44 -7696.11 1911.44 45.9676 124.288 132.516 
19462900 -3440 -8434.78 2142.78 -282.051 -130.725 310.873 
35907.5 2
19465800 -6172.67 -7483.67 1912.33 184.816 423.196 461.792 
19462900 -3699.56 -8596.89 2131.56 -517.043 -322.93 609.604 
35908 2
19465800 -6314.78 -7354.89 1913 -277.561 251.519 374.569 
19462900 -3858.78 -8628.78 2127.11 -310.981 -62.283 317.157 
35908.5 2
19465800 -6320.38 -7323.25 1900.5 -11.5407 65.2348 66.2478 
19462900 -4029.62 -8430.25 2126.25 -352.262 409.336 540.041 
35909 2
19465800 -6360.2 -7346 1914.2 -79.1749 -45.2286 91.1828 
19462900 -4088.3 -8228.4 2122.1 -116.65 401.292 417.903 
35909.5 2
19465800 -6271 -7448.78 1905.11 171.869 -198.03 262.212 
19462900 -4065.67 -8148.78 2116.33 43.6095 153.415 159.492 
35910 2
19465800 -6236.78 -7570.56 1903.78 67.6329 -240.668 249.99 
19462900 -4021 -8154.67 2102.89 88.274 -11.6381 89.0379 
35910.5 2
19465800 -6267.33 -7673.11 1903.22 -62.8715 -211.02 220.187 
19462900 -3880.22 -7967.11 2097.67 289.666 385.917 482.533 
35911 2
19465800 -6266.44 -7707.67 1916 1.85572 -72.141 72.1649 
19462900 -3684.56 -7815.22 2091.56 408.49 317.096 517.121 
35911.5 2
19465800 -6258.89 -7715.56 1910.89 15.1414 -15.8094 21.8906 
19462900 -3435.22 -7821.11 2090.44 499.666 -11.8014 499.805 
35912 2
19465800 -6259.78 -7698.44 1909.67 -1.78492 34.3597 34.406 
19462900 -3066.67 -7755.22 2099.44 740.071 132.307 751.805 
35912.5 2
19465800 -6515.67 -7673.56 1904 -508.725 49.4809 511.126 
19462900 -2373.22 -7415 2100.11 1378.62 676.386 1535.61 
35913 2
19465800 -6598.78 -7644.89 1893.78 -167.901 57.9125 177.608 
19462900 -2151.89 -7292.67 2111.56 447.138 247.138 510.891 
35913.5 2
19465800 -6478.7 -7654.9 1906.9 227.852 -18.9964 228.642 
19462900 -1990.2 -7199.6 2139.3 306.81 176.597 354.004 
35914 2
19465800 -6248.88 -7689.5 1909 461.496 -69.4779 466.697 
19462900 -1879.25 -7072 2142.62 222.791 256.225 339.54 
35914.5 2
19465800 -6238.78 -7692.56 1904.22 21.2573 -6.43275 22.2093 
19462900 -1863.67 -7004 2136.33 32.807 143.158 146.869 
35915 2
19465800 -6466.22 -7479 1905.78 -454.889 427.111 623.977 
19462900 -1859.89 -6909.78 2127.56 7.55556 188.444 188.596 
35915.5 2
19465800 -6473.67 -7417.44 1917 -14.5969 120.697 121.577 
19462900 -1912 -6670.56 2123.89 -102.179 469.063 480.063 
35916 2
19465800 -6446.1 -7526.6 1901 53.115 -210.319 216.922 
19462900 -1944.7 -6268.8 2123 -63.0058 774.095 776.655 
35916.5 2
19465800 -6409.89 -7628.22 1915.56 69.2373 -194.306 206.274 
19462900 -1983.22 -6236.56 2123 -73.6563 61.6529 96.0537 
35917 2
19465800 -6404.11 -7453.22 1909.67 11.6723 353.535 353.728 
19462900 -2118.11 -6193.33 2123 -272.503 87.3176 286.151 
35917.5 2
19465800 -6444.56 -7415.89 1908.89 -79.7721 73.6358 108.562 
19462900 -2617.44 -6444.78 2123 -984.878 -495.946 1102.7 
35918 2
19465800 -6470.33 -7408.56 1906.89 -53.1501 15.1203 55.2589 
19462900 -2895.22 -6735.78 2123 -572.738 -600 829.475 
35918.5 2
19465800 -6476.33 -7351 1874.89 -12.3711 118.671 119.314 
19462900 -2870.33 -6682.44 2123 51.3173 109.966 121.35 
35919 2
19465800 -6465.56 -7367.78 1904.22 21.5556 -33.5556 39.8825 
19462900 -2849.33 -6908.11 2123 42 -451.333 453.283 
35919.5 2
19465800 -6436.11 -7376.11 1894 59.4837 -16.835 61.8202 
19462900 -2778.67 -6966.78 2123 142.761 -118.519 185.546 
35920 2
19465800 -6456 -7407.44 1906.67 -40.3426 -63.5565 75.2791 
19462900 -2793.56 -6940.22 2123 -30.2006 53.8652 61.7538 
35920.5 2
19465800 -6368.33 -7430.78 1913.11 178.912 -47.619 185.14 
19462900 -2851.44 -7753.89 2124.67 -118.141 -1660.54 1664.74 
35921 2
19465800 -6281.6 -7385 1910.3 168.414 88.8889 190.433 
19462900 -2971.2 -8167.1 2130.2 -232.535 -802.352 835.369 
35921.5 2
19465800 -6236 -7404.56 1908 89.5874 -38.4196 97.478 
19462900 -3152.89 -8228.33 2138.33 -356.953 -120.301 376.68 
35922 2
19465800 -6310.78 -7546.11 1899.22 -151.679 -287.131 324.732 
19462900 -3302.89 -8095.44 2150.44 -304.26 269.551 406.487 
35922.5 2
19465800 -6226.78 -7492.11 1898.44 173.554 111.57 206.322 
19462900 -3364.56 -8083.44 2149 -127.41 24.7934 129.8 
35923 2
19465800 -6117.67 -7519.56 1906.44 217.787 -54.7793 224.57 
19462900 -3382.67 -8067.78 2146.56 -36.1499 31.2708 47.7983 
35923.5 2
19465800 -6142.5 -7540 1906.4 -48.2201 -39.6979 62.4588 
19462900 -3357.3 -8018.2 2147.5 49.2557 96.2675 108.137 
35924 2
19465800 -6258.78 -7379.56 1905.11 -224.909 310.337 383.267 
19462900 -3417.67 -7932.11 2148 -116.763 166.516 203.375 
35924.5 2
19465800 -6411.44 -7312.11 1902.89 -320.056 141.393 349.897 
19462900 -3616.33 -7937.89 2146.89 -416.492 -12.1127 416.668 
35925 2
19465800 -6426.9 -7334 1913.9 -30.8494 -43.6904 53.484 
19462900 -3632 -8006.6 2152.8 -31.2708 -137.148 140.668 
35925.5 2
19465800 -6350 -7533.67 1917.44 151.378 -393.045 421.188 
19462900 -3647.67 -7992.78 2156.56 -30.8399 27.2091 41.127 
35926 2
19465800 -6486.33 -7673.44 1911.78 -274.313 -281.243 392.868 
19462900 -3668.22 -7990.78 2156.22 -41.3593 4.02414 41.5546 
35926.5 2
19465800 -6561.22 -7709 1904.78 -155.049 -73.614 171.637 
19462900 -3635.11 -8002.67 2156.89 68.553 -24.6147 72.8382 
35927 2
19465800 -6560.56 -7656.78 1903.22 1.31234 102.8 102.808 
19462900 -3474.78 -7906.78 2154.33 315.617 188.758 367.755 
35927.5 2
19465800 -6586.67 -7502.67 1910.44 -50.0213 295.232 299.44 
19462900 -3376.78 -7856.56 2156.67 187.739 96.2112 210.957 
35928 2
19465800 -6526.11 -7443.67 1913.78 118.736 115.686 165.776 
19462900 -3221.67 -7729.22 2154.56 304.139 249.673 393.494 
35928.5 2
19465800 -6452.22 -7421.89 1916.11 148.371 43.7305 154.682 
19462900 -3029 -7558.22 2151.78 386.881 343.373 517.283 
35929 2
19465800 -6342.56 -7407.11 1900 214.193 28.8628 216.129 
19462900 -2908.22 -7397.56 2148.78 235.894 313.802 392.578 
35929.5 2
19465800 -6308.75 -7401 1909.75 71.3197 12.8926 72.4757 
19462900 -2584.75 -7085.12 2148.25 682.431 659.136 948.774 
35930 2
19465800 -6203.56 -7343.44 1911.67 219.155 119.907 249.813 
19462900 -2400.11 -6901.33 2146 384.664 382.899 542.751 
35930.5 2
19465800 -6243.67 -7378.44 1913.11 -78.6492 -68.6275 104.381 
19462900 -2094.22 -6795.89 2143.22 599.782 206.754 634.418 
35931 2
19465800 -6339 -7325.22 1911.22 -190.667 106.444 218.367 
19462900 -1781.89 -6681.33 2144.67 624.667 229.111 665.357 
35931.5 2
19465800 -6401 -7461.33 1897.11 -125.253 -274.972 302.155 
19462900 -1688.44 -6394 2145 188.777 580.471 610.396 
35932 2
19465800 -6482.89 -7399.22 1902.78 -166.441 126.242 208.901 
19462900 -1728.44 -6377.89 2145 -81.3008 32.7462 87.6478 
35932.5 2
19465800 -6365.67 -7508.22 1910.78 234.444 -218 320.138 
19462900 -1948.89 -6319 2145 -440.889 117.778 456.349 
35933 2
19465800 -6175.11 -7581.67 1914.44 385.74 -148.673 413.399 
19462900 -1895.44 -6606 2145 108.187 -580.972 590.959 
35933.5 2
19465800 -6237 -7586.5 1913.5 -118.109 -9.22392 118.468 
19462900 -1964.6 -6751.3 2146.8 -131.976 -277.29 307.095 
35934 2
19465800 -6175.89 -7485.22 1913.22 117.748 195.14 227.913 
19462900 -2069 -6881.78 2150.56 -201.156 -251.402 321.973 
35934.5 2
19465800 -6165.22 -7498.78 1870.22 21.7244 -27.6081 35.1305 
19462900 -2105.22 -6988.11 2150.33 -73.7723 -216.565 228.785 
35935 2
19465800 -6243.44 -7490.56 1891 -157.073 16.5105 157.938 
19462900 -2236.78 -7123.11 2151 -264.168 -271.084 378.512 
35935.5 2
19465800 -6278.89 -7431.67 1894 -73.5362 122.176 142.599 
19462900 -2386.33 -7350.22 2148 -310.281 -471.185 564.172 
35936 2
19465800 -6229.5 -7465.8 1910.5 97.9938 -67.7249 119.119 
19462900 -2540.1 -7573.7 2126.3 -305.093 -443.408 538.231 
35936.5 2
19465800 -6249.44 -7477 1908.89 -38.8781 -21.8324 44.5887 
19462900 -2805.56 -7840.44 2118.67 -517.457 -519.97 733.574 
35937 2
19465800 -6299.22 -7431.33 1903.67 -97.6035 89.5425 132.455 
19462900 -3286.22 -8483.89 2135.78 -942.484 -1261.66 1574.82 
35937.5 2
19465800 -6378.44 -7314.89 1903.33 -154.731 227.431 275.075 
19462900 -3507 -8588.67 2132.22 -431.207 -204.644 477.303 
35938 2
19465800 -6388.78 -7301.67 1905.44 -21.1749 27.0947 34.3875 
19462900 -3606.89 -8822.89 2125 -204.69 -479.964 521.788 
35938.5 2
19465800 -6329.22 -7325.33 1901.78 120.072 -47.7151 129.205 
19462900 -3605.56 -8925.11 2124 2.68817 -206.093 206.111 
35939 2
19465800 -6434.44 -7426.56 1907.11 -216.507 -208.276 300.423 
19462900 -3757.44 -8927.78 2124 -312.529 -5.48697 312.577 
35939.5 2
19465800 -6498.1 -7589 1907.3 -128.597 -328.171 352.467 
19462900 -3938.1 -8796.7 2124 -364.961 264.804 450.907 
35940 2
19465800 -6524.11 -7658.89 1908.44 -52.1265 -140.058 149.444 
19462900 -3901.67 -8639.33 2108.89 73.0127 315.364 323.706 
35940.5 2
19465800 -6480.8 -7506.9 1892.4 86.2771 302.767 314.82 
19462900 -3467.5 -8525.4 2118 864.874 226.959 894.157 
35941 2
19465800 -6489 -7453.11 1908.33 -16.2698 106.724 107.957 
19462900 -3331.44 -8288.89 2125.22 269.951 469.268 541.374 
35941.5 2
19465800 -6514.22 -7605.89 1915.22 -51.1607 -309.894 314.089 
19462900 -3102.33 -8058.22 2145.22 464.728 467.884 659.46 
35942 2
19465800 -6569.7 -7582.3 1906.8 -107.515 45.7149 116.83 
19462900 -2976.4 -7811.3 2138 244.057 478.531 537.174 
35942.5 2
19465800 -6586.67 -7472.56 1880.89 -33.531 216.886 219.463 
19462900 -2818.11 -7537.56 2132.44 312.824 540.997 624.929 
35943 2
19465800 -6506.44 -7456 1903.11 166.436 34.3476 169.943 
19462900 -2709.33 -7404.44 2127.11 225.68 276.164 356.648 
35943.5 2
19465800 -6480 -7485.89 1902.89 53.4231 -60.3816 80.6224 
19462900 -2560.89 -7206.56 2124.89 299.888 399.776 499.753 
35944 2
19465800 -6469.78 -7486.11 1907.67 20.5266 -0.446229 20.5314 
19462900 -2206.22 -7029.11 2131.67 712.182 356.314 796.344 
35944.5 2
19465800 -6421.89 -7593.56 1908.44 93.533 -209.852 229.753 
19462900 -1823.44 -6989.22 2136.22 747.613 77.908 751.661 
35945 2
19465800 -6372.44 -7722 1907 97.1404 -252.347 270.398 
19462900 -1795 -7121.44 2134.67 55.883 -259.769 265.712 
35945.5 2
19465800 -6236.5 -7632.75 1902.5 276.873 181.772 331.209 
19462900 -1775.5 -7232.88 2136.38 39.7149 -226.946 230.395 
35946 2
19465800 -6230.9 -7542.9 1909.2 10.8949 174.805 175.145 
19462900 -1688.8 -7163.1 2135.1 168.677 135.749 216.517 
35946.5 2
19465800 -6283.12 -7472.62 1910.12 -105.719 142.257 177.239 
19462900 -1752.88 -7169.88 2134 -129.706 -13.7146 130.43 
35947 2
19465800 -6287.22 -7352.22 1925 -8.75475 257.271 257.42 
19462900 -2019.44 -7236.33 2135 -569.593 -142.005 587.028 
35947.5 2
19465800 -6374.56 -7611.78 1926 -170.24 -505.956 533.829 
19462900 -2376.11 -7138.67 2142.89 -695.257 190.383 720.852 
35948 2
19465800 -6419.11 -7740.11 1904.33 -90.5601 -260.84 276.114 
19462900 -2485.44 -7000.78 2142.44 -222.222 280.262 357.672 
35948.5 2
19465800 -6464.2 -7576.8 1899.1 -86.8765 314.665 326.438 
19462900 -2490.9 -7040.1 2142.5 -10.5117 -75.7654 76.4911 
35949 2
19465800 -6467.44 -7481.89 1914.33 -6.29989 184.293 184.401 
19462900 -2514.11 -7369.67 2138.56 -45.0701 -639.935 641.52 
35949.5 2
19465800 -6464.67 -7424.78 1916.56 5.64589 116.079 116.217 
19462900 -2532.22 -7643.78 2129.44 -36.8112 -557.136 558.351 
35950 2
19465800 -6298.5 -7396.12 1913.38 344.03 59.3225 349.108 
19462900 -2622.5 -7843.38 2127.12 -186.911 -413.245 453.549 
35950.5 2
19465800 -6305.2 -7387.7 1911.5 -13.3466 16.7829 21.4429 
19462900 -2690.9 -8041.8 2123.9 -136.255 -395.269 418.094 
35951 2
19465800 -6228 -7415.11 1916 153.479 -54.4953 162.867 
19462900 -2765.56 -7992.44 2120.44 -148.421 98.1224 177.923 
35951.5 2
19465800 -6254.78 -7556.56 1909.11 -53.6629 -283.456 288.491 
19462900 -2973.44 -7794.89 2127.56 -416.611 395.903 574.721 
35952 2
19465800 -6282.67 -7646.56 1899.11 -55.1164 -177.866 186.21 
19462900 -3007.67 -7773 2121.22 -67.6329 43.2587 80.284 
35952.5 2
19465800 -6306.78 -7748.67 1822.89 -48.5133 -205.455 211.105 
19462900 -3077.89 -7768.89 2132.22 -141.292 8.27185 141.534 
35953 2
19465800 -6406.6 -7810.9 1855.6 -195.73 -122.026 230.652 
19462900 -3183.8 -7759.4 2132 -207.669 18.6057 208.501 
35953.5 2
19465800 -6287.5 -7808 1884.12 234.449 5.70866 234.518 
19462900 -3171.38 -7759 2129.88 24.4587 0.787402 24.4713 
35954 2
19465800 -6338.11 -7801.89 1897.78 -110.024 13.285 110.823 
19462900 -3261.89 -7735.89 2131.44 -196.769 50.2415 203.082 
35954.5 2
19465800 -6234.22 -7638.78 1913.67 203.305 319.2 378.446 
19462900 -3111.33 -7580.11 2132.22 294.629 304.849 423.957 
35955 2
19465800 -6265.3 -7517.4 1910.7 -61.1767 238.933 246.64 
19462900 -3097.4 -7590.9 2132.2 27.4278 -21.238 34.6891 
35955.5 2
19465800 -6448.1 -7457.4 1911.9 -364.143 119.522 383.257 
19462900 -3155.6 -7609.5 2130.4 -115.936 -37.0518 121.713 
35956 2
19465800 -6546.22 -7492.11 1902.67 -188.334 -66.624 199.771 
19462900 -3189.78 -7748.11 2128.22 -65.6003 -266.048 274.017 
35956.5 2
19465800 -6538.2 -7358 1907.8 16.1413 269.841 270.324 
19462900 -3256.2 -7940.6 2129.5 -133.646 -387.302 409.712 
35957 2
19465800 -6556.44 -7332.67 1914.78 -35.8437 49.7708 61.3344 
19462900 -3341.78 -8091.44 2131.22 -168.129 -296.355 340.725 
35957.5 2
19465800 -6527 -7568.78 1914.22 59.1254 -474.119 477.791 
19462900 -3291.89 -8297.67 2142.11 100.178 -414.101 426.046 
35958 2
19465800 -6526.56 -7685.67 1907.22 0.894254 -235.189 235.191 
19462900 -3242.11 -8473 2138.67 100.156 -352.783 366.725 
35958.5 2
19465800 -6496.67 -7723 1916.11 61.2477 -76.5027 97.9998 
19462900 -3118 -8626.22 2136.78 254.326 -313.98 404.061 
35959 2
19465800 -6545.6 -7621 1914.9 -97.283 202.783 224.911 
19462900 -3103.5 -8577.2 2140 28.827 97.4597 101.634 
35959.5 2
19465800 -6475.89 -7424.22 1915.89 138.316 390.432 414.208 
19462900 -3072.89 -8554 2133.67 60.7363 46.0317 76.2091 
35960 2
19465800 -6453.22 -7398.22 1911.11 45.607 52.3139 69.4027 
19462900 -3067.22 -8581.33 2133 11.4017 -54.9966 56.1661 
35960.5 2
19465800 -6422.33 -7374.22 1902.44 60.6854 47.1513 76.8503 
19462900 -2852 -8303.33 2133.89 422.833 546.169 690.716 
35961 2
19465800 -6351.56 -7398.44 1917.89 142.985 -48.9338 151.127 
19462900 -2535.67 -7589.33 2129.22 639.057 1442.42 1577.65 
35961.5 2
19465800 -6411.44 -7407.56 1917.89 -118.124 -17.9706 119.483 
19462900 -2130.89 -7040.11 2129.89 798.378 1083.28 1345.7 
35962 2
19465800 -6424.62 -7361.25 1917.12 -27.1205 95.2789 99.0636 
19462900 -2068.12 -6947.75 2136.5 129.144 190.043 229.771 
35962.5 2
19465800 -6368.11 -7539 1912.11 116.284 -365.741 383.781 
19462900 -2052 -6932.44 2142.22 33.179 31.4929 45.7455 
35963 2
19465800 -6404.67 -7739.89 1910.22 -72.5309 -398.589 405.135 
19462900 -2124.89 -7218.11 2144 -144.621 -566.799 584.958 
35963.5 2
19465800 -6263.89 -7751.11 1910 284.975 -22.717 285.879 
19462900 -2167 -7498.44 2143.56 -85.2452 -567.476 573.843 
35964 2
19465800 -6329.78 -7806.22 1905.89 -132.841 -111.111 173.183 
19462900 -2471.44 -7850.67 2135.78 -613.799 -710.125 938.631 
35964.5 2
19465800 -6359.11 -7773.67 1909.44 -58.0858 64.4664 86.7749 
19462900 -2861.33 -8141.67 2135.67 -772.057 -576.238 963.391 
35965 2
19465800 -6475.4 -7653 1908.7 -227.571 236.138 327.948 
19462900 -3160.7 -8466.4 2145.5 -585.845 -635.486 864.324 
35965.5 2
19465800 -6567 -7518.78 1914.89 -179.256 262.666 318.003 
19462900 -3210.22 -8657.89 2147 -96.9124 -374.734 387.062 
35966 2
19465800 -6502 -7468.56 1892.22 134.298 103.765 169.714 
19462900 -3260 -8738.67 2147 -102.847 -166.896 196.04 
35966.5 2
19465800 -6482.67 -7416.67 1915.67 38.3598 102.954 109.868 
19462900 -3404.78 -8629.44 2143.67 -287.257 216.711 359.834 
35967 2
19465800 -6461.78 -7414.22 1910.33 41.7778 4.88889 42.0629 
19462900 -3553.56 -8726.11 2140.78 -297.556 -193.333 354.848 
35967.5 2
19465800 -6447.67 -7528.11 1902.22 27.2415 -219.863 221.544 
19462900 -3725.67 -8722.33 2136.89 -332.261 7.29301 332.341 
35968 2
19465800 -6488.56 -7532.11 1905.33 -82.771 -8.09717 83.1661 
19462900 -3824.56 -8559.22 2090.44 -200.18 330.184 386.127 
35968.5 2
19465800 -6453.62 -7510.25 1908.88 71.579 44.7974 84.4414 
19462900 -3829 -8313.5 2028.38 -9.10747 503.529 503.612 
35969 2
19465800 -6459 -7430.6 1914.5 -10.6647 158.036 158.395 
19462900 -3884.4 -8162.3 1933.4 -109.921 300 319.504 
35969.5 2
19465800 -6490.12 -7431.62 1914.5 -62.752 -2.06653 62.786 
19462900 -3879.5 -7990 1861.62 9.87903 347.379 347.519 
35970 2
19465800 -6502.44 -7396.11 1915.44 -25.7729 74.2968 78.6401 
19462900 -4095 -7949.89 1509.78 -450.837 83.9145 458.58 
35970.5 2
19465800 -6314.56 -7404 1908.44 364.126 -15.2885 364.447 
19462900 -4129.44 -7925.89 1394.44 -66.7528 46.5116 81.3589 
35971 2
19465800 -6550 -7342.11 1903.56 -458.063 120.406 473.624 
19462900 -4093.78 -7725.33 1398.89 69.3904 390.186 396.308 
35971.5 2
19465800 -6572.88 -7432.88 1908 -46.119 -182.992 188.714 
19462900 -4046.62 -7326.62 1374 95.0661 803.847 809.449 
35972 2
19465800 -6554.67 -7511.56 1913.56 38.4142 -165.993 170.38 
19462900 -4038.33 -7079.67 1304.89 17.493 521.009 521.303 
35972.5 2
19465800 -6548.78 -7487.78 1905.56 11.6381 46.9917 48.4114 
19462900 -3963.67 -7089.56 1231.11 147.563 -19.5433 148.851 
35973 2
19465800 -6514.89 -7621.78 1910.22 65.2965 -258.189 266.318 
19462900 -4011.33 -7149.11 1183.33 -91.8433 -114.751 146.979 
35973.5 2
19465800 -6407 -7695.5 1915.12 222.911 -152.319 269.982 
19462900 -4114.75 -7038.12 1227.88 -213.671 229.31 313.43 
35974 2
19465800 -6421.33 -7599.56 1917.11 -28.7818 192.66 194.798 
19462900 -4062.56 -6824.22 1223.44 104.808 429.524 442.126 
35974.5 2
19465800 -6447.89 -7374.67 1903.44 -51.7652 438.38 441.426 
19462900 -3487.22 -6403 1216.33 1121.51 821.096 1389.96 
35975 2
19465800 -6403.67 -7411.44 1913.78 86.7102 -72.1133 112.779 
19462900 -3200.33 -6129.22 1201.22 562.527 536.819 777.568 
35975.5 2
19465800 -6420.78 -7352.78 1916.33 -35.0638 120.219 125.228 
19462900 -2937.67 -5980.33 1187 538.251 305.1 618.709 
35976 2
19465800 -6398.78 -7407.67 1918.22 44.0882 -109.998 118.504 
19462900 -2880.44 -6089.11 1202.33 114.674 -217.992 246.314 
35976.5 2
19465800 -6396.67 -7404.89 1917.44 4.13133 5.43596 6.82771 
19462900 -2771.44 -6165.56 1206.56 213.307 -149.598 260.537 
35977 2
19465800 -6420.22 -7416.11 1906.67 -45.6503 -21.7485 50.5663 
19462900 -1965.44 -6432.89 1202.67 1562.02 -518.088 1645.69 
35977.5 2
19465800 -6534.75 -7416.38 1896.88 -235.17 -0.541866 235.171 
19462900 -1918.25 -6467.12 1216.5 96.9085 -70.3 119.722 
35978 2
19465800 -6504 -7673.44 1909 64.7368 -541.199 545.057 
19462900 -1673.89 -6523.22 1225.89 514.444 -118.099 527.826 
35978.5 2
19465800 -6515.89 -7648 1907.44 -23.0405 49.3109 54.4282 
19462900 -1612.67 -6539.78 1227.89 118.648 -32.0844 122.909 
35979 2
19465800 -6536.78 -7637.33 1916.22 -41.4462 21.164 46.5371 
19462900 -1722.67 -6400.78 1228 -218.254 275.794 351.706 
35979.5 2
19465800 -6578.44 -7481.56 1912.11 -82.021 306.649 317.429 
19462900 -1624.67 -6229.89 1228 192.913 336.395 387.785 
35980 2
19465800 -6563.88 -7452.88 1911.62 29.7336 58.5317 65.651 
19462900 -1444.12 -6196.38 1228.25 368.452 68.3957 374.747 
35980.5 2
19465800 -6505.67 -7370.33 1906.67 120.265 170.541 208.681 
19462900 -1397.33 -6136.11 1228 96.677 124.512 157.638 
35981 2
19465800 -6473.88 -7365.88 1913.38 62.8294 8.81094 63.4442 
19462900 -1400.75 -6245.75 1228 -6.75231 -216.678 216.783 
35981.5 2
19465800 -6491.89 -7348.78 1910.67 -36.6882 34.8212 50.582 
19462900 -1352.89 -6278.11 1228 97.4768 -65.9086 117.668 
35982 2
19465800 -6463.67 -7340 1898.89 54.3781 16.9129 56.9475 
19462900 -1391 -6280.22 1228 -73.4318 -4.06765 73.5444 
35982.5 2
19465800 -6353 -7341.78 1893.67 214.055 -3.43864 214.083 
19462900 -1530.78 -6353 1228 -270.363 -140.769 304.815 
35983 2
19465800 -6294.75 -7429.25 1900.62 120.351 -180.728 217.133 
19462900 -2010.5 -6398.12 1227.88 -991.162 -93.2335 995.537 
35983.5 2
19465800 -6227.33 -7468.89 1910 133.235 -78.3377 154.558 
19462900 -2238 -6458.11 1231.22 -449.605 -118.55 464.971 
35984 2
19465800 -6221.38 -7458.12 1914 12.0859 21.8334 24.9553 
19462900 -2314.75 -6381.5 1250.38 -155.68 155.398 219.965 
35984.5 2
19465800 -6350.67 -7661.89 1914 -264.4 -416.695 493.5 
19462900 -2586.56 -6411.22 1261.67 -555.84 -60.7816 559.153 
35985 2
19465800 -6436.44 -7676.11 1916.56 -167.863 -27.8321 170.154 
19462900 -2922.33 -6649.78 1278.33 -657.099 -466.841 806.052 
35985.5 2
19465800 -6486.89 -7727.56 1912 -98.9107 -100.871 141.274 
19462900 -3056 -6597.11 1258.56 -262.092 103.268 281.702 
35986 2
19465800 -6525.62 -7605.62 1911.62 -78.4132 246.823 258.979 
19462900 -3066.25 -6340.12 1201.75 -20.749 520.215 520.628 
35986.5 2
19465800 -6525.44 -7529.56 1901.33 0.36773 154.928 154.928 
19462900 -3060 -6139.22 1175.33 12.7291 409.171 409.369 
35987 2
19465800 -6553.38 -7492.25 1900.5 -55.0899 73.581 91.9187 
19462900 -3017.5 -5978.25 1164 83.8264 317.499 328.379 
35987.5 2
19465800 -6500.33 -7391.89 1900.78 108.028 204.401 231.192 
19462900 -3051.67 -5884.22 1156.44 -69.5859 191.503 203.753 
35988 2
19465800 -6500.22 -7372.56 1906.78 0.217014 37.7604 37.761 
19462900 -2935.67 -5751.89 1154.44 226.562 258.464 343.706 
35988.5 2
19465800 -6541.22 -7390.33 1907.56 -80.0781 -34.7222 87.2819 
19462900 -2805.78 -5878.78 1154 253.689 -247.83 354.652 
35989 2
19465800 -6560.88 -7560.5 1908.25 -39.9447 -345.867 348.166 
19462900 -2703.88 -5965.88 1154 207.119 -177.027 272.465 
35989.5 2
19465800 -6493.78 -7693.67 1910.67 136.376 -270.664 303.08 
19462900 -2601.56 -6088.67 1154 207.966 -249.577 324.867 
35990 2
19465800 -6551.44 -7518.22 1911.11 -110.685 336.746 354.47 
19462900 -2776.22 -6297.44 1156.22 -335.253 -400.725 522.47 
35990.5 2
19465800 -6457.12 -7428.75 1915.75 199.829 189.56 275.435 
19462900 -3078.88 -6489.38 1176 -641.214 -406.633 759.279 
35991 2
19465800 -6378.44 -7392.44 1918 158.311 73.0494 174.352 
19462900 -3492.22 -6498.67 1145.33 -831.685 -18.6955 831.895 
35991.5 2
19465800 -6370.25 -7375.62 1918.25 16.4878 33.8419 37.6447 
19462900 -3865.25 -6837.5 1131.12 -750.559 -681.757 1013.97 
35992 2
19465800 -6560.89 -7437.67 1908.89 -370.893 -120.704 390.04 
19462900 -4139.11 -7139 1174.78 -532.804 -586.576 792.434 
35992.5 2
19465800 -6569.33 -7521.44 1907.44 -16.4931 -163.628 164.458 
19462900 -4145.33 -7277.22 1207.11 -12.1528 -269.965 270.239 
35993 2
19465800 -6606.88 -7513.25 1898 -76.3042 16.6554 78.1008 
19462900 -4131.5 -7435.5 1162 28.1165 -321.703 322.929 
35993.5 2
19465800 -6507.78 -7654.89 1899.56 199.793 -285.562 348.515 
19462900 -4081 -7873 1253 101.815 -882.056 887.913 
35994 2
19465800 -6312.89 -7453.89 1916.78 377.692 389.535 542.576 
19462900 -4163.67 -8305.33 1437.56 -160.207 -837.855 853.034 
35994.5 2
19465800 -6262.67 -7490.22 1919 101.051 -73.1053 124.722 
19462900 -4319 -8373.33 1508 -312.542 -136.821 341.178 
35995 2
19465800 -6257.75 -7455.12 1919.38 10.1584 72.5149 73.223 
19462900 -4376.25 -8503.75 1529 -118.285 -269.456 294.275 
35995.5 2
19465800 -6143.8 -7414.4 1918.2 225.198 80.4842 239.148 
19462900 -4344 -8555.1 1542 63.7352 -101.482 119.837 
35996 2
19465800 -6245.62 -7422.88 1912.75 -202.839 -16.8825 203.54 
19462900 -4148.88 -8235.88 1532.62 388.695 635.906 745.292 
35996.5 2
19465800 -6323.44 -7429.11 1895.67 -158.815 -12.7268 159.324 
19462900 -3982.44 -8259.33 1569.33 339.654 -47.8742 343.012 
35997 2
19465800 -6562.33 -7443.33 1901.33 -487.528 -29.0249 488.392 
19462900 -3803.22 -8322.22 1592.44 365.76 -128.345 387.624 
35997.5 2
19465800 -6579.11 -7447.67 1912.56 -34.9537 -9.02778 36.1007 
19462900 -3659.78 -8300.22 1636.67 298.843 45.8333 302.337 
35998 2
19465800 -6466.67 -7403.33 1899.33 221.784 87.4425 238.399 
19462900 -3491.67 -8221.44 1668.22 331.58 155.38 366.181 
35998.5 2
19465800 -6349.56 -7379.33 1897.78 231.903 47.5248 236.723 
19462900 -3451.78 -7664 1494.44 78.9879 1103.85 1106.67 
35999 2
19465800 -6388.67 -7353.67 1908 -77.6014 50.9259 92.8193 
19462900 -3316.67 -7431.11 1395.44 268.078 462.081 534.214 
35999.5 2
19465800 -6399.89 -7332.22 1912.22 -22.1783 42.3803 47.8327 
19462900 -3202.11 -7524.56 1366.56 226.394 -184.673 292.162 
36000 2
19465800 -6340.4 -7313 1908.9 115.066 37.1803 120.923 
19462900 -3003.2 -7846.2 1320.7 384.741 -622.136 731.491 
36000.5 2
19465800 -6312.88 -7343.12 1907.25 53.655 -58.7232 79.5441 
19462900 -2859.62 -7870.88 1321.25 279.873 -48.0994 283.976 
36001 2
19465800 -6353.1 -7374.9 1912.7 -82.9381 -65.5155 105.693 
19462900 -2692.6 -7843.3 1496.6 344.381 56.8557 349.043 
36001.5 2
19465800 -6432.5 -7438.5 1906 -154.776 -123.977 198.307 
19462900 -2700.12 -7872.75 1806 -14.6686 -57.4074 59.2518 
36002 2
19465800 -6179.89 -7509.11 1911.67 525.179 -146.801 545.31 
19462900 -2640.33 -7964.78 1959.22 124.307 -191.326 228.162 
36002.5 2
19465800 -6153.1 -7520.9 1911.1 52.5272 -23.1155 57.3885 
19462900 -2620.5 -7913.6 2053.4 38.8889 100.349 107.621 
36003 2
19465800 -6164.33 -7658.22 1906.67 -22.5117 -275.195 276.114 
19462900 -2496.44 -7847 2091.44 248.608 133.467 282.169 
36003.5 2
19465800 -6061.22 -7667.44 1909.78 216.166 -19.3338 217.029 
19462900 -2326.22 -7755.89 2101.78 356.86 191.009 404.763 
36004 2
19465800 -6346.1 -7653.5 1912.4 -553.161 27.0766 553.823 
19462900 -2350.3 -7704.4 2099.3 -46.753 99.9784 110.37 
36004.5 2
19465800 -6484.22 -7686.67 1907.33 -273.509 -65.6766 281.284 
19462900 -2384.44 -7699.22 2090.89 -67.6128 10.253 68.3857 
36005 2
19465800 -6535.78 -7721.67 1900.33 -104.788 -71.1382 126.654 
19462900 -2267.22 -7721.33 2085 238.257 -44.9413 242.458 
36005.5 2
19465800 -6448.11 -7588.11 1909.56 171.895 261.874 313.25 
19462900 -2567.22 -7948.22 2095.22 -588.235 -444.88 737.522 
36006 2
19465800 -6408.78 -7428.22 1922.44 79.4613 323.008 332.638 
19462900 -2642 -8019.44 2115.11 -151.066 -143.883 208.623 
36006.5 2
19465800 -6455.89 -7374.89 1913.89 -95.9493 108.622 144.931 
19462900 -2766.67 -8002.56 2117.67 -253.904 34.3969 256.223 
36007 2
19465800 -6415 -7382.33 1898.56 80.9681 -14.7415 82.2991 
19462900 -2731.44 -8004.22 2118.11 69.747 -3.30033 69.825 
36007.5 2
19465800 -6383.4 -7599 1903.8 63.0739 -432.468 437.044 
19462900 -2683.4 -8019.4 2123.9 95.8971 -30.295 100.569 
36008 2
19465800 -6398.11 -7703.78 1917.33 -29.4222 -209.556 211.611 
19462900 -2621.44 -8037.22 2130.56 123.911 -35.6444 128.936 
36008.5 2
19465800 -6452.8 -7825 1918.7 -110.706 -245.389 269.206 
19462900 -2693.3 -8161.3 2129.8 -145.457 -251.17 290.248 
36009 2
19465800 -6514.78 -7761.44 1899 -120.112 123.17 172.04 
19462900 -2802.78 -8218.67 2130.33 -212.166 -111.176 239.53 
36009.5 2
19465800 -6621.22 -7503.56 1912.22 -214.606 519.937 562.486 
19462900 -2943.22 -8221 2138.33 -283.154 -4.7043 283.193 
36010 2
19465800 -6454.62 -7604.75 1906.88 338.612 -205.68 396.185 
19462900 -3113.62 -8220.62 2144.25 -346.347 0.762195 346.348 
36010.5 2
19465800 -6249.9 -7681.7 1911.9 410.271 -154.208 438.295 
19462900 -3324.5 -8080.1 2138.3 -422.595 281.613 507.831 
36011 2
19465800 -6442.78 -7510.67 1902.56 -381.181 338.011 509.461 
19462900 -3475.44 -8012.56 2153.89 -298.309 133.487 326.814 
36011.5 2
19465800 -6541.44 -7426.11 1902.67 -204.279 175.063 269.03 
19462900 -3806.56 -8217.56 1988 -685.53 -424.431 806.284 
36012 2
19465800 -6601 -7364.7 1900.6 -117.467 121.126 168.731 
19462900 -4224.2 -8476.5 1283.6 -823.756 -510.739 969.241 
36012.5 2
19465800 -6555.33 -7382 1914.56 93.5792 -35.4508 100.069 
19462900 -4283 -8431.44 1382.44 -120.492 92.327 151.798 
36013 2
19465800 -6468.3 -7468 1916.7 171.663 -169.625 241.332 
19462900 -4512 -8470.5 1399.3 -451.677 -77.0327 458.198 
36013.5 2
19465800 -6562 -7454.56 1913.56 -179.502 25.7556 181.34 
19462900 -4635.67 -8321.44 1424 -236.909 285.547 371.03 
36014 2
19465800 -6459 -7369.56 1910.67 204.365 168.651 264.968 
19462900 -4645 -8199.56 1423.67 -18.5185 241.843 242.551 
36014.5 2
19465800 -6472.7 -7399.4 1912 -27.4549 -59.8085 65.809 
19462900 -4583.5 -8109.2 1418.3 123.246 181.073 219.037 
36015 2
19465800 -6374.73 -7418.55 1912.82 202.006 -39.4752 205.827 
19462900 -4589.55 -8169.82 1421.64 -12.4649 -124.986 125.606 
36015.5 2
19465800 -6329.75 -7379.42 1914.33 89.5962 77.9458 118.756 
19462900 -4589.5 -8212.25 1420.75 0.090547 -84.5255 84.5256 
36016 2
19465800 -6423.6 -7363.7 1906.9 -188.454 31.5596 191.078 
19462900 -4562.7 -8389.2 1430.7 53.8153 -355.321 359.373 
36016.5 2
19465800 -6439.56 -7327.33 1911.22 -32.6289 74.3695 81.2125 
19462900 -4521.56 -8477.89 1452.11 84.14 -181.368 199.935 
36017 2
19465800 -6384.1 -7331.7 1898.5 110.031 -8.66402 110.371 
19462900 -4285 -8448.8 1455.3 469.356 57.716 472.892 
36017.5 2
19465800 -6280 -7385.22 1900.44 207.371 -106.618 233.174 
19462900 -3941.89 -8235 1467.67 683.488 425.896 805.322 
36018 2
19465800 -6374.8 -7684.3 1910.5 -190.361 -600.558 630.006 
19462900 -3648.4 -8089.3 1504.3 589.335 292.57 657.961 
36018.5 2
19465800 -6559.5 -7731.8 1914.2 -363.583 -93.5039 375.414 
19462900 -3409.5 -7947.7 1513.6 470.276 278.74 546.677 
36019 2
19465800 -6577.44 -7632.22 1915.89 -35.7459 198.362 201.557 
19462900 -3283 -7958.33 1536.44 251.992 -21.1819 252.881 
36019.5 2
19465800 -6565.33 -7521.56 1909.11 25.1268 229.599 230.97 
19462900 -3184.22 -7922.67 1500.89 204.933 73.9972 217.883 
36020 2
19465800 -6543.89 -7481 1899.22 40.6145 76.8098 86.8866 
19462900 -2981.78 -7752.78 1557.33 383.418 321.759 500.538 
36020.5 2
19465800 -6482.38 -7578 1903.5 126.312 -199.179 235.853 
19462900 -2693.38 -7688.62 1729.25 592.203 131.731 606.677 
36021 2
19465800 -6566.56 -7543.67 1913.22 -173.211 70.6447 187.063 
19462900 -2545.33 -7619.89 2057.89 304.612 141.432 335.845 
36021.5 2
19465800 -6461.33 -7640.44 1911.89 204.712 -188.284 278.133 
19462900 -2451.67 -7410.11 2080.11 182.231 408.128 446.964 
36022 2
19465800 -6414.78 -7592.89 1894.33 91.8256 93.7979 131.263 
19462900 -2462.11 -7190 2094.78 -20.6005 434.144 434.633 
36022.5 2
19465800 -6259.22 -7569.67 1857.67 308.642 46.0758 312.062 
19462900 -2444.56 -7196.33 2113.56 34.8325 -12.5661 37.0298 
36023 2
19465800 -6213.67 -7527.56 1905.56 92.7812 85.766 126.349 
19462900 -2367.89 -7310.44 2117.33 156.144 -232.406 279.988 
36023.5 2
19465800 -6244.44 -7449 1912.44 -61.6789 157.426 169.078 
19462900 -2392.89 -7596.78 2118.67 -50.1002 -573.814 575.997 
36024 2
19465800 -6243.89 -7336.89 1900.11 1.13148 228.332 228.335 
19462900 -2482 -7806.78 2108.11 -181.489 -427.699 464.612 
36024.5 2
19465800 -6363.11 -7337.67 1894.67 -228.395 -1.49 228.4 
19462900 -2880.67 -7900.56 2117.22 -763.729 -179.651 784.574 
36025 2
19465800 -6408.89 -7362.11 1896.33 -92.1082 -49.184 104.417 
19462900 -3316.22 -8118.67 2131.44 -876.369 -438.855 980.111 
36025.5 2
19465800 -6377.33 -7372.78 1909.44 63.3646 -21.419 66.8868 
19462900 -3620.22 -8345.44 2141.11 -610.442 -455.377 761.582 
36026 2
19465800 -6372.56 -7390.44 1911.22 9.51749 -35.1926 36.4568 
19462900 -3692.22 -8606.67 2134.56 -143.426 -520.363 539.767 
36026.5 2
19465800 -6425.11 -7338.22 1920.11 -104.484 103.822 147.295 
19462900 -3774.44 -8683.33 2120.11 -163.464 -152.419 223.499 
36027 2
19465800 -6505.75 -7332.5 1908.75 -164.234 11.6542 164.647 
19462900 -3955 -8724.5 2120.5 -367.73 -83.8425 377.167 
36027.5 2
19465800 -6445.11 -7578.56 1908 126.86 -514.761 530.162 
19462900 -4078.56 -8709.67 2118.11 -258.484 31.0321 260.341 
36028 2
19465800 -6406.33 -7674.67 1910.89 75.0054 -185.902 200.462 
19462900 -4284.89 -8531.67 2106 -399.097 344.294 527.084 
36028.5 2
19465800 -6352.44 -7722.33 1913.22 103.038 -91.1409 137.563 
19462900 -4479.89 -8343.22 2086.22 -372.849 360.314 518.501 
36029 2
19465800 -6488.25 -7716.25 1909.75 -285.306 12.7801 285.592 
19462900 -4564.38 -8397.88 2063.75 -177.492 -114.817 211.391 
36029.5 2
19465800 -6512.56 -7624.11 1910 -49.1021 186.139 192.507 
19462900 -4359.44 -8265.44 2029.89 414.001 267.536 492.923 
36030 2
19465800 -6553.78 -7558.67 1905.78 -79.7335 126.585 149.603 
19462900 -4207.56 -8286.67 2022.33 293.789 -41.0488 296.643 
36030.5 2
19465800 -6505.75 -7588.75 1913.62 95.4827 -59.8078 112.667 
19462900 -4032.12 -8437.25 2010 348.769 -299.37 459.633 
36031 2
19465800 -6485.89 -7603.44 1883.11 43.0827 -31.8752 53.5924 
19462900 -3978.78 -8588.11 1999.33 115.721 -327.248 347.105 
36031.5 2
19465800 -6229.78 -7611.22 1869.56 496.339 -15.0732 496.568 
19462900 -3933 -8639.44 1986 88.7166 -99.4832 133.295 
36032 2
19465800 -6195.25 -7624.5 1897.12 69.4724 -26.7159 74.4322 
19462900 -3881.38 -8743.75 1971.12 103.873 -209.87 234.169 
36032.5 2
19465800 -6191 -7612.78 1903.78 8.18882 22.5862 24.0248 
19462900 -3906.11 -8827.56 1967.89 -47.6611 -161.475 168.362 
36033 2
19465800 -6310.88 -7562.25 1907.88 -244.643 103.118 265.487 
19462900 -3978.25 -8873.38 1966.38 -147.222 -93.5091 174.409 
36033.5 2
19465800 -6339.56 -7420 1906 -59.7512 296.354 302.318 
19462900 -3988.22 -8957.44 1966 -20.7755 -175.145 176.373 
36034 2
19465800 -6435.44 -7395.22 1910.56 -189.879 49.0649 196.116 
19462900 -4094.56 -8498.33 1962.89 -210.561 909.131 933.196 
36034.5 2
19465800 -6567 -7446.78 1910 -252.506 -98.955 271.203 
19462900 -4106.89 -8250.78 1949.22 -23.6724 475.155 475.744 
36035 2
19465800 -6630.11 -7568 1913.22 -125.719 -241.479 272.245 
19462900 -4059.22 -8206.67 1934.56 94.9535 87.8707 129.373 
36035.5 2
19465800 -6580.62 -7538.62 1900.88 99.5696 59.1046 115.791 
19462900 -3936.88 -8129 1931.12 246.171 156.271 291.584 
36036 2
19465800 -6538.22 -7387.44 1907.11 88.8947 316.94 329.171 
19462900 -3797.78 -8077.33 1924.89 291.608 108.316 311.075 
36036.5 2
19465800 -6258.56 -7462.67 1913.33 568.428 -152.891 588.631 
19462900 -3570 -8058.89 1934.89 462.963 37.4887 464.478 
36037 2
19465800 -6206.78 -7446.67 1913.33 98.6243 30.4762 103.226 
19462900 -3120.89 -7943.33 1983.11 855.45 220.106 883.312 
36037.5 2
19465800 -6364.56 -7353.22 1914 -309.976 183.584 360.261 
19462900 -2893.78 -7981.56 2117 446.191 -75.0928 452.466 
36038 2
19465800 -6280.38 -7315.62 1906.12 172.148 76.8859 188.538 
19462900 -2703 -7747.75 2128.62 390.139 478.13 617.103 
36038.5 2
19465800 -6242 -7303.78 1914.11 77.2133 23.8375 80.8091 
19462900 -2600.44 -7507.89 2120 206.349 482.618 524.881 
36039 2
19465800 -6350.8 -7382.4 1916.4 -209.231 -151.197 258.143 
19462900 -2553.3 -7347.3 2113.2 90.6624 308.825 321.858 
36039.5 2
19465800 -6530.25 -7607 1917.5 -366.224 -458.367 586.704 
19462900 -2415.75 -7289.62 2111.75 280.714 117.704 304.392 
36040 2
19465800 -6598.11 -7643.33 1908 -142.266 -76.1705 161.374 
19462900 -2357.22 -7212.44 2112 122.7 161.804 203.066 
36040.5 2
19465800 -6574.44 -7547.11 1912.67 46.4052 188.671 194.294 
19462900 -2338.44 -7050 2121.11 36.8192 318.519 320.64 
36041 2
19465800 -6533.78 -7413.44 1914.78 78.9644 259.547 271.293 
19462900 -2305.67 -6909.44 2141.33 63.6462 272.923 280.246 
36041.5 2
19465800 -6493.67 -7360.89 1919.44 81.3613 106.604 134.104 
19462900 -2255.11 -6878.67 2142.89 102.547 62.4296 120.055 
36042 2
19465800 -6412 -7507.4 1917 162.683 -291.855 334.133 
19462900 -2198 -7094.5 2143 113.767 -429.947 444.744 
36042.5 2
19465800 -6364.67 -7748.89 1916.56 92.0882 -469.823 478.763 
19462900 -2251.33 -7416.22 2144.33 -103.761 -625.919 634.461 
36043 2
19465800 -6325.25 -7811.12 1901.5 81.1043 -128.058 151.581 
19462900 -2367.88 -7522.88 2142 -239.798 -219.45 325.056 
36043.5 2
19465800 -6321.7 -7829.6 1856.3 6.97446 -36.2967 36.9607 
19462900 -2473 -7629.8 2134.3 -206.532 -210.069 294.592 
36044 2
19465800 -6343.56 -7800.67 1866.78 -43.1076 57.0677 71.5192 
19462900 -2800.22 -7844.22 2124.22 -645.409 -422.924 771.633 
36044.5 2
19465800 -6266 -7803.67 1878.78 158.6 -6.13497 158.719 
19462900 -2825.11 -7913.44 2120.44 -50.8975 -141.559 150.431 
36045 2
19465800 -6342.78 -7796.78 1893.56 -153.249 13.7503 153.865 
19462900 -2876.11 -7958.67 2133.11 -101.796 -90.2639 136.052 
36045.5 2
19465800 -6316.11 -7777.67 1905 53.0152 37.9943 65.2241 
19462900 -2955.44 -8007.33 2130.44 -157.72 -96.7528 185.032 
36046 2
19465800 -6362 -7761.89 1904.56 -91.9617 31.6188 97.2456 
19462900 -3032.67 -7851 2120.33 -154.754 313.293 349.43 
36046.5 2
19465800 -6353 -7747 1911.22 18.4805 30.5727 35.7242 
19462900 -3101.67 -7718.78 2125.67 -141.684 271.504 306.249 
36047 2
19465800 -6145.44 -7713.67 1912.11 424.449 68.1663 429.888 
19462900 -3108.78 -7689 2131.33 -14.5421 60.8953 62.6076 
36047.5 2
19465800 -6111.9 -7599.9 1912.6 65.1348 220.906 230.309 
19462900 -3452.4 -7865.2 2136.5 -667.228 -342.136 749.833 
36048 2
19465800 -6161.11 -7549.89 1913.89 -97.4477 99.0319 138.937 
19462900 -3723.11 -8123.89 2135.44 -536.062 -512.255 741.463 
36048.5 2
19465800 -6212.89 -7585.22 1915.22 -100.15 -68.343 121.247 
19462900 -3938.11 -8361.22 2136 -415.861 -459.059 619.415 
36049 2
19465800 -6181.5 -7611 1913.12 63.5403 -52.1817 82.221 
19462900 -4025.62 -8406.75 2135 -177.154 -92.1615 199.693 
36049.5 2
19465800 -6239.67 -7663.11 1916.11 -123.496 -110.639 165.808 
19462900 -4055.89 -8387.22 2127.67 -64.2545 41.4603 76.4696 
36050 2
19465800 -6165.67 -7692.67 1918.22 145.957 -58.295 157.168 
19462900 -4116.56 -8490.78 2129.22 -119.658 -204.252 236.721 
36050.5 2
19465800 -6239.78 -7765.22 1903.33 -145.601 -142.545 203.762 
19462900 -4023.78 -8475 2122.78 182.275 30.9976 184.892 
36051 2
19465800 -6277.67 -7753.11 1904.11 -77.0099 24.6161 80.8485 
19462900 -3986.33 -8533.67 2121.89 76.1066 -119.241 141.459 
36051.5 2
19465800 -6216.78 -7707.89 1910.11 123.257 91.543 153.533 
19462900 -3933.33 -8353.67 2119.56 107.287 364.372 379.839 
36052 2
19465800 -6216.67 -7685.89 1906.44 0.223115 44.1767 44.1773 
19462900 -4133.78 -8199.22 2118.22 -402.499 310.129 508.12 
36052.5 2
19465800 -6258.89 -7697.11 1915.44 -80.1181 -21.2945 82.8997 
19462900 -4441.11 -8310.78 2099.67 -583.175 -211.68 620.405 
36053 2
19465800 -6304.44 -7694.11 1916.33 -89.5001 5.89391 89.694 
19462900 -4503.33 -8403.89 2071.89 -122.244 -182.929 220.015 
36053.5 2
19465800 -6311 -7670.38 1915.62 -13.1111 47.4722 49.2495 
19462900 -4456.88 -8357.62 2067.25 92.9167 92.5278 131.129 
36054 2
19465800 -6314 -7687.78 1908 -6.32911 -36.7147 37.2563 
19462900 -4391.11 -8330 2049.44 138.742 58.2806 150.486 
36054.5 2
19465800 -6295.8 -7735.2 1909.6 36.1829 -94.2788 100.984 
19462900 -4415.8 -8319.8 2031.3 -49.0833 20.2783 53.1072 
36055 2
19465800 -6288 -7729.22 1908.89 15.2047 11.6526 19.1563 
19462900 -4431.22 -8380.44 2012.89 -30.0628 -118.215 121.978 
36055.5 2
19465800 -6288.78 -7727.22 1906.78 -1.5618 4.01606 4.30906 
19462900 -4343.89 -8456.56 1582.78 175.368 -152.834 232.62 
36056 2
19465800 -6236.78 -7741.11 1903.78 109.015 -29.1172 112.836 
19462900 -4399.56 -8602.22 1537 -116.702 -305.381 326.92 
36056.5 2
19465800 -6273.2 -7716.5 1910.7 -69.9083 47.2382 84.3719 
19462900 -4424.5 -8635.3 1494.8 -47.878 -63.489 79.5183 
36057 2
19465800 -6267 -7571.12 1912 12.2772 287.871 288.133 
19462900 -4311.25 -8722.75 1491.5 224.257 -173.168 283.335 
36057.5 2
19465800 -6293.22 -7541.44 1912 -54.1781 61.3235 81.8281 
19462900 -3858 -8806.67 1490.11 936.467 -173.382 952.382 
36058 2
19465800 -6260.78 -7569.22 1912 63.6166 -54.4662 83.7475 
19462900 -3688.67 -8779 1503.11 332.026 54.2484 336.429 
36058.5 2
19465800 -6219 -7574.6 1903.9 84.9142 -10.9304 85.6148 
19462900 -3612.2 -8685 1506 155.42 191.057 246.289 
36059 2
19465800 -6241.11 -7588.56 1908.33 -42.6033 -26.8893 50.3793 
19462900 -3540 -8631.11 1521.89 139.114 103.832 173.591 
36059.5 2
19465800 -6233.67 -7657.67 1912.67 15.6068 -144.887 145.725 
19462900 -3542.78 -8521.44 1550.11 -5.82343 229.909 229.983 
36060 2
19465800 -6237 -7724.9 1910.5 -6.52316 -131.572 131.734 
19462900 -3602.2 -8264.4 1582.5 -116.286 503.022 516.289 
36060.5 2
19465800 -6259.22 -7721.11 1913.56 -44.1794 7.53258 44.8169 
19462900 -3784.89 -8092.67 1551.78 -363.199 341.418 498.477 
36061 2
19465800 -6449.78 -7830.22 1904.78 -405.437 -232.151 467.198 
19462900 -4054.56 -7975.22 1538.67 -573.759 249.882 625.812 
36061.5 2
19465800 -6446.9 -7782.7 1909.5 5.55556 91.7417 91.9098 
19462900 -4395.1 -8276.9 1539.1 -657.422 -582.39 878.283 
36062 2
19465800 -6516.78 -7605.33 1908.44 -136.747 347.097 373.063 
19462900 -4539.78 -8424.56 1521.44 -283.127 -288.954 404.543 
36062.5 2
19465800 -6350.2 -7582 1905 334.494 46.8541 337.759 
19462900 -4602.2 -8358.6 1518.5 -125.346 132.441 182.352 
36063 2
19465800 -6383 -7486.44 1908.33 -64.4401 187.732 198.484 
19462900 -4612.78 -8254.78 1504.56 -20.7815 203.973 205.029 
36063.5 2
19465800 -6382.33 -7411.78 1912 1.36612 153.005 153.012 
19462900 -4630.11 -8227.56 1493.22 -35.5191 55.7832 66.1315 
36064 2
19465800 -6361 -7380.56 1916.11 43.8056 64.1113 77.6479 
19462900 -4557.11 -8076.67 1457.89 149.897 309.833 344.189 
36064.5 2
19465800 -6338.78 -7417.33 1906 44.6229 -73.851 86.2854 
19462900 -4257.22 -7894.44 1367.67 602.187 365.908 704.64 
36065 2
19465800 -6459.22 -7466 1913.11 -235.703 -95.2381 254.217 
19462900 -3915.11 -7803.22 1354.44 669.493 178.517 692.885 
36065.5 2
19465800 -6466.78 -7473.33 1907.22 -15.2023 -14.7552 21.1855 
19462900 -3501.78 -7640.56 1355.33 831.657 327.297 893.743 
36066 2
19465800 -6518.11 -7580.33 1912.78 -103.704 -216.162 239.75 
19462900 -3121.11 -7785.67 1311.33 769.024 -293.154 823.004 
36066.5 2
19465800 -6464.7 -7661.5 1913 106.609 -162.009 193.939 
19462900 -3087.2 -7819.2 1255.5 67.6868 -66.9328 95.192 
36067 2
19465800 -6366.11 -7711.78 1901.33 197.573 -100.757 221.782 
19462900 -2934.78 -7866.11 1428.67 305.455 -94.0102 319.595 
36067.5 2
19465800 -6289.4 -7737.1 1891 148.954 -49.1694 156.859 
19462900 -2903.6 -7929.2 1896.6 60.5394 -122.503 136.645 
36068 2
19465800 -6232.38 -7751.25 1896.88 116.141 -28.8187 119.663 
19462900 -2827 -8011 2122.25 156.008 -166.599 228.24 
36068.5 2
19465800 -6444.9 -7561.3 1912.9 -420.842 376.139 564.436 
19462900 -2868.7 -8109.1 2137.2 -82.5743 -194.257 211.079 
36069 2
19465800 -6479.75 -7507.88 1913.88 -68.0664 104.346 124.584 
19462900 -2904.25 -8191.12 2142.88 -69.4336 -160.205 174.604 
36069.5 2
19465800 -6493.89 -7404.44 1918 -30.4717 222.911 224.984 
19462900 -3116.44 -8360.33 2143.89 -457.316 -364.673 584.914 
36070 2
19465800 -6475.5 -7431.1 1913.1 35.776 -51.8591 63.0023 
19462900 -3581.6 -8640.7 2146 -904.972 -545.46 1056.65 
36070.5 2
19465800 -6417.78 -7426.56 1910.78 110.579 8.70583 110.921 
19462900 -3822.89 -8745.44 2146 -462.239 -200.66 503.914 
36071 2
19465800 -6405.22 -7406.44 1901.22 25.7286 41.2113 48.5832 
19462900 -3928.44 -8646.22 2144.78 -216.302 203.324 296.863 
36071.5 2
19465800 -6360.56 -7409.33 1900.44 88.0999 -5.69801 88.284 
19462900 -4033 -8407.11 2135 -206.224 471.62 514.736 
36072 2
19465800 -6362.7 -7426.3 1901.9 -4.24643 -33.5974 33.8647 
19462900 -4090.1 -8065.7 2131.6 -113.069 676.062 685.452 
36072.5 2
19465800 -6497.56 -7544.56 1907.89 -275.778 -241.831 366.792 
19462900 -3784.33 -8201.11 2121.22 625.29 -276.914 683.863 
36073 2
19465800 -6408.6 -7703.3 1891.7 178.985 -319.405 366.136 
19462900 -3558.4 -8268.5 2118.2 454.594 -135.591 474.385 
36073.5 2
19465800 -6326.9 -7705.4 1905.4 156.814 -4.03071 156.866 
19462900 -3364.8 -8182.5 2126 371.593 165.067 406.606 
36074 2
19465800 -6309.4 -7670.2 1906.8 35.2113 70.825 79.0949 
19462900 -3139.2 -8076.6 2138.6 453.924 213.078 501.447 
36074.5 2
19465800 -6388.73 -7744.91 1903.45 -158.655 -149.418 217.938 
19462900 -3070.55 -8067 2140.18 137.309 19.2 138.645 
36075 2
19465800 -6286.08 -7648.5 1906.5 211.202 198.373 289.755 
19462900 -3294.42 -8012.5 2137.92 -460.64 112.14 474.094 
36075.5 2
19465800 -6307.42 -7453.17 1902.42 -43.1849 395.412 397.763 
19462900 -3545.08 -7968.42 2139.75 -507.422 89.2375 515.21 
36076 2
19465800 -6341.5 -7371.5 1911.2 -65.4191 156.75 169.853 
19462900 -3548.3 -8099.9 2142 -6.17402 -252.367 252.443 
36076.5 2
19465800 -6389.22 -7375.33 1920.44 -97.3923 -7.82313 97.706 
19462900 -3649.67 -8220.89 2142 -206.871 -246.916 322.123 
36077 2
19465800 -6357.4 -7363.2 1916.4 65.8845 25.1208 70.5112 
19462900 -3665.5 -8419 2137.9 -32.7812 -410.168 411.476 
36077.5 2
19465800 -6334 -7425.3 1918 47.4645 -125.963 134.609 
19462900 -3611.9 -8621.9 2127.9 108.722 -411.562 425.68 
36078 2
19465800 -6410.5 -7461.1 1908.3 -148.256 -69.3798 163.687 
19462900 -3555 -8667.3 2106 110.271 -87.9845 141.071 
36078.5 2
19465800 -6414.9 -7383.3 1909.2 -8.73016 154.365 154.612 
19462900 -3567.2 -8451.8 2105.1 -24.2063 427.579 428.264 
36079 2
19465800 -6460.7 -7469.8 1893.8 -92.3387 -174.395 197.332 
19462900 -3524.3 -8207.3 2121.1 86.4919 492.944 500.474 
36079.5 2
19465800 -6423.33 -7385.22 1907.67 73.9934 167.481 183.098 
19462900 -3240.56 -8191.33 2135.11 561.87 31.6172 562.759 
36080 2
19465800 -6396.67 -7404.22 1915.78 54.2005 -38.6179 66.551 
19462900 -3078 -8142.56 2144.78 330.397 99.1418 344.952 
36080.5 2
19465800 -6329.4 -7410.2 1916.6 131.895 -11.7211 132.415 
19462900 -3085.9 -8144 2149 -15.4902 -2.83224 15.747 
36081 2
19465800 -6226.78 -7409.56 1914 200.826 1.26114 200.83 
19462900 -2844.22 -7920.67 2154.44 472.951 437.052 643.969 
36081.5 2
19465800 -6335.11 -7347.33 1906 -221.088 126.984 254.961 
19462900 -2552.22 -7614.89 2148 595.918 624.036 862.867 
36082 2
19465800 -6434.22 -7341.78 1901.67 -200.224 11.2233 200.539 
19462900 -2489.89 -7422.78 2144.56 125.926 388.103 408.021 
36082.5 2
19465800 -6383.89 -7405.33 1916.44 101.478 -128.136 163.453 
19462900 -2437.33 -7203.89 2140 105.959 441.308 453.85 
36083 2
19465800 -6376 -7415.56 1915.11 16.3331 -21.164 26.7336 
19462900 -2405.78 -7127.22 2139 65.3324 158.73 171.65 
36083.5 2
19465800 -6345.78 -7381 1903.44 60.5656 69.2496 91.9984 
19462900 -2405.89 -7084.89 2144.78 -0.222668 84.8363 84.8366 
36084 2
19465800 -6393.89 -7431.22 1897 -95.0812 -99.2534 137.447 
19462900 -2429.11 -7022.56 2145 -45.8937 123.188 131.46 
36084.5 2
19465800 -6566 -7658.3 1897.4 -340.814 -449.659 564.223 
19462900 -2358.2 -6891 2145.6 140.418 260.506 295.94 
36085 2
19465800 -6544.89 -7700.89 1911.44 40.8339 -82.377 91.9422 
19462900 -2302.89 -6826.67 2145.56 106.985 124.436 164.104 
36085.5 2
19465800 -6268.78 -7564.44 1908.11 568.13 280.75 633.713 
19462900 -2339.44 -6777.22 2145.89 -75.2172 101.738 126.523 
36086 2
19465800 -6189.3 -7489.4 1915.2 154.626 146.001 212.663 
19462900 -2468.4 -6900.3 2151.9 -250.886 -239.451 346.815 
36086.5 2
19465800 -6346.22 -7398.11 1907.44 -305.891 177.951 353.887 
19462900 -2604.44 -7092.56 2148.11 -265.194 -374.767 459.106 
36087 2
19465800 -6497.44 -7554 1906.11 -314.391 -324.093 451.529 
19462900 -2717 -7132.22 2146.56 -234.003 -82.4671 248.11 
36087.5 2
19465800 -6567.78 -7574.78 1907.89 -140.386 -41.4726 146.384 
19462900 -2750.67 -7128.44 2146 -67.1989 7.54047 67.6207 
36088 2
19465800 -6538.2 -7662.6 1909.8 59.5126 -176.705 186.457 
19462900 -2712.7 -7191.4 2145.8 76.3917 -126.671 147.923 
36088.5 2
19465800 -6462.56 -7784.67 1910.89 145.75 -235.196 276.695 
19462900 -2578.33 -7363.78 2139.56 258.895 -332.134 421.118 
36089 2
19465800 -6526.44 -7767.33 1911.89 -131.189 35.5921 135.931 
19462900 -2395.78 -7577.56 2125.67 374.857 -438.969 577.245 
36089.5 2
19465800 -6602.5 -7685 1914 -154.271 167.005 227.355 
19462900 -2273.38 -7745.38 2113.12 248.281 -340.405 421.33 
36090 2
19465800 -6431.9 -7779.5 1914.9 346.045 -191.684 395.588 
19462900 -2024.6 -7615.5 2114 504.615 263.438 569.241 
36090.5 2
19465800 -6372 -7729 1903.33 113.878 96.0076 148.949 
19462900 -1752.56 -7249 2117.22 517.195 696.768 867.742 
36091 2
19465800 -6268.44 -7709.89 1912.22 214.846 39.6496 218.474 
19462900 -1718.78 -7167.56 2118 70.0784 168.972 182.928 
36091.5 2
19465800 -6334.5 -7746.8 1915 -131.585 -73.5281 150.735 
19462900 -1758.3 -6990.8 2113.2 -78.7295 352.103 360.797 
36092 2
19465800 -6320.11 -7756.78 1911.11 28.4365 -19.7189 34.6045 
19462900 -1738.67 -6915.89 2105.89 38.8011 148.046 153.046 
36092.5 2
19465800 -6362.44 -7505 1906 -88.5635 526.732 534.125 
19462900 -1709.33 -6889.78 2103 61.3668 54.6258 82.1575 
36093 2
19465800 -6447.6 -7422.3 1903 -170.995 166.064 238.362 
19462900 -1618.9 -6839.4 2103 181.593 101.16 207.869 
36093.5 2
19465800 -6455.3 -7419.1 1901.2 -15.0097 6.23782 16.2543 
19462900 -1878.9 -6988.6 2106.8 -506.823 -290.838 584.342 
36094 2
19465800 -6287.44 -7468 1888.89 336.384 -97.996 350.367 
19462900 -2166.67 -7092.44 2116.22 -576.687 -208.105 613.087 
36094.5 2
19465800 -6287.33 -7454.56 1863.33 0.229095 27.7205 27.7215 
19462900 -2327 -7232.22 2130.22 -330.584 -288.202 438.573 
36095 2
19465800 -6338.11 -7440.11 1900.22 -99.9563 28.4339 103.922 
19462900 -2182.22 -7376.11 2142 284.996 -283.246 401.809 
36095.5 2
19465800 -6362.11 -7565.33 1899.44 -49.1803 -256.603 261.273 
19462900 -2239.56 -7499.67 2146.33 -117.486 -253.188 279.118 
36096 2
19465800 -6437.89 -7636.89 1912.78 -148.003 -139.757 203.561 
19462900 -2383.78 -7598.67 2140.78 -281.684 -193.359 341.663 
36096.5 2
19465800 -6453.67 -7592.78 1916.67 -30.5771 85.4866 90.7906 
19462900 -2469.11 -7365.44 2130.22 -165.375 451.981 481.285 
36097 2
19465800 -6503.89 -7642.22 1917 -100.044 -98.4949 140.393 
19462900 -2478.78 -7069 2138.44 -19.2563 590.527 590.841 
36097.5 2
19465800 -6513.44 -7511.67 1912.22 -18.6632 254.991 255.673 
19462900 -2539.89 -6899.11 2142.67 -119.358 331.814 352.629 
36098 2
19465800 -6511.44 -7499.78 1901.56 3.89105 23.1301 23.4551 
19462900 -2402.78 -6698.56 2143.33 266.753 390.186 472.654 
36098.5 2
19465800 -6595.33 -7444.56 1913.22 -174.769 115.046 209.236 
19462900 -2210 -6617.44 2144 401.62 168.981 435.722 
36099 2
19465800 -6550.22 -7290 1897.11 93.3977 319.991 333.343 
19462900 -1876 -6400.33 2144 691.511 449.505 824.769 
36099.5 2
19465800 -6412.4 -7524.6 1861.8 277.867 -472.984 548.565 
19462900 -1802.4 -6305.6 2144 148.387 190.995 241.863 
36100 2
19465800 -6240.56 -7668.44 1892.78 324.235 -271.405 422.834 
19462900 -1803.33 -6331.78 2144 -1.76101 -49.392 49.4234 
36100.5 2
19465800 -6193.11 -7622.67 1904.11 97.2222 93.8069 135.1 
19462900 -1745.56 -6330.44 2144 118.397 2.73224 118.429 
36101 2
19465800 -6401.33 -7492.44 1901.56 -419.803 262.545 495.141 
19462900 -1935.67 -6488.56 2144 -383.289 -318.772 498.524 
36101.5 2
19465800 -6504.9 -7390.9 1880 -207.133 203.089 290.085 
19462900 -2043.9 -6858.5 2143.5 -216.467 -739.889 770.904 
36102 2
19465800 -6435.22 -7383.44 1905.56 134.773 14.4208 135.543 
19462900 -2315.22 -7126 2141.11 -524.801 -517.408 736.972 
36102.5 2
19465800 -6439.89 -7319.33 1909.44 -9.68188 133.011 133.363 
19462900 -2351.67 -7425.56 2139.89 -75.6109 -621.485 626.067 
36103 2
19465800 -6543.5 -7322.1 1907.9 -206.397 -5.51129 206.47 
19462900 -2289.9 -7364.5 2144.5 123.041 121.625 173.008 
36103.5 2
19465800 -6577.44 -7302.67 1897.56 -68.0249 38.9446 78.3841 
19462900 -2376.67 -7287.67 2142.44 -173.881 153.975 232.256 
36104 2
19465800 -6380.1 -7497.4 1906.5 393.901 -388.689 553.387 
19462900 -2439.7 -6932.7 2144.8 -125.815 708.516 719.6 
36104.5 2
19465800 -6196.67 -7451.11 1910.33 370.572 93.5129 382.189 
19462900 -2413.33 -6793.89 2143.44 53.266 280.426 285.441 
36105 2
19465800 -6213.78 -7414.67 1912.89 -34.5679 73.6251 81.3363 
19462900 -2246.67 -6716.11 2140.78 336.7 157.127 371.559 
36105.5 2
19465800 -6509.8 -7534.7 1910.5 -574.8 -233.074 620.257 
19462900 -2122.4 -6685.9 2130.7 241.294 58.6624 248.323 
36106 2
19465800 -6445.44 -7665.44 1913 130.539 -265.202 295.588 
19462900 -2091.67 -6764.67 2123.22 62.3394 -159.77 171.501 
36106.5 2
19465800 -6378.3 -7724.9 1897.2 139.015 -123.096 185.683 
19462900 -1961.6 -6849.2 2129.6 269.289 -175.017 321.166 
36107 2
19465800 -6349.1 -7765.2 1905.5 55.8317 -77.0554 95.1563 
19462900 -1811.3 -6674.8 2129.9 287.38 333.461 440.209 
36107.5 2
19465800 -6330 -7785.89 1910.11 37.0155 -40.0947 54.5686 
19462900 -1729 -6414.78 2131 159.496 503.919 528.558 
36108 2
19465800 -6297.78 -7703.67 1911 65.3595 166.779 179.129 
19462900 -1932.56 -6248.33 2131 -412.892 337.616 533.351 
36108.5 2
19465800 -6432.89 -7489.67 1910.33 -285.045 451.477 533.93 
19462900 -1956.44 -6319.11 2129.33 -50.3985 -149.32 157.596 
36109 2
19465800 -6536.11 -7383.44 1912.44 -212.829 219.015 305.391 
19462900 -2066.89 -6480.67 2127.22 -227.721 -333.104 403.503 
36109.5 2
19465800 -6444.7 -7421.5 1914.3 173.456 -72.2117 187.887 
19462900 -2209.2 -6940.8 2127.9 -270.04 -873.118 913.924 
36110 2
19465800 -6386 -7376 1910.5 116.238 90.099 147.068 
19462900 -2263.5 -7272 2135 -107.525 -655.842 664.597 
36110.5 2
19465800 -6446.3 -7430.1 1916.2 -122.312 -109.736 164.324 
19462900 -2333.1 -7494.2 2147.9 -141.176 -450.71 472.303 
36111 2
19465800 -6522.88 -7658.12 1890.38 -155.64 -463.465 488.901 
19462900 -2457.12 -7671.75 2139.38 -252.083 -360.874 440.2 
36111.5 2
19465800 -6566.4 -7572.9 1886 -86.3591 169.097 189.873 
19462900 -2654.3 -7874 2128.4 -391.22 -401.29 560.434 
36112 2
19465800 -6524.78 -7676.33 1906.11 79.5836 -197.769 213.181 
19462900 -2883.11 -8090.67 2135.67 -437.497 -414.277 602.519 
36112.5 2
19465800 -6495 -7483.25 1901.75 61.9081 401.421 406.166 
19462900 -3048.25 -8191.25 2138.12 -343.324 -209.113 401.995 
36113 2
19465800 -6430.6 -7429.3 1921.5 130.629 109.432 170.409 
19462900 -3171.2 -8382.6 2140.2 -249.391 -388.134 461.35 
36113.5 2
19465800 -6450.56 -7452.89 1922.22 -38.8997 -45.9822 60.2292 
19462900 -3250.56 -8481.11 2146.78 -154.689 -192.029 246.585 
36114 2
19465800 -6532.44 -7590.78 1916.11 -169.894 -286.077 332.722 
19462900 -3342.67 -8589.44 2148.44 -191.102 -224.758 295.019 
36114.5 2
19465800 -6530.8 -7455 1899.2 3.27579 270.474 270.493 
19462900 -3348.1 -8592.2 2153 -10.8234 -5.48915 12.1357 
36115 2
19465800 -6385.11 -7699.56 1906.67 280.711 -471.205 548.482 
19462900 -3414.11 -8652.11 2152.56 -127.189 -115.436 171.763 
36115.5 2
19465800 -6353.33 -7760 1914.56 65.1184 -123.862 139.936 
19462900 -3711.78 -8759.11 2152 -609.973 -219.262 648.184 
36116 2
19465800 -6356.78 -7812.22 1911.44 -7.16101 -108.57 108.806 
19462900 -3822.67 -8643.78 2149.89 -230.538 239.778 332.628 
36116.5 2
19465800 -6471.8 -7791.5 1909.6 -219.928 39.6218 223.468 
19462900 -3888.2 -8584.2 2149.1 -125.303 113.915 169.344 
36117 2
19465800 -6506.33 -7645.67 1914 -66.0293 278.84 286.551 
19462900 -3957.44 -8509.44 2149.22 -132.399 142.936 194.833 
36117.5 2
19465800 -6541 -7469.67 1904.11 -69.7518 354.125 360.929 
19462900 -4044.56 -8444.89 2137.22 -175.274 129.89 218.157 
36118 2
19465800 -6409 -7442.56 1914.89 272.727 56.0147 278.42 
19462900 -4077.33 -8318 2120.78 -67.7227 262.167 270.773 
36118.5 2
19465800 -6364.22 -7402.78 1919 94.8682 84.275 126.895 
19462900 -4045.11 -8276 2125 68.2674 88.9831 112.154 
36119 2
19465800 -6321.56 -7436 1914.78 85.5043 -66.5776 108.368 
19462900 -3990.44 -8162.56 2122.78 109.552 227.344 252.363 
36119.5 2
19465800 -6122.2 -7420.9 1761.7 381.177 28.8719 382.269 
19462900 -3835.4 -8027.5 2105.2 296.452 258.232 393.151 
36120 2
19465800 -5534.75 -7309.88 1466.12 1189.17 224.747 1210.22 
19462900 -3554.5 -8063.25 2124.12 568.623 -72.3684 573.21 
36120.5 2
19465800 -5391 -7229.3 1462.6 289.819 162.45 332.242 
19462900 -3327.8 -8201.6 2143.8 457.056 -278.931 535.447 
36121 2
19465800 -5435 -7207.5 1459.9 -84.9421 42.0849 94.7961 
19462900 -3107.2 -8225.5 2150.7 425.869 -46.139 428.361 
36121.5 2
19465800 -5199 -7092.78 1480.56 467.327 227.173 519.617 
19462900 -2971.33 -8031.89 2146.78 269.043 383.388 468.37 
36122 2
19465800 -4858.9 -6914.1 1520.5 694.082 364.649 784.039 
19462900 -2687.3 -7789.5 2137.7 579.66 494.671 762.04 
36122.5 2
19465800 -4764.78 -6902.11 1536.56 186.381 23.7404 187.887 
19462900 -2377.44 -7587.67 2128.67 613.575 399.67 732.264 
36123 2
19465800 -4736.33 -7066.33 1527.78 59.2593 -342.13 347.224 
19462900 -2203.78 -7369.67 2128.78 361.806 454.167 580.664 
36123.5 2
19465800 -4731.2 -7063.4 1527.8 10.026 5.72917 11.5475 
19462900 -2184.9 -7222.9 2140.7 36.8707 286.654 289.015 
36124 2
19465800 -4719.56 -6994.56 1551 22.6106 133.679 135.577 
19462900 -2111.33 -7140 2141.56 142.848 160.971 215.214 
36124.5 2
19465800 -4945 -6921.22 1563.67 -467.727 152.144 491.85 
19462900 -2045.67 -7012.78 2137 136.238 263.947 297.033 
36125 2
19465800 -5105.56 -6920.67 1533.22 -325.011 1.12461 325.013 
19462900 -2096.67 -6942.44 2141.33 -103.239 142.375 175.866 
36125.5 2
19465800 -5139.44 -6904.33 1522.11 -68.7401 33.1305 76.3075 
19462900 -2135.56 -7033.22 2140.67 -78.8821 -184.133 200.319 
36126 2
19465800 -5143.8 -6868.6 1546.7 -8.42467 69.1167 69.6282 
19462900 -2371.7 -7296.9 2142.6 -456.759 -510.015 684.649 
36126.5 2
19465800 -5123 -6794.33 1579.89 42.0202 150.034 155.807 
19462900 -2665.56 -7844.89 2129.22 -593.648 -1107.05 1256.17 
36127 2
19465800 -5037 -7039.2 1578.6 171.657 -488.756 518.023 
19462900 -2902 -8172.3 2130.3 -471.945 -653.515 806.111 
36127.5 2
19465800 -5206.89 -7292.89 1517.78 -339.1 -506.365 609.421 
19462900 -3097.22 -8328.44 2152 -389.665 -311.666 498.973 
36128 2
19465800 -5491.11 -7457.67 1457.11 -594.607 -344.723 687.308 
19462900 -3394 -8358.44 2167.11 -620.874 -62.7615 624.038 
36128.5 2
19465800 -5732.1 -7244.9 1443.2 -470.681 415.56 627.878 
19462900 -3608.4 -8429.2 2168 -418.75 -138.194 440.964 
36129 2
19465800 -5826.22 -7140 1451.11 -181.353 202.119 271.553 
19462900 -3773.11 -8600 2157.22 -317.362 -329.094 457.189 
36129.5 2
19465800 -5946.44 -7145.11 1498.78 -243.365 -10.3464 243.585 
19462900 -3748.67 -8636.56 2142 49.4827 -73.9991 89.0191 
36130 2
19465800 -6133 -7225.11 1586 -379.178 -162.602 412.571 
19462900 -3872.22 -8641.67 2147.11 -251.129 -10.3884 251.344 
36130.5 2
19465800 -5950.4 -7390.4 1478.9 355.945 -322.201 480.115 
19462900 -4039.3 -8690.4 2151.9 -325.688 -94.9968 339.259 
36131 2
19465800 -6311.44 -7672.67 1692.33 -698.345 -545.97 886.436 
19462900 -4001.22 -8792.33 2153 73.6514 -197.163 210.47 
36131.5 2
19465800 -6533.89 -7631.67 1691.33 -452.123 83.3333 459.739 
19462900 -3838.22 -8748.67 2146.67 331.301 88.7534 342.983 
36132 2
19465800 -6597.7 -7671.9 1680.9 -129.697 -81.7751 153.325 
19462900 -3693.3 -8753.8 2136 294.557 -10.4336 294.742 
36132.5 2
19465800 -6648.22 -7619.56 1683.78 -101.45 105.109 146.083 
19462900 -3487.67 -8795.89 2132.44 412.918 -84.5158 421.479 
36133 2
19465800 -6562.89 -7607.67 1677.56 177.778 24.7685 179.495 
19462900 -3450.22 -8863.33 2132 78.0093 -140.509 160.712 
36133.5 2
19465800 -6421.4 -7670.6 1675 284.114 -126.372 310.951 
19462900 -3511.9 -8911.7 2132.2 -123.851 -97.1218 157.39 
36134 2
19465800 -6328.8 -7692.7 1815.3 179.11 -42.7466 184.141 
19462900 -3642 -8915.9 2133 -251.644 -8.12379 251.775 
36134.5 2
19465800 -6369.9 -7713.7 1907.7 -79.1908 -40.4624 88.9291 
19462900 -3591 -8884.8 2133 98.2659 59.9229 115.095 
36135 2
19465800 -6385.8 -7757.4 1918.6 -33.4737 -92 97.9004 
19462900 -3518.4 -8777.3 2133 152.842 226.316 273.093 
36135.5 2
19465800 -5962.42 -7701.58 1808.17 858.79 113.218 866.221 
19462900 -3617.75 -8537.17 2133 -201.521 487.086 527.128 
36136 2
19465800 -5424.6 -7373.1 1487.4 1054.54 644.085 1235.68 
19462900 -3551.5 -8291.7 2134 129.902 481.307 498.529 
36136.5 2
19465800 -5360 -7287.56 1454.56 138.627 183.572 230.035 
19462900 -3451.22 -8206.33 2130.44 215.188 183.19 282.603 
36137 2
19465800 -5276.8 -7191.3 1453 161.24 186.542 246.569 
19462900 -3123.2 -8169.2 2142.6 635.702 71.9638 639.762 
36137.5 2
19465800 -5164.3 -7140.5 1474 218.023 98.4496 239.221 
19462900 -2873.2 -8122.7 2150.6 484.496 90.1163 492.806 
36138 2
19465800 -4907.56 -7043.44 1499.22 497.567 188.092 531.932 
19462900 -2647.56 -7974 2148.33 437.295 288.178 523.712 
36138.5 2
19465800 -4687.6 -6984.5 1548 450.729 120.788 466.633 
19462900 -2495.7 -7727.8 2139.6 311.179 504.508 592.757 
36139 2
19465800 -4576.89 -7040.67 1556.22 216.233 -109.701 242.468 
19462900 -2370.22 -7389 2138.56 245.074 661.719 705.644 
36139.5 2
19465800 -4121.67 -7274.22 1504.22 901.43 -462.486 1013.15 
19462900 -2482.56 -7239.44 2128.56 -222.442 296.15 370.385 
36140 2
19465800 -3955.88 -7409.5 1434.12 349.035 -284.795 450.482 
19462900 -2555 -7229.38 2116 -152.515 21.1988 153.981 
36140.5 2
19465800 -3653.44 -7771.56 1399.67 609.739 -729.951 951.11 
19462900 -2645 -7197.89 2115.67 -181.452 63.4801 192.235 
36141 2
19465800 -3211.78 -8179.67 1469.22 866.013 -800.218 1179.12 
19462900 -2645.11 -7101.67 2114.22 -0.217865 188.671 188.671 
36141.5 2
19465800 -3246.67 -8348 1476.78 -68.6789 -331.365 338.407 
19462900 -2634 -6887.67 2116.78 21.8723 421.26 421.827 
36142 2
19465800 -3263.67 -8404.11 1497.67 -34.9076 -115.218 120.39 
19462900 -2731.89 -6701.67 2119.22 -201.004 381.93 431.594 
36142.5 2
19465800 -3415.5 -8474.8 1546.6 -298.297 -138.878 329.042 
19462900 -2753.9 -6582.7 2117 -43.2438 233.726 237.693 
36143 2
19465800 -3599 -8632.12 1563.25 -367 -314.65 483.419 
19462900 -2714.5 -6529.88 2117 78.8 105.65 131.8 
36143.5 2
19465800 -3885.11 -8764.56 1580.78 -593.592 -274.752 654.095 
19462900 -2652.89 -6538.44 2117 127.824 -17.7789 129.054 
36144 2
19465800 -4002.78 -8624.78 1579.22 -224.984 267.262 349.352 
19462900 -2669.67 -6497.89 2117 -32.0799 77.5441 83.9178 
36144.5 2
19465800 -4131.89 -8507.22 1578.67 -264.572 240.893 357.809 
19462900 -2355 -6361.89 2117 644.809 278.689 702.457 
36145 2
19465800 -4167.44 -8622 1577.33 -71.9748 -232.344 243.236 
19462900 -2075.89 -6356.78 2117 565.002 10.3464 565.097 
36145.5 2
19465800 -4114.56 -8703.33 1569.33 105.99 -162.993 194.423 
19462900 -2177.67 -6433.89 2117 -203.963 -154.531 255.893 
36146 2
19465800 -4192.33 -8689.22 1563.67 -155.867 28.2788 158.412 
19462900 -2572.89 -6592.33 2117 -792.029 -317.524 853.306 
36146.5 2
19465800 -4164.67 -8683.56 1571.33 53.3076 10.9184 54.4143 
19462900 -2684.11 -6912.67 2117.33 -214.301 -617.213 653.358 
36147 2
19465800 -4208.22 -8793.56 1568.67 -86.7641 -219.124 235.676 
19462900 -2602.11 -7112.33 2119.89 163.347 -397.742 429.978 
36147.5 2
19465800 -4137.33 -8804.44 1569 143.21 -21.9978 144.89 
19462900 -2293.11 -7437.33 2127.56 624.242 -656.566 905.956 
36148 2
19465800 -4058 -8840.89 1608.78 162.568 -74.6812 178.901 
19462900 -2122 -7429.67 2134.33 350.638 15.7104 350.989 
36148.5 2
19465800 -4153.44 -8917.89 1600.56 -184.612 -148.936 237.199 
19462900 -1993.22 -7488.22 2133.56 249.087 -113.26 273.628 
36149 2
19465800 -4478.33 -8776.44 1597.78 -663.039 288.662 723.15 
19462900 -1875.89 -7427.56 2134.89 239.456 123.81 269.57 
36149.5 2
19465800 -4760.89 -8412.22 1594.22 -581.39 749.428 948.503 
19462900 -1817.89 -7239.44 2134.11 119.342 387.06 405.04 
36150 2
19465800 -4685.89 -8207.22 1576.89 149.402 408.367 434.838 
19462900 -1913.33 -7050 2136.89 -190.128 377.379 422.568 
36150.5 2
19465800 -4680.67 -8368.44 1562.89 10.7232 -331.052 331.225 
19462900 -1923.33 -6882.89 2132.33 -20.5339 343.144 343.758 
36151 2
19465800 -4525.6 -8556.1 1541.6 297.633 -360.183 467.244 
19462900 -1905.9 -6756.7 2126.8 33.4613 242.205 244.506 
36151.5 2
19465800 -4468.22 -8642.11 1546.78 114.756 -172.022 206.786 
19462900 -1858.89 -6533.44 2124.44 94.0222 446.511 456.303 
36152 2
19465800 -4457.8 -8663.7 1522.5 20.8444 -43.1778 47.9459 
19462900 -1830.4 -6348.5 2125 56.9778 369.889 374.252 
36152.5 2
19465800 -4408.89 -8605.11 1504.78 97.4325 116.711 152.035 
19462900 -1822.11 -6272.44 2125 16.5117 151.505 152.402 
36153 2
19465800 -4365.5 -8607.88 1486.38 87.3016 -5.56114 87.4785 
19462900 -1927.25 -6178.38 2125 -211.547 189.275 283.861 
36153.5 2
19465800 -4274 -8594.33 1472.44 187.5 27.7493 189.542 
19462900 -1956.67 -6138.33 2125 -60.2801 82.0526 101.815 
36154 2
19465800 -4012.56 -8468.22 1486.67 503.747 242.989 559.289 
19462900 -2175.56 -6120.22 2125 -421.751 34.8962 423.192 
36154.5 2
19465800 -3723.56 -8406.44 1620.33 567.78 121.371 580.607 
19462900 -2184.78 -6280.56 2125 -18.1183 -314.997 315.517 
36155 2
19465800 -3523.56 -8556.22 1878.33 412.371 -308.82 515.189 
19462900 -2365.89 -6403.67 2125 -373.425 -253.837 451.53 
36155.5 2
19465800 -3406.62 -8582.88 1945 229.276 -52.2603 235.156 
19462900 -2307.75 -6588.12 2125 113.998 -361.683 379.223 
36156 2
19465800 -3266.56 -8460.78 1950.89 291.205 253.84 386.31 
19462900 -2255.67 -6805 2127.67 108.281 -450.884 463.703 
36156.5 2
19465800 -3154.78 -8316.78 1997.11 218.316 281.25 356.039 
19462900 -2253.33 -7022.67 2133.56 4.55729 -425.13 425.155 
36157 2
19465800 -3225.56 -8251.33 2035.56 -138.508 128.071 188.645 
19462900 -2250.78 -7044.67 2138.11 5.00109 -43.0528 43.3423 
36157.5 2
19465800 -3410.67 -8133.67 2129.89 -363.676 231.172 430.93 
19462900 -2140 -7120.44 2139.89 217.638 -148.876 263.686 
36158 2
19465800 -3551.11 -8092.67 2152.56 -283.726 82.8283 295.569 
19462900 -2074.44 -7150.22 2142 132.435 -60.1571 145.458 
36158.5 2
19465800 -3644.89 -8128 2154.44 -183.878 -69.281 196.497 
19462900 -2057.33 -7202.78 2141.78 33.5512 -103.05 108.374 
36159 2
19465800 -3637.22 -8366.22 2150.78 15.1515 -470.795 471.039 
19462900 -2083 -7176.78 2142.78 -50.7246 51.3834 72.2028 
36159.5 2
19465800 -3512.11 -8535.44 2152 256.375 -346.767 431.249 
19462900 -2141.22 -7095.44 2143.78 -119.308 166.667 204.969 
36160 2
19465800 -3431.12 -8697.88 2152 166.982 -334.908 374.228 
19462900 -2270.38 -6890.5 2146 -266.294 422.566 499.474 
36160.5 2
19465800 -3448.11 -8774.11 2152 -33.7696 -151.563 155.279 
19462900 -2389.56 -6584.11 2157.44 -236.939 609.123 653.583 
36161 2
19465800 -3528.88 -8753.62 2152 -167.908 42.5907 173.226 
19462900 -2389 -6521.5 2158.5 1.155 130.169 130.174 
36161.5 2
19465800 -3789.89 -8533.56 2152 -525.179 442.796 686.936 
19462900 -2154.89 -6390.22 2159 471.049 264.14 540.053 
36162 2
19465800 -3956.56 -8318.11 2150.44 -324.886 419.97 530.967 
19462900 -1975.11 -6321.11 2159 350.444 134.72 375.447 
36162.5 2
19465800 -3911 -8118.75 2148.75 92.7812 406.031 416.497 
19462900 -1890.25 -6285.38 2159 172.833 72.7823 187.533 
36163 2
19465800 -3929.11 -8113.44 2151.89 -36.7365 10.7618 38.2804 
19462900 -1746.44 -6311.11 2159 291.695 -52.2031 296.329 
36163.5 2
19465800 -4088.89 -8390.22 2138.22 -314.523 -544.838 629.105 
19462900 -1713.33 -6344.56 2159 65.1794 -65.8355 92.6427 
36164 2
19465800 -3986.33 -8640.22 2132.11 208.446 -508.13 549.223 
19462900 -1697.56 -6338.67 2159 32.0687 11.9693 34.2296 
36164.5 2
19465800 -4110.11 -8703.22 2129.11 -235.767 -120 264.549 
19462900 -2126.11 -6507 2159 -816.296 -320.635 877.01 
36165 2
19465800 -4146.22 -8776.11 2129 -72.0781 -145.487 162.363 
19462900 -2474 -7158.33 2156.44 -694.389 -1300.07 1473.89 
36165.5 2
19465800 -4243 -8728 2129 -190.133 94.5208 212.332 
19462900 -2526.22 -7539.56 2145.44 -102.598 -748.963 755.958 
36166 2
19465800 -4341.67 -8555.78 2124.11 -201.361 351.474 405.068 
19462900 -2636 -7676.33 2128.11 -224.036 -279.138 357.925 
36166.5 2
19465800 -4443.33 -8430.33 2100.33 -206.22 254.451 327.524 
19462900 -2643.44 -7728.89 2125.89 -15.1003 -106.604 107.668 
36167 2
19465800 -4554.33 -8324.44 2086.89 -224.696 214.35 310.539 
19462900 -2659.67 -7837.89 2123.89 -32.8385 -220.648 223.078 
36167.5 2
19465800 -4624 -8274.22 2087 -140.174 101.051 172.801 
19462900 -2588.78 -7795.22 2116.22 142.634 85.8484 166.476 
36168 2
19465800 -4700.44 -8282.11 2086.89 -153.503 -15.8411 154.318 
19462900 -2734.56 -7944.89 2126.89 -292.726 -300.535 419.536 
36168.5 2
19465800 -4682.62 -8193.75 2087 35.286 174.972 178.495 
19462900 -2876.5 -8110.88 2133.62 -281.078 -328.685 432.48 
36169 2
19465800 -4456.11 -8295.22 2077.89 438.131 -196.271 480.085 
19462900 -2924.67 -8233.67 2136.11 -93.1657 -237.508 255.127 
36169.5 2
19465800 -4421 -8412.56 2049.89 66.8783 -223.492 233.284 
19462900 -2877.33 -8366.11 2137 90.1587 -252.275 267.902 
36170 2
19465800 -4201.12 -8535.62 2037 468.817 -262.408 537.259 
19462900 -2862.5 -8384 2137 31.6276 -38.1426 49.5496 
36170.5 2
19465800 -3942.89 -8602.33 2030.89 522.745 -135.037 539.905 
19462900 -3000.22 -8441.33 2137 -278.79 -116.059 301.983 
36171 2
19465800 -3778.33 -8615.89 2015.44 320.147 -26.3727 321.231 
19462900 -3078 -8252.78 2142.78 -151.319 366.84 396.823 
36171.5 2
19465800 -3694.44 -8668.22 1999.33 169.131 -105.511 199.343 
19462900 -3144 -8155.33 2146.67 -133.065 196.461 237.282 
36172 2
19465800 -3646.33 -8725.56 1994.78 94.5208 -112.639 147.043 
19462900 -3302.67 -8075.22 2152 -311.722 157.389 349.202 
36172.5 2
19465800 -3571.56 -8718 1992 150.156 15.1718 150.921 
19462900 -3334.67 -8013.33 2155.44 -64.257 124.275 139.904 
36173 2
19465800 -3443.38 -8783.5 1992 266.488 -136.175 299.264 
19462900 -3350.25 -7979.12 2160.25 -32.3978 71.1192 78.1509 
36173.5 2
19465800 -3296.11 -8811.44 1992 303.637 -57.6174 309.055 
19462900 -3451.33 -7909.44 2159.67 -208.419 143.671 253.14 
36174 2
19465800 -3139 -8714.89 1992 300.404 184.619 352.599 
19462900 -3595.78 -7929.11 2155 -276.184 -37.6036 278.733 
36174.5 2
19465800 -3063.33 -8463.56 2003.56 145.793 484.265 505.735 
19462900 -3720.22 -7937.89 2154 -239.777 -16.9129 240.373 
36175 2
19465800 -2934.22 -8094.11 2111.11 264.572 757.058 801.957 
19462900 -3701.56 -8114.78 2154 38.2514 -362.477 364.49 
36175.5 2
19465800 -2853.75 -8025.12 2130.25 170.492 146.157 224.565 
19462900 -3756.25 -8325.12 2154 -115.878 -445.651 460.47 
36176 2
19465800 -2814.22 -7862.78 2133 79.5328 326.654 336.197 
19462900 -3898.33 -8513 2153.56 -285.882 -378.018 473.947 
36176.5 2
19465800 -2909.22 -7677.89 2132.22 -180.608 351.5 395.185 
19462900 -4035.22 -8553.78 2146.44 -260.245 -77.5243 271.546 
36177 2
19465800 -3013.88 -7537.75 2128.5 -219.398 293.792 366.673 
19462900 -4014.62 -8494 2130.38 43.1808 125.32 132.551 
36177.5 2
19465800 -2980.3 -7445 2128.6 65.5762 181.152 192.656 
19462900 -4007.3 -8602.8 2124.5 14.3066 -212.5 212.981 
36178 2
19465800 -2937.56 -7496.89 2124.67 82.6778 -100.365 130.034 
19462900 -3992.56 -8632 2123 28.5192 -56.4797 63.2717 
36178.5 2
19465800 -2951.44 -7671.33 2128.44 -27.5573 -346.12 347.215 
19462900 -3948.44 -8607 2113.33 87.522 49.6032 100.601 
36179 2
19465800 -3058.56 -7638 2127.44 -213.369 66.4011 223.462 
19462900 -3918.56 -8704.22 2105 59.5396 -193.67 202.615 
36179.5 2
19465800 -3079.56 -7577.11 2128.56 -41.502 120.334 127.29 
19462900 -3928.33 -8797.11 2105 -19.3237 -183.575 184.589 
36180 2
19465800 -3244.5 -7682.12 2130 -333.896 -212.579 395.823 
19462900 -3878.75 -8877.12 2105 100.371 -161.971 190.549 
36180.5 2
19465800 -3514.22 -7926.67 2130.33 -566.643 -513.743 764.864 
19462900 -3853.56 -8869.67 2105 52.9295 15.6688 55.2 
36181 2
19465800 -3706.89 -8074.22 2133.11 -393.197 -301.134 495.263 
19462900 -3912 -8897.11 2105 -119.274 -56.0091 131.77 
36181.5 2
19465800 -4049.11 -8256.44 2129 -691.358 -368.126 783.258 
19462900 -3925.78 -8814.22 2104.67 -27.8339 167.452 169.75 
36182 2
19465800 -4348.8 -8379.2 2108.3 -573.019 -234.714 619.226 
19462900 -3813.3 -8744.7 2101 215.063 132.93 252.829 
36182.5 2
19465800 -4340 -8499.12 2100.88 17.2888 -235.609 236.243 
19462900 -3825.62 -8643.88 2092.12 -24.2141 198.084 199.559 
36183 2
19465800 -4443.2 -8330.3 2073.4 -210.183 343.839 402.992 
19462900 -3793.2 -8513.9 2081.8 66.0387 264.715 272.828 
36183.5 2
19465800 -4323 -8214.22 2047.67 228.517 220.68 317.679 
19462900 -3690.67 -8406.89 2071.33 194.93 203.443 281.757 
36184 2
19465800 -4105.12 -8107.25 2040.5 467.543 229.554 520.856 
19462900 -3543.12 -8300.5 2068 316.613 228.302 390.341 
36184.5 2
19465800 -4002.44 -8055.56 2039.11 210.411 105.931 235.572 
19462900 -3475.67 -8195.56 2087.89 138.234 215.05 255.647 
36185 2
19465800 -3923.33 -8061.56 2039.22 155.12 -11.7647 155.565 
19462900 -3411.11 -8146.78 2113.22 126.58 95.6427 158.65 
36185.5 2
19465800 -3927.33 -7986.11 2023.44 -7.85855 148.221 148.429 
19462900 -3435.89 -8129.78 2101.44 -48.6793 33.3988 59.0352 
36186 2
19465800 -3907.67 -7893.89 2011 39.3333 184.444 188.592 
19462900 -3441.67 -8113.56 2147 -11.5556 32.4444 34.4409 
36186.5 2
19465800 -3960.33 -7874.67 1983.56 -104.29 38.0638 111.02 
19462900 -3425.78 -8027.44 2145.67 31.4631 170.517 173.395 
36187 2
19465800 -4046.11 -7939.44 1964.56 -176.861 -133.562 221.628 
19462900 -3450.67 -7932.78 2147.11 -51.3173 195.189 201.822 
36187.5 2
19465800 -3996 -7913.89 1954.89 101.235 51.6274 113.639 
19462900 -3439.44 -7961.22 2151 22.6712 -57.4635 61.7741 
36188 2
19465800 -4046.56 -7948.78 1927 -99.7151 -68.8144 121.155 
19462900 -3490.78 -8007.78 2149.44 -101.249 -91.8256 136.687 
36188.5 2
19465800 -4191.44 -8047.56 1910.33 -289.778 -197.556 350.713 
19462900 -3597.33 -8054.11 2149.67 -213.111 -92.6667 232.386 
36189 2
19465800 -4199.8 -8108.3 1887.7 -16.4479 -119.576 120.702 
19462900 -3741.3 -8220.9 2150 -283.399 -328.325 433.719 
36189.5 2
19465800 -4210.22 -8134.78 1842.56 -19.8519 -50.4339 54.2003 
19462900 -3704.67 -8339.89 2150 69.7778 -226.646 237.144 
36190 2
19465800 -4183.89 -8165.56 1802.89 52.9846 -61.9271 81.5005 
19462900 -3643.22 -8421.22 2144.33 123.631 -163.649 205.098 
36190.5 2
19465800 -4148.89 -8192.33 1757.44 70.9939 -54.316 89.3888 
19462900 -3748 -8509.33 2141.56 -212.531 -178.724 277.69 
36191 2
19465800 -4156.11 -8210.67 1680 -15.3013 -38.8418 41.7471 
19462900 -3795.33 -8525.11 2125.33 -100.282 -33.4275 105.707 
36191.5 2
19465800 -4189.8 -8261.8 1644.2 -65.6703 -99.6751 119.364 
19462900 -3837.2 -8572.4 2118.6 -81.6114 -92.1811 123.117 
36192 2
19465800 -4174.44 -8255.33 1612.56 30.8344 12.9853 33.4571 
19462900 -3874.11 -8663.22 2117 -74.1187 -182.374 196.86 
36192.5 2
19465800 -4173.7 -8290.6 1650.9 1.52238 -72.12 72.136 
19462900 -3841.1 -8694.6 2115.8 67.5074 -64.1672 93.138 
36193 2
19465800 -4218.7 -8386.8 1670.5 -85.0662 -181.853 200.765 
19462900 -3898.4 -8787.8 2115.8 -108.318 -176.181 206.815 
36193.5 2
19465800 -4138.33 -8343.56 1665.89 163.347 87.8952 185.493 
19462900 -3973.89 -8775.33 2116 -153.433 25.3388 155.511 
36194 2
19465800 -4007.6 -8323.7 1682.7 261.991 39.7907 264.995 
19462900 -3945.7 -8786.2 2116 56.4908 -21.7769 60.5429 
36194.5 2
19465800 -3793.22 -8317.56 1741 433.086 12.413 433.264 
19462900 -3902.22 -8766.89 2116 87.8339 39.0123 96.108 
36195 2
19465800 -3598.18 -8286.82 1895.73 380.938 60.0339 385.64 
19462900 -3994.36 -8557.73 2115.64 -179.964 408.519 446.402 
36195.5 2
19465800 -3433.45 -8273.27 2058.55 339.644 27.9288 340.79 
19462900 -4000.09 -8343.27 2109.18 -11.8088 442.174 442.332 
36196 2
19465800 -3401.67 -8275.08 2130.83 64.7411 -3.68759 64.846 
19462900 -3899.58 -8173.25 2112.33 204.7 346.278 402.257 
36196.5 2
19465800 -3451 -8298.6 2137.6 -99.2622 -47.3172 109.963 
19462900 -3751 -7955.9 2113 298.96 437.324 529.745 
36197 2
19465800 -3762.64 -8473.27 2129.64 -603.946 -338.513 692.346 
19462900 -3473 -7903.27 2126.64 538.76 101.991 548.328 
36197.5 2
19465800 -3913.5 -8459 2127.3 -295.232 27.931 296.55 
19462900 -3391.8 -8019.8 2141.6 158.904 -228.038 277.942 
36198 2
19465800 -4054.89 -8383.56 2125.11 -282.778 150.889 320.516 
19462900 -3137.78 -8146.89 2148.56 508.044 -254.178 568.081 
36198.5 2
19465800 -4073 -8338.33 2124.56 -37.8894 94.6072 101.912 
19462900 -2939.89 -8293.78 2147.33 413.993 -307.299 515.58 
36199 2
19465800 -4062 -8191.8 2123.9 22.3124 297.228 298.064 
19462900 -2860.5 -8302.9 2157.6 161.032 -18.5035 162.092 
36199.5 2
19465800 -3984.8 -8069.3 2111.8 148.748 236.031 278.992 
19462900 -2895.5 -8395.1 2162 -67.4374 -177.649 190.019 
36200 2
19465800 -3909.11 -8055.78 2092.89 147.542 26.3591 149.878 
19462900 -2828.44 -8246.89 2162 130.713 288.911 317.104 
36200.5 2
19465800 -3817.11 -8021.11 2097.22 187.755 70.7483 200.642 
19462900 -2839.11 -8196.44 2159.33 -21.7687 102.948 105.224 
36201 2
19465800 -3824.22 -7963.78 2095.67 -14.5719 117.486 118.387 
19462900 -2919.56 -8096.33 2147.67 -164.845 205.146 263.17 
36201.5 2
19465800 -3874.89 -8057.22 2095.33 -102.981 -189.928 216.05 
19462900 -2935.22 -8016.22 2136.78 -31.8428 162.827 165.912 
36202 2
19465800 -4153.11 -8260.22 2059.67 -568.962 -415.133 704.31 
19462900 -2959 -7994.22 2144.89 -48.6253 44.9898 66.2458 
36202.5 2
19465800 -4169.67 -8466.67 2035.44 -31.3552 -390.993 392.248 
19462900 -2971.11 -7857.67 2141.33 -22.9377 258.628 259.643 
36203 2
19465800 -3856.11 -8719.78 2019.33 624.613 -504.205 802.723 
19462900 -2968.78 -7763.44 2132.44 4.64807 187.694 187.751 
36203.5 2
19465800 -3655.22 -8771.56 2011.56 402.583 -103.763 415.74 
19462900 -2948.44 -7713.11 2128.89 40.7482 100.868 108.788 
36204 2
19465800 -3459.33 -8806.56 2010.78 385.608 -68.8976 391.715 
19462900 -2899 -7741.22 2134.67 97.3316 -55.3368 111.963 
36204.5 2
19465800 -3284.33 -8770.67 2012 352.823 72.3566 360.166 
19462900 -2850.89 -7745.78 2150.78 96.9982 -9.18459 97.4321 
36205 2
19465800 -3128.7 -8474.9 2018.2 309.41 588.005 664.443 
19462900 -2857.2 -7584.2 2143.6 -12.5469 321.228 321.473 
36205.5 2
19465800 -2886.89 -8149.11 2070.44 476.006 641.317 798.667 
19462900 -2756.78 -7416.11 2136.22 197.682 330.884 385.437 
36206 2
19465800 -2863.89 -7800.11 2119.33 48.9362 742.553 744.164 
19462900 -2466.89 -7214.78 2132.44 616.785 428.369 750.948 
36206.5 2
19465800 -2658.8 -7629.7 2127.7 420.264 349.203 546.411 
19462900 -2171.6 -7065.3 2143 605.1 306.307 678.211 
36207 2
19465800 -2468.7 -7419.3 2114.9 361.407 400 539.087 
19462900 -2058.2 -6978.2 2140.9 215.589 165.589 271.843 
36207.5 2
19465800 -2418.33 -7248.78 2120.11 98.1806 332.402 346.599 
19462900 -1947.33 -6986.22 2144.33 216.114 -15.6379 216.679 
36208 2
19465800 -2405.11 -7212 2130.33 28.0727 78.0845 82.9774 
19462900 -1780 -6934.78 2143 355.272 109.224 371.683 
36208.5 2
19465800 -2364.78 -7240.22 2136.78 79.085 -55.3377 96.523 
19462900 -1674.44 -6912.56 2141.78 206.972 43.573 211.509 
36209 2
19465800 -2304.3 -7366.6 2138.7 120.714 -252.251 279.647 
19462900 -1642.1 -6890.1 2141 64.5598 44.8215 78.5934 
36209.5 2
19465800 -2215.67 -7577.78 2135.33 175.512 -418.174 453.513 
19462900 -1660.56 -6849.33 2141 -36.5457 80.7261 88.6131 
36210 2
19465800 -2266.56 -7743.33 2128.78 -104.067 -338.559 354.193 
19462900 -1956.89 -6751.78 2136 -605.999 199.5 637.993 
36210.5 2
19465800 -2374.56 -7877 2112 -216 -267.333 343.69 
19462900 -2030.56 -6448.67 2138.22 -147.333 606.222 623.869 
36211 2
19465800 -2513 -8022.44 2107.22 -280.252 -294.422 406.479 
19462900 -2417.89 -6422.33 2136 -784.076 53.3063 785.886 
36211.5 2
19465800 -2963.33 -8252 2121.56 -913.455 -465.63 1025.29 
19462900 -2557.89 -6369 2135 -283.976 108.181 303.884 
36212 2
19465800 -3353.5 -8428.7 2139.4 -762.044 -345.117 836.551 
19462900 -2693.2 -6593.1 2134 -264.28 -437.695 511.293 
36212.5 2
19465800 -3464.22 -8669.22 2140 -217.957 -473.469 521.228 
19462900 -2550.56 -7019 2133.56 280.796 -838.386 884.159 
36213 2
19465800 -3509.78 -8825.44 2140 -92.5926 -317.525 330.75 
19462900 -2351.89 -7455.44 2130.89 403.794 -887.082 974.661 
36213.5 2
19465800 -3537.44 -8900.56 2140 -54.7855 -148.735 158.504 
19462900 -2186.22 -7381.56 2148.67 328.053 146.315 359.203 
36214 2
19465800 -3724.8 -8898.5 2139.9 -367.364 4.0305 367.386 
19462900 -2151.5 -7408 2158.7 68.0828 -51.8519 85.5797 
36214.5 2
19465800 -3868.62 -8826 2139 -286.504 144.422 320.846 
19462900 -2149.38 -7491.88 2155.75 4.23307 -167.082 167.135 
36215 2
19465800 -3963.6 -8615.8 2133.4 -191.482 423.79 465.041 
19462900 -2285.2 -7616.7 2153.5 -273.841 -251.663 371.918 
36215.5 2
19465800 -4021.89 -8423.22 2125.89 -116.113 383.621 400.808 
19462900 -2262.89 -7638.44 2150.11 44.4444 -43.3156 62.0609 
36216 2
19465800 -4035.38 -8386.12 2125 -27.8639 76.6472 81.5548 
19462900 -2297.38 -7758.38 2149 -71.2523 -247.79 257.831 
36216.5 2
19465800 -4129.89 -8352.56 2122.67 -194.473 69.0729 206.375 
19462900 -2445.22 -7519.89 2139.22 -304.212 490.712 577.359 
36217 2
19465800 -4155.9 -8241.3 2119.3 -49.4508 211.512 217.216 
19462900 -2532.5 -7324.9 2125.5 -165.927 370.701 406.142 
36217.5 2
19465800 -4263.89 -8223.78 2104.11 -214.264 34.7663 217.066 
19462900 -2509 -7115 2126.33 46.627 416.468 419.07 
36218 2
19465800 -4088.2 -8024.4 2110.6 368.321 417.983 557.108 
19462900 -2423.1 -6933.6 2140 180.084 380.294 420.777 
36218.5 2
19465800 -4063.7 -8132.9 2107.1 46.4015 -205.492 210.666 
19462900 -2199.6 -6806.8 2137.2 423.295 240.152 486.674 
36219 2
19465800 -4136.22 -8225.33 2077.11 -146.214 -186.358 236.871 
19462900 -2062.44 -6697.56 2115.33 276.523 220.251 353.519 
36219.5 2
19465800 -4217.89 -8374.22 2039.22 -167.693 -305.727 348.697 
19462900 -1792.33 -6498.44 2100.78 554.643 408.852 689.049 
36220 2
19465800 -4265.89 -8494.78 2024.56 -99.1736 -249.082 268.099 
19462900 -1760.33 -6391.89 2100 66.1157 220.156 229.87 
36220.5 2
19465800 -4238.78 -8599.11 2014.11 53.7919 -207.011 213.885 
19462900 -1687.11 -6758.67 2100 145.282 -727.734 742.094 
36221 2
19465800 -4164.22 -8719.33 2012.78 143.652 -231.642 272.569 
19462900 -1723.22 -6671.22 2100 -69.5782 168.486 182.288 
36221.5 2
19465800 -3730.22 -8657.11 2011.89 868 124.444 876.875 
19462900 -1989.33 -6217.22 2100 -532.222 908 1052.48 
36222 2
19465800 -3478.33 -8519.78 2006.33 510.931 278.567 581.936 
19462900 -2019.56 -6194.11 2100 -61.3027 46.8785 77.1726 
36222.5 2
19465800 -3309.56 -8447.33 2036.67 340.965 146.352 371.048 
19462900 -2142.89 -6373.22 2099.33 -249.158 -361.841 439.327 
36223 2
19465800 -3211.1 -8331.4 2109.8 195.348 230.026 301.783 
19462900 -2242.4 -6431.5 2098 -197.443 -115.631 228.81 
36223.5 2
19465800 -3124.11 -8200.22 2115.78 170.566 257.211 308.627 
19462900 -2262 -6262.67 2098 -38.4314 331.046 333.269 
36224 2
19465800 -3051.7 -8110.6 2129.1 147.477 182.53 234.663 
19462900 -2045.9 -6180 2098 440.122 168.364 471.226 
36224.5 2
19465800 -2988.22 -8019.22 2140.78 124.223 178.821 217.735 
19462900 -1866.67 -6321.56 2097 350.75 -277.017 446.95 
36225 2
19465800 -2843.78 -7705.44 2134.11 300.926 653.704 719.642 
19462900 -1765.78 -6264.89 2095.56 210.185 118.056 241.07 
36225.5 2
19465800 -2633.44 -7558.33 2125.78 422.356 295.404 515.411 
19462900 -1773 -6206.33 2096 -14.5025 117.581 118.472 
36226 2
19465800 -2434.44 -7439 2119.11 388.672 233.073 453.198 
19462900 -1739.44 -6150.11 2096 65.5382 109.809 127.88 
36226.5 2
19465800 -2362.22 -7345.89 2125.11 148.605 191.587 242.464 
19462900 -1676.89 -6191.33 2096 128.715 -84.8194 154.149 
36227 2
19465800 -2312.33 -7266 2137.78 100.99 161.718 190.661 
19462900 -1614.22 -6417.89 2096 126.856 -458.614 475.836 
36227.5 2
19465800 -2441.2 -7124.3 2144.6 -246.399 270.937 366.223 
19462900 -1618.1 -6644.9 2096 -7.41449 -434.056 434.119 
36228 2
19465800 -2555.67 -7030.44 2146 -222.698 182.598 287.987 
19462900 -1596.22 -6938.33 2096 42.5638 -570.882 572.467 
36228.5 2
19465800 -2550 -6942.33 2145.33 11.0461 171.757 172.111 
19462900 -1566 -7142.56 2096 58.9127 -398.094 402.43 
36229 2
19465800 -2438.44 -6802.33 2145 229.067 287.474 367.577 
19462900 -1612.11 -7300.67 2096 -94.684 -324.663 338.188 
36229.5 2
19465800 -2411.44 -6740.67 2144.78 54.878 125.339 136.826 
19462900 -1893.33 -7550.89 2096.44 -571.59 -508.582 765.095 
36230 2
19465800 -2295.22 -6676.44 2145 236.224 130.533 269.89 
19462900 -2128.78 -7612.11 2101.11 -478.546 -124.435 494.459 
36230.5 2
19465800 -2143.22 -6712.22 2145 305.221 -71.8429 313.562 
19462900 -2363.67 -7565.89 2108.78 -471.664 92.8157 480.71 
36231 2
19465800 -1951.22 -6821.33 2145 377.21 -214.364 433.866 
19462900 -2614.44 -7533.11 2103.67 -492.687 64.3964 496.878 
36231.5 2
19465800 -1792.33 -7002.22 2145 324.926 -369.916 492.356 
19462900 -2740.89 -7499.22 2105 -258.578 69.3024 267.704 
36232 2
19465800 -1688.3 -7049.3 2145 205.194 -92.8556 225.226 
19462900 -2831.3 -7426.6 2103.9 -178.326 143.239 228.73 
36232.5 2
19465800 -1651.56 -6826.89 2145 70.6624 427.714 433.511 
19462900 -2785.56 -7484 2100.11 87.9701 -110.385 141.151 
36233 2
19465800 -1717.12 -6509.38 2145 -139.213 674.127 688.351 
19462900 -2460.38 -7583.38 2100.25 690.405 -210.987 721.924 
36233.5 2
19465800 -1808.44 -6330.44 2145 -183.005 358.578 402.578 
19462900 -2216.67 -7575.67 2098.44 488.393 15.4476 488.638 
36234 2
19465800 -1886.67 -6394.67 2145 -153.678 -126.173 198.838 
19462900 -2018 -7551.33 2096.22 390.308 47.8062 393.225 
36234.5 2
19465800 -1957.67 -6235.89 2145 -141.717 316.922 347.164 
19462900 -2003.44 -7525.78 2095.56 29.053 51.0091 58.7027 
36235 2
19465800 -1947 -6211 2145 21.419 49.9777 54.3741 
19462900 -2070 -7503.67 2108 -133.646 44.3998 140.828 
36235.5 2
19465800 -1860.89 -6396.89 2144.56 169.177 -365.204 402.486 
19462900 -2263.11 -7323 2130.44 -379.393 354.944 519.543 
36236 2
19465800 -1985.88 -6287.12 2142.5 -245.552 215.646 326.801 
19462900 -2396.75 -7208.25 2130.12 -262.552 225.442 346.06 
36236.5 2
19465800 -1879.56 -6310 2140.11 227.178 -48.8782 232.377 
19462900 -2433.33 -7110.22 2137.44 -78.1695 209.461 223.572 
36237 2
19465800 -1741.44 -6406.11 2140.22 277.89 -193.383 338.555 
19462900 -2467.67 -7004 2136.44 -69.0812 213.727 224.614 
36237.5 2
19465800 -1948.33 -6421.33 2140.78 -406.461 -29.9061 407.56 
19462900 -2565.33 -6798.11 2139 -191.88 404.497 447.7 
36238 2
19465800 -1946.44 -6844 2141 3.62551 -811.26 811.268 
19462900 -2475.22 -6767.11 2140 172.958 59.501 182.907 
36238.5 2
19465800 -2040.44 -7052.67 2134.56 -189.516 -420.699 461.415 
19462900 -2653.33 -6551.33 2140 -359.095 435.036 564.097 
36239 2
19465800 -2122.12 -7178 2134.12 -165.681 -254.226 303.448 
19462900 -2526 -6490.88 2140 258.283 122.634 285.918 
36239.5 2
19465800 -2119.3 -7274.2 2138.8 5.6163 -191.252 191.335 
19462900 -2209.2 -6629.3 2140 629.821 -275.199 687.32 
36240 2
19465800 -2063.5 -7373.75 2145 114.344 -203.996 233.857 
19462900 -1965.38 -6834.25 2140 499.641 -419.98 652.705 
36240.5 2
19465800 -2154.89 -7569.11 2145.78 -186.128 -397.884 439.267 
19462900 -1805 -7014.78 2140 326.629 -367.674 491.803 
36241 2
19465800 -2339.5 -7645.7 2140.9 -355.705 -147.57 385.102 
19462900 -1765 -7201.1 2140.3 77.0713 -359.002 367.182 
36241.5 2
19465800 -2513.22 -7493.22 2123.33 -339.965 298.391 452.342 
19462900 -1863.67 -7317.11 2140.67 -193.085 -227.028 298.033 
36242 2
19465800 -2529.33 -7387.33 2110 -32.6136 214.35 216.817 
19462900 -1917.56 -7408.44 2140.11 -109.087 -184.885 214.668 
36242.5 2
19465800 -2668 -7286.3 2110.6 -272.966 198.885 337.736 
19462900 -2107 -7474.6 2142.6 -372.922 -130.227 395.006 
36243 2
19465800 -2711.33 -7135.11 2108.33 -85.3018 297.616 309.599 
19462900 -2274.44 -7461.44 2142.56 -329.615 25.8968 330.631 
36243.5 2
19465800 -2761.22 -7216.67 2107.33 -101.607 -166.101 194.714 
19462900 -2246.56 -7258.89 2143.44 56.8002 412.537 416.429 
36244 2
19465800 -2767.56 -7234.89 2108.67 -12.5911 -36.2271 38.3528 
19462900 -2263.56 -7049.67 2141.33 -33.7972 415.949 417.32 
36244.5 2
19465800 -2602 -7524.44 2106.56 326.54 -571.115 657.876 
19462900 -2325.56 -6870.22 2142.78 -122.288 353.934 374.464 
36245 2
19465800 -2612.22 -7730.56 2112.11 -21.3408 -430.295 430.823 
19462900 -2399.22 -6850.78 2143.67 -153.793 40.5938 159.06 
36245.5 2
19465800 -2709.44 -7896.89 2129.56 -205.11 -350.914 406.462 
19462900 -2394.67 -6786.11 2144.22 9.61088 136.428 136.766 
36246 2
19465800 -2838.7 -7982.8 2133.9 -250.495 -166.494 300.779 
19462900 -2287.1 -6779.4 2144 208.463 13.006 208.868 
36246.5 2
19465800 -2898.22 -8059.67 2131 -116.94 -151.015 190.998 
19462900 -2232.78 -6844 2144.56 106.723 -126.916 165.824 
36247 2
19465800 -2960.56 -8142.67 2132.44 -122.462 -163.065 203.929 
19462900 -2237.22 -6886.11 2145.67 -8.73172 -82.733 83.1925 
36247.5 2
19465800 -3047.44 -8290 2138.44 -176.245 -298.851 346.95 
19462900 -2080.11 -6669.33 2140.11 318.684 439.712 543.052 
36248 2
19465800 -3175.56 -8500.56 2145.22 -247.319 -406.478 475.805 
19462900 -1831.22 -6455.22 2128.11 480.48 413.342 633.808 
36248.5 2
19465800 -3267.5 -8600.5 2147 -189.186 -205.647 279.432 
19462900 -1833.12 -6276.75 2128 -3.91518 367.227 367.248 
36249 2
19465800 -3444.2 -8626.4 2146.9 -359.878 -52.7495 363.723 
19462900 -1702.2 -6310.8 2128 266.65 -69.3483 275.52 
36249.5 2
19465800 -3581.56 -8604 2142 -263.133 42.9119 266.609 
19462900 -1725.78 -6336.11 2128 -45.1682 -48.4887 66.267 
36250 2
19465800 -3692.88 -8560 2137.75 -232.4 91.858 249.895 
19462900 -1862.25 -6252 2128 -284.911 175.597 334.677 
36250.5 2
19465800 -3739.44 -8444.67 2133.67 -96.0195 237.801 256.454 
19462900 -1991.78 -6173.78 2128 -267.068 161.283 311.989 
36251 1
19465800 -3836.5 -8531.2 2133.7 -184.868 -164.825 247.676 
36251.5 1
19465800 -3891.11 -8587.22 2134 -107.714 -110.497 154.312 
36252 1
19465800 -3964.67 -8622.67 2127 -151.038 -72.7812 167.659 
36252.5 1
19465800 -3991.22 -8748.56 2125.89 -55.5556 -263.366 269.162 
36253 1
19465800 -3955.78 -8856.11 2125 72.1883 -219.054 230.642 
36253.5 1
19465800 -3972.8 -8909.4 2125 -33.3769 -104.488 109.689 
36254 1
19465800 -3923.22 -8651.44 2125 94.2543 490.41 499.385 
36254.5 1
19465800 -3906.11 -8571.89 2125 33.5512 155.991 159.559 
36255 1
19465800 -3948.27 -8503.09 2122.55 -85.175 138.986 163.009 
36255.5 1
19465800 -3916.7 -8442.2 2120.9 64.5659 124.521 140.265 
36256 1
19465800 -3918.3 -8369 2120.6 -3.18725 145.817 145.852 
36256.5 1
19465800 -3826.44 -8333.89 2118.33 178.707 68.3096 191.318 
36257 1
19465800 -3762.2 -8330.1 2117.3 132.736 7.82828 132.967 
36257.5 1
19465800 -3694 -8358.44 2117.11 135.586 -56.3508 146.83 
36258 1
19465800 -3576 -8366.33 2114.33 240.326 -16.067 240.862 
36258.5 1
19465800 -3492.9 -8388.6 2109.3 162.622 -43.5747 168.359 
36259 1
19465800 -3357.22 -8317.67 2116.67 271.356 141.867 306.203 
36259.5 1
19465800 -3294.6 -8269.4 2131.2 128.588 99.1102 162.35 
36260 1
19465800 -3198.11 -8199 2144.67 185.199 135.125 229.254 
36260.5 1
19465800 -3037 -8099.56 2148.44 323.516 199.688 380.181 
36261 1
19465800 -2849.1 -7910.4 2142.8 372.817 375.309 529.008 
36261.5 1
19465800 -2896.33 -7750.78 2138.78 -95.0369 321.171 334.937 
36262 1
19465800 -2965.22 -7604.56 2134.78 -141.747 300.869 332.587 
36262.5 1
19465800 -2983.67 -7559.11 2128.67 -37.3369 91.9928 99.281 
36263 1
19465800 -3118.22 -7679.22 2125.78 -267.506 -238.789 358.58 
36263.5 1
19465800 -3287.33 -7855.33 2129.89 -347.965 -362.369 502.385 
36264 1
19465800 -3231.56 -8261.78 2143.78 113.14 -824.431 832.158 
36264.5 1
19465800 -3308.7 -8597.7 2143.7 -145.281 -632.622 649.089 
36265 1
19465800 -3486.89 -8749.78 2144 -348.025 -297.027 457.544 
36265.5 1
19465800 -3600.2 -8757.7 2142.7 -227.076 -15.8762 227.631 
36266 1
19465800 -3657.78 -8754.89 2142 -115.386 5.63349 115.524 
36266.5 1
19465800 -3665.62 -8709.75 2142 -16.3144 93.8438 95.2514 
36267 1
19465800 -3651.78 -8609.67 2141.56 28.2021 203.836 205.777 
36267.5 1
19465800 -3652.89 -8564.67 2136.67 -2.17014 87.8906 87.9174 
36268 1
19465800 -3820.22 -8588.89 2131.22 -331.353 -47.9648 334.807 
36268.5 1
19465800 -3920.56 -8531 2130.89 -204.345 117.9 235.918 
36269 1
19465800 -3907.89 -8316.56 2131 25.7453 435.863 436.622 
36269.5 1
19465800 -3814.56 -8153.78 2127.78 186.294 324.906 374.525 
36270 1
19465800 -3505.56 -7922.56 2127.11 626.775 469.011 782.827 
36270.5 1
19465800 -3282.22 -7908.33 2137.11 443.122 28.2187 444.019 
36271 1
19465800 -3262.1 -7813.2 2139.4 39.2246 185.445 189.548 
36271.5 1
19465800 -3256.44 -7643.11 2138.67 11.177 336.144 336.33 
36272 1
19465800 -3289.33 -7641.22 2139.78 -65.7778 3.77778 65.8862 
36272.5 1
19465800 -3341.33 -7835.44 2140.44 -101.365 -378.601 391.935 
36273 1
19465800 -3367.33 -8219.89 2143.67 -50.9804 -753.813 755.535 
36273.5 1
19465800 -3402.12 -8493.38 2147 -73.7112 -579.42 584.09 
36274 1
19465800 -3408.8 -8648.7 2148.6 -13.2704 -308.797 309.082 
36274.5 1
19465800 -3398.56 -8716 2148.44 19.8536 -130.426 131.929 
36275 1
19465800 -3455 -8683.75 2144.62 -115.902 66.2218 133.487 
36275.5 1
19465800 -3455.78 -8641.11 2136.11 -1.63399 89.5775 89.5924 
36276 1
19465800 -3496.44 -8296 2139.33 -82.3212 698.605 703.439 
36276.5 1
19465800 -3577.67 -8084.22 2140.11 -163.754 426.971 457.296 
36277 1
19465800 -3603.8 -8019.5 2135.9 -50.9422 126.164 136.061 
36277.5 1
19465800 -3561.78 -7967 2134.78 84.382 105.422 135.034 
36278 1
19465800 -3503.56 -8098.78 2135.44 119.308 -270.036 295.219 
36278.5 1
19465800 -3416.5 -8478.8 2137.7 166.137 -725.233 744.019 
36279 1
19465800 -3420.33 -8621.22 2133.33 -7.40026 -274.946 275.046 
36279.5 1
19465800 -3510.33 -8718.78 2127.67 -183.673 -199.093 270.876 
36280 1
19465800 -3636.5 -8803 2127 -253.856 -169.461 305.222 
36280.5 1
19465800 -3633.9 -8857.8 2127 5.22088 -110.04 110.164 
36281 1
19465800 -3627.78 -8895.56 2127 11.9575 -73.7413 74.7045 
36281.5 1
19465800 -3583.2 -8734.5 2127 88.9776 321.468 333.555 
36282 1
19465800 -3544.22 -8598.33 2125.33 75.685 264.401 275.02 
36282.5 1
19465800 -3516.5 -8490.75 2120.88 58.3626 226.491 233.89 
36283 1
19465800 -3355.4 -8302.6 2126.8 330.801 386.345 508.617 
36283.5 1
19465800 -3238.62 -8088.5 2146 230.781 423.123 481.967 
36284 1
19465800 -3139.22 -8035.11 2144.33 201.628 108.294 228.87 
36284.5 1
19465800 -3134.89 -7962 2151.33 8.64937 145.93 146.186 
36285 1
19465800 -3266.33 -7854.56 2149.11 -256.727 209.852 331.583 
36285.5 1
19465800 -3178 -7753.11 2145.11 171.521 196.98 261.19 
36286 1
19465800 -3139.78 -7770 2135.22 80.6376 -35.6306 88.1587 
36286.5 1
19465800 -3114.78 -7807.89 2125.89 51.7598 -78.4449 93.9824 
36287 1
19465800 -3183.3 -7774.5 2137 -130.519 63.5979 145.189 
36287.5 1
19465800 -3207.11 -7794.44 2140.11 -46.5971 -39.0302 60.7836 
36288 1
19465800 -3231.89 -8056.89 2140.22 -51.0882 -541.123 543.529 
36288.5 1
19465800 -3305.11 -8276.67 2143.22 -153.506 -460.75 485.649 
36289 1
19465800 -3338.4 -8467.5 2148.7 -63.7718 -365.581 371.102 
36289.5 1
19465800 -3518 -8625.11 2142.89 -338.868 -297.379 450.85 
36290 1
19465800 -3609.62 -8586.62 2137.62 -192.489 80.8532 208.781 
36290.5 1
19465800 -3657.22 -8319.56 2134.44 -95.3852 535.209 543.643 
36291 1
19465800 -3688.89 -8525 2134.22 -62.2135 -403.624 408.39 
36291.5 1
19465800 -3785.11 -8616.11 2130.11 -187.934 -177.951 258.816 
36292 1
19465800 -3730 -8655 2123.5 113.397 -80.0183 138.787 
36292.5 1
19465800 -3403.33 -8627.89 2120.78 681.976 56.5994 684.321 
36293 1
19465800 -3068.89 -8555.78 2120.78 651.938 140.567 666.921 
36293.5 1
19465800 -3112.67 -8535.78 2121.78 -87.5556 40 96.2599 
36294 1
19465800 -3165.3 -8437 2133.1 -103.609 194.444 220.326 
36294.5 1
19465800 -3115.11 -8420.78 2138.33 99.7791 32.2509 104.862 
36295 1
19465800 -3081.9 -8450.3 2138.3 66.4222 -59.0444 88.8716 
36295.5 1
19465800 -3390.78 -8390 2140.33 -612.853 119.643 624.422 
36296 1
19465800 -3619.22 -8269.44 2141.67 -473.951 250.115 535.899 
36296.5 1
19465800 -3687.56 -8215.11 2139.22 -137.492 109.323 175.657 
36297 1
19465800 -3594.7 -8437.2 2120.5 177.544 -424.644 460.266 
36297.5 1
19465800 -3449.75 -8670.75 2112 293.421 -472.773 556.427 
36298 1
19465800 -3448.1 -8663.3 2111 3.29341 14.8703 15.2306 
36298.5 1
19465800 -3360.75 -8657 2111 175.755 12.6761 176.211 
36299 1
19465800 -3331 -8628.11 2111.11 63.8412 61.9933 88.988 
36299.5 1
19465800 -3337.89 -8575.89 2106.89 -13.7778 104.444 105.349 
36300 1
19465800 -3430.67 -8648.67 2094.67 -185.556 -145.556 235.833 
36300.5 1
19465800 -3469.78 -8629.56 2078.33 -77.7557 37.9943 86.542 
36301 1
19465800 -3519.4 -8713.2 2076.7 -94.5185 -159.323 185.25 
36301.5 1
19465800 -3390.33 -8675.78 2078.78 258.133 74.8444 268.765 
36302 1
19465800 -3228 -8572.67 2089.22 338.194 214.815 400.651 
36302.5 1
19465800 -3281.11 -8492.22 2099.33 -107.295 162.514 194.738 
36303 1
19465800 -3703 -8270.3 2113.5 -800.548 421.105 904.548 
36303.5 1
19465800 -3798.44 -8201.67 2109 -185.69 133.528 228.714 
36304 1
19465800 -3864.75 -8217.75 2101.5 -137.563 -33.3679 141.552 
36304.5 1
19465800 -3938.11 -8140.33 2100.89 -153.797 162.299 223.594 
36305 1
19465800 -4040.2 -8140.2 2100.7 -197.083 0.2574 197.083 
36305.5 1
19465800 -4108.11 -8189 2095.11 -128.62 -92.4242 158.383 
36306 1
19465800 -4162.62 -8207.25 2065.38 -115.496 -38.6653 121.796 
36306.5 1
19465800 -4235.1 -8163.2 2029.2 -142.108 86.3725 166.297 
36307 1
19465800 -4360.67 -8219.67 1997.11 -240.549 -108.174 263.753 
36307.5 1
19465800 -4431 -8347.5 1960.88 -144.126 -261.954 298.985 
36308 1
19465800 -4466.89 -8416.56 1922 -74.1506 -142.677 160.795 
36308.5 1
19465800 -4392.2 -8444.2 1835.8 146.162 -54.0987 155.853 
36309 1
19465800 -4292.78 -8569.78 1753.22 189.737 -239.652 305.669 
36309.5 1
19465800 -4080.88 -8738.25 1737.38 453.753 -360.754 579.686 
36310 1
19465800 -3951.22 -8849.11 1739.67 266.775 -228.109 351.003 
36310.5 1
19465800 -3849.22 -8814.56 1751.67 201.581 68.2916 212.835 
36311 1
19465800 -3743.78 -8838.33 1767.44 222.457 -50.1641 228.043 
36311.5 1
19465800 -3616.8 -8809.5 1771.9 237.786 53.995 243.839 
36312 1
19465800 -3383.25 -8634.75 1781.75 447.414 334.77 558.793 
36312.5 1
19465800 -3380.11 -8542.44 1773.78 6.34119 186.476 186.584 
36313 1
19465800 -3461 -8398.67 1776.67 -165.079 293.424 336.673 
36313.5 1
19465800 -3437.67 -8222 1869.56 47.2335 357.625 360.731 
36314 1
19465800 -3512.44 -8284.22 1916.11 -152.297 -126.726 198.125 
36314.5 1
19465800 -3548.2 -8290.2 1923.5 -70.385 -11.7673 71.3618 
36315 1
19465800 -3595.22 -8605.33 1890.89 -89.5661 -600.254 606.899 
36315.5 1
19465800 -3677.82 -8674.36 1893 -168.563 -140.878 219.682 
36316 1
19465800 -3876.36 -8478.91 1892 -401.102 394.858 562.846 
36316.5 1
19465800 -3835 -8400.1 1895 82.2339 156.678 176.948 
36317 1
19465800 -3791.38 -8252.38 1947.88 86.5575 293.105 305.619 
36317.5 1
19465800 -3724.5 -8127.2 1978.4 136.48 255.459 289.631 
36318 1
19465800 -3786.56 -8036.67 2003 -120.731 176.135 213.54 
36318.5 1
19465800 -3867 -8141.88 1997.62 -165.184 -216.034 271.949 
36319 1
19465800 -3952.9 -8153.3 1995.7 -173.535 -23.0808 175.064 
36319.5 1
19465800 -4108.38 -8355.12 1994 -308.482 -400.446 505.488 
36320 1
19465800 -4069.56 -8618.56 1996.89 79.062 -536.518 542.312 
36320.5 1
19465800 -3801 -8695.11 1995.67 527.614 -150.404 548.633 
36321 1
19465800 -3438.44 -8731.22 1995 699.914 -69.7126 703.377 
36321.5 1
19465800 -3301.78 -8611.11 1995.11 278.344 244.625 370.563 
36322 1
19465800 -3264.88 -8451.5 1995 76.4033 330.458 339.175 
36322.5 1
19465800 -3279.1 -8172.8 2071 -27.4085 536.994 537.693 
36323 1
19465800 -3247.67 -8095.33 2129.67 61.2736 151.007 162.965 
36323.5 1
19465800 -3237.44 -7956.22 2142.56 20.651 281.033 281.79 
36324 1
19465800 -3235.56 -7868.78 2152 3.80824 176.299 176.34 
36324.5 1
19465800 -3182.38 -7931.5 2155.5 112.195 -132.325 173.487 
36325 1
19465800 -3143.11 -7921.89 2162.11 80.2943 19.6546 82.6648 
36325.5 1
19465800 -3211.6 -8088.3 2159 -132.988 -323.128 349.425 
36326 1
19465800 -3225.11 -8127.44 2154.11 -26.9683 -78.1326 82.6559 
36326.5 1
19465800 -3340.33 -8156.11 2153.44 -235.628 -58.623 242.811 
36327 1
19465800 -3609.78 -8116.22 2150.33 -541.053 80.0982 546.95 
36327.5 1
19465800 -3922.44 -8448.33 2144.11 -589.937 -626.625 860.63 
36328 1
19465800 -4010.12 -8476.88 2141.12 -181.533 -59.0925 190.909 
36328.5 1
19465800 -4120.22 -8472.44 2132 -231.297 9.30789 231.484 
36329 1
19465800 -4252.22 -8193.11 2123.11 -256.809 543.45 601.073 
36329.5 1
19465800 -4215 -8166.56 2110.33 74.8938 53.4317 92.0002 
36330 1
19465800 -4264.89 -8102.11 2089 -100.38 129.667 163.981 
36330.5 1
19465800 -4379.88 -7907 2085.75 -224.582 381.076 442.331 
36331 1
19465800 -4395.33 -7942.78 2087.56 -31.0408 -71.8429 78.262 
36331.5 1
19465800 -4182 -7966.89 2086.56 417.482 -47.1842 420.14 
36332 1
19465800 -3769.78 -8035.67 2069.67 826.097 -137.831 837.516 
36332.5 1
19465800 -3543.11 -8078 2064.78 456.989 -85.3495 464.891 
36333 1
19465800 -3326.22 -8094.89 2093.67 426.947 -33.2458 428.239 
36333.5 1
19465800 -3141.56 -8083.56 2146.33 365.677 22.4422 366.365 
36334 1
19465800 -2810.25 -7964.88 2151.5 693.108 248.286 736.237 
36334.5 1
19465800 -2666.78 -7948.22 2148.33 292.8 33.9853 294.766 
36335 1
19465800 -2581.22 -7916.22 2145 160.819 60.1504 171.7 
36335.5 1
19465800 -2491.56 -7907.44 2141.56 176.162 17.2451 177.004 
36336 1
19465800 -2375 -7829.12 2138 240.817 161.817 290.134 
36336.5 1
19465800 -2339.44 -7760.67 2132.22 72.2674 139.143 156.791 
36337 1
19465800 -2348.78 -7681.44 2125.22 -18.7416 159.081 160.181 
36337.5 1
19465800 -2400 -7520.22 2113.67 -101.43 319.252 334.977 
36338 1
19465800 -2348.88 -7412.12 2115.75 103.075 217.938 241.084 
36338.5 1
19465800 -2325.33 -7296.22 2134 47.8489 235.575 240.385 
36339 1
19465800 -2288 -7183.22 2131.44 75.5735 228.745 240.906 
36339.5 1
19465800 -2312.4 -7166.8 2136.8 -46.833 31.5206 56.4524 
36340 1
19465800 -2345.62 -7167.5 2143 -67.668 -1.42566 67.683 
36340.5 1
19465800 -2401.6 -7278.7 2144.7 -111.95 -222.4 248.987 
36341 1
19465800 -2405.38 -7368.62 2143.62 -7.59557 -180.936 181.095 
36341.5 1
19465800 -2413.22 -7338.11 2140.78 -16.1798 62.9152 64.9624 
36342 1
19465800 -2543.89 -7593.89 2132.56 -255.208 -499.566 560.979 
36342.5 1
19465800 -2910.89 -7964.11 2129.56 -714.008 -720.277 1014.2 
36343 1
19465800 -3136.33 -8217.33 2131.89 -447.31 -502.425 672.694 
36343.5 1
19465800 -3163.67 -8194.44 2141.56 -55.1075 46.147 71.8775 
36344 1
19465800 -3178.67 -8203.78 2147.89 -29.4695 -18.3366 34.7086 
36344.5 1
19465800 -3311.78 -8253.89 2148.67 -265.162 -99.8229 283.329 
36345 1
19465800 -3414.25 -8369.88 2146 -215.278 -243.668 325.144 
36345.5 1
19465800 -3498.22 -8439.89 2146.33 -171.722 -143.178 223.581 
36346 1
19465800 -3556.11 -8491.11 2146.44 -114.405 -101.23 152.761 
36346.5 1
19465800 -3549.11 -8532.78 2142.22 13.7255 -81.6993 82.8443 
36347 1
19465800 -3515.33 -8557.22 2141 69.3589 -50.1939 85.6159 
36347.5 1
19465800 -3458.33 -8581.67 2140.11 114 -48.8889 124.041 
36348 1
19465800 -3342.56 -8675.33 2141.22 228.359 -184.747 293.733 
36348.5 1
19465800 -3184.33 -8576.67 2146.11 315.813 196.939 372.187 
36349 1
19465800 -3204.67 -8640.89 2146.78 -39.4057 -124.462 130.551 
36349.5 1
19465800 -3040.56 -8500 2146 318.045 273.04 419.17 
36350 1
19465800 -2763.62 -8217 2145.38 574.545 587.137 821.481 
36350.5 1
19465800 -2351.78 -7691.56 2142.44 833.699 1063.65 1351.45 
36351 1
19465800 -2203 -7231 2144.12 301.78 934.19 981.724 
36351.5 1
19465800 -2172.2 -7048.3 2144.6 60.9901 361.782 366.887 
36352 1
19465800 -2176.89 -7056 2167.78 -9.12235 -14.9805 17.5395 
36352.5 1
19465800 -2182 -7024.12 2176.5 -10.4308 65.051 65.882 
36353 1
19465800 -2124.22 -6876.44 2171.22 120.874 308.955 331.759 
36353.5 1
19465800 -2103.11 -6801.78 2170.33 42.3918 149.933 155.811 
36354 1
19465800 -2004.56 -6690.56 2173.33 192.868 217.656 290.813 
36354.5 1
19465800 -1842.44 -6768.11 2174 324.872 -155.422 360.136 
36355 1
19465800 -1783.56 -6865.67 2174 119.208 -197.481 230.671 
36355.5 1
19465800 -1907.6 -6985 2173.1 -235.378 -226.439 326.615 
36356 1
19465800 -2079.56 -7169.89 2168.56 -330.684 -355.556 485.563 
36356.5 1
19465800 -2176.89 -7363.56 2167.33 -199.863 -397.673 445.072 
36357 1
19465800 -2283.56 -7581 2161.11 -210.388 -428.885 477.708 
36357.5 1
19465800 -2375.56 -7631.22 2154.56 -182.903 -99.8454 208.381 
36358 1
19465800 -2535.89 -7493.22 2135.78 -327.88 282.209 432.605 
36358.5 1
19465800 -2538.38 -7284.62 2130.12 -5.22292 438.229 438.261 
36359 1
19465800 -2511.22 -7113.78 2137.33 57.2843 360.437 364.961 
36359.5 1
19465800 -2518.33 -7032.44 2138.78 -13.728 157.014 157.613 
36360 1
19465800 -2461.56 -6941.33 2139 115.637 185.562 218.644 
36360.5 1
19465800 -2402.11 -6792.44 2139 116.558 291.939 314.347 
36361 1
19465800 -2405.56 -6711 2139 -6.88889 162.889 163.034 
36361.5 1
19465800 -2367.78 -6599.11 2139 75.2545 222.886 235.248 
36362 1
19465800 -2327.5 -6569.1 2139 80.0751 59.6642 99.8591 
36362.5 1
19465800 -2360.11 -6584.33 2138.67 -65.2222 -30.4667 71.9872 
36363 1
19465800 -2364.44 -6709.67 2137.33 -8.54701 -247.206 247.353 
36363.5 1
19465800 -2039.1 -6961.5 2131.2 641.705 -496.713 811.486 
36364 1
19465800 -1944.5 -7033.12 2129.12 190.726 -144.405 239.226 
36364.5 1
19465800 -1946.89 -7068.11 2127.44 -4.91541 -71.9879 72.1555 
36365 1
19465800 -1921.3 -7240.4 2124.1 50.5709 -340.492 344.227 
36365.5 1
19465800 -1902.44 -7433.56 2124.11 35.779 -366.519 368.261 
36366 1
19465800 -1747.89 -7412.67 2126 318.671 43.0699 321.569 
36366.5 1
19465800 -1649.56 -7349.33 2126 197.854 127.431 235.34 
36367 1
19465800 -1639.78 -7363.33 2126 19.9546 -28.5714 34.8499 
36367.5 1
19465800 -1599 -7193 2126 79.9564 333.987 343.424 
36368 1
19465800 -1603 -7118.4 2126 -7.67754 143.186 143.392 
36368.5 1
19465800 -1769.11 -7136.56 2126 -330.241 -36.0945 332.207 
36369 1
19465800 -1985.38 -7224.25 2127.62 -447.751 -181.562 483.163 
36369.5 1
19465800 -2210.1 -7400 2130.6 -450.351 -352.204 571.72 
36370 1
19465800 -2483.75 -7629.12 2130.62 -547.3 -458.25 713.814 
36370.5 1
19465800 -2723.78 -7737.33 2123.56 -497.983 -224.499 546.248 
36371 1
19465800 -2926.5 -7929.5 2123.38 -400.637 -379.776 552.032 
36371.5 1
19465800 -2944.67 -7948 2128.56 -37.3032 -37.9877 53.2409 
36372 1
19465800 -3164.5 -7735.5 2138.2 -433.596 419.132 603.057 
36372.5 1
19465800 -3202.56 -7693.56 2140.33 -76.7249 84.5654 114.184 
36373 1
19465800 -3104.9 -7766.8 2135.7 189.622 -142.222 237.031 
36373.5 1
19465800 -3061.89 -8301.22 2138.78 84.5012 -1049.95 1053.34 
36374 1
19465800 -3229.89 -8609 2142 -346.392 -634.593 722.977 
36374.5 1
19465800 -3325.9 -8682.4 2139.6 -192.022 -146.8 241.708 
36375 1
19465800 -3410.73 -8794.82 2136.91 -162.194 -214.949 269.276 
36375.5 1
19465800 -3547.5 -8770.42 2136.75 -272.999 48.7056 277.31 
36376 1
19465800 -3561.73 -8781.55 2132.82 -28.9172 -22.6195 36.713 
36376.5 1
19465800 -3648.8 -8767.3 2132 -178.428 29.1915 180.8 
36377 1
19465800 -3788.44 -8826.11 2132 -268.032 -112.881 290.832 
36377.5 1
19465800 -3942.67 -8647.11 2131.44 -307.829 357.285 471.605 
36378 1
19465800 -3920.22 -8560.22 2131.22 45.3423 175.533 181.295 
36378.5 1
19465800 -3818.89 -8491.33 2125.33 206.382 140.303 249.556 
36379 1
19465800 -3603.8 -8229.6 2111.8 425.919 518.284 670.839 
36379.5 1
19465800 -3444.44 -8076.11 2116.56 318.075 306.365 441.623 
36380 1
19465800 -3330.33 -8056 2132.67 233.356 41.127 236.952 
36380.5 1
19465800 -3377.56 -8087.89 2143 -91.872 -62.0406 110.858 
36381 1
19465800 -3560.67 -7984.11 2144 -368.433 208.808 423.49 
36381.5 1
19465800 -3927.11 -8107.56 2138.33 -738.799 -248.88 779.593 
36382 1
19465800 -4189.11 -8214.44 2118.78 -525.05 -214.206 567.064 
36382.5 1
19465800 -4120.33 -8198.11 2117.44 139.509 33.1305 143.389 
36383 1
19465800 -4019.22 -8164.44 2112.67 201.016 66.9317 211.866 
36383.5 1
19465800 -4148.11 -8123.78 2093.33 -255.732 80.6878 268.159 
36384 1
19465800 -4099.44 -8077 2071.89 97.1391 93.3688 134.736 
36384.5 1
19465800 -4030 -7992.56 2026.56 137.242 166.886 216.07 
36385 1
19465800 -3952.67 -7933.78 2019.44 155.6 118.265 195.443 
36385.5 1
19465800 -3537.22 -7861.78 2017.78 839.282 145.455 851.793 
36386 1
19465800 -3343.56 -7865.67 2027.67 398.491 -8.00183 398.571 
36386.5 1
19465800 -3128.78 -7776.56 2069.78 417.856 173.368 452.393 
36387 1
19465800 -2655.78 -7729 2105.67 949.799 95.4931 954.588 
36387.5 1
19465800 -2331.1 -7638.7 2112.2 637.874 177.407 662.085 
36388 1
19465800 -2076.33 -7539.11 2112.22 500.524 195.656 537.406 
36388.5 1
19465800 -1891.56 -7500.67 2117.11 370.296 77.043 378.226 
36389 1
19465800 -1806.78 -7449.33 2119 169.895 102.872 198.613 
36389.5 1
19465800 -1697.56 -7425.67 2119 221.098 47.9082 226.229 
36390 1
19465800 -1830.44 -7593.56 2119 -265.247 -335.108 427.379 
36390.5 1
19465800 -2061.33 -7651 2118.89 -459.938 -114.431 473.959 
36391 1
19465800 -2362.78 -7575.33 2132.78 -613.94 154.107 632.986 
36391.5 1
19465800 -2489 -7448.89 2119.78 -255.511 255.96 361.665 
36392 1
19465800 -2609.44 -7348.67 2104.78 -240.408 200.044 312.752 
36392.5 1
19465800 -2690.33 -7265.67 2100.22 -165.079 169.388 236.524 
36393 1
19465800 -2675.11 -7191.33 2096.78 30.8767 150.778 153.907 
36393.5 1
19465800 -2692.67 -7165.33 2096.67 -35.041 51.8962 62.6186 
36394 1
19465800 -2646.6 -7073 2096 88.7604 177.906 198.819 
36394.5 1
19465800 -2457.33 -6874.11 2104.67 383.908 403.426 556.9 
36395 1
19465800 -2214.67 -6773.67 2096.67 499.314 206.676 540.398 
36395.5 1
19465800 -1887.3 -6459.4 2069.5 640.639 615.003 888.058 
36396 1
19465800 -1731.67 -6349.11 2068.78 304.566 215.83 373.287 
36396.5 1
19465800 -1756.5 -6389 2068 -50.5771 -81.2401 95.6974 
36397 1
19465800 -1747.9 -6364.7 2068 16.8959 47.7407 50.6423 
36397.5 1
19465800 -1698.5 -6402.88 2068 98.8 -76.35 124.863 
36398 1
19465800 -1709.33 -6389.67 2068 -22.952 27.9838 36.1923 
36398.5 1
19465800 -1917.11 -6312.11 2068 -413.9 154.493 441.793 
36399 1
19465800 -1927.56 -6266.89 2068 -20.0085 86.6326 88.9132 
36399.5 1
19465800 -2128.44 -6302 2068 -403.391 -70.5042 409.506 
36400 1
19465800 -2443.67 -6402 2068 -632.976 -200.803 664.064 
36400.5 1
19465800 -2476.6 -6397.2 2068.1 -64.4488 9.39335 65.1297 
36401 1
19465800 -2664.78 -7121.56 2072.44 -371.893 -1431.53 1479.05 
36401.5 1
19465800 -2571.78 -7475.67 2091.22 195.378 -743.931 769.159 
36402 1
19465800 -2505.3 -7654.4 2093.7 128.584 -345.712 368.851 
36402.5 1
19465800 -2512.12 -7720.75 2106.25 -13.7601 -133.77 134.476 
36403 1
19465800 -2579.4 -7852.2 2114 -136.46 -266.633 299.524 
36403.5 1
19465800 -2724.89 -7998.11 2124.11 -283.604 -284.427 401.659 
36404 1
19465800 -2779.33 -8044.11 2127.22 -107.598 -90.9091 140.861 
36404.5 1
19465800 -2774.22 -7916.67 2130.33 10.1613 253.369 253.572 
36405 1
19465800 -2724.78 -7767.67 2126.78 99.0871 298.597 314.609 
36405.5 1
19465800 -2696.33 -7691 2128.22 57.2323 154.259 164.534 
36406 1
19465800 -2642.11 -7469 2116 105.696 432.749 445.469 
36406.5 1
19465800 -2537.22 -7275.33 2111.89 214.936 396.858 451.324 
36407 1
19465800 -2422.1 -7069.9 2121.1 240.339 428.88 491.63 
36407.5 1
19465800 -2273.38 -6828.38 2126.75 296.265 481.125 565.026 
36408 1
19465800 -2129.67 -6690.22 2124.44 295.089 283.681 409.332 
36408.5 1
19465800 -2081.11 -6524.33 2123 96.9173 331.116 345.008 
36409 1
19465800 -1949 -6282.2 2121.2 255.041 467.439 532.489 
36409.5 1
19465800 -1808.89 -6231 2123 271.533 99.2248 289.095 
36410 1
19465800 -1770.33 -6239.11 2123 79.8252 -16.7932 81.5725 
36410.5 1
19465800 -1742.67 -6376.78 2123 55.8923 -278.114 283.675 
36411 1
19465800 -1781.33 -6363 2123 -77.4883 27.6108 82.2605 
36411.5 1
19465800 -1879.89 -6574.22 2123 -192.868 -413.351 456.133 
36412 1
19465800 -1921.44 -6849.56 2123 -82.2882 -545.215 551.389 
36412.5 1
19465800 -1937.56 -7148.44 2125.67 -33.8469 -627.918 628.829 
36413 1
19465800 -1997.44 -7375.11 2137.67 -120.501 -456.07 471.72 
36413.5 1
19465800 -2000.11 -7510.44 2142.78 -5.33333 -270.667 270.719 
36414 1
19465800 -2184.8 -7609.2 2135.9 -357.232 -191.017 405.095 
36414.5 1
19465800 -2560.5 -7809.5 2110.88 -722.5 -385.192 818.767 
36415 1
19465800 -2829.11 -7953.33 2123.11 -573.955 -307.336 651.061 
36415.5 1
19465800 -2903.7 -8077.2 2125.7 -144.552 -240.052 280.214 
36416 1
19465800 -2979 -8144.89 2135 -149.109 -134.037 200.498 
36416.5 1
19465800 -3048.44 -8103 2137.44 -142.013 85.6623 165.849 
36417 1
19465800 -3074.22 -7821.11 2133.67 -49.5727 542.094 544.356 
36417.5 1
19465800 -3101.44 -7826.89 2145.67 -56.5951 -12.012 57.8558 
36418 1
19465800 -3123.44 -7764.67 2144.89 -43.8247 123.949 131.468 
36418.5 1
19465800 -3077.78 -7733.89 2140.56 92.0699 62.052 111.028 
36419 1
19465800 -2981 -7663.4 2136 189.019 137.674 233.842 
36419.5 1
19465800 -2889 -7565.78 2133.33 180.747 191.792 263.54 
36420 1
19465800 -2786.33 -7397 2131.67 207.827 341.655 399.901 
36420.5 1
19465800 -2469.44 -7217.78 2137.33 642.777 363.534 738.457 
36421 1
19465800 -2479.9 -7067.5 2138.9 -20.9111 300.556 301.282 
36421.5 1
19465800 -2351.38 -6877.12 2139 258.082 382.279 461.242 
36422 1
19465800 -1939.2 -6837.6 2130.3 822.705 78.8922 826.479 
36422.5 1
19465800 -1700 -6826.11 2126.78 482.258 23.1631 482.814 
36423 1
19465800 -1625 -6867.5 2128.7 148.81 -82.1208 169.965 
36423.5 1
19465800 -1653.11 -6662 2129 -55.2281 403.733 407.493 
36424 1
19465800 -1728.22 -6464.44 2129 -155.51 409.018 437.583 
36424.5 1
19465800 -1811.67 -6621 2129 -165.894 -311.244 352.694 
36425 1
19465800 -1850.22 -6749.89 2129 -79.8252 -266.851 278.534 
36425.5 1
19465800 -1827 -6911 2129 45.0043 -312.231 315.458 
36426 1
19465800 -1839 -7025.78 2129 -23.2108 -222.007 223.217 
36426.5 1
19465800 -1814.11 -7075.89 2124.67 50.0782 -100.827 112.579 
36427 1
19465800 -1849.9 -7150.2 2126.1 -72.7416 -151.039 167.643 
36427.5 1
19465800 -1720.75 -7282.38 2125 258.3 -264.35 369.594 
36428 1
19465800 -1796.78 -7195 2119.33 -158.722 182.411 241.798 
36428.5 1
19465800 -1856 -7230.78 2118.11 -117.504 -70.9877 137.283 
36429 1
19465800 -1966.3 -7268.9 2123.1 -211.708 -73.1713 223.996 
36429.5 1
19465800 -2325.11 -7079.89 2143.89 -702.174 369.885 793.639 
36430 1
19465800 -2331 -6985.78 2144 -11.8014 188.599 188.968 
36430.5 1
19465800 -2330.22 -7009.11 2143.89 1.58407 -47.5221 47.5485 
36431 1
19465800 -2270.44 -6924.44 2137.11 123.253 174.57 213.696 
36431.5 1
19465800 -2312 -6853.89 2132.44 -84.1206 142.825 165.757 
36432 1
19465800 -2386.67 -6784.44 2136.78 -139.825 130.046 190.953 
36432.5 1
19465800 -2440 -6794.33 2138.22 -107.527 -19.9373 109.36 
36433 1
19465800 -2427.56 -6733.33 2139 26.2541 128.692 131.343 
36433.5 1
19465800 -2324.3 -6652.2 2134.1 203.66 160.026 259.009 
36434 1
19465800 -2312.11 -6546.78 2131.22 24.2807 210.004 211.403 
36434.5 1
19465800 -2393.4 -6671 2128.2 -161.608 -246.963 295.14 
36435 1
19465800 -2399.5 -6789.1 2121.7 -12.2984 -238.105 238.422 
36435.5 1
19465800 -2440.09 -7054.73 2127.27 -83.008 -543.205 549.511 
36436 1
19465800 -2417.7 -7200.8 2132.5 44.1635 -288.112 291.477 
36436.5 1
19465800 -2326 -7398.67 2149.44 183.4 -395.733 436.166 
36437 1
19465800 -2416.7 -7556.8 2136 -176.459 -307.652 354.666 
36437.5 1
19465800 -2671.56 -7584.11 2116.89 -487.296 -52.2201 490.086 
36438 1
19465800 -2739.38 -7464.38 2110.75 -144.913 255.846 294.036 
36438.5 1
19465800 -2767.78 -7374.67 2113 -57.6121 181.964 190.867 
36439 1
19465800 -2807.11 -7384.44 2110 -79.3011 -19.7133 81.7146 
36439.5 1
19465800 -2807.33 -7326.11 2108.89 -0.447127 117.371 117.372 
36440 1
19465800 -2761.33 -7305.11 2107 91.4513 41.7495 100.53 
36440.5 1
19465800 -2711.44 -7243 2106.11 99.3803 123.727 158.697 
36441 1
19465800 -2691.7 -7222 2103.2 39.0206 41.502 56.9651 
36441.5 1
19465800 -2634.67 -7121 2108.67 109.259 193.487 222.204 
36442 1
19465800 -2596.67 -7059.89 2124.89 75.8483 121.978 143.637 
36442.5 1
19465800 -2584.33 -6967.11 2136.44 24.8656 187.052 188.697 
36443 1
19465800 -2585.44 -6925.78 2138 -2.25378 83.8404 83.8707 
36443.5 1
19465800 -2591.56 -6834.78 2141.44 -12.2713 182.731 183.143 
36444 1
19465800 -2565.78 -6704.56 2142 50.7437 256.343 261.317 
36444.5 1
19465800 -2503.33 -6689.22 2142 126.662 31.1021 130.425 
36445 1
19465800 -2402.56 -6680.67 2140.33 205.669 17.4603 206.409 
36445.5 1
19465800 -2370.11 -6704.33 2136.33 65.944 -48.103 81.6242 
36446 1
19465800 -2346.4 -6654.9 2130.9 46.3108 96.5495 107.082 
36446.5 1
19465800 -2294 -6609.44 2130.44 104.8 90.9111 138.737 
36447 1
19465800 -2334.11 -6539.67 2127.67 -82.5332 143.576 165.607 
36447.5 1
19465800 -2237.89 -6485.11 2128 196.372 111.338 225.739 
36448 1
19465800 -2325.56 -6584 2128 -172.572 -194.663 260.144 
36448.5 1
19465800 -2603.4 -6873.7 2129 -538.458 -561.434 777.911 
36449 1
19465800 -2611.33 -7326.78 2130.11 -15.5861 -890.133 890.27 
36449.5 1
19465800 -2629.56 -7686.89 2122.89 -37.4943 -740.969 741.917 
36450 1
19465800 -2617.67 -7790.56 2111.33 23.2659 -202.87 204.2 
36450.5 1
19465800 -2666 -7880.75 2108 -94.9574 -177.199 201.039 
36451 1
19465800 -2691.11 -7988.33 2109.78 -50.8322 -217.78 223.634 
36451.5 1
19465800 -2738 -8078.88 2114.62 -95.4967 -184.403 207.663 
36452 1
19465800 -2888 -8147.11 2126.78 -305.499 -138.974 335.624 
36452.5 1
19465800 -2805.33 -8062.22 2126.11 163.051 167.434 233.708 
36453 1
19465800 -2829.12 -7870.5 2131.5 -48.064 387.318 390.288 
36453.5 1
19465800 -2872.67 -7814 2131.89 -87.0833 113 142.662 
36454 1
19465800 -2971.89 -7676.44 2129.56 -196.091 271.849 335.192 
36454.5 1
19465800 -3005.56 -7574.78 2128.67 -65.1193 196.647 207.149 
36455 1
19465800 -2963.5 -7509.88 2124.12 88.538 136.637 162.815 
36455.5 1
19465800 -2883 -7428.44 2117.22 160.04 161.89 227.642 
36456 1
19465800 -2845.67 -7372 2115.44 71.1111 107.513 128.903 
36456.5 1
19465800 -2645.5 -7315.38 2110.62 407.671 115.326 423.67 
36457 1
19465800 -2361 -7146.44 2117.22 601.48 357.147 699.523 
36457.5 1
19465800 -2138.2 -7196.2 2128.5 434.308 -96.9894 445.006 
36458 1
19465800 -1979.88 -7179.62 2136.75 311.663 32.628 313.367 
36458.5 1
19465800 -1789.22 -7103.67 2138.67 399.691 159.242 430.245 
36459 1
19465800 -1704.22 -7074.56 2138.67 167.323 57.3053 176.864 
36459.5 1
19465800 -1587.22 -7095 2139 228.963 -40.0087 232.432 
36460 1
19465800 -1561.56 -7056.44 2139 52.2743 78.5246 94.3329 
36460.5 1
19465800 -1596.75 -6990.12 2139 -71.3883 134.522 152.291 
36461 1
19465800 -1617 -6944 2139 -39.9408 90.9763 99.3578 
36461.5 1
19465800 -1690.89 -7092.56 2139 -141.009 -283.503 316.635 
36462 1
19465800 -1836.78 -7306.44 2140 -293.539 -430.36 520.936 
36462.5 1
19465800 -2002.33 -7464.22 2139.89 -337.868 -321.995 466.729 
36463 1
19465800 -2016 -7460.11 2140.11 -27.7214 8.33897 28.9485 
36463.5 1
19465800 -2073.89 -7234.44 2140.11 -114.631 446.865 461.333 
36464 1
19465800 -2217 -7146.67 2140.44 -290.286 178.048 340.54 
36464.5 1
19465800 -2298 -7057.89 2142.44 -162 177.556 240.354 
36465 1
19465800 -2351 -7050.11 2142 -101.727 14.9286 102.817 
36465.5 1
19465800 -2277 -6959.67 2145 145.957 178.391 230.493 
36466 1
19465800 -2176.44 -6763.33 2145 198.334 387.245 435.081 
36466.5 1
19465800 -2104.12 -6783.75 2145 152.573 -43.0731 158.536 
36467 1
19465800 -1965.6 -6816.5 2145 283.863 -67.1107 291.688 
36467.5 1
19465800 -1788.67 -6884.22 2145 335.101 -128.262 358.809 
36468 1
19465800 -1597.67 -6987.67 2145 394.628 -213.728 448.788 
36468.5 1
19465800 -1628 -7186.22 2145 -60.066 -393.179 397.741 
36469 1
19465800 -1901.12 -7168.5 2145 -570.198 36.9984 571.397 
36469.5 1
19465800 -2214.33 -7251.22 2144.89 -631.468 -166.779 653.121 
36470 1
19465800 -2316.78 -7371.89 2143.33 -204.889 -241.333 316.577 
36470.5 1
19465800 -2553.11 -7621.33 2133.11 -476.478 -502.912 692.786 
36471 1
19465800 -2684.89 -7718.67 2122.33 -251.965 -186.106 313.244 
36471.5 1
19465800 -2832.78 -7943.33 2124.22 -292.849 -444.884 532.619 
36472 1
19465800 -2938.89 -7935.44 2119 -211.799 15.7463 212.383 
36472.5 1
19465800 -2959.67 -7766.33 2127.22 -42.3173 344.422 347.012 
36473 1
19465800 -3046.4 -7605.1 2128.7 -169.071 314.295 356.884 
36473.5 1
19465800 -3054.89 -7510 2128.78 -16.9101 189.442 190.195 
36474 1
19465800 -3214.67 -7756.78 2126.67 -322.133 -497.536 592.715 
36474.5 1
19465800 -3366.89 -7919.56 2132.89 -308.767 -330.178 452.056 
36475 1
19465800 -3580.11 -8064.67 2135.11 -437.828 -297.969 529.603 
36475.5 1
19465800 -3636.78 -8072.11 2134.78 -112.657 -14.8001 113.625 
36476 1
19465800 -3664.5 -7971.2 2138.1 -53.7252 195.564 202.81 
36476.5 1
19465800 -3680 -7971.75 2139.75 -31.5041 -1.11789 31.5239 
36477 1
19465800 -3583.22 -7973 2140.22 200.784 -2.59336 200.801 
36477.5 1
19465800 -3306.11 -8112.11 2144 550.917 -276.563 616.438 
36478 1
19465800 -3071 -8239 2137.89 465.567 -251.265 529.043 
36478.5 1
19465800 -2856 -8090.11 2132 430.862 298.375 524.089 
36479 1
19465800 -2651.89 -7868.11 2124.56 401.794 437.008 593.645 
36479.5 1
19465800 -2546.11 -7659.89 2117.78 210.713 414.785 465.238 
36480 1
19465800 -2508.67 -7532.67 2107.89 71.5955 243.255 253.572 
36480.5 1
19465800 -2598.89 -7472.56 2104.11 -181.169 120.705 217.697 
36481 1
19465800 -2738.33 -7346.44 2103.78 -288.108 260.56 388.456 
36481.5 1
19465800 -2740 -7296.38 2100 -3.465 104.094 104.152 
36482 1
19465800 -2712.89 -7280.33 2098.22 53.2635 31.516 61.8891 
36482.5 1
19465800 -3075 -7726.22 2105.44 -722.777 -889.998 1146.52 
36483 1
19465800 -3270.88 -8222.5 2118.75 -398.12 -1008.69 1084.42 
36483.5 1
19465800 -3458.67 -8464.22 2120.11 -375.583 -483.444 612.194 
36484 1
19465800 -3649.22 -8541.67 2118.78 -372.179 -151.259 401.742 
36484.5 1
19465800 -3792.62 -8636 2103 -280.084 -184.245 335.251 
36485 1
19465800 -3720.89 -8757 2102.33 153.611 -259.101 301.213 
36485.5 1
19465800 -3649.67 -8785.78 2106.11 135.92 -54.9194 146.596 
36486 1
19465800 -3308.33 -8703.33 2094 679.947 164.232 699.5 
36486.5 1
19465800 -3169.62 -8539.12 2100.38 288.976 342.101 447.817 
36487 1
19465800 -3054.44 -8355 2108 231.752 370.473 436.988 
36487.5 1
19465800 -3034 -8253.33 2110.78 39.468 196.268 200.197 
36488 1
19465800 -3174.78 -8138.22 2140 -276.577 226.151 357.267 
36488.5 1
19465800 -3383.89 -8138.67 2157.44 -425.888 -0.905182 425.889 
36489 1
19465800 -3567.89 -8075.89 2155.33 -364.356 124.312 384.979 
36489.5 1
19465800 -3669.67 -8035.44 2154 -198.011 78.6857 213.072 
36490 1
19465800 -3679.78 -8069 2154 -20.4265 -67.789 70.7996 
36490.5 1
19465800 -3656 -8153.88 2154 49.6405 -177.192 184.014 
36491 1
19465800 -3530.22 -7943.89 2153.89 252.06 420.814 490.529 
36491.5 1
19465800 -3278.67 -7770.67 2151.56 495.188 340.989 601.236 
36492 1
19465800 -2689.78 -7672.78 2138.67 1189.67 197.755 1206 
36492.5 1
19465800 -2558.89 -7667.78 2124.67 269.319 10.2881 269.515 
36493 1
19465800 -2479.89 -7593.33 2113.67 159.274 150.09 218.85 
36493.5 1
19465800 -2634 -7476.11 2110.78 -312.599 237.773 392.752 
36494 1
19465800 -2766.56 -7412.11 2107.56 -261.451 126.233 290.33 
36494.5 1
19465800 -2850.44 -7767.44 2111.67 -165.788 -702.24 721.545 
36495 1
19465800 -3021.5 -8160.8 2115 -321.533 -739.39 806.276 
36495.5 1
19465800 -3083.55 -8314.09 2122.82 -124.589 -307.813 332.071 
36496 1
19465800 -3178.91 -8532.55 2132.73 -196.221 -449.495 490.458 
36496.5 1
19465800 -3314.25 -8626.58 2132.92 -272.865 -189.592 332.266 
36497 1
19465800 -3568.56 -8773.22 2132 -492.84 -284.184 568.904 
36497.5 1
19465800 -3763.89 -8849 2132 -409.504 -158.863 439.239 
36498 1
19465800 -3805.1 -8855.6 2132 -80.4905 -12.8906 81.5161 
36498.5 1
19465800 -3897.44 -8839 2130.33 -183.953 33.0677 186.902 
36499 1
19465800 -3973.67 -8935.11 2127.44 -158.137 -199.401 254.496 
36499.5 1
19465800 -3724.33 -8816.78 2127 500.669 237.617 554.195 
36500 1
19465800 -3551.11 -8570 2126.67 340.989 485.783 593.514 
36500.5 1
19465800 -3426.22 -8508.44 2124.67 233.437 115.057 260.252 
36501 1
19465800 -3177.88 -8347 2125.88 494.716 321.602 590.061 
36501.5 1
19465800 -2885 -7999.22 2129.33 603.866 717.068 937.465 
36502 1
19465800 -2773.25 -7728.5 2128.12 229.938 557.042 602.633 
36502.5 1
19465800 -2674.11 -7615.67 2127.67 201.093 228.871 304.664 
36503 1
19465800 -2511.22 -7597.44 2115.33 321.915 36.0123 323.923 
36503.5 1
19465800 -2453.88 -7592 2108.62 114.237 10.8455 114.751 
36504 1
19465800 -2385.44 -7522.22 2105.56 137.965 140.681 197.042 
36504.5 1
19465800 -2178.88 -7396.62 2116.12 416.471 253.22 487.41 
36505 1
19465800 -2128.67 -7218.67 2128.44 103.736 367.683 382.036 
36505.5 1
19465800 -2161.4 -7173.8 2138 -63.07 86.4483 107.01 
36506 1
19465800 -2029.44 -7194.11 2140.33 252.788 -38.9102 255.765 
36506.5 1
19465800 -1888.38 -7084.75 2156.88 299.51 232.189 378.97 
36507 1
19465800 -1853.22 -6870.78 2158.67 71.5943 435.789 441.63 
36507.5 1
19465800 -1886 -6811.78 2157.22 -64.6504 116.371 133.123 
36508 1
19465800 -2039.89 -6792 2155.67 -300.564 38.6285 303.036 
36508.5 1
19465800 -2217.5 -6775 2153.5 -346.897 33.2031 348.482 
36509 1
19465800 -2316 -6604 2152.11 -199.393 346.154 399.475 
36509.5 1
19465800 -2459 -6738.22 2153.22 -281.496 -264.217 386.071 
36510 1
19465800 -2844.25 -6652.75 2151 -767.43 170.263 786.091 
36510.5 1
19465800 -3270.62 -6575.38 2150 -905.255 164.278 920.04 
