# Supplementary material for: Intrinsic group behaviour II: On the dependence of triad spatial dynamics on social and personal features; and on the effect of social interaction on small group dynamics
Source: PLoS One. 2019 Dec 3;14(12):e0225704. doi: 10.1371/journal.pone.0225704 (PMC6890182; doi:10.1371/journal.pone.0225704)
Supplement: S4 Data Set — (ZIP) [file pone.0225704.s004.zip › set_3_nint/group_traj_triad_noint/traj_3_0217_55.dat]

3 19501700 19512102 19530500 0 0 1 0 1 1 0 16.6667 0 40 4.63531e-310 6.95296e-310 0 
36017 1
19501700 -2889 3656.75 610 0 0 0 
36017.5 1
19501700 -2921.5 3810.36 610 -100 472.637 483.1 
36018 1
19501700 -2702.23 3409.77 610.154 420.056 -767.41 874.851 
36018.5 1
19501700 -2645.17 3262.08 610.5 114.817 -297.155 318.565 
36019 1
19501700 -2736.23 3161.38 618.692 -183.228 -202.613 273.175 
36019.5 1
19501700 -2843 3464.42 646.833 -216.132 613.425 650.387 
36020 1
19501700 -2749.85 3708 663.077 185.197 484.261 518.466 
36020.5 1
19501700 -2805.75 3442 772 -110.264 -524.655 536.116 
36021 1
19501700 -2915.25 3295.08 764.083 -223.926 -300.443 374.712 
36021.5 1
19501700 -2947.08 3254.62 754.077 -63.6538 -80.9359 102.968 
36022 1
19501700 -3059.31 3145.38 752.385 -219.201 -213.341 305.881 
36022.5 1
19501700 -2971.17 3085.5 751.083 175.93 -119.53 212.694 
36023 1
19501700 -2890.62 2877.08 748 161.103 -416.846 446.895 
36023.5 1
19501700 -2799.17 2785.5 748 180.372 -180.625 255.264 
36024 1
19501700 -2803.75 2823.25 748.333 -9.37287 77.1984 77.7653 
36024.5 1
19501700 -2905.75 3169.58 749 -208.163 706.803 736.819 
36025 1
19501700 -2975.85 3302.31 749 -138.53 262.301 296.635 
36025.5 1
19501700 -2975.58 3464.75 749 0.515334 318.514 318.515 
36026 1
19501700 -3023.75 3533.17 748.833 -98.2993 139.626 170.758 
36026.5 1
19501700 -3052.54 3513.92 745.846 -57.462 -38.4104 69.1176 
36027 1
19501700 -2977.54 3317.15 744.154 145.914 -382.82 409.685 
36027.5 1
19501700 -2939.33 3163.08 744 76.2577 -307.526 316.84 
36028 1
19501700 -3120.92 2958.25 744.917 -375.949 -424.086 566.733 
36028.5 1
19501700 -3173.85 3015.54 756.077 -107.799 116.677 158.853 
36029 1
19501700 -3135.64 2995.5 755.857 74.4704 -39.0613 84.0929 
36029.5 1
19501700 -3183.33 2809.58 750.917 -95.764 -373.327 385.413 
36030 1
19501700 -3183.31 2770.92 750.462 0.052543 -79.2218 79.2219 
36030.5 1
19501700 -3140.08 3002.69 750.923 86.1171 461.692 469.655 
36031 1
19501700 -3119.69 3576.54 756.846 41.0153 1154.62 1155.35 
36031.5 1
19501700 -2979 3751.54 758.538 273.72 340.467 436.853 
36032 1
19501700 -2883.08 3787.92 773.769 190.324 72.1917 203.555 
36032.5 1
19501700 -2731.77 3875.77 773.385 299.027 173.609 345.771 
36033 1
19501700 -2883.67 3834 773 -308.108 -84.7246 319.545 
36033.5 1
19501700 -2810.31 3961.23 773 148.801 258.075 297.9 
36034 1
19501700 -2698.85 3970.38 772 219.412 18.0194 220.151 
36034.5 1
19501700 -2527.92 3845.83 772 346.011 -252.128 428.126 
36035 1
19501700 -2483 3793.08 772.615 91.1089 -107.011 140.542 
36035.5 1
19501700 -2434.62 3758.69 771.923 94.5012 -67.1575 115.934 
36036 1
19501700 -2512.33 3753.75 768.167 -157.963 -10.0453 158.282 
36036.5 1
19501700 -2542.77 3766.08 769.231 -60.2691 24.4097 65.0246 
36037 1
19501700 -2685.75 3899.58 768.417 -280.905 262.292 384.324 
36037.5 1
19501700 -2885.08 3953.69 767.231 -398.654 108.218 413.081 
36038 1
19501700 -2924.08 3815.83 766.083 -78.1692 -276.27 287.116 
36038.5 1
19501700 -3119.08 3500.62 763.077 -395.525 -639.387 751.835 
36039 1
19501700 -3140.33 3228.75 761.083 -42.6836 -545.914 547.581 
36039.5 1
19501700 -3141.38 3093.92 760 -2.1281 -272.929 272.937 
36040 1
19501700 -3108 2847.58 760 66.636 -491.696 496.191 
36040.5 1
19501700 -3072.31 2750.23 756.923 71.3846 -194.705 207.379 
36041 1
19501700 -3191.42 3008.42 756 -240.139 520.536 573.258 
36041.5 1
19501700 -3211.46 3299.23 756 -40.2507 583.964 585.35 
36042 1
19501700 -3136.15 3481.62 755 147.373 356.917 386.146 
36042.5 1
19501700 -3010.08 3629.62 753.769 254.701 298.99 392.769 
36043 1
19501700 -2871.31 3777.31 749.538 269.455 286.781 393.509 
36043.5 1
19501700 -2839.15 3904.38 742.692 63.671 251.637 259.568 
36044 1
19501700 -2831.46 3857.08 738.615 15.4775 -95.1865 96.4366 
36044.5 1
19501700 -2973.33 3606.5 730.333 -288.945 -510.34 586.46 
36045 1
19501700 -2953.62 3404.69 727.462 40.9086 -418.688 420.682 
36045.5 1
19501700 -3029.85 3101.23 729.462 -151.252 -602.106 620.813 
36046 1
19501700 -2908.54 2921.54 724.923 241.168 -357.241 431.026 
36046.5 1
19501700 -2895.38 2981.69 713.077 26.1508 119.59 122.416 
36047 1
19501700 -2784.15 2891.38 713 225.62 -183.18 290.619 
36047.5 1
19501700 -2610.08 2926.46 713.077 343.347 69.1853 350.248 
36048 1
19501700 -2451.14 3138.79 713 311.026 415.507 519.021 
36048.5 1
19501700 -2404.92 3346.92 713 92.4396 416.275 426.415 
36049 1
19501700 -2570.54 3584.69 713 -341.475 490.246 597.45 
36049.5 1
19501700 -2885.07 3781 713.143 -621.607 387.96 732.74 
36050 1
19501700 -2726.31 3852 724.692 313.143 140.039 343.03 
36050.5 1
19501700 -2742.36 3872.5 726 -32.2927 41.2475 52.3848 
36051 1
19501700 -2762.46 3884.85 726 -40.4515 24.8414 47.4702 
36051.5 1
19501700 -2888.71 4134.93 726 -250.501 496.195 555.842 
36052 1
19501700 -2885.46 4420.92 726 6.45386 567.449 567.486 
36052.5 1
19501700 -2613.54 3991.85 726 546.03 -861.6 1020.05 
36053 1
19501700 -2479.23 3406.38 725.538 270.237 -1177.99 1208.59 
36053.5 1
19501700 -2707.38 2655.85 720.923 -445.613 -1465.9 1532.13 
36054 1
19501700 -3054.17 2145.58 719.167 -704.842 -1037.12 1253.96 
36054.5 1
19501700 -2972.69 2274.62 719 164.928 261.198 308.911 
36055 1
19501700 -3064 2376.23 719 -180.45 200.821 269.984 
36055.5 1
19501700 -3128.08 2949.83 719 -125.163 1120.32 1127.29 
36056 1
19501700 -3117.92 3300.33 719 20.7483 715.306 715.607 
36056.5 1
19501700 -3061.25 3301.25 718.417 117.566 1.9018 117.581 
36057 1
19501700 -3013.46 3377 716.538 94.6306 150 177.355 
36057.5 1
19501700 -2697.75 3230.33 717 627.657 -291.584 692.08 
36058 1
19501700 -2673.46 3197.62 717 49.8736 -67.1826 83.6713 
36058.5 1
19501700 -2557.54 3189.46 717 229.097 -16.1143 229.663 
36059 1
19501700 -2613.31 3265.77 715.769 -108.924 149.038 184.599 
36059.5 1
19501700 -2554.69 3214.92 715 115.385 -100.091 152.747 
36060 1
19501700 -2628.54 2889.31 715 -147.398 -649.931 666.435 
36060.5 1
19501700 -2781.33 2788.25 715 -313.104 -207.085 375.391 
36061 1
19501700 -2802.31 3451.77 715 -43.1571 1365.27 1365.95 
36061.5 1
19501700 -2722.77 3674.38 715 158.128 442.575 469.976 
36062 1
19501700 -2576.31 3746.77 715 283.291 140.009 316.001 
36062.5 1
19501700 -2666.25 3675 715 -177.752 -141.836 227.405 
36063 1
19501700 -2888.67 3741.83 715 -465.307 139.819 485.86 
36063.5 1
19501700 -3039.15 3816.08 744.308 -300.974 148.487 335.61 
36064 1
19501700 -2999.77 3026.54 715 76.0321 -1524.21 1526.1 
36064.5 1
19501700 -2920.27 3010.36 714.545 158.676 -32.2851 161.927 
36065 1
19501700 -2801.23 3020.08 714 240.489 19.6228 241.288 
36065.5 1
19501700 -2617.5 2997.25 714 371.173 -46.115 374.027 
36066 1
19501700 -2545.25 3096.25 714 145.372 199.195 246.6 
36066.5 1
19501700 -2778.85 3090.08 714 -460.742 -12.1757 460.903 
36067 1
19501700 -3031.08 3108.42 714 -510.602 37.125 511.949 
36067.5 1
19501700 -3035.15 3395.15 714.538 -8.04449 566.674 566.731 
36068 1
19501700 -3052.08 3556 733.083 -33.3915 317.251 319.003 
36068.5 1
19501700 -2957.58 3361.75 732.167 196.058 -403.008 448.168 
36069 1
19501700 -2917.46 2870.23 723.154 80.8907 -990.966 994.262 
36069.5 1
19501700 -3009.38 2762.85 722 -179.187 -209.327 275.546 
36070 1
19501700 -2988.17 2740.33 722 42.0991 -44.6683 61.3807 
36070.5 1
19501700 -2932.85 2726.85 722 111.533 -27.1919 114.8 
36071 1
19501700 -3002.85 2655.23 722 -138.614 -141.813 198.304 
36071.5 1
19501700 -3075.77 2826.38 720.308 -147.618 346.465 376.602 
36072 1
19501700 -3100.31 3021 717.462 -49.1753 390.011 393.099 
36072.5 1
19501700 -3009.57 3455.57 716.429 175.845 842.193 860.355 
36073 1
19501700 -2932.73 3908.33 716.2 155.858 918.381 931.513 
36073.5 1
19501700 -2832.6 4032.07 732.2 202.29 249.966 321.565 
36074 1
19501700 -2824.4 4021.4 742.067 16.5657 -21.5488 27.1804 
36074.5 1
19501700 -2682.4 4032.53 741.533 286.869 22.4916 287.749 
36075 1
19501700 -2503.33 3912.87 740.067 358.851 -239.813 431.607 
36075.5 1
19501700 -2517.57 3868.07 737.929 -27.7006 -87.1503 91.4467 
36076 1
19501700 -2486.92 3840.38 733.692 61.4195 -55.4846 82.7702 
36076.5 1
19501700 -2523.93 3768.64 740.857 -74.011 -143.484 161.447 
36077 1
19501700 -2448.38 3878.54 754.154 149.889 218.047 264.596 
36077.5 1
19501700 -2463.31 3947.69 753.846 -30.5175 141.419 144.674 
36078 1
19501700 -2500.08 3947.92 753.462 -71.6749 0.449843 71.6763 
36078.5 1
19501700 -2551.25 4131.08 751.583 -103.589 370.77 384.969 
36079 1
19501700 -2739.77 4196.38 751 -376.286 130.342 398.221 
36079.5 1
19501700 -2852 4268.69 751.385 -218.773 140.951 260.248 
36080 1
19501700 -2783.58 4235.33 749 141.065 -68.7814 156.94 
36080.5 1
19501700 -2694.54 4138.31 744.692 180.253 -196.408 266.584 
36081 1
19501700 -2556.25 3949.17 741.833 275.475 -376.775 466.74 
36081.5 2
19512102 -36713.3 -3412.33 1584 0 0 0 
19501700 -2664.54 3533.62 741 -222.358 -853.288 881.784 
36082 2
19512102 -36562.4 -3427.38 1510.69 483.81 -48.2413 486.209 
19501700 -2620.46 3391.15 741 87.4542 -282.662 295.882 
36082.5 2
19512102 -36183.9 -3375.75 1415 746.485 101.843 753.4 
19501700 -2617.25 3281.58 741 6.33439 -216.115 216.208 
36083 2
19512102 -35751.9 -3454.42 1408.67 876.268 -159.567 890.678 
19501700 -2724.83 2988.17 741 -218.222 -595.166 633.911 
36083.5 2
19512102 -35265.6 -3376.38 1373.92 944.274 151.519 956.353 
19501700 -2902.38 2822.54 741 -344.76 -321.608 471.478 
36084 2
19512102 -34839 -3401 1339.58 838.144 -48.3603 839.538 
19501700 -2971.17 2815.33 740.917 -135.132 -14.1555 135.871 
36084.5 2
19512102 -34429.2 -3391 1309 832.995 20.3252 833.243 
19501700 -2974.75 2836.25 741 -7.2832 42.5136 43.1329 
36085 2
19512102 -33949.3 -3331.58 1270.08 969.36 120.034 976.764 
19501700 -2845.75 2797 741 260.606 -79.2929 272.402 
36085.5 2
19512102 -33516.1 -3338.83 1320 878.803 -14.7059 878.926 
19501700 -2684 2736.25 741 328.093 -123.225 350.471 
36086 2
19512102 -33135.9 -3711.08 1261.75 757.304 -741.534 1059.9 
19501700 -2875.42 2620.25 741 -381.308 -231.076 445.861 
36086.5 2
19512102 -32786.6 -4076.77 1208.46 686.25 -718.44 993.527 
19501700 -2978.54 2759.54 741 -202.597 273.651 340.486 
36087 2
19512102 -32395.5 -4366.25 1144.67 776.023 -574.367 965.457 
19501700 -2901.17 3271.83 741 153.515 1016.46 1027.99 
36087.5 2
19512102 -31907.5 -4564.17 1103.75 993.89 -403.089 1072.52 
19501700 -2834.17 3538.08 741 136.456 542.261 559.166 
36088 2
19512102 -31496.6 -4659 1079 823.416 -190.047 845.063 
19501700 -2872.92 3692.46 741 -77.6682 309.375 318.975 
36088.5 2
19512102 -31056.8 -4703.46 1104.23 865.839 -87.5227 870.251 
19501700 -2578.15 3806.38 741 580.254 224.258 622.083 
36089 2
19512102 -30620.7 -4756.62 1087 868.679 -105.884 875.108 
19501700 -2534.69 3903.23 740.231 86.5768 192.921 211.457 
36089.5 2
19512102 -30264.7 -4716.08 1084.17 710.63 80.9023 715.22 
19501700 -2986.92 3801 735.667 -902.643 -204.053 925.42 
36090 2
19512102 -30044.1 -4690.42 1084 443.83 51.6432 446.824 
19501700 -3080.17 3542.83 734.333 -187.626 -519.45 552.297 
36090.5 2
19512102 -29887.9 -4733.25 1084 313.588 -86.0107 325.169 
19501700 -3070.42 3310.33 735 19.5783 -466.867 467.278 
36091 2
19512102 -30116.8 -4807.5 1084 -457.833 -148.5 481.314 
19501700 -3074.42 3199.83 735 -8 -221 221.145 
36091.5 2
19512102 -30414.6 -4680.75 1084 -593.127 252.49 644.633 
19501700 -3049.17 3113.92 734.833 50.2988 -171.149 178.387 
36092 2
19512102 -30450.5 -4639.82 1083.91 -73.2066 83.5343 111.073 
19501700 -2917.45 3117.82 733.273 268.8 7.96228 268.918 
36092.5 2
19512102 -30349.9 -4536.42 1081.5 206.868 212.76 296.751 
19501700 -2881.58 2903.5 730.917 73.8091 -440.984 447.118 
36093 2
19512102 -30423.3 -4493.15 1080 -141.682 83.519 164.466 
19501700 -2913.15 2819.62 730 -60.9469 -161.939 173.029 
36093.5 2
19512102 -30398.9 -4298.58 1080 47.3612 377.807 380.764 
19501700 -2842 2689.92 730 138.163 -251.842 287.252 
36094 2
19512102 -30360.5 -4204.33 1079.25 79.5376 195.135 210.722 
19501700 -2820 2657.58 730 45.5487 -66.9427 80.9692 
36094.5 2
19512102 -30372.2 -4262.62 1078.69 -23.1687 -115.869 118.163 
19501700 -2870.31 3083.23 729.308 -100.015 846.218 852.108 
36095 2
19512102 -30457.8 -4272.5 1085.75 -167.67 -19.3437 168.782 
19501700 -2716.42 3417.33 729.333 301.157 653.821 719.845 
36095.5 2
19512102 -30588.6 -3979.75 1118 -270.145 604.855 662.441 
19501700 -2573.5 3546.42 729.833 295.282 266.701 397.896 
36096 2
19512102 -30653.3 -3862.54 1147.38 -127.41 230.731 263.572 
19501700 -2598.77 3753.77 728.154 -49.7426 408.174 411.194 
36096.5 2
19512102 -30765.4 -3797.08 1162.75 -221.998 129.614 257.066 
19501700 -2631.08 3809.5 724.333 -63.9883 110.358 127.567 
36097 2
19512102 -30828.2 -3828.5 1147.25 -129.917 -65.0449 145.29 
19501700 -2696.5 3786.42 724 -135.438 -47.7916 143.623 
36097.5 2
19512102 -30762.4 -3610.62 1175.08 129.748 429.753 448.912 
19501700 -2745.54 3694.46 730.077 -96.7228 -181.371 205.55 
36098 2
19512102 -30711 -3573.08 1148.33 100.952 73.7368 125.014 
19501700 -2900.75 3354.83 725.833 -304.934 -667.246 733.623 
36098.5 2
19512102 -30777.5 -3654.85 1107.62 -132.658 -163.199 210.314 
19501700 -2977.54 3052.77 726.846 -153.27 -602.922 622.099 
36099 2
19512102 -31000.5 -3389.83 1080.92 -444.3 527.914 689.997 
19501700 -2909.42 2887.08 725.083 135.701 -330.052 356.86 
36099.5 2
19512102 -30985.1 -3254 1082 30.7718 271.124 272.865 
19501700 -2940 2974.25 723.917 -61.0446 173.985 184.384 
36100 2
19512102 -30826.2 -3136.58 1085.33 324.813 240.116 403.929 
19501700 -2882.67 3455.25 721.5 117.246 983.64 990.603 
36100.5 2
19512102 -30731.8 -2915.46 1069.69 185.62 434.424 472.418 
19501700 -2745.92 3703.69 721 268.651 488.099 557.148 
36101 2
19512102 -30718.4 -2868.83 1087.58 26.3364 91.9688 95.6654 
19501700 -2771.42 3764.83 717.167 -50.2832 120.594 130.657 
36101.5 2
19512102 -30619.1 -2945.67 1112 206.514 -159.737 261.082 
19501700 -2982.08 3896.5 717 -437.976 273.735 516.483 
36102 2
19512102 -30476.5 -2835.85 1126.77 285.815 220.081 360.73 
19501700 -2826.92 3813.77 716.615 310.942 -165.793 352.381 
36102.5 2
19512102 -30251.8 -2764.42 1103.17 439.586 139.784 461.275 
19501700 -2737.92 3321.75 732.5 174.181 -962.856 978.483 
36103 2
19512102 -30064.3 -2727.17 1086.83 382.653 76.0204 390.131 
19501700 -2783.67 3187.25 738.25 -93.3673 -274.49 289.935 
36103.5 2
19512102 -29963.8 -2762.58 1080.08 205.692 -72.4267 218.071 
19501700 -2852.83 2991.08 741.667 -141.445 -401.159 425.365 
36104 2
19512102 -29821.8 -2809.38 1030.31 279.338 -92.1285 294.139 
19501700 -2722.38 2846.54 735.231 256.789 -284.537 383.278 
36104.5 2
19512102 -29625.3 -3189.83 1119.08 386.836 -748.915 842.921 
19501700 -2738.08 2610.58 735 -30.903 -464.479 465.505 
36105 2
19512102 -29562 -3641.75 1134.92 128.726 -918.53 927.506 
19501700 -2786.75 2671.58 735 -98.916 123.984 158.608 
36105.5 2
19512102 -29634.1 -3834.5 1092.83 -145.918 -390.182 416.574 
19501700 -2660.08 2733.75 735 256.41 125.843 285.627 
36106 2
19512102 -29639.2 -3826.77 1083.15 -9.86481 15.0404 17.9869 
19501700 -2644.92 2801.54 734 29.4947 131.884 135.142 
36106.5 2
19512102 -29722.9 -3895.5 1084.25 -163.28 -133.978 211.212 
19501700 -2640.25 2818.25 734 9.10931 32.5761 33.8258 
36107 2
19512102 -29764 -3866.25 1083.67 -83.6728 59.5723 102.713 
19501700 -2538.58 2974.58 734 207.06 318.398 379.804 
36107.5 2
19512102 -29826.5 -3852.92 1071.77 -125.931 26.8688 128.765 
19501700 -2524.31 3309.92 734 28.7815 676.088 676.701 
36108 2
19512102 -29920.4 -3736.09 1066.18 -188.181 234.133 300.383 
19501700 -2646 3535.73 734 -243.872 452.513 514.045 
36108.5 2
19512102 -29976.5 -3727.77 1067.85 -113.028 16.7438 114.261 
19501700 -2739 3584.62 731.077 -187.123 98.3664 211.402 
36109 2
19512102 -29923.9 -3682.67 1065.08 105.244 90.2051 138.612 
19501700 -2834.92 3585 732.5 -191.833 0.769231 191.835 
36109.5 2
19512102 -29980.2 -3524.08 1061.62 -114.303 322.337 342.003 
19501700 -2968.46 3400.92 733.692 -271.433 -374.14 462.23 
36110 2
19512102 -29982.5 -3534.85 1061 -4.59464 -20.75 21.2526 
19501700 -2869.85 3495.54 733 190.01 182.303 263.322 
36110.5 2
19512102 -30008.6 -3454.5 1057.25 -53.7008 165.662 174.149 
19501700 -3023.83 3382.92 733 -317.499 -232.21 393.354 
36111 2
19512102 -30014.4 -3709.46 1054.15 -11.9368 -524.612 524.748 
19501700 -3111.46 3482.15 733 -180.305 204.192 272.404 
36111.5 2
19512102 -29934.3 -3700.69 1054 158.255 17.3305 159.201 
19501700 -3078.62 3556 731.769 64.9133 145.941 159.726 
36112 2
19512102 -29940.2 -3688.77 1067 -11.6596 23.4706 26.2072 
19501700 -3094.46 3224.77 725.077 -31.1932 -652.029 652.775 
36112.5 2
19512102 -29704.8 -3557.15 1093.77 467.033 261.142 535.084 
19501700 -3026.15 2986.23 725 135.531 -473.291 492.314 
36113 2
19512102 -29589.2 -3569.92 1091.15 225.521 -24.8913 226.891 
19501700 -2868.31 2843.77 725.385 307.692 -277.703 414.48 
36113.5 2
19512102 -29474.4 -3466.25 1089.08 232.261 209.865 313.031 
19501700 -2908.33 2725.75 726 -81.0236 -238.905 252.271 
36114 2
19512102 -29450.8 -3353 1095.46 47.3897 226.954 231.849 
19501700 -2918.54 2626.38 724.462 -20.4512 -199.129 200.176 
36114.5 1
19512102 -29374.8 -3237.58 1142.75 151.132 229.457 274.756 
36115 1
19512102 -29321.9 -3132.77 1162.62 104.815 207.964 232.885 
36115.5 1
19512102 -29444.3 -3002 1163.5 -249.308 266.332 364.812 
36116 1
19512102 -29521.1 -2970 1159.54 -155.038 64.6465 167.976 
36114.5 1
19501700 -2951.3 2561.4 721 -70.9124 -140.659 157.523 
36116.5 2
19512102 -29682.2 -3006.92 1144.67 -326.261 -74.7301 334.71 
19501700 -2774.14 3510.29 670 83.4073 446.745 454.464 
36117 2
19512102 -29732.5 -3326.38 1175.54 -100.577 -638.936 646.804 
19501700 -2679.54 3619.62 674.846 235.921 272.643 360.545 
36117.5 2
19512102 -29629.6 -3436.42 1174.58 204.276 -218.318 298.984 
19501700 -2773 3703.42 714.25 -185.44 166.272 249.067 
36118 2
19512102 -29680 -3501.08 1163.25 -100.232 -128.562 163.017 
19501700 -2905 3749.17 730.667 -262.425 90.9543 277.741 
36118.5 2
19512102 -29625.2 -3264.77 1158.62 109.912 473.575 486.163 
19501700 -2962 3833.69 730 -114.228 169.39 204.306 
36119 2
19512102 -29523 -3050 1149.31 202.686 426.129 471.877 
19501700 -3012.62 3724 722.154 -100.427 -217.643 239.696 
36119.5 2
19512102 -29462.6 -2952.31 1138.23 119.337 193.068 226.973 
19501700 -3023.85 3745.62 720.308 -22.1952 42.7182 48.1401 
36120 2
19512102 -29407.7 -2927.75 1140.33 110.118 49.2138 120.615 
19501700 -3117.17 3498.17 720 -187.015 -495.889 529.982 
36120.5 2
19512102 -29462.2 -2952.08 1171.46 -113.913 -50.7869 124.721 
19501700 -3125.54 3120.77 720 -17.4777 -787.886 788.08 
36121 2
19512102 -29608.4 -3306.5 1170.5 -295.205 -716.006 774.475 
19501700 -2901.57 2953.57 719.643 452.459 -337.773 564.632 
36121.5 2
19512102 -29712.3 -3331.57 1194.07 -199.863 -48.2143 205.596 
19501700 -2778 2950.14 719 237.637 -6.59341 237.729 
36122 2
19512102 -29821.2 -3308.15 1215.92 -215.58 46.3715 220.511 
19501700 -2740.69 2784.15 719 73.8766 -328.691 336.891 
36122.5 2
19512102 -29812.5 -3106.54 1156.85 17.3697 406.483 406.854 
19501700 -2667.46 2755.15 719 147.643 -58.4677 158.798 
36123 2
19512102 -29950.2 -2915.54 1128.15 -271.967 377.47 465.242 
19501700 -2758.92 2537.23 719 -180.754 -430.678 467.071 
36123.5 2
19512102 -29921.8 -2893.38 1218 56.3187 43.956 71.4418 
19501700 -2833.54 2635.54 719 -148.046 195.055 244.876 
36124 2
19512102 -29846.8 -2767.38 1246.92 149.402 250.996 292.096 
19501700 -2642.08 3018.46 719.462 381.397 762.795 852.831 
36124.5 2
19512102 -29756.9 -3010.15 1279.92 178.621 -482.643 514.635 
19501700 -2658.31 3535.77 719.846 -32.2679 1028.44 1028.95 
36125 2
19512102 -29700.7 -3158.54 1274.46 112.913 -297.961 318.638 
19501700 -2717.23 3711.31 718.231 -118.319 352.487 371.815 
36125.5 2
19512102 -29571.8 -3256.23 1264.85 256.666 -194.606 322.101 
19501700 -2621.15 3677.38 718.308 191.388 -67.5759 202.968 
36126 2
19512102 -29504.8 -3341.23 1265.15 134.809 -171.026 217.769 
19501700 -2594.31 3711.38 718.154 54.0164 68.4105 87.1652 
36126.5 2
19512102 -29598.1 -3508.08 1261.31 -186.835 -334.361 383.02 
19501700 -2551.08 3723.08 719 86.6348 23.4315 89.7476 
36127 2
19512102 -29721.1 -3723.85 1251.46 -247.485 -434.143 499.729 
19501700 -2577.69 3694.38 718.231 -53.5521 -57.731 78.7445 
36127.5 2
19512102 -29768.5 -3767.62 1243.85 -94.9591 -87.7139 129.271 
19501700 -2606.46 3740.54 717 -57.6538 92.4927 108.99 
36128 2
19512102 -29911.7 -3799.38 1236.31 -284.753 -63.1595 291.673 
19501700 -2603.31 3841.31 717 6.27007 200.336 200.435 
36128.5 2
19512102 -29935.8 -3805.83 1234.75 -49.6035 -13.2963 51.3546 
19501700 -2643.33 3908.08 717.333 -82.5271 137.682 160.521 
36129 2
19512102 -30000.3 -3653 1235.85 -132.562 313.826 340.675 
19501700 -2710.08 3971.23 718 -137.05 129.666 188.669 
36129.5 2
19512102 -29965.3 -3505.57 1235.93 68.9409 290.214 298.29 
19501700 -2778.79 4159.93 718 -135.254 371.452 395.31 
36130 2
19512102 -29891.8 -3396.38 1225.77 144.433 214.512 258.605 
19501700 -2777.15 4386.54 718 3.20603 445.206 445.218 
36130.5 2
19512102 -29882.8 -3269.46 1202.69 18.2927 257.974 258.621 
19501700 -2726.62 4274.85 718 102.72 -227.017 249.175 
36131 2
19512102 -29860.1 -3547.07 1192.79 45.2147 -553.008 554.853 
19501700 -2730.07 3684.14 718 -6.88455 -1176.7 1176.72 
36131.5 2
19512102 -29864.5 -3706.57 1164.36 -8.66648 -312.133 312.253 
19501700 -2756.64 3269.43 718 -51.9989 -811.574 813.238 
36132 2
19512102 -29850.8 -3686 1154.93 27.6498 41.4747 49.8463 
19501700 -2767.43 3177.86 717 -21.7454 -184.62 185.896 
36132.5 2
19512102 -29821.8 -3694.43 1148.57 58.8235 -17.0965 61.2576 
19501700 -2852.64 3467.36 724.071 -172.848 587.221 612.132 
36133 2
19512102 -29841.9 -3634.93 1141.2 -40.6497 120.436 127.111 
19501700 -2855.53 3809.13 726 -5.85117 691.855 691.879 
36133.5 2
19512102 -29848.9 -3455.81 1118 -13.8102 349.845 350.118 
19501700 -2768 3776.69 728.062 170.964 -63.3708 182.33 
36134 2
19512102 -29824.7 -3350.64 1112.43 48.8371 212.036 217.587 
19501700 -2783.21 3868.21 728.143 -30.674 184.53 187.062 
36134.5 2
19512102 -29811.2 -3352.77 1110.85 27.506 -4.31313 27.8421 
19501700 -2816.23 3949.62 730.615 -66.9706 165.114 178.179 
36135 2
19512102 -29767.8 -3178.69 1092.38 85.5883 344.026 354.512 
19501700 -3014 3702.69 730.308 -390.848 -487.99 625.217 
36135.5 2
19512102 -29571.5 -3040.38 1118.54 381.18 268.559 466.285 
19501700 -3136.62 3407.23 729.923 -238.088 -573.712 621.153 
36136 2
19512102 -29682 -3055.62 1084.92 -219.17 -30.2198 221.243 
19501700 -3013.92 3325.69 762.462 243.437 -161.783 292.293 
36136.5 2
19512102 -29673.7 -3088.75 1064.92 17.0416 -67.76 69.8701 
19501700 -2830.83 3256.75 777.5 374.417 -140.986 400.081 
36137 2
19512102 -29831 -3106.5 1060.5 -315.93 -35.6426 317.935 
19501700 -2741.21 3223.57 781.929 179.958 -66.6236 191.895 
36137.5 2
19512102 -30137.2 -3111.83 1108.67 -616.197 -10.7311 616.291 
19501700 -2698.67 3234.83 784.083 85.6089 22.6598 88.557 
36138 2
19512102 -30303.1 -3046.38 1136.54 -343.327 135.505 369.1 
19501700 -2635.38 3202.54 780.769 131.019 -66.8631 147.094 
36138.5 2
19512102 -30532.1 -2834.38 1143.38 -449.02 415.686 611.894 
19501700 -2599.38 3036.77 778.769 70.5882 -325.038 332.614 
36139 2
19512102 -30565.1 -2464.92 1145 -64.2148 718.809 721.672 
19501700 -2697.42 2814.08 774.167 -190.724 -433.241 473.364 
36139.5 2
19512102 -30548.8 -1997 1157 32.9615 949.121 949.693 
19501700 -2812.25 2782.08 772.5 -232.928 -64.9087 241.802 
36140 2
19512102 -30211.6 -1606.33 1165.92 679.94 787.634 1040.52 
19501700 -2734.83 2723.92 772 156.082 -117.272 195.229 
36140.5 2
19512102 -29783.9 -1232.15 1114.69 836.909 732.249 1112.03 
19501700 -2663.38 2781 772 139.821 111.709 178.966 
36141 2
19512102 -29535.9 -871.917 1131.08 481.566 699.49 849.23 
19501700 -2628.08 3072 772 68.5462 565.049 569.191 
36141.5 2
19512102 -29331.5 -530.455 1257.18 425.773 711.379 829.062 
19501700 -2939.82 3148.91 772 -649.448 160.227 668.921 
36142 2
19512102 -29110.8 -61.4167 1287 463.856 985.374 1089.09 
19501700 -3022.25 3174.42 771.25 -173.176 53.5873 181.278 
36142.5 2
19512102 -28864.5 347.75 1313.17 481.898 800.718 934.545 
19501700 -3011.58 3295.83 770.333 20.8741 237.606 238.521 
36143 2
19512102 -28659.2 582.5 1353.33 411.49 470.441 625.011 
19501700 -3077.92 3357.33 770 -132.933 123.246 181.275 
36143.5 2
19512102 -28344.7 973.667 1308.25 627.745 780.772 1001.83 
19501700 -2825.33 3378.17 769.75 504.158 41.5835 505.87 
36144 2
19512102 -28248.6 1190.42 1280.5 190.264 429.208 469.489 
19501700 -2602.5 3415.17 765.083 441.254 73.2673 447.296 
36144.5 2
19512102 -28002.7 1287.17 1386.58 483.137 190.079 519.183 
19501700 -2532.17 3508.33 763 138.179 183.039 229.34 
36145 2
19512102 -27770.1 1503.17 1368.42 455.153 422.701 621.16 
19501700 -2707.92 3606.25 759.5 -343.933 191.618 393.71 
36145.5 2
19512102 -27497.9 1725 1374.27 557.734 454.577 719.519 
19501700 -2869.45 3446.27 749.182 -331.02 -327.822 465.878 
36146 2
19512102 -27243.9 1958.67 1360.92 517.296 475.9 702.905 
19501700 -2888.58 3429.5 741.083 -38.9588 -34.1603 51.8143 
36146.5 2
19512102 -27022.4 2093 1387.75 436.024 264.436 509.944 
19501700 -2917.5 3420.33 758.583 -56.9226 -18.0446 59.7142 
36147 2
19512102 -26730.3 2343.5 1357 576.101 494.083 758.954 
19501700 -3054.08 3268.58 755.083 -269.395 -299.31 402.691 
36147.5 2
19512102 -26437.1 2534.09 1300.73 590.025 383.483 703.696 
19501700 -3010 2999.45 748.455 88.6989 -541.507 548.723 
36148 2
19512102 -26286.3 2810.25 1294.25 301.515 552.318 629.259 
19501700 -2901.25 2867.92 748.917 217.5 -263.076 341.343 
36148.5 2
19512102 -25943.2 3034.55 1256.09 686.303 448.591 819.906 
19501700 -2846.73 2964.91 747.091 109.045 193.985 222.533 
36149 2
19512102 -25797.9 3181.58 1305.42 293.465 297.046 417.562 
19501700 -2819 2756.5 747 56.0147 -421.028 424.738 
36149.5 2
19512102 -25485.5 3545 1230.73 627.434 729.752 962.399 
19501700 -2847.64 2457.09 747 -57.5027 -601.223 603.967 
36150 2
19512102 -25271.2 3759.83 1203.67 443.488 444.79 628.107 
19501700 -2915.25 2533.42 747 -139.987 158.024 211.111 
36150.5 2
19512102 -25004.4 4109.83 1180.67 522.179 684.932 861.279 
19501700 -3066.58 2787.83 747 -296.151 497.88 579.301 
36151 2
19512102 -24639.4 4504.64 1248.82 727.197 786.46 1071.14 
19501700 -3204.09 3309.64 747 -273.919 1039.45 1074.93 
36151.5 2
19512102 -24249.5 4779.67 1291.83 767.448 541.398 939.196 
19501700 -3029.67 3117.17 747 343.355 -378.877 511.313 
36152 2
19512102 -23889.4 5039.33 1233.58 700.551 505.188 863.705 
19501700 -2807.75 2991.83 745.333 431.744 -243.839 495.844 
36152.5 2
19512102 -23426.8 5314.33 1231 929.05 552.209 1080.77 
19501700 -2761.67 2753.08 741.167 92.5368 -479.418 488.267 
36153 2
19512102 -23364.2 5434.17 1254.92 124.668 238.712 269.305 
19501700 -2745.33 2571.08 740.333 32.5365 -362.55 364.007 
36153.5 2
19512102 -22895 5709 1184.42 936.46 548.57 1085.3 
19501700 -3057.5 2750 740 -623.087 357.119 718.172 
36154 2
19512102 -22499.9 5787.82 1166.45 814.62 162.512 830.672 
19501700 -3055.64 3239.27 740 3.84255 1008.81 1008.82 
36154.5 2
19512102 -22134 5807.67 1235 748.28 40.5899 749.38 
19501700 -3029.25 3358.08 742.583 53.9598 242.966 248.886 
36155 2
19512102 -21910 5874.36 1156.27 452.525 134.741 472.159 
19501700 -2898 3042.45 743 265.152 -637.634 690.567 
36155.5 2
19512102 -21645.2 5790.08 1123.58 529.5 -168.561 555.682 
19501700 -2677.08 2894.33 743 441.833 -296.242 531.955 
36156 2
19512102 -21417.2 5668.17 1194.42 447.059 -239.052 506.959 
19501700 -2843.25 2677.67 743 -325.817 -424.837 535.39 
36156.5 2
19512102 -21158.6 5722.91 1252.91 522.452 110.591 534.028 
19501700 -2988.36 2673 743 -293.159 -9.42761 293.31 
36157 2
19512102 -21155.9 5821.58 1228.67 5.42854 196.955 197.029 
19501700 -3106.5 2963 743 -235.801 578.842 625.028 
36157.5 2
19512102 -21232 5953.45 1244.55 -150.959 261.649 302.074 
19501700 -3236.73 3063 742.636 -258.387 198.413 325.779 
36158 2
19512102 -21276.2 5961.33 1281.67 -87.2859 15.5707 88.6638 
19501700 -3226.75 2943.92 742 19.7179 -235.343 236.167 
36158.5 2
19512102 -21279.8 6117.27 1347.55 -7.25947 310.019 310.104 
19501700 -3236.27 2911.09 742 -18.9319 -65.26 67.9506 
36159 2
19512102 -21402.9 6132.08 1118.42 -252.251 30.3496 254.07 
19501700 -3232.75 3094.67 742 7.2187 376.18 376.249 
36159.5 2
19512102 -21192.4 6208.58 1072.08 412.745 150 439.157 
19501700 -2950.92 3219.17 740.25 552.614 244.118 604.133 
36160 2
19512102 -20988.3 6239.45 1177.36 401.069 60.6507 405.629 
19501700 -2655.09 3469.36 739.909 581.19 491.546 761.183 
36160.5 2
19512102 -20521.5 6358.25 1191.92 954.545 242.935 984.974 
19501700 -2592.42 3568.08 737.833 128.168 201.881 239.13 
36161 2
19512102 -19970.5 6217.55 1142.45 1101.91 -281.409 1137.28 
19501700 -2603.82 3778.36 731.545 -22.803 420.561 421.178 
36161.5 2
19512102 -19347.6 6002.5 1047.33 1281.82 -442.48 1356.04 
19501700 -2707.33 3788.5 731.167 -212.994 20.8567 214.013 
36162 2
19512102 -18952 5811.33 986.25 772.624 -373.372 858.111 
19501700 -2908.83 3762.42 729.667 -393.555 -50.944 396.838 
36162.5 2
19512102 -18538 5579 1019.45 836.364 -469.36 959.064 
19501700 -3116 3374.82 727.364 -418.519 -783.027 887.857 
36163 2
19512102 -18123.1 5389.17 1006.67 833.166 -381.191 916.227 
19501700 -3049.08 3184.5 726.167 134.371 -382.165 405.1 
36163.5 2
19512102 -17737.5 5316.25 1050.17 748.706 -141.586 761.975 
19501700 -3003.67 3123.83 726 88.1877 -117.799 147.152 
36164 2
19512102 -17359.7 5308.64 1093.91 751.039 -15.1365 751.192 
19501700 -3004.82 3431.45 725.364 -2.2893 611.573 611.577 
36164.5 2
19512102 -17025.3 5180.45 1076.27 689.597 -264.292 738.508 
19501700 -3010.64 3509.27 722.818 -11.9963 160.45 160.898 
36165 2
19512102 -16613.6 5165.17 1103.08 816.844 -30.3331 817.407 
19501700 -3037.17 3402.08 723 -52.6395 -212.677 219.095 
36165.5 2
19512102 -16225.4 5191.64 1100.27 779.558 53.152 781.368 
19501700 -2979.73 3251.18 723.727 115.34 -303.015 324.224 
36166 2
19512102 -15812.5 5158.5 1111.08 837.452 -67.2137 840.145 
19501700 -2878.17 3148.08 723.333 206.005 -209.125 293.55 
36166.5 2
19512102 -15360.8 5185.38 1087.15 878.854 52.3047 880.409 
19501700 -2831 2985.15 718.308 91.7639 -316.983 329.999 
36167 2
19512102 -14986.3 5191.75 1085.92 731.32 12.4324 731.426 
19501700 -2947.33 3014.67 718 -227.214 57.6422 234.411 
36167.5 2
19512102 -14663.1 5043.36 1113.73 670.627 -307.856 737.913 
19501700 -3088.55 2872.27 718 -292.971 -295.423 416.061 
36168 2
19512102 -14399.2 4892.58 1122.08 540.828 -308.976 622.866 
19501700 -3001.58 2702.25 718 178.201 -348.407 391.335 
36168.5 2
19512102 -14095.8 4745.67 1111.75 588.017 -284.722 653.323 
19501700 -2983.42 2701.75 718 35.2067 -0.968992 35.2201 
36169 2
19512102 -13735.6 4686 1096.17 716.037 -118.622 725.796 
19501700 -2955.08 3239.75 717 56.3287 1069.58 1071.06 
36169.5 2
19512102 -13427.9 4728.25 1128.58 625.339 85.874 631.207 
19501700 -2922 3574.67 730.417 67.2425 680.725 684.038 
36170 2
19512102 -12986.2 4715.25 1122.58 885.271 -26.0521 885.654 
19501700 -2800.67 3540.25 737.083 243.153 -68.9713 252.746 
36170.5 2
19512102 -12601.9 4607.5 1113.5 770.04 -215.932 799.743 
19501700 -2662.83 3552.67 730.917 276.219 24.8831 277.338 
36171 2
19512102 -12195 4575.08 1115.77 801.017 -63.825 803.556 
19501700 -2670.54 3479.15 721.462 -15.1676 -144.71 145.503 
36171.5 2
19512102 -11781.1 4529.42 1119.33 829.492 -91.5035 834.524 
19501700 -2439.67 3531.83 721 462.669 105.57 474.56 
36172 2
19512102 -11385.5 4578 1124.69 794.267 97.5569 800.236 
19501700 -2486.31 3304.77 721 -93.6567 -455.952 465.472 
36172.5 2
19512102 -11060.3 4506.75 1098.17 637.657 -139.706 652.782 
19501700 -2738.83 3342.75 720.667 -495.148 74.4721 500.717 
36173 2
19512102 -10769.4 4441 1154.58 599.828 -135.567 614.957 
19501700 -2868.33 3379 712.5 -267.01 74.7423 277.274 
36173.5 2
19512102 -10483.9 4282.92 1137.31 564.217 -312.405 644.932 
19501700 -3048.23 3193.85 711 -355.529 -365.917 510.192 
36174 1
19512102 -10168.8 4274 1127.83 621.643 -17.5998 621.892 
36174.5 1
19512102 -9836.08 4193.42 1158.33 680.3 -164.792 699.975 
36175 1
19512102 -9574.75 4175 1016.58 524.766 -36.9813 526.067 
36174 1
19501700 -3246.57 2881.43 711 -488.524 -769.501 911.476 
36175.5 2
19512102 -9298.5 4184.75 1055.42 562.627 19.8574 562.978 
19501700 -2835 3238.86 584 244.837 212.629 324.278 
36176 2
19512102 -8944.38 4218.85 1038.85 691.632 66.594 694.83 
19501700 -2787.38 3483.54 666.923 116.135 596.784 607.979 
36176.5 2
19512102 -8591.83 4203.58 1131.25 703.695 -30.4647 704.354 
19501700 -3161.08 3305.58 751.833 -745.906 -355.2 826.161 
36177 2
19512102 -8355.67 4303.67 994.083 484.942 205.51 526.691 
19501700 -3184.83 3442.17 751.083 -48.768 280.459 284.667 
36177.5 2
19512102 -7843.83 4226.58 1127 1027.78 -154.786 1039.37 
19501700 -3057 3683.5 750 256.693 484.605 548.392 
36178 2
19512102 -7422.08 3898.92 1135 826.973 -642.471 1047.21 
19501700 -3031.54 3790.15 750 49.9246 209.125 215.002 
36178.5 2
19512102 -7422.5 3738.92 1148.67 -0.821509 -310.692 310.693 
19501700 -2940.58 3776.25 742.667 176.612 -26.9978 178.663 
36179 2
19512102 -7252 3974.67 1132.75 347.251 480.143 592.554 
19501700 -3052.92 3749.17 738.25 -228.785 -55.1595 235.34 
36179.5 2
19512102 -7165.33 4031 1095.5 175.084 113.805 208.82 
19501700 -3089.08 3359.33 770.167 -73.064 -787.542 790.924 
36180 2
19512102 -7050.83 4156.83 1010.83 231.781 254.723 344.393 
19501700 -2835.25 3275.75 951.333 513.833 -169.197 540.973 
36180.5 2
19512102 -6682.23 4026.23 1103.23 725.596 -257.092 769.795 
19501700 -2317.54 3367.38 1172.62 1019.12 180.383 1034.96 
36181 2
19512102 -6489.58 3939.67 1104.42 379.975 -170.738 416.572 
19501700 -1688.17 3484.92 1199.92 1241.36 231.819 1262.82 
36181.5 2
19512102 -6215.38 3938.15 972 550.6 -3.03779 550.608 
19501700 -1237.62 3416.92 1221.69 904.721 -136.533 914.966 
36182 2
19512102 -5870.08 3852.54 1133.69 691.999 -171.574 712.952 
19501700 -772.615 3183.46 1223.77 931.864 -467.859 1042.72 
36182.5 2
19512102 -5572.38 3901.15 1065.08 605.066 98.8118 613.081 
19501700 -181.846 3192.69 1220.85 1200.75 18.7617 1200.9 
36183 2
19512102 -5140 3861.85 1000.92 849.479 -77.2253 852.982 
19501700 189.154 3224.08 1164.08 728.88 61.6594 731.484 
36183.5 2
19512102 -4843.69 3756.38 1100.62 585.588 -208.422 621.573 
19501700 770.077 3080.77 1169.69 1148.07 -283.217 1182.49 
36184 2
19512102 -4339.75 3705.08 1169.75 1045.52 -106.434 1050.93 
19501700 1224 2891.33 1245.92 941.749 -393.021 1020.47 
36184.5 2
19512102 -3949.46 3669.85 1370.46 769.8 -69.5013 772.931 
19501700 1708.15 2774.85 1163 954.939 -229.758 982.19 
36185 2
19512102 -3671.67 3655.92 1430.5 556.703 -27.9148 557.403 
19501700 2180.5 2764.75 1163.08 946.585 -20.2328 946.802 
36185.5 3
19530500 -1796.67 3380.33 1666.83 0 0 0 
19512102 -3538.23 3487.54 1522.15 266.872 -336.756 429.681 
19501700 2703.46 2696.23 1150.46 1045.92 -137.038 1054.86 
36186 3
19530500 -1672.92 3247.08 1653.17 337.193 -363.079 495.506 
19512102 -3352.83 3614.42 1544.67 365.675 250.253 443.108 
19501700 3243.25 2581.58 1171.83 1064.67 -226.129 1088.42 
36186.5 3
19530500 -1337.58 3129 1646.08 681.572 -240.007 722.595 
19512102 -2962.58 3734.5 1542.67 793.191 244.072 829.893 
19501700 3708 2488.5 1092.67 944.614 -189.194 963.374 
36187 3
19530500 -1027.85 3066.46 1650.92 613.341 -123.839 625.718 
19512102 -2540.46 3524.46 1535.08 835.885 -415.918 933.644 
19501700 4190.08 2343.92 1090.77 954.608 -286.291 996.614 
36187.5 3
19530500 -687.833 2792.25 1688.08 658.94 -531.418 846.526 
19512102 -1876.5 3409.08 1469.08 1286.75 -223.601 1306.03 
19501700 4720.5 2197.92 1201.83 1027.95 -282.958 1066.18 
36188 3
19530500 -296.5 2692.75 1688.42 790.572 -201.01 815.727 
19512102 -1569.25 3364.25 1415 620.707 -90.5724 627.28 
19501700 5070.67 2055.5 1171 707.407 -287.71 763.677 
36188.5 3
19530500 30.5 2517.58 1709.08 667.347 -357.483 757.064 
19512102 -1260 3298 1385.25 631.122 -135.204 645.442 
19501700 5452.67 1778.17 1162.83 779.592 -565.986 963.382 
36189 3
19530500 316.333 2434.67 1694.42 572.812 -166.166 596.427 
19512102 -1059.75 3121.25 1366.25 401.303 -354.208 535.264 
19501700 5847.42 1265.58 1161.25 791.082 -1027.22 1296.53 
36189.5 3
19530500 717.462 2554.77 1675.23 792.743 237.357 827.515 
19512102 -731 2975.23 1360.08 649.704 -288.576 710.908 
19501700 6223.15 712.231 1163.31 742.564 -1093.58 1321.86 
36190 3
19530500 1101.42 2629.08 1693.33 778.814 150.739 793.267 
19512102 -359.417 3032.17 1332.92 753.719 115.489 762.515 
19501700 6462.5 411.583 1161.25 485.489 -609.833 779.484 
36190.5 3
19530500 1422.85 2557.62 1690.23 657.32 -146.151 673.372 
19512102 -6.46154 3075.92 1259.69 721.79 89.4814 727.315 
19501700 6799.62 112 1186.08 689.398 -612.645 922.281 
36191 3
19530500 1790.77 2488.08 1695 728.561 -137.7 741.459 
19512102 374.615 3029.54 1221.85 754.608 -91.8507 760.177 
19501700 7155.31 -302.846 1190.69 704.341 -821.478 1082.09 
36191.5 3
19530500 2036.62 2394.85 1693.23 484.904 -183.887 518.6 
19512102 582.154 2953.08 1301 409.346 -150.812 436.243 
19501700 7543.15 -652.308 1193.15 764.983 -689.273 1029.71 
36192 3
19530500 2325.54 2350.62 1685.85 580.167 -88.8168 586.926 
19512102 830.538 2825.77 1330.85 498.764 -255.638 560.461 
19501700 7939.15 -1066 1222.54 795.181 -830.707 1149.95 
36192.5 3
19530500 2583 2205.31 1683.54 510.836 -288.309 586.58 
19512102 1117.62 2868.31 1303.62 569.597 84.4017 575.816 
19501700 8254.46 -1320.23 1224.92 625.611 -504.426 803.638 
36193 3
19530500 2733.79 1984.43 1645.86 300.37 -439.998 532.748 
19512102 1437.07 2781.64 1275.93 636.367 -172.639 659.368 
19501700 8558.71 -1511.36 1162.79 606.081 -380.73 715.744 
36193.5 3
19530500 2793.13 1713.93 1699.07 122.873 -560.032 573.352 
19512102 1624.6 2733.6 1336.27 388.258 -99.4676 400.797 
19501700 8941.27 -1724.67 1251.8 792.034 -441.635 906.84 
36194 3
19530500 2915.53 1679.27 1676.27 246.774 -69.8925 256.481 
19512102 1954.07 2725.67 1271.87 664.247 -15.9946 664.44 
19501700 9270.33 -2038.47 1270 663.441 -632.661 916.741 
36194.5 3
19530500 3048.71 1487.43 1635.07 265.83 -382.91 466.14 
19512102 2248.86 2703.36 1362.29 588.404 -44.53 590.087 
19501700 9668.93 -2365.86 1254.5 795.599 -653.474 1029.57 
36195 3
19530500 3271.08 1313.15 1689.23 432.612 -339.056 549.647 
19512102 2579.38 2741.85 1352.62 643.05 74.8813 647.395 
19501700 9955.23 -2888.85 1194.54 557.008 -1017.49 1159.97 
36195.5 3
19530500 3564.67 1114 1646.17 574.54 -389.734 694.254 
19512102 2905.08 2510.08 1309.42 637.375 -453.548 782.274 
19501700 10279 -3122 1195.5 633.599 -456.27 780.788 
36196 3
19530500 3880.83 950.083 1643.67 643.924 -333.842 725.32 
19512102 3138.33 2342 1270.08 475.051 -342.329 585.544 
19501700 10613.5 -3308.75 1197.17 681.263 -380.346 780.245 
36196.5 3
19530500 4198.62 633.615 1637.31 631.773 -629.161 891.617 
19512102 3297.69 1972 1199.69 316.817 -735.586 800.912 
19501700 10856.6 -3691.31 1212.31 483.331 -760.552 901.137 
36197 3
19530500 4467.08 423.167 1622.08 525.378 -411.837 667.556 
19512102 3623.25 1576 1165.33 637.099 -774.951 1003.22 
19501700 11176 -4056.92 1238.25 625.019 -715.477 950.03 
36197.5 3
19530500 4760.54 184.231 1635.23 591.643 -481.726 762.956 
19512102 3974.08 1267.46 1104.69 707.312 -622.053 941.935 
19501700 11497 -4434.15 1205.46 647.177 -760.559 998.643 
36198 3
19530500 5016.08 -173.167 1655 516.252 -722.015 887.593 
19512102 4289.33 1012.17 1168 636.882 -515.747 819.52 
19501700 11862 -4800.75 1176.58 737.374 -740.598 1045.09 
36198.5 3
19530500 5248.23 -359.692 1627.69 468.985 -376.819 601.614 
19512102 4731.77 677.385 1162.38 893.81 -676.327 1120.85 
19501700 12157.5 -5231.08 1090.54 597.047 -869.347 1054.62 
36199 3
19530500 5449.08 -586.083 1615.58 396.159 -446.531 596.935 
19512102 5144.58 412.083 1144.17 814.229 -523.277 967.878 
19501700 12473.6 -5627.42 1054.5 623.363 -781.735 999.845 
36199.5 3
19530500 5639.75 -892.083 1623.83 393.939 -632.231 744.919 
19512102 5562.08 207.583 1229.33 862.603 -422.521 960.525 
19501700 12906.5 -5981.33 1053.75 894.456 -731.233 1155.32 
36200 3
19530500 5841.23 -1152.92 1617 398.183 -515.494 651.371 
19512102 5745.31 -87.4615 1212.85 362.103 -583.093 686.379 
19501700 13244.5 -6391.85 1177.62 667.908 -811.29 1050.85 
36200.5 3
19530500 6088.5 -1351.33 1606.5 482.948 -387.52 619.201 
19512102 6009.5 -438.75 1229.83 516.001 -686.11 858.489 
19501700 13563.6 -6745 1231.5 623.285 -689.754 929.647 
36201 3
19530500 6273.08 -1538.25 1733.17 382.16 -386.991 543.883 
19512102 6188.42 -717.583 1181.92 370.428 -577.295 685.92 
19501700 13856.6 -7012.83 1218.17 606.625 -554.52 821.88 
36201.5 3
19530500 6614.5 -1726.42 1727.5 692.529 -381.677 790.742 
19512102 6395.42 -987.167 1314.5 419.878 -546.822 689.429 
19501700 14202.2 -7413.25 1215.83 701.149 -812.204 1072.98 
36202 3
19530500 6949.85 -1915.08 1624.62 657.541 -369.922 754.456 
19512102 6589.54 -1216.38 1277.62 380.631 -449.447 588.967 
19501700 14640.4 -7873.15 1227.38 859.087 -901.772 1245.48 
36202.5 3
19530500 7245.92 -2214.08 1661.92 578.263 -583.997 821.852 
19512102 6930.08 -1516.42 1252.33 665.127 -586 886.448 
19501700 15021.2 -8178 1243.08 743.715 -595.403 952.689 
36203 3
19530500 7566.25 -2473.25 1672.83 648.448 -524.629 834.099 
19512102 7345 -1925.33 1411.92 839.912 -827.767 1179.26 
19501700 15364 -8493.25 1203.92 693.995 -638.158 942.801 
36203.5 3
19530500 7704.08 -2633.5 1659.5 277.331 -322.435 425.296 
19512102 7530.58 -2022.58 1509.42 373.407 -195.674 421.57 
19501700 15678.6 -8845.42 1250.5 632.964 -708.585 950.124 
36204 3
19530500 7948.5 -2764.58 1645.75 482.084 -258.547 547.039 
19512102 7790.25 -2197.17 1429.17 512.163 -344.346 617.159 
19501700 15949.9 -9211.08 1239.75 535.174 -721.236 898.105 
36204.5 3
19530500 8151.75 -2937.42 1645.08 404.076 -343.605 530.416 
19512102 8025.58 -2359.83 1431.5 467.86 -323.393 568.749 
19501700 16152.2 -9700.92 1272.08 402.253 -973.824 1053.63 
36205 3
19530500 8353.67 -3103.42 1640.58 408.738 -336.032 529.136 
19512102 8377.58 -2493.83 1387.25 712.551 -271.255 762.435 
19501700 16454.8 -9998.17 1314.08 612.517 -601.721 858.63 
36205.5 3
19530500 8483.83 -3355.42 1645.5 262.433 -508.065 571.84 
19512102 8650.92 -2771.92 1366.67 551.075 -560.652 786.139 
19501700 16703.8 -10129.8 1270.5 501.848 -265.457 567.731 
36206 3
19530500 8593.08 -3638.25 1635.58 223.415 -578.391 620.041 
19512102 8842.83 -3023.75 1315.58 392.468 -514.997 647.497 
19501700 17031.5 -10408 1243.42 670.245 -568.848 879.1 
36206.5 3
19530500 8799 -3869.77 1632.54 400.616 -450.427 602.808 
19512102 9078.15 -3299 1272.85 457.822 -535.506 704.534 
19501700 17313.5 -10730.1 1222 548.713 -626.609 832.901 
36207 3
19530500 8962.67 -4049.83 1630 315.35 -346.944 468.845 
19512102 9289.83 -3603.25 1332.33 407.86 -586.224 714.148 
19501700 17443.8 -11119.2 1301.17 251.05 -749.852 790.761 
36207.5 3
19530500 9090.55 -4189.36 1667.82 260.446 -284.176 385.471 
19512102 9466.27 -3779.55 1349.91 359.347 -359.054 507.986 
19501700 17171.5 -11581.8 1290.73 -554.558 -942.094 1093.2 
36208 3
19530500 9375.67 -4413.17 1629.83 601.522 -472.158 764.697 
19512102 9572.83 -3950.33 1320.42 224.811 -360.312 424.694 
19501700 16747.4 -11380.5 1291 -894.786 424.722 990.47 
36208.5 3
19530500 9524.5 -4509.58 1587.33 292.403 -189.424 348.398 
19512102 9761.17 -4031.75 1310.17 370.007 -159.954 403.101 
19501700 16148.8 -10868.4 1291 -1176.16 1006.06 1547.74 
36209 2
19530500 9756.67 -4704.5 1586.42 460.648 -386.739 601.468 
19512102 9937.5 -4072.08 1286.42 349.868 -80.0265 358.903 
36209.5 2
19530500 9933.67 -4853.92 1582.08 361.224 -304.932 472.723 
19512102 9994.08 -4126.5 1237.08 115.476 -111.054 160.212 
36210 2
19530500 10155.5 -4916 1587.5 430.744 -120.55 447.295 
19512102 10073.7 -4281.75 1247.83 154.531 -301.456 338.756 
36210.5 2
19530500 10196.2 -5064.09 1569.91 82.3519 -299.779 310.885 
19512102 10205.5 -4350.73 1253.55 266.961 -139.63 301.272 
36211 2
19530500 10264.4 -5300.08 1569.38 138.062 -477.704 497.255 
19512102 10246.2 -4358.15 1238.62 82.2032 -15.0335 83.5666 
36211.5 2
19530500 10394.2 -5364.75 1563.58 255.476 -127.309 285.44 
19512102 10199.7 -4486.5 1246.33 -91.5102 -252.65 268.712 
36212 2
19530500 10665.3 -5445.08 1574.58 542.333 -160.667 565.632 
19512102 10094 -4774.33 1257.42 -211.333 -575.667 613.232 
36212.5 2
19530500 10856.8 -5557.42 1579.92 387.483 -227.395 449.279 
19512102 9880.25 -4900.08 1286.92 -432.692 -254.555 502.017 
36213 2
19530500 10860.7 -5637.08 1555.58 7.75578 -157.756 157.946 
19512102 9519.5 -4867 1316.33 -714.356 65.5116 717.354 
36213.5 2
19530500 11011.1 -5742.5 1544.25 307.601 -215.576 375.621 
19512102 9192.25 -5015.58 1272.25 -669.223 -303.851 734.973 
36214 2
19530500 11110.8 -5906 1528 200.941 -329.637 386.054 
19512102 8868.42 -5041.83 1242.42 -652.89 -52.9234 655.031 
36214.5 2
19530500 10935.3 -6080.33 1507.33 -351.536 -349.365 495.615 
19512102 8507.75 -4936 1172.58 -722.779 212.091 753.254 
36215 2
19530500 10762.8 -6188.54 1503.31 -333.631 -209.294 393.845 
19512102 8252.46 -4820 1111.69 -493.788 224.371 542.374 
36215.5 2
19530500 10694.2 -6379.67 1551.5 -133.716 -372.57 395.838 
19512102 7965.5 -4747.42 1087.17 -559.379 141.488 576.996 
36216 2
19530500 10565.5 -6611.08 1567.08 -259.054 -465.627 532.839 
19512102 7776 -4653.92 1112.75 -381.288 188.129 425.174 
36216.5 2
19530500 10432.2 -6508.83 1561.5 -270.284 207.404 340.69 
19512102 7706.58 -4542.83 1107.5 -140.805 225.321 265.698 
36217 2
19530500 10459.2 -6594.67 1558.83 54 -171.667 179.96 
19512102 7727.25 -4537.42 1110.75 41.3333 10.8333 42.7294 
36217.5 2
19530500 10381.8 -6702.25 1574 -154.076 -213.883 263.601 
19512102 7646.25 -4529.08 1078.92 -161.034 16.5673 161.884 
36218 2
19530500 10356.8 -6774.75 1558.67 -50 -145 153.379 
19512102 7594.33 -4628.75 1077.42 -103.833 -199.333 224.756 
36218.5 2
19530500 10428 -6771 1548.08 145.706 7.66871 145.907 
19512102 7629.58 -4683.33 1081.67 72.0859 -111.622 132.876 
36219 2
19530500 10402 -6825.92 1540.58 -52.4194 -110.719 122.501 
19512102 7679.58 -4707.08 1083.33 100.806 -47.8831 111.601 
36219.5 2
19530500 10430 -6878.54 1538.31 54.5809 -102.577 116.194 
19512102 7659.54 -4608.38 1081.15 -39.0738 192.395 196.323 
36220 2
19530500 10413.9 -6873 1524.67 -31.3515 10.7962 33.1584 
19512102 7620.67 -4618.75 1071.75 -75.7735 -20.2054 78.4212 
36220.5 2
19530500 10416.7 -6707.33 1529.42 5.61224 338.095 338.142 
19512102 7586.75 -4671.92 1056.25 -69.2177 -108.503 128.702 
36221 2
19530500 10496.3 -6584.42 1500.58 159.333 245.833 292.952 
19512102 7714 -4699.67 1062.92 254.5 -55.5 260.481 
36221.5 2
19530500 10490.6 -6711.33 1472.83 -11.523 -254.342 254.603 
19512102 7793.17 -4815.58 1064 158.651 -232.298 281.305 
36222 2
19530500 10332 -6624.92 1468.25 -318.44 173.527 362.651 
19512102 7843.25 -4833.25 1074.83 100.569 -35.4752 106.642 
36222.5 2
19530500 10284.7 -6496.75 1484 -96.7962 262.1 279.402 
19512102 7902.58 -4768.75 1097.92 121.336 131.902 179.222 
36223 2
19530500 10327.3 -6421.83 1441.92 86.8975 152.58 175.59 
19512102 7883.75 -4671.33 1079.83 -38.3571 198.405 202.078 
36223.5 2
19530500 10294.2 -6208.38 1450.92 -64.0531 412.063 417.012 
19512102 7873.85 -4618.23 1042.54 -19.1194 102.515 104.282 
36224 2
19530500 10315.5 -5966.27 1477.91 42.3473 481.336 483.195 
19512102 7907.18 -4537.64 991.636 66.2737 160.227 173.393 
36224.5 2
19530500 10283.2 -5857.42 1478.75 -65.5897 221.703 231.201 
19512102 7971.08 -4570.17 981 130.146 -66.2532 146.039 
36225 2
19530500 10250.5 -5916.58 1471.17 -64.8515 -117.162 133.913 
19512102 8053 -4644.83 1024.92 162.211 -147.855 219.485 
36225.5 2
19530500 10225.5 -6002.45 1455.27 -50.2104 -172.779 179.927 
19512102 8208.27 -4645.91 1037 312.42 -2.1645 312.427 
36226 2
19530500 10245.5 -6118.5 1461.92 40.7236 -236.827 240.303 
19512102 8301.5 -4494 1008.42 190.26 310.019 363.745 
36226.5 2
19530500 10407.2 -6184.42 1462.92 317.616 -129.502 343.003 
19512102 8315.25 -4379.92 1001.92 27.0138 224.132 225.754 
36227 2
19530500 10444.8 -6183.42 1470.58 75.7881 2.01207 75.8148 
19512102 8289.92 -4357.58 986.833 -50.9725 44.9363 67.9519 
36227.5 2
19530500 10401.6 -6182.92 1498.25 -85.6436 0.990099 85.6493 
19512102 8206.83 -4280 996.583 -164.521 153.63 225.099 
36228 2
19530500 10511.7 -6199.58 1514.5 219.29 -33.2005 221.789 
19512102 8105.75 -4211.17 1023.5 -201.361 137.118 243.614 
36228.5 2
19530500 10660.7 -6048.58 1498.08 293.307 297.244 417.592 
19512102 8040.67 -4180.92 1042.92 -128.117 59.5472 141.279 
36229 2
19530500 10792.2 -5908.64 1488.73 258.379 274.945 377.299 
19512102 8053.55 -4412.27 1032.91 25.3021 -454.531 455.234 
36229.5 2
19530500 10810.4 -5953.83 1492 37.7533 -93.5755 100.904 
19512102 8217.58 -4816.42 1048.5 339.623 -836.737 903.035 
36230 2
19530500 10611.6 -6152.08 1507.92 -409.122 -407.922 577.738 
19512102 8674.5 -4995.33 1130.42 940.158 -368.141 1009.67 
36230.5 2
19530500 10536.1 -6314.42 1492.92 -151 -324.667 358.063 
19512102 8834.75 -4995.17 1116.92 320.5 0.333333 320.5 
36231 2
19530500 10548.9 -6396.17 1465.58 25.463 -162.202 164.189 
19512102 9015.75 -4983.75 1171.5 359.127 22.6521 359.841 
36231.5 2
19530500 10719.6 -6506 1500.67 338.624 -217.923 402.687 
19512102 9019.75 -5092.58 1123.17 7.93651 -215.939 216.085 
36232 2
19530500 10789.5 -6666.83 1525.17 137.631 -316.601 345.223 
19512102 9034.67 -5196.25 1197.33 29.3635 -204.068 206.17 
36232.5 2
19530500 10839.7 -6726.17 1521.58 97.2222 -114.987 150.58 
19512102 9240.58 -5250.58 1227.83 399.063 -105.297 412.721 
36233 2
19530500 10881.9 -6806.09 1493.55 87.8221 -166.163 187.943 
19512102 9380.27 -5321.82 1306.91 290.415 -148.097 325.996 
36233.5 2
19530500 10896.3 -6904.69 1496.69 28.5121 -195.25 197.321 
19512102 9536.23 -5460.15 1261 308.828 -273.932 412.812 
36234 2
19530500 10969.4 -6967.08 1561.83 142.235 -121.383 186.989 
19512102 9770.17 -5567.17 1250.75 455.128 -208.196 500.487 
36234.5 2
19530500 10899.7 -7026.83 1552.42 -139.5 -119.5 183.686 
19512102 9946.17 -5540.92 1223.08 352 52.5 355.894 
36235 2
19530500 10720.8 -7152.83 1520.5 -363.482 -256.098 444.641 
19512102 9889.92 -5595.92 1195.25 -114.329 -111.789 159.9 
36235.5 2
19530500 10588.4 -7215 1503.58 -268.594 -126.099 296.721 
19512102 9830.17 -5593.58 1177.92 -121.197 4.73293 121.289 
36236 1
19512102 9849.08 -5527.92 1167.5 38.5268 133.741 139.179 
36236.5 1
19512102 9784.83 -5380.75 1160.67 -130.061 297.908 325.062 
36237 1
19512102 9545.75 -5089.58 1181.42 -477.212 581.171 751.992 
36237.5 1
19512102 9466.67 -4896.58 1195.75 -158.167 386 417.148 
36238 1
19512102 9617.46 -4896.69 1210.69 293.947 -0.212426 293.947 
36238.5 1
19512102 9837.27 -5014.18 1208.64 441.388 -235.923 500.483 
36239 1
19512102 10122.2 -5128.92 1197.42 585.169 -235.595 630.815 
36239.5 1
19512102 10499 -5450.33 1186.33 744.565 -635.211 978.708 
36240 1
19512102 10892 -5891.33 1174 787.575 -883.768 1183.77 
36240.5 1
19512102 10960.5 -6438.54 1182.92 133.714 -1068.76 1077.09 
36241 1
19512102 10800.2 -7124.17 1157.83 -319.312 -1365.79 1402.62 
