# Supplementary material for: Intrinsic group behaviour II: On the dependence of triad spatial dynamics on social and personal features; and on the effect of social interaction on small group dynamics
Source: PLoS One. 2019 Dec 3;14(12):e0225704. doi: 10.1371/journal.pone.0225704 (PMC6890182; doi:10.1371/journal.pone.0225704)
Supplement: S4 Data Set — (ZIP) [file pone.0225704.s004.zip › set_3_nint/group_traj_triad_noint/traj_3_0109_14.dat]

3 19471400 19471500 19471200 0 1 0 0 3 0 1 40 40 40 1685.25 1711.05 1637.9 
35832 1
19471200 6943.17 4287.42 1738 0 0 0 
35832.5 1
19471200 6956.83 3815.42 1734 28.5914 -987.448 987.862 
35833 1
19471200 7155 3401.23 1730.92 385.538 -805.809 893.291 
35833.5 1
19471200 7382.42 3105.33 1732 451.224 -587.098 740.464 
35834 1
19471200 7310 2661.54 1732 -146.89 -900.192 912.098 
35834.5 2
19471400 8402.3 2065 1410.8 0 0 0 
19471200 7390.67 2146.83 1732 161.981 -1033.54 1046.16 
35835 2
19471400 8279.15 1533.46 1438.08 -269.466 -1163.1 1193.91 
19471200 7473 1771.62 1723.69 165.995 -756.488 774.486 
35835.5 3
19471500 8309.5 1977.75 1412 0 0 0 
19471400 8537.54 1076.15 1487.92 509.634 -901.988 1036.01 
19471200 7589.38 1336.85 1650.69 229.555 -857.533 887.727 
35836 3
19471500 8331.08 1715.83 1388.92 67.6594 -821.055 823.838 
19471400 8735.67 731.667 1470.25 400.259 -695.934 802.827 
19471200 7795.67 830 1584.83 416.731 -1023.93 1105.49 
35836.5 3
19471500 8380.92 1150 1445 100.281 -1138.5 1142.91 
19471400 8872.46 259.308 1553.62 275.241 -950.42 989.473 
19471200 7885.92 410.538 1583.15 181.602 -843.987 863.304 
35837 3
19471500 8478 659.083 1459.67 194.154 -981.833 1000.85 
19471400 8927.42 -198.333 1661.33 109.91 -915.282 921.858 
19471200 8108.58 -135.5 1618.42 445.321 -1092.08 1179.38 
35837.5 3
19471500 8588.15 227.538 1497.15 219.868 -861.367 888.985 
19471400 9236.77 -392.538 1619.62 617.47 -387.635 729.061 
19471200 8358.85 -666.615 1646.15 499.527 -1060.11 1171.9 
35838 3
19471500 8831.42 -268 1584.83 480.757 -979.325 1090.96 
19471400 9534.67 -784.75 1627.67 588.73 -775.122 973.353 
19471200 8590.5 -1154.75 1717.17 457.814 -964.693 1067.81 
35838.5 3
19471500 8923.83 -768.5 1621.33 190.158 -1029.84 1047.24 
19471400 9790.92 -1196 1623 527.263 -846.193 997.021 
19471200 8688.92 -1469.08 1710.83 202.503 -646.776 677.737 
35839 3
19471500 9061.77 -1091.62 1607.92 274.226 -642.377 698.461 
19471400 9982.38 -1679.23 1664 380.652 -960.697 1033.36 
19471200 8922.69 -1797.46 1692.77 464.763 -652.839 801.376 
35839.5 3
19471500 9365.54 -1478.85 1576.54 599.15 -763.769 970.734 
19471400 10282.2 -2128.54 1681 591.413 -886.208 1065.43 
19471200 9206.23 -2231.85 1705.54 559.247 -856.774 1023.14 
35840 3
19471500 9648.92 -1933.54 1601.69 546.02 -876.093 1032.32 
19471400 10566.1 -2542.69 1686.77 546.91 -797.984 967.414 
19471200 9540.54 -2677.77 1707.46 644.138 -859.197 1073.84 
35840.5 3
19471500 9878.69 -2297 1561.08 459.538 -726.923 859.996 
19471400 10833.2 -2923.54 1705.23 534.154 -761.692 930.32 
19471200 9754.38 -3082.46 1705.77 427.692 -809.385 915.437 
35841 3
19471500 10157.2 -2617.83 1549 575.36 -662.879 877.752 
19471400 10990.7 -3224.42 1638.08 325.44 -621.649 701.683 
19471200 9999.83 -3417.08 1704.58 507.125 -691.367 857.418 
35841.5 3
19471500 10466.8 -2884 1540.46 631.999 -543.197 833.358 
19471400 11235.2 -3539.08 1631.46 498.953 -642.164 813.221 
19471200 10234.2 -3762.85 1673.69 478.205 -705.638 852.412 
35842 3
19471500 10723.4 -3228.69 1556.31 504.997 -678.528 845.826 
19471400 11473.2 -3939.92 1632.08 468.655 -789.067 917.75 
19471200 10627.5 -4175.15 1627.69 774.379 -811.629 1121.79 
35842.5 3
19471500 11076.5 -3571.25 1554.92 711.926 -690.641 991.879 
19471400 11774.8 -4318.58 1646.33 608.07 -763.428 975.997 
19471200 10891.5 -4521.25 1613.67 532.181 -697.775 877.556 
35843 3
19471500 11295 -4066.54 1581.69 435.259 -986.63 1078.37 
19471400 12158.4 -4727.23 1696.54 764.046 -814.039 1116.43 
19471200 11313.9 -4895.77 1619.62 841.48 -746.054 1124.58 
35843.5 3
19471500 11593.7 -4449.92 1537.23 579.985 -744.436 943.699 
19471400 12543.4 -5227.54 1646.92 747.573 -971.471 1225.81 
19471200 11679.2 -5327.15 1664.62 709.186 -837.64 1097.54 
35844 3
19471500 11951.5 -4844.58 1672.67 722.844 -797.293 1076.19 
19471400 12947.8 -5625.67 1616.67 817.068 -804.299 1146.52 
19471200 12081.7 -5791.67 1636 813.157 -938.41 1241.71 
35844.5 3
19471500 12287.4 -5292.42 1631.83 691.187 -921.468 1151.89 
19471400 13240.2 -5987.08 1662.75 601.68 -743.656 956.579 
19471200 12463.4 -6226 1672.58 785.494 -893.69 1189.82 
35845 3
19471500 12680.6 -5755.08 1598.46 791.144 -930.906 1221.68 
19471400 13608.8 -6249.31 1668.77 741.487 -527.614 910.044 
19471200 12777 -6623.77 1738 630.952 -800.341 1019.14 
35845.5 3
19471500 13063.9 -6129.46 1634.23 741.408 -724.148 1036.38 
19471400 13956 -6553.08 1659.77 671.626 -587.561 892.362 
19471200 13113.2 -6911.85 1723.23 650.201 -557.209 856.296 
35846 3
19471500 13388.8 -6434 1647.83 648.523 -607.861 888.863 
19471400 14272.6 -6824.75 1643 631.903 -542.262 832.676 
19471200 13470.5 -7219.67 1749.58 713.266 -614.412 941.409 
35846.5 3
19471500 13719.2 -6785.62 1702.15 678.276 -722.003 990.629 
19471400 14587.5 -7186.46 1658.92 646.725 -742.734 984.839 
19471200 13808.2 -7526.38 1736.62 693.334 -629.811 936.683 
35847 3
19471500 13987.8 -7124.69 1649.38 522.748 -659.683 841.693 
19471400 14976 -7737.69 1657 755.762 -1072.43 1311.98 
19471200 14206.3 -7942.54 1696.92 774.618 -809.638 1120.51 
35847.5 3
19471500 14299 -7537.42 1624.08 629.866 -835.474 1046.3 
19471400 15266.3 -8151.92 1650.67 587.719 -838.511 1023.97 
19471200 14528.4 -8304.42 1682.92 652.042 -732.547 980.706 
35848 3
19471500 14663.9 -7909.54 1590.08 747.793 -762.545 1068.02 
19471400 15602.7 -8582.85 1659.62 689.26 -883.052 1120.21 
19471200 14892.6 -8856.85 1676.77 746.309 -1132.03 1355.9 
35848.5 3
19471500 14936.5 -8275.77 1586.31 534.54 -718.1 895.209 
19471400 16052.1 -8990.15 1668.85 881.146 -798.643 1189.22 
19471200 15299.1 -9206.62 1696.77 796.983 -685.822 1051.44 
35849 3
19471500 15352.3 -8717.85 1594.46 813.638 -865.121 1187.62 
19471400 16437 -9526.31 1691.23 753.274 -1049.22 1291.62 
19471200 15587.5 -9516.46 1720.85 564.353 -606.353 828.347 
35849.5 3
19471500 15665.2 -9111 1616.38 623.353 -783.175 1000.97 
19471400 16807.5 -9787.31 1756.08 737.971 -519.92 902.728 
19471200 15953.6 -9886.08 1709.31 729.39 -736.286 1036.4 
35850 3
19471500 15911.3 -9429.08 1591.92 505.344 -653.149 825.818 
19471400 17131.5 -9917.33 1697.58 665.377 -266.993 716.946 
19471200 16336.4 -10263.4 1696.25 786.04 -774.825 1103.73 
35850.5 3
19471500 16323.2 -9942.69 1606.85 842.326 -1050.33 1346.36 
19471400 17511 -10152.6 1710.92 776.074 -481.149 913.124 
19471200 16753.8 -10645.5 1639 853.482 -781.435 1157.18 
35851 3
19471500 16653.4 -10279.7 1583.38 641.075 -654.369 916.066 
19471400 17909.2 -10569.3 1741.08 773.264 -809.111 1119.2 
19471200 17154.9 -10955.5 1641.85 778.94 -601.792 984.328 
35851.5 3
19471500 17070.7 -10530.9 1642.23 818.25 -492.609 955.09 
19471400 18248 -10942.9 1793.77 664.253 -732.579 988.891 
19471200 17473.2 -11345.1 1671.85 623.982 -763.952 986.395 
35852 3
19471500 17505.2 -10881.2 1637.08 892.144 -719.186 1145.93 
19471400 18501.3 -11157.9 1783.42 520.192 -441.465 682.269 
19471200 17907.5 -11564.9 1705.83 891.881 -451.416 999.614 
35852.5 3
19471500 17899.3 -11235.5 1718.43 788.238 -708.667 1059.97 
19471400 18647 -11342 1771.71 291.333 -368.167 469.491 
19471200 18677.6 -11963.7 1697.21 1540.29 -797.595 1734.54 
35853 3
19471500 18111.7 -11391.5 1721.17 426.468 -313.253 529.152 
19471400 18610.9 -11436.2 1728.75 -72.4565 -189.09 202.497 
19471200 19236.6 -12354.8 1695.17 1122.37 -785.212 1369.77 
35853.5 2
19471400 19040.5 -11764.6 1652.07 869.602 -664.787 1094.6 
19471200 19563.4 -12646.1 1657.57 661.63 -589.719 886.298 
35854 2
19471400 19559 -12163.5 1618.14 1028.77 -791.525 1298.03 
19471200 19936.4 -12970.8 1660.57 740.079 -644.274 981.227 
35854.5 2
19471400 19895.4 -12443.3 1634.21 687.993 -572.159 894.819 
19471200 20268.3 -13299.3 1668.36 678.644 -671.779 954.906 
35855 2
19471400 20273.8 -12797.7 1651.71 750.709 -703.231 1028.64 
19471200 20671.9 -13613 1687.79 800.879 -622.449 1014.32 
35855.5 2
19471400 20644.5 -13110.1 1651.33 717.113 -604.292 937.774 
19471200 21093.9 -13938.3 1679.8 816.257 -629.271 1030.66 
35856 2
19471400 20772.5 -13411.5 1534.8 252.465 -594.346 645.744 
19471200 21372.3 -14162.5 1683.67 549.112 -442.209 705.034 
35856.5 2
19471400 21071.1 -13676.3 1526.87 602.016 -533.871 804.638 
19471200 21735.3 -14350.8 1678.2 731.855 -379.57 824.43 
35857 2
19471400 21516.2 -13875 1598.27 899.125 -401.481 984.689 
19471200 22243.9 -14770.1 1622.87 1027.34 -847.138 1331.57 
35857.5 2
19471400 21940.1 -14108.7 1552.8 851.138 -469.21 971.902 
19471200 22817.1 -15085.9 1612 1151.14 -634.137 1314.25 
35858 2
19471400 22440.1 -14365.6 1526.87 1006.17 -516.968 1131.21 
19471200 23213.3 -15364.8 1645.07 797.183 -561.1 974.851 
35858.5 2
19471400 22988.5 -14667 1513.2 1083.66 -595.652 1236.58 
19471200 23653.7 -15667.5 1631.33 870.224 -598.287 1056.05 
35859 2
19471400 23550.4 -14941.4 1636.93 1135.28 -554.257 1263.35 
19471200 24058.4 -15832.9 1676.57 817.557 -334.132 883.2 
35859.5 2
19471400 24026.4 -15224.2 1606.47 951.943 -565.686 1107.34 
19471200 24452.3 -16059.7 1725.27 787.952 -453.476 909.126 
35860 2
19471400 24444.2 -15439.3 1588.14 812.868 -418.455 914.253 
19471200 24892.4 -16288.8 1726.93 856.077 -445.757 965.178 
35860.5 2
19471400 24944.2 -15561.4 1600.64 1018.33 -248.763 1048.27 
19471200 25437.6 -16519.4 1698.43 1110.56 -469.741 1205.82 
35861 2
19471400 25431.6 -15808 1582.79 968.901 -490.202 1085.85 
19471200 26079.6 -16666.6 1671.86 1276.34 -292.531 1309.44 
35861.5 2
19471400 25928.8 -15982.5 1502.15 986.656 -346.154 1045.62 
19471200 26663.9 -16958.5 1659.38 1159.29 -579.3 1295.97 
35862 2
19471400 26534.7 -16259.2 1532.62 1221.46 -558.002 1342.89 
19471200 27241.6 -17134.2 1656.85 1164.7 -354.218 1217.38 
35862.5 2
19471400 27136.2 -16471.9 1603.08 1224.97 -433.182 1299.31 
19471200 27784.8 -17167.5 1721.92 1106.38 -67.6798 1108.44 
35863 2
19471400 27578.9 -16675.4 1632.23 899.937 -413.54 990.405 
19471200 28368.5 -17245.6 1679.69 1186.21 -158.849 1196.8 
35863.5 2
19471400 28084.5 -16741.1 1689.77 1019.39 -132.444 1027.95 
19471200 28837.7 -17367.2 1663.62 946.03 -245.192 977.288 
35864 2
19471400 28603.8 -16862 1701.85 1020.1 -237.57 1047.4 
19471200 29310.8 -17527.3 1651.62 929.424 -314.493 981.191 
35864.5 2
19471400 29070.5 -17024.4 1639.31 931.675 -324.121 986.445 
19471200 29828.8 -17667.5 1616.62 1033.93 -279.748 1071.11 
35865 2
19471400 29522.8 -17161.1 1551.38 897.436 -271.215 937.523 
19471200 30386.3 -17826.1 1544 1106.23 -314.713 1150.12 
35865.5 2
19471400 30032.7 -17326.1 1498.62 1007.6 -326.087 1059.05 
19471200 30998 -17962.2 1459.92 1208.88 -268.927 1238.43 
35866 2
19471400 30537.8 -17437 1477.85 998.176 -219.216 1021.96 
19471200 31493.8 -18107.5 1416.62 979.933 -287.169 1021.14 
35866.5 2
19471400 31095.8 -17654.5 1408.23 1109.34 -432.329 1190.61 
19471200 32245.8 -18361.1 1460.77 1495.03 -504.206 1577.76 
35867 2
19471400 31741.3 -17820.1 1358.54 1296.26 -332.561 1338.24 
19471200 32891.3 -18610.9 1657.77 1296.11 -501.699 1389.82 
35867.5 2
19471400 32498.2 -17891.2 1432.38 1522.98 -143.167 1529.7 
19471200 33413.7 -18588.3 1643.38 1051.08 45.5038 1052.06 
35868 2
19471400 33082.9 -17937 1580.85 1155.52 -90.453 1159.05 
19471200 33936.4 -18635 1680.69 1032.99 -92.2773 1037.1 
35868.5 2
19471400 33596.1 -18059.5 1593.33 1053.72 -251.54 1083.32 
19471200 34420.8 -18585.8 1697.92 994.59 101.129 999.718 
35869 2
19471400 34164 -18073.9 1587.38 1154.3 -29.3152 1154.67 
19471200 34973.2 -18550.6 1701.85 1122.93 71.4118 1125.2 
35869.5 2
19471400 34652.8 -18191 1561.5 967.822 -231.835 995.202 
19471200 35481.7 -18646.4 1712.08 1006.8 -189.706 1024.52 
35870 2
19471400 35066.3 -18320.5 1570.15 830.437 -260.117 870.222 
19471200 35999.9 -18718.7 1669.69 1040.68 -145.132 1050.75 
35870.5 2
19471400 35531.9 -18284 1570.5 931.218 73.0769 934.081 
19471200 36584.8 -18776.3 1650.33 1169.82 -115.282 1175.49 
35871 2
19471400 36095.6 -18317.1 1560.25 1131.86 -66.4324 1133.81 
19471200 37083.4 -18794.8 1613.92 1001.17 -37.1486 1001.86 
35871.5 2
19471400 36598.8 -18285.2 1545.54 1031.28 65.4293 1033.35 
19471200 37535.5 -18892.1 1659.23 926.321 -199.27 947.512 
35872 2
19471400 37150 -18220.4 1513.85 1089.24 128.002 1096.73 
19471200 37988 -18967 1649.85 894.345 -148.069 906.519 
35872.5 2
19471400 37724.9 -18288.8 1517.46 1122.9 -133.564 1130.81 
19471200 38409.4 -19056.8 1620.77 823.017 -175.481 841.517 
35873 2
19471400 38307.6 -18386.4 1528 1170 -196.079 1186.32 
19471200 39096.8 -19103.9 1586.25 1380.42 -94.5191 1383.65 
35873.5 2
19471400 38818.5 -18386.8 1512.23 1027.92 -0.709385 1027.92 
19471200 39603.5 -19045 1567.77 1019.53 118.545 1026.4 
35874 2
19471400 39308.5 -18343.8 1516.33 984.013 86.2167 987.783 
19471200 40029.4 -18991.7 1552.92 855.177 107.095 861.857 
35874.5 2
19471400 39839.9 -18247.5 1518.69 1073.58 194.535 1091.06 
19471200 40456.3 -18862.8 1574.38 862.406 260.399 900.862 
35875 2
19471400 40302.2 -18075.3 1510.46 895.945 333.781 956.1 
19471200 40979.8 -18679.5 1571.31 1014.61 355.098 1074.95 
35875.5 2
19471400 40776.6 -17958.8 1510.83 946.812 232.484 974.936 
19471200 41396.8 -18496.2 1587 832.31 366.012 909.233 
35876 2
19471400 41155.2 -17856.8 1531.77 780.716 210.441 808.581 
19471200 41767 -18405.4 1634.15 763.23 187.179 785.848 
35876.5 2
19471400 41561.5 -17893.5 1530.77 794.972 -71.8049 798.208 
19471200 42160.5 -18365.5 1652.38 770.134 77.9768 774.072 
35877 2
19471400 41946.3 -17840.2 1535.5 772.835 107.018 780.209 
19471200 42651.7 -18383.9 1588.75 986.201 -36.904 986.891 
35877.5 2
19471400 42374.2 -17830.4 1521 887.621 20.2282 887.851 
19471200 43099.3 -18467.9 1529.75 928.769 -174.274 944.978 
35878 2
19471400 42829.2 -17794.7 1492.54 881.907 69.2333 884.621 
19471200 43548.7 -18595.2 1526.46 870.851 -246.733 905.129 
35878.5 2
19471400 43307.4 -17888.2 1435.75 941.311 -184.005 959.127 
19471200 43920.7 -18598.2 1525.08 732.233 -5.77933 732.256 
35879 2
19471400 43609.8 -18008.3 1410.92 601.251 -238.849 646.956 
19471200 44479.6 -18688.5 1565 1111.23 -179.666 1125.66 
35879.5 2
19471400 43876.1 -18160.7 1406.33 538.942 -308.419 620.951 
19471200 45034.7 -18609.7 1531.42 1123.59 159.66 1134.87 
35880 1
19471200 45574.6 -18565.2 1603.67 1120.16 92.3237 1123.96 
35880.5 1
19471200 46074 -18364.6 1837.08 1000.84 401.906 1078.52 
