# Supplementary material for: Intrinsic group behaviour II: On the dependence of triad spatial dynamics on social and personal features; and on the effect of social interaction on small group dynamics
Source: PLoS One. 2019 Dec 3;14(12):e0225704. doi: 10.1371/journal.pone.0225704 (PMC6890182; doi:10.1371/journal.pone.0225704)
Supplement: S4 Data Set — (ZIP) [file pone.0225704.s004.zip › set_3_nint/group_traj_triad_noint/traj_3_0508_9.dat]

3 15042200 15042700 15042600 0 1 0 0 3 0 1 43.3333 30 50 1798.54 1814.7 1772.42 
18862.5 1
15042200 46359.4 -24132.5 1797.23 0 0 0 
18863 1
15042200 45960.7 -24089.1 1781.8 -862.882 93.9283 867.979 
18863.5 1
15042200 45645.3 -23749.6 1756.07 -637.172 685.791 936.108 
18864 1
15042200 45165 -23516.3 1754.2 -970.37 471.246 1078.75 
18864.5 1
15042200 44493.6 -23480.7 1753.87 -1356.36 71.9192 1358.27 
18865 1
15042200 43956.1 -23993.2 1729.27 -1085.93 -1035.29 1500.35 
18865.5 1
15042200 43493.5 -23960.9 1677.67 -934.411 65.1852 936.682 
18866 1
15042200 42541.6 -23514.7 1690.56 -1859.2 871.574 2053.35 
18866.5 2
15042600 46198.1 -24270.7 1752.9 0 0 0 
15042200 41871 -23179.9 1706.4 -1312.38 655.227 1466.85 
18867 3
15042700 46552 -23876 1795.5 0 0 0 
15042600 45841.6 -24499 1856.33 -865.291 -554.126 1027.51 
15042200 41501.3 -23040.5 1683.47 -746.936 281.481 798.214 
18867.5 3
15042700 46372.3 -23619.6 1853.27 -574.228 819.169 1000.39 
15042600 45364.4 -24273.5 1855.33 -964.04 455.488 1066.23 
15042200 41030.5 -22797.7 1698.13 -951.111 490.64 1070.21 
18868 3
15042700 45858.6 -23382.3 1881.47 -1037.71 479.461 1143.12 
15042600 44970.3 -24026.9 1815.27 -796.229 498.182 939.237 
15042200 40467.1 -22541.3 1725.67 -1138.18 517.98 1250.5 
18868.5 3
15042700 45111.3 -23482.1 1817.73 -1509.63 -201.751 1523.05 
15042600 44485.1 -23974 1783.6 -980.202 106.936 986.018 
15042200 39955.7 -22226.5 1750.2 -1033 635.825 1212.99 
18869 3
15042700 44483.1 -23278.2 1770.56 -1227.09 398.332 1290.12 
15042600 43927.5 -23700.5 1703.31 -1089 534.18 1212.96 
15042200 39445.7 -21763.8 1835.06 -996.183 903.752 1345.05 
18869.5 3
15042700 43873.7 -22900.1 1762.6 -1192.42 739.832 1403.29 
15042600 43245.3 -23461 1725.07 -1335.09 468.689 1414.97 
15042200 38975.5 -21589.7 1913.53 -920.197 340.794 981.277 
18870 3
15042700 43337.7 -22599.1 1776.33 -1082.83 608.081 1241.89 
15042600 42717.5 -23207.2 1775.27 -1066.26 512.727 1183.13 
15042200 38507.7 -21358.5 1879.4 -945.051 467.071 1054.17 
18870.5 3
15042700 42703.2 -22379.1 1814.4 -1281.89 444.444 1356.75 
15042600 42146.5 -23048.7 1747.6 -1153.54 320.269 1197.17 
15042200 37968.5 -21090.6 1843.67 -1089.29 541.145 1216.3 
18871 3
15042700 42170.6 -22031.4 1781.27 -1075.96 702.492 1284.98 
15042600 41764.5 -22808.7 1715.13 -771.717 484.714 911.315 
15042200 37514.4 -20834.2 1825.4 -917.306 517.98 1053.45 
18871.5 3
15042700 41599.6 -21798 1807.73 -1153.54 471.515 1246.18 
15042600 41081.6 -22616.5 1748.27 -1379.53 388.283 1433.13 
15042200 37128.5 -20644.1 1821 -779.529 383.973 868.965 
18872 3
15042700 40951.8 -21501.9 1785.13 -1308.69 598.249 1438.95 
15042600 40533.3 -22275 1778.53 -1107.74 689.966 1305.05 
15042200 36679.3 -20383.4 1795.13 -907.475 526.734 1049.27 
18872.5 3
15042700 40293.9 -21152.8 1767.94 -1284.89 681.868 1454.61 
15042600 39912.8 -21881.4 1824.75 -1211.82 768.677 1435.05 
15042200 36107.1 -20147.9 1735.44 -1117.59 460.01 1208.56 
18873 3
15042700 39760.1 -20903.8 1765 -1044.63 487.182 1152.65 
15042600 39467.3 -21503.7 1891.13 -871.779 739.147 1142.95 
15042200 35207.4 -19942 1751.73 -1760.71 402.886 1806.22 
18873.5 3
15042700 39228.3 -20698.5 1878.07 -1074.48 414.815 1151.77 
15042600 38916.7 -21215.9 1887.73 -1112.46 581.414 1255.23 
15042200 34676.4 -19755.6 1767.8 -1072.73 376.566 1136.9 
18874 3
15042700 38742.1 -20512.3 1912.87 -982.088 376.162 1051.66 
15042600 38337.1 -21035.2 1908.87 -1170.77 365.118 1226.39 
15042200 34174.7 -19669.8 1811.4 -1013.6 173.333 1028.32 
18874.5 3
15042700 38180.3 -20332.9 1890.27 -1134.95 362.424 1191.41 
15042600 37823.5 -20809.4 1886.2 -1037.71 456.162 1133.55 
15042200 33775.7 -19568 1761.33 -805.926 205.657 831.752 
18875 3
15042700 37677.3 -20168.8 1924 -1016.16 331.448 1068.85 
15042600 37317.9 -20652.8 1867.93 -1021.28 316.364 1069.16 
15042200 33354.3 -19377.8 1760.6 -851.448 384.242 934.134 
18875.5 3
15042700 37107.7 -19920.7 1882.06 -1112.59 484.595 1213.54 
15042600 36799.3 -20479.4 1792.75 -1012.93 338.721 1068.06 
15042200 32875.2 -19203.1 1699.5 -935.701 341.162 995.956 
18876 3
15042700 36768.3 -19717.6 1854 -664.229 397.432 774.049 
15042600 36393.1 -20279.4 1822.53 -794.871 391.341 885.984 
15042200 32397.3 -19058.3 1697.2 -935.135 283.48 977.159 
18876.5 3
15042700 36017.5 -19296.3 1806.53 -1516.77 851.178 1739.28 
15042600 35815.6 -19827.4 1789.33 -1166.73 913.131 1481.58 
15042200 31713.7 -18845.9 1628.47 -1381.01 429.091 1446.14 
18877 3
15042700 35341.4 -19303.9 1784.73 -1365.79 -15.3535 1365.88 
15042600 34862 -20061.2 1784.4 -1926.46 -472.323 1983.52 
15042200 31072.5 -18567.3 1507 -1295.35 562.694 1412.29 
18877.5 3
15042700 34867.9 -19070.4 1771.53 -956.498 471.65 1066.46 
15042600 34444.1 -19681.9 1780.8 -844.31 766.33 1140.23 
15042200 30718 -18428.5 1430.47 -716.229 280.404 769.162 
18878 3
15042700 34408.7 -18860.4 1783.73 -927.811 424.242 1020.2 
15042600 33983 -19419.3 1796.2 -931.448 530.37 1071.86 
15042200 30181.9 -18109.3 1467.73 -1083.1 644.983 1260.6 
18878.5 3
15042700 33920.8 -18704.2 1764.6 -985.589 315.556 1034.87 
15042600 33498.3 -19319.3 1769.47 -979.259 202.155 999.908 
15042200 29710.1 -17901.2 1585.8 -952.997 420.337 1041.58 
18879 3
15042700 33341 -18579.9 1745.38 -1132.42 242.822 1158.16 
15042600 32917.7 -19195.1 1762.31 -1133.94 242.586 1159.6 
15042200 29188.2 -17683.4 1677 -1019.3 425.439 1104.53 
18879.5 3
15042700 32856.5 -18477.1 1780.07 -948.076 201.06 969.161 
15042600 32431.3 -18997.5 1798.33 -951.769 386.685 1027.32 
15042200 28660.7 -17538.2 1748.53 -1032.32 284.1 1070.7 
18880 3
15042700 32188.9 -18203.4 1751.67 -1348.82 552.997 1457.78 
15042600 31697.2 -18740.7 1677.2 -1483.1 518.788 1571.22 
15042200 28281.1 -17275.7 1797.87 -766.869 530.236 932.329 
18880.5 3
15042700 31390.4 -17932.3 1685.47 -1613.06 547.609 1703.48 
15042600 31042 -18434.6 1521.87 -1323.64 618.316 1460.93 
15042200 27826.7 -17138.3 1791.47 -918.114 277.71 959.196 
18881 3
15042700 30959.3 -17659.1 1670.4 -870.842 551.919 1031.01 
15042600 30485.5 -18177.7 1514.4 -1124.31 518.923 1238.29 
15042200 27448.5 -17023.3 1821.67 -764.04 232.189 798.542 
18881.5 3
15042700 30440.1 -17455.5 1670.47 -1048.89 411.313 1126.65 
15042600 29921.6 -17884.3 1577.47 -1139.12 592.727 1284.11 
15042200 26842.7 -16981.2 1742.13 -1223.7 85.1178 1226.66 
18882 3
15042700 29904.4 -17105.5 1752.4 -1082.29 707.071 1292.79 
15042600 29395.4 -17620.5 1652.47 -1063.03 532.929 1189.14 
15042200 26320.3 -16802.9 1684 -1055.35 360.269 1115.15 
18882.5 3
15042700 29391.4 -16936.1 1819.12 -1002 330.876 1055.22 
15042600 28914.8 -17374.1 1745.19 -938.647 481.266 1054.83 
15042200 25789.8 -16526.4 1681.31 -1036.3 539.901 1168.5 
18883 3
15042700 29005.1 -16666.3 1810 -755.985 527.968 922.097 
15042600 28390.5 -17187.8 1783 -1025.99 364.628 1088.85 
15042200 25236.3 -16247.1 1701.07 -1083.01 546.583 1213.12 
18883.5 3
15042700 28484.7 -16385.8 1809.53 -1051.18 566.734 1194.22 
15042600 27994.1 -16920.5 1838.47 -800.808 539.933 965.827 
15042200 24745.3 -15976.9 1727.4 -992.054 545.993 1132.38 
18884 3
15042700 28010.6 -16207.9 1842.47 -957.845 359.327 1023.03 
15042600 27504.7 -16763.5 1872 -988.822 317.172 1038.44 
15042200 24231 -15774.4 1775.67 -1038.92 409.024 1116.54 
18884.5 3
15042700 27478.3 -16093.5 1774.67 -1075.42 231.246 1100 
15042600 26983.6 -16625.5 1804.53 -1052.66 278.923 1088.99 
15042200 23819.9 -15601.3 1744.6 -830.572 349.764 901.213 
18885 3
15042700 26901.3 -15896.9 2014.13 -1165.52 397.037 1231.29 
15042600 26482.7 -16400.1 1820.93 -1011.85 455.219 1109.54 
15042200 23407.1 -15417.9 1708.13 -833.805 370.37 912.362 
18885.5 3
15042700 26284.5 -15627.4 1913.5 -1204.75 526.359 1314.72 
15042600 25800.4 -16047.4 1775.5 -1332.73 688.859 1500.23 
15042200 22911.3 -15201.1 1775.94 -968.4 423.576 1056.98 
18886 3
15042700 25638.6 -15377.5 1836.13 -1263.99 489.049 1355.3 
15042600 25158.6 -15803.7 1806.73 -1255.92 476.916 1343.42 
15042200 22431.4 -15052.3 1725.8 -939.163 291.186 983.269 
18886.5 3
15042700 25253.7 -15214.6 1789.2 -777.508 329.158 844.313 
15042600 24663.6 -15759.5 1788.73 -1000 89.4276 1003.99 
15042200 21832.7 -14869.4 1636.53 -1209.56 369.428 1264.72 
18887 3
15042700 24794.7 -15025.3 1730.33 -927.273 382.357 1003.01 
15042600 24172.3 -15582.8 1807.67 -992.593 356.902 1054.81 
15042200 21352.9 -14641.2 1624.8 -969.293 461.01 1073.34 
18887.5 3
15042700 24250.5 -14837 1786.07 -1099.53 380.471 1163.5 
15042600 23687.7 -15500.8 1749.6 -978.99 165.657 992.907 
15042200 20953.3 -14459.5 1675 -807.138 367.003 886.659 
18888 3
15042700 23719.1 -14635.7 1794.27 -1073.4 406.734 1147.88 
15042600 23200.2 -15247.5 1747 -984.781 511.785 1109.83 
15042200 20529.5 -14228.1 1730.8 -856.162 467.475 975.472 
18888.5 3
15042700 23264.7 -14488.6 1790.47 -917.98 297.104 964.862 
15042600 22774.6 -14923.5 1844.67 -859.798 654.545 1080.59 
15042200 20085.3 -14000.8 1719.07 -897.508 459.259 1008.19 
18889 3
15042700 22562.2 -14234.8 1704.94 -1372.04 495.801 1458.87 
15042600 22222.5 -14747.1 1703.38 -1078.32 344.417 1131.99 
15042200 19684.3 -13691.6 1793 -783.114 603.857 988.894 
18889.5 3
15042700 22015.5 -14019.5 1701.8 -1069.9 421.168 1149.81 
15042600 21607.3 -14484.5 1616.6 -1203.98 513.878 1309.06 
15042200 19339.9 -13366.3 1733.47 -673.932 636.579 927.047 
18890 3
15042700 21617.7 -13748.4 1760.27 -803.636 547.744 972.551 
15042600 21107 -14201.5 1673.4 -1010.64 571.717 1161.14 
15042200 19019.1 -13095.5 1679.4 -648.215 547.071 848.216 
18890.5 3
15042700 21208.7 -13601.1 1756.4 -826.397 297.643 878.364 
15042600 20747.9 -13864 1834.53 -725.387 681.886 995.567 
15042200 18612.7 -12791.1 1711.33 -821.01 615.084 1025.86 
18891 3
15042700 20865.9 -13191.5 1824.73 -692.391 827.475 1078.94 
15042600 20349 -13646.3 1785.33 -805.926 439.731 918.085 
15042200 18152.1 -12416.4 1672.2 -930.37 756.902 1199.37 
18891.5 3
15042700 20484.2 -12908.1 1790.8 -771.178 572.391 960.389 
15042600 19923.9 -13365.9 1799.27 -858.855 566.599 1028.92 
15042200 17718.7 -12133.7 1654.47 -875.69 571.178 1045.5 
18892 3
15042700 20135.5 -12522.9 1779 -681.055 752.336 1014.81 
15042600 19545.9 -13094.8 1775.88 -738.143 529.403 908.362 
15042200 16967.3 -11774.4 1732.25 -1467.49 701.742 1626.64 
18892.5 3
15042700 19835.9 -12150.2 1846.27 -586.236 729.428 935.808 
15042600 19086.6 -12807.5 1737.8 -898.899 562.19 1060.23 
15042200 16549.9 -11418.3 1788.47 -816.789 696.885 1073.68 
18893 3
15042700 19407.9 -11866.5 1825.4 -864.781 573.064 1037.42 
15042600 18735.4 -12459.1 1699.4 -709.495 703.973 999.48 
15042200 16189.1 -11140.5 1786.13 -729.024 561.077 919.937 
18893.5 3
15042700 19028.9 -11582.5 1810.93 -765.657 573.872 956.849 
15042600 18353.9 -12203.5 1692.6 -770.64 516.229 927.566 
15042200 15974.2 -10796.2 1795.73 -434.074 695.623 819.946 
18894 3
15042700 18509 -11251.4 1766.07 -1050.24 668.822 1245.12 
15042600 17848.5 -11775.1 1683.53 -1021.01 865.455 1338.46 
15042200 15559 -10496.7 1788.4 -838.788 604.983 1034.2 
18894.5 3
15042700 17925.8 -10868.6 1754.47 -1178.18 773.333 1409.31 
15042600 17150.8 -11418.8 1791.53 -1409.56 719.865 1582.74 
15042200 15231.9 -10298.3 1790.8 -660.741 400.943 772.873 
18895 3
15042700 17446.3 -10603.7 1861.33 -962.784 531.995 1099.99 
15042600 16786.6 -11029.1 1844.53 -731.325 782.463 1071.02 
15042200 14854.5 -10028.2 1853.33 -757.831 542.303 931.88 
18895.5 3
15042700 17088.9 -10240.8 1840.87 -722.02 733.064 1028.93 
15042600 16510.1 -10730.5 1861.2 -558.519 603.367 822.189 
15042200 14473.3 -9664.6 1921.13 -770.236 734.545 1064.34 
18896 3
15042700 16755.5 -9901.88 1805.56 -651.237 661.963 928.604 
15042600 16222 -10364.6 1866.12 -562.76 714.535 909.538 
15042200 13953.1 -9041.81 1789.06 -1015.9 1216.38 1584.82 
18896.5 3
15042700 16284.3 -9466.33 1766.2 -920.247 850.667 1253.19 
15042600 15947.4 -9931 1829.4 -536.328 846.924 1002.46 
15042200 13480.8 -8606.2 1713.8 -922.51 850.806 1254.95 
18897 3
15042700 15929.1 -9140.27 1810.6 -717.71 658.721 974.177 
15042600 15608 -9538.33 1795.93 -685.657 793.266 1048.52 
15042200 13184 -8372.53 1772.93 -599.596 472.054 763.119 
18897.5 3
15042700 15727.2 -8741.87 1783.47 -407.811 804.848 902.27 
15042600 15248.7 -9148.27 1738.13 -725.791 788.013 1071.33 
15042200 12851.7 -8080.53 1771.73 -671.246 589.899 893.617 
18898 3
15042700 15392.9 -8523.33 1803.8 -675.286 441.481 806.794 
15042600 14666.5 -8531.2 1733.73 -1176.3 1246.6 1713.97 
15042200 12337.7 -7769 1803.67 -1038.38 629.36 1214.22 
18898.5 3
15042700 14885.9 -8033.67 1781.8 -1024.24 989.226 1423.95 
15042600 14238.2 -7925 1781.6 -865.185 1224.65 1499.43 
15042200 12058.9 -7345.6 1809.27 -563.367 855.354 1024.21 
18899 3
15042700 14490.1 -6907.44 1820.31 -773.185 2199.67 2331.6 
15042600 13806 -7474.44 1833.19 -844.141 880.005 1219.42 
15042200 11566.2 -6995.31 1761.5 -962.264 684.155 1180.69 
18899.5 3
15042700 14101.3 -6570.53 1775.07 -760.853 659.304 1006.77 
15042600 13411.5 -7205.87 1774.27 -772.081 525.579 933.993 
15042200 11064.5 -6629.87 1685.53 -981.841 715.158 1214.69 
18900 3
15042700 13783.8 -6383.07 1781 -641.347 378.721 744.819 
15042600 13160.7 -6851.67 1834.53 -506.667 715.556 876.773 
15042200 10719.3 -6084.47 1628.27 -697.374 1101.82 1303.97 
18900.5 3
15042700 13403.9 -5993.13 1838.07 -767.542 787.744 1099.85 
15042600 12806.3 -6516.6 1851.33 -715.96 676.902 985.289 
15042200 10214.3 -5724.07 1648.53 -1020.2 728.081 1253.36 
18901 3
15042700 12949.3 -5612.07 1763.53 -918.249 769.832 1198.26 
15042600 12374.9 -6033.47 1798.93 -871.515 976.027 1308.5 
15042200 10000.7 -5311.33 1674.2 -431.515 833.805 938.848 
18901.5 3
15042700 12431.3 -5009.73 1749.13 -1046.6 1216.84 1605.01 
15042600 11856.3 -5528.87 1779.93 -1047.68 1019.39 1461.78 
15042200 9672.47 -4959.73 1676.67 -663.03 710.303 971.668 
18902 3
15042700 11899.1 -4591.87 1781.07 -1075.02 844.175 1366.86 
15042600 11508.3 -5031.33 1751.73 -703.03 1005.12 1226.59 
15042200 9389.6 -4545.47 1703.67 -571.448 836.902 1013.39 
18902.5 3
15042700 11563.9 -4236.75 1802.38 -654.679 693.587 953.765 
15042600 10944.8 -4531.94 1757.62 -1100.62 975.382 1470.62 
15042200 9042.94 -4131.75 1691.38 -677.075 808.04 1054.21 
18903 3
15042700 11081.5 -3849.07 1770 -944.039 758.676 1211.11 
15042600 10503.3 -4026.33 1810.87 -863.96 989.441 1313.55 
15042200 8624.53 -3753.47 1670.73 -818.795 740.28 1103.83 
18903.5 3
15042700 10700.7 -3259.73 1762.33 -769.428 1190.57 1417.56 
15042600 10025 -3596.87 1763.13 -966.195 867.609 1298.57 
15042200 8256 -3332.27 1668.8 -744.512 850.909 1130.64 
18904 3
15042700 10175.9 -2774.87 1746.47 -1060.07 979.529 1443.34 
15042600 9588.8 -3245.13 1785.93 -881.212 710.572 1132.01 
15042200 7792.87 -2967 1663.2 -935.623 737.912 1191.6 
18904.5 3
15042700 9779.4 -2438 1751.33 -801.077 680.539 1051.12 
15042600 9389.4 -2893.47 1763 -402.828 710.438 816.696 
15042200 7417.6 -2600.93 1676.2 -758.114 739.529 1059.08 
18905 3
15042700 9399.8 -2096.47 1761.87 -766.869 689.966 1031.57 
15042600 9002.07 -2432.73 1785.6 -782.492 930.774 1215.99 
15042200 7046.07 -2201.6 1690.6 -750.572 806.734 1101.9 
18905.5 3
15042700 8980.6 -1625.27 1736.13 -846.869 951.919 1274.1 
15042600 8488.07 -1899.8 1772.67 -1038.38 1076.63 1495.79 
15042200 6589.67 -1772.47 1739.67 -922.02 866.936 1265.58 
18906 3
15042700 8544.06 -1096.62 1708.44 -852.612 1032.5 1339.03 
15042600 7956.75 -1305.06 1750.25 -1037.73 1161.6 1557.62 
15042200 6154.12 -1403.62 1738.56 -850.667 720.394 1114.72 
18906.5 3
15042700 8114.67 -636.8 1720.4 -840.305 899.853 1231.2 
15042600 7580.8 -862.733 1754.13 -735.714 865.615 1136.03 
15042200 5743.4 -945.267 1733.6 -803.767 896.983 1204.42 
18907 3
15042700 7710.6 -167.867 1750.6 -816.296 947.34 1250.52 
15042600 7133.67 -446.2 1772 -903.3 841.481 1234.52 
15042200 5398.6 -533.867 1708.2 -696.566 831.111 1084.41 
18907.5 3
15042700 7330.53 289.8 1772.93 -767.811 924.579 1201.82 
15042600 6763.8 32.4 1740.33 -747.205 966.869 1221.95 
15042200 5044.67 -158 1732.33 -715.017 759.327 1042.99 
18908 3
15042700 6937.73 791.8 1681.13 -780.915 998.012 1267.22 
15042600 6344.87 563.6 1704.6 -832.869 1056.06 1344.97 
15042200 4598.07 105 1753.4 -887.873 522.863 1030.39 
18908.5 3
15042700 6622.6 1362.8 1550.27 -617.908 1119.61 1278.8 
15042600 5909.47 1068.33 1648.73 -853.725 989.673 1307.02 
15042200 4265.07 436.6 1770.6 -652.941 650.196 921.459 
18909 3
15042700 6225.27 1788.07 1533.4 -802.694 859.125 1175.76 
15042600 5554 1555.67 1554.6 -718.114 984.512 1218.59 
15042200 4008.8 830.067 1776.33 -517.71 794.882 948.61 
18909.5 3
15042700 5862.4 2333.47 1664.47 -733.064 1101.82 1323.4 
15042600 5165.13 2138.4 1616.53 -785.589 1177.24 1415.29 
15042200 3839.07 1224.47 1714 -342.896 796.768 867.419 
18910 3
15042700 5692.4 2851.53 1636.87 -343.434 1046.6 1101.51 
15042600 4880 2662 1549.87 -576.027 1057.78 1204.45 
15042200 3899.4 1655.07 1657.6 121.886 869.899 878.396 
18910.5 3
15042700 5421.6 3370.73 1614.33 -547.071 1048.89 1182.99 
15042600 4541.8 3114.2 1551.2 -683.232 913.535 1140.77 
15042200 3990.67 2106.07 1578.2 184.377 911.111 929.58 
18911 3
15042700 5314.2 4007.87 1618.6 -216.97 1287.14 1305.3 
15042600 4458.13 3807.53 1598.53 -169.024 1400.67 1410.83 
15042200 4225 2476.27 1647.07 473.401 747.879 885.116 
18911.5 3
15042700 5264 4598.94 1622.44 -98.0469 1154.44 1158.59 
15042600 4309.31 4444.06 1648.69 -290.666 1243.22 1276.75 
15042200 4389.69 2820.12 1639.56 321.655 671.598 744.652 
18912 3
15042700 5257 4899.6 1658.2 -13.6986 588.381 588.54 
15042600 4283.6 4912.2 1774.2 -50.318 916.12 917.501 
15042200 4454.53 3217.67 1592.73 126.9 777.968 788.25 
18912.5 1
15042200 4618.73 3636.53 1535.07 331.717 846.195 908.891 
18913 1
15042200 4523.47 4283.8 1604.93 -192.458 1307.61 1321.7 
18913.5 1
15042200 4446.2 4670.47 1728.33 -155.78 779.57 794.982 
18914 1
15042200 4667.8 5277.2 1800.93 447.677 1225.72 1304.92 
