# Supplementary material for: Intrinsic group behaviour II: On the dependence of triad spatial dynamics on social and personal features; and on the effect of social interaction on small group dynamics
Source: PLoS One. 2019 Dec 3;14(12):e0225704. doi: 10.1371/journal.pone.0225704 (PMC6890182; doi:10.1371/journal.pone.0225704)
Supplement: S4 Data Set — (ZIP) [file pone.0225704.s004.zip › set_3_nint/group_traj_triad_noint/traj_3_0508_8.dat]

3 12533301 12533901 12534400 0 1 0 0 2 0 1 30 30 30 1770.23 1815.13 1693.94 
11013.5 1
12533301 47052.5 -22359 768 0 0 0 
11014 1
12533301 46984.9 -22737.9 768 -136.566 -765.522 777.608 
11014.5 1
12533301 46994.3 -22973.9 768 18.9899 -476.768 477.146 
11015 1
12533301 47001.1 -23103.1 799.133 13.7374 -261.01 261.371 
11015.5 1
12533301 47074 -23213.9 955.875 142.318 -216.292 258.914 
11016 1
12533301 47052.9 -23191.8 959.133 -41.3568 43.1996 59.8046 
11016.5 1
12533301 47105.7 -23361.7 946.733 106.586 -342.473 358.676 
11017 1
12533301 46703.7 -23471.4 1475.67 -812.256 -221.684 841.964 
11017.5 1
12533301 46103.2 -23330.3 1913.4 -1213.06 284.983 1246.09 
11018 1
12533301 45669.5 -23095.5 1871.33 -876.094 474.478 996.329 
11018.5 1
12533301 45238.4 -22668.5 1828.67 -870.976 862.492 1225.76 
11019 1
12533301 44867.6 -22009.9 1782.12 -724.292 1286.32 1476.22 
11019.5 2
12533901 43759.2 -22393.5 1658.75 0 0 0 
12533301 44277.7 -21822.6 1741.47 -1154.39 366.61 1211.21 
11020 2
12533901 43310.1 -22275.3 1781.47 -1434.88 377.529 1483.71 
12533301 43756.8 -21599.6 1789.33 -1052.26 450.505 1144.64 
11020.5 2
12533901 42652.1 -22086.5 1824.33 -1329.29 381.549 1382.97 
12533301 43190.2 -21479.7 1772.2 -1144.65 242.155 1169.98 
11021 2
12533901 42015 -21963.7 1815.6 -1284.54 247.446 1308.16 
12533301 42581.3 -21242.3 1783.6 -1227.69 478.629 1317.69 
11021.5 2
12533901 41462.9 -21810.7 1831.4 -1115.42 309.091 1157.45 
12533301 42094.6 -20961.5 1788.2 -983.165 567.407 1135.15 
11022 2
12533901 40896.6 -21504.2 1813.44 -1105.94 598.722 1257.61 
12533301 41365.2 -20851.5 1827.81 -1424.63 214.779 1440.73 
11022.5 2
12533901 40397.5 -21216.5 1796.73 -976.696 562.924 1127.31 
12533301 40698.5 -20592.3 1794.27 -1304.61 507.175 1399.72 
11023 2
12533901 39538.9 -20746.4 1810.2 -1734.55 949.764 1977.55 
12533301 40060.5 -20250.1 1720.93 -1289.02 691.313 1462.7 
11023.5 2
12533901 39050.3 -20450.3 1920.4 -987.205 598.249 1154.33 
12533301 39491.7 -20030.3 1750.73 -1148.96 444.175 1231.82 
11024 3
12534400 45142.1 -23217.3 1725.27 0 0 0 
12533901 38536.9 -20230.6 1917.67 -1037.04 443.771 1128 
12533301 38858.9 -19714.2 1826.27 -1278.38 638.519 1428.98 
11024.5 3
12534400 44575 -23040.3 1704.33 -1145.72 357.576 1200.23 
12533901 37995.5 -20026.3 1916.8 -1093.74 412.795 1169.04 
12533301 38308.8 -19490.9 1892.93 -1111.38 451.044 1199.42 
11025 3
12534400 43675 -22859.4 1646.33 -1818.18 365.522 1854.56 
12533901 37417.7 -19782.1 1894.73 -1167.27 493.199 1267.19 
12533301 37753.5 -19195.3 1826.67 -1121.75 597.306 1270.87 
11025.5 3
12534400 42833.7 -22609.4 1662.19 -1643.19 488.208 1714.18 
12533901 36872.8 -19554.2 1891.44 -1064.3 445.207 1153.66 
12533301 37103.8 -18962.7 1768.19 -1269.11 454.256 1347.96 
11026 3
12534400 42119.7 -22518 1678 -1394.57 178.589 1405.96 
12533901 36097.1 -19440.7 1775.07 -1515.13 221.72 1531.27 
12533301 36413.6 -18696.8 1736.87 -1347.95 519.312 1444.52 
11026.5 3
12534400 41427.3 -22341.9 1678.07 -1393.02 354.393 1437.4 
12533901 35400.6 -19229 1786.73 -1401.34 425.889 1464.63 
12533301 35817.5 -18511.8 1762.07 -1199.33 372.233 1255.77 
11027 3
12534400 40655.1 -22037.9 1688.4 -1556.99 612.903 1673.28 
12533901 34849.7 -18973.7 1781.13 -1110.62 514.785 1224.12 
12533301 35224.2 -18319.5 1787.73 -1196.24 387.769 1257.52 
11027.5 3
12534400 39803.7 -21506.1 1740.47 -1716.4 1072.18 2023.76 
12533901 34312.6 -18812.8 1811.13 -1082.93 324.328 1130.45 
12533301 34686.5 -18197.2 1790.67 -1084.14 246.505 1111.81 
11028 3
12534400 39245.9 -21072.2 1824.4 -1126.87 876.498 1427.61 
12533901 33732.7 -18574.3 1810 -1171.58 481.886 1266.81 
12533301 34152.9 -18025.7 1738 -1077.98 346.397 1132.27 
11028.5 3
12534400 38673.7 -20724.6 1832 -1155.96 702.222 1352.54 
12533901 33100.9 -18455.8 1783 -1276.23 239.327 1298.48 
12533301 33517.9 -17965.1 1734.47 -1282.83 122.424 1288.66 
11029 3
12534400 38049.6 -20366.8 1816 -1260.88 722.828 1453.37 
12533901 32557 -18361.1 1781.53 -1098.86 191.246 1115.37 
12533301 32956.1 -17759.3 1740.47 -1134.81 415.758 1208.58 
11029.5 3
12534400 37429.6 -20030.1 1768.88 -1211.01 657.568 1378.02 
12533901 31779.4 -18193.5 1627.62 -1518.8 327.409 1553.69 
12533301 32240.7 -17725.8 1735 -1397.36 65.4704 1398.89 
11030 3
12534400 36730.3 -19698.6 1729.13 -1365.68 647.51 1511.41 
12533901 31015.1 -18033.9 1557.27 -1492.79 311.654 1524.98 
12533301 31332.2 -17418.5 1640.87 -1774.39 600.285 1873.18 
11030.5 3
12534400 35937.9 -19259.1 1650.13 -1600.81 887.811 1830.52 
12533901 30302.3 -17679.7 1627.73 -1440 715.69 1608.05 
12533301 30653.5 -17137.7 1607.53 -1371.18 567.273 1483.89 
11031 3
12534400 35282 -18998.5 1688.13 -1319.79 524.346 1420.13 
12533901 29661.9 -17458.8 1751.13 -1288.53 444.4 1363.01 
12533301 30030.3 -16883.3 1733 -1253.92 511.871 1354.38 
11031.5 3
12534400 34668.6 -18666.1 1689.33 -1239.19 671.65 1409.51 
12533901 29106 -17241.6 1801.73 -1122.96 438.788 1205.65 
12533301 29519.5 -16743.5 1808.33 -1031.92 282.424 1069.87 
11032 3
12534400 33974.5 -18435.1 1649.4 -1402.15 466.667 1477.77 
12533901 28543.9 -17078.1 1814.33 -1135.49 330.236 1182.54 
12533301 29024.9 -16520.9 1833.87 -999.192 449.562 1095.67 
11032.5 3
12534400 33253.3 -18260.9 1636.2 -1457.1 351.785 1498.97 
12533901 28032.9 -16893 1823.13 -1032.46 374.007 1098.11 
12533301 28357.5 -16378.5 1844.93 -1348.15 287.811 1378.53 
11033 3
12534400 32485.1 -18323.6 1646.75 -1500.4 -122.323 1505.38 
12533901 27416.6 -16766.2 1830.69 -1203.72 247.681 1228.94 
12533301 27823.3 -16208.4 1740.5 -1043.4 332.21 1095.01 
11033.5 3
12534400 31327.3 -18036.1 1534.93 -2261.19 561.385 2329.84 
12533901 26725.3 -16614.7 1748.73 -1350.06 295.809 1382.08 
12533301 27236.5 -16063.9 1674.2 -1146.18 282.243 1180.42 
11034 3
12534400 30609.9 -17926.8 1516.67 -1446.37 220.43 1463.07 
12533901 26117.6 -16500.4 1738.53 -1225.27 230.511 1246.76 
12533301 26658.7 -15894.1 1671.67 -1164.78 342.204 1214.01 
11034.5 3
12534400 29897.1 -17633.4 1590.07 -1440.13 592.727 1557.34 
12533901 25487.3 -16374.1 1736.67 -1273.27 255.084 1298.57 
12533301 25984.7 -15778 1677.07 -1361.62 234.613 1381.68 
11035 3
12534400 29182.7 -17484.3 1660.33 -1443.1 301.279 1474.21 
12533901 24863.1 -16183.7 1802.67 -1261.01 384.646 1318.37 
12533301 25257.1 -15588.3 1780.07 -1470.03 383.3 1519.18 
11035.5 3
12534400 28532 -17309.1 1690.2 -1314.61 353.939 1361.43 
12533901 24285.3 -15984 1792.67 -1167.41 403.502 1235.17 
12533301 24758 -15262.7 1813.73 -1008.22 657.778 1203.81 
11036 3
12534400 27800.6 -17178.9 1739.93 -1477.58 263.03 1500.8 
12533901 23754.5 -15774.7 1769.13 -1072.19 422.761 1152.53 
12533301 24186.1 -15046.5 1748.87 -1155.42 436.633 1235.17 
11036.5 3
12534400 27060 -16979.8 1693.12 -1446.48 388.9 1497.85 
12533901 23271.4 -15532.6 1754 -943.669 472.99 1055.57 
12533301 23683.4 -14947.2 1726.75 -981.82 193.913 1000.79 
11037 3
12534400 26369.9 -16698.2 1664.6 -1350.55 550.978 1458.62 
12533901 22637.3 -15326 1761.13 -1240.92 404.232 1305.1 
12533301 23127.6 -14541.5 1773.93 -1087.62 794.097 1346.67 
11037.5 3
12534400 25659.2 -16315.9 1670.2 -1435.69 772.391 1630.27 
12533901 22063 -15169.9 1645.93 -1160.13 315.421 1202.25 
12533301 22546.3 -14322.1 1713.2 -1174.28 443.098 1255.09 
11038 3
12534400 25000.7 -15891.6 1708.07 -1330.37 857.104 1582.57 
12533901 21460.3 -14832.1 1654.73 -1217.64 682.29 1395.77 
12533301 21970.7 -14132.3 1699.6 -1162.83 383.569 1224.46 
11038.5 3
12534400 24475.5 -15593 1677.6 -1061.01 603.232 1220.5 
12533901 20898.8 -14531.7 1693.2 -1134.28 607.003 1286.48 
12533301 21365.1 -13867.1 1707.07 -1223.43 535.623 1335.55 
11039 3
12534400 23852.9 -15305.2 1636.27 -1257.64 581.414 1385.54 
12533901 20457 -14145.7 1773.87 -892.525 779.798 1185.19 
12533301 20896.9 -13545.9 1766.27 -945.993 649.024 1147.23 
11039.5 3
12534400 23224.9 -14958.2 1649.31 -1226.68 677.637 1401.4 
12533901 19974.1 -13758.6 1815.19 -943.115 755.941 1208.68 
12533301 20408.6 -13238.2 1834.31 -953.597 600.814 1127.09 
11040 3
12534400 22557.9 -14473.7 1634.93 -1305.17 948.304 1613.3 
12533901 19515.4 -13353.1 1837.93 -897.701 793.656 1198.23 
12533301 20021.9 -12833.3 1820.93 -756.735 792.401 1095.69 
11040.5 3
12534400 21958.4 -14012.2 1627.53 -1211.18 932.256 1528.42 
12533901 19135.9 -12880.1 1804.47 -766.734 955.556 1225.14 
12533301 19623.3 -12478 1804.87 -805.387 717.845 1078.87 
11041 3
12534400 21462 -13575.9 1646.27 -1002.83 881.481 1335.17 
12533901 18737.3 -12458.2 1803.2 -805.253 852.256 1172.51 
12533301 19230 -12113.1 1797.33 -794.478 737.239 1083.84 
11041.5 3
12534400 20944.6 -13148.3 1701.33 -1045.25 863.838 1356.01 
12533901 18321 -12071.1 1801.47 -840.943 781.953 1148.32 
12533301 18854 -11733.5 1804.47 -759.596 766.869 1079.39 
11042 3
12534400 20419.1 -12728.2 1674.2 -1059.41 846.909 1356.32 
12533901 17643.5 -11662.2 1832.13 -1365.99 824.462 1595.52 
12533301 18410.2 -11371.7 1766.47 -894.758 729.301 1154.33 
11042.5 3
12534400 19973.3 -12295.3 1712.27 -900.741 874.478 1255.41 
12533901 16846.9 -11187.4 1822.13 -1609.16 959.192 1873.35 
12533301 17764.6 -10902.9 1746.27 -1304.24 947.205 1611.91 
11043 3
12534400 19403.5 -11933.1 1704.88 -1112.83 707.56 1318.72 
12533901 16410.2 -10903.9 1848.06 -853.019 553.76 1017 
12533301 16918.7 -10588.5 1873.56 -1652.17 613.997 1762.57 
11043.5 3
12534400 18826.3 -11551.9 1679.27 -1129.62 745.98 1353.7 
12533901 15977.1 -10490.5 1849.13 -847.595 808.888 1171.63 
12533301 16515.9 -10178.3 1906.87 -788.169 802.674 1124.94 
11044 3
12534400 17936.1 -11153.9 1682.73 -1798.38 803.906 1969.89 
12533901 15558.7 -10141.9 1878.27 -845.253 704.242 1100.19 
12533301 16127.6 -9738.8 1839.47 -784.512 887.946 1184.87 
11044.5 3
12534400 17225.9 -10801.9 1707.27 -1434.75 711.111 1601.31 
12533901 15165.5 -9828.67 1994.8 -794.209 632.862 1015.52 
12533301 15801.9 -9437.47 1870.2 -657.912 608.754 896.343 
11045 3
12534400 16581.1 -10421.4 1709.33 -1302.49 768.754 1512.44 
12533901 14680.9 -9403.27 1937.07 -978.99 859.394 1302.68 
12533301 15247.8 -9079.6 1853.07 -1119.46 722.963 1332.62 
11045.5 3
12534400 16057.1 -10009.9 1754 -1058.72 831.38 1346.14 
12533901 14063.9 -8569.33 1826.53 -1246.46 1684.71 2095.69 
12533301 14852.1 -8644.53 1772.93 -799.327 878.923 1188.04 
11046 3
12534400 15650.7 -9575.87 1767.2 -820.875 876.768 1201.07 
12533901 13571.6 -8137.47 1767.27 -994.613 872.458 1323.04 
12533301 14294.3 -7947 1762.47 -1127 1409.16 1804.4 
11046.5 3
12534400 15201.9 -9078.88 1797 -876.676 970.687 1307.97 
12533901 13224 -7800.44 1808.75 -678.906 658.26 945.632 
12533301 13764.6 -7478.44 1810.31 -1034.58 915.161 1381.26 
11047 3
12534400 14706.9 -8345.6 1759 -966.813 1432.18 1727.96 
12533901 12821.8 -7428.53 1831.87 -785.547 726.375 1069.91 
12533301 13361.7 -7095.13 1840.53 -786.776 748.641 1086.04 
11047.5 3
12534400 14013.1 -7464.2 1707.67 -1401.48 1780.61 2265.99 
12533901 12432.6 -7119.87 1832.4 -786.263 623.569 1003.52 
12533301 13018.3 -6711.6 1841.53 -693.737 774.815 1040 
11048 3
12534400 13493.1 -7102.13 1669.4 -1050.51 731.448 1280.07 
12533901 11994.9 -6746.4 1795.53 -884.31 754.478 1162.43 
12533301 12540.2 -6361.33 1833.4 -965.926 707.609 1197.38 
11048.5 3
12534400 13076.9 -6815.27 1663.4 -840.943 579.529 1021.29 
12533901 11381.1 -6226.73 1765.87 -1240 1049.83 1624.73 
12533301 11908.9 -5902.33 1761.07 -1275.29 927.273 1576.77 
11049 3
12534400 12530.9 -6436.07 1700 -1102.9 766.061 1342.84 
12533901 10862.3 -5722.2 1736.53 -1048.08 1019.26 1461.97 
12533301 11423.5 -5386.13 1783.4 -980.741 1042.83 1431.55 
11049.5 3
12534400 11875 -6093.73 1682.4 -1325.12 691.582 1494.73 
12533901 10417.9 -5365.53 1725.2 -897.778 720.539 1151.17 
12533301 10950.5 -4933.33 1737.6 -955.556 914.747 1322.82 
11050 3
12534400 11110.6 -5637.38 1619.62 -1493.04 891.325 1738.86 
12533901 10041.4 -4828.25 1731.75 -735.213 1049.38 1281.3 
12533301 10524.1 -4529.62 1707 -832.821 788.493 1146.87 
11050.5 3
12534400 10507.7 -5304.07 1611.6 -1179.7 652.267 1348.02 
12533901 9646 -4410.33 1763.27 -773.85 817.841 1125.93 
12533301 10084.8 -3976.53 1704.13 -859.614 1082.37 1382.19 
11051 3
12534400 9960.2 -4897.93 1600.07 -1103.9 818.817 1374.43 
12533901 9318 -3841.07 1798.13 -661.29 1147.72 1324.6 
12533301 9761.07 -3540.27 1753.6 -652.688 879.57 1095.28 
11051.5 3
12534400 9566.47 -4354.47 1637 -795.421 1097.91 1355.77 
12533901 8846.4 -3335 1788.67 -952.727 1022.36 1397.46 
12533301 9382.47 -3158.73 1748.93 -764.848 770.774 1085.86 
11052 3
12534400 9208.4 -3921.47 1700.27 -723.367 874.747 1135.1 
12533901 8437.07 -2951.2 1765.73 -826.936 775.354 1133.58 
12533301 9029.53 -2682.53 1738.33 -712.997 962.02 1197.43 
11052.5 3
12534400 8888.67 -3500.6 1682.67 -644.624 848.522 1065.61 
12533901 7999.33 -2498.13 1753.73 -882.527 913.441 1270.13 
12533301 8497.47 -2145.07 1777.8 -1072.72 1083.6 1524.77 
11053 3
12534400 8537.13 -2835.2 1674.33 -707.311 1338.83 1514.19 
12533901 7598.33 -1956.93 1792.6 -806.841 1088.93 1355.27 
12533301 8105.73 -1587.8 1789.13 -788.196 1121.26 1370.58 
11053.5 3
12534400 8155.44 -2279.06 1675.19 -745.5 1086.21 1317.43 
12533901 7083.06 -1457 1798.12 -1006.39 976.432 1402.23 
12533301 7637.44 -947.125 1744.56 -914.64 1251.32 1549.96 
11054 3
12534400 7685.73 -1699.4 1687.47 -919.186 1134.37 1460.03 
12533901 6693.93 -985.933 1797.33 -761.505 921.853 1195.7 
12533301 7203.33 -432.667 1743.93 -849.519 1006.77 1317.29 
11054.5 3
12534400 7304.13 -1203.8 1661.53 -770.909 1001.21 1263.62 
12533901 6238.8 -497.533 1796.47 -919.461 986.667 1348.67 
12533301 6778.67 -1.66667 1750.87 -857.912 870.707 1222.35 
11055 3
12534400 6895.47 -677 1652.73 -825.589 1064.24 1346.93 
12533901 5719.47 -78.6 1763.87 -1049.16 846.33 1347.96 
12533301 6332.73 430.067 1783.73 -900.875 872.189 1253.91 
11055.5 3
12534400 6460.6 -218.8 1637.87 -876.747 923.79 1273.61 
12533901 5244.27 339 1738.27 -958.065 841.935 1275.44 
12533301 5841.2 828.6 1707.33 -990.995 803.495 1275.8 
11056 3
12534400 5939.87 206.467 1636.27 -1051.99 859.125 1358.22 
12533901 4837.4 680.2 1735.13 -821.953 689.293 1072.72 
12533301 5340.2 1146.33 1674.8 -1012.12 641.886 1198.5 
11056.5 3
12534400 5372.93 519.867 1618.27 -1143.01 631.855 1306.03 
12533901 4179.4 1069.47 1765.27 -1326.61 784.812 1541.37 
12533301 4711.47 1633.47 1640.6 -1267.61 982.124 1603.56 
11057 3
12534400 4891.31 904.688 1584.94 -940.666 751.603 1204.06 
12533901 3587.12 1305.31 1781.25 -1156.79 460.636 1245.13 
12533301 4104.25 1933.44 1571.25 -1185.97 585.881 1322.79 
11057.5 3
12534400 4293.67 1079.93 1652.07 -1167.28 342.277 1216.42 
12533901 2988.6 1690.53 1754 -1168.99 752.384 1390.19 
12533301 3461.13 2123.87 1631.67 -1256.09 371.932 1310 
11058 3
12534400 3705.6 1263.4 1648.67 -1183.23 369.148 1239.48 
12533901 2499.93 1927.8 1757.27 -983.233 477.398 1093 
12533301 2824.4 2365.27 1662.8 -1281.15 485.714 1370.14 
11058.5 3
12534400 2997.87 1341.2 1652.53 -1429.76 157.172 1438.38 
12533901 1948 2096.8 1737.67 -1115.02 341.414 1166.12 
12533301 2173.33 2606.67 1678.87 -1315.29 487.677 1402.79 
11059 3
12534400 2242.8 1497.6 1575 -1525.39 315.96 1557.77 
12533901 1293.73 2258.33 1806.87 -1321.75 326.33 1361.44 
12533301 1691.73 2755.47 1758.33 -972.929 300.606 1018.31 
11059.5 3
12534400 1638.6 1365.67 1512.27 -1220.61 -266.532 1249.37 
12533901 698.267 2391.73 1809.13 -1202.96 269.495 1232.78 
12533301 1009.27 2895.53 1772.47 -1378.72 282.963 1407.46 
11060 3
12534400 1055.8 1395.07 1550.67 -1175 59.2742 1176.49 
12533901 23.2 2448.4 1843 -1361.02 114.247 1365.81 
12533301 234.667 3003.13 1842.13 -1561.69 216.935 1576.69 
11060.5 3
12534400 404.867 1463.4 1576.87 -1307.1 137.216 1314.28 
12533901 -577.133 2517.8 1815.07 -1205.49 139.357 1213.52 
12533301 -235.067 3063.93 1848.8 -943.24 122.088 951.108 
11061 3
12534400 -274.812 1435.25 1622.31 -1324.91 -54.8733 1326.05 
12533901 -1181.88 2589.69 1864.62 -1178.83 140.132 1187.13 
12533301 -1072.88 3085.12 1882.81 -1633.15 41.3093 1633.68 
11061.5 3
12534400 -974 1425.27 1655.67 -1365.6 -19.4987 1365.74 
12533901 -1851.2 2847.4 1829.07 -1307.28 503.345 1400.83 
12533301 -1629 3361.4 1783.8 -1086.18 539.6 1212.83 
11062 3
12534400 -1781.33 1539.53 1722.33 -1630.98 230.842 1647.23 
12533901 -2428 3001.13 1826 -1165.25 310.572 1205.93 
12533301 -2196.07 3501.67 1795.53 -1145.59 283.367 1180.12 
11062.5 3
12534400 -2463.27 1534.07 1697.27 -1377.64 -11.0438 1377.69 
12533901 -3099.8 2987.73 1810.2 -1357.17 -27.0707 1357.44 
12533301 -2717 3449.67 1869.13 -1052.39 -105.051 1057.62 
11063 3
12534400 -3104.2 1551.53 1665.93 -1294.81 35.2862 1295.3 
12533901 -3549.2 2982.4 1791.93 -907.879 -10.7744 907.943 
12533301 -3267.33 3566.67 1823.6 -1111.78 236.364 1136.63 
11063.5 3
12534400 -3804 1493 1728.67 -1413.74 -118.249 1418.67 
12533901 -4334.2 2803.2 1787.87 -1585.86 -362.02 1626.65 
12533301 -3976.13 3505.87 1794.47 -1431.92 -122.828 1437.18 
11064 3
12534400 -4487.73 1729.07 1811.87 -1370.21 473.079 1449.58 
12533901 -5040.67 2866.73 1691.33 -1415.76 127.321 1421.48 
12533301 -4748.4 3574.93 1690.6 -1547.63 138.41 1553.81 
11064.5 3
12534400 -5238.4 1748.53 1548.47 -1513.44 39.2473 1513.95 
12533901 -5639.8 2835.27 1270.33 -1207.93 -63.4409 1209.59 
12533301 -5513.8 3443.53 1232.2 -1543.15 -264.919 1565.72 
11065 3
12534400 -6067.25 1742.06 1349 -1615.69 -12.6137 1615.74 
12533901 -6376.75 2673.94 1603.44 -1436.55 -314.482 1470.57 
12533301 -6194.56 3468.19 1396.25 -1327.02 48.0588 1327.89 
11065.5 3
12534400 -6894.33 1502 1408.2 -1615.4 -468.872 1682.07 
12533901 -7000.53 2510.93 1687.53 -1218.33 -318.368 1259.24 
12533301 -6763.67 3190.47 1579.2 -1111.53 -542.424 1236.82 
11066 3
12534400 -7729.87 1381.13 1445.33 -1687.95 -244.175 1705.52 
12533901 -7756.67 2648 1614 -1527.54 276.902 1552.44 
12533301 -7304.6 3110.8 1591.47 -1092.79 -160.943 1104.58 
11066.5 3
12534400 -8389.13 1270.33 1499.67 -1326.49 -222.938 1345.1 
12533901 -8470.07 2661.2 1660.53 -1435.41 26.5594 1435.66 
12533301 -8106.27 3226.47 1540.8 -1613.01 232.73 1629.71 
11067 3
12534400 -9230.13 1090.27 1517.67 -1698.99 -363.771 1737.5 
12533901 -9030.93 2629.87 1652.8 -1133.06 -63.2997 1134.83 
12533301 -8819.87 3333 1561.07 -1441.62 215.219 1457.59 
11067.5 3
12534400 -9999.67 1005.2 1493.6 -1551.48 -171.505 1560.93 
12533901 -9627 2604.6 1677.4 -1201.75 -50.9409 1202.83 
12533301 -9439.27 3468.47 1588 -1248.79 273.118 1278.31 
11068 3
12534400 -10661.1 1049.33 1579.2 -1336.3 89.1582 1339.27 
12533901 -10244.6 2540.6 1651.6 -1247.68 -129.293 1254.36 
12533301 -10012.8 3518.87 1582.4 -1158.65 101.818 1163.12 
11068.5 3
12534400 -11448.8 1145.87 1554.8 -1591.25 195.017 1603.15 
12533901 -10857.8 2686.13 1697.07 -1238.79 294.007 1273.2 
12533301 -10630.9 3481.87 1644.13 -1248.62 -74.7475 1250.85 
11069 3
12534400 -12191.4 1285.94 1570.69 -1450.46 273.576 1476.04 
12533901 -11537.4 2669.94 1703.06 -1327.42 -31.6325 1327.79 
12533301 -11284.5 3601.5 1650.06 -1276.63 233.659 1297.83 
11069.5 3
12534400 -12958.3 1448.53 1541.27 -1489.12 315.72 1522.22 
12533901 -12170.5 2744.2 1689.4 -1229.31 144.199 1237.74 
12533301 -11947.2 3555.33 1614.93 -1286.8 -89.644 1289.91 
11070 3
12534400 -13778.7 1516.87 1553.53 -1654.03 137.769 1659.76 
12533901 -12719 2770.13 1691.6 -1105.78 52.2849 1107.01 
12533301 -12523.3 3698.2 1633.47 -1161.42 288.038 1196.61 
11070.5 3
12534400 -14663.4 1711.27 1524.33 -1780.01 391.147 1822.48 
12533901 -13305.5 2924.73 1684.07 -1180.15 311.066 1220.46 
12533301 -13069.3 3660.8 1657.4 -1098.59 -75.2515 1101.17 
11071 3
12534400 -15334.5 1860.73 1512.67 -1352.96 301.344 1386.11 
12533901 -13868.1 2867.07 1692.53 -1134.27 -116.263 1140.22 
12533301 -13738.5 3700.47 1626.73 -1349.33 79.9731 1351.7 
11071.5 3
12534400 -16101.3 2015.27 1540.87 -1545.97 311.559 1577.05 
12533901 -14547.3 3085.47 1660.33 -1369.22 440.323 1438.28 
12533301 -14271 3652.07 1631.4 -1073.52 -97.5806 1077.95 
11072 3
12534400 -16906.7 2143.67 1513.53 -1627.07 259.394 1647.62 
12533901 -15228.7 3023 1666.6 -1376.57 -126.195 1382.34 
12533301 -14967 3736.87 1630.87 -1406.06 171.313 1416.46 
11072.5 3
12534400 -17630.5 2416.73 1448.33 -1453.55 548.327 1553.53 
12533901 -15864.1 3076.93 1681.6 -1275.9 108.3 1280.49 
12533301 -15563.6 3766.2 1614.8 -1197.99 58.9023 1199.44 
11073 3
12534400 -18325.9 2456.8 1462 -1399.06 80.617 1401.38 
12533901 -16418.5 3088.53 1644.87 -1115.49 23.34 1115.74 
12533301 -16185.5 3821.93 1621.8 -1251.37 112.14 1256.39 
11073.5 3
12534400 -19087.8 2592.56 1440.56 -1488.18 265.161 1511.61 
12533901 -16991.9 3202.94 1652.25 -1120.06 223.446 1142.13 
12533301 -16842.2 3911.81 1593 -1282.53 175.545 1294.49 
11074 3
12534400 -19886.9 2576.53 1394.87 -1560.65 -31.307 1560.97 
12533901 -17637.1 3300.27 1615.93 -1260.02 190.096 1274.28 
12533301 -17520.9 4111.67 1581.53 -1325.55 390.34 1381.82 
11074.5 3
12534400 -20731.7 2673.93 1387.53 -1706.67 196.768 1717.97 
12533901 -18187.8 3184.2 1597.4 -1112.59 -234.478 1137.03 
12533301 -18016 4120.8 1553.4 -1000.27 18.4512 1000.44 
11075 3
12534400 -21386.4 2730.93 1394.4 -1320.03 114.919 1325.02 
12533901 -18767.5 3271.93 1575.33 -1168.68 176.882 1181.99 
12533301 -18553.7 4211.67 1525.33 -1084.01 183.199 1099.38 
11075.5 3
12534400 -21992.6 2793.87 1074.47 -1224.65 127.138 1231.23 
12533901 -19345.8 3252.8 1600.27 -1168.35 -38.6532 1168.99 
12533301 -19223.2 3957.87 1534.67 -1352.59 -512.727 1446.51 
11076 3
12534400 -22968.2 2478.8 1216.87 -1970.91 -636.498 2071.14 
12533901 -19987.9 3347.13 1578.67 -1297.1 190.572 1311.03 
12533301 -19978.3 4072.07 1490.53 -1525.39 230.707 1542.74 
11076.5 3
12534400 -23886.1 2151.33 1672 -1854.28 -661.549 1968.75 
12533901 -20694.4 3177.33 1508.53 -1427.34 -343.03 1467.98 
12533301 -20521.3 3916.93 1481.67 -1096.97 -313.401 1140.86 
11077 3
12534400 -24627.1 1854.25 1723.12 -1447.38 -580.241 1559.35 
12533901 -21327.6 3172.5 1492.69 -1236.65 -9.4401 1236.68 
12533301 -21217.7 3780.81 1506.62 -1360.2 -265.861 1385.94 
11077.5 3
12534400 -25272.1 1605.87 1693.6 -1262.25 -486.073 1352.6 
12533901 -21784.1 2961.33 1224.6 -893.485 -413.242 984.421 
12533301 -21754 3697.73 1252.13 -1049.54 -162.582 1062.05 
11078 3
12534400 -26202 1287.13 1774.6 -1878.52 -643.906 1985.81 
12533901 -22443.8 2852 1124.8 -1332.66 -220.875 1350.84 
12533301 -22288.2 3636.53 975.8 -1079.19 -123.636 1086.25 
11078.5 3
12534400 -26926 1009.67 1819.93 -1459.68 -559.409 1563.2 
12533901 -23361.1 2749 1777.27 -1849.33 -207.661 1860.95 
12533301 -22910.9 3411.53 939.267 -1255.51 -453.629 1334.95 
11079 3
12534400 -27144.7 529.333 1750.47 -440.107 -966.465 1061.96 
12533901 -23941.8 2550.27 1806.6 -1168.48 -399.866 1235 
12533301 -23717.7 3049.6 1385.4 -1623.34 -728.236 1779.2 
11079.5 3
12534400 -27713.3 -70.8 1601.73 -1146.37 -1209.95 1666.77 
12533901 -24575.7 2171 1826.47 -1278.09 -764.651 1489.36 
12533301 -24483.4 2813.67 1713.27 -1543.68 -475.672 1615.31 
11080 3
12534400 -28523.8 -517.667 1562.73 -1627.44 -897.323 1858.43 
12533901 -25031.8 1949.27 1840.27 -915.797 -445.248 1018.3 
12533301 -25064.5 2632.93 1638.53 -1166.8 -362.918 1221.94 
11080.5 3
12534400 -29098.9 -1092.8 1463.87 -1161.89 -1161.89 1643.15 
12533901 -25487.1 1667.47 1766.33 -919.865 -569.293 1081.78 
12533301 -25597.7 2328 1666.27 -1077.17 -616.027 1240.88 
11081 3
12534400 -29723.1 -1427 1506.19 -1219 -652.734 1382.76 
12533901 -26186.9 1373 1863.31 -1366.68 -575.13 1482.77 
12533301 -26198.7 2024.75 1752.94 -1173.87 -592.285 1314.83 
11081.5 3
12534400 -30280.5 -2066.47 1486.27 -1090.81 -1251.4 1660.08 
12533901 -26806.5 1096.87 1925.33 -1212.51 -540.378 1327.47 
12533301 -26807.7 1729.6 1807.73 -1191.74 -577.593 1324.33 
11082 3
12534400 -30894.3 -2673.13 1553.33 -1240.13 -1225.59 1743.56 
12533901 -27220.3 938.467 1921.6 -836.094 -320 895.239 
12533301 -27369.8 1459.07 1833.93 -1135.62 -546.532 1260.29 
11082.5 3
12534400 -31694.5 -3072.6 1677.07 -1616.57 -807.003 1806.8 
12533901 -27944.9 911 1917.53 -1463.7 -55.4882 1464.76 
12533301 -27833.1 1384.07 1869.93 -935.892 -151.515 948.078 
11083 3
12534400 -32338 -3452.93 1666.67 -1299.93 -768.35 1510.03 
12533901 -28458.1 811.533 1913.13 -1036.9 -200.943 1056.19 
12533301 -28213.8 1312.2 1853.4 -769.158 -145.185 782.741 
11083.5 3
12534400 -32970.5 -3761.73 1670.8 -1277.85 -623.838 1421.99 
12533901 -29054.1 -7.66667 1910.47 -1203.91 -1654.95 2046.52 
12533301 -28788.5 639 1829.07 -1161.08 -1360 1788.21 
11084 3
12534400 -33636 -4212.13 1690.47 -1344.38 -909.899 1623.35 
12533901 -29219.1 -573.267 1808.67 -333.333 -1142.63 1190.25 
12533301 -29336 79.8667 1781.27 -1105.99 -1129.56 1580.86 
11084.5 2
12533901 -29666.9 -958.188 1659.25 -874.626 -751.799 1153.33 
12533301 -29917.8 -306.938 1701.31 -1136.35 -755.477 1364.57 
11085 2
12533901 -30249.6 -1277.8 1658.53 -1140.36 -625.465 1300.63 
12533301 -30580.5 -635.333 1709.07 -1296.78 -642.653 1447.29 
11085.5 2
12533901 -30898.4 -1502.6 1760.2 -1310.71 -454.141 1387.15 
12533301 -31126.8 -964.133 1754.47 -1103.7 -664.242 1288.17 
11086 2
12533901 -31567.3 -1745.27 1825.6 -1351.25 -490.236 1437.43 
12533301 -31728.9 -1171.47 1829.4 -1216.43 -418.855 1286.52 
11086.5 2
12533901 -32173.9 -1978.73 1838.4 -1225.45 -471.65 1313.09 
12533301 -32334.5 -1379.13 1847.6 -1223.43 -419.529 1293.37 
11087 2
12533901 -32678.9 -2110.4 1834.27 -1020.2 -265.993 1054.31 
12533301 -32819.5 -1601.73 1805.87 -979.663 -449.697 1077.95 
11087.5 2
12533901 -33243.2 -2390.44 1822.19 -1102.31 -546.948 1230.55 
12533301 -33411.7 -1899.38 1832.81 -1156.68 -581.331 1294.55 
11088 2
12533901 -33853.9 -2730.33 1820.87 -1195.08 -665.158 1367.71 
12533301 -33932.5 -2164.53 1824.53 -1019.27 -518.901 1143.75 
11088.5 2
12533901 -34163.1 -2972.2 1783.53 -624.512 -488.62 792.946 
12533301 -34265.5 -2420.73 1751.6 -672.727 -517.576 848.791 
11089 2
12533901 -34495 -3149.8 1783 -670.572 -358.788 760.524 
12533301 -34558.5 -2588.47 1726.33 -591.919 -338.855 682.049 
11089.5 2
12533901 -35130.5 -3387.67 1802.13 -1283.91 -480.539 1370.89 
12533301 -35077.6 -2780 1732.07 -1048.62 -386.936 1117.73 
11090 2
12533901 -35773.2 -3637.07 1817.4 -1298.32 -503.838 1392.65 
12533301 -35638 -3029.6 1839.07 -1132.12 -504.242 1239.34 
11090.5 2
12533901 -36217.5 -3772.33 1772.73 -897.508 -273.266 938.187 
12533301 -36203.3 -3055.27 1797.53 -1141.95 -51.8519 1143.13 
11091 2
12533901 -36862.8 -3893.44 1772.94 -1260.44 -236.532 1282.44 
12533301 -36733.9 -3200.75 1819.88 -1036.47 -284.147 1074.71 
11091.5 2
12533901 -37447.8 -3900.47 1757.07 -1142.55 -13.7288 1142.64 
12533301 -37258.2 -3284.93 1914.6 -1023.95 -164.421 1037.07 
11092 2
12533901 -38083.8 -3615.53 1752.93 -1282.26 574.462 1405.06 
12533301 -37788.6 -3366.93 1822.47 -1069.35 -165.323 1082.06 
11092.5 2
12533901 -38469.9 -2614.93 1750.27 -779.933 2021.41 2166.66 
12533301 -38346.5 -3235.4 1805 -1127.14 265.724 1158.04 
11093 1
12533301 -39047.9 -2868.33 1800 -1416.97 741.549 1599.28 
