# Supplementary material for: Intrinsic group behaviour II: On the dependence of triad spatial dynamics on social and personal features; and on the effect of social interaction on small group dynamics
Source: PLoS One. 2019 Dec 3;14(12):e0225704. doi: 10.1371/journal.pone.0225704 (PMC6890182; doi:10.1371/journal.pone.0225704)
Supplement: S4 Data Set — (ZIP) [file pone.0225704.s004.zip › set_3_nint/group_traj_triad_noint/traj_3_0508_7.dat]

3 12523000 12524201 12523300 0 0 1 0 2 1 0 46.6667 0 70 1406.45 1655.42 973.409 
10950.5 1
12523000 -7867.57 10030.1 1027.71 0 0 0 
10951 1
12523000 -8017.38 9525.44 1279.12 -393.185 -1324.69 1381.81 
10951.5 1
12523000 -8108.8 8871.2 1443.53 -178.914 -1280.31 1292.75 
10952 1
12523000 -8140 8399.07 1404.53 -63.0303 -953.805 955.885 
10952.5 1
12523000 -7967.4 8094.6 1428.53 347.984 -613.844 705.618 
10953 2
12523300 -7906 10063.2 1113.22 0 0 0 
12523000 -7829.53 7695.33 1506.53 278.519 -806.599 853.332 
10953.5 2
12523300 -8064.73 9976.07 1076.4 -400.842 -220.09 457.289 
12523000 -7680.8 7362.4 1521.6 299.866 -671.237 735.172 
10954 2
12523300 -8213.87 9852.13 1131.2 -301.279 -250.37 391.733 
12523000 -7593.2 7110.87 1387.6 176.97 -508.148 538.083 
10954.5 2
12523300 -8253.94 9454.06 1232.69 -78.2633 -777.482 781.411 
12523000 -7417.5 6776.25 1128.62 343.164 -653.548 738.164 
10955 2
12523300 -8382.07 9109.73 1339.27 -250.252 -672.518 717.57 
12523000 -7010.6 6467.93 1456.93 794.727 -602.181 997.102 
10955.5 2
12523300 -8321.87 8756.67 1466.8 121.371 -711.828 722.101 
12523000 -6684.93 6209.53 1336.93 656.586 -520.968 838.16 
10956 2
12523300 -8335.73 8443.6 1277 -28.0135 -632.458 633.078 
12523000 -6251.67 5854.27 1303.53 875.286 -717.71 1131.92 
10956.5 2
12523300 -8187.93 8060.53 1427.73 298.586 -773.872 829.477 
12523000 -6005.47 5617.2 1405.87 497.374 -478.923 690.469 
10957 2
12523300 -8032.07 7659 1421.93 314.882 -811.178 870.15 
12523000 -5797.27 5471.07 1275.2 420.606 -295.219 513.871 
10957.5 2
12523300 -7804.4 7365.73 1339.73 459.933 -592.458 750.03 
12523000 -5393.87 5262.2 1248.07 814.949 -421.953 917.707 
10958 2
12523300 -7524.44 6988.62 1333.88 546.802 -736.54 917.324 
12523000 -4863.69 5107.88 1351.5 1035.51 -301.416 1078.48 
10958.5 2
12523300 -7044.2 6492.53 1278.13 937.964 -968.929 1348.55 
12523000 -4438.6 4795.2 1584.87 830.249 -610.693 1030.66 
10959 2
12523300 -6427.67 6039.4 1224.8 1243.01 -913.575 1542.63 
12523000 -4091.47 4472.2 1762.27 699.866 -651.21 955.974 
10959.5 2
12523300 -6128.47 5856.33 1207.73 604.444 -369.832 708.61 
12523000 -3668 4247.73 1826.2 855.488 -453.468 968.242 
10960 2
12523300 -5975.67 5453.73 1189.07 308.687 -813.333 869.942 
12523000 -3330.87 4028.67 1888.2 681.077 -442.559 812.234 
10960.5 2
12523300 -5900.47 5189.6 1329.93 151.919 -533.603 554.807 
12523000 -2884.87 3796.53 1825.27 901.01 -468.956 1015.75 
10961 2
12523300 -5819.67 4810.2 1274.8 163.232 -766.465 783.654 
12523000 -2043.27 3572.33 1680.13 1700.2 -452.929 1759.5 
10961.5 2
12523300 -5547.69 4529.06 1162.81 531.209 -549.097 763.996 
12523000 -1777.19 3351.38 1634 519.686 -431.559 675.512 
10962 2
12523300 -5011.6 4186 1347.87 1049.09 -671.355 1245.52 
12523000 -1385.6 3202.27 1620.53 766.316 -291.797 819.991 
10962.5 3
12524201 -5345.43 2323.29 1016.14 0 0 0 
12523300 -4452.87 3868.67 1572.13 1128.75 -641.077 1298.1 
12523000 -1048.13 2899.73 1631.07 681.751 -611.178 915.6 
10963 3
12524201 -5114.93 2018.2 965.733 634.973 -840.457 1053.36 
12523300 -4051 3576.33 1650.87 811.852 -590.572 1003.93 
12523000 -662.4 2706.87 1674 779.259 -389.63 871.238 
10963.5 3
12524201 -4741 1848.93 987.2 755.421 -341.953 829.212 
12523300 -3580.93 3483.47 1702.73 949.63 -187.609 967.984 
12523000 -223.933 2601.53 1640.53 885.791 -212.795 910.993 
10964 3
12524201 -4201.67 1816.27 988 1089.56 -65.9933 1091.56 
12523300 -3126.87 3211.47 1735.87 917.306 -549.495 1069.3 
12523000 145.267 2566.8 1636.67 745.859 -70.1684 749.152 
10964.5 3
12524201 -3737.12 1832.31 988 907.308 31.3395 907.849 
12523300 -2591.88 3034.88 1720.5 1044.91 -344.906 1100.36 
12523000 463.25 2667.5 1646.75 621.061 196.68 651.46 
10965 3
12524201 -3294.8 1767.07 971.467 865.607 -127.683 874.973 
12523300 -2089.27 2846 1716.6 983.578 -369.618 1050.73 
12523000 915.067 2659.33 1636.07 884.181 -15.9817 884.326 
10965.5 3
12524201 -2591.67 1644.4 940.933 1420.47 -247.811 1441.93 
12523300 -1762.27 2607.2 1672.6 660.606 -482.424 818.006 
12523000 1345.47 2467.93 1636.67 869.495 -386.667 951.595 
10966 3
12524201 -1807.6 1578 987.267 1583.97 -134.141 1589.64 
12523300 -1427.73 2288.47 1623.53 675.825 -643.906 933.463 
12523000 1697.67 2204.33 1652.73 711.515 -532.525 888.728 
10966.5 3
12524201 -798.933 1545.07 965.133 2037.71 -66.532 2038.8 
12523300 -1111.8 2109.8 1656.2 638.249 -360.943 733.241 
12523000 1980.67 2020.67 1655.33 571.717 -371.044 681.567 
10967 3
12524201 168.333 1652.87 933.867 1954.07 217.778 1966.17 
12523300 -529.067 1940 1558 1177.24 -343.03 1226.2 
12523000 2448.93 1781.93 1576.8 945.993 -482.29 1061.84 
10967.5 3
12524201 942.733 1821.73 920.667 1564.44 341.145 1601.21 
12523300 65.4 1859.67 1543.47 1200.94 -162.29 1211.86 
12523000 2925.73 1360.73 1582.93 963.232 -850.909 1285.25 
10968 3
12524201 1864.31 1778.44 977.188 1799.96 -84.5622 1801.94 
12523300 480.688 1833.31 1529.38 811.108 -51.473 812.74 
12523000 3375.69 911.625 1619.5 878.817 -877.165 1241.67 
10968.5 3
12524201 2845.2 1657.8 934.333 1919.55 -236.081 1934.01 
12523300 1006.4 1773.07 1429.73 1028.79 -117.898 1035.53 
12523000 3772.2 471.267 1658.27 775.954 -861.758 1159.63 
10969 3
12524201 3661.8 1303.33 903.133 1649.7 -716.094 1798.41 
12523300 1482.73 1726.33 1394.47 962.29 -94.4108 966.91 
12523000 3986.8 159.267 1663.67 433.535 -630.303 765.006 
10969.5 3
12524201 4334.47 655.067 931.333 1358.92 -1309.63 1887.27 
12523300 1884.93 1462.47 1315.93 812.525 -533.064 971.779 
12523000 4423.2 -212.267 1671.07 881.616 -750.572 1157.85 
10970 3
12524201 4892.87 131.133 951.467 1128.08 -1058.45 1546.9 
12523300 2544.93 1136.8 1381 1333.33 -657.912 1486.82 
12523000 4764.27 -530.467 1661.67 689.024 -642.828 942.328 
10970.5 3
12524201 5522 -408.067 1002.47 1268.41 -1087.1 1670.52 
12523300 3099.13 872.267 1300.8 1117.34 -533.333 1238.1 
12523000 5139.53 -863.533 1640.87 756.586 -671.505 1011.6 
10971 3
12524201 5942.53 -877.067 996.2 849.562 -947.475 1272.58 
12523300 3753.87 318.867 1480.07 1322.69 -1117.98 1731.88 
12523000 5498.27 -1209.4 1631.07 724.714 -698.721 1006.69 
10971.5 3
12524201 6371 -1517.06 1010.56 836.849 -1249.99 1504.26 
12523300 4216.19 -137.688 1572.44 902.97 -891.707 1269.05 
12523000 5840.12 -1724.06 1664.06 667.692 -1005.2 1206.75 
10972 3
12524201 6668.73 -2051.07 936.067 581.51 -1042.98 1194.13 
12523300 4464.47 -415.533 1595.33 484.92 -542.668 727.761 
12523000 6115.27 -2148 1618.67 537.386 -828.003 987.103 
10972.5 3
12524201 7030.2 -2463.07 916.733 730.236 -832.323 1107.25 
12523300 4785.53 -826.667 1610.27 648.62 -830.572 1053.83 
12523000 6492.87 -2595.67 1589.27 762.828 -904.377 1183.13 
10973 3
12524201 7362.4 -2911.6 892.733 671.111 -906.128 1127.59 
12523300 5287.27 -1312.27 1593.07 1013.6 -981.01 1410.59 
12523000 6811.2 -3086.2 1570.27 643.098 -990.976 1181.36 
10973.5 3
12524201 7585.53 -3339.6 864.733 450.774 -864.646 975.095 
12523300 5667.4 -1790.27 1562.53 767.946 -965.657 1233.79 
12523000 7046.4 -3653.6 1588.47 475.152 -1146.26 1240.84 
10974 3
12524201 7759.53 -4095.73 895.133 351.515 -1527.54 1567.47 
12523300 6091.27 -2185.73 1459.8 856.296 -798.923 1171.12 
12523000 7230.6 -4149.33 1596.93 372.121 -1001.48 1068.38 
10974.5 2
12523300 6492.75 -2704.06 1342.94 784.147 -1012.36 1280.53 
12523000 7423.75 -4525.69 1506 377.246 -735.067 826.219 
10975 2
12523300 6815.6 -3291.13 1267.53 631.8 -1148.87 1311.13 
12523000 7676.93 -5049 1458.07 495.466 -1024.09 1137.65 
10975.5 2
12523300 7129.8 -3652.8 1283.87 634.747 -730.64 967.853 
12523000 7937.13 -5506 1472.47 525.657 -923.232 1062.39 
10976 2
12523300 7309.53 -4121.87 1310.73 363.098 -947.609 1014.79 
12523000 8080 -6030.8 1508.07 288.62 -1060.2 1098.79 
10976.5 1
12523300 7546.53 -4560.53 1333.8 476.861 -882.629 1003.21 
10977 1
12523300 7806.67 -5079.93 1286.4 525.522 -1049.29 1173.54 
10977.5 1
12523300 8010.4 -5532 1282.13 411.582 -913.266 1001.73 
10978 1
12523300 8207.31 -5977.12 1285.19 384.595 -869.385 950.654 
10978.5 1
12523300 8208 -6645.93 1242.27 1.3454 -1308.82 1308.82 
