# Supplementary material for: Intrinsic group behaviour II: On the dependence of triad spatial dynamics on social and personal features; and on the effect of social interaction on small group dynamics
Source: PLoS One. 2019 Dec 3;14(12):e0225704. doi: 10.1371/journal.pone.0225704 (PMC6890182; doi:10.1371/journal.pone.0225704)
Supplement: S4 Data Set — (ZIP) [file pone.0225704.s004.zip › set_3_nint/group_traj_triad_noint/traj_3_0508_6.dat]

3 12521900 12522200 12522900 0 1 0 0 3 0 1 30 20 40 1753.87 1818.16 1719.27 
10939 1
12521900 47017.7 -24066.1 1522.93 0 0 0 
10939.5 1
12521900 46871 -23616.9 1773.4 -296.431 907.475 954.663 
10940 1
12521900 46436.6 -23281.6 1844.53 -877.576 677.306 1108.55 
10940.5 1
12521900 45975.4 -22989.5 1852.25 -900.83 570.508 1066.29 
10941 1
12521900 45552.1 -22747.6 1850.13 -828.392 473.386 954.111 
10941.5 1
12521900 45191.7 -22587.3 1825.33 -725.151 322.602 793.673 
10942 1
12521900 44595.2 -22393.5 1762.93 -1204.98 391.515 1266.99 
10942.5 2
12522200 43352.7 -22640.3 1605.67 0 0 0 
12521900 44105.9 -22229.7 1734.2 -988.552 330.774 1042.42 
10943 2
12522200 43001.5 -22520.5 1654.67 -1182.27 403.591 1249.26 
12521900 43616.9 -21988.9 1749.2 -987.744 486.599 1101.1 
10943.5 2
12522200 42454.6 -22408.5 1679 -1104.92 226.263 1127.84 
12521900 42959.6 -21830.3 1780.53 -1327.95 320.404 1366.05 
10944 2
12522200 41950.6 -22215.2 1658.31 -984.448 377.376 1054.3 
12521900 42469.2 -21627.1 1780.19 -957.837 396.761 1036.76 
10944.5 2
12522200 41455.5 -21999.9 1692.4 -968.876 421.494 1056.59 
12521900 41923.1 -21399.5 1822.13 -1068.73 445.385 1157.82 
10945 2
12522200 40852.2 -21546.2 1692.8 -1218.72 916.498 1524.88 
12521900 41483.5 -21176.9 1828.27 -887.946 449.697 995.327 
10945.5 2
12522200 40427.7 -21197.4 1678.87 -857.643 704.646 1109.99 
12521900 40907.3 -20947.7 1778.33 -1164.18 463.03 1252.88 
10946 2
12522200 40015.9 -21179.8 1686.2 -830.242 35.4839 831 
12521900 40354.8 -20649.6 1756.6 -1113.84 601.075 1265.68 
10946.5 2
12522200 39352 -20917.6 1792.6 -1338.44 528.629 1439.05 
12521900 39887 -20321.7 1762.4 -943.145 661.156 1151.8 
10947 2
12522200 38805.7 -20734.4 1827.6 -1101.48 369.355 1161.76 
12521900 39393.9 -20167.4 1776.53 -994.086 311.022 1041.61 
10947.5 2
12522200 38315.3 -20552.9 1836.56 -957.723 354.419 1021.2 
12521900 38907.4 -19932.9 1841.06 -950.187 458.057 1054.83 
10948 2
12522200 37795.9 -20481.3 1828.8 -1016.53 140.256 1026.16 
12521900 38359 -19782.3 1899.27 -1073.26 294.602 1112.96 
10948.5 2
12522200 37260.9 -20342.7 1832.2 -1080.81 280 1116.49 
12521900 37794.5 -19584.1 1867.67 -1140.34 400.404 1208.59 
10949 3
12522900 41362 -21465 1522 0 0 0 
12522200 36724.9 -20115 1775.87 -1082.83 459.933 1176.46 
12521900 37386 -19447 1853.2 -825.32 277.037 870.576 
10949.5 3
12522900 41036.3 -21305.3 1585.73 -1233.59 604.798 1373.87 
12522200 36097.9 -20002.3 1664.73 -1266.67 227.744 1286.98 
12521900 36718.5 -19368.7 1786.13 -1348.42 158.114 1357.66 
10950 3
12522900 40476.3 -21255.1 1643.73 -1131.31 101.414 1135.85 
12522200 35416.7 -19808.8 1676.13 -1376.03 390.842 1430.46 
12521900 36049.7 -19190.6 1794.33 -1351.25 359.865 1398.34 
10950.5 3
12522900 39791.1 -21043.1 1717.67 -1384.38 428.418 1449.15 
12522200 34960.4 -19605.9 1701.67 -921.886 409.832 1008.88 
12521900 35479.9 -19086.7 1762 -1150.98 209.832 1169.95 
10951 3
12522900 39177.9 -20780.9 1833.56 -1195.18 511.095 1299.88 
12522200 34432.8 -19485.1 1721.88 -1028.44 235.494 1055.05 
12521900 34982.8 -18957.2 1754.06 -969.168 252.404 1001.5 
10951.5 3
12522900 38597 -20563.1 1853 -1136.86 426.109 1214.1 
12522200 33897.5 -19364.1 1714 -1047.64 236.905 1074.1 
12521900 34451.9 -18853.9 1778.13 -1038.91 202.185 1058.4 
10952 3
12522900 38014.4 -20411.1 1923.8 -1176.97 307.071 1216.37 
12522200 33392.1 -19231.9 1673.6 -1021.01 266.936 1055.33 
12521900 34005.2 -18649 1730.13 -902.357 414.007 992.799 
10952.5 3
12522900 37460.7 -20249.8 1875.27 -1116.4 325.269 1162.82 
12522200 32816.5 -19122.2 1650 -1160.35 221.237 1181.25 
12521900 33400.3 -18565.3 1743.67 -1219.49 168.683 1231.1 
10953 3
12522900 36923.4 -20045.9 1810.73 -1085.39 411.852 1160.9 
12522200 32328.5 -18970.2 1657.33 -985.993 307.071 1032.7 
12521900 32856.7 -18462.2 1771.8 -1098.18 208.35 1117.77 
10953.5 3
12522900 36219.1 -19747.3 1691.47 -1419.89 602.016 1542.24 
12522200 31729.2 -18835.8 1486.2 -1208.2 270.968 1238.21 
12521900 32450.6 -18295.4 1770.33 -818.817 336.29 885.185 
10954 3
12522900 35445.1 -19533.2 1734.13 -1563.77 432.593 1622.5 
12522200 31149.5 -18580.3 1332.07 -1171.18 516.094 1279.85 
12521900 31824.9 -18098.5 1764.67 -1264.11 397.71 1325.2 
10954.5 3
12522900 34907.3 -19422.2 1715.62 -1050.3 216.699 1072.42 
12522200 30424.1 -18353.9 1357.62 -1416.68 442.301 1484.12 
12521900 31142.6 -18128.7 1730.19 -1332.63 -58.8949 1333.93 
10955 3
12522900 34356.8 -19255.3 1730.4 -1075.22 326.139 1123.59 
12522200 29868.3 -18036 1515.67 -1085.66 620.85 1250.65 
12521900 30493.7 -17699.7 1631.27 -1267.24 837.801 1519.15 
10955.5 3
12522900 33789.8 -19104.1 1738.53 -1143.15 304.839 1183.09 
12522200 29384.9 -17711.5 1613.07 -974.462 654.167 1173.67 
12521900 30001.2 -17352.9 1668.4 -993.011 699.328 1214.55 
10956 3
12522900 33288 -18941.3 1700.73 -1013.74 328.889 1065.75 
12522200 28839.3 -17537.3 1664.87 -1102.36 351.919 1157.17 
12521900 29417.1 -17154.3 1812.2 -1179.93 401.077 1246.24 
10956.5 3
12522900 32782.9 -18852.9 1691.53 -1020.47 178.586 1035.98 
12522200 28394.2 -17334.1 1712.73 -899.125 410.505 988.402 
12521900 29004.7 -16947.2 1870 -833.266 418.451 932.434 
10957 3
12522900 32191.3 -18617.7 1688.2 -1195.02 475.152 1286.01 
12522200 27888.5 -17309.1 1721.67 -1021.55 50.5051 1022.8 
12521900 28475.1 -16860.3 1872.73 -1069.9 175.488 1084.2 
10957.5 3
12522900 31471.6 -18430.9 1482.13 -1454.01 377.374 1502.18 
12522200 27340.5 -17206.3 1663.93 -1107.21 207.677 1126.51 
12521900 27997.9 -16773.3 1847.4 -964.04 175.892 979.955 
10958 3
12522900 30911.6 -18239.2 1395.06 -1093.82 374.373 1156.12 
12522200 26765.1 -17082 1629.06 -1123.84 242.839 1149.77 
12521900 27504.1 -16608.7 1766.19 -964.461 321.444 1016.62 
10958.5 3
12522900 30129.7 -17921.3 1534.47 -1527.01 620.809 1648.38 
12522200 26189.3 -16891.2 1596.67 -1124.47 372.656 1184.61 
12521900 26997.6 -16461.7 1692.4 -989.185 287.02 1029.98 
10959 3
12522900 29719 -17746.7 1609.07 -828.091 352.016 899.806 
12522200 25657.9 -16654.3 1590.13 -1071.37 477.688 1173.04 
12521900 26473.9 -16231.3 1882.73 -1055.91 464.516 1153.57 
10959.5 3
12522900 29102.8 -17619.1 1686 -1244.85 257.778 1271.26 
12522200 25160.6 -16561.7 1616.53 -1004.71 187.071 1021.98 
12521900 25858.5 -16025.6 1800.8 -1243.1 415.623 1310.74 
10960 3
12522900 28513.9 -17504.9 1721.2 -1189.63 230.707 1211.79 
12522200 24626.5 -16366.9 1689.67 -1079.06 393.401 1148.53 
12521900 25470.7 -15890.1 1687.07 -783.569 273.805 830.03 
10960.5 3
12522900 28016 -17408.4 1727.13 -1005.93 195.017 1024.66 
12522200 24130.7 -16205.7 1668.93 -1001.48 325.791 1053.14 
12521900 25000.7 -15741.1 1767.6 -949.495 301.01 996.066 
10961 3
12522900 27415.7 -17298.1 1675.33 -1212.79 222.896 1233.11 
12522200 23689.1 -15981.7 1682.53 -892.121 452.391 1000.27 
12521900 24412.1 -15556.6 1728.4 -1189.09 372.66 1246.12 
10961.5 3
12522900 26801.9 -17195.7 1584.62 -1198.69 199.959 1215.25 
12522200 23215.4 -15850.8 1655.56 -925.309 255.827 960.023 
12521900 23789.1 -15420.9 1820.12 -1216.81 264.966 1245.32 
10962 3
12522900 26296.7 -16918.9 1573.47 -988.658 541.593 1127.28 
12522200 22642.4 -15663.9 1642.73 -1121.28 365.721 1179.42 
12521900 23437.8 -15313.1 1737 -687.402 210.967 719.047 
10962.5 3
12522900 25678.7 -16641.6 1596.27 -1248.62 560.269 1368.56 
12522200 22220.5 -15467.4 1564.47 -852.256 396.902 940.144 
12521900 23007.3 -15071.3 1765.33 -869.63 488.485 997.433 
10963 3
12522900 25056.2 -16391.2 1628.8 -1257.51 505.859 1355.44 
12522200 21605.3 -15272.5 1520.33 -1242.96 393.805 1303.86 
12521900 22497.1 -14858.1 1694.93 -1030.84 430.842 1117.26 
10963.5 3
12522900 24578.4 -16237.3 1670 -965.253 310.976 1014.11 
12522200 21115.1 -14980.9 1602.8 -990.303 589.091 1152.27 
12521900 22002.9 -14636.6 1635.53 -998.249 447.407 1093.93 
10964 3
12522900 24108.1 -16065.4 1693.53 -950.034 347.205 1011.49 
12522200 20686.6 -14630.5 1627.33 -865.589 707.744 1118.1 
12521900 21507.1 -14484.7 1666.13 -1001.75 306.801 1047.68 
10964.5 3
12522900 23496.5 -15857.2 1712.25 -1194.6 406.543 1261.88 
12522200 20199.2 -14422.5 1636.88 -951.978 406.315 1035.06 
12521900 21039 -14161.9 1759.25 -914.193 630.461 1110.51 
10965 3
12522900 22946.6 -15620.4 1675.07 -1076.13 463.503 1171.7 
12522200 19764.2 -14061.9 1658.27 -851.248 705.74 1105.75 
12521900 20647.7 -13947 1816.53 -765.688 420.621 873.614 
10965.5 3
12522900 22423.1 -15362.7 1607.67 -1057.51 520.539 1178.68 
12522200 19355.9 -13759.8 1661.33 -824.916 610.236 1026.1 
12521900 20182.7 -13699.6 1838.47 -939.394 499.798 1064.08 
10966 3
12522900 21848.4 -15212.7 1487.27 -1161.08 303.03 1199.97 
12522200 18954.7 -13461.1 1629.8 -810.505 603.502 1010.51 
12521900 19785.1 -13448 1826.53 -803.232 508.283 950.544 
10966.5 3
12522900 21215.7 -14732.3 1539.33 -1278.25 970.505 1604.93 
12522200 18553.2 -13070.1 1583.47 -811.044 789.899 1132.14 
12521900 19370.7 -13141.7 1742.27 -837.306 618.721 1041.1 
10967 3
12522900 20837.3 -14515.3 1604.27 -764.31 438.519 881.174 
12522200 18180.5 -12805.7 1631.4 -752.997 534.141 923.207 
12521900 19052.9 -12818.9 1731 -642.02 652.256 915.22 
10967.5 3
12522900 20193.6 -14234 1646.53 -1300.47 568.215 1419.19 
12522200 17786.5 -12440.3 1653.47 -795.96 738.047 1085.48 
12521900 18688.9 -12584.8 1698.2 -735.219 472.862 874.154 
10968 3
12522900 19635.4 -13928.6 1696.44 -1090.28 596.436 1242.76 
12522200 17216.9 -11919.4 1673.94 -1112.36 1017.37 1507.45 
12521900 18356.9 -12220.2 1708.5 -648.551 712.012 963.109 
10968.5 3
12522900 19306.5 -13532.8 1686.53 -643.656 774.609 1007.13 
12522200 16560.1 -11602.6 1754.47 -1285.33 620.034 1427.07 
12521900 17817 -11953.5 1698.73 -1056.51 521.95 1178.41 
10969 3
12522900 18948.9 -13165.9 1681.6 -722.424 741.145 1034.98 
12522200 16233.2 -11283.5 1729.2 -660.471 644.714 922.973 
12521900 17474.7 -11527.6 1684.47 -691.448 860.471 1103.86 
10969.5 3
12522900 18554.9 -12726.5 1639 -795.825 887.811 1192.29 
12522200 15864 -10961.7 1777.2 -745.859 650.101 989.412 
12521900 16894 -11127.1 1785.93 -1173.2 809.024 1425.1 
10970 3
12522900 18124.1 -12362.4 1568.07 -870.303 735.488 1139.46 
12522200 15485.1 -10588.4 1775.87 -765.387 754.074 1074.45 
12521900 16520.6 -10750.8 1821.27 -754.343 760.269 1071 
10970.5 3
12522900 17688.5 -11950.3 1546.47 -878.36 830.914 1209.1 
12522200 15179.1 -10241.1 1785.33 -616.935 700.269 933.266 
12521900 16146.3 -10343.8 1872 -754.704 820.565 1114.86 
10971 3
12522900 17085.9 -11418.9 1715.47 -1217.24 1073.4 1622.92 
12522200 14802.1 -9877.73 1738.93 -761.616 734.007 1057.75 
12521900 15845 -10004.1 1835.8 -608.62 686.195 917.214 
10971.5 3
12522900 16682.5 -10910.7 1794.75 -787.956 992.668 1267.38 
12522200 14457.6 -9397.62 1718.19 -672.99 937.712 1154.22 
12521900 15580.2 -9583.56 1839.88 -517.09 821.427 970.631 
10972 3
12522900 16417.1 -10506.7 1770.13 -518.424 789.103 944.165 
12522200 13970.5 -8820.2 1691.2 -951.229 1127.78 1475.37 
12521900 15161 -9143.2 1824.4 -818.848 860.083 1187.54 
10972.5 3
12522900 16112.8 -10064 1756.2 -614.68 894.276 1085.16 
12522200 13579.7 -8269.4 1792.13 -789.63 1112.73 1364.43 
12521900 14787.1 -8702.33 1789.13 -755.421 890.64 1167.86 
10973 3
12522900 15639 -9723.87 1783.33 -957.172 687.138 1178.28 
12522200 13341.6 -7950.53 1804 -480.943 644.175 803.908 
12521900 14443.3 -8191.6 1772.6 -694.411 1031.78 1243.7 
10973.5 3
12522900 15228.3 -9206.4 1684.53 -829.764 1045.39 1334.67 
12522200 13018.6 -7521.93 1788.73 -652.525 865.859 1084.2 
12521900 13921.1 -7595.87 1803.73 -1055.08 1203.5 1600.51 
10974 3
12522900 14883.4 -8780.4 1621.2 -696.7 860.606 1107.26 
12522200 12735.9 -7168.8 1760.8 -571.044 713.401 913.801 
12521900 13538.4 -7160.07 1816.2 -773.064 880.404 1171.64 
10974.5 3
12522900 14478.2 -8296.69 1668.38 -791.309 944.751 1232.37 
12522200 12350.9 -6831.75 1733 -751.945 658.301 999.39 
12521900 13184.5 -6821.38 1777.31 -691.211 661.507 956.747 
10975 3
12522900 14028.1 -7696.13 1756.13 -880.985 1175.25 1468.79 
12522200 11961 -6374.4 1699.2 -763.087 895.01 1176.16 
12521900 12879.3 -6377.53 1735 -597.195 868.575 1054.07 
10975.5 3
12522900 13635 -7401.87 1783 -794.074 594.478 991.947 
12522200 11508.3 -5991.93 1663.87 -914.613 772.66 1197.3 
12521900 12560.4 -6030.87 1736.07 -644.31 700.337 951.634 
10976 3
12522900 13298.8 -6989.73 1781.6 -679.192 832.593 1074.48 
12522200 11185.6 -5459.27 1687.8 -651.852 1076.09 1258.13 
12521900 12167.3 -5489 1721.73 -794.074 1094.68 1352.36 
10976.5 3
12522900 12962.2 -6571.93 1749.27 -677.264 840.644 1079.52 
12522200 10736.9 -5124.27 1634.53 -902.884 674.044 1126.74 
12521900 11684.6 -4919.2 1798 -971.294 1146.48 1502.61 
10977 3
12522900 12583.7 -6093.53 1702.13 -764.714 966.465 1232.41 
12522200 10403.7 -4753.67 1637.47 -672.997 748.687 1006.71 
12521900 11231.8 -4444.73 1780.8 -914.747 958.519 1324.96 
10977.5 3
12522900 12154.5 -5565.27 1596.47 -866.936 1067.21 1374.96 
12522200 10121 -4360.53 1609.53 -571.178 794.209 978.27 
12521900 10803.7 -4072.87 1752.6 -864.781 751.246 1145.52 
10978 3
12522900 11786.6 -4903.38 1631.38 -718.693 1292.76 1479.1 
12522200 9739.38 -3926.56 1684.12 -745.361 847.599 1128.71 
12521900 10379.6 -3586 1779.88 -828.459 950.911 1261.18 
10978.5 3
12522900 11506.6 -4443.6 1693.8 -547.872 899.755 1053.43 
12522200 9416.2 -3521.27 1667.6 -632.436 793.143 1014.42 
12521900 9949.13 -3212.4 1795.07 -842.327 731.115 1115.37 
10979 3
12522900 11101.9 -3980.4 1595 -817.508 935.758 1242.56 
12522200 9122.13 -3132.27 1665.6 -594.074 785.859 985.138 
12521900 9618.53 -2821.6 1743.87 -667.879 789.495 1034.1 
10979.5 3
12522900 10790.1 -3463.8 1647.4 -629.899 1043.64 1219 
12522200 8798.07 -2759.13 1726.6 -654.68 753.805 998.413 
12521900 9322.47 -2410.6 1811.13 -598.114 830.303 1023.3 
10980 3
12522900 10558.4 -2971.8 1653.73 -468.148 993.939 1098.67 
12522200 8416.4 -2241.13 1710.8 -771.044 1046.46 1299.84 
12521900 9043.6 -2037.13 1817.27 -563.367 754.478 941.605 
10980.5 3
12522900 10222.6 -2536.8 1653 -678.384 878.788 1110.17 
12522200 7988.13 -1755.73 1696 -865.185 980.606 1307.72 
12521900 8615.93 -1540.47 1798.27 -863.973 1003.37 1324.08 
10981 3
12522900 9918.73 -2069.67 1650.8 -613.872 943.704 1125.8 
12522200 7564.53 -1291.07 1668.07 -855.758 938.721 1270.24 
12521900 8190.8 -1014.93 1714.13 -858.855 1061.68 1365.58 
10981.5 3
12522900 9549.94 -1644.81 1634.62 -720.304 829.793 1098.82 
12522200 7107.44 -916.812 1681.75 -892.765 730.965 1153.84 
12521900 7909.94 -665.562 1768.69 -548.56 682.365 875.522 
10982 3
12522900 9160.13 -1118 1696.93 -762.826 1030.94 1282.48 
12522200 6694.73 -459.333 1664.4 -807.64 895.263 1205.73 
12521900 7509.33 -116.867 1800.67 -783.961 1073.77 1329.5 
10982.5 3
12522900 8839.8 -638.133 1626.73 -645.833 967.473 1163.23 
12522200 6260.6 10.5333 1628.33 -875.269 947.312 1289.77 
12521900 7206.47 344.667 1783.73 -610.618 930.511 1112.97 
10983 3
12522900 8565.2 -197.067 1602.27 -552.515 887.458 1045.4 
12522200 5908.67 380.467 1612.33 -708.115 744.333 1027.36 
12521900 6924.87 763.933 1657.33 -566.6 843.595 1016.21 
10983.5 3
12522900 8076 209.667 1579.07 -988.283 821.684 1285.25 
12522200 5515 779.8 1587.73 -795.286 806.734 1132.83 
12521900 6575.87 1159.13 1640.47 -705.051 798.384 1065.14 
10984 3
12522900 7672.8 491.533 1609.07 -814.545 569.428 993.847 
12522200 5122.47 1147.07 1524.2 -792.997 741.953 1085.97 
12521900 6239.67 1611.4 1590.07 -679.192 913.67 1138.46 
10984.5 3
12522900 7300.4 824.267 1649.07 -752.323 672.189 1008.87 
12522200 4751.2 1616.53 1481.33 -750.034 948.418 1209.15 
12521900 5819.13 2099.6 1618.47 -849.562 986.263 1301.72 
10985 3
12522900 6860.69 1174.31 1619.88 -858.813 683.683 1097.72 
12522200 4311.38 2145.81 1446.5 -859.033 1033.75 1344.09 
12521900 5376.62 2619.31 1606.75 -864.274 1015.06 1333.16 
10985.5 3
12522900 6401.67 1580.07 1600.47 -898.28 794.039 1198.92 
12522200 3971.8 2665 1538.2 -664.53 1016.02 1214.04 
12521900 5071.87 2894.6 1613.6 -596.396 538.723 803.686 
10986 3
12522900 5905.53 1952.4 1498.93 -1002.29 752.189 1253.14 
12522200 3639.4 3073.47 1591.27 -671.515 825.185 1063.89 
12521900 4636.27 3098.33 1610.87 -880 411.582 971.494 
10986.5 3
12522900 5480.33 2235.8 1428.13 -858.99 572.525 1032.3 
12522200 3301.53 3439.07 1640.27 -682.559 738.586 1005.68 
12521900 4264.07 3492.8 1691.67 -751.919 796.902 1095.64 
10987 3
12522900 5078.07 2539.87 1444.6 -812.66 614.276 1018.7 
12522200 2950.2 3881.33 1641.73 -709.764 893.468 1141.07 
12521900 3952.2 3933.6 1725.07 -630.034 890.505 1090.84 
10987.5 3
12522900 4565.67 2851.6 1497.8 -1035.15 629.764 1211.67 
12522200 2629.47 4248.87 1666 -647.946 742.492 985.458 
12521900 3708.6 4300.27 1769 -492.121 740.741 889.314 
10988 3
12522900 4043.2 3240.13 1626.2 -1055.49 784.916 1315.35 
12522200 2437.8 4819.73 1706.93 -387.205 1153.27 1216.53 
12521900 3442.33 4650.87 1779.8 -537.912 708.283 889.39 
10988.5 3
12522900 3577.5 3536.06 1662.12 -909.57 577.987 1077.68 
12522200 2163.94 5252.62 1670.12 -534.888 845.492 1000.48 
12521900 3199.5 5059.44 1835.69 -474.284 797.99 928.296 
10989 3
12522900 3297.47 3865.73 1670.13 -548.01 645.148 846.482 
12522200 1865.13 5667.53 1692.93 -584.744 811.954 1000.6 
12521900 2998.33 5373.47 1786 -393.673 614.538 729.819 
10989.5 3
12522900 3002.53 4152.93 1681.67 -595.825 580.202 831.65 
12522200 1733.47 6262.47 1671.4 -265.993 1201.89 1230.97 
12521900 2724.67 5788.93 1766.8 -552.862 839.327 1005.05 
10990 3
12522900 2732.33 4668.8 1832.2 -545.859 1042.15 1176.46 
12522200 1433.6 6805.07 1762 -605.791 1096.16 1252.42 
12521900 2098.67 6388.6 1816 -1264.65 1211.45 1751.27 
10990.5 3
12522900 2628.47 5304.53 1767.33 -209.832 1284.31 1301.34 
12522200 1068.93 7018.87 1761.4 -736.7 431.919 853.98 
12521900 1819.67 6850.53 1915.33 -563.636 933.199 1090.2 
10991 3
12522900 2536 5767.4 1694.4 -186.801 935.084 953.56 
12522200 942.467 7414.8 1705.8 -255.488 799.865 839.678 
12521900 1738.2 7342.33 1915.13 -164.579 993.535 1007.07 
10991.5 3
12522900 2247.12 5995.56 1680.06 -564.209 445.63 718.97 
12522200 795.125 7950.5 1671.94 -287.777 1046.29 1085.14 
12521900 1585.25 7790.75 1859.5 -298.73 875.814 925.359 
10992 3
12522900 1815.73 6496.07 1744.73 -844.211 979.46 1293.07 
12522200 811.667 8482.67 1605.07 32.3712 1041.42 1041.93 
12521900 1482.27 8259.73 1825.4 -201.533 917.776 939.642 
10992.5 3
12522900 1749.73 6979 1862.13 -133.333 975.623 984.692 
12522200 819 8915.07 1601.87 14.8148 873.535 873.661 
12521900 1497.07 8871.87 1817.4 29.899 1236.63 1236.99 
10993 3
12522900 1730.13 7434.6 1822.73 -39.596 920.404 921.255 
12522200 842.533 9477.87 1604.6 47.5421 1136.97 1137.96 
12521900 1404.4 9361.13 1816.87 -187.205 988.418 1005.99 
10993.5 2
12522900 1533.8 7948.8 1739.07 -395.833 1036.69 1109.69 
12521900 1404.07 9908.13 1814.47 -0.672043 1102.82 1102.82 
10994 2
12522900 1392 8524.4 1691.53 -286.465 1162.83 1197.59 
12521900 1263.47 10489.1 1816.87 -284.04 1173.6 1207.49 
10994.5 2
12522900 1305.27 9131 1688.2 -175.219 1225.45 1237.92 
12521900 874.6 10996.3 1816 -785.589 1024.78 1291.25 
10995 1
12522900 1420.19 9725.12 1686 224.455 1160.4 1181.91 
10995.5 1
12522900 1076.27 10411.5 1830.87 -673.035 1343.13 1502.33 
