# Supplementary material for: Intrinsic group behaviour II: On the dependence of triad spatial dynamics on social and personal features; and on the effect of social interaction on small group dynamics
Source: PLoS One. 2019 Dec 3;14(12):e0225704. doi: 10.1371/journal.pone.0225704 (PMC6890182; doi:10.1371/journal.pone.0225704)
Supplement: S4 Data Set — (ZIP) [file pone.0225704.s004.zip › set_3_nint/group_traj_triad_noint/traj_3_0508_5.dat]

3 12174000 12174300 12174400 0 1 0 0 3 0 1 40 40 40 1731.19 1827.6 1659.21 
8860.5 1
12174000 6288.71 -2369.07 1578.43 0 0 0 
8861 1
12174000 6835.47 -2263.2 1491.4 1143.83 221.488 1165.08 
8861.5 1
12174000 7547.13 -2365.53 1575 1437.71 -206.734 1452.5 
8862 1
12174000 8302.47 -2482.67 1621.13 1525.93 -236.633 1544.16 
8862.5 1
12174000 8914.8 -2752.27 1662.8 1237.04 -544.646 1351.63 
8863 2
12174300 6611 -2348 1545 0 0 0 
12174000 9559.33 -3158.8 1646.53 1302.09 -821.279 1539.46 
8863.5 2
12174300 6979.38 -2341.44 1608.31 1310.94 23.3541 1311.15 
12174000 10153.8 -3598.19 1670.06 1160.97 -858.179 1443.72 
8864 3
12174400 6299.9 -2380.7 1451.8 0 0 0 
12174300 7762.07 -2574.67 1729.6 1531.69 -456.417 1598.24 
12174000 10637.9 -4205.8 1622.33 947.521 -1189.07 1520.42 
8864.5 3
12174400 6814.4 -2807.13 1445.07 1248.79 -1035.03 1621.96 
12174300 8491.67 -2916.13 1747.67 1473.94 -689.832 1627.38 
12174000 11146.3 -4756.87 1593.67 1027.07 -1113.27 1514.67 
8865 3
12174400 7491.8 -3219.13 1496.4 1368.48 -832.323 1601.72 
12174300 9162.4 -3287.47 1784.4 1355.02 -750.168 1548.81 
12174000 11572.9 -5337.93 1603.33 861.684 -1173.87 1456.18 
8865.5 3
12174400 8085.87 -3777.73 1458.73 1200.13 -1128.48 1647.36 
12174300 9823.4 -3819.2 1744.73 1335.35 -1074.21 1713.8 
12174000 12097.1 -6006.33 1579.6 1059.12 -1350.3 1716.12 
8866 3
12174400 8816.87 -4401.73 1565.67 1476.77 -1260.61 1941.64 
12174300 10410.6 -4285.93 1715.2 1186.26 -942.896 1515.35 
12174000 12629.1 -6709.4 1706.73 1074.75 -1420.34 1781.13 
8866.5 3
12174400 9435 -4901.06 1596.88 1207.29 -975.252 1551.99 
12174300 11009.6 -4776.12 1718.56 1169.97 -957.406 1511.77 
12174000 13082 -7290.56 1755.62 884.505 -1135.08 1439.01 
8867 3
12174400 10098 -5520.27 1566.6 1297.46 -1211.75 1775.31 
12174300 11605.5 -5283.8 1804.07 1166.16 -993.493 1531.98 
12174000 13462.5 -7893.67 1747.4 744.684 -1180.24 1395.54 
8867.5 3
12174400 10684.7 -6180.07 1626.8 1185.19 -1332.93 1783.64 
12174300 12271.4 -5981.4 1756.2 1345.19 -1409.29 1948.24 
12174000 13849.5 -8423.33 1720.07 781.684 -1070.03 1325.14 
8868 3
12174400 11340.5 -6923.87 1635.93 1324.85 -1502.63 2003.27 
12174300 12792.3 -6631 1806.6 1052.39 -1312.32 1682.18 
12174000 14353.6 -9175.6 1677.4 1018.45 -1519.73 1829.43 
8868.5 3
12174400 12135.1 -7599.4 1596.73 1605.39 -1364.71 2107.06 
12174300 13264.5 -7200.2 1823.33 953.805 -1149.9 1493.99 
12174000 14848.9 -9986.87 1667.33 1000.67 -1638.92 1920.26 
8869 3
12174400 12683.1 -8362.67 1655.87 1107.07 -1541.95 1898.22 
12174300 13657.3 -7718.33 1844.47 793.535 -1046.73 1313.53 
12174000 15323.2 -10444.4 1671 958.114 -924.31 1331.29 
8869.5 3
12174400 13150.1 -9057.67 1660.2 943.434 -1404.04 1691.57 
12174300 14152.7 -8232.33 1819.13 1000.81 -1038.38 1442.17 
12174000 15802.2 -11011.9 1727 967.677 -1146.53 1500.31 
8870 3
12174400 13717.5 -9909.69 1582.69 1105.98 -1660.86 1995.4 
12174300 14802 -9232.06 1812.31 1265.76 -1948.79 2323.77 
12174000 16308.7 -11518.4 1733.06 987.305 -987.338 1396.28 
8870.5 3
12174400 14387.5 -10703.3 1601.67 1308.66 -1550.09 2028.64 
12174300 15312 -9909.07 1789.73 996.094 -1322.27 1655.48 
12174000 16946.1 -11983 1779.33 1244.88 -907.349 1540.46 
8871 3
12174400 14967.1 -11343.5 1578.13 1170.91 -1293.33 1744.63 
12174300 15588.5 -10437 1886.33 558.519 -1066.53 1203.92 
12174000 17882.3 -12522.3 1785.53 1891.45 -1089.56 2182.82 
8871.5 3
12174400 15526.7 -12014.9 1645.6 1130.37 -1356.36 1765.63 
12174300 15891.9 -10878.6 1889.13 613.064 -892.121 1082.46 
12174000 18565.3 -12987.9 1674.47 1379.8 -940.471 1669.83 
8872 3
12174400 16489.5 -12631.4 1564.13 1945.19 -1245.39 2309.7 
12174300 16331.7 -11391 1821.2 888.35 -1035.15 1364.08 
12174000 19260.6 -13394.5 1641.13 1404.58 -821.549 1627.2 
8872.5 3
12174400 17271.3 -13091.7 1502.93 1579.26 -929.832 1832.66 
12174300 17067.5 -11965 1801.8 1486.46 -1159.6 1885.27 
12174000 19751.6 -13844 1686.47 991.919 -908.013 1344.76 
8873 3
12174400 18065.1 -13547.7 1519.6 1603.64 -921.212 1849.4 
12174300 17783.4 -12441.3 1707.27 1446.33 -962.29 1737.2 
12174000 20374.4 -14223.5 1658.13 1258.18 -766.599 1473.33 
8873.5 3
12174400 18925.3 -13918.3 1637.81 1680.17 -723.918 1829.49 
12174300 18510.9 -12857.9 1686.75 1420.97 -813.68 1637.45 
12174000 20959.9 -14611.6 1592.88 1143.63 -758 1372.02 
8874 3
12174400 19643.7 -14317.9 1662.53 1405.91 -781.906 1608.72 
12174300 19222.5 -13227.5 1796.93 1392.56 -723.149 1569.13 
12174000 21616.3 -14856.8 1582.67 1284.53 -479.917 1371.26 
8874.5 3
12174400 20287.2 -14724.9 1625.2 1299.93 -822.222 1538.14 
12174300 19831 -13495.4 1801.73 1229.23 -541.279 1343.12 
12174000 22319.5 -15228.5 1547.33 1420.47 -750.842 1606.71 
8875 3
12174400 21027.9 -15019.2 1573.53 1496.43 -594.613 1610.24 
12174300 20401.7 -13872 1805.53 1153 -760.808 1381.39 
12174000 23052.9 -15491.9 1648.47 1481.75 -532.121 1574.4 
8875.5 3
12174400 21920.9 -15530.2 1496.8 1804.04 -1032.32 2078.52 
12174300 20964.1 -14245.9 1782.27 1136.03 -755.421 1364.26 
12174000 23865.7 -15765 1633.93 1641.89 -551.785 1732.12 
8876 3
12174400 22852.9 -15695.7 1631.27 1882.83 -334.276 1912.27 
12174300 21500.7 -14568.8 1727.47 1084.04 -652.256 1265.14 
12174000 24472.9 -15997.1 1658 1226.8 -468.956 1313.38 
8876.5 3
12174400 23764.1 -15809.5 1639.93 1840.81 -230.034 1855.13 
12174300 22166.6 -14939.6 1726.2 1345.32 -749.091 1539.81 
12174000 25116.7 -16360 1610.27 1300.47 -733.064 1492.85 
8877 3
12174400 24644.1 -15959.9 1621.38 1718.61 -293.636 1743.52 
12174300 23049.5 -15366.9 1767.81 1724.41 -834.521 1915.73 
12174000 25908.9 -16627.7 1551.62 1547.4 -522.827 1633.34 
8877.5 3
12174400 25405.9 -16070.9 1560.4 1490.94 -217.205 1506.68 
12174300 23714.5 -15729.7 1742.67 1301.3 -710.095 1482.44 
12174000 26815.2 -17043.9 1657.67 1773.51 -814.571 1951.63 
8878 3
12174400 26526.1 -16288.4 1509.67 2263.03 -439.461 2305.31 
12174300 24423.5 -15830 1743.33 1432.32 -202.559 1446.58 
12174000 27590.7 -17294.5 1758.47 1566.73 -506.263 1646.5 
8878.5 3
12174400 27667.8 -16513.4 1710.33 2306.4 -454.545 2350.76 
12174300 25094.3 -16089.5 1705.47 1355.29 -524.31 1453.17 
12174000 28297.5 -17502.4 1747.47 1427.74 -419.933 1488.22 
8879 3
12174400 28590.6 -16729.1 1784.47 1864.24 -435.825 1914.51 
12174300 25822.1 -16348.3 1688.33 1470.17 -522.828 1560.37 
12174000 28891.1 -17820 1657.8 1199.33 -641.616 1360.17 
8879.5 3
12174400 29427.1 -17006.9 1714.6 1689.83 -561.212 1780.59 
12174300 26765.5 -16775.5 1763.93 1905.99 -862.896 2092.22 
12174000 29538.2 -18045.9 1592.53 1307.21 -456.431 1384.6 
8880 3
12174400 30483.2 -17227.3 1636.19 2062.86 -430.428 2107.29 
12174300 27565.9 -16854.6 1837.19 1563.29 -154.484 1570.9 
12174000 30472.8 -18345.9 1448.06 1825.42 -585.824 1917.11 
8880.5 3
12174400 31569.3 -17593.5 1535.13 2125.28 -716.675 2242.86 
12174300 28246.5 -17215.6 1860.93 1331.76 -706.531 1507.57 
12174000 31305.1 -18673.7 1314.27 1628.81 -641.471 1750.57 
8881 3
12174400 32684.5 -18058.3 1532.13 2252.93 -938.855 2440.73 
12174300 28849.9 -17419.3 1807.33 1219.12 -411.448 1286.68 
12174000 32179.9 -19011 1476.2 1767.27 -681.481 1894.11 
8881.5 3
12174400 33672.8 -18359.7 1620.33 1992.61 -607.796 2083.24 
12174300 29632.3 -17657.9 1774.73 1577.42 -481.183 1649.18 
12174000 33186.1 -19380.2 1632.73 2028.49 -744.355 2160.75 
8882 3
12174400 34638 -18703.4 1693.87 1945.97 -692.876 2065.64 
12174300 30477.3 -17975.9 1712.87 1703.49 -640.995 1820.1 
12174000 33812.8 -19576.7 1650.27 1263.58 -396.237 1324.25 
8882.5 3
12174400 35486.9 -19047.1 1658.27 1715.02 -694.411 1850.27 
12174300 31289.3 -18343.7 1597.47 1640.4 -743.165 1800.89 
12174000 34385.4 -19758.7 1697.6 1156.77 -367.677 1213.79 
8883 3
12174400 36316.3 -19450.5 1590.47 1672.18 -813.306 1859.47 
12174300 32283.9 -18634.9 1590.53 2005.38 -587.097 2089.55 
12174000 35042.2 -20006 1678.33 1324.19 -498.522 1414.92 
8883.5 3
12174400 37328.3 -19850.4 1687.06 1976.52 -780.941 2125.21 
12174300 33073.1 -19078.6 1768.94 1541.27 -866.463 1768.12 
12174000 35917.7 -20326.6 1690.81 1709.94 -626.221 1821 
8884 3
12174400 38373.8 -20369.7 1776.33 2045.96 -1016.23 2284.44 
12174300 33762.7 -19266.6 1790.73 1349.52 -367.979 1398.79 
12174000 36736.4 -20617 1714.53 1602.18 -568.249 1699.96 
8884.5 3
12174400 39191.1 -20686.5 1824.27 1647.85 -638.71 1767.3 
12174300 34536.6 -19645.1 1778.13 1560.35 -763.038 1736.93 
12174000 37292.3 -20796.9 1751.2 1120.7 -362.634 1177.91 
8885 3
12174400 40006.2 -21133.7 1805.53 1646.6 -903.434 1878.16 
12174300 35205.4 -19947.6 1787.8 1351.11 -611.178 1482.92 
12174000 37966.1 -21177.3 1766.47 1361.21 -768.485 1563.16 
8885.5 3
12174400 41119.5 -21884.2 1739.53 2249.16 -1516.23 2712.5 
12174300 35919 -20222.5 1691.73 1441.62 -555.286 1544.86 
12174000 38634.1 -21409.8 1767.4 1349.49 -469.764 1428.92 
8886 3
12174400 41920.9 -22203.5 1696.73 1618.99 -644.983 1742.74 
12174300 36741.9 -20581.8 1784.73 1662.36 -725.926 1813.95 
12174000 39295.5 -21661.5 1760.53 1336.16 -508.418 1429.62 
8886.5 3
12174400 42804.5 -22564.1 1670.53 1785.05 -728.485 1927.98 
12174300 37531.7 -20893.8 1881.8 1595.69 -630.303 1715.67 
12174000 39974.7 -22027.6 1724.07 1372.12 -739.663 1558.79 
8887 3
12174400 43857.7 -22857.5 1653.81 2056.94 -573.112 2135.29 
12174300 38243.9 -21090.8 1882.69 1391.02 -384.668 1443.23 
12174000 40792.8 -22463.9 1685.69 1597.82 -852.1 1810.83 
8887.5 3
12174400 44826.9 -23132.1 1620.53 1896.76 -537.443 1971.43 
12174300 38992.9 -21339.3 1900.07 1465.61 -486.334 1544.2 
12174000 41573.1 -22621.2 1662 1527.04 -307.877 1557.77 
8888 3
12174400 45596.7 -23258.2 1638.27 1555.02 -254.68 1575.73 
12174300 39722.5 -21527.5 1913.27 1473.94 -380.202 1522.19 
12174000 42286.8 -22746.1 1623.73 1441.89 -252.391 1463.81 
8888.5 3
12174400 46457.3 -23322.8 1673.27 1738.72 -130.505 1743.61 
12174300 40412.1 -21947.1 1815.8 1393.13 -847.677 1630.76 
12174000 42933.8 -22863 1610.73 1307.07 -236.094 1328.22 
8889 3
12174400 47154.4 -23761 1624.6 1408.22 -885.253 1663.35 
12174300 41239.4 -22322.9 1809.53 1671.38 -759.192 1835.72 
12174000 43793.5 -23029.4 1605.67 1736.84 -336.162 1769.07 
8889.5 2
12174300 41985.6 -22424.7 1799.13 1504.44 -205.242 1518.37 
12174000 44594 -23288.9 1668.8 1613.84 -523.253 1696.55 
8890 2
12174300 42706.9 -22619.7 1801.53 1454.17 -393.28 1506.41 
12174000 45213.5 -23421 1703.67 1248.92 -266.263 1276.99 
8890.5 2
12174300 43623.7 -22881.6 1834.44 1790.67 -511.507 1862.29 
12174000 45826.6 -23673.2 1712.25 1197.57 -492.676 1294.96 
8891 2
12174300 44434.1 -23239.1 1769.87 1585.87 -699.494 1733.28 
12174000 46344.5 -24188.3 1696.07 1013.52 -1007.86 1429.34 
8891.5 2
12174300 45091.3 -23556.7 1803.27 1327.68 -641.616 1474.58 
12174000 46667.1 -24428 1678.47 651.717 -484.31 811.967 
8892 2
12174300 45731.5 -23846.9 1823.47 1293.47 -586.397 1420.18 
12174000 47190.9 -24825.1 1627.87 1058.05 -802.29 1327.83 
8892.5 1
12174300 46367.1 -24089.6 1848.53 1283.91 -490.236 1374.32 
8893 1
12174300 46844.7 -24340.1 1817.07 964.848 -505.993 1089.48 
