# Supplementary material for: Intrinsic group behaviour II: On the dependence of triad spatial dynamics on social and personal features; and on the effect of social interaction on small group dynamics
Source: PLoS One. 2019 Dec 3;14(12):e0225704. doi: 10.1371/journal.pone.0225704 (PMC6890182; doi:10.1371/journal.pone.0225704)
Supplement: S4 Data Set — (ZIP) [file pone.0225704.s004.zip › set_3_nint/group_traj_triad_noint/traj_3_0508_4.dat]

3 12172902 12165300 12173000 0 1 0 0 3 0 1 40 40 40 1718.81 1798.23 1647.77 
8813 1
12165300 42948.2 -18029.8 1481.83 0 0 0 
8813.5 1
12165300 42453.7 -18137 1601.2 -1429 -309.73 1462.18 
8814 1
12165300 41688.2 -18224.6 1608.19 -1495.21 -171.143 1504.97 
8814.5 1
12165300 41171 -18265.6 1568.4 -1012.11 -80.1859 1015.28 
8815 1
12165300 40498.1 -18172.7 1560.4 -1359.33 187.609 1372.21 
8815.5 1
12165300 39908.3 -18270.6 1546 -1191.52 -197.71 1207.81 
8816 1
12165300 39265.5 -18116.1 1533.07 -1298.72 312.054 1335.68 
8816.5 1
12165300 38594.6 -17972.9 1520.93 -1355.29 289.428 1385.85 
8817 1
12165300 37870.9 -17954.9 1532.81 -1413.53 35.0179 1413.96 
8817.5 1
12165300 37035.1 -17850.6 1527.53 -1635.63 204.183 1648.33 
8818 1
12165300 36230.1 -17881.4 1603 -1626.26 -62.2222 1627.45 
8818.5 1
12165300 35600.3 -17706 1604.27 -1272.19 354.343 1320.61 
8819 1
12165300 34959.2 -17662.1 1619.73 -1295.22 88.7542 1298.26 
8819.5 1
12165300 34347.4 -17457.3 1570.53 -1235.96 413.603 1303.33 
8820 1
12165300 33745.3 -17498.3 1543.53 -1216.43 -82.6936 1219.24 
8820.5 1
12165300 32977.8 -17391.1 1497.44 -1499.06 209.383 1513.61 
8821 1
12165300 32279.1 -17179.9 1509.73 -1367.16 413.299 1428.26 
8821.5 1
12165300 31562.3 -16843.3 1480.4 -1448.22 679.865 1599.86 
8822 1
12165300 30807.6 -16625.3 1572.67 -1524.58 440.404 1586.91 
8822.5 1
12165300 30126.5 -16383.3 1639.93 -1376.03 488.889 1460.3 
8823 1
12165300 29524.2 -16205 1622.27 -1216.7 360.269 1268.92 
8823.5 1
12165300 28872.9 -16038.7 1613.94 -1272.12 324.829 1312.94 
8824 1
12165300 28310.3 -15877.2 1612.73 -1100.99 316.023 1145.45 
8824.5 1
12165300 27678.6 -15627.4 1690.87 -1276.09 504.646 1372.26 
8825 1
12165300 26965.8 -15457.5 1625.87 -1440 343.165 1480.33 
8825.5 1
12165300 26275.8 -15176.8 1626.27 -1393.94 567.138 1504.9 
8826 1
12165300 25612.7 -14932.9 1679.8 -1339.66 492.66 1427.38 
8826.5 1
12165300 25001.3 -14681.3 1608.2 -1235.15 508.418 1335.7 
8827 1
12165300 24471.1 -14472.9 1583.06 -1035.43 407.015 1112.56 
8827.5 1
12165300 23817.3 -14190.3 1529.73 -1279.57 553.05 1393.97 
8828 1
12165300 23212.2 -13955.3 1513.53 -1222.36 474.613 1311.26 
8828.5 1
12165300 22488.7 -13766.2 1585.8 -1461.68 382.088 1510.8 
8829 1
12165300 21883.8 -13406.1 1570.53 -1221.95 727.542 1422.14 
8829.5 1
12165300 21346.5 -13162.3 1579.73 -1085.52 492.525 1192.03 
8830 1
12165300 20859.6 -12798.6 1591.2 -983.569 734.68 1227.67 
8830.5 1
12165300 20247.8 -12383.1 1576.56 -1194.9 811.597 1444.46 
8831 1
12165300 19784.2 -12055.1 1624.6 -907.265 641.871 1111.36 
8831.5 1
12165300 19333.2 -11813.7 1701.67 -911.111 487.677 1033.42 
8832 1
12165300 18842.2 -11323.5 1729.47 -991.919 990.303 1401.64 
8832.5 1
12165300 18096.7 -10824.3 1667.07 -1505.99 1008.48 1812.47 
8833 1
12165300 17488 -10324.7 1672.93 -1229.76 1009.16 1590.82 
8833.5 1
12165300 17021.2 -9912.44 1713.19 -911.621 805.265 1216.35 
8834 1
12165300 16600.3 -9443.73 1690.53 -823.712 917.229 1232.81 
8834.5 1
12165300 16163.4 -9030.33 1724.07 -882.694 835.152 1215.17 
8835 1
12165300 15720 -8564.4 1818.53 -895.758 941.279 1299.38 
8835.5 1
12165300 15334.3 -8066.67 1746.13 -779.125 1005.52 1272.05 
8836 1
12165300 14669.9 -7348.87 1654.33 -1342.36 1450.1 1976.04 
8836.5 1
12165300 13970.3 -6633.8 1599.47 -1413.33 1444.58 2020.97 
8837 1
12165300 13533.2 -6335.25 1599.25 -853.67 583.105 1033.81 
8837.5 1
12165300 12945.3 -6006.07 1614.2 -1150.4 644.194 1318.49 
8838 1
12165300 12325.3 -5587.2 1617.53 -1252.53 846.195 1511.58 
8838.5 1
12165300 11719.7 -4992.87 1654.73 -1223.57 1200.67 1714.27 
8839 1
12165300 11294.7 -4470.8 1594.2 -858.586 1054.68 1359.97 
8839.5 1
12165300 10835.4 -4007.73 1580.6 -927.811 935.488 1317.56 
8840 1
12165300 10444.2 -3476.38 1635.31 -763.965 1037.81 1288.68 
8840.5 1
12165300 10009.5 -2834.67 1635.27 -850.718 1255.79 1516.81 
8841 1
12165300 9529.13 -2396.93 1658.47 -970.505 884.31 1312.97 
8841.5 1
12165300 9096.73 -1857.8 1664.47 -873.535 1089.16 1396.18 
8842 1
12165300 8679.07 -1287.2 1647.33 -843.771 1152.73 1428.54 
8842.5 1
12165300 8293.6 -705.2 1627.33 -778.721 1175.76 1410.25 
8843 1
12165300 7846.73 -135.2 1619.87 -902.761 1151.52 1463.2 
8843.5 1
12165300 7406.69 593.625 1619.19 -859.465 1423.49 1662.83 
8844 1
12165300 6987.4 1190.4 1602.33 -820.523 1167.86 1427.29 
8844.5 1
12165300 6678.13 1811 1584.87 -624.781 1253.74 1400.79 
8845 1
12165300 6333.47 2510.4 1568.73 -696.296 1412.93 1575.18 
8845.5 1
12165300 6117.93 3161.67 1565.27 -435.421 1315.69 1385.87 
8846 1
12165300 5964.47 3575.93 1592 -310.034 836.902 892.483 
8846.5 1
12165300 5940.47 3988.6 1577.73 -48.4848 833.67 835.079 
8847 1
12165300 5640.88 4637.81 1643.94 -585.14 1267.99 1396.49 
8847.5 1
12165300 5210.47 5581.87 1659.2 -842.286 1847.46 2030.41 
8848 1
12165300 6178.47 6381.53 1665 1955.56 1615.49 2536.53 
8848.5 1
12165300 6744.27 5228.4 1669.13 1143.03 -2329.56 2594.88 
8849 1
12165300 6869.47 4014 1688.27 252.929 -2453.33 2466.34 
8849.5 2
12172902 7980.4 2253.2 1469 0 0 0 
12165300 7193.47 3338.93 1682.87 654.545 -1363.77 1512.71 
8850 3
12173000 6947.9 3924.4 1681 0 0 0 
12172902 8168.69 1734.25 1532.56 542.615 -1495.53 1590.93 
12165300 7358 2772.44 1683.19 321.354 -1106.44 1152.16 
8850.5 3
12173000 7121.67 3184.53 1681 421.764 -1795.79 1844.66 
12172902 8489.53 972.067 1671.2 627.878 -1491.55 1618.32 
12165300 7540.27 2031.73 1645.6 356.686 -1449.52 1492.76 
8851 3
12173000 7489 2400.53 1679.73 742.088 -1583.84 1749.07 
12172902 8724.13 341 1691.27 473.939 -1274.88 1360.13 
12165300 7826.53 1076.07 1580.8 578.316 -1930.64 2015.4 
8851.5 3
12173000 7698 1691.2 1628.4 422.222 -1433 1493.9 
12172902 8860.13 -335.267 1715 274.747 -1366.2 1393.55 
12165300 7950.4 226.467 1652.53 250.236 -1716.36 1734.51 
8852 3
12173000 7964.87 979.867 1547 539.125 -1437.04 1534.84 
12172902 9247.47 -1158.4 1753.13 782.492 -1662.9 1837.8 
12165300 8225.07 -517.333 1628.67 554.882 -1502.63 1601.81 
8852.5 3
12173000 8250.87 392.333 1524.4 576.613 -1184.54 1317.43 
12172902 9520.13 -1791.2 1783.47 549.731 -1275.81 1389.2 
12165300 8494.4 -1333.13 1645.4 543.011 -1644.76 1732.08 
8853 3
12173000 8829.73 -463.067 1534.07 1169.43 -1728.08 2086.58 
12172902 9871.47 -2415.67 1778.8 709.764 -1261.55 1447.51 
12165300 8795 -1978.93 1672.07 607.273 -1304.65 1439.06 
8853.5 3
12173000 9201.06 -1098.56 1542.62 725.252 -1241.2 1437.56 
12172902 10253.7 -3064.56 1796 746.525 -1267.37 1470.9 
12165300 9131.38 -2724.69 1670.44 656.982 -1456.55 1597.86 
8854 3
12173000 9603.53 -1784.27 1544.33 787.614 -1341.89 1555.96 
12172902 10610.9 -3685.53 1738 698.981 -1215.21 1401.89 
12165300 9532.07 -3414.47 1715.53 784.132 -1349.86 1561.09 
8854.5 3
12173000 9996.53 -2455.67 1572.53 793.939 -1356.36 1571.64 
12172902 10977.3 -4252.4 1719.53 740.337 -1145.19 1363.65 
12165300 9939.6 -4066.87 1684.8 823.3 -1317.98 1553.99 
8855 3
12173000 10390.3 -3061 1610.87 795.421 -1222.9 1458.82 
12172902 11405.1 -4801 1705.27 864.242 -1108.28 1405.42 
12165300 10391.5 -4669.87 1622.53 912.862 -1218.18 1522.26 
8855.5 3
12173000 10711.8 -3692.47 1593.87 649.562 -1275.69 1431.54 
12172902 11833.5 -5544.27 1699.67 865.32 -1501.55 1733.04 
12165300 10743.7 -5351.93 1667.47 711.65 -1377.91 1550.83 
8856 3
12173000 11068.5 -4324.87 1608.47 720.539 -1277.58 1466.76 
12172902 12292.5 -6299.53 1688.13 927.407 -1525.79 1785.53 
12165300 11118.7 -5971.93 1632.6 757.576 -1252.53 1463.81 
8856.5 3
12173000 11451.1 -5009.53 1588.4 772.929 -1383.16 1584.48 
12172902 12857.9 -6941.13 1768.27 1142.22 -1296.16 1727.63 
12165300 11561.1 -6760.4 1632.6 893.603 -1592.86 1826.4 
8857 3
12173000 11808.9 -5772.5 1651.31 698.844 -1490.17 1645.9 
12172902 13388.2 -7530 1840.12 1035.65 -1150.13 1547.7 
12165300 12122.4 -7399.31 1652.25 1096.31 -1247.88 1661.05 
8857.5 3
12173000 12355.9 -6452.4 1663.07 1070.56 -1330.53 1707.75 
12172902 13777.6 -8148.53 1848.87 762.06 -1210.44 1430.35 
12165300 12556.5 -8026.33 1709.47 849.625 -1227.05 1492.48 
8858 3
12173000 12800.9 -7098.67 1627.67 898.99 -1305.59 1585.16 
12172902 14300.3 -8837.27 1821.13 1055.89 -1391.38 1746.67 
12165300 13015.7 -8614.93 1755.27 927.542 -1189.09 1508.07 
8858.5 3
12173000 13171.7 -7696.6 1616.93 748.956 -1207.95 1421.29 
12172902 14934.7 -9755.2 1849.33 1281.62 -1854.41 2254.19 
12165300 13402.3 -9118.53 1669.33 781.145 -1017.37 1282.67 
8859 3
12173000 13569.1 -8308.07 1653.13 802.963 -1235.29 1473.32 
12172902 15334.1 -10367.9 1844.13 806.869 -1237.71 1477.49 
12165300 14083.1 -9851.87 1743.87 1375.22 -1481.48 2021.39 
8859.5 3
12173000 14062.6 -8921.13 1651.27 996.902 -1238.52 1589.89 
12172902 15832.9 -10994.6 1763.53 1007.68 -1266.13 1618.18 
12165300 14643.1 -10447.3 1743.73 1131.31 -1202.83 1651.26 
8860 3
12173000 14553.7 -9653.19 1672 959.155 -1429.79 1721.71 
12172902 16506.8 -11794.8 1840.5 1316.3 -1562.79 2043.27 
12165300 15175.2 -10941.9 1753.94 1039.42 -966.154 1419.1 
8860.5 3
12173000 15020 -10366.3 1689.8 912.549 -1395.46 1667.35 
12172902 17138.4 -12299 1792.33 1235.98 -986.791 1581.58 
12165300 15657.1 -11435.1 1729.07 942.89 -965.158 1349.29 
8861 3
12173000 15392.1 -10793.9 1658.07 751.65 -863.838 1145.07 
12172902 17956.5 -12987 1738.07 1652.79 -1389.9 2159.53 
12165300 15994.9 -11924.9 1739.93 682.559 -989.495 1202.08 
8861.5 3
12173000 15997.7 -11305 1636.53 1223.43 -1032.59 1600.95 
12172902 18617.4 -13492.4 1770.27 1335.08 -1021.01 1680.75 
12165300 16571.3 -12442.7 1657 1164.31 -1046.06 1565.2 
8862 3
12173000 16327.5 -11749.7 1628.87 666.397 -898.316 1118.51 
12172902 19163.2 -14026.7 1783.73 1102.63 -1079.46 1543.06 
12165300 17266.2 -13071.9 1631 1403.91 -1270.98 1893.76 
8862.5 3
12173000 17103.8 -12180.8 1584.4 1568.22 -870.976 1793.85 
12172902 19759.6 -14541.2 1694.4 1204.85 -1039.33 1591.18 
12165300 17884.6 -13613.4 1638.8 1249.29 -1094.01 1660.6 
8863 3
12173000 17704.1 -12699.8 1478.2 1212.79 -1048.48 1603.18 
12172902 20342 -15024.9 1614.67 1176.57 -977.104 1529.39 
12165300 18374.3 -14079.8 1593.6 989.226 -942.222 1366.14 
8863.5 3
12173000 18273.9 -13275.2 1544.25 1112.9 -1123.8 1581.61 
12172902 21078.4 -15548.4 1565.31 1438.23 -1022.6 1764.72 
12165300 19067.6 -14540.4 1731.5 1354.09 -899.561 1625.66 
8864 3
12173000 18761.8 -13785.4 1615.67 954.721 -998.459 1381.45 
12172902 21842.1 -16018.1 1479.07 1494.63 -919.17 1754.65 
12165300 19561.5 -15022.3 1697.27 966.544 -943.037 1350.38 
8864.5 3
12173000 19194.7 -14269.1 1607.27 874.613 -977.239 1311.47 
12172902 22670.7 -16153.5 1586.73 1673.94 -273.535 1696.14 
12165300 20148.3 -15345.7 1642.47 1185.59 -653.333 1353.69 
8865 3
12173000 19713.5 -14690.9 1560.53 1048.08 -852.121 1350.77 
12172902 23435.9 -16326.5 1666.73 1545.72 -349.36 1584.71 
12165300 20871.4 -15707.9 1543.4 1460.74 -731.717 1633.76 
8865.5 3
12173000 20315.1 -15054.9 1491.87 1215.35 -735.219 1420.43 
12172902 24126.5 -16544.9 1676.87 1395.29 -441.212 1463.38 
12165300 21565.9 -16123 1428.47 1402.96 -838.653 1634.52 
8866 3
12173000 20906.1 -15511.4 1409.93 1193.94 -922.29 1508.68 
12172902 24805.9 -16723.3 1724.53 1372.53 -360.539 1419.09 
12165300 22174.6 -16317.6 1395.93 1229.76 -393.131 1291.07 
8866.5 3
12173000 21591.9 -15749 1391.12 1339.34 -464.062 1417.46 
12172902 25562.9 -17080.8 1673 1478.52 -698.079 1635.04 
12165300 22723.4 -16439.9 1570.12 1071.83 -238.94 1098.14 
8867 3
12173000 22361.5 -16000.2 1420.67 1506.18 -491.585 1584.37 
12172902 26338.7 -17401.3 1621.27 1518.19 -627.234 1642.66 
12165300 23321.3 -16595.1 1625.87 1170.04 -303.71 1208.82 
8867.5 3
12173000 22883.7 -16076.3 1575.93 1054.81 -153.805 1065.97 
12172902 27207.2 -17563.7 1718.73 1754.48 -328.215 1784.91 
12165300 23863.9 -16767.9 1582 1096.16 -348.956 1150.37 
8868 3
12173000 23464.9 -16186.9 1607.2 1174.14 -223.434 1195.21 
12172902 28039 -17773 1751.07 1680.4 -422.761 1732.77 
12165300 24425.2 -17031.6 1595.87 1134.01 -532.795 1252.93 
8868.5 3
12173000 24003.4 -16539 1518.07 1087.95 -711.246 1299.81 
12172902 28752.7 -17955 1786.73 1441.89 -367.677 1488.03 
12165300 24933.1 -17299.1 1539.67 1026.13 -540.471 1159.76 
8869 3
12173000 24537.1 -16756.7 1512.2 1078.25 -439.731 1164.47 
12172902 29500.8 -18088.4 1631 1511.25 -269.495 1535.09 
12165300 25572.7 -17593.3 1585.6 1291.99 -594.209 1422.08 
8869.5 3
12173000 25318.6 -16778.8 1515.93 1578.72 -44.7138 1579.35 
12172902 30321.5 -18280.3 1559.6 1658.05 -387.744 1702.78 
12165300 26305.7 -17903.7 1633.33 1480.94 -627.205 1608.28 
8870 3
12173000 26242.6 -17047.5 1634.81 1801.1 -523.782 1875.71 
12172902 31116.2 -18544.6 1535.25 1549.03 -515.188 1632.46 
12165300 27047.7 -18027.1 1679.88 1446.3 -240.408 1466.15 
8870.5 3
12173000 27049.2 -17329.8 1646 1575.46 -551.367 1669.16 
12172902 32159.3 -18842.3 1576.6 2037.39 -581.462 2118.74 
12165300 27746.9 -18191.9 1722.8 1365.58 -321.883 1403.01 
8871 3
12173000 27815.5 -17576.1 1690 1548.01 -497.508 1626 
12172902 33088.7 -19015.9 1788.2 1877.58 -350.707 1910.05 
12165300 28477.1 -18268.8 1666.33 1475.29 -155.421 1483.45 
8871.5 3
12173000 28370.3 -17734.7 1618.53 1120.94 -320.539 1165.87 
12172902 33744.3 -19028.9 1764.47 1324.44 -26.1279 1324.7 
12165300 29311.3 -18440.7 1577.13 1685.12 -347.205 1720.52 
8872 3
12173000 29092.8 -17870.7 1585.47 1459.53 -274.613 1485.14 
12172902 34435.1 -19175.5 1796.33 1395.56 -296.162 1426.63 
12165300 30089.3 -18726.6 1411.27 1571.85 -577.643 1674.63 
8872.5 3
12173000 30040.1 -18100.7 1460.73 1913.8 -464.646 1969.4 
12172902 35205.6 -19279.1 1770.07 1556.5 -209.428 1570.52 
12165300 30847.1 -19122.4 1333.4 1530.91 -799.596 1727.15 
8873 3
12173000 30808.3 -18490.8 1346.87 1551.78 -788.148 1740.46 
12172902 35898.1 -19429.4 1731.33 1399.06 -303.569 1431.61 
12165300 31521.5 -19483.6 1275.53 1362.29 -729.697 1545.41 
8873.5 3
12173000 31686.6 -18638.2 1269.62 1715.54 -287.988 1739.55 
12172902 36694.3 -19666.2 1791.25 1555.04 -462.598 1622.39 
12165300 32415.9 -19901.8 1459.19 1747.01 -816.821 1928.54 
8874 3
12173000 32608.8 -18877.5 1423.73 1804.65 -468.265 1864.41 
12172902 37455.3 -19874.6 1894.4 1489.28 -407.73 1544.08 
12165300 33292.5 -20242.7 1596.47 1715.45 -667.034 1840.57 
8874.5 3
12173000 33649.1 -19009.8 1620.13 2101.68 -267.205 2118.6 
12172902 38279.6 -20042.6 1921.6 1665.19 -339.394 1699.42 
12165300 34040.5 -20557.1 1654.4 1510.98 -635.286 1639.1 
8875 3
12173000 34472.4 -19004.5 1622.4 1663.16 10.6397 1663.2 
12172902 38938.1 -20233.1 1837.07 1330.37 -384.781 1384.9 
12165300 34654.7 -20818.6 1598.6 1240.94 -528.215 1348.68 
8875.5 3
12173000 35223.4 -19066.2 1606.87 1517.17 -124.579 1522.28 
12172902 39579.5 -20511.7 1778.87 1295.62 -562.828 1412.59 
12165300 35404.8 -21150.9 1554.4 1515.29 -671.246 1657.31 
8876 3
12173000 35954.5 -19201.1 1580.33 1477.04 -272.593 1501.98 
12172902 40236.1 -20865.1 1717.53 1326.6 -713.939 1506.51 
12165300 36271.7 -21420.5 1655.47 1751.38 -544.646 1834.11 
8876.5 3
12173000 36754.7 -19342.5 1569 1616.43 -285.522 1641.45 
12172902 40762.8 -21115.9 1700.6 1063.97 -506.667 1178.45 
12165300 37147.3 -21711.6 1686.8 1768.75 -588.148 1863.98 
8877 3
12173000 37658.3 -19546 1644.38 1764.93 -397.526 1809.15 
12172902 41535.4 -21386.1 1711.06 1508.94 -527.848 1598.6 
12165300 37856.8 -22004.1 1738.75 1385.71 -571.338 1498.87 
8877.5 3
12173000 38402.5 -19718.4 1729.07 1456.4 -337.378 1494.97 
12172902 42569.7 -21840.5 1793.87 2024.18 -889.123 2210.85 
12165300 38521.7 -22227.3 1703.8 1301.21 -436.676 1372.53 
8878 3
12173000 39119.4 -20079.1 1758.13 1448.22 -728.754 1621.24 
12172902 43284.9 -22064.2 1739.87 1444.71 -451.987 1513.77 
12165300 39182.5 -22595.3 1692.6 1334.95 -743.434 1528 
8878.5 3
12173000 39690.8 -20434.1 1685.53 1154.34 -717.037 1358.92 
12172902 43967 -22310.1 1736 1378.05 -496.835 1464.88 
12165300 39886.5 -23077.1 1670.2 1422.22 -973.333 1723.4 
8879 3
12173000 40364.1 -20741.7 1596.6 1360.27 -621.549 1495.55 
12172902 44709.4 -22476.7 1734.53 1499.8 -336.431 1537.07 
12165300 40597.8 -23547.1 1650.87 1437.04 -949.495 1722.39 
8879.5 3
12173000 41145.3 -20979.5 1662 1578.05 -480.404 1649.55 
12172902 45318.5 -22737.3 1773.07 1230.57 -526.465 1338.46 
12165300 41474.6 -23825.1 1603.2 1771.31 -561.616 1858.21 
8880 3
12173000 42005.2 -20951.6 1679.31 1679.53 54.5085 1680.42 
12172902 46071.1 -22826.9 1818.81 1469.91 -175.016 1480.29 
12165300 42213.5 -24080.3 1579.12 1443.16 -498.527 1526.84 
8880.5 3
12173000 42818.1 -20941.9 1763.73 1590.89 19.0965 1591.01 
12172902 46703.7 -23059.1 1821.47 1237.98 -454.387 1318.74 
12165300 43109.4 -24360.5 1622.13 1753.23 -548.247 1836.95 
8881 3
12173000 43406.1 -21281.3 1880.07 1187.74 -685.657 1371.44 
12172902 47244.4 -23484.9 1768.8 1092.26 -860.202 1390.31 
12165300 43956.3 -24576.2 1655.87 1710.98 -435.825 1765.61 
8881.5 2
12173000 44143.8 -21581.6 1733.6 1487.37 -605.511 1605.9 
12165300 44698.8 -24648.9 1719.67 1496.91 -146.64 1504.07 
8882 2
12173000 45050.9 -21851.5 1618 1828.76 -544.086 1907.98 
12165300 45428.9 -24664.8 1763 1472.04 -31.9892 1472.39 
8882.5 2
12173000 45816.4 -22198.7 1635.47 1546.53 -701.414 1698.16 
12165300 46178.9 -24571.5 1750.4 1515.02 188.418 1526.69 
8883 2
12173000 46450.5 -22424.7 1633 1278.49 -455.78 1357.31 
12165300 46721.5 -24419.5 1740.67 1093.95 306.452 1136.06 
8883.5 2
12173000 47141.4 -22897.8 1623.12 1349.3 -923.983 1635.35 
12165300 47423.9 -24597.5 1683.62 1372.01 -347.591 1415.36 
8884 1
12165300 47314.9 -23537.2 1679 -213.446 2074.95 2085.9 
8884.5 1
12165300 46097 -24125.3 1687.13 -2455.38 -1185.62 2726.64 
8885 1
12165300 44641.5 -24989 1702.2 -2940.34 -1744.92 3419.11 
