# Supplementary material for: Intrinsic group behaviour II: On the dependence of triad spatial dynamics on social and personal features; and on the effect of social interaction on small group dynamics
Source: PLoS One. 2019 Dec 3;14(12):e0225704. doi: 10.1371/journal.pone.0225704 (PMC6890182; doi:10.1371/journal.pone.0225704)
Supplement: S4 Data Set — (ZIP) [file pone.0225704.s004.zip › set_3_nint/group_traj_triad_noint/traj_3_0508_3.dat]

3 12161700 12161800 12162001 0 1 0 0 3 0 1 40 40 40 4.63531e-310 6.95296e-310 0 
8777 1
12161700 4781.4 -1609.6 1801.6 0 0 0 
8777.5 1
12161700 4632.27 -1287.87 1781.93 -451.919 974.949 1074.6 
8778 1
12161700 4283.13 -695.533 1750.87 -705.32 1196.63 1389.03 
8778.5 2
12161800 5079.21 -1662.43 1889.21 0 0 0 
12161700 3852.4 -178.2 1660.4 -870.168 1045.12 1359.95 
8779 2
12161800 4748.8 -1161.67 1847.07 -691.243 1047.62 1255.12 
12161700 3281.33 251.467 1610.73 -1153.67 868.013 1443.75 
8779.5 2
12161800 4336.33 -552.867 1825.87 -833.266 1229.9 1485.59 
12161700 2860.33 643.667 1644.53 -850.505 792.323 1162.38 
8780 3
12162001 5046.33 -1823 1668.67 0 0 0 
12161800 3993.53 -142.533 1738 -692.525 828.956 1080.17 
12161700 2002.2 1147.13 1596.87 -1733.6 1017.1 2009.95 
8780.5 3
12162001 4847.88 -1444.44 1732.5 -632.033 1205.61 1361.24 
12161800 3373 428.375 1703.62 -1211.98 1115.06 1646.89 
12161700 992.688 1098.56 1439.06 -1971.7 -94.8649 1973.98 
8781 3
12162001 4422.93 -794.6 1743.47 -829.964 1269.21 1516.49 
12161800 2568.47 1009.8 1637.73 -1571.35 1135.6 1938.74 
12161700 259.4 1252.13 1514 -1432.2 299.943 1463.27 
8781.5 3
12162001 4012.53 -318.267 1695.27 -827.419 960.349 1267.63 
12161800 2010.2 1402.73 1641.53 -1125.54 792.204 1376.38 
12161700 -490.8 1221.67 1575.2 -1512.5 -61.4247 1513.75 
8782 3
12162001 3424.33 149.667 1718.33 -1185.89 943.414 1515.37 
12161800 1495.2 1729.47 1665.93 -1038.31 658.737 1229.64 
12161700 -1114.67 1327.47 1633.73 -1257.8 213.306 1275.75 
8782.5 3
12162001 3024.67 495.467 1781.2 -807.407 698.586 1067.67 
12161800 845.6 1830.4 1681.73 -1312.32 203.906 1328.07 
12161700 -2100.53 1428.6 1675.4 -1991.65 204.31 2002.1 
8783 3
12162001 2491.93 773.333 1732.8 -1076.23 561.347 1213.83 
12161800 -57.6667 1730.27 1705.8 -1824.78 -202.29 1835.96 
12161700 -2856.73 1532.73 1700 -1527.68 210.37 1542.09 
8783.5 3
12162001 1648.07 1130.6 1650 -1704.78 721.751 1851.27 
12161800 -798.067 1990.27 1827.4 -1495.76 525.253 1585.3 
12161700 -3610.6 1515 1770.07 -1522.96 -35.8249 1523.38 
8784 3
12162001 753.375 1504.31 1566 -1747.44 729.907 1893.76 
12161800 -1568.19 2105.12 1807 -1504.14 224.333 1520.78 
12161700 -4246.19 1878.62 1829.88 -1241.38 710.205 1430.18 
8784.5 3
12162001 34.6667 1601.73 1592.4 -1406.47 190.647 1419.34 
12161800 -2225.07 2284.2 1803.67 -1285.48 350.44 1332.39 
12161700 -5149.93 1866.67 1445.67 -1768.58 -23.4018 1768.74 
8785 3
12162001 -834.2 1759.27 1645.4 -1755.29 318.249 1783.9 
12161800 -2719.8 2391.73 1764.27 -999.461 217.239 1022.8 
12161700 -5984.67 1873.2 1250.4 -1686.33 13.1987 1686.38 
8785.5 3
12162001 -1533.13 1798.13 1663.67 -1411.99 78.5185 1414.17 
12161800 -3337.73 2598.8 1659.93 -1248.35 418.316 1316.57 
12161700 -6660.67 1887.93 1497.33 -1365.66 29.7643 1365.98 
8786 3
12162001 -2361.4 2064.2 1651.4 -1673.27 537.508 1757.48 
12161800 -4162.33 2605.8 1831.93 -1665.86 14.1414 1665.92 
12161700 -7515.67 2061.53 1511.07 -1727.27 350.707 1762.52 
8786.5 3
12162001 -2875.27 2194.07 1623.33 -1038.11 262.357 1070.75 
12161800 -4956.73 2790.4 1749.6 -1604.85 372.929 1647.61 
12161700 -8356.47 1936.93 1515 -1698.59 -251.717 1717.14 
8787 3
12162001 -3818.6 2064.2 1807.27 -1901.88 -261.828 1919.82 
12161800 -5818.2 2860.4 1301.13 -1736.83 141.129 1742.55 
12161700 -9198.67 2085.33 1544.8 -1697.98 299.194 1724.14 
8787.5 3
12162001 -4563.44 2247.94 1783.19 -1454.76 358.862 1498.37 
12161800 -6429.56 2950.75 1518.62 -1194.07 176.465 1207.04 
12161700 -9966.38 2172.19 1468.5 -1499.43 169.637 1509 
8788 3
12162001 -5362.07 2256.07 1199.13 -1562.88 15.9084 1562.96 
12161800 -7070.6 3053.53 1625.27 -1254.48 201.142 1270.5 
12161700 -10556.7 2160.53 1611.6 -1155.3 -22.8066 1155.53 
8788.5 3
12162001 -6123.2 2209.6 1276.8 -1537.64 -93.8721 1540.51 
12161800 -7717.33 3172.67 1611.2 -1306.53 240.673 1328.51 
12161700 -11363.2 2287.27 1610.8 -1629.23 256.027 1649.22 
8789 3
12162001 -6653.8 2211.2 1533.67 -1071.92 3.23232 1071.92 
12161800 -8778.67 3255.6 1561.67 -2144.11 167.542 2150.64 
12161700 -12063.9 2444.27 1599.6 -1415.49 317.172 1450.59 
8789.5 3
12162001 -7442.4 2312.87 1527.8 -1593.13 205.387 1606.32 
12161800 -9604.4 3319.07 1549.6 -1668.15 128.215 1673.07 
12161700 -12823.4 2367.8 1608.8 -1534.41 -154.478 1542.17 
8790 3
12162001 -8255.47 2277.4 1529.07 -1642.56 -71.6498 1644.12 
12161800 -10289.9 3410.87 1616.8 -1384.78 185.455 1397.14 
12161700 -13653.3 2473.67 1591.67 -1676.63 213.872 1690.22 
8790.5 3
12162001 -8851.88 2415.5 1473.25 -1164.86 269.727 1195.68 
12161800 -10924.2 3644.38 1632.06 -1238.91 456.071 1320.19 
12161700 -14295.4 2650.38 1557.19 -1254.11 345.133 1300.73 
8791 3
12162001 -9650.73 2447.2 1484.13 -1563.32 62.0352 1564.55 
12161800 -11677.2 3758.07 1642.33 -1473.61 222.489 1490.31 
12161700 -15119 2673.13 1420.53 -1611.67 44.5369 1612.28 
8791.5 3
12162001 -10254.9 2474.6 1465.53 -1220.47 55.3535 1221.73 
12161800 -12316.3 3818.73 1654.13 -1291.04 122.559 1296.85 
12161700 -15896.9 2749.07 1440.53 -1571.45 153.401 1578.92 
8792 3
12162001 -10998.5 2694.93 1527.27 -1502.22 445.118 1566.78 
12161800 -13071.9 3852.4 1665.07 -1526.6 68.0135 1528.11 
12161700 -16652.9 2829.6 1436.07 -1527.41 162.694 1536.05 
8792.5 3
12162001 -11734.5 2841.53 1553.67 -1487 296.162 1516.21 
12161800 -13841.5 3961.6 1647.27 -1554.61 220.606 1570.19 
12161700 -17474.3 2912.2 1517.27 -1659.26 166.869 1667.63 
8793 3
12162001 -12482.3 2942.13 1535.6 -1510.57 203.232 1524.18 
12161800 -14558.1 4051.2 1649.53 -1447.81 181.01 1459.08 
12161700 -18135.8 3129.13 1492.07 -1336.43 438.249 1406.45 
8793.5 3
12162001 -13136.9 2905.67 1517.93 -1322.56 -73.67 1324.61 
12161800 -15296.1 3927.27 1637 -1490.77 -250.37 1511.65 
12161700 -18765.1 3147.73 1478.2 -1271.25 37.5758 1271.8 
8794 3
12162001 -13847.2 3112.94 1521.75 -1384.63 404.037 1442.38 
12161800 -16089.3 3856.44 1633.88 -1546.29 -138.069 1552.44 
12161700 -19711.3 3103.56 1432.38 -1844.53 -86.103 1846.54 
8794.5 3
12162001 -14649.3 3060.87 1532.07 -1569.63 -101.9 1572.94 
12161800 -16788.8 3746.53 1622.87 -1368.86 -215.077 1385.65 
12161700 -20634.8 2958.93 1423.87 -1807.22 -283.032 1829.25 
8795 3
12162001 -15424.5 2956.13 1540.87 -1566.06 -211.582 1580.29 
12161800 -17516.7 3846 1579.13 -1470.44 200.943 1484.1 
12161700 -21103.3 2862.8 1430.93 -946.397 -194.209 966.118 
8795.5 3
12162001 -16091.1 2916.2 1561.6 -1346.67 -80.6734 1349.08 
12161800 -18176.8 3827.8 1538.87 -1333.6 -36.7677 1334.11 
12161700 -21679 2721.07 1188.67 -1163.1 -286.33 1197.82 
8796 3
12162001 -16715.8 2971 1491.93 -1261.95 110.707 1266.8 
12161800 -18909.9 3829.67 1536.6 -1480.94 3.77104 1480.95 
12161700 -22734.5 2436.8 1315.93 -2132.26 -574.276 2208.24 
8796.5 3
12162001 -17513.8 2870.53 1438.47 -1612.12 -202.963 1624.85 
12161800 -19771.3 3930.13 1501.2 -1740.34 202.963 1752.13 
12161700 -23774.1 2269.73 1709.13 -2100.2 -337.508 2127.15 
8797 3
12162001 -18142.1 2865.53 1476.33 -1269.36 -10.101 1269.4 
12161800 -20691.6 3677.47 1525.6 -1859.12 -510.438 1927.92 
12161700 -24353.5 1883 1687.93 -1170.51 -781.279 1407.3 
8797.5 3
12162001 -18861.7 2867 1451.75 -1405.38 2.86458 1405.38 
12161800 -21210.7 3603.12 1565.56 -1013.84 -145.199 1024.19 
12161700 -24904.2 1727.19 1585.38 -1075.63 -304.321 1117.85 
8798 3
12162001 -19727.1 2982.53 1423.73 -1693.5 226.093 1708.53 
12161800 -21757.7 3275.07 1221 -1070.41 -641.993 1248.17 
12161700 -25681.6 1382.73 1638.6 -1521.36 -674.079 1664 
8798.5 3
12162001 -20568.1 2943.87 1444.07 -1699.12 -78.1145 1700.92 
12161800 -22633.9 2974.53 1244.2 -1770.24 -607.138 1871.46 
12161700 -26496.3 1191.4 1756.4 -1645.79 -386.532 1690.57 
8799 3
12162001 -21110.7 2979.87 1403.2 -1096.16 72.7273 1098.57 
12161800 -23606.1 2664.6 1786.4 -1964.04 -626.128 2061.43 
12161700 -27186.6 897.467 1806.47 -1394.61 -593.805 1515.77 
8799.5 3
12162001 -21688.6 2841.4 1232.2 -1167.41 -279.731 1200.45 
12161800 -24328.1 2461.8 1759.13 -1458.59 -409.697 1515.03 
12161700 -27393.4 475.4 1730.6 -417.778 -852.66 949.509 
8800 3
12162001 -22564.6 2736.33 1301.53 -1769.7 -212.256 1782.38 
12161800 -24828.5 2139.73 1678.73 -1010.77 -650.64 1202.08 
12161700 -28000.1 -402.867 1679.8 -1225.59 -1774.28 2156.41 
8800.5 3
12162001 -23288.6 3006.25 1699.81 -1414.11 527.181 1509.18 
12161800 -25513.2 1936.88 1732.69 -1337.35 -396.208 1394.8 
12161700 -28642.1 -555.812 1606.69 -1253.9 -298.722 1288.99 
8801 3
12162001 -23946.6 2705.27 1675.27 -1287.62 -589.008 1415.95 
12161800 -26216.8 1731.13 1805.2 -1376.93 -402.626 1434.59 
12161700 -29350.2 -992.267 1456.07 -1385.79 -854.118 1627.86 
8801.5 3
12162001 -24804.3 1875.2 1692.07 -1732.66 -1676.9 2411.25 
12161800 -26896.9 1450.4 1862 -1373.87 -567.138 1486.33 
12161700 -29926 -1390.53 1432.13 -1163.23 -804.579 1414.38 
8802 3
12162001 -25330.7 1505.2 1670.6 -1063.43 -747.475 1299.85 
12161800 -27633.4 1054.47 1943.67 -1487.95 -799.865 1689.31 
12161700 -30684.3 -1809.53 1532.53 -1531.99 -846.465 1750.28 
8802.5 3
12162001 -25917.4 1470.87 1629.6 -1185.32 -69.3603 1187.35 
12161800 -28182.6 834.733 1948.6 -1109.49 -443.906 1195 
12161700 -31484 -2079.27 1610.2 -1615.49 -544.916 1704.92 
8803 3
12162001 -26779.5 1218.67 1697.73 -1741.68 -509.495 1814.68 
12161800 -28619.6 382.733 1912.13 -882.828 -913.131 1270.12 
12161700 -32136.5 -2408.47 1775 -1318.25 -665.051 1476.51 
8803.5 3
12162001 -27478.1 936.667 1736.6 -1411.18 -569.697 1521.83 
12161800 -29103.9 108 1854.93 -978.316 -555.017 1124.79 
12161700 -32738.7 -2745 1767.4 -1216.57 -679.865 1393.65 
8804 3
12162001 -27705.4 753.5 1710.62 -444.084 -357.747 570.257 
12161800 -29795.6 -382.562 1767.38 -1350.97 -958.13 1656.24 
12161700 -33274.1 -3141.06 1746.94 -1045.56 -773.56 1300.62 
8804.5 3
12162001 -28322.5 153.2 1665.4 -1207.62 -1174.76 1684.76 
12161800 -30443.3 -866.133 1716.67 -1267.52 -946.323 1581.82 
12161700 -33743.1 -3450.67 1740.8 -917.947 -605.879 1099.87 
8805 2
12162001 -28669.5 -432.4 1583.8 -701.01 -1183.03 1375.13 
12161800 -31127.5 -1256.33 1798.73 -1382.22 -788.283 1591.2 
8805.5 2
12162001 -29280 -745.4 1449.47 -1233.27 -632.323 1385.92 
12161800 -31800.2 -1631.47 1825.8 -1359.06 -757.845 1556.07 
8806 2
12162001 -29730.9 -1090.13 1407.8 -910.976 -696.431 1146.69 
12161800 -32280.5 -2026.47 1839.67 -970.37 -797.98 1256.34 
8806.5 2
12162001 -30171.5 -1487.53 1460.27 -889.966 -802.828 1198.57 
12161800 -32802.9 -2397 1835.53 -1055.22 -748.552 1293.76 
8807 2
12162001 -30797.8 -1816.56 1509.25 -1223.33 -642.635 1381.85 
12161800 -33276.7 -2857.38 1805.25 -925.431 -899.17 1290.32 
8807.5 2
12162001 -31361.6 -2215.4 1575.47 -1103.3 -780.504 1351.47 
12161800 -33750.8 -3260.87 1822.87 -927.813 -789.612 1218.33 
8808 2
12162001 -31991.3 -2516.53 1607.93 -1272.19 -608.35 1410.16 
12161800 -33909.9 -3561.53 1710.2 -321.347 -607.407 687.174 
8808.5 1
12162001 -32594.9 -2858.8 1662.8 -1219.26 -691.448 1401.68 
8809 1
12162001 -33090.4 -3140.13 1669.2 -1001.08 -568.35 1151.16 
8809.5 1
12162001 -33544.9 -3472.33 1715.47 -918.114 -671.111 1137.24 
