# Supplementary material for: Intrinsic group behaviour II: On the dependence of triad spatial dynamics on social and personal features; and on the effect of social interaction on small group dynamics
Source: PLoS One. 2019 Dec 3;14(12):e0225704. doi: 10.1371/journal.pone.0225704 (PMC6890182; doi:10.1371/journal.pone.0225704)
Supplement: S4 Data Set — (ZIP) [file pone.0225704.s004.zip › set_3_nint/group_traj_triad_noint/traj_3_0508_2.dat]

3 12003500 12003300 12003600 0 1 0 0 3 0 1 40 40 40 1710.27 1733.94 1666.47 
7833 1
12003300 6963 4403 1628 0 0 0 
7833.5 1
12003300 6933.12 4080.19 1639.94 -106.317 -1148.8 1153.71 
7834 1
12003300 7190.8 3336.47 1641.73 504.256 -1455.42 1540.3 
7834.5 1
12003300 7391.93 2708.93 1642 406.33 -1267.74 1331.27 
7835 2
12003500 8332.2 2208.6 1415 0 0 0 
12003300 7555.67 2044.53 1628.8 330.774 -1342.22 1382.38 
7835.5 2
12003500 8318.73 1769 1465.33 -40.8081 -1332.12 1332.75 
12003300 7767 1538.8 1555.8 426.936 -1021.68 1107.3 
7836 3
12003600 8031 1896 1378 0 0 0 
12003500 8498.8 1140 1524.27 363.771 -1270.71 1321.75 
12003300 7862.8 803.8 1593.93 193.535 -1484.85 1497.41 
7836.5 3
12003600 8041.38 1537.44 1407.81 34.9327 -1207.28 1207.79 
12003500 8604.25 480.062 1569.44 205.957 -1288.94 1305.29 
12003300 8038.62 185.938 1651.31 343.408 -1206.76 1254.67 
7837 3
12003600 8130.13 706.8 1501.13 173.695 -1625.51 1634.77 
12003500 8906.87 -118.6 1601.33 592.205 -1171.55 1312.72 
12003300 8317.33 -479.4 1649.87 545.417 -1302.03 1411.65 
7837.5 3
12003600 8239.73 153.2 1543.67 221.414 -1118.38 1140.09 
12003500 9178.13 -654.667 1646.2 548.013 -1082.96 1213.72 
12003300 8627.73 -958.333 1641.53 627.071 -967.542 1152.98 
7838 3
12003600 8559.93 -489.867 1565.13 646.869 -1299.12 1451.26 
12003500 9527.47 -1129.27 1633.8 705.724 -958.788 1190.51 
12003300 8815.6 -1358.93 1608.13 379.529 -809.293 893.866 
7838.5 3
12003600 8870.27 -1020.4 1598.07 626.936 -1071.78 1241.68 
12003500 9957.2 -1635.87 1617.27 868.148 -1023.43 1342.05 
12003300 9161.2 -2003.33 1684.6 698.182 -1301.82 1477.22 
7839 3
12003600 9093.4 -1524.73 1605.2 450.774 -1018.86 1114.12 
12003500 10315.8 -2127.73 1671.13 724.444 -993.67 1229.72 
12003300 9608.4 -2586.47 1699.87 903.434 -1178.05 1484.58 
7839.5 3
12003600 9573 -2031.6 1629.13 968.889 -1023.97 1409.7 
12003500 10678.7 -2506.13 1674.27 733.199 -764.444 1059.22 
12003300 9913.8 -2987.2 1681.07 616.97 -809.562 1017.86 
7840 3
12003600 10056.8 -2634.75 1638 944.946 -1178.03 1510.19 
12003500 11004.8 -2963.56 1677.56 636.873 -893.416 1097.18 
12003300 10333.5 -3545.94 1681.38 819.727 -1091.28 1364.86 
7840.5 3
12003600 10417.5 -3068.2 1607.53 705.781 -848.239 1103.47 
12003500 11319.7 -3437.47 1643.53 616.153 -927.405 1113.43 
12003300 10651.7 -4026.13 1634.33 622.635 -939.718 1127.27 
7841 3
12003600 10805.3 -3489.13 1578.4 783.569 -850.37 1156.33 
12003500 11714.7 -3838.67 1626.6 797.98 -810.505 1137.41 
12003300 11014.3 -4487.2 1655 732.525 -931.448 1184.98 
7841.5 3
12003600 11129.7 -3951.4 1549.53 655.219 -933.872 1140.8 
12003500 12037.9 -4340.6 1633.07 652.929 -1014.01 1206.04 
12003300 11379.8 -4949.2 1696.53 738.451 -933.333 1190.13 
7842 3
12003600 11513.9 -4469.13 1561.07 776.296 -1045.93 1302.53 
12003500 12381.1 -4786.87 1562.53 693.333 -901.549 1137.32 
12003300 11830.7 -5410.33 1686.07 910.842 -931.582 1302.87 
7842.5 3
12003600 11917.6 -4874.8 1573.2 815.488 -819.529 1156.14 
12003500 12824.1 -5319.47 1615.67 894.949 -1075.96 1399.51 
12003300 12207.5 -5968.33 1687.2 761.347 -1127.27 1360.29 
7843 3
12003600 12335.5 -5445.33 1580.47 844.175 -1152.59 1428.67 
12003500 13214.7 -5819.27 1657.07 789.226 -1009.7 1281.55 
12003300 12677.1 -6438.2 1702.73 948.687 -949.226 1342.03 
7843.5 3
12003600 12815.9 -5993.31 1673.19 938.42 -1070.27 1423.42 
12003500 13639.8 -6192.25 1677.62 830.233 -728.483 1104.52 
12003300 13073.8 -6962 1781.56 774.642 -1023.05 1283.24 
7844 3
12003600 13191.7 -6377.13 1658.27 735.413 -751.117 1051.19 
12003500 14023.8 -6587.8 1656.87 751.443 -774.07 1078.82 
12003300 13445.2 -7274.67 1760 726.908 -611.872 950.149 
7844.5 3
12003600 13545.5 -6763.4 1646.33 714.747 -780.337 1058.2 
12003500 14489.7 -6990.2 1684.73 941.279 -812.929 1243.73 
12003300 13839.9 -7660.6 1778.47 797.306 -779.663 1115.16 
7845 3
12003600 13964.5 -7113.4 1648.6 846.465 -707.071 1102.93 
12003500 14789.9 -7386.13 1664.2 606.465 -799.865 1003.78 
12003300 14310.5 -8145.47 1751.4 950.842 -979.529 1365.13 
7845.5 3
12003600 14371.3 -7530.4 1635.4 821.818 -842.424 1176.89 
12003500 15291.2 -7984.6 1673.73 1012.66 -1209.02 1577.09 
12003300 14727.5 -8677.07 1682.53 842.424 -1073.94 1364.93 
7846 3
12003600 14875.9 -7923.2 1605.87 1019.39 -793.535 1291.84 
12003500 15751.1 -8442.2 1731.6 929.158 -924.444 1310.7 
12003300 15178.5 -9179.6 1787.87 910.976 -1015.22 1364.02 
7846.5 3
12003600 15409.1 -8631.81 1640.56 1041.39 -1384.01 1732.04 
12003500 16274.9 -8946.25 1798.31 1022.93 -984.473 1419.71 
12003300 15570.7 -9587.62 1794.75 766.056 -796.924 1105.41 
7847 3
12003600 15867 -9123.53 1708.6 896.037 -962.272 1314.86 
12003500 16712.6 -9272 1771.87 856.605 -637.476 1067.78 
12003300 16004.1 -10027.3 1750.53 848.231 -860.356 1208.18 
7847.5 3
12003600 16268.3 -9611.73 1761.67 810.64 -986.263 1276.66 
12003500 17102.6 -9693.67 1796.8 787.879 -851.852 1160.35 
12003300 16404.2 -10409.4 1719.73 808.215 -771.987 1117.67 
7848 3
12003600 16628.2 -9885.73 1712.73 727.138 -553.535 913.855 
12003500 17528.9 -10087.9 1811.73 861.279 -796.364 1173.03 
12003300 16903.3 -10772.7 1727.73 1008.22 -733.872 1247.02 
7848.5 3
12003600 17029.8 -10284.9 1698.4 811.313 -806.465 1143.95 
12003500 17864.6 -10457.7 1790.13 678.114 -747.071 1008.94 
12003300 17562.1 -11151 1677.8 1331.04 -764.31 1534.88 
7849 3
12003600 17371.5 -10643.7 1674.47 690.236 -724.714 1000.82 
12003500 18305.1 -10869.8 1786.53 889.832 -832.593 1218.61 
12003300 18013.2 -11564.8 1672.8 911.246 -835.96 1236.61 
7849.5 3
12003600 17948.6 -11154.9 1664.13 1165.93 -1032.86 1557.62 
12003500 18455.9 -10998.7 1745.93 304.781 -260.337 400.833 
12003300 18602.3 -11977.9 1591.13 1190.17 -834.478 1453.57 
7850 2
12003600 18472.4 -11682.9 1673.38 1023.12 -1031.26 1452.68 
12003300 19189.8 -12502.8 1707.12 1147.3 -1025.16 1538.59 
7850.5 2
12003600 19090.2 -11961.2 1685.4 1208.93 -544.545 1325.91 
12003300 19651.3 -12809.1 1826.27 903.164 -599.446 1083.99 
7851 2
12003600 19562.5 -12294.3 1717.33 954.209 -672.862 1167.59 
12003300 19973.5 -13144.6 1807.67 650.909 -677.845 939.764 
7851.5 2
12003600 19983.5 -12653.5 1713.67 850.37 -725.791 1117.99 
12003300 20386.5 -13473.2 1768.53 834.343 -663.838 1066.21 
7852 2
12003600 20320 -13036.3 1643.27 678.495 -771.774 1027.61 
12003300 20860.3 -13830 1747.4 955.376 -719.355 1195.92 
7852.5 2
12003600 20872.5 -13324.1 1632.8 1116.09 -581.414 1258.45 
12003300 21276.3 -14019.9 1734.2 840.269 -383.569 923.676 
7853 2
12003600 21238.2 -13595.9 1596.27 738.855 -548.956 920.467 
12003300 21678.7 -14281.5 1668.47 813.064 -528.62 969.8 
7853.5 2
12003600 21753.1 -13737.2 1563 1005.59 -276.017 1042.78 
12003300 22241.6 -14628.1 1586.5 1099.28 -676.815 1290.92 
7854 2
12003600 22319.6 -14027.1 1566.33 1108.68 -567.278 1245.39 
12003300 22817.8 -14962.5 1622.13 1127.67 -654.542 1303.86 
7854.5 2
12003600 22844.7 -14308.7 1609.8 1060.74 -569.024 1203.73 
12003300 23371.1 -15203.3 1711.6 1117.85 -486.33 1219.05 
7855 2
12003600 23399.8 -14507.7 1542.67 1121.48 -401.886 1191.32 
12003300 23884.9 -15470.8 1692.53 1037.98 -540.471 1170.26 
7855.5 2
12003600 23980.1 -14834.7 1543.27 1172.39 -660.741 1345.76 
12003300 24414.2 -15722.8 1696.27 1069.23 -509.091 1184.24 
7856 2
12003600 24513.2 -15245.5 1562.4 1076.9 -829.899 1359.58 
12003300 24879.1 -15877.5 1722.27 939.125 -312.593 989.782 
7856.5 2
12003600 24940.6 -15453.5 1627.62 834.692 -406.185 928.277 
12003300 25327 -16095.1 1703.81 874.87 -424.862 972.576 
7857 2
12003600 25539.7 -15655.1 1601.53 1172.55 -394.455 1237.12 
12003300 25924.8 -16346.2 1654.87 1169.86 -491.463 1268.9 
7857.5 2
12003600 26061.1 -15894.1 1586.93 1053.33 -482.963 1158.78 
12003300 26521.4 -16592.9 1681.6 1205.25 -498.316 1304.21 
7858 2
12003600 26715.7 -16132.7 1663.33 1322.42 -481.886 1407.49 
12003300 27157.7 -16846.1 1744.4 1285.39 -511.65 1383.48 
7858.5 2
12003600 27361.1 -16297.4 1678.67 1301.21 -332.124 1342.93 
12003300 27703.5 -17005.8 1729.8 1100.54 -321.909 1146.65 
7859 2
12003600 27869.3 -16404.1 1689.33 1026.67 -215.623 1049.07 
12003300 28239.5 -17046.9 1727.13 1082.83 -82.963 1086 
7859.5 2
12003600 28404.4 -16519.3 1679.73 1080.94 -232.727 1105.71 
12003300 28838.7 -17188.1 1743.27 1210.37 -285.387 1243.56 
7860 2
12003600 28954.4 -16675.1 1644.25 1074.17 -304.281 1116.44 
12003300 29328.5 -17407.8 1709.38 956.706 -428.939 1048.46 
7860.5 2
12003600 29425.7 -16843.1 1640.4 922.423 -328.783 979.267 
12003300 29885.9 -17474.3 1670.6 1090.74 -130.3 1098.49 
7861 2
12003600 30025.1 -16952.9 1641 1210.91 -221.818 1231.06 
12003300 30511.1 -17560.8 1626.6 1263.03 -174.68 1275.05 
7861.5 2
12003600 30722.3 -17102.7 1576.53 1408.35 -302.492 1440.47 
12003300 31143.9 -17747 1495.27 1278.52 -376.162 1332.71 
7862 2
12003600 31561.1 -17292.8 1492.73 1694.55 -384.108 1737.53 
12003300 31747.1 -17969 1434.13 1218.59 -448.485 1298.5 
7862.5 1
12003300 32341.3 -18122.3 1504.2 1200.4 -309.764 1239.73 
7863 1
12003300 33142.3 -18409.4 1694.67 1618.18 -579.933 1718.96 
7863.5 1
12003300 33724.2 -18593.4 1709.06 1136.56 -359.326 1192 
7864 1
12003300 34290.2 -18749.2 1731.67 1107.53 -304.941 1148.75 
7864.5 1
12003300 34775.3 -18921.6 1750.73 978.091 -347.581 1038.01 
7865 1
12003300 35200.7 -19219.8 1730 859.394 -602.424 1049.51 
7865.5 1
12003300 35709.9 -19455.2 1718.2 1028.55 -475.556 1133.17 
7866 1
12003300 36258.8 -19652.5 1697.33 1108.96 -398.653 1178.43 
7866.5 1
12003300 36766.9 -19856.6 1733.31 992.456 -398.494 1069.47 
7867 1
12003300 37307.8 -20103 1738.53 1058.44 -482.265 1163.13 
7867.5 1
12003300 37896.9 -20270.1 1789.47 1187.63 -336.962 1234.51 
7868 1
12003300 38461.3 -20455.5 1830.87 1140.34 -374.411 1200.23 
7868.5 1
12003300 38873.7 -20683.2 1857.33 832.997 -460.067 951.601 
7869 1
12003300 39352.3 -20978.3 1851.07 967.003 -596.229 1136.04 
7869.5 1
12003300 39828 -21241 1815.07 960.943 -530.64 1097.72 
7870 1
12003300 40488.6 -21692.7 1726 1290.16 -882.202 1562.94 
7870.5 1
12003300 41006.3 -22011.7 1715.8 1013.25 -624.225 1190.1 
7871 1
12003300 41499.3 -22105.1 1742.2 995.96 -188.822 1013.7 
7871.5 1
12003300 42024.3 -22418.7 1712.6 1060.61 -633.535 1235.42 
7872 1
12003300 42603.5 -22644 1671.8 1170.1 -455.084 1255.48 
7872.5 1
12003300 43058.3 -22808.3 1686.07 918.788 -331.852 976.881 
7873 1
12003300 43666.8 -23102.4 1734.33 1229.23 -594.209 1365.31 
7873.5 1
12003300 44234.2 -23243 1694.38 1108.3 -274.609 1141.81 
7874 1
12003300 44751.8 -23522.8 1722.8 1012.82 -547.554 1151.35 
7874.5 1
12003300 45322.3 -23684.8 1769.6 1152.59 -327.273 1198.16 
7875 1
12003300 45736.2 -23722.6 1775.47 836.094 -76.3636 839.574 
7875.5 1
12003300 46228.5 -23961.1 1805.8 994.613 -481.886 1105.2 
7876 1
12003300 46641.9 -24293.5 1774.4 835.017 -671.515 1071.53 
7876.5 1
12003300 47215.5 -24287.9 1768.25 1120.38 10.9294 1120.43 
