# Supplementary material for: Intrinsic group behaviour II: On the dependence of triad spatial dynamics on social and personal features; and on the effect of social interaction on small group dynamics
Source: PLoS One. 2019 Dec 3;14(12):e0225704. doi: 10.1371/journal.pone.0225704 (PMC6890182; doi:10.1371/journal.pone.0225704)
Supplement: S4 Data Set — (ZIP) [file pone.0225704.s004.zip › set_3_nint/group_traj_triad_noint/traj_3_0508_1.dat]

3 10543501 10543502 10543401 0 1 0 0 3 0 1 40 40 40 1768.19 1844.46 1682.23 
3874.5 1
10543401 7915.1 2285.1 1340.6 0 0 0 
3875 1
10543401 7614.53 1729.67 1424.27 -726.006 -1341.63 1525.47 
3875.5 3
10543502 8203 1494 1629.5 0 0 0 
10543501 8561.33 697.583 1466.33 0 0 0 
10543401 7663.13 960.733 1592.33 98.1818 -1553.4 1556.5 
3876 3
10543502 8216.47 1082.2 1656.53 48.0952 -1470.71 1471.5 
10543501 8841 -25.4667 1581.2 628.464 -1624.83 1742.14 
10543401 7844.13 194.733 1666.67 365.657 -1547.47 1590.09 
3876.5 3
10543502 8415.33 282.333 1693.93 401.751 -1615.89 1665.09 
10543501 9081.67 -591.333 1604 486.195 -1143.16 1242.26 
10543401 8088.2 -511.933 1682.2 493.064 -1427.61 1510.36 
3877 3
10543502 8627.4 -391.067 1706 426.693 -1354.93 1420.53 
10543501 9314.87 -1189.07 1643.8 469.215 -1202.68 1290.97 
10543401 8338.4 -1187 1706.93 503.421 -1358.28 1448.57 
3877.5 3
10543502 8804.81 -1147.19 1722.19 346.509 -1476.8 1516.91 
10543501 9717.19 -1792.81 1626.88 785.783 -1179.19 1417.02 
10543401 8623.81 -1834.75 1761.75 557.446 -1265.14 1382.5 
3878 3
10543502 9261.53 -1666.53 1778.93 893.779 -1016.33 1353.43 
10543501 10177.3 -2288.53 1633.2 900.481 -970.099 1323.62 
10543401 9012.07 -2471.2 1787.67 759.793 -1245.5 1458.96 
3878.5 3
10543502 9722.73 -2207.6 1736.13 931.717 -1093.06 1436.27 
10543501 10504.5 -2776.27 1615 661.01 -985.32 1186.5 
10543401 9491.93 -3071.13 1761.2 969.428 -1211.99 1552 
3879 3
10543502 10113.7 -2795 1779.27 789.899 -1186.67 1425.52 
10543501 10897.1 -3194.53 1594.13 792.997 -844.983 1158.81 
10543401 9850.73 -3520.73 1713.47 724.848 -908.283 1162.06 
3879.5 3
10543502 10511.3 -3205.87 1718.6 803.232 -830.034 1155.05 
10543501 11357.5 -3679.93 1600.13 930.236 -980.606 1351.64 
10543401 10318.9 -4078.4 1707.67 945.724 -1126.6 1470.92 
3880 3
10543502 10928.3 -3694.53 1722.27 842.424 -987.205 1297.79 
10543501 11748.5 -4128.4 1611.67 789.899 -905.993 1201.98 
10543401 10692.3 -4592.6 1653.47 754.343 -1038.79 1283.79 
3880.5 3
10543502 11323.8 -4350.19 1717.12 772.42 -1280.57 1495.49 
10543501 12284.4 -4658.62 1601.12 1046.69 -1035.6 1472.42 
10543401 11188.8 -5047.31 1697.31 969.816 -888.11 1315.02 
3881 3
10543502 11793.5 -4847.73 1776.6 919.088 -973.671 1338.94 
10543501 12819.7 -5283.6 1581.6 1047.55 -1223.04 1610.34 
10543401 11623 -5558.93 1710 849.682 -1001.21 1313.16 
3881.5 3
10543502 12314.6 -5470.4 1759.2 1052.79 -1257.91 1640.34 
10543501 13259.2 -5743 1633.93 887.811 -928.081 1284.35 
10543401 12111 -6270.8 1690.67 985.859 -1438.11 1743.59 
3882 3
10543502 12876 -6038.6 1750.2 1134.14 -1147.88 1613.66 
10543501 13714.9 -6193.8 1673.33 920.673 -910.707 1295 
10543401 12639.6 -6750.93 1766.93 1067.88 -969.966 1442.64 
3882.5 3
10543502 13383.3 -6498.53 1778.2 1024.92 -929.158 1383.4 
10543501 14107.9 -6660.4 1672.4 793.805 -942.626 1232.34 
10543401 13165.3 -7161 1770.93 1061.95 -828.418 1346.86 
3883 3
10543502 13797 -6941.53 1753.73 835.69 -894.949 1224.46 
10543501 14591.2 -7052.87 1640.53 976.431 -792.862 1257.79 
10543401 13650.7 -7606.4 1776.67 980.606 -899.798 1330.87 
3883.5 3
10543502 14258 -7386.87 1826.13 931.313 -899.663 1294.89 
10543501 15176.2 -7661.13 1639.87 1181.82 -1228.82 1704.9 
10543401 14063 -7936.4 1740.07 832.997 -666.667 1066.92 
3884 3
10543502 14833.7 -7907.6 1849.27 1160.75 -1049.87 1565.11 
10543501 15703.7 -8232.93 1612.07 1063.58 -1152.82 1568.5 
10543401 14630.3 -8341.2 1744.47 1143.82 -816.129 1405.13 
3884.5 3
10543502 15299.8 -8287.88 1808.5 906.769 -739.835 1170.29 
10543501 16139.4 -8761.19 1593 847.673 -1027.73 1332.21 
10543401 15459.8 -8719.25 1755.31 1613.77 -735.506 1773.48 
3885 3
10543502 15709.9 -8876.27 1762.73 802.454 -1151.45 1403.49 
10543501 16664.4 -9203.07 1699 1027.32 -864.734 1342.82 
10543401 15718.1 -9558.73 1785.87 505.39 -1642.82 1718.81 
3885.5 3
10543502 16296.1 -9578.2 1858.13 1184.24 -1418.05 1847.51 
10543501 17042.6 -9626.27 1737.07 764.04 -854.949 1146.6 
10543401 16180.1 -10265.3 1849.4 933.333 -1427.47 1705.52 
3886 3
10543502 16786.9 -10022 1850.87 991.65 -896.566 1336.86 
10543501 17579.9 -10043.2 1775.2 1085.39 -842.29 1373.87 
10543401 16705.9 -10597.1 1798 1062.22 -670.168 1255.96 
3886.5 3
10543502 17270 -10430.4 1875.67 973.925 -823.387 1275.34 
10543501 18262.1 -10340.8 1676.13 1375.54 -600 1500.7 
10543401 17205.2 -11029.9 1751 1006.72 -872.715 1332.34 
3887 3
10543502 17702.1 -10838.9 1916.2 871.237 -823.656 1198.94 
10543501 19020.2 -10784.2 1678.07 1528.36 -893.952 1770.6 
10543401 17693.8 -11469.7 1771.47 985.081 -886.559 1325.28 
3887.5 3
10543502 18227.3 -11251.6 1885.47 1060.88 -833.67 1349.25 
10543501 19484.7 -11209.8 1740.6 938.451 -859.798 1272.77 
10543401 18543.7 -11840.1 1766.2 1716.9 -748.283 1872.88 
3888 3
10543502 18799.4 -11610.4 1858.86 1194.34 -749.12 1409.84 
10543501 19876.4 -11562.4 1769.43 817.586 -736.027 1100.08 
10543401 19260.4 -12053.1 1779.57 1496.22 -444.686 1560.91 
3888.5 3
10543502 19666.2 -11945.8 1900.33 1515.4 -586.372 1624.89 
10543501 20344.5 -12000.4 1702.92 818.432 -765.838 1120.87 
10543401 19830.7 -12636 1803.08 997.045 -1019.11 1425.72 
3889 3
10543502 20216.6 -12353.5 1906.5 1188.76 -880.49 1479.33 
10543501 20821.1 -12395.4 1689.31 1029.29 -853.042 1336.83 
10543401 20314.9 -12999.8 1774.94 1045.94 -785.637 1308.14 
3889.5 3
10543502 20595.5 -12689.2 1847 740.047 -655.664 988.719 
10543501 21200.3 -12888.3 1681.53 740.633 -962.679 1214.61 
10543401 20748.5 -13339.1 1779.87 846.737 -662.858 1075.33 
3890 3
10543502 20917.5 -13021.5 1863.53 642.848 -663.207 923.632 
10543501 21602.4 -13184.8 1689.53 802.661 -591.883 997.292 
10543401 21222.7 -13664.2 1764.87 946.64 -648.836 1147.66 
3890.5 3
10543502 21227.1 -13434.7 1889.33 624.194 -833.065 1040.97 
10543501 22150.3 -13540.1 1634.4 1104.57 -716.263 1316.48 
10543401 21597.3 -13998.5 1750.13 755.108 -674.059 1012.2 
3891 3
10543502 21806.3 -13792.2 1845.47 1170.1 -722.29 1375.08 
10543501 22753.9 -13940 1634.4 1219.39 -807.946 1462.77 
10543401 22170.5 -14309.7 1717.87 1158.11 -628.552 1317.69 
3891.5 3
10543502 22385.9 -14211.2 1787.87 1170.77 -846.465 1444.72 
10543501 23402.5 -14208.8 1558.13 1310.44 -543.03 1418.5 
10543401 22817.5 -14699.9 1662.2 1306.94 -788.283 1526.26 
3892 3
10543502 23026.3 -14390.7 1723.07 1293.87 -362.694 1343.75 
10543501 24136.1 -14394.8 1602.93 1482.02 -375.758 1528.91 
10543401 23503.4 -15064.4 1741.07 1385.72 -736.431 1569.26 
3892.5 3
10543502 23784.6 -14675.6 1762.53 1531.85 -575.488 1636.39 
10543501 24697.1 -14581.5 1610.6 1133.2 -377.104 1194.3 
10543401 24019.2 -15317.1 1754.73 1042.02 -510.572 1160.38 
3893 3
10543502 24372.9 -14880.6 1781.25 1148.97 -400.439 1216.76 
10543501 25182.4 -14805.7 1548.06 947.99 -437.931 1044.26 
10543401 24549.5 -15552.4 1769.19 1035.74 -459.456 1133.08 
3893.5 3
10543502 24894.3 -15191.8 1780.67 1020.34 -608.953 1188.24 
10543501 25738 -15056.9 1631.6 1087.21 -491.675 1193.21 
10543401 25129.3 -15787.2 1775.8 1134.7 -459.54 1224.23 
3894 3
10543502 25467.7 -15445.2 1738.53 1158.38 -511.919 1266.46 
10543501 26361.9 -15307.3 1581 1260.47 -505.859 1358.19 
10543401 25781.5 -16119.9 1758.67 1317.58 -672.054 1479.07 
3894.5 3
10543502 26059.3 -15742.4 1711.87 1192.88 -599.194 1334.91 
10543501 27049.7 -15635.3 1570.33 1386.56 -661.29 1536.18 
10543401 26412.3 -16359.5 1667.27 1271.77 -483.199 1360.47 
3895 2
10543502 26508.5 -16016.9 1678.73 905.511 -553.36 1061.21 
10543501 27681.3 -15958.2 1624.73 1273.52 -650.941 1430.24 
3895.5 2
10543502 27402.9 -16311 1795.87 1806.87 -594.209 1902.07 
10543501 28321.1 -16204.5 1695.47 1292.39 -497.508 1384.84 
3896 2
10543502 28108.9 -16634.8 1864.13 1426.4 -654.141 1569.24 
10543501 28886.9 -16434.8 1699.53 1143.16 -465.32 1234.24 
3896.5 2
10543502 28796.3 -17033.2 1864.44 1342.54 -778.223 1551.79 
10543501 29553.2 -16576.1 1693.25 1301.28 -276.025 1330.23 
3897 2
10543502 29379.6 -17056.7 1816 1141.46 -45.9556 1142.39 
10543501 30209.2 -16742.1 1737.2 1283.78 -324.87 1324.25 
3897.5 2
10543502 29915.2 -17252.5 1781.33 1082.02 -395.421 1152.01 
10543501 30916.7 -16902.7 1654.47 1429.36 -324.31 1465.69 
3898 2
10543502 30590.1 -17411.9 1711.13 1363.5 -322.155 1401.04 
10543501 31556.7 -17293.1 1570.8 1292.93 -788.822 1514.56 
3898.5 2
10543502 31310 -17621.1 1638.73 1454.28 -422.626 1514.44 
10543501 32245.7 -17560.3 1505.13 1391.92 -539.663 1492.87 
3899 2
10543502 32035.4 -17929.5 1686.47 1465.45 -622.896 1592.34 
10543501 32909.7 -17932.7 1601.53 1341.28 -752.323 1537.86 
3899.5 2
10543502 32759.6 -18174.3 1776.13 1463.03 -494.545 1544.36 
10543501 33649.4 -18038.2 1602.93 1494.41 -213.199 1509.54 
3900 2
10543502 33366.4 -18290.8 1762.31 1185.11 -227.629 1206.77 
10543501 34305.8 -18213.5 1624.44 1282.06 -342.383 1326.99 
3900.5 2
10543502 33977.9 -18527.3 1808.07 1196.79 -462.728 1283.13 
10543501 34968.3 -18420.1 1619.07 1296.39 -404.371 1357.99 
3901 2
10543502 34670.2 -18647.7 1787.6 1398.52 -243.232 1419.51 
10543501 35515.7 -18653.3 1642.07 1105.86 -471.111 1202.03 
3901.5 2
10543502 35167.8 -18870.9 1818.4 1005.25 -450.909 1101.75 
10543501 36106.1 -18807.7 1605.8 1192.86 -311.785 1232.94 
3902 2
10543502 35812.3 -19063.9 1758.73 1301.95 -390.034 1359.12 
10543501 36733.7 -18993.2 1603.2 1267.88 -374.815 1322.12 
3902.5 2
10543502 36445.5 -19325.5 1750.8 1279.33 -528.485 1384.19 
10543501 37291 -19170.3 1630.6 1125.79 -357.71 1181.25 
3903 2
10543502 37168.7 -19547.5 1795.69 1412.41 -433.529 1477.45 
10543501 37875.9 -19425.9 1659.19 1142.46 -499.357 1246.82 
3903.5 2
10543502 37632.3 -19619.6 1858.07 907.33 -141.096 918.236 
10543501 38585.6 -19612.1 1714.67 1388.77 -364.375 1435.78 
3904 2
10543502 38385.1 -19866.3 1874.2 1520.67 -498.316 1600.24 
10543501 39267 -19914.9 1725.73 1376.57 -611.582 1506.31 
3904.5 2
10543502 39050.5 -20224.7 1865.6 1344.24 -724.175 1526.9 
10543501 39846 -20223.9 1629.4 1169.7 -624.377 1325.91 
3905 2
10543502 39563.3 -20486.6 1796.8 1031.79 -526.895 1158.54 
10543501 40761.6 -20579.3 1635.93 1842.25 -714.956 1976.12 
3905.5 2
10543502 40191.8 -20695.5 1712.87 1269.76 -421.953 1338.04 
10543501 41446.2 -20856 1666.6 1383.03 -559.057 1491.75 
3906 2
10543502 40908.8 -20957 1733.47 1448.48 -528.35 1541.84 
10543501 41967.7 -21041.8 1688.4 1053.47 -375.354 1118.34 
3906.5 2
10543502 41604.2 -21216.6 1851.44 1358.18 -506.958 1449.71 
10543501 42695.8 -21250.1 1704.06 1422.16 -406.763 1479.19 
3907 2
10543502 42277.2 -21450.1 1869.4 1317.05 -456.955 1394.07 
10543501 43176 -21586.3 1700 939.702 -658.064 1147.21 
3907.5 2
10543502 42842.9 -21735.5 1933.6 1142.76 -576.7 1280.03 
10543501 43785.5 -21848.7 1763.13 1231.38 -529.966 1340.58 
3908 2
10543502 43441.3 -21957.5 1782.53 1208.89 -448.485 1289.4 
10543501 44396.4 -22139.8 1627.13 1234.07 -588.148 1367.06 
3908.5 2
10543502 44116.5 -22305.4 1793.53 1364.18 -702.761 1534.55 
10543501 45060 -22316.3 1630.67 1340.61 -356.633 1387.23 
3909 2
10543502 44748.1 -22613.5 1739.2 1275.82 -622.357 1419.53 
10543501 45658 -22432.7 1685.67 1208.08 -235.152 1230.75 
3909.5 2
10543502 45294 -22817.3 1797.27 1102.9 -411.717 1177.24 
10543501 46186.7 -22668.5 1693.07 1068.15 -476.364 1169.56 
3910 2
10543502 45894.7 -22895.2 1817.75 1173.22 -152.189 1183.05 
10543501 46641.1 -22927.1 1684.19 887.484 -504.94 1021.07 
3910.5 2
10543502 46334.6 -23015.3 1855.13 860.886 -234.989 892.381 
10543501 47021.5 -23158.2 1696.33 744.439 -452.324 871.083 
3911 2
10543502 46638.1 -23206.1 1808.53 613.199 -385.589 724.356 
10543501 47385.7 -23395.7 1697.73 735.623 -479.865 878.301 
3911.5 1
10543502 46844.1 -23271.9 1774.73 416.027 -132.795 436.707 
3912 1
10543502 46890.3 -23374.1 1755.13 93.468 -206.465 226.636 
