# Supplementary material for: Intrinsic group behaviour II: On the dependence of triad spatial dynamics on social and personal features; and on the effect of social interaction on small group dynamics
Source: PLoS One. 2019 Dec 3;14(12):e0225704. doi: 10.1371/journal.pone.0225704 (PMC6890182; doi:10.1371/journal.pone.0225704)
Supplement: S4 Data Set — (ZIP) [file pone.0225704.s004.zip › set_3_nint/group_traj_triad_noint/traj_3_0505_37.dat]

3 19143100 19143301 19143500 0 0 1 0 2 1 0 36.6667 10 50 1611.65 1717.66 1488.35 
33871 1
19143100 6720.14 4799.29 1866.14 0 0 0 
33871.5 1
19143100 6803.21 4322.29 1868 220.935 -1268.62 1287.71 
33872 1
19143100 7109.86 3639.07 1868 606.014 -1350.23 1479.99 
33872.5 1
19143100 7258.85 3111.62 1868 302.823 -1072.07 1114.01 
33873 1
19143100 7495.07 2638.4 1868 474.338 -950.232 1062.04 
33873.5 2
19143301 7044.5 3544.25 1711 0 0 0 
19143100 7651.13 2016.73 1832.13 304.224 -1211.83 1249.43 
33874 2
19143301 7195.64 3289.43 1711 333.649 -562.52 654.026 
19143100 7815.64 1415.36 1645.93 325.761 -1190.84 1234.6 
33874.5 2
19143301 7376.5 2797.5 1711 369.096 -1003.94 1069.64 
19143100 7905.79 756.929 1570.79 183.965 -1343.73 1356.27 
33875 3
19143500 8113.7 2424.5 1226.9 0 0 0 
19143301 7564.71 2371.93 1711 390.486 -882.928 965.423 
19143100 8031.21 294 1570.07 260.225 -960.433 995.062 
33875.5 3
19143500 8237.71 1938.43 1248.36 285.747 -1119.98 1155.86 
19143301 7854.57 1975.93 1674.36 576.257 -787.276 975.641 
19143100 8390.21 -277.571 1589.43 713.718 -1136.32 1341.87 
33876 3
19143500 8145.69 1171.77 1314.31 -181.146 -1509.17 1520 
19143301 7919.46 1219.23 1616.15 127.736 -1489.56 1495.03 
19143100 8674.85 -722 1625.69 560.299 -874.859 1038.9 
33876.5 3
19143500 7922.92 516.154 1577.23 -458.373 -1349 1424.75 
19143301 8223 657.846 1583.08 624.565 -1155.11 1313.15 
19143100 8823.92 -1145.92 1640.08 306.743 -872.27 924.633 
33877 3
19143500 7941.57 -90 1673.79 36.4226 -1183.89 1184.45 
19143301 8346.43 209.429 1501.21 241.071 -875.816 908.388 
19143100 9029.71 -1553.43 1640.64 401.936 -795.909 891.641 
33877.5 3
19143500 8097.77 -682.462 1684.69 305.074 -1157.15 1196.69 
19143301 8845.46 -344.077 1423.54 974.674 -1081.07 1455.57 
19143100 9369.15 -2082.15 1644.85 662.968 -1032.67 1227.16 
33878 3
19143500 8439 -1144.54 1704.85 689.355 -933.489 1160.44 
19143301 9099.85 -811.538 1446.54 513.908 -944.367 1075.14 
19143100 9689.77 -2686.31 1638.77 647.708 -1220.51 1381.73 
33878.5 3
19143500 8731.67 -1610.92 1704.83 583.001 -929.04 1096.82 
19143301 9337.58 -1258.42 1468.5 473.58 -890.196 1008.33 
19143100 9918.5 -3118.25 1638.42 455.639 -860.443 973.637 
33879 3
19143500 8931.15 -2146 1713.31 405.462 -1087.57 1160.69 
19143301 9657.62 -1873.77 1458.92 650.472 -1250.72 1409.75 
19143100 10195.6 -3430.85 1635.62 563.243 -635.358 849.071 
33879.5 3
19143500 9340.86 -2616.93 1696.64 812.903 -934.382 1238.5 
19143301 9948.86 -2381.79 1456.57 577.861 -1007.97 1161.86 
19143100 10484.2 -3819.36 1616.29 572.617 -770.855 960.264 
33880 3
19143500 9728.21 -3187.71 1716.07 797.031 -1174.46 1419.37 
19143301 10277.1 -2777.5 1473.86 675.485 -814.227 1057.94 
19143100 10873.2 -4336.14 1563.21 800.412 -1063.35 1330.93 
33880.5 3
19143500 10076.9 -3573.21 1696.43 691.752 -764.881 1031.29 
19143301 10642.1 -3143.71 1454.29 724.065 -726.616 1025.79 
19143100 11370 -4658.36 1546.21 985.686 -639.314 1174.86 
33881 3
19143500 10482.1 -3968.23 1650.08 812.064 -791.616 1134.07 
19143301 11013.9 -3537.23 1406.54 745.194 -788.61 1085 
19143100 11800 -4944.54 1543 861.723 -573.51 1035.12 
33881.5 3
19143500 10919.1 -4452.71 1640.43 855.175 -948.109 1276.81 
19143301 11361.4 -4027.29 1385.07 679.91 -959.012 1175.58 
19143100 12386.4 -5394 1573.93 1147.47 -879.572 1445.8 
33882 3
19143500 11354.1 -4846.77 1654.85 847.964 -768.138 1144.15 
19143301 11776.3 -4416.31 1364.69 808.87 -758.327 1108.75 
19143100 12978.2 -5897.38 1638.62 1153.75 -981.257 1514.6 
33882.5 3
19143500 11772.4 -5267.23 1649.46 845.066 -849.417 1198.18 
19143301 12206.9 -4937.62 1366.15 869.93 -1053.15 1365.98 
19143100 13388 -6163.92 1619.92 827.817 -538.462 987.533 
33883 3
19143500 12305.9 -5804.86 1675 1058.62 -1066.72 1502.85 
19143301 12744.4 -5392.71 1419.86 1066.48 -902.974 1397.4 
19143100 13787.9 -6441.5 1597.57 793.509 -550.748 965.909 
33883.5 3
19143500 12787.9 -6351.15 1722.54 1004.16 -1138.12 1517.77 
19143301 13164.4 -5831.69 1450.62 874.908 -914.538 1265.64 
19143100 14132 -6723.85 1571.08 716.815 -588.221 927.269 
33884 3
19143500 13193 -6710.5 1743.14 823.327 -730.378 1100.6 
19143301 13559 -6176.07 1496.21 802.064 -699.958 1064.54 
19143100 14528.3 -6976.29 1552.36 805.459 -513.089 954.999 
33884.5 3
19143500 13524.7 -6991.4 1712.53 659.377 -558.449 864.085 
19143301 13896.5 -6525.8 1448.93 671.04 -695.285 966.29 
19143100 14970.1 -7437.6 1550 878.425 -917.126 1269.94 
33885 3
19143500 13923.2 -7352.57 1681.86 778.413 -705.413 1050.49 
19143301 14298.9 -6821.71 1422.43 785.928 -577.958 975.56 
19143100 15443.8 -8084.5 1610.79 925.102 -1263.48 1565.95 
33885.5 3
19143500 14268.1 -7686.71 1663.57 696.681 -675.036 970.071 
19143301 14697.4 -7224.21 1398.14 805.051 -813.131 1144.24 
19143100 15857.8 -8413.5 1642.71 836.364 -664.646 1068.3 
33886 3
19143500 14775.1 -8285.93 1665.57 1034.84 -1222.89 1601.98 
19143301 15179.6 -7829.71 1489.79 983.965 -1235.71 1579.61 
19143100 16295.4 -8820.79 1673.29 893.003 -831.195 1219.98 
33886.5 3
19143500 15356.9 -8888.93 1765.86 1151.91 -1194.06 1659.12 
19143301 15537.4 -8256.71 1542.43 708.628 -845.545 1103.22 
19143100 16778.5 -9150.57 1689.57 956.719 -653.041 1158.35 
33887 3
19143500 15789.3 -9284.86 1804.36 831.593 -761.401 1127.51 
19143301 16009.9 -8657.21 1513.14 908.654 -770.192 1191.15 
19143100 17094.3 -9542.43 1696.86 607.28 -753.571 967.812 
33887.5 3
19143500 16164.4 -9617.92 1793.23 750.198 -666.132 1003.26 
19143301 16401.3 -9056.77 1527.69 782.758 -799.11 1118.61 
19143100 17505.9 -9835.46 1666.23 823.275 -586.066 1010.57 
33888 3
19143500 16666.3 -9974 1783.43 1024.29 -726.688 1255.88 
19143301 16834.2 -9444.07 1539.21 883.483 -790.413 1185.45 
19143100 17885.1 -10172.2 1632.86 773.918 -687.251 1035.02 
33888.5 3
19143500 17090.4 -10263 1769.15 831.566 -566.667 1006.29 
19143301 17290.8 -9773 1519.31 895.206 -644.958 1103.34 
19143100 18165.6 -10441.4 1584.92 549.946 -527.785 762.232 
33889 3
19143500 17519.2 -10551.1 1727.38 895.295 -601.413 1078.54 
19143301 17778.5 -10045.8 1450.31 1018.15 -569.456 1166.58 
19143100 18534.4 -10684.2 1575.92 769.873 -506.986 921.813 
33889.5 3
19143500 17903 -10946.9 1705.46 756.941 -780.762 1087.45 
19143301 18306.6 -10457.5 1411.77 1041.72 -812.168 1320.91 
19143100 19369.2 -11050.3 1605.08 1646.49 -722.045 1797.85 
33890 3
19143500 18263.5 -11342.1 1739.08 716.7 -785.607 1063.41 
19143301 18861.9 -10881.9 1418.17 1103.98 -843.694 1389.46 
19143100 19854 -11406.8 1607.75 963.909 -708.633 1196.36 
33890.5 3
19143500 19015.3 -11786.6 1721.79 1509.61 -892.69 1753.8 
19143301 19373.8 -11198.6 1458.36 1027.85 -635.996 1208.7 
19143100 20119.4 -11761.1 1599.14 532.846 -711.489 888.899 
33891 3
19143500 19621.8 -12189.7 1711.69 1175.36 -781.104 1411.23 
19143301 19663.2 -11529.5 1475.62 560.94 -641.121 851.875 
19143100 20464.5 -12133.7 1587.38 668.956 -722.133 984.367 
33891.5 3
19143500 19815.8 -12508 1681.08 401.816 -659.022 771.859 
19143301 19961.9 -11852.4 1452 618.411 -668.578 910.729 
19143100 20769.6 -12495.2 1591.31 631.629 -748.368 979.29 
33892 3
19143500 20202.9 -12894 1656.54 777.263 -775.1 1097.69 
19143301 20325.8 -12198.9 1444.69 730.615 -695.86 1008.97 
19143100 21092.4 -12800.5 1603.23 648.131 -613.068 892.147 
33892.5 3
19143500 20596.2 -13240.7 1675.54 774.076 -682.465 1031.97 
19143301 20720.8 -12527.3 1439.77 777.559 -646.426 1011.17 
19143100 21422.1 -13060.4 1611.62 649.001 -511.66 826.437 
33893 3
19143500 20938.1 -13555.7 1687.25 690.767 -636.312 939.176 
19143301 21067.8 -12872 1450 701.14 -696.348 988.179 
19143100 21739.2 -13365.6 1607.42 640.754 -616.563 889.222 
33893.5 3
19143500 21319.1 -13817.1 1696.64 768.121 -527.17 931.621 
19143301 21454.5 -13186.7 1444.21 779.57 -634.505 1005.15 
19143100 22013.9 -13604.9 1594.29 553.643 -482.551 734.422 
33894 3
19143500 21797.5 -14001.2 1682.85 945.435 -363.658 1012.96 
19143301 21825.5 -13470.8 1435.92 733.126 -561.373 923.371 
19143100 22614.5 -13805 1573.92 1187.12 -395.398 1251.23 
33894.5 3
19143500 22312.6 -14236 1650.21 1020.16 -465.042 1121.16 
19143301 22260.1 -13720.4 1411.43 860.755 -494.375 992.626 
19143100 23283.4 -13800.6 1523.5 1324.53 8.62801 1324.56 
33895 3
19143500 22788.8 -14612 1608.92 965.774 -762.677 1230.61 
19143301 22782.2 -13986.8 1364.69 1058.85 -540.245 1188.7 
19143100 23807.3 -13869.2 1489.77 1062.64 -139.124 1071.7 
33895.5 3
19143500 23289.6 -14877.6 1637 1019.96 -540.879 1154.5 
19143301 23357.2 -14191.8 1321.79 1171.2 -417.549 1243.41 
19143100 24277.5 -14148.7 1563.86 957.622 -569.213 1114.02 
33896 3
19143500 23795.2 -15123.6 1660.36 1003.26 -488.237 1115.75 
19143301 23930.4 -14421.9 1364.07 1137.33 -456.633 1225.57 
19143100 24705.1 -14362.2 1568.36 848.498 -423.611 948.364 
33896.5 3
19143500 24267.6 -15230.5 1678.62 952.422 -215.515 976.501 
19143301 24379.2 -14688.1 1409.31 904.843 -536.589 1051.98 
19143100 25114.7 -14539.5 1599.92 825.705 -357.508 899.778 
33897 3
19143500 24685.4 -15431.6 1701.14 844.067 -406.272 936.753 
19143301 24826.8 -14931 1439.64 904.151 -490.754 1028.75 
19143100 25529.2 -14713.3 1610.21 837.418 -351.005 908.005 
33897.5 3
19143500 25084.9 -15677.6 1713.07 771.245 -474.821 905.689 
19143301 25233.5 -15161.1 1456.8 785.098 -444.273 902.085 
19143100 25926.6 -14904.1 1635 767.154 -368.303 850.983 
33898 3
19143500 25538.2 -15860.5 1707.69 899.4 -362.973 969.881 
19143301 25719.4 -15285.8 1463.92 964.123 -247.446 995.371 
19143100 26314.2 -15033.9 1628.46 769.109 -257.652 811.118 
33898.5 3
19143500 26008.9 -16088.3 1756.31 952.818 -461.071 1058.51 
19143301 26197.9 -15495.8 1445.15 968.701 -424.945 1057.81 
19143100 26898.6 -15147.5 1582.23 1182.96 -229.991 1205.11 
33899 3
19143500 26727.3 -16327.2 1700.85 1416.93 -471.097 1493.19 
19143301 26889.1 -15675.4 1416.08 1363.22 -354.271 1408.5 
19143100 27518.9 -15334.2 1561.15 1223.49 -368.078 1277.65 
33899.5 3
19143500 27261.2 -16527 1742.46 1105.43 -413.76 1180.33 
19143301 27428.2 -15970.2 1449.62 1116.26 -610.448 1272.28 
19143100 28019.8 -15471.7 1598.15 1037.11 -284.759 1075.49 
33900 3
19143500 27831.2 -16629.9 1762.71 1146.85 -207.1 1165.4 
19143301 27910.3 -16110.3 1441.14 969.929 -281.801 1010.04 
19143100 28562.3 -15608.9 1624.07 1091.43 -276.129 1125.82 
33900.5 3
19143500 28327.2 -16781.7 1742.77 965.013 -295.26 1009.17 
19143301 28426.1 -16259.5 1482.69 1003.48 -290.375 1044.65 
19143100 29091.2 -15828.4 1694.85 1029.08 -426.957 1114.13 
33901 3
19143500 28836.8 -16870.7 1718.15 1019.08 -178 1034.51 
19143301 28918.3 -16366.8 1506 984.462 -214.462 1007.55 
19143100 29586.7 -15962.5 1676.38 990.923 -268.154 1026.56 
33901.5 3
19143500 29323.8 -16976 1699.69 956.929 -206.891 979.039 
19143301 29412.2 -16468.5 1483.92 970.228 -199.94 990.615 
19143100 30021.8 -16150.7 1643.69 854.768 -369.805 931.335 
33902 3
19143500 29761.8 -17146.2 1678.31 903.093 -350.991 968.902 
19143301 29826.9 -16561 1480.69 855.194 -190.642 876.186 
19143100 30519 -16315.3 1622.23 1025.22 -339.413 1079.94 
33902.5 3
19143500 30371.2 -17197.7 1647.36 1221.18 -103.173 1225.53 
19143301 30367.9 -16681.6 1453.5 1084.18 -241.769 1110.81 
19143100 31030.9 -16526.7 1588 1025.91 -423.661 1109.94 
33903 3
19143500 30881.1 -17395.9 1582.29 1003.8 -390.186 1076.96 
19143301 30879.2 -16857.4 1385.64 1006.47 -345.894 1064.25 
19143100 31652.1 -16683.8 1508.86 1222.72 -309.196 1261.21 
33903.5 3
19143500 31374.2 -17555.1 1537.36 970.613 -313.273 1019.92 
19143301 31444.4 -17051.4 1306.71 1112.49 -381.89 1176.21 
19143100 32306.3 -16780.9 1445.57 1287.82 -191.085 1301.92 
33904 3
19143500 32022.8 -17817.3 1500.73 1320.95 -534.138 1424.85 
19143301 31972.9 -17194.2 1221.6 1076.53 -290.922 1115.15 
19143100 32949.1 -16953.9 1462.6 1309.26 -352.362 1355.85 
33904.5 3
19143500 32656.1 -17939.3 1586.2 1279.46 -246.33 1302.96 
19143301 32608.2 -17332.5 1244.27 1283.37 -279.461 1313.44 
19143100 33561.7 -16999 1478.67 1237.44 -91.1785 1240.8 
33905 3
19143500 33215.6 -17909.8 1604.13 1118.93 58.9333 1120.48 
19143301 33297.7 -17418.5 1333.13 1378.93 -171.867 1389.6 
19143100 34124.5 -17092.1 1506.73 1125.73 -186.267 1141.04 
33905.5 3
19143500 33703.1 -17848.3 1625.07 959.711 121.129 967.325 
19143301 33763.1 -17349.5 1354 916.273 135.696 926.266 
19143100 34625.3 -17135.2 1547.47 985.696 -84.7769 989.335 
33906 3
19143500 34332.3 -17705.6 1632.79 1228.81 278.702 1260.02 
19143301 34223.4 -17190.4 1382.79 899.014 310.751 951.206 
19143100 35188.5 -17180.1 1569.86 1100.07 -87.779 1103.56 
33906.5 3
19143500 34765.2 -17619.8 1656.15 889.004 176.027 906.264 
19143301 34655.3 -17093 1392 886.815 200.059 909.101 
19143100 35719.8 -17252.4 1563 1090.9 -148.34 1100.94 
33907 3
19143500 35242.4 -17628.6 1654.29 956.308 -17.4855 956.468 
19143301 35110.5 -17138.2 1411.14 912.209 -90.6098 916.698 
19143100 36365.5 -17327.4 1564.36 1294.05 -150.246 1302.74 
33907.5 3
19143500 35749.9 -17661.6 1670 1042.08 -67.8521 1044.29 
19143301 35645.2 -17142.2 1414.08 1098.01 -8.08945 1098.04 
19143100 36881.5 -17469.5 1540.23 1059.47 -291.795 1098.92 
33908 3
19143500 36328.6 -17716.8 1654.5 1162.09 -110.784 1167.36 
19143301 36157.6 -17188.9 1391.5 1028.94 -93.7817 1033.2 
19143100 37449.4 -17527.2 1531.79 1140.35 -115.969 1146.23 
33908.5 3
19143500 36978.6 -17777.6 1639.87 1259.61 -117.857 1265.11 
19143301 36740.9 -17281 1392.47 1130.28 -178.571 1144.3 
19143100 38050.8 -17607.6 1528.8 1165.59 -155.786 1175.95 
33909 3
19143500 37602.1 -17871.8 1634.86 1222.49 -184.678 1236.36 
19143301 37405.5 -17329.5 1367 1303.2 -95.098 1306.67 
19143100 38693.6 -17776.6 1508.43 1260.48 -331.457 1303.33 
33909.5 3
19143500 38097.5 -17902.2 1622.5 996.838 -61.2245 998.717 
19143301 37907.2 -17358.6 1348.57 1009.49 -58.4938 1011.18 
19143100 39324.9 -17859.3 1500.64 1270.19 -166.283 1281.03 
33910 3
19143500 38634.4 -17958.6 1596.69 1089.02 -114.404 1095.01 
19143301 38500.8 -17394.6 1368.23 1203.97 -73.1115 1206.18 
19143100 39976.8 -17941.5 1487.85 1322.35 -166.841 1332.83 
33910.5 3
19143500 39326.2 -18001.4 1592.36 1383.66 -85.6264 1386.31 
19143301 39080.1 -17408.4 1367.79 1158.6 -27.6264 1158.93 
19143100 40506.8 -18051.4 1521.64 1059.88 -219.637 1082.4 
33911 3
19143500 39779.6 -18064.4 1602.85 894.282 -124.174 902.862 
19143301 39632 -17464.8 1352.46 1088.62 -111.126 1094.27 
19143100 41031.5 -18041.9 1538.62 1034.86 18.6076 1035.03 
33911.5 3
19143500 40274.6 -18120.3 1621.15 1016.43 -114.832 1022.89 
19143301 40140.1 -17570.2 1350.62 1043.28 -216.396 1065.49 
19143100 41449.5 -17875.9 1578.31 858.316 340.862 923.523 
33912 3
19143500 40802.6 -18096.3 1636.15 1039.37 47.2441 1040.44 
19143301 40644.6 -17580.2 1387.08 993.186 -19.8365 993.384 
19143100 41782.2 -17879.8 1623.62 655.058 -7.57117 655.101 
33912.5 3
19143500 41270.5 -18170.2 1658.85 924.749 -146.093 936.218 
19143301 41113.8 -17649.8 1412.38 927.334 -137.428 937.461 
19143100 42293.7 -17796.3 1647 1010.79 164.944 1024.16 
33913 3
19143500 41711.2 -18178.8 1695.77 882.997 -17.1111 883.163 
19143301 41563.8 -17672.3 1449.08 901.649 -45.1673 902.78 
19143100 42796.9 -17775.3 1626.69 1008.48 42.0842 1009.36 
33913.5 3
19143500 42184.3 -18261.4 1706 977.644 -170.759 992.444 
19143301 41972.2 -17668 1448 843.796 8.90019 843.843 
19143100 43279.2 -17859.9 1598.5 996.543 -174.812 1011.76 
33914 3
19143500 42698 -18299.2 1688.23 1035.62 -76.2381 1038.42 
19143301 42478.7 -17781.5 1473.46 1021.22 -228.908 1046.56 
19143100 43717.1 -17962.5 1575.69 882.716 -206.744 906.603 
33914.5 3
19143500 43094.7 -18433.6 1686.31 771.775 -261.449 814.857 
19143301 42973.3 -17902.4 1441.54 962.287 -235.109 990.592 
19143100 44250.5 -18087.1 1574.77 1037.71 -242.442 1065.66 
33915 2
19143500 43573.7 -18497.4 1687.58 977.499 -130.207 986.133 
19143301 43623.9 -17902.2 1397.17 1327.77 0.274725 1327.77 
33915.5 2
19143500 43965.8 -18557.7 1688 800.366 -123.012 809.764 
19143301 44151.3 -18018.9 1391.08 1076.31 -238.108 1102.33 
33916 1
19143500 44482.2 -18469.4 1681.54 1012.37 173.152 1027.07 
33916.5 1
19143500 45040.8 -18374.1 1642.08 1097.63 187.245 1113.48 
33917 1
19143500 45572.8 -18090.4 1585.46 1047.09 558.449 1186.71 
33917.5 1
19143500 46122 -17877.8 1571.92 1120.88 433.948 1201.95 
