# Supplementary material for: Intrinsic group behaviour II: On the dependence of triad spatial dynamics on social and personal features; and on the effect of social interaction on small group dynamics
Source: PLoS One. 2019 Dec 3;14(12):e0225704. doi: 10.1371/journal.pone.0225704 (PMC6890182; doi:10.1371/journal.pone.0225704)
Supplement: S4 Data Set — (ZIP) [file pone.0225704.s004.zip › set_3_nint/group_traj_triad_noint/traj_3_0505_36.dat]

3 19120502 19120902 19123101 0 0 1 0 2 1 0 36.6667 10 50 1598.04 1721.31 1441.22 
33725.5 1
19120502 42705.5 -24230.2 1567.7 0 0 0 
33726 1
19120502 42136.9 -24084.2 1594.58 -1325.37 340.21 1368.34 
33726.5 1
19120502 41383 -23879.7 1636.33 -1510.86 409.987 1565.49 
33727 1
19120502 40881 -23521.3 1657.08 -994.059 709.622 1221.36 
33727.5 1
19120502 40549.1 -23258.1 1706.92 -644.511 511.128 822.585 
33728 1
19120502 40103.2 -22985.2 1703.83 -908.168 555.656 1064.67 
33728.5 1
19120502 39428.2 -22824.4 1729.15 -1350.03 321.731 1387.83 
33729 1
19120502 38779.8 -22442.1 1743.38 -1283.78 757.045 1490.37 
33729.5 2
19120902 39544 -22669.2 1741.83 0 0 0 
19120502 38319.8 -22138.3 1733.46 -918.317 606.326 1100.43 
33730 2
19120902 39177.9 -22160.8 1825.62 -1005.71 1396.48 1720.93 
19120502 37824.9 -22070.2 1758.31 -991.676 136.427 1001.02 
33730.5 2
19120902 38737.4 -21747 1842.83 -898.993 844.584 1233.5 
19120502 37476.2 -21858.3 1743.75 -711.748 432.444 832.822 
33731 2
19120902 38238.1 -21486.4 1837 -1008.75 526.431 1137.86 
19120502 36996.4 -21732.2 1726.67 -969.192 254.714 1002.1 
33731.5 2
19120902 37775.5 -21343.4 1819.54 -928.959 287.213 972.346 
19120502 36548.5 -21435.2 1712.92 -899.354 596.579 1079.23 
33732 2
19120902 37336.6 -21170.3 1808.42 -877.756 346.103 943.527 
19120502 36110.8 -21261 1682.25 -875.41 348.308 942.158 
33732.5 2
19120902 36774.8 -20957.4 1777.54 -1163.02 440.888 1243.78 
19120502 35500 -21149.1 1632.85 -1264.67 231.725 1285.72 
33733 2
19120902 36333.2 -20790.5 1756.77 -865.913 327.149 925.652 
19120502 34789 -20947.8 1656.54 -1394.12 394.721 1448.92 
33733.5 2
19120902 35757.2 -20541.5 1734.69 -1111.97 480.695 1211.42 
19120502 34223.2 -20742.8 1646.92 -1092.37 395.604 1161.8 
33734 2
19120902 34997 -20337.8 1761.67 -1490.65 399.422 1543.23 
19120502 33693.3 -20498 1692.17 -1038.86 480.09 1144.43 
33734.5 2
19120902 34535.6 -20117.9 1757.42 -930.276 443.38 1030.53 
19120502 33198.4 -20267.9 1696 -997.816 463.878 1100.37 
33735 2
19120902 34024 -19901.5 1722.85 -1079.29 456.494 1171.86 
19120502 32867 -20281.8 1657.85 -699.191 -29.2248 699.802 
33735.5 2
19120902 33547.8 -19695.6 1691.57 -926.487 400.575 1009.38 
19120502 32322.6 -20034.3 1638.29 -1059.06 481.485 1163.37 
33736 2
19120902 33015.2 -19569.2 1667.77 -1052.48 249.826 1081.72 
19120502 31357 -19829.2 1545.77 -1908.39 405.399 1950.97 
33736.5 2
19120902 32580 -19431.4 1656.33 -899.237 284.774 943.252 
19120502 30719.4 -19619.8 1369.4 -1317.36 432.549 1386.55 
33737 2
19120902 31938.6 -19232 1617.47 -1240.62 385.687 1299.19 
19120502 30193 -19358.1 1232.87 -1018.18 506.254 1137.1 
33737.5 2
19120902 31059.4 -18909.9 1451.64 -1783.45 653.289 1899.34 
19120502 29673.9 -19067.9 1247.43 -1053.03 588.515 1206.32 
33738 2
19120902 30487.9 -18740.5 1437.47 -1163.8 345 1213.86 
19120502 29263.6 -18728.4 1236.33 -835.554 691.504 1084.59 
33738.5 2
19120902 30017.1 -18529.4 1458.27 -924.951 414.8 1013.7 
19120502 28753.9 -18437.1 1452.8 -1001.44 572.364 1153.47 
33739 2
19120902 29467.9 -18258.5 1536.36 -1109.5 547.273 1237.14 
19120502 28233.1 -18119.6 1480.07 -1052.11 641.405 1232.21 
33739.5 2
19120902 28870 -18142.2 1619.07 -1177.02 228.937 1199.08 
19120502 27797.3 -17812.7 1478.2 -857.752 604.012 1049.08 
33740 2
19120902 28298.5 -17940.4 1660.5 -1166.33 411.924 1236.93 
19120502 27103 -17886.4 1570.14 -1417.01 -150.253 1424.95 
33740.5 2
19120902 27826.7 -17725.8 1684.4 -951.142 432.575 1044.89 
19120502 26522.4 -17822.9 1614 -1170.56 128.005 1177.54 
33741 2
19120902 27372.9 -17595.7 1699.8 -891.552 255.665 927.486 
19120502 26013.3 -17602.7 1603.6 -1000.13 432.613 1089.69 
33741.5 2
19120902 26835.6 -17423.5 1720.13 -1070.39 343.028 1124.01 
19120502 25387.9 -17423.7 1600 -1245.82 356.441 1295.8 
33742 2
19120902 26379.5 -17232.3 1696.67 -917.773 384.708 995.142 
19120502 24885.1 -17324.3 1580.67 -1011.67 200 1031.25 
33742.5 2
19120902 25782.7 -16955.3 1677.53 -1200.67 557.344 1323.72 
19120502 24317.1 -17137.4 1602 -1142.86 376.123 1203.16 
33743 2
19120902 25179.5 -16735.9 1691.79 -1233.61 448.69 1312.67 
19120502 23880 -16910.8 1625.79 -893.933 463.424 1006.92 
33743.5 2
19120902 24665.7 -16454.2 1716.23 -1019.46 558.782 1162.56 
19120502 23687.2 -16678 1648 -382.631 461.876 599.78 
33744 2
19120902 24199.1 -16223 1720.23 -920.346 456.076 1027.15 
19120502 23541.6 -16629.7 1653.23 -287.058 95.2814 302.458 
33744.5 2
19120902 23752.5 -15953.7 1697.31 -874.003 527.021 1020.6 
19120502 23398.8 -16549.2 1651.85 -279.542 157.459 320.838 
33745 2
19120902 23405.8 -15804.7 1664.46 -685.011 294.466 745.621 
19120502 23066.9 -16376.8 1605.15 -655.822 340.833 739.101 
33745.5 2
19120902 22974 -15729.7 1726 -874.182 151.822 887.268 
19120502 22609.4 -16401.5 1595.15 -926.191 -49.9844 927.539 
33746 2
19120902 22558.8 -15546.4 1649.92 -817.383 360.842 893.489 
19120502 22139.7 -16017.5 1551.54 -924.591 755.754 1194.17 
33746.5 2
19120902 22203.2 -15421.5 1626.31 -718.415 252.37 761.453 
19120502 21587.6 -15717.8 1476.46 -1115.31 605.439 1269.04 
33747 2
19120902 21656.7 -15114 1584.71 -1092.88 614.923 1254 
19120502 21085.4 -15311.4 1492.64 -1004.52 812.835 1292.19 
33747.5 2
19120902 21150.8 -14832.4 1586.69 -1026.26 571.228 1174.52 
19120502 20529.5 -15021.9 1523.92 -1127.58 587.232 1271.33 
33748 2
19120902 20752.9 -14560.4 1663 -834.197 570.288 1010.5 
19120502 20100.8 -14803.6 1558.14 -898.691 457.76 1008.56 
33748.5 2
19120902 20259.7 -14340.6 1655.43 -953.855 425.117 1044.3 
19120502 19556 -14548.9 1578.57 -1053.74 492.539 1163.17 
33749 2
19120902 19757 -14123.5 1688.5 -989.595 427.306 1077.91 
19120502 19132.7 -14334.2 1537.75 -833.333 422.76 934.436 
33749.5 2
19120902 19366.6 -13868.6 1684.07 -774.518 505.811 925.053 
19120502 18620.6 -14005.7 1564.21 -1015.92 651.691 1206.98 
33750 2
19120902 18893.6 -13645.4 1658.64 -951.854 448.98 1052.43 
19120502 18065.2 -13819.3 1533.79 -1117.56 375.108 1178.83 
33750.5 2
19120902 18406.6 -13377.4 1638.43 -956.778 526.663 1092.15 
19120502 17549.9 -13584.2 1497.57 -1012.35 461.83 1112.72 
33751 2
19120902 17916.7 -13136.1 1597.21 -1003.81 494.292 1118.91 
19120502 16968.9 -13462.9 1477.14 -1190.57 248.536 1216.24 
33751.5 3
19123101 17548 -13682.6 1288.5 0 0 0 
19120902 17358.9 -12870.5 1566.27 -1115.7 531.352 1235.76 
19120502 16347.7 -13133.9 1407.13 -1242.52 657.99 1405.99 
33752 3
19123101 17016.9 -13322.4 1238.86 -1079.41 732.143 1304.29 
19120902 16835.6 -12558.9 1504.64 -1025.93 610.999 1194.09 
19120502 15843.3 -12826.4 1373.57 -988.982 602.951 1158.29 
33752.5 3
19123101 16526.9 -13122.2 1212.71 -997.963 407.768 1078.06 
19120902 16368.4 -12223.9 1547.86 -951.702 682.136 1170.92 
19120502 15510.3 -12458.8 1489.07 -678.208 748.763 1010.25 
33753 3
19123101 16181 -12768.4 1201.93 -700.26 716.31 1001.73 
19120902 15797.3 -11768.4 1667 -1156.02 922.209 1478.8 
19120502 15157.6 -12300.9 1573 -713.997 319.549 782.242 
33753.5 3
19123101 15881.3 -12473.4 1200.53 -588.867 579.484 826.175 
19120902 15587.5 -11436.2 1710.87 -412.087 652.568 771.791 
19120502 14763.1 -11806.8 1596.13 -775.058 970.783 1242.23 
33754 2
19120902 15309.2 -11082.1 1742.14 -545.724 694.23 883.045 
19120502 14636.6 -11006.5 1643.36 -248.03 1569.22 1588.7 
33754.5 2
19120902 15055.1 -10742.4 1761.36 -532.794 712.189 889.429 
19120502 14397.4 -10680.6 1661.64 -501.348 683.139 847.365 
33755 3
19123101 15857 -12445.4 1223.6 -55.0265 63.4921 84.0188 
19120902 14786.4 -10378.9 1799.43 -545.059 737.323 916.916 
19120502 14125.1 -10283.1 1679.5 -552.304 806.433 977.432 
33755.5 3
19123101 14479.1 -10796.1 1524.64 -893.552 1069.56 1393.7 
19120902 14530.9 -9954.86 1801.57 -507.81 843.084 984.207 
19120502 13791.2 -9761.5 1653.64 -663.874 1036.92 1231.23 
33756 3
19123101 14189.6 -10412.5 1517.86 -587.221 778.18 974.881 
19120902 14168.8 -9493.43 1726.07 -734.57 935.961 1189.8 
19120502 13425.9 -9193.93 1618.36 -741.09 1151.26 1369.17 
33756.5 3
19123101 13918.2 -9855.2 1488.53 -536.448 1101.38 1225.08 
19120902 13802.3 -8842.4 1630.53 -724.346 1286.62 1476.5 
19120502 13146.6 -8716.53 1593.13 -551.892 943.469 1093.03 
33757 3
19123101 13488.6 -9307.14 1399.86 -860.979 1098.31 1395.55 
19120902 13416.6 -8405.14 1623.57 -772.793 876.267 1168.35 
19120502 12792.4 -8320.07 1622.71 -709.906 794.513 1065.47 
33757.5 3
19123101 13118.2 -8839.27 1414.07 -726.218 917.404 1170.05 
19120902 13079.4 -8021.6 1647.6 -661.261 752.045 1001.42 
19120502 12469.3 -7970.6 1640.4 -633.511 685.238 933.213 
33758 3
19123101 12734.9 -8496.08 1455.08 -747.129 668.986 1002.87 
19120902 12829.2 -7576.77 1696.62 -487.809 867.117 994.912 
19120502 12185.4 -7662.69 1610.31 -553.376 600.21 816.381 
33758.5 2
19123101 12421.1 -8049.29 1481.93 -628.961 895.373 1094.21 
19120902 12501.1 -7186.71 1732.29 -657.48 781.673 1021.42 
33759 2
19123101 12102.3 -7700 1469.86 -631.259 691.655 936.416 
19120902 12040 -6834.71 1725.5 -913.013 697.03 1148.67 
33759.5 2
19123101 11684.1 -7288.77 1436.31 -834.748 820.82 1170.7 
19120902 11524.7 -6406.62 1684.92 -1028.56 854.489 1337.19 
33760 2
19123101 11172 -6933.21 1416.36 -1049.34 728.596 1277.48 
19120902 10968.6 -5997.93 1615.93 -1139.45 837.473 1414.11 
33760.5 2
19123101 10650.5 -6564.54 1366.38 -1053.46 744.8 1290.15 
19120902 10502.8 -5684.31 1613.23 -941.159 633.578 1134.55 
33761 2
19123101 10291.9 -6190.86 1355.43 -724.609 754.912 1046.4 
19120902 10100.1 -5395.29 1611.79 -813.531 583.883 1001.37 
33761.5 2
19123101 10019.5 -5755 1357.27 -538.321 861.378 1015.76 
19120902 9671.2 -5040.4 1628.87 -847.572 701.355 1100.13 
33762 2
19123101 9611.71 -5453.29 1386.79 -799.514 591.597 994.59 
19120902 9281.43 -4674.5 1639.57 -764.258 717.451 1048.25 
33762.5 2
19123101 9214.29 -5115.79 1399.71 -807.782 685.976 1059.75 
19120902 8897.43 -4287.64 1685.86 -780.488 786.295 1107.89 
33763 2
19123101 8874.4 -4788.2 1406.87 -695.063 669.909 965.345 
19120902 8535.67 -3976.87 1678.8 -739.799 635.534 975.298 
33763.5 2
19123101 8438.33 -4383.53 1381.73 -863.498 801.32 1178.03 
19120902 8107 -3594.07 1702.13 -848.845 758.02 1138.04 
33764 2
19123101 7924.73 -3950.87 1406.2 -1023.11 861.886 1337.76 
19120902 7683.87 -3218 1699 -842.895 749.137 1127.69 
33764.5 2
19123101 7518.07 -3550.13 1429.07 -821.549 809.562 1153.4 
19120902 7356.2 -2789.2 1685.6 -661.953 866.263 1090.23 
33765 2
19123101 7210.2 -3175.33 1458.53 -620.699 755.645 977.889 
19120902 6952.73 -2401.6 1687.47 -813.441 781.452 1127.99 
33765.5 2
19123101 6770.25 -2759.44 1445.44 -859.277 812.297 1182.45 
19120902 6567.62 -1934.38 1678 -752.165 912.549 1182.58 
33766 2
19123101 6328.4 -2357.47 1417.67 -859.63 782.044 1162.14 
19120902 6147.2 -1521.73 1679.27 -817.947 802.805 1146.09 
33766.5 2
19123101 5835 -2022.93 1451.29 -1017.32 689.769 1229.11 
19120902 5778.43 -1067.71 1670.14 -760.353 936.122 1206.01 
33767 2
19123101 5505.07 -1602.07 1454.67 -676.093 862.422 1095.84 
19120902 5420.87 -684.533 1688.93 -732.709 785.207 1073.97 
33767.5 2
19123101 5160.29 -1127.5 1471.64 -688.186 947.239 1170.84 
19120902 5060.29 -284.714 1700.07 -719.722 798.042 1074.65 
33768 2
19123101 4985.8 -722 1509.93 -344.833 801.383 872.425 
19120902 4710.93 86.7333 1722.6 -690.42 734.086 1007.75 
33768.5 2
19123101 4681.07 -314.667 1528.2 -599.869 801.837 1001.39 
19120902 4278.8 354.467 1712.67 -850.656 527.034 1000.69 
33769 2
19123101 4370.27 27.2667 1463.07 -608.219 669.145 904.26 
19120902 3761.53 597 1719.4 -1012.26 474.625 1118.01 
33769.5 2
19123101 3965 312.333 1439.8 -817.07 574.731 998.959 
19120902 3215.2 835.267 1719.73 -1101.48 480.376 1201.67 
33770 2
19123101 3483.6 575.2 1437.13 -970.565 529.973 1105.83 
19120902 2741.13 1218.47 1697.13 -955.78 772.581 1228.98 
33770.5 2
19123101 2994.67 814.867 1443.8 -983.769 482.227 1095.6 
19120902 2315.33 1556.93 1678.8 -856.74 681.019 1094.44 
33771 2
19123101 2477.57 1095.79 1462 -1044.64 567.513 1188.84 
19120902 1816.07 1933.93 1668.29 -1008.61 761.607 1263.86 
33771.5 2
19123101 1965.14 1441.14 1363 -1020.77 687.962 1230.96 
19120902 1364.71 2252.07 1704.14 -899.118 633.751 1100.02 
33772 2
19123101 1430.93 1684.79 1379.57 -1106.03 504.437 1215.63 
19120902 955.571 2495.29 1758.07 -847.087 503.549 985.453 
33772.5 2
19123101 1029.33 1944.8 1404.4 -795.238 514.88 947.367 
19120902 562.933 2735.73 1751.33 -777.501 476.134 911.708 
33773 2
19123101 445.533 2054.2 1434.2 -1149.21 215.354 1169.22 
19120902 9.33333 2628.2 1700.47 -1089.76 -211.68 1110.13 
33773.5 2
19123101 -53.5333 2311 1452.73 -992.18 510.537 1115.83 
19120902 -499.533 2823.4 1728.27 -1011.66 388.072 1083.54 
33774 2
19123101 -509.333 2474.33 1494.2 -911.6 326.667 968.362 
19120902 -1002.53 3065.13 1731.4 -1006 483.467 1116.14 
33774.5 2
19123101 -1019.8 2685.53 1474.2 -1025.03 424.096 1109.3 
19120902 -1525.33 3506.67 1689.2 -1049.8 886.613 1374.1 
33775 2
19123101 -1610.87 2944.07 1450.4 -1165.81 509.928 1272.46 
19120902 -2024.73 3761.73 1682.27 -985.01 503.09 1106.05 
33775.5 2
19123101 -2075.79 3197.36 1442.07 -913.397 497.624 1040.16 
19120902 -2498.29 4028.21 1689.14 -930.358 523.538 1067.55 
33776 2
19123101 -2491.14 3413.79 1482.14 -834.05 434.596 940.486 
19120902 -2991.86 4302.57 1679.21 -991.107 550.918 1133.93 
33776.5 2
19123101 -2910.46 3613.77 1499 -864.575 412.337 957.868 
19120902 -3374.08 4616.92 1751.08 -788.082 648.148 1020.38 
33777 2
19123101 -3391.79 3779.36 1664.79 -976.317 335.878 1032.48 
19120902 -3935.14 4759 1854.29 -1138.06 288.188 1173.99 
33777.5 2
19123101 -4051.29 4079.14 1605 -1270.71 577.622 1395.84 
19120902 -4619.86 5064.86 1788.79 -1319.3 589.32 1444.94 
33778 2
19123101 -4661.33 4390.25 1572.75 -1227.46 625.97 1377.86 
19120902 -5232.58 5424.58 1601.17 -1232.85 723.795 1429.61 
33778.5 2
19123101 -5031.46 4617.15 1288.54 -763.151 467.843 895.14 
19120902 -5662 5602.46 1255.85 -885.395 366.759 958.351 
33779 2
19123101 -5486.23 4879.08 1218.62 -874.556 503.698 1009.24 
19120902 -6184.92 5927.69 1432 -1005.62 625.444 1184.25 
33779.5 2
19123101 -6068.69 5180.54 1296.69 -1171.95 606.562 1319.62 
19120902 -6683.85 6179.77 1336.77 -1003.87 507.197 1124.72 
33780 2
19123101 -6454.31 5391.69 1219.62 -759.085 415.657 865.437 
19120902 -7084.77 6478.23 1409.08 -789.219 587.523 983.895 
33780.5 2
19123101 -6743.08 5673.92 1186.92 -589.325 575.981 824.05 
19120902 -7762.15 7053 1443.23 -1382.42 1173 1813.01 
33781 2
19123101 -7135.15 6026.15 1179.08 -779.477 700.26 1047.83 
19120902 -8148.54 7418.23 1521.54 -768.16 726.105 1057.02 
33781.5 2
19123101 -7697 6401.92 1116.15 -1125.94 753.045 1354.56 
19120902 -8642.38 7650.85 1466.23 -989.672 466.163 1093.96 
33782 2
19123101 -8091.36 6848.21 1272.21 -808.109 914.531 1220.41 
19120902 -9070.21 8046.43 1489.36 -876.7 810.62 1194.03 
33782.5 2
19123101 -8564.07 7101.71 1259.14 -949.225 509.036 1077.1 
19120902 -9536.57 8427.14 1448.43 -936.46 764.487 1208.88 
33783 2
19123101 -8984.79 7392.93 1234.43 -844.808 584.768 1027.45 
19120902 -10017.6 8721.29 1496.21 -965.863 590.648 1132.15 
33783.5 2
19123101 -9390 7697.47 1249.47 -788.355 592.487 986.176 
19120902 -10410.9 8998.2 1495.87 -765.296 538.744 935.907 
33784 2
19123101 -9771.8 8016.47 1258.07 -760.558 635.458 991.088 
19120902 -10880.2 9291.33 1446.8 -934.794 583.931 1102.19 
33784.5 2
19123101 -10140.7 8319.86 1258.07 -752.886 619.164 974.783 
19120902 -11359.6 9711.14 1458.07 -978.309 856.754 1300.43 
33785 2
19123101 -10548.6 8674.33 1203.27 -809.297 703.326 1072.21 
19120902 -11732.3 10107.3 1402.47 -739.475 785.96 1079.15 
33785.5 2
19123101 -10991.9 9009.57 1206.14 -857.364 648.43 1074.96 
19120902 -12039 10516.3 1328.29 -593.295 791.139 988.888 
33786 2
19123101 -11369 9308.5 1226.71 -764.996 606.346 976.153 
19120902 -12251.3 10911 1442.14 -430.6 800.637 909.086 
33786.5 2
19123101 -11699.4 9716.29 1190.93 -685.536 846.028 1088.91 
19120902 -12451.4 11468.2 1280.5 -415.086 1156.05 1228.31 
33787 2
19123101 -12097.4 10023 1127 -803.983 619.625 1015.05 
19120902 -12491.6 12123.2 1500.47 -81.2987 1323.2 1325.7 
33787.5 2
19123101 -12390.9 10459.7 1139 -560.178 833.461 1004.22 
19120902 -12443.9 12640.8 1401.73 91.0941 987.786 991.978 
33788 2
19123101 -12567.9 11065.6 1202.93 -354.557 1214.1 1264.82 
19120902 -12281.7 13145.1 1388.93 324.955 1010.71 1061.66 
33788.5 2
19123101 -12675.1 11553.9 1080.62 -220.617 1004.84 1028.77 
19120902 -12198.4 13532.7 1290.38 171.46 797.427 815.652 
33789 2
19123101 -12787.5 12095.1 1213.29 -229.435 1104.53 1128.11 
19120902 -11983.5 13956.6 1532.36 438.54 865.059 969.869 
33789.5 2
19123101 -12745.8 12717.1 1217.93 80.6853 1202.96 1205.66 
19120902 -11826.9 14262.6 1484.21 302.984 591.876 664.919 
33790 2
19123101 -12654.5 13212.8 1188 179.067 972.107 988.462 
19120902 -11682.1 14684.8 1740.46 283.883 827.839 875.161 
33790.5 2
19123101 -12542.9 13632.2 1114.92 225.33 847.242 876.694 
19120902 -11601.5 15079.6 1815.15 162.704 797.669 814.094 
33791 2
19123101 -12481.4 14041.5 1233.31 120.664 802.564 811.584 
19120902 -11516.5 15428.1 1733.23 166.817 683.258 703.327 
33791.5 2
19123101 -12401.9 14479.8 1341.5 161.52 890.843 905.368 
19120902 -11389.7 15847.2 1719.58 257.713 851.808 889.94 
33792 2
19123101 -12316.8 14832.8 1332.15 176.495 732.392 753.358 
19120902 -11355.7 16399.2 1719.38 70.4862 1145.2 1147.37 
33792.5 2
19123101 -12339.2 15200.6 1427.08 -44.3748 731.088 732.433 
19120902 -11282.7 17012.3 1711.25 145.18 1219.04 1227.66 
33793 2
19123101 -12276.1 15621 1577.33 127.441 849.327 858.835 
19120902 -11373 17536.3 1664.17 -182.492 1058.59 1074.2 
33793.5 2
19123101 -12115.2 16103.4 1665.31 319.939 959.015 1010.98 
19120902 -11383.5 18223.2 1640 -20.7983 1365.45 1365.61 
33794 2
19123101 -12040.4 16677 1587.69 145.749 1118.16 1127.62 
19120902 -11368.6 18765 1714.08 28.9399 1056.23 1056.63 
33794.5 2
19123101 -11916.5 17242.5 1519.54 244.907 1117.51 1144.03 
19120902 -11455.5 19314.2 1762.38 -171.785 1085.28 1098.8 
33795 2
19123101 -11867.2 17729.8 1532.46 99.8131 986.453 991.49 
19120902 -11571.5 19919.5 1679 -234.662 1225.47 1247.74 
33795.5 2
19123101 -11838.7 18339.7 1471.31 56.4713 1210.16 1211.48 
19120902 -11584.7 20437.5 1717.08 -26.2515 1027.78 1028.11 
33796 2
19123101 -11933.5 18894 1466 -186.922 1093.31 1109.17 
19120902 -11778.4 20987.2 1825.77 -382.036 1084.21 1149.54 
33796.5 2
19123101 -11916.8 19424.2 1400.85 33.5861 1066.71 1067.24 
19120902 -11965.8 21512.4 1668.46 -377.031 1056.65 1121.9 
33797 2
19123101 -12037.5 19976.1 1538.23 -244.316 1117.25 1143.65 
19120902 -12043.7 22057.7 1580.38 -157.739 1103.86 1115.08 
33797.5 2
19123101 -12080.4 20585.5 1657.77 -87.0651 1236.23 1239.29 
19120902 -12074.8 22610.8 1468.23 -63.0364 1121.86 1123.63 
33798 1
19123101 -12276.9 21126.3 1466.17 -394.643 1085.93 1155.42 
33798.5 1
19123101 -12369.7 21657.5 1404 -188.568 1079.69 1096.03 
