# Supplementary material for: Intrinsic group behaviour II: On the dependence of triad spatial dynamics on social and personal features; and on the effect of social interaction on small group dynamics
Source: PLoS One. 2019 Dec 3;14(12):e0225704. doi: 10.1371/journal.pone.0225704 (PMC6890182; doi:10.1371/journal.pone.0225704)
Supplement: S4 Data Set — (ZIP) [file pone.0225704.s004.zip › set_3_nint/group_traj_triad_noint/traj_3_0505_35.dat]

3 15594000 15594501 15593100 0 0 1 0 1 1 0 30 10 40 1692.93 1730.76 1669.97 
22171 1
15593100 42318.8 -23114.4 1733.6 0 0 0 
22171.5 1
15593100 41887.6 -22948.9 1668 -989.056 379.685 1059.43 
22172 1
15593100 41380.3 -22852.8 1659.67 -1033.07 195.568 1051.42 
22172.5 1
15593100 40880.9 -22809.7 1691.14 -992.994 85.7238 996.688 
22173 1
15593100 40434.3 -22522.1 1689.29 -870.51 560.568 1035.39 
22173.5 1
15593100 39873.9 -22245 1764.14 -1086.1 537.099 1211.65 
22174 1
15593100 39430.8 -21885.5 1818.33 -936.625 760.042 1206.21 
22174.5 1
15593100 38975.5 -21633.1 1836.88 -919.865 509.848 1051.71 
22175 1
15593100 38563.9 -21524.1 1904.14 -803.99 212.856 831.689 
22175.5 1
15593100 38022.1 -21386.6 1886.14 -1087.78 276.248 1122.31 
22176 1
15593100 37508.3 -21427.7 1865.43 -1038.1 -83.1169 1041.42 
22176.5 1
15593100 37139.6 -21183.3 1828.57 -733.03 485.941 879.473 
22177 1
15593100 36650.4 -21009.4 1741.71 -974.388 346.329 1034.11 
22177.5 1
15593100 36207 -20814.9 1712.43 -861.026 377.809 940.269 
22178 1
15593100 35586.3 -20550 1706.29 -1205.27 514.286 1310.41 
22178.5 1
15593100 34940.9 -20360.1 1698.71 -1298.65 382.006 1353.67 
22179 1
15593100 34487.2 -20221 1736.67 -909.199 278.843 950.998 
22179.5 1
15593100 33985.6 -20157.1 1761.86 -1021.58 130.055 1029.82 
22180 2
15594000 32120.8 -19559 1077.5 0 0 0 
15593100 33486.8 -20074.2 1737.67 -1019.91 169.685 1033.93 
22180.5 2
15594000 31582.7 -19735.1 1222.71 -1084.92 -355.127 1141.56 
15593100 33071.1 -19961.9 1733.29 -838.086 226.43 868.135 
22181 2
15594000 31141.2 -19527.5 1253.33 -901.118 423.761 995.784 
15593100 32774 -19849.8 1708.83 -606.414 228.62 648.078 
22181.5 2
15594000 30732.3 -19405.3 1216.43 -839.591 250.953 876.294 
15593100 32478 -19730.4 1700.57 -607.803 245.184 655.393 
22182 2
15594000 30390.4 -19213 1222.43 -652.399 366.957 748.52 
15593100 32071.9 -19643.6 1673.14 -775.082 165.758 792.608 
22182.5 2
15594000 29955.7 -18984.3 1268.43 -831.194 437.312 939.215 
15593100 31397 -19501.1 1604.86 -1290.36 272.33 1318.78 
22183 2
15594000 29499.5 -18739.2 1368.33 -958.433 514.956 1088.01 
15593100 30913.5 -19321.8 1524.33 -1015.76 376.701 1083.36 
22183.5 2
15594000 29169.3 -18462.9 1384.71 -671.167 561.605 875.137 
15593100 30650.4 -19340.9 1449.43 -534.698 -38.6663 536.094 
22184 2
15594000 28641.5 -18327.3 1460 -1070.56 274.896 1105.29 
15593100 30242 -19229.7 1381.33 -828.456 225.538 858.607 
22184.5 2
15594000 28051.4 -18217.6 1574.29 -1180.14 219.524 1200.39 
15593100 29891.1 -19081.9 1364.43 -701.714 295.619 761.442 
22185 2
15594000 27784.2 -17980.8 1587 -532.394 471.59 711.225 
15593100 29530.5 -18991.7 1374.67 -718.412 179.662 740.537 
22185.5 3
15594501 28484.2 -18555.5 1355.25 0 0 0 
15594000 27357.1 -17835.4 1604.86 -871.477 296.744 920.614 
15593100 28982 -18682.4 1395.14 -1119.39 631.098 1285.03 
22186 3
15594501 28014.7 -18512.4 1458.14 -1117.94 102.551 1122.64 
15594000 26633.9 -17825.3 1646.57 -1359.56 19.0655 1359.69 
15593100 28469.1 -18552.1 1552.57 -964.017 244.898 994.638 
22186.5 3
15594501 27362.7 -18309 1592.33 -1298.9 405.236 1360.65 
15594000 26270 -17660.7 1612.33 -724.815 327.926 795.545 
15593100 28165.8 -18428 1582.83 -604.202 247.297 652.852 
22187 3
15594501 27068.3 -18137.6 1620 -592.316 344.927 685.429 
15594000 25855.7 -17483 1562.57 -833.573 357.478 906.992 
15593100 27748.7 -18361.1 1634.29 -839.274 134.521 849.986 
22187.5 3
15594501 26639.3 -17902.2 1632.5 -861.35 472.7 982.532 
15594000 25339.7 -17178.2 1530.67 -1036.24 612.115 1203.53 
15593100 27153.8 -18466.3 1708.67 -1194.54 -211.226 1213.07 
22188 3
15594501 26110.3 -17721.1 1556.71 -1093.07 374.016 1155.29 
15594000 24953.9 -16929.1 1615.14 -797.127 514.512 948.754 
15593100 26659.4 -18295.4 1691.71 -1021.5 353.109 1080.81 
22188.5 3
15594501 25674.7 -17503.3 1495.83 -871.238 435.619 974.074 
15594000 24525.7 -16680.3 1586 -856.381 497.619 990.461 
15593100 26290.5 -18103.8 1687.5 -737.857 383.19 831.425 
22189 3
15594501 25234.7 -17240.3 1480.5 -914.761 546.778 1065.72 
15594000 24325.2 -16619.2 1589.17 -416.84 127.166 435.806 
15593100 26014.8 -17952.8 1676.5 -573.112 313.929 653.459 
22189.5 3
15594501 24742.2 -16932.7 1557.33 -994.949 621.549 1173.14 
15594000 24152.7 -16565.2 1616.83 -348.485 109.091 365.161 
15593100 25761.2 -17669.3 1640.67 -512.458 572.727 768.524 
22190 3
15594501 24513.2 -16737 1612.33 -452.569 386.693 595.273 
15594000 24110.7 -16324.7 1627.33 -83.004 475.296 482.49 
15593100 25349.2 -17326.3 1658 -814.229 677.866 1059.47 
22190.5 3
15594501 24409.2 -16481.5 1697.17 -202.335 497.082 536.684 
15594000 23954.7 -16113.2 1616.5 -303.502 411.479 511.3 
15593100 25012.2 -16966 1658.83 -655.642 701.038 959.854 
22191 3
15594501 24333.8 -16252.2 1678.83 -148.88 453.228 477.054 
15594000 23781.7 -16079.3 1617 -341.897 66.8643 348.374 
15593100 24804.5 -16707.7 1726 -410.408 510.54 655.047 
22191.5 3
15594501 24232 -15973.8 1660.17 -202.452 553.347 589.219 
15594000 23667.2 -16282.8 1628.33 -227.634 -404.573 464.216 
15593100 24444.7 -16477.7 1733.5 -715.374 457.256 849.025 
22192 3
15594501 24198.2 -15850.7 1669.67 -68.3502 248.822 258.039 
15594000 23634.2 -16341.7 1619.67 -66.6667 -118.855 136.275 
15593100 24373 -16409.3 1776.5 -144.781 138.047 200.046 
22192.5 3
15594501 24050.3 -15865.2 1650.83 -306.073 -30.0207 307.542 
15594000 23467.2 -16071 1598.33 -345.756 560.386 658.468 
15593100 24390.7 -16578.7 1749 36.5769 -350.587 352.489 
22193 3
15594501 23799.2 -15859.3 1651 -476.597 11.0689 476.726 
15594000 23198.7 -15848.3 1583.67 -509.488 422.517 661.89 
15593100 24215.8 -16535.8 1743.5 -331.752 81.2777 341.563 
22193.5 3
15594501 23498.5 -15739.2 1604.33 -577.095 230.646 621.479 
15594000 22872.5 -15635.5 1550 -626.04 408.509 747.533 
15593100 23942.3 -16313.7 1725 -524.952 426.424 676.322 
22194 3
15594501 23078.6 -15635.2 1530.4 -867.562 214.807 893.759 
15594000 22481 -15370.6 1630.4 -808.884 547.314 976.651 
15593100 23630.8 -16144.4 1712 -643.664 349.725 732.537 
22194.5 3
15594501 22638 -15250.7 1514.83 -884.739 772.155 1174.3 
15594000 22047.5 -15285 1596.17 -870.482 171.888 887.29 
15593100 23189.8 -15913.7 1713 -885.475 463.32 999.366 
22195 3
15594501 21951 -14809.8 1497.8 -1326.25 851.094 1575.85 
15594000 21375 -15202.2 1564 -1298.26 159.846 1308.07 
15593100 22626.2 -15691.2 1667.8 -1088.1 429.472 1169.79 
22195.5 3
15594501 21274.7 -14562 1552.67 -1333.99 488.757 1420.71 
15594000 20766.2 -14899.2 1547.83 -1200.85 597.699 1341.38 
15593100 22114.5 -15487.5 1613.17 -1009.27 401.775 1086.3 
22196 3
15594501 20727.2 -14426 1591 -1124.16 279.261 1158.33 
15594000 20180.2 -14619.6 1565.2 -1203.22 574.059 1333.14 
15593100 21620.8 -15296.6 1574 -1013.76 391.992 1086.9 
22196.5 3
15594501 20401.5 -14202.2 1591 -685.684 471.228 831.997 
15594000 19794.2 -14420.8 1588.83 -812.702 418.456 914.106 
15593100 21115.7 -15039.3 1603.5 -1063.44 541.614 1193.42 
22197 3
15594501 19992.5 -13880.3 1594.83 -783.525 616.539 997.011 
15594000 19486.2 -14197.7 1652.5 -590.038 427.522 728.643 
15593100 20652.5 -14768.7 1651.17 -887.292 518.519 1027.69 
22197.5 3
15594501 19563.5 -13573.8 1579.17 -851.19 608.135 1046.11 
15594000 19097.2 -13944.8 1663.83 -771.825 501.653 920.527 
15593100 20162.7 -14528 1663.33 -971.892 477.513 1082.86 
22198 3
15594501 19162.5 -13192.5 1628.67 -794.059 755.116 1095.78 
15594000 18683.5 -13577.3 1642.67 -819.142 727.723 1095.71 
15593100 19640 -14349.7 1670.17 -1034.98 353.135 1093.57 
22198.5 3
15594501 18815.6 -12935.8 1639.2 -742.827 549.679 924.088 
15594000 18310.6 -13165.2 1618.6 -798.501 882.512 1190.14 
15593100 19254 -14146.6 1677.4 -826.552 434.832 933.953 
22199 3
15594501 18388.7 -12552 1618.17 -891.301 801.253 1198.51 
15594000 17764.7 -12853 1558.33 -1139.74 651.775 1312.94 
15593100 18889.3 -13881.8 1679.33 -761.308 552.749 940.809 
22199.5 3
15594501 17833.7 -12246.3 1565.83 -1096.84 604.084 1252.19 
15594000 17226.8 -12569 1496.33 -1062.91 561.265 1202 
15593100 18469 -13584.2 1678.33 -830.698 588.274 1017.9 
22200 3
15594501 17206.7 -11858.7 1556.83 -1187.5 734.217 1396.15 
15594000 16631.8 -12172.8 1486.83 -1126.89 750.316 1353.83 
15593100 17887.7 -13264.3 1627.67 -1101.01 605.745 1256.64 
22200.5 3
15594501 16586.4 -11379.6 1604.2 -1190.53 919.514 1504.28 
15594000 16084.6 -11862 1609.8 -1050.35 596.609 1207.97 
15593100 17341.6 -13040 1592 -1048.11 430.582 1133.11 
22201 3
15594501 16250.4 -11061.8 1628 -719.486 680.514 990.333 
15594000 15683.2 -11507.8 1648 -859.529 758.458 1146.32 
15593100 16884.2 -12822.2 1547.2 -979.443 466.381 1084.81 
22201.5 3
15594501 15954.2 -11000.3 1645 -575.21 119.353 587.462 
15594000 15335.7 -11161 1636.17 -674.822 673.398 953.336 
15593100 16421.8 -12537.2 1513.33 -897.799 553.463 1054.69 
22202 3
15594501 15508.2 -10750 1650.4 -862.605 484.204 989.212 
15594000 14908.8 -10845.2 1611 -825.661 610.832 1027.05 
15593100 15866.2 -12110.4 1603.4 -1074.73 825.467 1355.15 
22202.5 3
15594501 15102 -10495 1651 -851.572 534.591 1005.47 
15594000 14586 -10644.8 1647.6 -676.73 420.126 796.535 
15593100 15368.2 -11728.2 1684.8 -1044.03 801.258 1316.06 
22203 3
15594501 14791.4 -10203.2 1705.4 -628.745 590.688 862.689 
15594000 14313.2 -10308.4 1655.6 -552.227 680.972 876.742 
15593100 14993.8 -11463.6 1696.8 -757.895 535.628 928.063 
22203.5 3
15594501 14464 -9851.4 1816.4 -680.665 731.393 999.12 
15594000 13967.6 -9814 1634.6 -718.503 1027.86 1254.09 
15593100 14701.6 -11107.8 1742.4 -607.484 739.709 957.187 
22204 3
15594501 14060.4 -9300 1772.4 -823.673 1125.31 1394.54 
15594000 13519.6 -9428.4 1645.2 -914.286 786.939 1206.31 
15593100 14408 -10757.6 1745 -599.184 714.694 932.635 
22204.5 3
15594501 13548.3 -8647 1698.83 -950.031 1211.5 1539.58 
15594000 12963.5 -8821.17 1702.5 -1031.73 1126.59 1527.63 
15593100 14050.2 -10339.8 1724.5 -663.884 775.077 1020.53 
22205 3
15594501 13194 -8277.8 1702.6 -686.693 715.504 991.712 
15594000 12637.6 -8265.6 1690.6 -631.589 1076.68 1248.26 
15593100 13641.8 -9828 1705 -791.408 991.925 1268.95 
22205.5 3
15594501 12865 -7923.33 1665.5 -655.378 706.109 963.385 
15594000 12366.3 -7898.5 1679.17 -540.372 731.275 909.266 
15593100 13205.3 -9282.33 1675.33 -869.456 1086.99 1391.94 
22206 3
15594501 12616 -7567 1652.6 -479.769 686.577 837.595 
15594000 12248 -7368.2 1657.4 -228.003 1021.77 1046.9 
15593100 12889.6 -8685.2 1686.8 -608.349 1150.55 1301.48 
22206.5 3
15594501 12259.6 -7367 1658.4 -768.103 431.034 880.78 
15594000 11718.2 -7039.4 1648.6 -1141.81 708.621 1343.83 
15593100 12540.2 -8244.8 1713.4 -753.017 949.138 1211.57 
22207 3
15594501 11729.3 -6785.5 1651.5 -1073.41 1177.13 1593.06 
15594000 11118.7 -6754.67 1609.83 -1213.63 576.383 1343.55 
15593100 12202.5 -7825.83 1719.83 -683.603 848.111 1089.31 
22207.5 3
15594501 11349.5 -6238.17 1640.83 -722.117 1040.56 1266.58 
15594000 10894.8 -6152.33 1605.83 -425.539 1145.12 1221.63 
15593100 11742.3 -7547 1684.83 -874.842 530.101 1022.92 
22208 3
15594501 10891.6 -5755.6 1615 -915.8 965.133 1330.48 
15594000 10417.8 -5735.6 1581.4 -954.067 833.467 1266.85 
15593100 11410.4 -7145.4 1664.6 -663.867 803.2 1042.04 
22208.5 3
15594501 10581.8 -5374.6 1581 -674.946 830.065 1069.84 
15594000 10070.2 -5536.8 1547 -757.298 433.115 872.405 
15593100 10945.2 -6739.6 1625 -1013.51 884.096 1344.92 
22209 3
15594501 10236 -5126 1567 -694.378 499.197 855.194 
15594000 9724.83 -5194.67 1549.5 -693.507 687.015 976.187 
15593100 10516 -6341.5 1583.17 -861.847 799.398 1175.51 
22209.5 3
15594501 9919.4 -4810 1555.6 -628.175 626.984 887.532 
15594000 9368 -4801.8 1586.8 -708.003 779.497 1053.04 
15593100 10154 -6056.2 1562 -718.254 566.071 914.508 
22210 3
15594501 9576 -4442.67 1598.5 -695.142 743.59 1017.91 
15594000 8996.17 -4452 1584.83 -752.699 708.097 1033.42 
15593100 9808.5 -5648.83 1559.5 -699.393 824.629 1081.28 
22210.5 3
15594501 9259.5 -3944.83 1639.67 -593.809 934.021 1106.8 
15594000 8708.67 -4011.5 1540.33 -539.4 826.454 986.903 
15593100 9497.67 -5151 1619.5 -583.177 934.021 1101.13 
22211 3
15594501 9034.4 -3618.8 1577.8 -457.52 662.669 805.267 
15594000 8421.6 -3714.4 1492 -583.469 603.862 839.693 
15593100 9247.4 -4757.2 1654.2 -508.672 800.407 948.366 
22211.5 3
15594501 8692.83 -3192.83 1527.5 -714.575 891.144 1142.26 
15594000 8066.33 -3333.67 1477.83 -743.236 796.513 1089.42 
15593100 8997.17 -4372.5 1650.67 -523.501 804.812 960.091 
22212 3
15594501 8321 -2808 1534 -713.692 738.644 1027.11 
15594000 7679 -2916.83 1521.83 -743.442 800.064 1092.16 
15593100 8693.33 -3909.5 1638.17 -583.173 888.676 1062.94 
22212.5 3
15594501 8019.33 -2326.17 1528.33 -599.735 957.919 1130.17 
15594000 7501.17 -2552.83 1547.5 -353.545 723.658 805.404 
15593100 8298.67 -3511.33 1642 -784.626 791.584 1114.56 
22213 3
15594501 7752.83 -1915.17 1504.33 -543.878 838.776 999.674 
15594000 7168.83 -2220.5 1553.33 -678.231 678.231 959.164 
15593100 8036.67 -3078.17 1701.67 -534.694 884.014 1033.14 
22213.5 3
15594501 7371.17 -1520 1611.17 -780.504 808.112 1123.49 
15594000 6773.17 -1771.5 1551.5 -809.134 918.2 1223.84 
15593100 7804.67 -2565.17 1724.5 -474.438 1049.08 1151.37 
22214 3
15594501 7022.83 -1235.83 1615 -706.558 576.403 911.847 
15594000 6324.67 -1391.5 1576 -909.736 770.791 1192.37 
15593100 7618.33 -2099 1658.83 -377.958 945.571 1018.31 
22214.5 3
15594501 6513.83 -801.333 1592.33 -1024.14 874.245 1346.54 
15594000 5914 -1181.33 1609.67 -826.291 422.871 928.211 
15593100 7317.17 -1748.33 1649.83 -605.969 705.567 930.066 
22215 3
15594501 6084.29 -594.857 1624 -821.315 394.792 911.273 
15594000 5600.71 -914.286 1613.57 -599.017 510.607 787.109 
15593100 6855.71 -1409.43 1678.71 -882.318 648.001 1094.71 
22215.5 3
15594501 5682.17 -279.167 1558 -753.032 591.181 957.367 
15594000 5208 -562 1624.17 -735.42 659.711 987.958 
15593100 6423 -1043.17 1694 -810.326 685.884 1061.63 
22216 3
15594501 5331.17 89.3333 1525 -713.415 748.984 1034.38 
15594000 4821.5 -150.5 1631.5 -785.569 836.382 1147.46 
15593100 6098.33 -762.167 1696.17 -659.892 571.138 872.729 
22216.5 3
15594501 5026.33 444.333 1513 -625.941 728.953 960.82 
15594000 4566.5 107.5 1635.67 -523.614 529.774 744.871 
15593100 5811.67 -469.667 1671.5 -588.638 600.616 840.972 
22217 3
15594501 4720.83 747.5 1465 -629.897 625.086 887.413 
15594000 4268.17 301.333 1666.5 -615.12 399.656 733.552 
15593100 5441.33 -62.6667 1641 -763.574 839.175 1134.57 
22217.5 3
15594501 4334 1071.29 1489.86 -754.061 631.161 983.348 
15594000 3871.57 675.714 1656.71 -773.09 729.787 1063.14 
15593100 5087.86 227.714 1627.86 -689.037 566.045 891.728 
22218 3
15594501 3895 1421.17 1503 -847.49 675.446 1083.73 
15594000 3513.83 1049 1619.67 -690.614 720.629 998.125 
15593100 4807.17 541 1629.67 -541.874 604.799 812.04 
22218.5 3
15594501 3519.33 1776.17 1475.5 -752.839 711.423 1035.8 
15594000 3286.67 1330 1618.33 -455.244 563.126 724.126 
15593100 4301.67 942 1602.83 -1013.03 803.607 1293.06 
22219 3
15594501 2890.5 1973.67 1512.33 -1260.19 395.792 1320.88 
15594000 2760.67 1575.83 1621.67 -1054.11 492.652 1163.55 
15593100 3939.83 1307 1586 -725.117 731.463 1029.97 
22219.5 3
15594501 2675.17 2106.33 1529 -424.721 261.67 498.857 
15594000 2245.83 1915 1599.83 -1015.45 668.968 1216 
15593100 3505.33 1652.17 1584.5 -857.002 680.802 1094.51 
22220 3
15594501 2501.83 2223 1558.5 -362.622 244.073 437.111 
15594000 2017.83 2007 1587.83 -476.987 192.469 514.355 
15593100 3136 1818.33 1622.33 -772.664 347.629 847.263 
22220.5 3
15594501 2303.14 2492 1542.43 -397.381 538 668.846 
15594000 1906.71 2096.57 1571.14 -222.238 179.143 285.45 
15593100 2977.43 2002.71 1646 -317.143 368.762 486.379 
22221 3
15594501 2050.67 2735.67 1540 -499.953 482.508 694.814 
15594000 1891.17 2251.5 1540.17 -30.7874 306.789 308.33 
15593100 2738.17 2138.67 1679.5 -473.786 269.213 544.93 
22221.5 3
15594501 2124.5 2736.83 1601.5 154.787 2.44584 154.806 
15594000 1806.83 2356 1546 -176.799 219.078 281.519 
15593100 2619 2286 1651.83 -249.825 308.875 397.261 
22222 3
15594501 2133 2748.5 1582.5 17.5258 24.055 29.7623 
15594000 1725.67 2457.17 1577 -167.354 208.591 267.428 
15593100 2503.5 2324.17 1664.17 -238.144 78.6942 250.81 
22222.5 3
15594501 2050.14 2733.14 1551.86 -157.224 -29.1407 159.902 
15594000 1559.29 2551.14 1632.14 -315.713 178.323 362.593 
15593100 2456.57 2324 1666.43 -89.0485 -0.316256 89.0491 
22223 3
15594501 1853.83 2903.67 1660.33 -391.055 339.689 517.989 
15594000 1459.17 2641.5 1644 -199.44 179.994 268.653 
15593100 2218.17 2408.17 1654.5 -474.91 167.663 503.637 
22223.5 3
15594501 1680.43 3015 1659.14 -351.022 225.371 417.143 
15594000 1282.57 2704.71 1726.86 -357.48 127.964 379.693 
15593100 1951.14 2455.43 1666.57 -540.534 95.6719 548.935 
22224 3
15594501 1496.17 3123.83 1671.83 -373.756 220.757 434.083 
15594000 1066.5 2829.5 1668.17 -438.279 253.115 506.118 
15593100 1707.67 2547.33 1686.33 -493.867 186.419 527.879 
22224.5 3
15594501 1197.86 3267.29 1661.57 -602.646 289.803 668.706 
15594000 769.857 2897.71 1650.14 -599.278 137.807 614.919 
15593100 1490.86 2694.71 1737.86 -437.999 297.739 529.615 
22225 3
15594501 810.333 3409.33 1687 -781.298 286.386 832.132 
15594000 367.667 2984.67 1655 -810.868 175.307 829.602 
15593100 1247 2826.5 1729.33 -491.647 265.697 558.849 
22225.5 3
15594501 348.143 3593.29 1686.86 -928.093 369.382 998.9 
15594000 -23.4286 3131.14 1656.71 -785.332 294.129 838.605 
15593100 930.714 2868 1743 -635.112 83.3333 640.556 
22226 3
15594501 21.6667 3771.33 1647.83 -652.952 356.095 743.741 
15594000 -341.667 3455.33 1638.17 -636.476 648.381 908.57 
15593100 584.667 2871.83 1733.83 -692.095 7.66667 692.138 
22226.5 3
15594501 -229 3948.43 1644.86 -495.389 349.991 606.55 
15594000 -686 3802.14 1619.86 -680.501 685.394 965.84 
15593100 261.143 3000 1712.14 -639.375 253.294 687.72 
22227 3
15594501 -412.286 4254.43 1643.57 -343.876 574.109 669.217 
15594000 -901.714 4074.29 1612.29 -404.717 510.587 651.533 
15593100 -214.571 3181.86 1713.14 -892.522 341.195 955.516 
22227.5 3
15594501 -794.667 4509.83 1664.33 -769.378 513.893 925.218 
15594000 -1185.33 4060.67 1657.67 -570.662 -27.4025 571.32 
15593100 -596.5 3125.83 1697.83 -768.468 -112.724 776.691 
22228 3
15594501 -1116.43 4708 1697 -642.239 395.542 754.271 
15594000 -1412.14 4224 1668.57 -452.714 326.015 557.885 
15593100 -1057.14 3249 1702.86 -919.447 245.842 951.746 
22228.5 3
15594501 -1306.17 4891.67 1706.67 -385.647 373.306 536.732 
15594000 -1714.67 4458 1657.5 -614.886 475.61 777.36 
15593100 -1350 3689.67 1759.33 -595.238 895.664 1075.42 
22229 3
15594501 -1549.5 5009.5 1691.17 -506.944 245.486 563.255 
15594000 -1937.83 4640.33 1672.17 -464.931 379.861 600.379 
15593100 -1634.83 3808 1750.33 -593.403 246.528 642.575 
22229.5 3
15594501 -1741.29 5187.71 1701.86 -378.276 351.507 516.382 
15594000 -2063.43 4802.86 1661.29 -247.722 320.56 405.123 
15593100 -1957.86 3930.29 1730.57 -637.128 241.195 681.254 
22230 3
15594501 -1832.67 5277 1706.67 -169.853 165.959 237.471 
15594000 -2218.83 4938 1631.67 -288.856 251.195 382.801 
15593100 -2223 4130.33 1771.67 -492.831 371.836 617.368 
22230.5 3
15594501 -1863.83 5252.83 1705 -63.8661 -49.5219 80.8164 
15594000 -2459.67 5106.83 1645 -493.511 345.97 602.701 
15593100 -2423.17 4302.83 1779.17 -410.178 353.484 541.476 
22231 3
15594501 -2109.5 5307.83 1698.5 -485.507 108.696 497.526 
15594000 -2724.67 5307.17 1650.33 -523.715 395.916 656.527 
15593100 -2772.67 4458.5 1775.17 -690.711 307.642 756.125 
22231.5 3
15594501 -2139.67 5354.83 1679.83 -61.4392 95.723 113.744 
15594000 -2677.67 5600.17 1652.33 95.723 596.741 604.37 
15593100 -3081.67 4801 1753.67 -629.328 697.556 939.488 
22232 3
15594501 -2230.33 5543.5 1653.33 -183.908 382.691 424.588 
15594000 -2509.33 6106.33 1608.67 341.447 1026.71 1082 
15593100 -3107.5 4955.17 1734 -52.4003 312.711 317.071 
22232.5 3
15594501 -2359.67 5920 1634.67 -265.572 773.101 817.443 
15594000 -2428.67 6626.67 1572.83 165.64 1068.45 1081.21 
15593100 -3138.5 5332.17 1701.67 -63.655 774.127 776.74 
22233 3
15594501 -2366.17 6251.83 1633.83 -13.5417 691.319 691.452 
15594000 -2348.33 7175.5 1585.83 167.361 1143.4 1155.59 
15593100 -2796.5 5747.17 1675.33 712.5 864.583 1120.34 
22233.5 3
15594501 -2244.5 6704.83 1618.83 249.829 930.185 963.15 
15594000 -2166.67 7707.33 1610.67 373.032 1092.06 1154.01 
15593100 -2646.17 6132.67 1670.83 308.693 791.581 849.642 
22234 3
15594501 -1545.57 7410.29 1610.86 1326.24 1338.62 1884.36 
15594000 -2009 8226.71 1621.14 299.178 985.543 1029.95 
15593100 -2554.43 6719.29 1652 174.076 1113.13 1126.66 
22234.5 3
15594501 -1575.33 8173.83 1602.5 -58.702 1506.01 1507.15 
15594000 -1840.5 8888.5 1576.67 332.347 1305.3 1346.94 
15593100 -2396.33 7266.67 1691.67 311.825 1079.65 1123.78 
22235 3
15594501 -1444.43 8492.71 1544.71 268.247 653.445 706.361 
15594000 -1792.29 9389.29 1606.57 98.7998 1026.2 1030.95 
15593100 -2214.43 7734.14 1774.86 372.756 957.943 1027.91 
22235.5 3
15594501 -1281.43 8981.14 1632.14 314.066 941.096 992.118 
15594000 -1630.71 9729.43 1687.71 311.313 655.381 725.562 
15593100 -2038.43 8170.43 1779 339.114 840.628 906.451 
22236 3
15594501 -1108 9384.83 1620 362.064 842.778 917.259 
15594000 -1468.83 10043.2 1768.67 337.956 654.986 737.035 
15593100 -2006.67 8725 1740.67 66.3088 1157.77 1159.67 
22236.5 3
15594501 -1033.29 9781.57 1755.29 152.79 811.325 825.587 
15594000 -1328.57 10443.9 1836.57 286.834 819.408 868.161 
15593100 -1896.14 9118 1760.57 226.02 803.681 834.858 
22237 3
15594501 -863.286 10151.6 1786.14 328.185 714.286 786.072 
15594000 -1131.14 10830 1884.71 381.136 745.45 837.233 
15593100 -1660.71 9391.57 1826 454.495 528.13 696.769 
22237.5 3
15594501 -708.571 10568.4 1864 304.556 820.585 875.279 
15594000 -987.714 11159.3 1958.57 282.34 648.2 707.021 
15593100 -1473.86 9704.86 1869.71 367.829 616.704 718.068 
22238 3
15594501 -559.143 10992.4 1872.43 301.876 856.566 908.204 
15594000 -918.571 11337.1 1967 139.683 359.307 385.504 
15593100 -1249.43 9997.71 1883.14 453.391 591.631 745.379 
22238.5 2
15594000 -866.429 11290.7 1974 104.495 -93.0432 139.915 
15593100 -1013.43 10233.1 1946.71 472.946 471.801 668.037 
22239 1
15593100 -864.571 10607.3 1987.86 305.035 766.686 825.139 
22239.5 1
15593100 -656.143 10984.1 1996.29 411.914 744.777 851.097 
22240 1
15593100 -474.143 11338.3 1999 354.086 688.994 774.654 
