# Supplementary material for: Intrinsic group behaviour II: On the dependence of triad spatial dynamics on social and personal features; and on the effect of social interaction on small group dynamics
Source: PLoS One. 2019 Dec 3;14(12):e0225704. doi: 10.1371/journal.pone.0225704 (PMC6890182; doi:10.1371/journal.pone.0225704)
Supplement: S4 Data Set — (ZIP) [file pone.0225704.s004.zip › set_3_nint/group_traj_triad_noint/traj_3_0505_34.dat]

3 15532304 15531202 15543901 0 0 1 0 2 1 0 46.6667 40 50 1654.57 1750.98 1579.47 
21792.5 1
15531202 12949.7 -5130 1093.67 0 0 0 
21793 1
15531202 13128.2 -5450.5 1139.5 426.014 -764.916 875.549 
21793.5 1
15531202 13300.4 -5666 1126.4 346.546 -433.602 555.072 
21794 1
15531202 13601.3 -5927.33 1134 601.867 -522.667 797.135 
21794.5 1
15531202 13867.8 -6161.6 1134.2 534.001 -469.472 711.029 
21795 1
15531202 14064 -6411.5 1136.17 402.875 -513.142 652.397 
21795.5 1
15531202 14242.8 -6656.6 1187.8 352.663 -483.432 598.396 
21796 1
15531202 14502.2 -6698.5 1171.5 518.733 -83.8 525.459 
21796.5 1
15531202 14748 -6839.67 1170.17 468.254 -268.889 539.966 
21797 1
15531202 15062.2 -7235.8 1164.4 639.919 -806.789 1029.76 
21797.5 1
15531202 15230.5 -7516 1163.17 333.929 -555.952 648.53 
21798 1
15531202 15608.7 -8024.67 1204.17 730.051 -981.982 1223.63 
21798.5 1
15531202 15985.4 -8391.6 1168.8 776.77 -756.564 1084.32 
21799 1
15531202 16380.7 -8825 1175.83 830.392 -910.504 1232.3 
21799.5 1
15531202 17091.3 -9863 1236.17 1421.33 -2076 2515.94 
21800 1
15531202 17670.5 -9891 1211.33 1113.78 -53.8462 1115.08 
21800.5 1
15531202 18143.5 -9994.33 1189.83 916.667 -200.258 938.286 
21801 1
15531202 18486 -10312.6 1171.6 724.101 -672.868 988.471 
21801.5 1
15531202 18988.2 -10745.3 1170 1079.93 -930.609 1425.58 
21802 1
15531202 18571.7 -11087 1369 -782.805 -642.231 1012.54 
21802.5 1
15531202 18429.5 -11344.2 1500 -266.819 -482.489 551.351 
21803 1
15531202 18426.2 -11340.2 1578.6 -7.02128 8.43972 10.9785 
21803.5 2
15532304 17840 -14230.2 1614 0 0 0 
15531202 18702.8 -11680.3 1575.33 592.363 -728.337 938.812 
21804 2
15532304 18372 -14404.7 1608.5 1248.83 -409.429 1314.23 
15531202 18962.5 -11859.7 1578 511.155 -353.018 621.21 
21804.5 2
15532304 19003 -14654.8 1622.5 1277.33 -506.41 1374.05 
15531202 19372 -11795.5 1597 828.947 129.892 839.062 
21805 2
15532304 19612.2 -14776.3 1658.83 1201.51 -239.645 1225.18 
15531202 19600.8 -11861.7 1599 451.348 -130.506 469.837 
21805.5 2
15532304 20165.9 -14885.4 1705 1033 -203.536 1052.87 
15531202 19814.3 -11953.6 1603.57 398.232 -171.464 433.577 
21806 2
15532304 20640.2 -15155.6 1680 968.047 -551.37 1114.06 
15531202 20014 -12026.6 1621.6 407.58 -149.038 433.975 
21806.5 2
15532304 21089.3 -15155 1663.33 972.15 1.2987 972.151 
15531202 20246.3 -12123.8 1617.17 502.886 -210.462 545.15 
21807 2
15532304 21730.1 -15179.6 1593.86 1211.36 -46.4488 1212.25 
15531202 20536.9 -12242.1 1615.86 549.194 -223.647 592.986 
21807.5 2
15532304 22229.3 -15104.8 1547.33 936.567 140.222 947.006 
15531202 20741.3 -12431.8 1603.33 383.633 -355.892 523.291 
21808 2
15532304 22449.8 -15364 1536.8 478.236 -562.184 738.078 
15531202 20839.6 -12545.6 1598 213.16 -246.782 326.096 
21808.5 2
15532304 22954.2 -15510 1645.5 1025.14 -296.748 1067.22 
15531202 21024.5 -12641.3 1596.67 375.813 -194.58 423.198 
21809 2
15532304 23344.5 -15945.2 1722.33 772.937 -861.716 1157.58 
15531202 21200.7 -12677.3 1593.67 348.845 -71.2871 356.054 
21809.5 2
15532304 23652 -16288.3 1766.67 626.273 -698.914 938.455 
15531202 21654 -12778.8 1569.17 923.286 -206.721 946.145 
21810 2
15532304 23884.1 -16731.6 1783 433.102 -826.937 933.489 
15531202 21787.9 -13100.9 1541.57 249.733 -600.791 650.628 
21810.5 2
15532304 24036.7 -17180 1749 294.448 -865.692 914.397 
15531202 21816 -13211.8 1528.33 54.3298 -214.24 221.021 
21811 2
15532304 24513.5 -17561.7 1711.67 989.281 -791.84 1267.16 
15531202 21907.7 -13304 1520.67 190.18 -191.217 269.689 
21811.5 2
15532304 25141.3 -17834 1686.5 1310.72 -568.546 1428.71 
15531202 21948.3 -13210.5 1497 84.8991 195.198 212.862 
21812 2
15532304 25397.7 -17994.6 1640.86 493.04 -308.791 581.757 
15531202 21758.9 -13172 1455.29 -364.377 74.0385 371.823 
21812.5 2
15532304 25777 -18135 1679 726.601 -269.02 774.804 
15531202 21557.3 -12953.3 1479 -386.061 418.902 569.668 
21813 2
15532304 26255.7 -18360 1762.17 949.735 -446.429 1049.43 
15531202 21486.7 -12920.5 1537.5 -140.212 65.1455 154.607 
21813.5 2
15532304 26764.2 -18581 1746 1059.38 -460.417 1155.1 
15531202 21422.2 -13259.7 1523.67 -134.375 -706.597 719.261 
21814 2
15532304 27257.2 -18641 1721.5 1042.28 -126.85 1049.97 
15531202 21317.5 -12995.8 1540.5 -221.283 557.787 600.077 
21814.5 2
15532304 27872.3 -18578.1 1711.14 1201.4 122.768 1207.66 
15531202 21439 -12768.9 1552.43 237.305 443.313 502.832 
21815 2
15532304 28543.7 -18480.8 1694.83 1329.47 192.692 1343.36 
15531202 21811.2 -12805.8 1593.5 736.964 -73.2202 740.592 
21815.5 2
15532304 29373.1 -18271 1645.29 1645.79 416.336 1697.63 
15531202 21938.7 -12847.1 1540.57 253.071 -81.9633 266.013 
21816 2
15532304 30101.7 -18365.8 1584.83 1492.88 -194.331 1505.47 
15531202 22022.8 -12859.7 1526.67 172.375 -25.6635 174.275 
21816.5 2
15532304 30691.4 -18298.1 1505.43 1201.14 137.862 1209.03 
15531202 21834.3 -13087.1 1583.43 -384.007 -463.292 601.748 
21817 2
15532304 31485.7 -18248.2 1470 1607.77 101.166 1610.95 
15531202 21955 -13377.3 1602.33 244.361 -587.43 636.228 
21817.5 2
15532304 31983.4 -18162.3 1432.43 1011.71 174.555 1026.66 
15531202 22075 -13729.3 1592.86 243.902 -715.35 755.787 
21818 2
15532304 32707.3 -18202.3 1601 1416.55 -78.2779 1418.71 
15531202 22003.3 -13595.6 1606 -140.341 261.672 296.931 
21818.5 2
15532304 33427.9 -18219.3 1700 1396.46 -32.9457 1396.84 
15531202 22182.3 -13510.7 1629.29 346.899 164.452 383.906 
21819 2
15532304 34020.3 -18250.2 1698.83 1187.33 -61.8857 1188.94 
15531202 22322.3 -13443.3 1639.33 280.657 135.032 311.451 
21819.5 2
15532304 34549.4 -18339 1705 1093.17 -183.54 1108.47 
15531202 22511.7 -13550.3 1623.43 391.283 -220.976 449.369 
21820 2
15532304 35080.4 -18456 1743.71 998.12 -219.925 1022.06 
15531202 22756.7 -13754.7 1604.71 460.526 -384.264 599.786 
21820.5 2
15532304 35542.3 -18665.3 1761.83 950.421 -430.727 1043.47 
15531202 23042.5 -13926.7 1548.5 588.036 -353.811 686.272 
21821 2
15532304 36012 -18964.7 1755.86 972.395 -619.836 1153.15 
15531202 23320.6 -14053.4 1497.71 575.717 -262.447 632.715 
21821.5 2
15532304 36386.9 -19210.3 1705.71 722.268 -473.163 863.455 
15531202 23709 -14172.7 1530 748.417 -229.838 782.914 
21822 2
15532304 36657.3 -19387.4 1673 527.151 -345.308 630.179 
15531202 24081 -14370.6 1598.29 725.146 -385.686 821.335 
21822.5 2
15532304 37055 -19411.4 1689.86 779.832 -47.0588 781.251 
15531202 24523.1 -14600.3 1603.57 866.947 -450.42 976.972 
21823 2
15532304 37447.3 -19350.7 1694.5 827.707 128.19 837.575 
15531202 24841 -14742.7 1613.67 670.585 -300.382 734.788 
21823.5 2
15532304 37636 -19247 1709.14 402.274 221.038 459.001 
15531202 25111 -14742.4 1616.71 575.693 0.507666 575.693 
21824 2
15532304 37946.3 -19111.3 1730.57 615.646 269.274 671.959 
15531202 25378.7 -14907.6 1610.43 531.179 -327.664 624.112 
21824.5 2
15532304 38479.3 -19059.4 1710.29 1059.64 103.096 1064.65 
15531202 25671.6 -15060.9 1622.57 582.221 -304.743 657.153 
21825 2
15532304 38958.1 -19099.3 1682.29 937.098 -77.9983 940.339 
15531202 25870.7 -15115 1614 389.712 -105.955 403.859 
21825.5 2
15532304 39465 -19161.4 1673.57 1001.69 -122.812 1009.19 
15531202 26145.1 -15345.4 1554.71 542.349 -455.392 708.184 
21826 2
15532304 39974.9 -19171.7 1671.43 1003.66 -20.2475 1003.86 
15531202 26472.1 -15533.3 1498.57 643.701 -369.798 742.362 
21826.5 2
15532304 40548.9 -19026.1 1648.71 1138.89 288.832 1174.94 
15531202 26853.1 -15582.6 1525.43 755.952 -97.7891 762.251 
21827 2
15532304 41147.1 -18801.3 1627 1187.07 446.145 1268.15 
15531202 27193.1 -15657.4 1555.57 674.603 -148.526 690.76 
21827.5 2
15532304 41521.3 -18606.7 1647.71 749.785 389.923 845.114 
15531202 27551.6 -15693.9 1531.71 718.294 -73.0031 721.994 
21828 2
15532304 41910.3 -18629.1 1679.14 764.244 -44.064 765.513 
15531202 27883.1 -15670.7 1545.71 651.417 45.4673 653.002 
21828.5 2
15532304 42399.4 -18505 1653.57 970.522 246.315 1001.29 
15531202 28194.4 -15606.3 1579.57 617.63 127.834 630.721 
21829 2
15532304 42947.3 -18426.1 1644.57 1118.08 160.933 1129.6 
15531202 28494 -15621.1 1546.86 611.37 -30.3207 612.122 
21829.5 2
15532304 43458.4 -18549.9 1641.14 1032.61 -249.928 1062.43 
15531202 28676.6 -15572.9 1547.86 368.831 97.5469 381.513 
21830 2
15532304 43648.9 -19013.3 1643.57 392.636 -955.523 1033.05 
15531202 28972.6 -15606.7 1682.14 610.309 -69.8085 614.289 
21830.5 2
15532304 43831.4 -19358.9 1736.12 362.859 -687.056 776.989 
15531202 29266.2 -15628 1825.62 583.854 -42.3175 585.386 
21831 2
15532304 43850.5 -19524.1 1805.12 36.2903 -313.567 315.66 
15531202 29592.4 -15658.5 1812.38 618.833 -57.8748 621.533 
21831.5 2
15532304 43450.1 -19358.6 1813.57 -803.93 332.437 869.953 
15531202 29870.9 -15798.1 1755.29 559.201 -280.407 625.567 
21832 2
15532304 43337.4 -19300.1 1826.43 -227.247 117.8 255.964 
15531202 30117.7 -15960.3 1725.71 497.696 -326.901 595.454 
21832.5 2
15532304 43255 -19339.4 1837.71 -166.187 -79.2051 184.096 
15531202 30288.7 -16082.3 1756.29 344.758 -245.968 423.507 
21833 2
15532304 43168.3 -19527.7 1838.71 -178.424 -387.419 426.531 
15531202 30588.4 -16246.1 1748.43 616.696 -337.155 702.842 
21833.5 2
15532304 43075.9 -19764.3 1849.29 -183.755 -470.321 504.943 
15531202 30864.3 -16439.6 1703 548.424 -384.55 669.811 
21834 2
15532304 42982 -20065.3 1869.29 -185.856 -596.04 624.344 
15531202 31187.4 -16593.1 1622 639.887 -304.102 708.472 
21834.5 2
15532304 42875.7 -20262.3 1910.57 -211.304 -391.65 445.016 
15531202 31593.7 -16766.1 1521.86 807.725 -343.936 877.902 
21835 2
15532304 42848 -20337.3 1919.14 -56.5598 -153.061 163.177 
15531202 31882.4 -16931.1 1436.43 589.213 -336.735 678.647 
21835.5 2
15532304 42658.6 -20424.4 1885.29 -374.365 -172.219 412.078 
15531202 32250.4 -17028.9 1395.86 727.273 -193.111 752.474 
21836 2
15532304 42420.4 -20391.1 1860.57 -469.71 65.6523 474.276 
15531202 32770 -17143.7 1489.43 1024.8 -226.543 1049.54 
21836.5 2
15532304 42312.2 -20387.5 1850.17 -220.045 7.40418 220.169 
15531202 33197.2 -17241.3 1530.83 868.225 -198.413 890.608 
21837 2
15532304 42310 -20544.7 1839.57 -4.47658 -324.823 324.854 
15531202 33546.9 -17211.3 1545.29 722.501 62.0819 725.163 
21837.5 2
15532304 42715.1 -20688.4 1940 789.752 -280.145 837.968 
15531202 33901.1 -17253.9 1526.57 690.615 -82.9852 695.583 
21838 2
15532304 42680.7 -20659 1970.71 -68.1754 58.2744 89.6872 
15531202 34238.4 -17316.1 1563 667.893 -123.338 679.185 
21838.5 2
15532304 42073.3 -20866.1 1948.86 -1179.47 -402.219 1246.17 
15531202 34537.4 -17408.3 1583.57 580.583 -178.918 607.526 
21839 2
15532304 41657.7 -21100.5 1944 -853.427 -481.226 979.753 
15531202 34751.2 -17526.3 1616.83 438.887 -242.398 501.377 
21839.5 2
15532304 41550.6 -21300.7 1938.14 -221.729 -414.522 470.099 
15531202 35076.1 -17583.9 1603.57 672.829 -119.097 683.288 
21840 2
15532304 41470 -21509.7 1936.71 -154.945 -401.923 430.755 
15531202 35435.6 -17719.4 1580.29 691.209 -260.714 738.743 
21840.5 2
15532304 41298 -21759.9 1937 -328.244 -477.372 579.334 
15531202 35743 -17932.9 1584 586.696 -407.306 714.22 
21841 2
15532304 41161.3 -21996 1936.5 -287.719 -497.143 574.398 
15531202 35952 -18114.3 1594.17 440 -382.055 582.723 
21841.5 2
15532304 41014 -22159.3 1936.86 -302.533 -335.289 451.602 
15531202 36186.3 -18217.7 1565.43 481.079 -212.281 525.833 
21842 2
15532304 40900.8 -22297.5 1936 -230.482 -281.495 363.815 
15531202 36528.7 -18340.8 1550.83 697.314 -250.752 741.028 
21842.5 2
15532304 40786.3 -22545.4 1936 -222.423 -481.415 530.313 
15531202 36904.9 -18389.3 1537.86 730.467 -94.0823 736.501 
21843 2
15532304 40933.8 -22892.3 1932 300.504 -706.527 767.778 
15531202 37266.7 -18354.5 1539.67 736.883 70.8467 740.281 
21843.5 2
15532304 40964.7 -23345.1 1878 61.1504 -896.653 898.735 
15531202 37654 -18333.6 1561 766.997 41.4427 768.116 
21844 2
15532304 40903.5 -23766.5 1778.33 -123.416 -849.51 858.428 
15531202 38045.3 -18400 1572.5 788.978 -133.929 800.265 
21844.5 2
15532304 40788.3 -23930.1 1719.57 -228.147 -324.045 396.303 
15531202 38423.7 -18452.3 1559.57 749.269 -103.536 756.389 
21845 2
15532304 40680.2 -24184.8 1686.17 -213.674 -503.341 546.817 
15531202 38782.5 -18524.8 1544 709.063 -143.375 723.413 
21845.5 2
15532304 40568.9 -24506.1 1667.86 -222.175 -641.336 678.73 
15531202 39109.9 -18551.3 1538.71 653.407 -52.7992 655.537 
21846 2
15532304 40451.8 -24629.8 1657.33 -227.231 -240.176 330.633 
15531202 39402.7 -18585.5 1547.5 568.562 -66.4355 572.43 
21846.5 2
15532304 40246 -24726.7 1652.5 -426.156 -200.483 470.959 
15531202 39673.5 -18690 1547.67 560.732 -216.356 601.024 
21847 2
15532304 40130.5 -24784.8 1669 -236.196 -118.95 264.458 
15531202 39915 -18755.3 1549.67 493.865 -133.606 511.618 
21847.5 2
15532304 40073.5 -24835.3 1667.83 -112.426 -99.6055 150.203 
15531202 40197.2 -18777.8 1550.33 556.542 -44.3787 558.308 
21848 2
15532304 40135.5 -24890.5 1689 127.049 -113.046 170.062 
15531202 40565.2 -18843.5 1553.67 754.098 -134.563 766.01 
21848.5 2
15532304 40142.3 -24852.3 1687 14.0315 78.371 79.6172 
15531202 40930.2 -18782.2 1555.33 749.487 125.941 759.994 
21849 2
15532304 40158.7 -24801.1 1679.14 31.2018 97.5057 102.376 
15531202 41187.7 -18587.1 1572.14 490.567 371.474 615.344 
21849.5 2
15532304 40004.7 -24443.3 1687.17 -291.757 677.67 737.806 
15531202 41414.7 -18531.5 1573.83 429.834 105.384 442.564 
21850 2
15532304 40012 -24361.2 1686.83 15.0892 169.067 169.739 
15531202 41615.5 -18516.5 1592.33 413.237 30.8642 414.388 
21850.5 2
15532304 40039.8 -24457.3 1676.17 55.5556 -191.949 199.827 
15531202 41850.2 -18384 1600.67 468.397 264.471 537.904 
21851 2
15532304 40006.8 -24604.8 1667.5 -68.0412 -304.124 311.642 
15531202 42093.8 -18354.2 1585.5 502.405 61.512 506.157 
21851.5 2
15532304 39949.2 -24753.3 1659.67 -117.928 -303.681 325.775 
15531202 42340.7 -18286.7 1590 504.772 138.037 523.305 
21852 2
15532304 39950.3 -24879.3 1654.83 2.27865 -246.094 246.104 
15531202 42585.3 -18227.8 1629.5 477.865 114.909 491.486 
21852.5 2
15532304 40029.3 -24994.2 1659.67 156.746 -227.844 276.554 
15531202 42829.3 -18230 1624 484.127 -4.29894 484.146 
21853 2
15532304 40081.5 -25036.5 1661.17 106.899 -86.7486 137.669 
15531202 43067.8 -18373.3 1606.33 488.73 -293.716 570.198 
21853.5 2
15532304 40175 -24877.5 1656 188.508 320.565 371.883 
15531202 43319.3 -18372.8 1594.17 507.056 1.00806 507.057 
21854 2
15532304 40345 -24565 1661.57 328.82 604.449 688.1 
15531202 43526.9 -18362.3 1588.86 401.4 20.4016 401.918 
21854.5 2
15532304 40493.3 -24500.7 1669.67 282.54 122.54 307.969 
15531202 43837.3 -18549.3 1585 591.383 -356.281 690.413 
21855 2
15532304 40753.5 -24620.5 1662.17 521.376 -240.147 574.024 
15531202 44031.3 -18841.2 1574.83 388.778 -584.836 702.269 
21855.5 2
15532304 41141.7 -24822.8 1648.17 782.594 -407.93 882.531 
15531202 44137 -19227.2 1558.33 213.038 -778.226 806.858 
21856 2
15532304 41505 -24768.5 1650.33 723.772 108.234 731.82 
15531202 44312 -19798.7 1577.67 348.606 -1138.45 1190.62 
21856.5 2
15532304 42089 -24498.8 1691 1206.61 557.163 1329.04 
15531202 44665.7 -20293.3 1627.33 730.716 -1022.04 1256.39 
21857 2
15532304 42545.7 -24186 1665 947.441 649.032 1148.43 
15531202 44804.7 -20574.5 1633.17 288.382 -583.333 650.724 
21857.5 2
15532304 43008.7 -23844.6 1687.57 920.572 678.784 1143.77 
15531202 44788.3 -20811.7 1621.57 -32.5665 -471.599 472.722 
21858 2
15532304 43222.5 -23392 1719.67 431.89 914.286 1011.16 
15531202 44902.2 -20943.5 1626.33 230.063 -266.234 351.865 
21858.5 2
15532304 43387.4 -22786.9 1772 320.873 1177.32 1220.26 
15531202 45082 -21073.3 1633.14 349.87 -252.501 431.47 
21859 2
15532304 43599.2 -22484 1764.17 415.988 595.004 726 
15531202 45129.2 -21161.5 1614.83 92.6654 -173.309 196.527 
21859.5 2
15532304 43871.6 -22430.9 1737.57 545.901 106.499 556.193 
15531202 45287.6 -21260.9 1609.57 317.444 -199.113 374.722 
21860 2
15532304 44246.5 -22481.3 1744.5 732.282 -98.5863 738.889 
15531202 45480.5 -21321 1674 376.814 -117.467 394.698 
21860.5 2
15532304 44585.4 -22564 1741.57 684.704 -167.003 704.777 
15531202 45679.9 -21366.7 1662.29 402.742 -92.3521 413.195 
21861 2
15532304 44883.3 -22723.7 1753.83 612.973 -328.532 695.463 
15531202 45852.8 -21431.2 1640.5 355.918 -132.618 379.823 
21861.5 2
15532304 45240.4 -22901.1 1758.29 719.95 -357.815 803.965 
15531202 45979.1 -21509.7 1683.43 254.656 -158.362 299.881 
21862 2
15532304 45571.5 -23200.2 1775 662.143 -598.048 892.241 
15531202 46220.7 -21546.7 1725.17 483.048 -73.9048 488.669 
21862.5 2
15532304 45848.1 -23451 1789 549.986 -498.675 742.402 
15531202 46383 -21564.6 1741.14 322.73 -35.5959 324.687 
21863 2
15532304 46294.7 -23465.8 1863.5 889.49 -29.5485 889.98 
15531202 46459.5 -21674.8 1728.83 152.39 -219.645 267.333 
21863.5 2
15532304 46654.7 -23571.7 1856.17 754.717 -221.873 786.654 
15531202 46533.3 -21770.7 1684.17 154.787 -200.908 253.62 
21864 2
15532304 46850.6 -24041.9 1839.43 378.926 -909.459 985.242 
15531202 46716 -21923.4 1695.14 353.32 -295.478 460.589 
21864.5 2
15532304 46603.7 -24525.5 1829.67 -491.842 -963.432 1081.72 
15531202 46904.3 -22108.5 1666.83 375.166 -368.668 525.99 
21865 2
15532304 46056.3 -24531.4 1816.29 -1088.23 -11.7864 1088.3 
15531202 47031.9 -22255.6 1645.43 253.526 -292.389 386.997 
21865.5 2
15532304 45832.8 -24464.7 1781.17 -434.732 129.887 453.721 
15531202 47144.7 -22377.8 1628 219.474 -237.864 323.648 
21866 2
15532304 45880.4 -24523.9 1764.71 95.5728 -118.856 152.516 
15531202 47359.4 -22321 1615.57 431.249 114.123 446.094 
21866.5 2
15532304 45791.7 -24516.2 1762 -177.88 15.4118 178.546 
15531202 47419.5 -22443.7 1603 120.384 -245.825 273.719 
21867 2
15532304 45982.9 -24420.1 1762.57 383.917 192.819 429.617 
15531202 47147 -22721.9 1602.43 -547.189 -558.615 781.963 
21867.5 2
15532304 46266.5 -24346.3 1758.33 575.34 149.715 594.501 
15531202 46892.8 -22933.5 1602.17 -515.551 -429.296 670.886 
21868 2
15532304 46381.7 -24454.7 1748.14 230.429 -216.762 316.359 
15531202 46967.3 -23377.6 1604.29 148.905 -888.143 900.539 
21868.5 2
15532304 46531.2 -24639.5 1753.33 301.315 -372.552 479.151 
15531202 47085.5 -23566 1616 238.335 -379.896 448.47 
21869 2
15532304 46491.3 -24811 1762.33 -83.508 -359.539 369.109 
15531202 47119.5 -23645.2 1634.33 71.2788 -165.968 180.627 
21869.5 2
15532304 46200.7 -24831 1765.57 -559.96 -38.5356 561.284 
15531202 47215.7 -24026.1 1636.29 185.384 -734.058 757.105 
21870 2
15532304 45736.3 -24823.3 1767.67 -898.222 14.8291 898.345 
15531202 46974.2 -24365 1658.67 -467.21 -655.43 804.906 
21870.5 2
15532304 45472.7 -24644.8 1768.17 -558.616 378.178 674.589 
15531202 46554.3 -24490.3 1708.67 -889.477 -265.537 928.267 
21871 2
15532304 44951.7 -24370 1767.14 -1031.59 544.224 1166.34 
15531202 46146.1 -24688.4 1708.29 -808.298 -392.268 898.454 
21871.5 2
15532304 44436.2 -24248 1770.17 -1037.32 245.473 1065.97 
15531202 45458.3 -24477.5 1696.67 -1383.92 424.404 1447.54 
21872 2
15532304 44054.6 -24088.3 1796.86 -780.358 326.614 845.953 
15531202 45119.1 -23855.3 1658 -693.641 1272.42 1449.21 
21872.5 2
15532304 43400.9 -23647 1781.86 -1219.62 823.294 1471.49 
15531202 44652.7 -23497 1636.14 -870.203 668.443 1097.3 
21873 2
15532304 42894.8 -23216.8 1757.5 -1020.21 867.272 1339.02 
15531202 44173.5 -23085.2 1657.5 -966.158 830.309 1273.92 
21873.5 2
15532304 42531.4 -23064 1726.29 -729.728 306.894 791.636 
15531202 43643.3 -22665 1698.29 -1064.69 843.708 1358.46 
21874 2
15532304 42194.3 -22904.5 1720.17 -690.769 326.844 764.192 
15531202 43150 -22408.7 1645.67 -1010.83 525.273 1139.16 
21874.5 2
15532304 41933.3 -22762.7 1733.86 -536.032 291.141 609.995 
15531202 42633.3 -22167.1 1647.57 -1061.01 495.942 1171.2 
21875 2
15532304 41623.3 -22537.6 1740 -592.734 430.483 732.564 
15531202 42066 -21968.3 1667.29 -1084.68 380.224 1149.39 
21875.5 2
15532304 41092.5 -22698.3 1764.33 -1096.66 -332.153 1145.86 
15531202 41626.7 -21803.2 1676.33 -907.713 341.155 969.706 
21876 2
15532304 40557.9 -22586.7 1757.57 -1109.22 231.575 1133.13 
15531202 41252.9 -21708.1 1674.14 -775.538 197.145 800.204 
21876.5 2
15532304 40120.1 -22186.6 1741.57 -836.93 765.092 1133.94 
15531202 40859.4 -21678.7 1633.29 -752.253 56.2688 754.355 
21877 2
15532304 39713.7 -21986.1 1742.86 -789.182 389.182 879.926 
15531202 40247.7 -21347 1626.29 -1187.79 644.105 1351.2 
21877.5 2
15532304 39041.7 -21702.4 1766.29 -1322.83 558.493 1435.9 
15531202 39696.9 -20722.7 1606.71 -1084.36 1228.91 1638.92 
21878 2
15532304 38529 -21400.9 1835.86 -1063.72 625.667 1234.08 
15531202 39337.9 -20276.4 1684 -744.813 925.904 1188.29 
21878.5 2
15532304 38084.6 -21301.3 1843 -881.803 197.562 903.663 
15531202 39088.9 -19961.1 1705.71 -494.048 625.567 797.13 
21879 3
15543901 42506.2 -22797.3 1589.5 0 0 0 
15532304 37612.9 -21106 1827.57 -928.571 384.421 1005 
15531202 38707.1 -19563.9 1687.43 -751.406 782.058 1084.54 
21879.5 3
15543901 42103.6 -22662.6 1619.14 -849.357 284.308 895.678 
15532304 37159.1 -20957.3 1813.57 -887.895 291.026 934.373 
15531202 38125.9 -19302.1 1644.43 -1137.55 512.161 1247.52 
21880 3
15543901 41558.3 -22557.9 1584.14 -1084.07 208.179 1103.88 
15532304 36668.1 -20854.3 1766 -976.143 204.771 997.39 
15531202 37510.1 -19123 1641.29 -1224.08 356.149 1274.84 
21880.5 3
15543901 40968 -22333.7 1592.86 -1212.09 460.252 1296.53 
15532304 36319 -20650.4 1759.57 -716.926 418.598 830.185 
15531202 36952 -19161.9 1609.57 -1146.08 -79.7888 1148.86 
21881 3
15543901 40514.1 -22336.4 1580.43 -904.098 -5.40694 904.114 
15532304 35776.3 -20494.3 1731.43 -1081.1 311.042 1124.96 
15531202 36409 -19374 1595 -1081.67 -422.595 1161.29 
21881.5 3
15543901 40061.9 -22102.1 1607.29 -917.415 475.225 1033.19 
15532304 35040.9 -20302.6 1773.71 -1491.74 388.873 1541.59 
15531202 35955.4 -19384.1 1611.43 -920.023 -20.5737 920.253 
21882 3
15543901 39541 -21784.7 1677.57 -1013.34 617.565 1186.7 
15532304 34482.9 -20257.1 1800 -1085.6 88.3824 1089.19 
15531202 35423.6 -19477.9 1669.29 -1034.74 -182.324 1050.68 
21882.5 3
15543901 38984.7 -21696.7 1702.67 -1186.21 187.735 1200.98 
15532304 34003.3 -20155.3 1765.83 -1022.44 217.078 1045.23 
15531202 35010.8 -19557.3 1694.5 -880.039 -169.459 896.205 
21883 3
15543901 38434.9 -21447.7 1708.86 -1138.32 515.429 1249.58 
15532304 33521.4 -20103.7 1775.14 -997.732 106.872 1003.44 
15531202 34777 -19558.3 1667.86 -484.127 -1.9718 484.131 
21883.5 3
15543901 38013 -21267.1 1725.57 -815.971 349.268 887.579 
15532304 32967.4 -19980.9 1757 -1071.57 237.635 1097.6 
15531202 34190.7 -19638.9 1649.14 -1134.01 -155.844 1144.67 
21884 3
15543901 37513 -21132.4 1710.29 -980.392 264.146 1015.35 
15532304 32588.7 -19736.1 1745.57 -742.577 479.832 884.115 
15531202 33807.3 -19691.1 1653.71 -751.821 -102.521 758.779 
21884.5 3
15543901 36997.4 -20960.3 1688.43 -1029.08 343.599 1084.93 
15532304 32070 -19572.9 1738.71 -1035.36 325.92 1085.44 
15531202 33483.9 -19901.7 1642.14 -645.566 -420.302 770.331 
21885 3
15543901 36483.7 -20713 1656.57 -1025.38 493.584 1137.99 
15532304 31282 -19273.3 1626.71 -1572.85 597.947 1682.68 
15531202 33177.3 -20022.1 1641.71 -611.919 -240.376 657.439 
21885.5 3
15543901 36055.9 -20610.7 1605.57 -904.561 216.249 930.05 
15532304 30783.1 -19100.4 1532.43 -1054.67 365.449 1116.19 
15531202 32815 -19900.7 1632.57 -765.932 256.72 807.81 
21886 3
15543901 35379.9 -20469.6 1584 -1307.51 272.9 1335.68 
15532304 30325.8 -18874.5 1462.88 -884.706 436.999 986.748 
15531202 32194.6 -19562.8 1608.12 -1199.95 653.703 1366.46 
21886.5 3
15543901 34820.7 -20232 1606.71 -1053.03 447.505 1144.18 
15532304 29883.6 -18652 1437 -832.728 419.021 932.209 
15531202 31439.4 -19074.3 1495.71 -1422.22 919.895 1693.78 
21887 3
15543901 34301.6 -20067.9 1623.14 -1072.61 339.138 1124.95 
15532304 29190.1 -18401.7 1453.71 -1432.7 517.119 1523.17 
15531202 30958 -18797.3 1363.29 -994.687 572.314 1147.58 
21887.5 3
15543901 33768.6 -19919.6 1609.29 -1051.28 292.477 1091.21 
15532304 28735.6 -18185.7 1564.14 -896.591 426.036 992.664 
15531202 30462.1 -18515.6 1334.71 -978.022 555.649 1124.84 
21888 3
15543901 33399.5 -19716.7 1578.33 -768.899 422.718 877.437 
15532304 28222.8 -18104 1714.5 -1068.2 170.238 1081.68 
15531202 29894 -18210 1427.5 -1183.63 636.607 1343.97 
21888.5 3
15543901 33053.6 -19498.9 1570 -714.728 450.02 844.603 
15532304 27758.7 -17917.1 1731.57 -958.924 386.068 1033.72 
15531202 29456.4 -17977 1520.71 -904.073 481.405 1024.26 
21889 3
15543901 32568.4 -19300.1 1522.57 -925.845 379.226 1000.5 
15532304 27290.3 -17764.3 1747.57 -893.948 291.712 940.339 
15531202 28888.3 -17932.3 1574.14 -1084.24 85.3326 1087.59 
21889.5 3
15543901 32071.7 -19040.6 1476.86 -953.386 498.218 1075.72 
15532304 26786.6 -17681.4 1735.57 -966.822 159.035 979.815 
15531202 28362.4 -17721.3 1634 -1009.32 404.99 1087.54 
21890 3
15543901 31594.5 -18786.7 1409.17 -1000.45 532.295 1133.24 
15532304 26492.8 -17627.7 1758.83 -615.803 112.708 626.032 
15531202 27941.3 -17621.2 1647 -882.799 209.893 907.408 
21890.5 3
15543901 31097.3 -18711.1 1310.86 -1040.2 158 1052.13 
15532304 26064 -17456.4 1781.43 -897.141 358.239 966.021 
15531202 27560.4 -17430.3 1666.14 -796.872 399.333 891.331 
21891 3
15543901 30699.9 -18590.7 1245 -752.706 228.084 786.504 
15532304 25582.4 -17219.3 1738.29 -912.067 449.134 1016.66 
15531202 27037 -17382.3 1649.71 -991.342 90.9091 995.502 
21891.5 3
15543901 30192.7 -18393.8 1291.67 -998.406 387.561 1070.99 
15532304 24980 -16980.7 1725.5 -1185.88 469.723 1275.52 
15531202 26495.3 -17264.8 1621.5 -1066.27 231.205 1091.05 
21892 3
15543901 29647.6 -18180 1356.14 -1090.19 427.667 1171.07 
15532304 24496.6 -16698.3 1764.43 -966.857 564.762 1119.72 
15531202 25958.1 -17079.9 1561.86 -1074.38 369.952 1136.29 
21892.5 3
15543901 29092.8 -18016 1458.83 -1136.76 336.066 1185.39 
15532304 24081.3 -16533 1784.67 -850.898 338.7 915.83 
15531202 25524.8 -16863 1529.67 -887.929 444.379 992.921 
21893 3
15543901 28512.6 -17890.1 1544 -1151.31 249.717 1178.08 
15532304 23680.1 -16352.4 1775.29 -796.013 358.277 872.925 
15531202 25019.9 -16515.6 1654.29 -1001.94 689.342 1216.17 
21893.5 3
15543901 27975.2 -17726 1580.33 -1090.07 332.947 1139.78 
15532304 23333.8 -16254 1680.83 -702.453 199.652 730.275 
15531202 24491.7 -16352.8 1666 -1071.38 330.098 1121.08 
21894 3
15543901 27607.4 -17589.1 1585.86 -761.363 283.348 812.379 
15532304 22885.3 -16074.7 1731.29 -928.67 371.192 1000.11 
15531202 24098.4 -16219 1654.86 -814.158 277.088 860.017 
21894.5 3
15543901 27133.4 -17513.7 1555.43 -911.538 145.055 923.008 
15532304 22402 -15851.9 1725.86 -929.396 428.571 1023.45 
15531202 23703.9 -15995.3 1623 -758.791 430.22 872.269 
21895 3
15543901 26505.5 -17476.8 1550.17 -1273.69 74.8092 1275.88 
15532304 22014.5 -15754.3 1673.5 -786.004 197.817 810.515 
15531202 23326.3 -15747.7 1633.5 -765.768 502.27 915.793 
21895.5 3
15543901 26012.9 -17244.6 1519.86 -987.26 465.455 1091.48 
15532304 21638 -15788.3 1637.29 -754.509 -68.0408 757.571 
15531202 22872.3 -15589 1595.57 -909.915 317.969 963.872 
21896 3
15543901 25516.3 -17089.7 1466 -991.065 309.191 1038.18 
15532304 21200.3 -15632.2 1584.17 -873.586 311.615 927.5 
15531202 22366.3 -15423.3 1573.17 -1009.88 330.672 1062.64 
21896.5 3
15543901 24963.3 -16827.9 1487 -1112.77 526.78 1231.16 
15532304 20673.4 -15384.1 1575.43 -1060.17 499.042 1171.75 
15531202 21936.9 -15437 1542.86 -864.137 -27.4983 864.575 
21897 3
15543901 24532.8 -16610 1558.17 -862.63 436.587 966.819 
15532304 20185.5 -15070.8 1654 -977.813 627.875 1162.04 
15531202 21500 -15310.2 1497.67 -875.465 254.175 911.616 
21897.5 3
15543901 24101.9 -16327.4 1553.29 -892.29 585.034 1066.98 
15532304 19811.6 -14922.6 1674.86 -774.179 306.96 832.813 
15531202 21066.3 -15089.9 1516.43 -897.959 456.127 1007.17 
21898 3
15543901 23720.4 -16135.7 1571 -727.917 365.867 814.691 
15532304 19419.4 -14713.1 1660.71 -748.364 399.673 848.403 
15531202 20612.7 -14969.7 1528.71 -865.594 229.28 895.446 
21898.5 3
15543901 23289.2 -16039.2 1552 -878.334 196.635 900.075 
15532304 19168.2 -14444 1662.17 -511.735 548.152 749.896 
15531202 20283.3 -14754.5 1563.33 -670.837 438.318 801.34 
21899 3
15543901 22846 -15925 1561.57 -917.529 236.37 947.487 
15532304 18820.6 -14156.4 1652 -719.659 595.386 934.02 
15531202 19891.1 -14456.1 1596 -811.989 617.717 1020.24 
21899.5 3
15543901 22352.7 -15710.1 1535.57 -961.571 418.825 1048.82 
15532304 18469.6 -13843 1706.57 -684.211 610.972 917.295 
15531202 19502.3 -14074 1615.86 -758.006 744.918 1062.77 
21900 3
15543901 21810 -15670.3 1492.43 -1047.71 76.9443 1050.53 
15532304 18061.3 -13557.7 1713.14 -788.196 550.745 961.547 
15531202 19114.4 -13644.1 1603 -748.759 829.84 1117.71 
21900.5 3
15543901 21294.1 -15565.1 1443.86 -1001.66 204.161 1022.26 
15532304 17646.7 -13238.9 1667.86 -804.993 619.14 1015.55 
15531202 18863.1 -13244.4 1568.14 -487.933 776.144 916.776 
21901 3
15543901 20800 -15359.6 1412 -978.501 407.072 1059.8 
15532304 17194 -12928.6 1602.71 -896.464 614.427 1086.82 
15531202 18487.3 -12856.6 1542.86 -744.272 768.034 1069.49 
21901.5 3
15543901 20406.3 -15114.7 1451.17 -827.031 514.506 974.01 
15532304 16797 -12620.3 1558.83 -834.034 647.559 1055.91 
15531202 18138.2 -12492.7 1500 -733.443 764.506 1059.44 
21902 3
15543901 20073.1 -14795.2 1457.25 -671.791 643.985 930.602 
15532304 16542.4 -12274.9 1543.88 -513.357 696.489 865.235 
15531202 17740.9 -12132.5 1497.5 -800.991 726.142 1081.14 
21902.5 3
15543901 19708 -14504.2 1528.33 -720.168 574.129 921.013 
15532304 16038.7 -11921.7 1678.67 -993.508 696.663 1213.42 
15531202 17257.7 -11806 1507.5 -953.074 643.984 1150.25 
21903 3
15543901 19366 -14250 1568.29 -729.211 541.933 908.538 
15532304 15581.4 -11473.1 1767.57 -974.921 956.341 1365.67 
15531202 16842.3 -11557.9 1580.14 -885.674 529.089 1031.67 
21903.5 3
15543901 19040.9 -13970.6 1557.86 -624.075 536.331 822.873 
15532304 15280 -11160.1 1785.57 -578.558 600.768 834.057 
15531202 16616.7 -11467.7 1581 -432.959 173.019 466.25 
21904 3
15543901 18753.7 -13642.2 1588.83 -582.536 666.135 884.921 
15532304 15074 -10889 1793.5 -417.85 549.986 690.712 
15531202 16581.7 -11506.2 1602.67 -71.0905 -77.9967 105.534 
21904.5 3
15543901 18300.4 -13271.1 1582.14 -906.476 742.048 1171.47 
15532304 14855.1 -10653.1 1799.57 -437.714 471.714 643.512 
15531202 16390.7 -11223.1 1629.29 -381.905 566.048 682.833 
21905 3
15543901 17841 -12900.2 1564.5 -918.857 741.952 1181.01 
15532304 14575 -10598.2 1813 -560.286 109.952 570.973 
15531202 16081 -10865.2 1666.67 -619.429 715.952 946.72 
21905.5 3
15543901 17406.4 -12554.3 1601.29 -886.88 705.879 1133.5 
15532304 14414.9 -10321.1 1793.71 -326.822 565.355 653.023 
15531202 15861.1 -10603.9 1666.43 -448.688 533.285 696.932 
21906 3
15543901 16959.5 -12182.5 1543.67 -888.526 739.137 1155.77 
15532304 14283.8 -10023.2 1785.17 -260.485 592.398 647.138 
15531202 15591 -10489.3 1649.33 -537.063 227.682 583.332 
21906.5 3
15543901 16516 -11681.4 1548.29 -897.773 1014.31 1354.56 
15532304 13917.3 -9483.86 1780 -741.999 1091.72 1320.01 
15531202 15189.1 -10441.9 1658 -813.476 96.1056 819.133 
21907 3
15543901 16056.6 -11254.9 1535.43 -868.485 806.373 1185.12 
15532304 13566.9 -9036.57 1755.57 -662.436 845.531 1074.12 
15531202 14899.1 -10377.4 1685.43 -548.204 121.793 561.57 
21907.5 3
15543901 15673.5 -10991.2 1558.5 -780.186 537.048 947.159 
15532304 13192.2 -8676.83 1740 -763.117 732.664 1057.9 
15531202 14573.7 -10302.7 1648.83 -662.884 152.265 680.147 
21908 3
15543901 15341.3 -10771.9 1626.71 -668.439 441.267 800.954 
15532304 12943.1 -8382.14 1764.14 -501.054 592.939 776.293 
15531202 14175.4 -10032 1620.57 -801.284 544.601 968.837 
21908.5 3
15543901 14988.5 -10585.8 1650.83 -718.505 378.867 812.274 
15532304 12717.8 -8010.33 1740.83 -458.879 757.25 885.436 
15531202 13784.2 -9755 1577 -796.867 564.155 976.355 
21909 3
15543901 14650.3 -10323.7 1638.83 -705.985 547.321 893.294 
15532304 12398.8 -7793.33 1710.5 -665.971 453.027 805.451 
15531202 13420.3 -9232 1576.5 -759.569 1091.86 1330.07 
21909.5 3
15543901 14248.7 -9925.43 1633.71 -769.385 762.908 1083.5 
15532304 12169.6 -7399.86 1702.14 -439.199 753.786 872.404 
15531202 13110 -8672.71 1616.43 -594.508 1071.43 1225.32 
21910 3
15543901 13862 -9456.67 1576.83 -762.75 924.58 1198.6 
15532304 11715.8 -7002.5 1711.5 -894.947 783.742 1189.61 
15531202 12847.5 -8322.33 1609 -517.751 691.087 863.52 
21910.5 3
15543901 13430.1 -8942.43 1530.86 -848.442 1010.29 1319.3 
15532304 11285.4 -6705.86 1668.57 -845.589 582.795 1026.97 
15531202 12614.9 -7977.29 1633 -457.059 677.893 817.583 
21911 3
15543901 13079.2 -8496.83 1575.33 -678.871 861.886 1097.14 
15532304 10900.8 -6325.67 1614.67 -743.898 735.378 1046.02 
15531202 12430.8 -7549 1702.83 -355.945 828.406 901.639 
21911.5 3
15543901 12810.4 -8175.71 1578 -548.445 655.345 854.558 
15532304 10508 -6018.14 1651.71 -801.701 627.6 1018.14 
15531202 12099.3 -7156.86 1641 -676.628 800.292 1047.99 
21912 3
15543901 12428.7 -7844 1614.33 -760.482 660.785 1007.46 
15532304 10124.8 -5734.33 1677.67 -763.28 565.358 949.856 
15531202 11758.2 -6866.67 1596 -679.52 578.069 892.138 
21912.5 3
15543901 12113.1 -7454.57 1586 -627.284 774.212 996.438 
15532304 9826.57 -5397.86 1687.71 -592.966 668.939 893.917 
15531202 11341.9 -6531.14 1542.86 -827.653 667.045 1063 
21913 3
15543901 11638.5 -7149.17 1562.83 -964.721 620.741 1147.17 
15532304 9614.17 -5147.67 1708.83 -431.717 508.517 667.06 
15531202 10930.8 -6177.83 1526.67 -835.414 718.109 1101.63 
21913.5 3
15543901 11226.3 -6907.86 1576.43 -821.144 480.696 951.497 
15532304 9475.29 -4728.43 1711.29 -276.655 835.136 879.767 
15531202 10620.1 -5741.57 1524.43 -618.905 869.048 1066.91 
21914 3
15543901 10840.2 -6608.33 1546.17 -780.038 605.099 987.221 
15532304 9195.67 -4386.5 1686.83 -564.887 690.765 892.33 
15531202 10332.5 -5346.17 1520.5 -581.097 798.797 987.801 
21914.5 3
15543901 10517 -6244.33 1513 -677.498 763.103 1020.46 
15532304 8944.83 -4015.17 1686.5 -525.856 778.477 939.442 
15531202 10119.3 -4920.5 1528.33 -446.89 892.383 998.027 
21915 3
15543901 10229.3 -5883.14 1470.43 -574.28 720.939 921.711 
15532304 8632.29 -3606.29 1696.14 -623.848 816.13 1027.26 
15531202 9905.86 -4570.57 1489.14 -426.1 698.46 818.174 
21915.5 3
15543901 10007 -5459.14 1468.86 -425.02 810.707 915.363 
15532304 8269.29 -3249.43 1753.71 -694.073 682.327 973.297 
15531202 9692.86 -4101.57 1501 -407.266 896.75 984.899 
21916 3
15543901 9805.17 -5069.33 1494.33 -410.23 792.296 892.2 
15532304 8064.67 -2850 1741.67 -415.892 811.847 912.174 
15531202 9433.67 -3600.83 1610.5 -526.81 1017.76 1146.02 
21916.5 3
15543901 9588.57 -4614 1495.57 -440.234 925.474 1024.85 
15532304 7749.43 -2491.14 1746.86 -640.728 729.384 970.842 
15531202 9259.14 -3193.57 1598.86 -354.723 827.768 900.571 
21917 3
15543901 9350.5 -4160 1530 -477.097 909.82 1027.32 
15532304 7470.17 -2063.67 1711.83 -559.643 856.666 1023.27 
15531202 9009.33 -2811.17 1590.67 -500.62 766.342 915.369 
21917.5 3
15543901 9106.29 -3839.14 1540.57 -495.364 650.826 817.899 
15532304 7077.57 -1668 1746.29 -796.339 802.569 1130.61 
15531202 8549 -2390.29 1654.43 -933.739 853.714 1265.19 
21918 3
15543901 8884.71 -3453.57 1541.71 -433.604 754.543 870.257 
15532304 6694.71 -1258.57 1742.14 -749.231 801.23 1096.96 
15531202 8257.14 -1897.86 1662.86 -571.149 963.657 1120.2 
21918.5 3
15543901 8677.57 -3139.71 1577.29 -424.473 643.15 770.597 
15532304 6415.86 -927.857 1729.71 -571.429 677.693 886.453 
15531202 7995.14 -1545.43 1612.43 -536.885 722.19 899.891 
21919 3
15543901 8453 -2667.71 1576 -448.246 942.116 1043.32 
15532304 6071 -581.286 1733.43 -688.338 691.759 975.879 
15531202 7660 -1195.86 1593.14 -668.948 697.747 966.614 
21919.5 3
15543901 8162.86 -2270.71 1566.43 -584.965 800.403 991.378 
15532304 5787.29 -236 1724.43 -572.005 696.141 901 
15531202 7243.57 -780.143 1603.43 -839.574 838.134 1186.32 
21920 3
15543901 7874.57 -1926.71 1552.14 -581.221 693.548 904.891 
15532304 5474.29 152 1677.14 -631.048 782.258 1005.06 
15531202 6880.43 -381.143 1591.86 -732.143 804.435 1087.73 
21920.5 3
15543901 7550.75 -1655.88 1571.62 -610.984 511.018 796.518 
15532304 5209.88 544.25 1689.75 -498.888 740.094 892.541 
15531202 6500.62 1.75 1580.75 -716.611 722.439 1017.57 
21921 3
15543901 7136.86 -1250.57 1531.43 -775.08 758.995 1084.81 
15532304 4993.14 996 1649.86 -405.865 845.974 938.295 
15531202 6110.14 485.571 1568.71 -731.24 906.033 1164.31 
21921.5 3
15543901 6654.57 -850.286 1565.86 -986.269 818.58 1281.72 
15532304 4680 1418.57 1643.29 -640.374 864.154 1075.57 
15531202 5781.43 818 1519.14 -672.217 679.813 956.045 
21922 3
15543901 6398.43 -528.714 1520.71 -519.56 652.275 833.909 
15532304 4386.14 1707.29 1633.71 -596.059 585.627 835.611 
15531202 5448.29 1161.29 1449.86 -675.746 696.32 970.306 
21922.5 3
15543901 6174.71 -184.429 1502.57 -455.63 701.193 836.224 
15532304 3968.57 1987.71 1596.43 -850.451 571.138 1024.43 
15531202 5125.71 1542.86 1535.57 -656.968 777.131 1017.61 
21923 3
15543901 5957.57 120.571 1502.14 -456.182 640.756 786.556 
15532304 3586.86 2290.14 1601.29 -801.921 635.354 1023.11 
15531202 4803.14 1866.29 1448.14 -677.671 679.472 959.646 
21923.5 3
15543901 5656.71 454 1515.43 -616.511 683.255 920.284 
15532304 3073.14 2616.29 1674.43 -1052.69 668.326 1246.93 
15531202 4447.71 2166.71 1416.43 -728.337 615.632 953.666 
21924 3
15543901 5337.38 783 1512.25 -610.591 629.063 876.665 
15532304 2598.5 2746.38 1707.5 -907.539 248.737 941.008 
15531202 4003.25 2481.5 1507.5 -849.836 601.885 1041.39 
21924.5 3
15543901 5060.29 1088.71 1522.57 -539.084 594.775 802.726 
15532304 2271.14 2946.43 1749.14 -636.882 389.209 746.393 
15531202 3694.86 2820.86 1554.43 -599.986 660.228 892.123 
21925 3
15543901 4798.57 1396.43 1539.71 -533.023 626.709 822.726 
15532304 1993.29 3081.14 1732 -565.9 274.367 628.904 
15531202 3371.14 3171.86 1594.29 -659.296 714.868 972.475 
21925.5 3
15543901 4569.86 1640.71 1553.43 -466.764 498.542 682.944 
15532304 1759.43 3395.57 1712.71 -477.259 641.691 799.715 
15531202 3080.29 3478 1624.29 -593.586 624.781 861.798 
21926 3
15543901 4301.75 1826.25 1571.38 -533.016 368.858 648.2 
15532304 1381.5 3531.62 1706.62 -751.349 270.484 798.553 
15531202 2842.25 3791.75 1619.25 -473.232 623.757 782.957 
21926.5 3
15543901 4034.57 2060.71 1539.86 -538.666 472.71 716.67 
15532304 1158.71 3660.57 1694.57 -449.165 259.973 518.975 
15531202 2529.86 4169.71 1611.57 -629.824 762.025 988.615 
21927 3
15543901 3804.12 2162.38 1501.5 -459.973 202.916 502.742 
15532304 1065.12 3845.12 1692.88 -186.805 368.37 413.029 
15531202 2460.5 4461.62 1662.88 -138.437 582.656 598.877 
21927.5 3
15543901 3614.5 2473.5 1445.38 -361.88 593.75 695.339 
15532304 1081 4033 1687.12 30.2958 358.54 359.818 
15531202 2322 4860 1650.62 -264.313 760.258 804.893 
21928 3
15543901 3386 2842.14 1460.43 -457.916 738.763 869.171 
15532304 1358.71 4099.43 1687.43 556.542 133.123 572.242 
15531202 2164 5199.57 1679.71 -316.633 680.504 750.561 
21928.5 3
15543901 3175.29 3099.14 1507.57 -448.328 546.809 707.105 
15532304 1948.43 4194.14 1731.71 1254.71 201.52 1270.79 
15531202 1821 5506.57 1662.43 -729.787 653.191 979.412 
21929 3
15543901 2986.75 3324.88 1561 -383.203 458.805 597.785 
15532304 1975.25 4270.5 1738.62 54.5151 155.197 164.494 
15531202 1522.38 5874.38 1632.38 -606.961 747.568 962.944 
21929.5 3
15543901 2806 3657.14 1609.14 -360.06 661.888 753.485 
15532304 1788.43 4464 1741.71 -372.154 385.458 535.795 
15531202 1325.57 6251.86 1605.86 -392.039 751.956 848.017 
21930 3
15543901 2550.75 3899.5 1607.38 -507.455 481.823 699.76 
15532304 1391.5 4745.5 1768.12 -789.122 559.642 967.426 
15531202 950.875 6549.75 1604 -744.923 592.232 951.656 
21930.5 3
15543901 2266.5 4199 1583.62 -567.365 597.804 824.18 
15532304 918.25 5192.75 1813.25 -944.611 892.715 1299.7 
15531202 628.875 6826.88 1606 -642.715 553.144 847.968 
21931 3
15543901 1986.62 4436 1586.88 -559.75 474 733.482 
15532304 484.5 5426.5 1806.25 -867.5 467.5 985.45 
15531202 286.125 7060.12 1607 -685.5 466.5 829.176 
21931.5 3
15543901 1612.12 4606.12 1583 -722.973 328.427 794.074 
15532304 58.375 5634.5 1784.75 -822.635 401.544 915.405 
15531202 -52.375 7159.5 1602.62 -653.475 191.844 681.053 
21932 3
15543901 1224 4888.71 1610.43 -782.51 569.736 967.947 
15532304 -403.714 5834.86 1793.43 -931.632 403.946 1015.44 
15531202 -432 7303.86 1559.14 -765.373 291.043 818.842 
21932.5 3
15543901 771.375 5159.62 1655.75 -910.714 545.092 1061.38 
15532304 -1009.25 5926.12 1767.12 -1218.38 183.638 1232.14 
15531202 -533.5 7562.5 1494.25 -204.225 520.408 559.046 
21933 3
15543901 447.143 5446.57 1632 -649.764 575.043 867.679 
15532304 -1373.86 6133.43 1777.43 -730.676 415.438 840.521 
15531202 -679 7608.71 1470.86 -291.583 92.6138 305.938 
21933.5 3
15543901 226.25 5785.88 1590.25 -439.151 674.56 804.913 
15532304 -1769.5 6160.12 1780.25 -786.566 53.0744 788.355 
15531202 -723.5 7589.75 1445.38 -88.4692 -37.7024 96.1679 
21934 3
15543901 -46 6083.14 1587.43 -543.413 593.349 804.587 
15532304 -2030 6304.86 1750.86 -519.96 288.887 594.823 
15531202 -727.571 7584 1409.14 -8.1266 -11.477 14.0629 
21934.5 3
15543901 -282 6390.88 1574 -476.768 621.681 783.451 
15532304 -2382.5 6473.75 1739.88 -712.121 341.198 789.641 
15531202 -808.5 7611.38 1372.5 -163.492 55.303 172.592 
21935 3
15543901 -478.714 6727.29 1532.43 -395.009 675.524 782.537 
15532304 -2644.86 6652.14 1729.14 -526.822 358.219 637.073 
15531202 -892.571 7711 1346.86 -168.818 200.05 261.763 
21935.5 3
15543901 -784.857 6963.71 1465.29 -627.342 484.485 792.643 
15532304 -2919.43 6953.57 1755.86 -562.646 617.681 835.525 
15531202 -1022.86 7795.86 1379.71 -266.979 173.888 318.614 
21936 3
15543901 -1009.38 7307.88 1407.75 -431.765 661.848 790.23 
15532304 -3351.88 7000.62 1741 -831.628 90.4876 836.536 
15531202 -1220.88 8153.12 1462.12 -380.804 687.054 785.528 
21936.5 3
15543901 -1235 7634.29 1394.14 -435.569 630.137 766.024 
15532304 -3618 7095.71 1740 -513.755 183.57 545.566 
15531202 -1496.43 8312.57 1514.86 -531.957 307.812 614.594 
21937 3
15543901 -1422.75 7863.25 1467 -378.528 461.622 596.974 
15532304 -3909.62 6959.75 1745.25 -587.954 -274.122 648.716 
15531202 -1843.75 8421.62 1534.25 -700.245 219.866 733.951 
21937.5 3
15543901 -1681.43 8032.71 1500 -521.529 341.662 623.479 
15532304 -4254 6596.14 1690.71 -694.304 -733.079 1009.68 
15531202 -2161.14 8540.71 1558.86 -639.905 240.099 683.466 
21938 3
15543901 -1965.75 7848.88 1574.88 -566.377 -366.214 674.46 
15532304 -4555.12 6487.5 1652.75 -599.851 -216.42 637.698 
15531202 -2547.25 8313.12 1611.62 -769.138 -453.365 892.812 
21938.5 3
15543901 -2229 7488.57 1601.29 -529.678 -724.957 897.843 
15532304 -4966.14 6372.71 1526.29 -826.998 -230.957 858.642 
15531202 -2907 8117.29 1616.14 -723.843 -394.043 824.147 
21939 3
15543901 -2609.75 7258.12 1602.38 -764.558 -462.744 893.69 
15532304 -5380.25 6335.88 1442.5 -831.54 -73.9745 834.824 
15531202 -3350.25 7886.12 1628 -890.06 -464.178 1003.83 
21939.5 3
15543901 -2905 7009.86 1590.43 -582.347 -489.68 760.865 
15532304 -5849.29 6439.57 1380.14 -925.12 204.529 947.459 
15531202 -3671.57 7470.71 1627 -633.77 -819.351 1035.86 
21940 3
15543901 -3254.43 6823.71 1566.43 -737.191 -392.706 835.266 
15532304 -6348.57 6386.43 1507.29 -1053.35 -112.116 1059.3 
15531202 -3909.43 7039.14 1628.43 -501.808 -910.488 1039.62 
21940.5 3
15543901 -3745.57 6591.29 1540.43 -988.215 -467.663 1093.29 
15532304 -6675.29 6153.86 1338.71 -657.373 -467.951 806.918 
15531202 -4490.14 6966.71 1592.57 -1168.44 -145.732 1177.49 
21941 3
15543901 -4183.71 6490.86 1501.29 -872.795 -200.057 895.429 
15532304 -6962.86 6198.14 1460.43 -572.851 88.2186 579.604 
15531202 -5035.43 6967.57 1499.57 -1086.23 1.70746 1086.23 
21941.5 3
15543901 -4661.29 6373.29 1422.43 -962.846 -237.039 991.594 
15532304 -7374.71 6267.14 1588 -830.357 139.113 841.93 
15531202 -5465.14 6912.57 1407.14 -866.359 -110.887 873.427 
21942 3
15543901 -5047 6362.86 1385.57 -765.306 -20.6916 765.586 
15532304 -7616.29 6311.71 1327.57 -479.308 88.4354 487.399 
15531202 -5941.57 7151.14 1382 -945.295 473.356 1057.19 
21942.5 3
15543901 -5817.71 6648 1287.14 -1505.3 556.92 1605.02 
15532304 -7857.14 6385.86 1332.14 -470.424 144.81 492.208 
15531202 -6457.43 7423.57 1317.86 -1007.53 532.087 1139.4 
21943 3
15543901 -6032.17 6723.83 1268.33 -433.237 153.199 459.526 
15532304 -8067.83 6577.83 1547.17 -425.637 387.831 575.83 
15531202 -7248.5 7776 1310.67 -1598.12 711.977 1749.55 
21943.5 3
15543901 -6314 6891.14 1273.14 -567.069 336.639 659.464 
15532304 -8195.71 6747 1345.14 -257.306 340.376 426.687 
15531202 -7768 8010.29 1392 -1045.27 471.4 1146.65 
21944 3
15543901 -6801.67 7066.5 1247 -989.182 355.694 1051.19 
15532304 -8342.33 6976.83 1408.5 -297.402 466.193 552.977 
15531202 -8040.67 8218.83 1412.67 -553.076 423.017 696.303 
21944.5 3
15543901 -7499 7418 1319.14 -1375.41 693.294 1540.26 
15532304 -8559 7204.43 1586 -427.35 448.906 619.794 
15531202 -8342 8359.57 1388.29 -594.346 277.59 655.975 
21945 3
15543901 -8104 7854.17 1467.83 -1224.7 882.928 1509.78 
15532304 -8829.33 7502.83 1550.17 -547.233 604.058 815.077 
15531202 -8729 8508.5 1432.17 -783.401 301.475 839.407 
21945.5 3
15543901 -8524.43 8038.14 1429.86 -799.294 349.765 872.471 
15532304 -9230.29 7781.14 1566.29 -762.267 529.106 927.903 
15531202 -9204.71 8693.57 1331.57 -904.4 351.847 970.43 
21946 3
15543901 -8866.17 8279.33 1432.5 -682.112 481.418 834.889 
15532304 -9537.5 7899.33 1567.17 -613.202 235.909 657.016 
15531202 -9658.33 8744.5 1323.17 -905.427 101.654 911.116 
21946.5 3
15543901 -9236.33 8440.83 1458.67 -780.942 340.717 852.032 
15532304 -9852.67 8034.83 1445.83 -664.909 285.865 723.756 
15531202 -9957.5 8804.5 1434.5 -631.153 126.582 643.722 
21947 3
15543901 -9496.17 8665.5 1433.67 -534.636 462.277 706.779 
15532304 -10091.3 8222 1521.33 -491.084 385.117 624.082 
15531202 -10306 9039.83 1320.83 -717.078 484.225 865.26 
21947.5 3
15543901 -9694.17 8854.5 1419.17 -407.407 388.889 563.219 
15532304 -10359.5 8354.67 1553.83 -551.783 272.977 615.614 
15531202 -10494.2 9451 1390.67 -387.174 846.022 930.407 
21948 3
15543901 -9890.14 9095.71 1371.86 -365.627 450.027 579.834 
15532304 -10669.6 8558 1533.71 -578.491 379.353 691.781 
15531202 -10631.1 9932 1420.14 -255.553 897.388 933.066 
21948.5 3
15543901 -10061.8 9380.5 1403.17 -328.909 545.567 637.043 
15532304 -11020.7 8885.17 1503.33 -672.596 626.756 919.352 
15531202 -10720.8 10398.8 1340.17 -171.821 894.317 910.673 
21949 3
15543901 -10036.5 9799.17 1293.67 52.1262 861.454 863.03 
15532304 -11384.8 9172.83 1493 -749.314 591.907 954.895 
15531202 -10708 11005.3 1345.5 26.406 1247.94 1248.22 
21949.5 3
15543901 -10094.5 10222.5 1356.67 -117.886 860.434 868.472 
15532304 -11624.8 9563.83 1442.17 -487.805 794.715 932.484 
15531202 -10840.8 11586 1439.17 -269.986 1180.22 1210.7 
21950 3
15543901 -10127.7 10624.3 1303.14 -63.9967 774.154 776.794 
15532304 -11759.4 10013.9 1469 -259.336 867.098 905.049 
15531202 -10990.1 12148.6 1360 -287.687 1083.95 1121.48 
21950.5 3
15543901 -10352.2 11197.2 1369 -456.204 1164.39 1250.57 
15532304 -11916.7 10636 1555.5 -319.59 1264.52 1304.28 
15531202 -11202 12553.7 1281.17 -430.604 823.364 929.166 
21951 3
15543901 -10565.6 11704.6 1303.43 -422.584 1004.76 1090.01 
15532304 -12057.6 11020.6 1523.43 -279.019 761.528 811.034 
15531202 -11458.7 13039.4 1365.86 -508.345 961.905 1087.97 
21951.5 3
15543901 -10869.2 12125.7 1257.67 -569.597 790.047 973.969 
15532304 -12202.8 11518.2 1492.83 -272.536 933.575 972.542 
15531202 -11838.7 13479.2 1340.83 -712.856 825.025 1090.33 
21952 3
15543901 -11103.7 12548.8 1305.83 -487.526 879.764 1005.82 
15532304 -12364.7 12087.5 1472.83 -336.452 1183.65 1230.53 
15531202 -12171 13848.5 1452.33 -690.922 767.845 1032.94 
21952.5 3
15543901 -11406.4 12874.3 1270.14 -634.721 682.29 931.875 
15532304 -12550.6 12518.1 1411.29 -389.737 902.815 983.347 
15531202 -12375.9 14146.7 1431.14 -429.47 625.187 758.488 
21953 3
15543901 -11690.2 13310.2 1200.17 -568.613 873.509 1042.28 
15532304 -12750.8 12917.8 1325.83 -401.326 800.983 895.9 
15531202 -12604.8 14388.3 1571.67 -458.87 484.207 667.096 
21953.5 3
15543901 -11989.6 13758.6 1244.57 -614.794 920.749 1107.14 
15532304 -13034.1 13363.6 1443.57 -581.744 915.273 1084.51 
15531202 -12768.7 14690.9 1562.71 -336.511 621.199 706.49 
21954 3
15543901 -12333 14144.2 1340.33 -668.149 750.185 1004.59 
15532304 -13224.5 13629.7 1468.83 -370.345 517.695 636.524 
15531202 -12757.2 14989.3 1564 22.4662 580.693 581.127 
21954.5 3
15543901 -12526.5 14333.8 1471.5 -398.969 391.065 558.667 
15532304 -13326.2 13882.7 1447.67 -209.622 521.649 562.192 
15531202 -12777.2 15268.5 1645.33 -41.2371 575.601 577.077 
21955 3
15543901 -12688.4 14681 1545 -321.287 688.823 760.067 
15532304 -13523.7 14154.9 1494 -391.96 540.06 667.306 
15531202 -12808.1 15601.6 1602.14 -61.4607 660.856 663.708 
21955.5 3
15543901 -12876.4 15090.9 1574.29 -358.779 782.17 860.53 
15532304 -13615.9 14501.6 1665 -175.845 661.668 684.636 
15531202 -12835.7 15995.7 1638.57 -52.6172 752.181 754.019 
21956 3
15543901 -13030.4 15297.4 1510 -296.154 397.253 495.497 
15532304 -13692.7 14812.1 1802.29 -147.802 597.253 615.269 
15531202 -12922.1 16423.1 1734.14 -166.209 821.978 838.614 
21956.5 3
15543901 -13181.7 15484.2 1471.33 -322.469 398.162 512.367 
15532304 -13737.8 15052.8 1865.33 -96.2027 513.199 522.138 
15531202 -13092.2 16908.5 1792.33 -362.524 1034.88 1096.54 
21957 3
15543901 -13056.3 15774 1535.43 268.482 620.628 676.211 
15532304 -13808.1 15370.9 1743.14 -150.556 680.993 697.437 
15531202 -13502.3 17148.1 1729.86 -878.199 513.154 1017.13 
21957.5 3
15543901 -12893.6 15897.6 1671.71 326.081 247.638 409.455 
15532304 -13797.9 15742.7 1852.29 20.6127 745.205 745.49 
15531202 -13497 16852.6 1692 10.5926 -592.328 592.422 
21958 3
15543901 -12780.1 16106.6 1610 212.049 390.754 444.583 
15532304 -13928.1 15905.4 1917.25 -243.491 304.039 389.522 
15531202 -13511.1 16521.6 1592.62 -26.4019 -618.591 619.155 
21958.5 3
15543901 -12616 16496.7 1527.83 328.25 780.083 846.332 
15532304 -14102.2 15946.7 1660.67 -348.083 82.5833 357.746 
15531202 -13819.5 16493 1663.33 -616.75 -57.25 619.401 
21959 3
15543901 -12386.7 16889.1 1428.71 488.882 836.836 969.175 
15532304 -14093.9 15479.3 1347.57 17.7175 -996.548 996.705 
15531202 -14459.6 16599.9 1627.29 -1364.76 227.84 1383.65 
21959.5 2
15532304 -14099.6 15187.6 1282.75 -10.8215 -547.206 547.313 
15531202 -15070.6 17301.1 1805.25 -1146.44 1315.7 1745.11 
21960 2
15532304 -14297.3 15138.9 1304.86 -378.66 -93.425 390.015 
15531202 -15590.4 17688 1714 -995.792 741.14 1241.33 
21960.5 2
15532304 -14526.7 15151.9 1281.71 -474.026 26.8595 474.786 
15531202 -15996.1 17972.4 1808.29 -838.253 587.662 1023.73 
21961 2
15532304 -14567.1 15124.7 1248 -81.5092 -54.7235 98.1754 
15531202 -16375.9 18308.7 1674.86 -765.553 677.995 1022.62 
21961.5 2
15532304 -14313.5 15238.6 1263.62 498.316 223.793 546.262 
15531202 -16850.4 18647.5 1831.62 -932.255 665.591 1145.47 
21962 2
15532304 -13864.7 15405.9 1343.43 885.179 329.846 944.638 
15531202 -17264.1 18936.4 1709.86 -816.11 569.879 995.388 
21962.5 2
15532304 -13788.6 15442.3 1326.71 154.448 73.8916 171.214 
15531202 -17681.1 19272.4 1616.57 -845.842 681.542 1086.25 
21963 2
15532304 -14094.1 15275 1257.43 -622.345 -340.704 709.502 
15531202 -18273.3 19663.7 1492.43 -1205.99 796.916 1445.51 
21963.5 2
15532304 -14336.6 15263.2 1249.12 -484.964 -23.5 485.533 
15531202 -18768 19959.2 1619.12 -989.429 591.071 1152.53 
21964 2
15532304 -14454.7 15396.1 1247.71 -226.659 255.073 341.228 
15531202 -19219 20220.9 1529.71 -865.643 502.125 1000.73 
21964.5 1
15532304 -14464.3 15337 1251.14 -19.2972 -119.24 120.791 
21965 1
15532304 -14486.6 15218.7 1249.43 -47.2155 -250.605 255.014 
21965.5 1
15532304 -14470.1 15213.2 1258.25 32.3113 -10.7353 34.048 
21966 1
15532304 -14463.4 15186.3 1281.43 13.313 -53.6069 55.2353 
21966.5 1
15532304 -14489.2 15206.1 1295.12 -52.1645 40.0794 65.7837 
21967 1
15532304 -14514.6 15230 1297.75 -48.9865 46.0907 67.2609 
21967.5 1
15532304 -14549.9 15181.1 1279.71 -72.4941 -100.529 123.942 
21968 1
15532304 -14416.5 15616.6 1291.38 272.157 888.739 929.477 
21968.5 1
15532304 -14387.4 15800.4 1275.38 55.6883 351.338 355.724 
21969 1
15532304 -14435.6 15821.9 1272.62 -94.7937 42.2397 103.779 
21969.5 1
15532304 -14516.4 15811.6 1265.88 -162.475 -20.6237 163.779 
21970 1
15532304 -14628.1 15597 1264.38 -224.849 -431.841 486.871 
21970.5 1
15532304 -14559.6 15384.6 1256.5 136.454 -423.058 444.52 
21971 1
15532304 -14561 15297.3 1262.57 -2.90084 -184.26 184.283 
21971.5 1
15532304 -14504.3 15310 1259.22 114.247 25.6336 117.088 
21972 1
15532304 -14587.4 15278 1251 -156.979 -60.4915 168.23 
21972.5 1
15532304 -14584.4 15211.2 1252.5 6.01202 -133.768 133.903 
21973 1
15532304 -14556.9 15160 1246.88 54.3478 -101.285 114.945 
21973.5 1
15532304 -14586.2 15112.1 1257.5 -59.1046 -96.328 113.015 
21974 1
15532304 -14580.1 15104.3 1257.43 12.7498 -16.3659 20.7461 
21974.5 1
15532304 -14557.4 15173.6 1253.56 45.4878 138.817 146.08 
21975 1
15532304 -14512.6 15530.6 1258.14 91.2053 725.642 731.351 
21975.5 1
15532304 -14478.3 15668.7 1257.33 68.7512 277.3 285.695 
21976 1
15532304 -14398 15784.4 1259.12 156.595 225.552 274.583 
21976.5 1
15532304 -14193.1 15827.4 1269.62 419.826 88.1148 428.973 
21977 1
15532304 -14082.4 15855 1315 226.483 56.4928 233.422 
21977.5 1
15532304 -14162.7 15778.4 1334.44 -153.815 -146.658 212.527 
21978 1
15532304 -14126.9 15781.4 1504.38 68.8301 5.63568 69.0605 
21978.5 1
15532304 -13982.1 15768.4 1551.38 295.408 -26.5306 296.597 
21979 1
15532304 -13990.9 15428.1 1472 -17.8571 -694.388 694.617 
21979.5 1
15532304 -13927.3 15243.1 1509.89 124.592 -362.772 383.571 
21980 1
15532304 -13890.4 15275.2 1617.25 73.33 63.7676 97.1782 
21980.5 1
15532304 -13851.4 15319.5 1723.5 80.0821 90.8624 121.116 
21981 1
15532304 -13938.4 15247.8 1713.67 -171.06 -140.908 221.623 
21981.5 1
15532304 -14147.4 15172.4 1668.75 -407.272 -146.984 432.984 
21982 1
15532304 -14269.2 15125.5 1609.5 -249.744 -96.0553 267.579 
21982.5 1
15532304 -14387.4 15142.5 1592 -232.988 33.5306 235.389 
21983 1
15532304 -14477.8 15456.2 1501 -182.208 632.56 658.28 
21983.5 1
15532304 -14291.4 15718.1 1528.38 379.582 533.35 654.634 
21984 1
15532304 -14084 15851.8 1500.5 418.939 269.949 498.38 
21984.5 1
15532304 -13946.1 15859 1448.88 274.651 14.4422 275.031 
21985 1
15532304 -13747.2 15925.5 1486.75 395.378 132.207 416.896 
21985.5 1
15532304 -13571.6 15962.2 1504.12 349.851 73.2072 357.428 
21986 1
15532304 -13488.5 15932.6 1514.5 166.918 -59.488 177.201 
21986.5 1
15532304 -13324.8 15693.2 1519.12 338.326 -494.576 599.225 
21987 1
15532304 -13401 15585.1 1505.12 -154.04 -218.434 267.286 
21987.5 1
15532304 -13682 15324.8 1501 -571.138 -529.217 778.633 
21988 1
15532304 -13808.8 15266.5 1484 -255.03 -117.203 280.672 
21988.5 1
15532304 -13749.6 15237.2 1504.33 111.477 -55.1371 124.368 
21989 1
15532304 -13813.4 15183.6 1515.75 -124.404 -104.478 162.456 
21989.5 1
15532304 -13841.6 15352.1 1507.5 -60.1064 358.511 363.514 
21990 1
15532304 -13815.9 15721.5 1448.25 53.2025 763.171 765.024 
21990.5 1
15532304 -13797.6 15837.8 1465.44 34.6959 220.223 222.939 
21991 1
15532304 -13856.1 15863 1478.5 -119.529 51.4739 130.142 
21991.5 1
15532304 -13852 15918.9 1514 8.47023 114.762 115.074 
21992 1
15532304 -13809.5 15739.1 1563.88 83.6614 -353.866 363.621 
21992.5 1
15532304 -14020 15300.4 1500.56 -418.489 -872.128 967.337 
21993 1
15532304 -14052.6 15120 1468.2 -65.5936 -363.067 368.945 
21993.5 1
15532304 -14057.3 15022.3 1383.14 -8.69335 -181.288 181.496 
21994 1
15532304 -14177.3 15006.4 1198.43 -262.009 -34.6226 264.286 
21994.5 1
15532304 -14131.5 14867.1 1413.75 93.4402 -284.293 299.255 
21995 1
15532304 -14142.2 14797.3 1536.78 -20.8198 -135.518 137.108 
21995.5 1
15532304 -14119.1 14745.1 1551 45.9189 -103.794 113.498 
21996 1
15532304 -14169.9 14973.9 1533.44 -101.123 455.705 466.79 
21996.5 1
15532304 -13965 14653.1 1548.67 393.261 -615.696 730.572 
21997 1
15532304 -13669.9 14568.6 1576.5 595.01 -170.335 618.911 
21997.5 1
15532304 -13571.8 14632.8 1559.78 201.432 131.731 240.682 
21998 1
15532304 -13468.8 14798.4 1571.22 198.459 319.204 375.868 
21998.5 1
15532304 -13459.9 14853.5 1592.88 17.8771 110.553 111.989 
21999 1
15532304 -13528.1 14916.9 1584.25 -146.774 136.29 200.294 
21999.5 1
15532304 -13491 14986.3 1599.89 73.0807 136.729 155.034 
22000 1
15532304 -13576 15017.1 1578.25 -165.37 59.906 175.886 
22000.5 1
15532304 -13568.6 15113.5 1605.12 15.5263 202.895 203.488 
22001 1
15532304 -13627.8 15190 1630.22 -113.755 147.115 185.966 
22001.5 1
15532304 -13478.8 15178.2 1677.12 284.948 -22.4665 285.832 
22002 1
15532304 -13673.1 14792.6 1512.5 -399.949 -793.467 888.566 
22002.5 1
15532304 -13924.7 14538.7 1405.78 -495.161 -499.918 703.635 
22003 1
15532304 -14091.1 14498.2 1431.5 -336.96 -81.8151 346.75 
22003.5 1
15532304 -14141.2 14467.4 1439.11 -101.207 -62.2334 118.81 
22004 1
15532304 -14198.9 14600.4 1433.75 -116.002 267.466 291.538 
22004.5 1
15532304 -14128.7 14799.9 1426.56 139.579 396.648 420.49 
22005 1
15532304 -13599.9 14351.2 1340.38 1051.28 -891.926 1378.66 
22005.5 1
15532304 -13407.2 14310.9 1284.78 397.222 -83.2188 405.846 
22006 1
15532304 -13367 14324.2 1271.88 79.022 26.2497 83.2678 
22006.5 1
15532304 -13255 14595.4 1269.22 221.782 537.019 581.013 
22007 1
15532304 -13257.2 14769.2 1252.75 -4.48207 346.226 346.255 
22007.5 1
15532304 -13309.6 14939.8 1254.88 -110.032 358.193 374.712 
22008 1
15532304 -13388.7 15078.4 1411.56 -153.479 269.31 309.973 
22008.5 1
15532304 -13291.5 15017.8 1694.38 193.559 -120.905 228.217 
22009 1
15532304 -13264.6 14751 1710.62 56.5789 -561.579 564.422 
22009.5 1
15532304 -13307.2 14579.5 1695.25 -86.1111 -346.465 357.005 
22010 1
15532304 -13500.7 14504.7 1618.67 -371.955 -143.91 398.824 
22010.5 1
15532304 -13761.8 14449.6 1524.25 -520.086 -109.645 531.518 
22011 1
15532304 -13919.1 14572.6 1483.33 -310.377 242.467 393.858 
22011.5 1
15532304 -14044.4 14909.9 1461.5 -245.135 660.116 704.162 
22012 1
15532304 -14146 15012.8 1453.62 -213.498 216.124 303.794 
22012.5 1
15532304 -14158.5 15126.5 1469.25 -25.355 230.73 232.119 
22013 1
15532304 -13978.4 15180.8 1508.88 353.88 106.582 369.582 
22013.5 1
15532304 -13891.2 15122.2 1532.62 167.226 -112.284 201.426 
22014 1
15532304 -13760.6 15088.4 1551.38 259.692 -67.3459 268.282 
22014.5 1
15532304 -13569.4 15017.4 1575.86 398.326 -147.805 424.865 
22015 1
15532304 -13416.4 14966.1 1617.88 314.925 -105.563 332.147 
22015.5 1
15532304 -13344.5 14940.9 1644.75 136.644 -48.0038 144.831 
22016 1
15532304 -13241.6 14860.5 1659.25 204.523 -159.791 259.544 
22016.5 1
15532304 -13230.2 14757.8 1668.62 23.0263 -207.996 209.267 
22017 1
15532304 -13276.6 14839 1671.75 -92.3805 161.853 186.361 
22017.5 1
15532304 -13364.5 15054.2 1666.12 -179.337 439.286 474.482 
22018 1
15532304 -13434 15145 1658.88 -141.548 184.827 232.802 
22018.5 1
15532304 -13464.6 15171.8 1654.11 -58.8739 51.5949 78.2827 
22019 1
15532304 -13515.9 15226.4 1652.12 -98.5018 104.793 143.82 
22019.5 1
15532304 -13732.1 15227 1646.12 -451.461 1.3048 451.463 
22020 1
15532304 -13810.1 15238.4 1603.38 -163.522 23.847 165.252 
22020.5 1
15532304 -13906.2 15095.9 1573.11 -189.915 -281.593 339.651 
22021 1
15532304 -13977.8 14578.8 1513.75 -137.026 -990.688 1000.12 
22021.5 1
15532304 -13951.1 14473.2 1518.88 53.8968 -213.563 220.259 
22022 1
15532304 -14174.5 14496.5 1493.25 -443.204 46.131 445.599 
22022.5 1
15532304 -14256.4 14572.3 1481.57 -168.925 156.259 230.114 
22023 1
15532304 -14285.2 14776.9 1480.88 -60.17 427.118 431.335 
22023.5 1
15532304 -14234.5 14910.2 1486.12 99.7053 262.033 280.362 
22024 1
15532304 -14046.1 14995.6 1505.5 365.068 165.455 400.812 
22024.5 1
15532304 -13800.8 15023.2 1530.62 504.887 56.8416 508.076 
22025 1
15532304 -13555 14937.9 1564 470.785 -163.527 498.377 
22025.5 1
15532304 -13448.6 14959.9 1594.14 209.918 43.3299 214.344 
22026 1
15532304 -13401 14921.9 1613.38 97.4824 -77.8323 124.742 
22026.5 1
15532304 -13311.8 14898.8 1642.88 172.297 -44.6429 177.987 
22027 1
15532304 -13312.6 14920.2 1669.62 -1.72244 42.3228 42.3579 
22027.5 1
15532304 -13373.6 14988.1 1673.75 -124.236 138.238 185.861 
22028 1
15532304 -13388.9 15011.1 1666 -32.3093 48.7288 58.467 
22028.5 1
15532304 -13418.1 15047.3 1646.44 -57.3257 70.9967 91.2512 
22029 1
15532304 -13385.4 15087.1 1658 63.5653 77.2654 100.052 
22029.5 1
15532304 -13431.4 15145.6 1673.88 -94.4559 120.123 152.812 
22030 1
15532304 -13500.9 15182.5 1663.12 -143.595 76.188 162.555 
22030.5 1
15532304 -13479.9 15160.6 1653.88 42.4242 -44.1919 61.2596 
22031 1
15532304 -13543.4 15203.9 1648.38 -127.767 87.0221 154.587 
22031.5 1
15532304 -13596.1 15191 1647 -100.45 -24.5238 103.4 
22032 1
15532304 -13595.1 15194.9 1655.12 1.94499 7.643 7.8866 
22032.5 1
15532304 -13596.4 15158.8 1649.88 -2.60417 -75.2604 75.3055 
22033 1
15532304 -13685.1 15186.5 1643.25 -181.122 56.6327 189.77 
22033.5 1
15532304 -13738.4 14829.9 1575.22 -101.175 -676.681 684.203 
22034 1
15532304 -13784.7 14568.6 1535.86 -93.0983 -525.79 533.968 
22034.5 1
15532304 -13798 14469.5 1534.12 -27.5067 -205.117 206.953 
22035 1
15532304 -13701.9 14811.6 1583.88 188.48 670.833 696.809 
22035.5 1
15532304 -13656 14983.9 1604.5 90.3051 339.075 350.894 
22036 1
15532304 -13729.6 14967.9 1596.25 -145.792 -31.6832 149.195 
22036.5 1
15532304 -13675.4 15014.1 1594.38 109.818 93.6235 144.31 
22037 1
15532304 -13668.5 15049.9 1579.12 13.75 71.5 72.8101 
22037.5 1
15532304 -13702.4 15122.6 1531.12 -68.712 147.566 162.779 
22038 1
15532304 -13852.9 15113.5 1502.25 -294.521 -17.8571 295.061 
22038.5 1
15532304 -13749 14801.1 1536.25 213.735 -642.747 677.352 
22039 1
15532304 -13778.4 14647.6 1448.5 -58.75 -307 312.571 
22039.5 1
15532304 -13889 14529.4 1402.25 -223.485 -238.889 327.129 
22040 1
15532304 -14045.6 14633.5 1511.12 -305.908 203.369 367.34 
22040.5 1
15532304 -14248.8 14753.6 1499 -403.026 238.343 468.228 
22041 1
15532304 -14202.8 14932 1490 92 356.75 368.422 
22041.5 1
15532304 -14075.9 15102.6 1435 247.32 332.602 414.477 
22042 1
15532304 -13726.9 14702.6 1150.29 730.163 -836.932 1110.67 
22042.5 1
15532304 -13621.6 14441.1 1141.75 216.973 -539.065 581.092 
22043 1
15532304 -13656.5 14407.9 1128.38 -67.4565 -64.3133 93.2018 
22043.5 1
15532304 -13605 14410.2 1167.25 98.4704 4.54111 98.575 
22044 1
15532304 -13810.9 14673.4 1177.25 -410.11 524.153 665.527 
22044.5 1
15532304 -13795.4 14883.1 1174.86 32.1132 436.108 437.289 
22045 1
15532304 -13892.1 14923.9 1108.88 -196.537 82.7889 213.263 
22045.5 1
15532304 -13938 14971.7 1090.57 -93.0527 97.0371 134.443 
22046 1
15532304 -13832.4 14947.5 1160.5 212.954 -48.8191 218.478 
22046.5 1
15532304 -13533.1 14770.2 1185.12 561.445 -332.552 652.542 
22047 1
15532304 -13435 14643 1160.86 202.738 -262.913 332.003 
22047.5 1
15532304 -13368 14495.2 1209.12 138.43 -305.269 335.189 
