# Supplementary material for: Intrinsic group behaviour II: On the dependence of triad spatial dynamics on social and personal features; and on the effect of social interaction on small group dynamics
Source: PLoS One. 2019 Dec 3;14(12):e0225704. doi: 10.1371/journal.pone.0225704 (PMC6890182; doi:10.1371/journal.pone.0225704)
Supplement: S4 Data Set — (ZIP) [file pone.0225704.s004.zip › set_3_nint/group_traj_triad_noint/traj_3_0505_33.dat]

3 15453602 15453501 15454701 0 0 1 0 1 1 0 26.6667 20 40 1626.28 1685.48 1592.47 
21335 1
15453501 -306.333 6515.67 1892.33 0 0 0 
21335.5 1
15453501 -435 6310.29 1882 -357.407 -570.503 673.211 
21336 2
15453602 42080.3 -20456.3 1484.33 0 0 0 
15453501 -489 6011.57 1861.86 -108 -597.429 607.112 
21336.5 2
15453602 41690.4 -20340.1 1543.12 -1031.64 307.429 1076.47 
15453501 -347.75 5776.25 1826.5 272.683 -454.288 529.844 
21337 2
15453602 41134.6 -20099.1 1525 -1058.67 459.014 1153.9 
15453501 -316.429 5373.29 1846.14 59.6599 -767.551 769.866 
21337.5 2
15453602 40688.7 -20014.3 1528.14 -917.402 174.603 933.869 
15453501 -437.857 4937.29 1835.14 -249.853 -897.119 931.262 
21338 2
15453602 40164.7 -19795.4 1522 -1093.95 456.904 1185.53 
15453501 -512.143 4615 1807.14 -155.085 -672.83 690.472 
21338.5 2
15453602 39579.6 -19615.9 1515.86 -1208.97 371.015 1264.62 
15453501 -367.857 4272.57 1755.71 298.111 -707.497 767.738 
21339 2
15453602 38960 -19527.1 1620.62 -1205.39 172.631 1217.69 
15453501 0.125 4037.75 1719.38 715.919 -456.851 849.266 
21339.5 2
15453602 38400.3 -19489.6 1636.14 -1084.72 72.7782 1087.16 
15453501 734.571 3847.57 1693 1423.35 -368.563 1470.29 
21340 2
15453602 37950.9 -19468 1642.5 -889.922 42.7157 890.947 
15453501 1341.5 3647.38 1663.38 1201.84 -396.429 1265.53 
21340.5 2
15453602 37406.1 -19099.1 1724 -1066.01 721.834 1287.41 
15453501 1668.57 3588.43 1839.43 640.062 -115.355 650.373 
21341 2
15453602 37001.3 -18976.4 1717.14 -848.757 257.263 886.889 
15453501 1992.29 3730.57 2067.14 678.646 297.993 741.189 
21341.5 2
15453602 36498.7 -19106 1698.29 -1025.66 -264.431 1059.2 
15453501 2082.14 3810.29 2053.14 183.382 162.682 245.142 
21342 2
15453602 35832.7 -19105.7 1707.71 -1318.81 0.565771 1318.81 
15453501 2283.71 3800.57 2016.71 399.151 -19.2362 399.615 
21342.5 2
15453602 35252.7 -19155.1 1706.29 -1164.66 -99.2542 1168.88 
15453501 2662.57 3639.57 2014.29 760.757 -323.293 826.602 
21343 2
15453602 34645.1 -19418.6 1718.57 -1239.94 -537.609 1351.47 
15453501 2997.14 3314.71 2010 682.799 -662.974 951.708 
21343.5 1
15453602 34112.9 -19522.1 1643.43 -1066.7 -207.558 1086.71 
21344 1
15453602 33712.7 -19238.7 1662.29 -786.135 556.834 963.365 
21344.5 1
15453602 33286.9 -18923 1757 -862.059 639.098 1073.12 
21343.5 1
15453501 3189.5 3212 2010 603 -321.988 683.583 
21345 2
15453602 32873.3 -18756 1782 -830.465 335.341 895.615 
15453501 4137.8 1788.8 1216.8 540.65 -811.403 975.026 
21345.5 2
15453602 32471.9 -18580.6 1758.71 -785.575 343.304 857.313 
15453501 4428.14 1693.14 1191.86 662.883 -218.395 697.933 
21346 2
15453602 31925.4 -18649.7 1727.29 -1099.45 -139.12 1108.22 
15453501 4711.29 1414 1186 569.704 -561.656 800.012 
21346.5 2
15453602 31369.6 -18307.6 1701.86 -1113.94 685.657 1308.05 
15453501 5052.57 1240.86 1171.43 683.939 -346.98 766.921 
21347 3
15454701 32240.6 -19060.4 1326.8 0 0 0 
15453602 30720.9 -18053.7 1674.71 -1262.09 493.885 1355.28 
15453501 5300.57 1023.14 1199.29 482.49 -423.569 642.034 
21347.5 3
15454701 31785.6 -18843.7 1453.43 -1038.88 494.716 1150.66 
15453602 30207.3 -17933.9 1619.29 -1003.07 234.096 1030.02 
15453501 5597.43 805.143 1178.43 579.799 -425.781 719.345 
21348 3
15454701 31173.3 -18653.7 1360.33 -1270.2 394.29 1329.99 
15453602 29672.5 -17796.8 1607.5 -1109.51 284.282 1145.35 
15453501 5993.33 574 1177.83 821.379 -479.549 951.121 
21348.5 3
15454701 30555.7 -18450.9 1304 -1240.2 407.248 1305.35 
15453602 29370.1 -17797 1618.57 -607.143 -0.334672 607.143 
15453501 6415.71 372 1173.57 848.155 -405.622 940.157 
21349 3
15454701 30067.8 -18250 1327.5 -945.506 389.258 1022.5 
15453602 28827 -17701.2 1665.83 -1052.6 185.724 1068.86 
15453501 6743.33 165.5 1192.17 634.921 -400.194 750.519 
21349.5 3
15454701 29607.6 -18117.6 1397.29 -937.397 269.712 975.427 
15453602 28296.7 -17621.3 1686.57 -1080.01 162.69 1092.2 
15453501 7067.14 60.5714 1187.86 659.49 -213.704 693.25 
21350 3
15454701 29185.1 -18006.9 1461.86 -810.803 212.503 838.188 
15453602 27759.9 -17821.3 1725 -1030.44 -383.877 1099.62 
15453501 7366.57 -335 1180 574.719 -759.254 952.244 
21350.5 3
15454701 28877.6 -17869.3 1501.57 -610.261 272.959 668.524 
15453602 27423.6 -17772.6 1714.43 -667.234 96.6553 674.198 
15453501 7642.86 -732.714 1194.86 548.186 -789.116 960.839 
21351 3
15454701 28518.7 -17672.1 1553.29 -732.362 402.332 835.598 
15453602 27231.3 -17750.1 1696.43 -392.42 45.7726 395.08 
15453501 7832.86 -1323.57 1255 387.755 -1205.83 1266.64 
21351.5 3
15454701 28083 -17602.9 1571.14 -921.172 146.481 932.746 
15453602 26795.7 -17396.3 1658.14 -920.87 748.112 1186.45 
15453501 7914.43 -1762 1277.29 172.455 -926.91 942.817 
21352 3
15454701 27626.9 -17474.9 1581.43 -914.114 256.513 949.423 
15453602 26348.3 -17172.4 1611.71 -896.65 448.612 1002.61 
15453501 7925.57 -2016.14 1252 22.3304 -509.304 509.794 
21352.5 3
15454701 27354.7 -17430.7 1579.71 -525.372 85.2179 532.239 
15453602 26068.9 -17068.7 1597 -539.437 200.221 575.396 
15453501 8030.29 -2261 1250.71 202.151 -472.697 514.109 
21353 3
15454701 27024.3 -17343.5 1575.5 -675.626 178.352 698.77 
15453602 25838.8 -16722.2 1591 -470.396 708.686 850.593 
15453501 8251 -2524 1257.17 451.358 -537.832 702.131 
21353.5 3
15454701 26896 -17329.6 1572.43 -265.7 28.8376 267.261 
15453602 25413 -16434.6 1613 -881.643 595.435 1063.88 
15453501 8471.29 -2653.43 1291.43 456.078 -267.968 528.975 
21354 3
15454701 26636 -17028.3 1573.14 -500 579.396 765.31 
15453602 24808.7 -16101 1688.71 -1162.09 641.484 1327.38 
15453501 8599.86 -2752 1309.29 247.253 -189.56 311.556 
21354.5 3
15454701 26233.2 -16811.2 1573 -817.106 440.404 928.234 
15453602 24447 -15756.8 1700.17 -733.7 698.107 1012.75 
15453501 8553.17 -2904.33 1382 -94.7068 -308.993 323.181 
21355 3
15454701 25876.9 -16598.7 1572 -718.366 428.331 836.372 
15453602 24210.7 -15678.7 1744.29 -476.382 157.498 501.743 
15453501 8606.57 -3253.43 1463.86 107.671 -703.821 712.009 
21355.5 3
15454701 25537.9 -16429.6 1572.71 -644.487 321.564 720.255 
15453602 23944.4 -15458.7 1727.14 -506.247 418.251 656.673 
15453501 8522.86 -3705.71 1416.71 -159.153 -859.859 874.464 
21356 3
15454701 25223.8 -16238.5 1568.17 -644.813 392.344 754.796 
15453602 23582.2 -15281.5 1686.5 -743.864 363.89 828.1 
15453501 8559.33 -4071.33 1338.33 74.8998 -750.758 754.485 
21356.5 3
15454701 24881.1 -16007.3 1557.29 -679.941 458.759 820.231 
15453602 23244.3 -15118.1 1704.71 -670.399 324.121 744.64 
15453501 8769.57 -4383.43 1285.57 417.139 -619.237 746.632 
21357 3
15454701 24571.2 -15933.2 1556.33 -627.482 150.039 645.171 
15453602 22882.8 -15162.5 1731.33 -731.685 -89.7918 737.174 
15453501 9073.83 -4566.83 1242.17 615.915 -371.265 719.158 
21357.5 3
15454701 24144.5 -15717.3 1558.67 -900.141 455.345 1008.76 
15453602 22463.8 -15569.2 1680.83 -883.966 -857.947 1231.86 
15453501 9269.67 -4686.67 1234.5 413.15 -252.813 484.363 
21358 3
15454701 23480.9 -15424.6 1559 -1298.71 572.92 1419.47 
15453602 21949.6 -15467.4 1632 -1006.38 199.096 1025.89 
15453501 9323.71 -4938.71 1248 105.768 -493.244 504.457 
21358.5 3
15454701 22723.6 -15388.3 1557.14 -1426.15 68.3347 1427.79 
15453602 21379.7 -14942 1596.86 -1073.18 989.508 1459.74 
15453501 9439.29 -5268.71 1211.57 217.649 -621.469 658.479 
21359 3
15454701 21983.2 -15611.7 1546.83 -1474.91 -444.982 1540.57 
15453602 20873.7 -14661.2 1582.33 -1008.06 559.429 1152.89 
15453501 9605.67 -5437.33 1201.83 331.436 -335.895 471.885 
21359.5 3
15454701 21545.4 -15617.6 1517.57 -868.528 -11.7158 868.607 
15453602 20377.4 -14646.3 1650.86 -984.599 29.5257 985.042 
15453501 9872.29 -5750.57 1171.71 529.006 -621.504 816.159 
21360 3
15454701 21096 -15490.5 1477.33 -906.106 256.192 941.628 
15453602 20041 -14840.3 1638.67 -678.283 -391.225 783.023 
15453501 10200.7 -6113 1130.83 662.058 -730.703 986.026 
21360.5 3
15454701 20700.7 -15312.8 1458 -842.928 378.82 924.139 
15453602 19699.5 -14747.8 1604.67 -728.145 197.228 754.383 
15453501 10634.7 -6380.67 1110.33 925.373 -570.718 1087.21 
21361 3
15454701 20195.4 -15140.6 1464.29 -988.724 337.107 1044.61 
15453602 19295.6 -14366.4 1568.86 -790.467 746.389 1087.17 
15453501 11078.1 -6652.57 1127.14 867.859 -532.103 1018 
21361.5 3
15454701 19790.3 -14896.3 1510 -789.659 476.098 922.08 
15453602 18873.7 -14148 1518.67 -822.426 425.787 926.11 
15453501 11606.8 -7050.83 1168.5 1030.59 -776.339 1290.27 
21362 3
15454701 19470.5 -14704.7 1533.17 -676.18 405.215 788.301 
15453602 18549.3 -13900.5 1520 -685.694 523.256 862.539 
15453501 12045.3 -7322.67 1223.17 927.061 -574.7 1090.74 
21362.5 3
15454701 19175.4 -14434.6 1520.86 -567.445 519.414 769.275 
15453602 18139.6 -13668.4 1479.71 -788.004 446.291 905.608 
15453501 12430 -7623.71 1269.43 739.744 -578.938 939.356 
21363 3
15454701 18734.7 -14096.5 1523.33 -839.546 643.946 1058.07 
15453602 17703 -13438.5 1392.33 -831.565 437.959 939.845 
15453501 12734.2 -7930 1284.17 579.365 -583.401 822.205 
21363.5 3
15454701 18232.3 -13920.2 1519.33 -1029.37 361.339 1090.95 
15453602 17361.2 -13122.5 1339.17 -700.478 647.541 953.928 
15453501 12998.3 -8318.5 1270.33 541.325 -796.107 962.714 
21364 3
15454701 18125.7 -13773 1516.33 -221.76 305.96 377.874 
15453602 16928.7 -12936.5 1301.33 -899.168 386.694 978.793 
15453501 13037 -8811.67 1253.33 80.3881 -1025.29 1028.44 
21364.5 3
15454701 17826.5 -13591.8 1521 -625.872 379.01 731.686 
15453602 16463.2 -12716 1267.67 -973.849 461.297 1077.58 
15453501 12485.7 -9133.67 1252 -1153.42 -673.64 1335.73 
21365 3
15454701 17243.3 -13369.1 1521 -1121.57 428.251 1200.55 
15453602 16174.6 -12487.6 1268 -554.991 439.286 707.804 
15453501 12400 -9181 1252 -164.744 -91.0256 188.218 
21365.5 3
15454701 16610.7 -13093.7 1512.17 -1238 539.092 1350.29 
15453602 15815 -12304.5 1292.83 -703.662 358.261 789.615 
15453501 12471.8 -9127.83 1252 140.574 104.044 174.889 
21366 3
15454701 16014.3 -12861.7 1465.5 -1274.22 495.726 1367.25 
15453602 15348.8 -11996.5 1494.67 -996.083 658.12 1193.86 
15453501 12503.3 -9039.67 1252 67.3077 188.39 200.053 
21366.5 3
15454701 15692.1 -12717.3 1422.29 -634.233 284.214 695.003 
15453602 15036.3 -11801.9 1599.14 -615.251 383.155 724.805 
15453501 12481.1 -8960 1252 -43.682 156.824 162.794 
21367 3
15454701 15376.5 -12454.5 1384.67 -633.821 527.682 824.729 
15453602 14740.7 -11500.5 1601.83 -593.613 605.135 847.682 
15453501 12505.7 -8978.33 1252 49.2446 -36.8139 61.4841 
21367.5 3
15454701 15037.4 -12060 1378.57 -676.789 787.425 1038.31 
15453602 14553.7 -11250.4 1542.14 -373.158 499.145 623.211 
15453501 12458.9 -8936 1252 -93.4322 84.4977 125.974 
21368 3
15454701 14746.4 -11680.3 1364.57 -549.057 716.442 902.636 
15453602 14252.6 -10875.9 1487.29 -568.194 706.739 906.821 
15453501 12467.6 -9078.86 1252 16.442 -269.542 270.043 
21368.5 3
15454701 14581.9 -11305.9 1365.71 -318.32 724.233 791.101 
15453602 13838.9 -10381 1479.43 -800.221 957.17 1247.61 
15453501 12459 -9064.29 1252 -16.5792 28.1846 32.6992 
21369 3
15454701 14424.8 -11160.5 1354.33 -323.76 299.705 441.185 
15453602 13658 -9844 1473 -372.901 1107.22 1168.33 
15453501 12592 -9051.33 1252 274.227 26.7059 275.524 
21369.5 3
15454701 14205.3 -10785.3 1309.71 -454.55 776.841 900.054 
15453602 13469 -9227.71 1513.29 -391.304 1275.95 1334.61 
15453501 12683.1 -9016.71 1255.29 188.702 71.675 201.855 
21370 3
15454701 13652.2 -10188.7 1320.83 -1110.68 1198.03 1633.67 
15453602 13133.7 -8696.83 1573.33 -673.36 1066.03 1260.88 
15453501 12643.3 -8975.17 1261.83 -79.9388 83.429 115.545 
21370.5 3
15454701 13175.6 -9516.86 1474.57 -968.69 1365.47 1674.17 
15453602 12953.4 -8288.14 1670.71 -366.338 830.672 907.865 
15453501 12487.4 -8868.29 1269.86 -316.88 217.238 384.194 
21371 3
15454701 12994.7 -8969.14 1538 -338.684 1025.68 1080.15 
15453602 12760.3 -7977.43 1686.86 -361.691 581.862 685.116 
15453501 12312.6 -8357.43 1303.71 -327.448 956.661 1011.15 
21371.5 3
15454701 12985.8 -8678.83 1592.67 -18.4635 603.554 603.836 
15453602 12588 -7646.33 1696 -358.182 688.348 775.962 
15453501 12212.7 -8077 1398.83 -207.702 583.012 618.904 
21372 3
15454701 12774.3 -8312.29 1588.86 -436.181 755.768 872.605 
15453602 12370.6 -7420 1669.29 -448.306 466.667 647.114 
15453501 11912.4 -7679.29 1464.14 -619.048 820.029 1027.46 
21372.5 3
15454701 12454.3 -7946.57 1607.14 -616.57 704.652 936.319 
15453602 11994.3 -7054 1696 -725.021 705.202 1011.42 
15453501 11572.3 -7361.86 1496.71 -655.381 611.616 896.436 
21373 3
15454701 12207 -7752.57 1611.29 -478.309 375.242 607.936 
15453602 11303.3 -6616.57 1699 -1336.56 846.09 1581.85 
15453501 11341.1 -7201.71 1480.29 -447.085 309.754 543.905 
21373.5 3
15454701 11930.7 -7455.33 1566.5 -578.103 621.837 849.049 
15453602 10494.3 -6776.17 1693.17 -1692.37 -333.881 1724.99 
15453501 10970.8 -7104.83 1479 -774.706 202.68 800.78 
21374 3
15454701 11737.6 -7345.86 1518.71 -403.122 228.552 463.404 
15453602 10091.4 -6611.57 1658.57 -841.137 343.623 908.619 
15453501 10802.7 -6110.71 1530.43 -350.979 2075.41 2104.87 
21374.5 3
15454701 11237.1 -7011.14 1488.14 -966.078 646.167 1162.26 
15453602 9780.14 -6435.71 1622.86 -600.938 339.493 690.204 
15453501 10439.7 -5725.43 1580.86 -700.772 743.795 1021.92 
21375 3
15454701 10522.2 -6741.83 1486.17 -1462.12 550.735 1562.4 
15453602 9452.17 -6188.5 1608.83 -670.708 505.551 839.899 
15453501 10258.3 -5526 1572 -370.922 407.829 551.279 
21375.5 3
15454701 9969.71 -6401.57 1500.14 -1109.34 683.257 1302.87 
15453602 9150.14 -5806.57 1574 -606.474 766.925 977.744 
15453501 10244.4 -5282.57 1576.29 -27.9212 488.812 489.609 
21376 3
15454701 9649.5 -6032.83 1516.5 -630.343 725.862 961.358 
15453602 8894.33 -5438.67 1540 -503.562 724.222 882.084 
15453501 9872.5 -4969 1571.5 -732.143 617.267 957.628 
21376.5 3
15454701 9404.86 -5773.86 1523.86 -498.254 527.446 725.574 
15453602 8695.14 -4918 1504.86 -405.683 1060.42 1135.37 
15453501 9566.71 -4718.71 1569.43 -622.781 509.747 804.797 
21377 3
15454701 9015.43 -5439.14 1511 -746.032 641.215 983.728 
15453602 8385.43 -4474.43 1460.14 -593.322 849.754 1036.39 
15453501 9174.29 -4387.14 1563.29 -751.779 635.194 984.197 
21377.5 3
15454701 8818.33 -5127.17 1524.67 -408.065 645.913 764.016 
15453602 8000.5 -4218.17 1427.17 -796.954 530.563 957.409 
15453501 8811.17 -4053.5 1550.67 -751.799 690.772 1020.96 
21378 3
15454701 8403.71 -4791.29 1548.86 -849.629 688.281 1093.43 
15453602 7641.29 -3886.86 1385.71 -736.095 678.913 1001.38 
15453501 8426.29 -3678.43 1546.57 -788.69 768.589 1101.25 
21378.5 3
15454701 8060.43 -4450.71 1514.71 -685.201 679.783 965.197 
15453602 7357.71 -3459 1411.71 -566.011 854.006 1024.55 
15453501 7954.71 -3233.57 1561.57 -941.26 887.938 1293.99 
21379 3
15454701 7717.29 -4009.29 1511.29 -679.491 874.116 1107.15 
15453602 7054.29 -2940.29 1484.14 -600.849 1027.16 1189.99 
15453501 7564.14 -2543.29 1605.86 -773.409 1366.9 1570.54 
21379.5 3
15454701 7413.14 -3632.86 1550.43 -601.073 743.93 956.41 
15453602 6803.86 -2550.86 1532.86 -494.918 769.622 915.02 
15453501 7179.43 -2149.43 1631.14 -760.305 778.374 1088.09 
21380 3
15454701 7094 -3240.43 1584.14 -625.77 769.468 991.801 
15453602 6471.71 -2184.14 1520.43 -651.261 719.048 970.139 
15453501 6779.29 -1718.43 1659.43 -784.594 845.098 1153.16 
21380.5 3
15454701 6727.86 -2859.43 1590 -712.34 741.245 1028.04 
15453602 5978.71 -1738.57 1507 -959.144 866.87 1292.83 
15453501 6429.86 -1396 1716.43 -679.822 627.293 925.016 
21381 3
15454701 6437.17 -2489.67 1593.17 -592.038 753.079 957.934 
15453602 5588.83 -1322.17 1547 -794.055 848.075 1161.79 
15453501 6107 -1090.5 1724 -657.55 622.2 905.265 
21381.5 3
15454701 6155.86 -2130.29 1573.14 -577.638 737.949 937.141 
15453602 5204.86 -1020.43 1534.57 -788.452 619.585 1002.77 
15453501 5716.57 -727.571 1704.71 -801.701 745.233 1094.58 
21382 3
15454701 5831.33 -1692 1585.67 -659.601 890.825 1108.44 
15453602 4903.67 -826 1564.33 -612.176 395.18 728.647 
15453501 5338.17 -370.667 1702.33 -769.115 725.416 1057.25 
21382.5 3
15454701 5543.29 -1285.71 1590.43 -576.095 812.571 996.071 
15453602 4561.29 -582.286 1593.86 -684.762 487.429 840.527 
15453501 4970.43 -74.4286 1686.71 -735.476 592.476 944.433 
21383 3
15454701 5275 -851.714 1578.86 -517.926 837.838 984.997 
15453602 4292.29 -301 1613.86 -519.305 543.023 751.366 
15453501 4724.86 294 1676.71 -474.076 711.252 854.768 
21383.5 3
15454701 5003 -525.5 1585.5 -557.377 668.472 870.358 
15453602 3912.5 -56.1667 1608.17 -778.249 501.708 925.95 
15453501 4400.67 517.167 1659 -664.325 457.309 806.51 
21384 3
15454701 4560.86 -86.1429 1588 -847.017 841.68 1194.1 
15453602 3530.43 254 1599.71 -731.938 594.189 942.758 
15453501 4053.86 666 1650 -664.386 285.121 722.982 
21384.5 3
15454701 4196.67 237.167 1588.67 -719.744 638.952 962.44 
15453602 3149.5 560 1585.83 -752.823 604.743 965.638 
15453501 3457.33 1088.5 1629.83 -1178.9 834.98 1444.64 
21385 3
15454701 3768.71 504 1595.71 -895.298 558.229 1055.07 
15453602 2822.43 855.429 1493.29 -684.25 618.051 922.055 
15453501 3028.57 1536.57 1612 -896.991 937.388 1297.42 
21385.5 3
15454701 3305.14 756.143 1613.57 -889.772 483.959 1012.87 
15453602 2349.14 1179.86 1411.57 -908.418 622.704 1101.35 
15453501 2678.43 1958.57 1614.86 -672.059 809.981 1052.49 
21386 3
15454701 2850.33 1015 1607.67 -939.689 534.829 1081.23 
15453602 1884 1563 1426.67 -961.039 791.617 1245.09 
15453501 2316.5 2227.33 1631.67 -747.786 555.293 931.416 
21386.5 3
15454701 2432.29 1286.43 1556.14 -874.577 567.842 1042.75 
15453602 1519.71 1814.86 1419.71 -762.104 526.898 926.512 
15453501 2023 2413.86 1676.14 -614.017 390.217 727.52 
21387 3
15454701 1902 1582.43 1504.86 -1006.23 561.67 1152.38 
15453602 1214.86 2039.14 1489.57 -578.477 425.59 718.165 
15453501 1733.14 2672.86 1724.43 -550.014 491.461 737.597 
21387.5 3
15454701 1446.86 1796 1520.71 -880.354 413.098 972.457 
15453602 872.429 2244.43 1531 -662.338 397.071 772.241 
15453501 1397.86 2882.71 1772.86 -648.522 405.913 765.079 
21388 3
15454701 1106.33 1906 1521.5 -722.98 233.546 759.766 
15453602 458.167 2419.83 1575.5 -879.537 372.409 955.13 
15453501 1120 3111 1764.83 -589.93 484.683 763.502 
21388.5 3
15454701 621.429 1837.43 1549.29 -999.804 -141.384 1009.75 
15453602 211.857 2516.57 1655.86 -507.855 199.46 545.62 
15453501 788.286 3260.14 1745 -683.947 307.511 749.898 
21389 3
15454701 79.7143 1804 1559.43 -1022.1 -63.0728 1024.05 
15453602 -134.571 2799.14 1644 -653.639 533.154 843.503 
15453501 456.571 3451.29 1742.43 -625.876 360.647 722.348 
21389.5 3
15454701 -464.667 1891.5 1561 -1115.53 179.303 1129.85 
15453602 -457 3047.83 1627 -660.714 509.612 834.414 
15453501 136.667 3577.67 1732.5 -655.543 258.977 704.844 
21390 3
15454701 -1020.14 1828.14 1572.14 -1129.02 -128.775 1136.34 
15453602 -813.429 3119.86 1624.43 -724.448 146.39 739.091 
15453501 -273.286 3775 1726.57 -833.237 401.084 924.744 
21390.5 3
15454701 -1620.67 1879 1588.5 -1215.64 102.95 1219.99 
15453602 -1217.33 2880.5 1621.67 -817.621 -484.529 950.406 
15453501 -594.833 4038.67 1725 -650.906 533.738 841.757 
21391 3
15454701 -2137.29 1644.29 1578.86 -1027.08 -466.629 1128.11 
15453602 -1884.43 2118.29 1615.86 -1326.23 -1515.34 2013.74 
15453501 -919.714 4251.43 1716.29 -645.887 422.986 772.066 
21391.5 3
15454701 -2780.33 2147.83 1577.67 -1268.34 993.191 1610.93 
15453602 -2241.33 2061.67 1612.33 -703.954 -111.675 712.757 
15453501 -1161.17 4102.33 1747 -476.237 -294.073 559.715 
21392 3
15454701 -3252.57 2570.14 1575.43 -915.19 818.429 1227.76 
15453602 -2506 2013.43 1603.86 -512.92 -93.4847 521.37 
15453501 -1617.43 3667.86 1724.86 -884.228 -842.008 1221 
21392.5 3
15454701 -3656.5 2499.5 1689.5 -793.573 -138.788 805.618 
15453602 -3072.83 2009 1604.33 -1113.62 -8.70053 1113.66 
15453501 -1843 3774.67 1704.83 -443.166 209.842 490.336 
21393 3
15454701 -3929.67 2618.33 1686.83 -586.195 255.007 639.26 
15453602 -3886.33 2083.5 1634.83 -1745.71 159.871 1753.01 
15453501 -2159.67 3889.17 1690.83 -679.542 245.708 722.6 
21393.5 3
15454701 -4181.86 2702.43 1657.43 -499.387 166.525 526.42 
15453602 -4552.57 2324 1627 -1319.28 476.238 1402.61 
15453501 -2857.71 3854.43 1654.86 -1382.27 -68.7883 1383.98 
21394 3
15454701 -4356.5 2735.33 1651 -354.965 66.8796 361.211 
15453602 -5114.33 2670.5 1575.5 -1141.79 704.268 1341.52 
15453501 -3728 3826 1644.33 -1768.87 -57.7816 1769.82 
21394.5 3
15454701 -4927.71 2825.86 1651 -1147.02 181.775 1161.33 
15453602 -5523.43 2790.43 1587.43 -821.476 240.82 856.048 
15453501 -4300.43 3806 1673 -1149.45 -40.1606 1150.16 
21395 3
15454701 -5480.57 3028.86 1651 -1041.16 382.298 1109.13 
15453602 -6070.71 2881.57 1426.57 -1030.67 171.644 1044.86 
15453501 -4704.29 3997.14 1623.71 -760.56 359.968 841.444 
21395.5 3
15454701 -6011.67 2978.83 1651 -1035.27 -97.5123 1039.86 
15453602 -6605.33 2751.33 1565.33 -1042.14 -253.875 1072.62 
15453501 -5183 4137.83 1172.17 -933.166 274.25 972.632 
21396 3
15454701 -6560.5 2882.17 1651 -1165.25 -205.237 1183.19 
15453602 -7128.83 2776 1565.17 -1111.46 52.3708 1112.7 
15453501 -5621.83 4126.33 1186.17 -931.706 -24.4161 932.025 
21396.5 3
15454701 -7039.71 2748.71 1648.57 -947.064 -263.74 983.102 
15453602 -7697.29 2774.71 1393.71 -1123.42 -2.54094 1123.43 
15453501 -6176.43 4291.71 1354.71 -1096.04 326.84 1143.73 
21397 3
15454701 -7490.33 2833.33 1641.5 -908.506 170.603 924.386 
15453602 -8253.83 2930.5 1368 -1122.07 314.084 1165.2 
15453501 -6688.83 4634.83 1424.67 -1033.07 691.772 1243.3 
21397.5 3
15454701 -7636.43 2882.86 1641.86 -291.607 98.8499 307.906 
15453602 -8750.86 3015.57 1428.14 -992.063 169.803 1006.49 
15453501 -7347.71 4733.43 1465.57 -1315.13 196.797 1329.77 
21398 3
15454701 -7830.67 2906.67 1642 -396.404 48.5909 399.371 
15453602 -9097.33 3115.5 1422.83 -707.094 203.936 735.916 
15453501 -7866 4740.5 1372.83 -1057.73 14.4315 1057.82 
21398.5 3
15454701 -8337.86 3828.43 1523.43 -1018.45 1850.93 2112.62 
15453602 -9657.43 3277.14 1374.71 -1124.69 324.584 1170.59 
15453501 -8291.86 4778 1501.29 -855.135 75.3012 858.444 
21399 3
15454701 -8915.33 4469.33 1247.83 -1157.27 1284.38 1728.84 
15453602 -10044.3 3510.33 1393.67 -775.36 467.316 905.3 
15453501 -8690.67 4952.83 1544.33 -799.217 350.367 872.643 
21399.5 3
15454701 -9336 4579.57 1315 -829.717 217.432 857.734 
15453602 -10499.9 3716.43 1418.14 -898.469 406.499 986.148 
15453501 -9234.43 5146.57 1591.71 -1072.51 382.126 1138.55 
21400 3
15454701 -9994.17 4605.67 1357.67 -1277.99 50.6704 1279 
15453602 -10915 3859.83 1399.17 -806.103 278.456 852.842 
15453501 -9760.83 5218.17 1545.5 -1022.15 139.02 1031.56 
21400.5 3
15454701 -10656.4 4661.57 1386.57 -1311.41 110.702 1316.07 
15453602 -11389.3 3956.29 1361.14 -939.18 190.995 958.404 
15453501 -10326.6 5274.29 1567 -1120.27 111.127 1125.77 
21401 3
15454701 -11209.7 4758.33 1368 -1104.27 193.138 1121.03 
15453602 -11884.3 4105.33 1339 -988.119 297.5 1031.93 
15453501 -10914.7 5362.5 1578 -1173.84 176.076 1186.98 
21401.5 3
15454701 -11772 4817.86 1381.71 -1149.97 121.726 1156.39 
15453602 -12385.3 4212.14 1371.43 -1024.44 218.424 1047.47 
15453501 -11558.4 5519.43 1585.43 -1316.49 320.917 1355.04 
21402 3
15454701 -12503.9 4958.29 1378.86 -1412.85 271.098 1438.63 
15453602 -12993.7 4246.71 1372.57 -1174.57 66.7402 1176.47 
15453501 -12242.4 5584.43 1573.43 -1320.46 125.483 1326.41 
21402.5 3
15454701 -12967.7 5074.83 1347 -946.55 237.852 975.977 
15453602 -13568.3 4263.33 1418.83 -1172.69 33.9164 1173.18 
15453501 -12737.8 5642.5 1580.67 -1011.03 118.513 1017.95 
21403 3
15454701 -13407.9 5140 1378 -880.381 130.333 889.976 
15453602 -13989 4289.57 1384.86 -841.333 52.4762 842.968 
15453501 -13270.7 5728.43 1553 -1065.76 171.857 1079.53 
21403.5 3
15454701 -13910.3 5198.33 1413.5 -1004.95 116.667 1011.7 
15453602 -14494.2 4229.33 1381.5 -1010.33 -120.476 1017.49 
15453501 -13724.2 5843 1575.67 -906.905 229.143 935.405 
21404 3
15454701 -14378.4 5291.14 1379.71 -936.19 185.619 954.414 
15453602 -14881.4 4415.43 1341 -774.524 372.19 859.31 
15453501 -14114.9 5910 1571.71 -781.381 134 792.788 
21404.5 3
15454701 -14865.7 5317.33 1372.67 -961.022 51.6577 962.409 
15453602 -15246.3 4690.5 1308.67 -719.733 542.547 901.318 
15453501 -14682 5928.83 1567.33 -1118.62 37.1466 1119.24 
21405 3
15454701 -15264.4 5429.86 1373 -800.727 225.951 831.996 
15453602 -15499.7 4887.14 1327 -508.797 394.865 644.044 
15453501 -15123 6071.14 1554.14 -885.542 285.762 930.508 
21405.5 3
15454701 -15751.8 5614.33 1313.67 -976.763 369.692 1044.38 
15453602 -15767.8 5042.83 1321.33 -537.313 312.005 621.331 
15453501 -15515.2 6176.5 1515.17 -785.905 211.137 813.772 
21406 3
15454701 -16306.7 5726.43 1359.14 -1103.14 222.853 1125.43 
15453602 -16046 5144 1352.71 -553.015 201.127 588.454 
15453501 -15890.1 6303.86 1549.71 -745.48 253.195 787.304 
21406.5 3
15454701 -16808.8 5780.17 1391.17 -988.423 105.784 994.068 
15453602 -16295.7 5305.17 1321.67 -491.47 317.257 584.974 
15453501 -16467.7 6443.17 1510.17 -1136.86 274.231 1169.47 
21407 3
15454701 -17126.7 5909.67 1423.67 -680.585 277.302 734.91 
15453602 -16532.5 5444.67 1313.5 -507.138 298.715 588.574 
15453501 -16998.7 6483 1545.17 -1137.04 85.2962 1140.24 
21407.5 3
15454701 -17635.3 6006.29 1374.43 -995.341 189.078 1013.14 
15453602 -16745.6 5676.43 1234.57 -416.97 453.546 616.09 
15453501 -17577 6612.43 1536.57 -1131.77 253.285 1159.76 
21408 3
15454701 -18169.3 5949.5 1324.67 -1032.97 -109.837 1038.8 
15453602 -17136.8 5863 1256 -756.793 360.873 838.43 
15453501 -18147.3 6643 1545.5 -1103.16 59.1324 1104.74 
21408.5 3
15454701 -18592.2 5879.33 1178.17 -897.735 -148.974 910.012 
15453602 -17620 5825.83 1289.5 -1025.83 -78.9101 1028.86 
15453501 -18669.2 6560.5 1493.17 -1107.93 -175.159 1121.69 
21409 3
15454701 -18961 5902.17 1278.67 -766.805 47.4705 768.273 
15453602 -18090.5 5856.17 1300.67 -978.17 63.0631 980.201 
15453501 -19067.8 6502 1407.5 -828.829 -121.622 837.705 
21409.5 3
15454701 -19477.6 5892 1261.57 -963.753 -18.9677 963.939 
15453602 -18547.4 5792.29 1233.57 -852.479 -119.181 860.769 
15453501 -19588.1 6490.86 1421.86 -970.727 -20.7889 970.949 
21410 3
15454701 -19896.8 5890.67 1215.67 -803.184 -2.55428 803.188 
15453602 -19058.3 5976.17 1302 -978.745 352.262 1040.21 
15453501 -20038.7 6515.33 1516.67 -863.072 46.8893 864.345 
21410.5 3
15454701 -20373 5740.17 1330.83 -1008.83 -318.856 1058.02 
15453602 -19503.2 6151.83 1311.5 -942.444 372.175 1013.27 
15453501 -20481.5 6615.67 1454.83 -938.206 212.571 961.986 
21411 3
15454701 -20886.3 5430.67 1212.5 -1092.2 -658.511 1275.36 
15453602 -19949 6200.33 1279 -948.582 103.191 954.178 
15453501 -20859.5 6600.33 1545.5 -804.255 -32.6241 804.917 
21411.5 3
15454701 -21311.7 5414.67 1271.67 -866.259 -32.5866 866.872 
15453602 -20297 6208.33 1316.67 -708.758 16.2933 708.945 
15453501 -21168.8 6655.83 1464.67 -630.007 113.035 640.067 
21412 3
15454701 -21697.7 5444.17 1242.83 -772 59 774.251 
15453602 -20596.8 6172 1083 -599.667 -72.6667 604.053 
15453501 -21411.8 6722.67 1418.17 -486 133.667 504.046 
21412.5 3
15454701 -22295.4 5338.43 1169.43 -1098.83 -194.371 1115.89 
15453602 -21046.3 6151.43 1293.86 -826.199 -37.8151 827.064 
15453501 -21912.6 6363 1387.14 -920.474 -661.152 1133.31 
21413 3
15454701 -22717.6 5217.2 1285 -821.345 -235.853 854.538 
15453602 -21537.2 6209.6 1388.6 -955.086 113.174 961.768 
15453501 -22828.2 5852.6 1415.2 -1781.38 -992.996 2039.45 
21413.5 3
15454701 -23110.5 5040.67 1478 -835.957 -375.603 916.462 
15453602 -21894.8 6121.5 1355.33 -760.922 -187.447 783.67 
15453501 -23436.2 5961.67 1540.67 -1293.55 232.057 1314.2 
21414 3
15454701 -23520.5 4828.33 1505.33 -811.881 -420.462 914.297 
15453602 -22296.7 6003.83 1258.67 -795.71 -233.003 829.123 
15453501 -24024.2 5746.5 1603.33 -1164.36 -426.073 1239.86 
21414.5 3
15454701 -24060 4687.83 1501 -1094.32 -284.99 1130.82 
15453602 -22756.3 5959.17 1023.17 -932.387 -90.6018 936.778 
15453501 -24479.7 5593.33 1706 -923.935 -310.683 974.772 
21415 3
15454701 -24702.8 4459.17 1506.5 -1293.43 -460.094 1372.82 
15453602 -23230.5 6132.83 1165.33 -954.058 349.43 1016.04 
15453501 -24978.3 5185.33 1700 -1003.35 -820.926 1296.39 
21415.5 3
15454701 -25539.5 4021.5 1526.67 -1700.54 -889.566 1919.16 
15453602 -23633.3 6071.33 1306.33 -818.767 -125 828.254 
15453501 -25440 4918.17 1728.83 -938.347 -543.022 1084.14 
21416 3
15454701 -25954.5 3843.67 1522 -821.782 -352.145 894.054 
15453602 -24216.5 5940.33 1350.5 -1154.79 -259.406 1183.56 
15453501 -25988.2 4526.33 1732.33 -1085.48 -775.908 1334.28 
21416.5 3
15454701 -26247.8 3669.5 1509.33 -594.997 -353.279 691.973 
15453602 -24769.2 5870.83 1389 -1121.03 -140.974 1129.86 
15453501 -26490.3 4205.17 1697.83 -1018.59 -651.454 1209.1 
21417 3
15454701 -26706.7 3393 1527.33 -932.588 -561.992 1088.83 
15453602 -25498.2 5414.67 1518.83 -1481.71 -927.168 1747.88 
15453501 -26897 3948 1688 -826.558 -522.696 977.962 
21417.5 3
15454701 -27239.3 2986.83 1521.5 -1046.5 -797.97 1316.02 
15453602 -26056 5100.5 1522.17 -1095.94 -617.223 1257.8 
15453501 -27271.8 3636.83 1689.33 -736.411 -611.329 957.092 
21418 3
15454701 -27642.2 2743.33 1515.83 -810.53 -489.94 947.101 
15453602 -26472.7 4816.5 1524.33 -838.364 -571.429 1014.59 
15453501 -27738.5 3380.67 1681.83 -938.967 -515.426 1071.13 
21418.5 3
15454701 -28114.2 2523.67 1597.5 -944 -439.333 1041.23 
15453602 -26994.8 4528.17 1585.83 -1044.33 -576.667 1192.97 
15453501 -28167.5 3196 1696.83 -858 -369.333 934.115 
21419 3
15454701 -28580.7 2363.83 1590.83 -942.424 -322.896 996.205 
15453602 -27516 4363.83 1586.33 -1052.86 -331.987 1103.96 
15453501 -28586.8 3082.67 1696.33 -847.138 -228.956 877.533 
21419.5 3
15454701 -29054 2198.17 1560.5 -954.301 -334.005 1011.06 
15453602 -28054.3 4182.67 1555.83 -1085.35 -365.255 1145.16 
15453501 -29017.3 2845.17 1697 -867.944 -478.831 991.264 
21420 3
15454701 -29622.4 2059.29 1609.29 -1066.47 -260.565 1097.84 
15453602 -28741.6 3936.57 1567.14 -1289.38 -461.717 1369.55 
15453501 -29432.4 2726.71 1692.29 -778.79 -222.237 809.879 
21420.5 3
15454701 -30128.8 1857 1630 -951.889 -380.236 1025.02 
15453602 -29430.7 3700 1577.67 -1295.29 -444.683 1369.5 
15453501 -29890.2 2565.67 1713.17 -860.41 -302.721 912.11 
21421 3
15454701 -30481.5 1771.83 1676.83 -712.458 -172.054 732.938 
15453602 -29908 3529.5 1590.67 -964.31 -344.444 1023.98 
15453501 -30241.7 2418.5 1753.67 -710.101 -297.306 769.828 
21421.5 3
15454701 -30748 1685.17 1718.17 -552.905 -179.806 581.407 
15453602 -30388.8 3467.67 1582.33 -997.58 -128.285 1005.79 
15453501 -30544.7 2504.17 1759.17 -628.631 177.732 653.273 
21422 3
15454701 -31076.3 1672.5 1697.83 -664.642 -25.641 665.137 
15453602 -30926 3534.17 1591.17 -1087.38 134.615 1095.68 
15453501 -30824.7 2571.5 1785.67 -566.802 136.302 582.96 
21422.5 3
15454701 -31296.5 1958.67 1684.33 -434.254 564.431 712.151 
15453602 -31417.8 3512.67 1597 -970.085 -42.4063 971.012 
15453501 -30963.7 2701.67 1754.33 -274.162 256.739 375.606 
21423 2
15454701 -31554.8 2196.5 1655.83 -515.635 474.717 700.883 
15453501 -31131.7 2782.17 1742.5 -335.329 160.679 371.838 
21423.5 2
15454701 -31711.8 2459.83 1639.83 -319.756 536.32 624.406 
15453501 -31259.8 2877.17 1727.67 -261.032 193.483 324.92 
21424 2
15454701 -31841.7 2677.5 1637 -263.889 442.412 515.137 
15453501 -31394.2 2908 1706.17 -273.035 62.6694 280.135 
