# Supplementary material for: Intrinsic group behaviour II: On the dependence of triad spatial dynamics on social and personal features; and on the effect of social interaction on small group dynamics
Source: PLoS One. 2019 Dec 3;14(12):e0225704. doi: 10.1371/journal.pone.0225704 (PMC6890182; doi:10.1371/journal.pone.0225704)
Supplement: S4 Data Set — (ZIP) [file pone.0225704.s004.zip › set_3_nint/group_traj_triad_noint/traj_3_0505_32.dat]

3 15441302 15445000 15443802 0 0 1 0 1 1 0 13.3333 0 30 4.63531e-310 6.95296e-310 0 
21253.5 1
15441302 39737.5 -23052 947 0 0 0 
21254 1
15441302 39256.4 -22893.6 990.125 -1517.74 499.606 1597.86 
21254.5 1
15441302 38307.1 -22648.2 1388.88 -1829 472.784 1889.12 
21255 1
15441302 37720 -22365.3 1645.43 -1167.25 562.553 1295.74 
21255.5 1
15441302 37484 -22272.9 1636.62 -464.567 181.911 498.913 
21256 1
15441302 37234 -21978.3 1627.57 -509.165 599.978 786.907 
21256.5 1
15441302 36876.2 -21613.8 1620.38 -724.19 737.927 1033.92 
21257 1
15441302 36471.8 -21219.1 1646.25 -788.499 769.25 1101.58 
21257.5 1
15441302 36175.2 -20761 1727.25 -595.382 919.93 1095.79 
21258 1
15441302 35652.6 -20496.1 1687.5 -1030.82 522.436 1155.65 
21258.5 1
15441302 34817.8 -20243.8 1640.12 -1649.95 498.765 1723.69 
21259 1
15441302 34158.5 -20024.9 1664.25 -1337.22 443.966 1408.99 
21259.5 1
15441302 33610.8 -19866.5 1663.88 -1127.06 325.874 1173.22 
21260 1
15441302 33159.5 -19731.4 1644.38 -900.699 269.711 940.214 
21260.5 1
15441302 32679.2 -19673.5 1622.38 -914.762 110.238 921.38 
21261 1
15441302 32004 -19493.9 1570.75 -1342.45 357.107 1389.13 
21261.5 1
15441302 31367.4 -19269.1 1502.86 -1317.95 465.284 1397.67 
21262 1
15441302 30658.5 -19093 1416.38 -1455.71 361.69 1499.97 
21262.5 1
15441302 30231.3 -18908.7 1334.43 -857.86 370.052 934.271 
21263 1
15441302 29724.4 -18659.4 1336.5 -1011.8 497.683 1127.57 
21263.5 1
15441302 29189 -18372.9 1395.5 -1027.59 549.904 1165.48 
21264 1
15441302 28660.8 -18155.9 1441.12 -1060.74 435.743 1146.76 
21264.5 1
15441302 27855.2 -18048.9 1544.62 -1595.05 211.881 1609.06 
21265 1
15441302 27404.7 -18053.9 1549.14 -928.94 -10.2725 928.996 
21265.5 1
15441302 26825.3 -18080.1 1560.67 -1165.76 -52.8249 1166.95 
21266 1
15441302 26453 -17882.7 1536 -737.294 390.885 834.502 
21266.5 1
15441302 26070.6 -17785.9 1527.5 -798.278 202.17 823.48 
21267 1
15441302 25494.6 -17647.1 1503.89 -1088.98 262.314 1120.13 
21267.5 1
15441302 24990.5 -17693.6 1493.25 -984.484 -90.8474 988.666 
21268 1
15441302 24478.1 -17489.3 1480.43 -1094.78 436.622 1178.64 
21268.5 1
15441302 24058 -17343.7 1538 -838.608 290.657 887.55 
21269 1
15441302 23752.2 -16993.5 1544.12 -579.072 663.194 880.427 
21269.5 1
15441302 23380.5 -16627 1654.25 -743.5 733 1044.07 
21270 1
15441302 23163 -16434.4 1659.86 -458.861 406.269 612.868 
21270.5 1
15441302 22878.6 -16248.4 1643.12 -596.174 390.049 712.434 
21271 1
15441302 22440.2 -16253.6 1582 -827.175 -9.77463 827.233 
21271.5 1
15441302 22095.4 -16026.6 1547.86 -693.75 456.709 830.585 
21272 1
15441302 21750.6 -15945.2 1496.5 -725.902 171.203 745.818 
21272.5 1
15441302 21281.4 -15897.5 1444.75 -914.717 93.0799 919.441 
21273 1
15441302 20773.9 -15639.1 1468 -979.73 498.793 1099.39 
21273.5 1
15441302 20211.8 -15064.5 1486.25 -1115.33 1140.13 1594.94 
21274 1
15441302 19872.5 -14721 1435.5 -673.115 681.548 957.91 
21274.5 1
15441302 19562.3 -14892.7 1420.43 -635.685 -351.874 726.574 
21275 1
15441302 19166.1 -14949.6 1415.5 -810.145 -116.382 818.461 
21275.5 1
15441302 18856 -14722.9 1388.57 -623.994 456.273 773.016 
21276 1
15441302 18535.6 -14502.2 1410.38 -639.471 440.334 776.413 
21276.5 1
15441302 17881.4 -14199.6 1484.38 -1277.83 591.064 1407.91 
21277 1
15441302 17368.7 -13936 1489.57 -1072.51 551.517 1206.01 
21277.5 1
15441302 16965.9 -13634.5 1467.75 -817.118 611.562 1020.63 
21278 1
15441302 16499.9 -13314.4 1443.12 -882.576 606.297 1070.76 
21278.5 2
15443802 17397.6 -13538.4 963.2 0 0 0 
15441302 16137.9 -12874.3 1412.43 -737.307 896.312 1160.6 
21279 2
15443802 17250 -13183.9 1001.38 -340.092 816.878 884.846 
15441302 15790.6 -12354.2 1421 -694.464 1040.07 1250.61 
21279.5 2
15443802 16947.9 -12673.3 1037 -603.08 1019.14 1184.21 
15441302 15242.3 -11982.4 1580.14 -1094.49 742.159 1322.39 
21280 2
15443802 16684.1 -12224.4 1074.62 -528.521 899.621 1043.38 
15441302 14871 -11579.1 1617.75 -744.06 808.224 1098.57 
21280.5 2
15443802 16318.1 -11919.4 1087.43 -730.503 608.676 950.853 
15441302 14437.9 -11161 1607.43 -864.557 834.581 1201.66 
21281 2
15443802 15904.2 -11536.1 1216.25 -837.84 775.918 1141.94 
15441302 14016.5 -10721.1 1602.12 -852.95 890.435 1233.04 
21281.5 2
15443802 15576.7 -11174.3 1276 -637.229 703.967 949.543 
15441302 13561.1 -10050 1604 -885.909 1305.69 1577.87 
21282 2
15443802 15275.1 -10837.8 1354.75 -608.043 678.499 911.086 
15441302 13119.8 -9564.25 1600.38 -889.905 979.335 1323.26 
21282.5 2
15443802 14924.6 -10441.1 1327.71 -695.543 786.919 1050.25 
15441302 12494.9 -9137.43 1604 -1239.87 846.868 1501.48 
21283 2
15443802 14523.1 -10021 1298.43 -825.985 864.491 1195.66 
15441302 12232 -8503.14 1609.86 -540.858 1305.11 1412.75 
21283.5 2
15443802 14005.2 -9349.12 1311.25 -1021.48 1325.2 1673.19 
15441302 11997.6 -7727.38 1624.5 -462.278 1530.11 1598.42 
21284 2
15443802 13647.4 -8951.86 1350.43 -689.444 765.449 1030.17 
15441302 11325.9 -6873 1593.71 -1294.35 1646.19 2094.11 
21284.5 2
15443802 13212.9 -8459.57 1347.43 -892.344 1010.85 1348.37 
15441302 10518.4 -6471.29 1577 -1657.96 824.875 1851.83 
21285 2
15443802 12884.3 -8073.71 1309.43 -691.729 812.331 1066.94 
15441302 10076.7 -5998.14 1549 -929.925 996.09 1362.7 
21285.5 2
15443802 12529.2 -7789 1341.88 -680.145 545.43 871.832 
15441302 9567.25 -5468.5 1579 -975.985 1014.64 1407.85 
21286 2
15443802 12018.9 -7414.43 1319.29 -1000.77 734.454 1241.36 
15441302 9094.43 -4855.71 1569.71 -927.101 1201.54 1517.63 
21286.5 2
15443802 11500.8 -6989.38 1292.25 -1040.38 853.521 1345.69 
15441302 8566 -4280.38 1510.25 -1061.1 1155.3 1568.65 
21287 2
15443802 11063.1 -6653.43 1331.86 -884.055 678.68 1114.52 
15441302 8070.14 -3710.57 1530.29 -1001.73 1151.12 1525.96 
21287.5 2
15443802 10509.4 -6268.62 1259.75 -1130.14 785.313 1376.2 
15441302 7430.75 -3180.75 1579.75 -1304.88 1081.27 1694.66 
21288 2
15443802 10016.6 -5960 1193.43 -981.68 614.791 1158.3 
15441302 6901.71 -2612.86 1580.43 -1053.86 1131.26 1546.08 
21288.5 2
15443802 9595 -5403.62 1227.12 -843.143 1112.75 1396.1 
15441302 6341 -2056.12 1587.62 -1121.43 1113.46 1580.32 
21289 2
15443802 9227.43 -4954.71 1267.57 -724.993 885.425 1144.37 
15441302 5734.57 -1545.14 1634.29 -1196.11 1007.85 1564.11 
21289.5 2
15443802 8841.12 -4588.12 1266.12 -763.446 724.485 1052.49 
15441302 5244.5 -869.125 1621.5 -968.521 1336 1650.13 
21290 3
15445000 5311.5 245.167 952.167 0 0 0 
15443802 8429.14 -4058.86 1200.29 -828.938 1064.93 1349.52 
15441302 4843.14 -140 1623.86 -807.56 1467.05 1674.63 
21290.5 3
15445000 5189.5 568.75 904.875 -274.775 728.791 778.87 
15443802 7978.88 -3604.5 1201.75 -945.941 954.532 1343.85 
15441302 4516 599.625 1627.38 -687.275 1553.83 1699.04 
21291 3
15445000 5151.86 664.143 878.714 -74.6882 189.272 203.475 
15443802 7369.14 -3106.43 1248.43 -1209.79 988.237 1562.11 
15441302 4233.14 1295.14 1627.86 -561.224 1380 1489.75 
21291.5 2
15443802 6870.38 -2642.88 1279.62 -983.763 914.307 1343.04 
15441302 4013.38 2052.5 1607.38 -433.467 1493.8 1555.42 
21292 2
15443802 6456.71 -2122.57 1276.29 -835.678 1051.12 1342.84 
15441302 3818 2855.71 1569 -394.697 1622.66 1669.97 
21292.5 2
15443802 5887.62 -1618 1302 -1113.68 987.42 1488.38 
15441302 3588.88 3411.12 1614.75 -448.386 1086.91 1175.76 
21293 2
15443802 5386.57 -1100.57 1302 -933.061 963.554 1341.28 
15441302 3375.86 4051.14 1607.71 -396.681 1191.84 1256.12 
21293.5 2
15443802 4906.71 -660.143 1301.86 -991.44 909.976 1345.74 
15441302 3074.57 4573.14 1624.14 -622.491 1078.51 1245.26 
21294 2
15443802 4293.29 -210.571 1288.71 -1319.2 966.82 1635.55 
15441302 2764.43 5125 1609.57 -666.974 1186.79 1361.37 
21294.5 2
15443802 3753.71 275 1244.29 -1105.68 995.023 1487.48 
15441302 2436.29 5837.57 1597.29 -672.424 1460.19 1607.58 
21295 2
15443802 3248.57 718.714 1215.43 -1008.27 885.657 1342.01 
15441302 1899.43 6168.43 1675.43 -1071.57 660.393 1258.72 
21295.5 2
15443802 2615.38 974.375 1185.12 -1222.39 493.554 1318.27 
15441302 1411.25 6681.75 1758.38 -942.43 990.968 1367.55 
21296 2
15443802 2079.14 1353 1162.29 -1013.67 715.737 1240.89 
15441302 1230 7148.29 1761.86 -342.628 881.92 946.138 
21296.5 2
15443802 1783.71 1831.29 1253.57 -594.424 962.346 1131.13 
15441302 1022.29 7583.86 1727.43 -417.936 876.401 970.953 
21297 2
15443802 1563 2376.29 1335.14 -431.083 1064.45 1148.43 
15441302 913 8002.57 1694.57 -213.449 817.801 845.198 
21297.5 2
15443802 1632.83 3047.83 1327.67 146.095 1404.91 1412.49 
15441302 829.667 8447.67 1659 -174.338 931.162 947.341 
21298 2
15443802 1733.57 3961.29 1279.14 215.713 1956 1967.86 
15441302 751.714 8821.71 1662.43 -166.922 800.958 818.167 
21298.5 2
15443802 1873.71 5335.43 1271.86 275.33 2699.69 2713.69 
15441302 726.714 9232.57 1658.43 -49.1159 807.185 808.678 
21299 2
15443802 1494.14 6551.29 1351 -766.811 2456.28 2573.19 
15441302 523.286 9590.71 1672.29 -410.967 723.521 832.091 
21299.5 2
15443802 1198.29 7881.43 1337.86 -584.698 2628.74 2692.98 
15441302 473.857 10140.9 1765 -97.6849 1087.24 1091.62 
21300 2
15443802 1402.71 9216 1341.29 409.676 2674.49 2705.69 
15441302 493.286 10705 1840.71 38.935 1130.55 1131.22 
21300.5 2
15443802 1484 10184.1 1342.43 163.224 1944.06 1950.9 
15441302 580.429 11244.9 1849.14 174.986 1084.05 1098.08 
21301 1
15443802 1373 11128.9 1339 -220.238 1874.43 1887.33 
