# Supplementary material for: Intrinsic group behaviour II: On the dependence of triad spatial dynamics on social and personal features; and on the effect of social interaction on small group dynamics
Source: PLoS One. 2019 Dec 3;14(12):e0225704. doi: 10.1371/journal.pone.0225704 (PMC6890182; doi:10.1371/journal.pone.0225704)
Supplement: S4 Data Set — (ZIP) [file pone.0225704.s004.zip › set_3_nint/group_traj_triad_noint/traj_3_0505_31.dat]

3 15364701 15364404 15364400 0 0 1 0 2 1 0 36.6667 10 50 1784.91 1830.98 1700.63 
20804 2
15364404 10077 -1501 1491 0 0 0 
15364400 11111 -2517.67 1677.67 0 0 0 
20804.5 2
15364404 10012.2 -1429.17 1500.17 -246.515 273.131 367.926 
15364400 10903.2 -2386.17 1664.33 -611.275 386.765 723.356 
20805 2
15364404 9866.71 -1327.43 1531.57 -299.285 209.338 365.231 
15364400 10478.3 -2144.57 1688 -874.241 497.11 1005.69 
20805.5 2
15364404 9576.71 -1095.57 1513.71 -551.331 440.793 705.878 
15364400 10129.1 -1952.43 1679.86 -663.77 365.291 757.646 
20806 2
15364404 9339 -707.333 1543.5 -478.298 781.163 915.961 
15364400 9821.17 -1612.33 1665.17 -619.67 684.296 923.175 
20806.5 2
15364404 8973.67 182.167 1538.33 -785.663 1912.9 2067.96 
15364400 9612.33 -1242.17 1690 -449.104 796.057 914.003 
20807 3
15364701 7076.33 1598.67 1524.67 0 0 0 
15364404 8706.75 477.25 1534 -686.161 758.569 1022.86 
15364400 9400.25 -959.75 1685.5 -545.201 726.007 907.926 
20807.5 3
15364701 6501.6 2177.2 1557.2 -885.568 891.423 1256.53 
15364404 8344.2 703.8 1529.4 -527.729 329.767 622.29 
15364400 8894.6 -490.2 1689.4 -736.026 683.479 1004.43 
20808 3
15364701 6058 2639.2 1620.6 -1003.62 1045.25 1449.07 
15364404 8223 840.4 1517.2 -274.208 309.05 413.161 
15364400 8440.6 -254.2 1686.4 -1027.15 533.937 1157.64 
20808.5 3
15364701 5598.33 3152.67 1618.33 -961.646 1074.2 1441.76 
15364404 8015.5 1068.33 1512.5 -434.1 476.848 644.847 
15364400 7980 107.667 1664.17 -963.598 757.043 1225.41 
20809 3
15364701 5196.5 3412.67 1590.83 -794.137 513.834 945.875 
15364404 7575.17 1489.5 1537.67 -870.224 832.345 1204.2 
15364400 7504 508.167 1704.83 -940.711 791.502 1229.4 
20809.5 3
15364701 4769.29 3605.14 1582 -832.776 375.197 913.394 
15364404 7191.14 1835.14 1616 -748.584 673.768 1007.15 
15364400 7053.86 770.714 1727.43 -877.471 511.789 1015.82 
20810 3
15364701 4493.57 3567.71 1574.29 -533.296 -72.3957 538.188 
15364404 6809.43 2252.29 1614 -738.326 806.853 1093.68 
15364400 6651.14 1067.43 1737.14 -778.944 573.915 967.54 
20810.5 3
15364701 4280.71 3592.71 1582.14 -411.716 48.3559 414.546 
15364404 6371.29 2519 1612.43 -847.472 515.888 992.144 
15364400 6311.14 1384.71 1699.57 -657.64 613.705 899.514 
20811 3
15364701 3931.17 3837.67 1612 -743.718 521.175 908.152 
15364404 5919.83 2790.67 1605 -960.537 578.014 1121.04 
15364400 5899.67 1877.83 1706.17 -875.481 1049.19 1366.48 
20811.5 3
15364701 3193.71 4421 1616.71 -1549.27 1225.49 1975.36 
15364404 5405.57 3112.29 1599.71 -1080.38 675.67 1274.27 
15364400 5392.43 2327.86 1688.43 -1065.63 945.428 1424.57 
20812 3
15364701 2316.5 5268 1673.17 -1782.96 1721.54 2478.44 
15364404 4942.17 3469.5 1582 -941.88 726.045 1189.23 
15364400 4922.33 2615.5 1646.83 -955.478 584.64 1120.15 
20812.5 3
15364701 1706.86 5651.14 1718.14 -1172.39 736.813 1384.7 
15364404 4642.29 3508.29 1578.57 -576.694 74.5879 581.498 
15364400 4481.14 2759.14 1616.71 -848.443 276.236 892.279 
20813 3
15364701 1327 6059.17 1708.5 -731.902 786.173 1074.13 
15364404 4044 3811.17 1560.33 -1152.77 583.586 1292.07 
15364400 3899.33 3084 1606.17 -1121.02 625.929 1283.93 
20813.5 3
15364701 906 6404.83 1715.5 -869.835 714.187 1125.47 
15364404 3688.33 4112.83 1615.33 -734.848 623.278 963.576 
15364400 3541.67 3377.67 1677.5 -738.981 606.749 956.158 
20814 3
15364701 607.833 6772.33 1712.67 -610.997 753.074 969.762 
15364404 3333.17 4420.67 1644.33 -727.801 630.806 963.125 
15364400 3134.5 3737.67 1681.17 -834.358 737.705 1113.72 
20814.5 3
15364701 220.714 7126.86 1718.71 -751.687 688.396 1019.28 
15364404 2899.71 4775.29 1610 -841.655 688.581 1087.44 
15364400 2750.71 4127.43 1705.14 -745.215 756.819 1062.13 
20815 3
15364701 -258.667 7020.17 1707.5 -918.354 -204.388 940.824 
15364404 2541.83 5180.5 1617.17 -685.596 776.273 1035.68 
15364400 2396.33 4494.67 1760.83 -678.891 703.521 977.668 
20815.5 3
15364701 -770.833 7379.67 1628.67 -1073.72 753.669 1311.83 
15364404 2227.83 5512.67 1627 -658.281 696.366 958.259 
15364400 2060.67 4811.67 1749.83 -703.704 664.57 967.911 
20816 3
15364701 -1193.71 7651.43 1529.29 -840.718 540.282 999.355 
15364404 1852.43 5886.86 1611.86 -746.332 743.917 1053.77 
15364400 1620.71 5125.43 1756.57 -874.657 623.781 1074.3 
20816.5 3
15364701 -1500.83 8074.17 1515.33 -616.705 848.872 1049.24 
15364404 1564 6290.5 1591 -579.174 810.528 996.192 
15364400 1129.83 5337.83 1802.83 -985.705 426.516 1074.02 
20817 3
15364701 -1780.86 8474.14 1564 -568 811.311 990.378 
15364404 1172.43 6570.86 1579.14 -794.263 568.676 976.855 
15364400 652 5615.29 1790.14 -969.236 562.784 1120.78 
20817.5 3
15364701 -2039.14 8727.71 1639.71 -480.085 471.322 672.775 
15364404 804 6952.57 1582.57 -684.811 709.506 986.086 
15364400 226.714 5901.71 1765.71 -790.494 532.395 953.061 
20818 3
15364701 -2198.17 8981.17 1697.5 -324.538 517.25 610.633 
15364404 425 7167.5 1585.67 -773.469 438.63 889.186 
15364400 -86.8333 6245 1763.33 -639.893 700.583 948.831 
20818.5 3
15364701 -2504.14 9098.43 1718.71 -616.887 236.415 660.638 
15364404 -18.7143 7187.57 1574.29 -894.585 40.4666 895.5 
15364400 -380.857 6614 1745 -592.79 743.952 951.243 
20819 3
15364701 -2765.5 9100.33 1700 -529.063 3.85579 529.077 
15364404 -514 7411.67 1526.5 -1002.6 453.634 1100.45 
15364400 -680 6758.83 1703.33 -605.552 293.185 672.793 
20819.5 3
15364701 -2888.29 9223 1720.57 -255.804 255.556 361.586 
15364404 -995.857 7668 1467.57 -1003.87 534.028 1137.07 
15364400 -1046 6985.57 1614.29 -762.5 472.371 896.962 
20820 3
15364701 -2905.29 9470 1749.57 -32.197 467.803 468.91 
15364404 -1433.29 8094.57 1455.86 -828.463 807.9 1157.18 
15364400 -1368.29 7332.71 1524.43 -610.39 657.468 897.128 
20820.5 3
15364701 -2801.67 9672.5 1773 207.653 405.812 455.854 
15364404 -1737.83 8540 1518.33 -610.316 892.642 1081.34 
15364400 -1597 7719.17 1581.83 -458.345 774.454 899.922 
20821 3
15364701 -2591.29 9818.71 1798.86 425.012 295.382 517.577 
15364404 -1906.86 8864 1590 -341.462 654.545 738.259 
15364400 -1755.57 8107.43 1689.71 -320.346 784.367 847.263 
20821.5 3
15364701 -2343.67 9922.67 1794.17 499.232 209.581 541.44 
15364404 -2081.67 9031.5 1617.33 -352.439 337.702 488.114 
15364400 -1829 8312.17 1767.5 -148.041 412.778 438.523 
20822 3
15364701 -2156.57 9940.29 1794.43 364.708 34.3451 366.322 
15364404 -2166.14 9225.43 1617 -164.671 378.028 412.337 
15364400 -1826.29 8630.43 1812.57 5.29101 620.394 620.416 
20822.5 3
15364701 -2026.67 10047.7 1801.83 249.817 206.502 324.116 
15364404 -2114.17 9445.17 1634 99.9542 422.573 434.234 
15364400 -1715 8969.67 1770.33 214.011 652.381 686.587 
20823 3
15364701 -1843 10166.2 1852.67 387.482 250 461.132 
15364404 -1976 9597.67 1675.5 291.491 321.73 434.139 
15364400 -1660.83 9117.83 1755.67 114.276 312.588 332.821 
20823.5 3
15364701 -1666.83 10313.5 1855.17 370.877 310.175 483.486 
15364404 -1796.83 9758.83 1671.17 377.193 339.298 507.344 
15364400 -1420.83 9266.5 1762.67 505.263 312.982 594.347 
20824 3
15364701 -1535.29 10539.3 1873.86 258.952 444.46 514.394 
15364404 -1389.57 9937.43 1738.57 801.697 351.565 875.395 
15364400 -1231.71 9423.14 1828.29 372.282 308.352 483.399 
20824.5 3
15364701 -1294.17 10749.3 1931 458.401 399.33 607.944 
15364404 -1129 10131.3 1825.33 495.383 368.64 617.495 
15364400 -957 9578.33 1883.67 522.271 295.039 599.845 
20825 3
15364701 -1038.33 10933.3 1993.67 521.045 374.745 641.812 
15364404 -865.167 10352.8 1874.67 537.339 451.12 701.6 
15364400 -712 9820.5 1996.33 498.982 493.211 701.598 
20825.5 3
15364701 -955 11155.7 1987.33 175.439 468.07 499.868 
15364404 -652 10578.2 1933.17 448.772 474.386 653.022 
15364400 -506.167 10088.2 2034.33 433.333 563.509 710.859 
20826 3
15364701 -843 11368.7 1984.57 214.149 407.357 460.217 
15364404 -365.571 10843.9 1931 547.665 508.012 747.003 
15364400 -306.429 10327.1 2075.29 381.908 456.933 595.518 
20826.5 3
15364701 -387.833 11343.8 1986 860.428 -47.0339 861.713 
15364404 -161.5 11090 1937 385.768 465.298 604.417 
15364400 -180.667 10519 2061.5 237.735 362.679 433.652 
20827 1
15364400 -116.333 10727.3 2048 131.293 425.17 444.98 
20827.5 1
15364400 31.3333 10942.5 2039 303.841 442.73 536.963 
20828 1
15364400 210.333 11034.5 2039.67 368.313 189.3 414.112 
20828.5 1
15364400 651.333 11051.3 2040 930.38 35.5134 931.057 
20829 1
15364400 1178.57 10936.6 2040 1048.19 -228.155 1072.73 
20829.5 1
15364400 1598.83 10716 2040 835.511 -438.512 943.595 
