# Supplementary material for: Intrinsic group behaviour II: On the dependence of triad spatial dynamics on social and personal features; and on the effect of social interaction on small group dynamics
Source: PLoS One. 2019 Dec 3;14(12):e0225704. doi: 10.1371/journal.pone.0225704 (PMC6890182; doi:10.1371/journal.pone.0225704)
Supplement: S4 Data Set — (ZIP) [file pone.0225704.s004.zip › set_3_nint/group_traj_triad_noint/traj_3_0505_30.dat]

3 15343900 15352000 15340301 0 0 1 0 1 1 0 33.3333 10 50 1742.67 1779.38 1717.31 
20643.5 1
15340301 -8177 9764 1492.5 0 0 0 
20644 1
15340301 -8363.14 9584.14 1344 -602.404 -582.062 837.667 
20644.5 1
15340301 -8684.29 9228.29 1361.86 -644.865 -714.573 962.531 
20645 1
15340301 -8747.86 8687 1348.14 -129.473 -1102.41 1109.99 
20645.5 1
15340301 -8706.71 8185.86 1362.43 82.6162 -1006.31 1009.7 
20646 1
15340301 -8632.75 7800.88 1459.12 142.239 -740.35 753.89 
20646.5 1
15340301 -8608.29 7221.29 1429.71 46.6876 -1106.09 1107.07 
20647 1
15340301 -8300.14 6762.57 1486 613.83 -913.773 1100.8 
20647.5 1
15340301 -7950.43 6241.29 1492.86 724.046 -1079.27 1299.64 
20648 1
15340301 -7696.29 5951 1544.14 511.354 -584.076 776.291 
20648.5 1
15340301 -7084.86 5608.71 1540.71 1265.9 -708.666 1450.76 
20649 1
15340301 -6695.62 5488.12 1463.75 745.655 -231.014 780.621 
20649.5 1
15340301 -6635.71 5128.86 1438.14 116.558 -698.965 708.617 
20650 1
15340301 -6226.86 5126.86 1410.57 843.004 -4.12371 843.015 
20650.5 1
15340301 -5674.71 5426.43 1262.14 1155.11 626.718 1314.18 
20651 1
15340301 -5007.25 5897.25 1040.38 1281.12 903.688 1567.78 
20651.5 1
15340301 -4366.71 5592.29 1049.57 1234.17 -587.6 1366.91 
20652 1
15340301 -3792.29 5454.43 1139.14 1194.24 -286.605 1228.15 
20652.5 1
15340301 -3264.71 5241 1442 1106.02 -447.439 1193.1 
20653 1
15340301 -2676.43 5107.71 1503.57 1176.57 -266.571 1206.39 
20653.5 1
15340301 -1887.57 4953.43 1504.57 1577.71 -308.571 1607.61 
20654 1
15340301 -995.714 4902.71 1526.43 1773.08 -100.824 1775.94 
20654.5 1
15340301 -299.429 4655.14 1720.14 1409.49 -501.157 1495.93 
20655 1
15340301 276.714 4459.57 1785.86 1147.69 -389.585 1212.01 
20655.5 1
15340301 834 4384 1791.25 1073.77 -145.61 1083.6 
20656 1
15340301 1345.67 4352.5 1774.83 1017.23 -62.6243 1019.16 
20656.5 1
15340301 1826.29 4223.14 1753 993.015 -267.267 1028.35 
20657 1
15340301 2316.75 4197.75 1760.88 943.201 -48.8324 944.464 
20657.5 1
15340301 2669.29 4137.43 1733.29 705.071 -120.643 715.318 
20658 1
15340301 2915 4150.29 1729.43 520.581 27.2397 521.293 
20658.5 1
15340301 3412.5 3808.88 1717.12 944.023 -647.838 1144.93 
20659 1
15340301 3714.14 3367.57 1714.29 570.213 -834.222 1010.48 
20659.5 1
15340301 4001.86 3117 1713.43 604.442 -526.411 801.535 
20660 1
15340301 4416.14 2899.86 1721.29 840.336 -440.452 948.769 
20660.5 1
15340301 4884.29 2447.86 1742.29 955.394 -922.449 1328.04 
20661 1
15340301 5188.38 1990.75 1735.75 621.859 -934.779 1122.73 
20661.5 1
15340301 5465.25 1551.12 1751.88 519.465 -824.812 974.761 
20662 1
15340301 5873 1175.57 1733.57 823.737 -758.694 1119.89 
20662.5 1
15340301 6266.12 903.125 1729.5 783.118 -542.722 952.796 
20663 1
15340301 6670 545.857 1740.14 815.909 -721.753 1089.33 
20663.5 1
15340301 7069.88 61.5 1748.5 798.154 -966.781 1253.68 
20664 1
15340301 7465.86 -268.429 1763.57 788.809 -657.228 1026.73 
20664.5 1
15340301 7980.62 -590 1768.88 1023.4 -639.307 1206.67 
20665 1
15340301 8356.71 -853.571 1767 762.859 -534.628 931.547 
20665.5 1
15340301 8701.88 -1225.5 1776.12 694.488 -748.347 1020.95 
20666 1
15340301 9018.71 -1591 1782.71 622.474 -718.075 950.318 
20666.5 1
15340301 9394 -1878.71 1778.43 756.624 -580.069 953.394 
20667 1
15340301 9755.43 -2213.71 1785.29 708.683 -656.863 966.282 
20667.5 1
15340301 10086.9 -2592.57 1785.43 662.857 -757.714 1006.73 
20668 1
15340301 10395 -2896.86 1776.57 612.61 -604.942 860.956 
20668.5 1
15340301 10599.3 -3224.71 1759.43 407.756 -654.405 771.046 
20669 1
15340301 10769.9 -3657.86 1730.29 339.108 -861.119 925.484 
20669.5 1
15340301 11029.3 -4176.14 1698.86 514.739 -1028.34 1149.98 
20670 1
15340301 11372.3 -4565 1725 680.556 -771.542 1028.8 
20670.5 1
15340301 11776.4 -4935 1717.29 808.286 -740 1095.87 
20671 1
15340301 12181.2 -5412.17 1722.83 855.683 -1008.81 1322.83 
20671.5 1
15340301 12510.1 -5869.29 1761.86 667.295 -927.219 1142.37 
20672 1
15340301 12836.6 -6313.43 1782.29 631.39 -859.077 1066.15 
20672.5 1
15340301 13151.2 -6491.33 1781.83 662.306 -374.536 760.872 
20673 1
15340301 13452.4 -6679.29 1767.86 618.608 -385.939 729.126 
20673.5 1
15340301 13810 -6926.71 1753.29 673.393 -465.967 818.891 
20674 1
15340301 14082.2 -7106.17 1738.67 549.832 -362.53 658.592 
20674.5 1
15340301 14376.7 -7430.14 1723 598.674 -658.488 889.954 
20675 1
15340301 14643.3 -7761.29 1714.86 508.724 -631.952 811.273 
20675.5 1
15340301 14923.2 -8263.5 1690.17 578.266 -1037.63 1187.89 
20676 1
15340301 15270.7 -8769.14 1769.71 725.569 -1055.62 1280.93 
20676.5 1
15340301 15481.6 -9221.71 1801.86 403.941 -866.995 956.477 
20677 1
15340301 15826.4 -9572.57 1818.71 674.867 -686.609 962.745 
20677.5 1
15340301 16180.9 -9801.14 1826 690.894 -445.558 822.105 
20678 1
15340301 16453.2 -10012.8 1800.83 566.132 -440.105 717.076 
20678.5 1
15340301 16752.9 -10186.3 1786.29 650.088 -376.252 751.119 
20679 2
15343900 20525.3 -13376.3 1711 0 0 0 
15340301 17093.9 -10451.3 1779.14 684.739 -532.129 867.196 
20679.5 2
15343900 20864.4 -13597.6 1719.43 724.562 -472.731 865.139 
15340301 17432 -10728.4 1757.14 670.918 -549.887 867.471 
20680 2
15343900 21210.9 -13797.9 1727.86 690.097 -398.976 797.129 
15340301 17774.6 -11022.7 1742.43 682.413 -586.227 899.638 
20680.5 2
15343900 21598.4 -13994.1 1732.57 762.936 -386.389 855.2 
15340301 18052.7 -11295 1746.29 547.525 -535.996 766.208 
20681 2
15343900 21996.1 -14256.1 1695.71 773.763 -509.728 926.57 
15340301 18516.3 -11615.1 1758.57 901.89 -622.846 1096.06 
20681.5 2
15343900 22395.6 -14420.7 1659.57 792.517 -326.531 857.15 
15340301 19212.3 -12113.4 1735.29 1380.95 -988.662 1698.38 
20682 2
15343900 22845.7 -14634.4 1601.57 893.141 -424.036 988.689 
15340301 19564.4 -12492.9 1721.14 698.696 -752.834 1027.1 
20682.5 2
15343900 23245.4 -14819.1 1622.86 799.429 -369.429 880.661 
15340301 19927.4 -12817 1710.43 726 -648.286 973.319 
20683 2
15343900 23643 -14992.3 1665.71 788.832 -343.537 860.392 
15340301 20253.4 -13146.1 1705.57 646.825 -653.061 919.169 
20683.5 2
15343900 23940.1 -15144.6 1697 595.477 -305.182 669.125 
15340301 20659.7 -13319.9 1709.29 814.2 -348.125 885.501 
20684 2
15343900 24298.7 -15397.1 1700.57 737.801 -519.694 902.459 
15340301 21064 -13505.1 1707.86 831.864 -381.246 915.066 
20684.5 2
15343900 24582.4 -15604.9 1655 573.16 -419.625 710.35 
15340301 21191.9 -13424.4 1719.14 258.297 163.059 305.46 
20685 2
15343900 24741.6 -15742.9 1737.86 316.387 -274.354 418.773 
15340301 21635.9 -13596.6 1667 882.704 -342.232 946.725 
20685.5 2
15343900 24988.3 -15875.7 1732.57 498.413 -268.398 566.086 
15340301 21983.6 -14132.7 1652.57 702.453 -1083.12 1290.96 
20686 2
15343900 24789.1 -16278.9 1794 -395.91 -801.477 893.93 
15340301 22498.9 -14427.1 1615.57 1024.42 -585.345 1179.86 
20686.5 2
15343900 24802.1 -16305.3 1789.71 25.4902 -51.8207 57.7507 
15340301 22879 -14636.6 1585 745.378 -410.644 851.01 
20687 2
15343900 25049.1 -16508.4 1761.43 498.99 -410.39 646.073 
15340301 23377.1 -14980 1609.43 1006.35 -693.795 1222.33 
20687.5 2
15343900 25462.1 -16565.1 1701.57 806.641 -110.77 814.211 
15340301 23815.6 -15306.9 1667.86 856.306 -638.393 1068.08 
20688 2
15343900 25739 -16518.4 1678.14 539.683 91.061 547.311 
15340301 24160.7 -15580.9 1712.57 672.793 -534.113 859.027 
20688.5 2
15343900 26023.8 -16548.5 1637.17 583.675 -61.6218 586.919 
15340301 24622 -15530.3 1738.83 945.258 103.532 950.911 
20689 2
15343900 26273.2 -16674 1709.75 506.944 -255.081 567.503 
15340301 24931.9 -15574.8 1738.38 629.827 -90.2778 636.264 
20689.5 2
15343900 26830.6 -16901 1749 1063.59 -433.206 1148.43 
15340301 25302.7 -15597.6 1677 707.709 -43.5523 709.047 
20690 2
15343900 27303.7 -17048.1 1652.14 965.598 -300.292 1011.21 
15340301 25769.6 -15687.4 1640.29 952.77 -183.382 970.257 
20690.5 2
15343900 27635.2 -17156.6 1544.12 676.603 -221.392 711.904 
15340301 26226.5 -15895.5 1643.38 932.507 -424.636 1024.64 
20691 2
15343900 28040.5 -17232.8 1428.5 800.889 -150.445 814.897 
15340301 26754.9 -16201.2 1709.75 1044.22 -604.249 1206.45 
20691.5 2
15343900 28402.9 -17301.7 1390.43 751.778 -143.079 765.273 
15340301 27069 -16473 1724.86 651.712 -563.797 861.739 
20692 2
15343900 28720.1 -17445.9 1377 634.536 -288.321 696.968 
15340301 27444.5 -16657.6 1733 751 -369.25 836.867 
20692.5 2
15343900 29224.4 -17394.7 1357.86 967.953 98.1971 972.921 
15340301 27909.7 -16821.1 1775 892.926 -313.854 946.478 
20693 2
15343900 29565.1 -17411 1352.43 686.924 -32.8341 687.708 
15340301 28309.9 -16999.1 1760.86 806.74 -358.871 882.959 
20693.5 2
15343900 29733.7 -17622.1 1322.71 338.497 -423.982 542.532 
15340301 28651.6 -17091.1 1738.29 686.173 -184.739 710.607 
20694 2
15343900 30046.1 -17753.1 1292.57 626.109 -262.525 678.92 
15340301 29028.4 -17218.3 1729.14 755.225 -254.795 797.048 
20694.5 2
15343900 30379.1 -17866.9 1269.71 678.208 -231.597 716.661 
15340301 29432.6 -17362.7 1716 823.102 -294.152 874.083 
20695 2
15343900 30827.3 -18217.4 1301.86 887.412 -694.201 1126.68 
15340301 29870 -17410.3 1701.43 866.195 -94.2008 871.302 
20695.5 2
15343900 31211.3 -18095.1 1282.29 769.539 245.062 807.617 
15340301 30243.1 -17443.1 1680.86 747.781 -65.846 750.675 
20696 2
15343900 31661.1 -18055.9 1256.57 868.45 75.8411 871.755 
15340301 30620.4 -17675.1 1657 728.351 -447.876 855.037 
20696.5 2
15343900 32163.9 -18164.6 1223.14 987.651 -213.584 1010.48 
15340301 31192.3 -17926.1 1629.14 1123.49 -493.124 1226.95 
20697 2
15343900 32758.7 -18306.7 1249 1173.29 -280.361 1206.32 
15340301 31543.4 -18107 1615.14 692.589 -356.72 779.057 
20697.5 2
15343900 33350.4 -18399.1 1270 1195.38 -186.724 1209.88 
15340301 31980.4 -18349.6 1587.57 882.828 -490.043 1009.72 
20698 2
15343900 33776 -18516.2 1291.67 894.058 -245.848 927.243 
15340301 32696.5 -18455.7 1686.83 1504.35 -222.889 1520.77 
20698.5 2
15343900 34281.3 -18783.1 1343 1057.08 -558.528 1195.57 
15340301 33233.9 -18392.1 1704.71 1124.18 132.895 1132.01 
20699 2
15343900 34890.1 -18862.3 1378.57 1235 -160.533 1245.39 
15340301 33690.9 -18467.1 1709.86 926.978 -152.13 939.378 
20699.5 2
15343900 35364.4 -19105.6 1357.29 950.472 -487.547 1068.22 
15340301 34181 -18578 1723.43 982.25 -222.159 1007.06 
20700 2
15343900 35894.6 -19431 1347 1062.41 -652.161 1246.61 
15340301 34693.4 -18552 1755.86 1026.91 52.1042 1028.23 
20700.5 2
15343900 36446.3 -19722.4 1291.14 1075.47 -568.087 1216.29 
15340301 35150.7 -18670 1775.43 891.395 -230.019 920.595 
20701 2
15343900 36927.6 -20017.1 1313.86 909.803 -557.116 1066.83 
15340301 35583.7 -18827.4 1785.43 818.526 -297.597 870.946 
20701.5 2
15343900 37275.3 -20216.4 1347.14 684.477 -392.295 788.926 
15340301 36124 -18956.1 1760.71 1063.55 -253.375 1093.32 
20702 2
15343900 37627.3 -20365.7 1356.86 718.367 -304.665 780.303 
15340301 36646.4 -19023.7 1737.43 1066.18 -137.901 1075.06 
20702.5 2
15343900 38004.6 -20435.6 1367.71 759.126 -140.558 772.029 
15340301 37133.4 -19226.4 1714.43 979.879 -407.876 1061.38 
20703 2
15343900 38292.3 -20470.6 1407.43 552.235 -67.1785 556.306 
15340301 37500.4 -19371.6 1700.71 704.415 -278.585 757.502 
20703.5 2
15343900 38518.8 -20391.7 1427.83 470.993 164.043 498.743 
15340301 37972.7 -19470.7 1734.17 981.784 -206.019 1003.17 
20704 2
15343900 38786.4 -20377.3 1417.43 550.607 29.5904 551.402 
15340301 38545.4 -19644.1 1818.43 1178.52 -356.947 1231.39 
20704.5 2
15343900 39113.3 -20383 1424.5 665.794 -11.6381 665.896 
15340301 39036.8 -19735.3 1828.67 1000.82 -185.724 1017.91 
20705 2
15343900 39384.6 -20472.6 1459.43 561.57 -185.448 591.398 
15340301 39428.7 -19873.9 1813.86 811.348 -286.799 860.546 
20705.5 2
15343900 39703.3 -20602.7 1433.57 622.489 -254.185 672.386 
15340301 39831.1 -20035.7 1784.57 785.993 -316.127 847.185 
20706 2
15343900 40018.4 -20791.4 1369.43 621.584 -372.218 724.508 
15340301 40508.6 -20442.6 1748.57 1336.15 -802.48 1558.61 
20706.5 2
15343900 40318.1 -20912.4 1357.29 611.662 -246.939 659.628 
15340301 40999.3 -20879.7 1741.71 1001.46 -892.128 1341.2 
20707 2
15343900 40752.5 -21111.4 1325.88 840.149 -384.809 924.083 
15340301 41478.6 -21115.5 1779.25 927.155 -456.065 1033.25 
20707.5 2
15343900 41130.3 -21192.9 1355.43 739.307 -159.456 756.307 
15340301 41804.1 -21282.1 1814.71 637.021 -326.111 715.643 
20708 2
15343900 41395.4 -21179.8 1346.25 532.308 26.3196 532.958 
15340301 42207.4 -21487.2 1835 809.703 -411.862 908.432 
20708.5 2
15343900 41820.6 -20925.9 1356.14 865.981 517.093 1008.62 
15340301 42591 -21714.3 1818.71 781.314 -462.395 907.888 
20709 2
15343900 42840 -20856.9 1353.62 2014.68 136.328 2019.29 
15340301 43003.8 -21942.5 1831.25 815.711 -451.016 932.095 
20709.5 2
15343900 43297 -21396.1 1377.29 875.479 -1033.08 1354.15 
15340301 43387 -22043.7 1774.57 734.195 -193.897 759.367 
20710 2
15343900 43545.1 -21579.3 1372 526.843 -388.838 654.796 
15340301 43761.9 -22147.3 1742.29 795.875 -219.897 825.695 
20710.5 2
15343900 43825.2 -21818 1362.75 562.464 -479.346 739.012 
15340301 44256.1 -22327.4 1754.62 992.506 -361.625 1056.33 
20711 2
15343900 44080.1 -22024.9 1435.71 508.768 -412.889 655.227 
15340301 44684.6 -22535.3 1747.71 855.182 -414.991 950.555 
20711.5 2
15343900 44420.5 -22297.1 1483.12 683.448 -546.723 875.218 
15340301 44921.1 -22722.1 1772.12 475.007 -375.179 605.303 
20712 2
15343900 45011 -22394 1517.88 1142.17 -187.379 1157.43 
15340301 45334.8 -22870.1 1800.38 800.048 -286.267 849.721 
20712.5 2
15343900 45368 -22509.6 1535.43 698.63 -226.167 734.327 
15340301 45672 -23048.3 1797.43 659.98 -348.651 746.413 
20713 2
15343900 45697.9 -22643.6 1622.38 675.973 -274.7 729.657 
15340301 46103.6 -23138.6 1803 884.477 -185.121 903.643 
20713.5 2
15343900 46135.4 -22864.7 1853.86 880.389 -444.848 986.395 
15340301 46505.3 -23350.1 1759.43 808.17 -425.589 913.381 
20714 2
15343900 46347.6 -22982.4 1900.62 424.393 -235.321 485.268 
15340301 46712.4 -23550.2 1763.75 414.179 -400.214 575.947 
20714.5 2
15343900 46585.3 -23125.4 1874.86 479.155 -288.414 559.26 
15340301 46992.7 -23761.9 1723.14 565.2 -426.627 708.14 
20715 2
15343900 46847.6 -23269.8 1869 522.588 -287.493 596.448 
15340301 46997.4 -23828.5 1783.75 9.28429 -132.755 133.079 
20715.5 2
15343900 47126 -23336.9 1878.86 556.75 -134.214 572.699 
15340301 46937.1 -23873.1 1821.14 -120.464 -89.2857 149.945 
20716 2
15343900 47340.6 -23463 1878.88 426.69 -250.781 494.93 
15340301 47001 -23964.2 1818.12 126.953 -181.128 221.188 
20716.5 2
15343900 47473 -23721.9 1880 256.541 -501.661 563.451 
15340301 47092.4 -24152.7 1813.14 177.187 -365.241 405.951 
20717 2
15343900 47577.6 -24029.7 1880 202.266 -595.468 628.883 
15340301 46947.6 -24336.3 1784.14 -280.188 -355.07 452.306 
20717.5 2
15343900 47296.7 -24396.6 1879.57 -581.485 -759.539 956.569 
15340301 46632.6 -24440 1758.57 -652.174 -214.729 686.615 
20718 2
15343900 46923.6 -24624.1 1870.14 -805.924 -491.515 943.981 
15340301 46297.6 -24502.4 1727.43 -723.542 -134.835 735.998 
20718.5 2
15343900 46861.2 -24966.6 1855.5 -123.654 -679.528 690.687 
15340301 45785.4 -24048.1 1706.12 -1016.26 901.396 1358.42 
20719 2
15343900 46655.1 -25012.1 1848.86 -390.354 -86.2081 399.76 
15340301 45368.1 -23543.1 1710.29 -790.212 956.406 1240.62 
20719.5 2
15343900 46319.1 -24640.7 1840 -684.318 756.474 1020.07 
15340301 44992.3 -23308.3 1718 -765.493 478.324 902.648 
20720 3
15352000 44126 -22386.7 1633.33 0 0 0 
15343900 45823.6 -24545.1 1816.71 -1028.16 198.281 1047.1 
15340301 44637.9 -23201.6 1665.86 -735.329 221.399 767.936 
20720.5 3
15352000 43849.9 -22185.4 1708.71 -597.712 435.58 739.587 
15343900 45308 -24556.6 1772.29 -1039.46 -23.0415 1039.71 
15340301 44533 -22885.4 1693.43 -211.406 637.385 671.529 
20721 3
15352000 43497.9 -21847.9 1829 -699.766 671.081 969.547 
15343900 44852 -24485.6 1735.5 -906.561 141.047 917.467 
15340301 44252.9 -22463.1 1699.62 -556.909 839.57 1007.48 
20721.5 3
15352000 43132.9 -21646.1 1757.88 -689.981 381.38 788.368 
15343900 44561 -24299.9 1732.5 -550.095 351.134 652.61 
15340301 43900.5 -22164 1711.88 -666.115 565.454 873.755 
20722 3
15352000 42820.3 -21497.6 1756.71 -636.638 302.553 704.873 
15343900 44118.9 -24013.1 1727.14 -900.495 583.976 1073.27 
15340301 43476 -22026.4 1643.43 -864.562 280.186 908.83 
20722.5 3
15352000 42460.5 -21382.8 1725.12 -726.84 231.962 762.957 
15343900 43721.5 -23645.8 1709.5 -802.742 742.208 1093.28 
15340301 43001.8 -21838.2 1698.88 -958.081 380.159 1030.75 
20723 3
15352000 42042.1 -21137.4 1750 -848.595 497.609 983.732 
15343900 43098.4 -23256.7 1701.86 -1263.84 789.119 1489.96 
15340301 42571.7 -21658.1 1679.71 -872.283 365.329 945.697 
20723.5 3
15352000 41640.1 -20834.8 1782.62 -815.452 613.952 1020.73 
15343900 42320.8 -23149.9 1738 -1577.44 216.713 1592.26 
15340301 42179.8 -21514.4 1687.12 -795.059 291.618 846.853 
20724 3
15352000 41175.6 -20406.9 1746.14 -916.279 843.97 1245.73 
15343900 41786.9 -22917.9 1745.57 -1053.04 457.629 1148.18 
15340301 41720 -21280.1 1727.86 -906.805 461.996 1017.71 
20724.5 3
15352000 40768.2 -20115.5 1694.25 -813.017 581.551 999.599 
15343900 41431.6 -22637.8 1737.5 -709.046 559.096 902.959 
15340301 41203.8 -21074.8 1726 -1030.44 409.966 1109 
20725 3
15352000 40492.4 -20055.4 1647.14 -552.748 120.384 565.706 
15343900 41012.4 -22402.4 1739.86 -840.073 471.586 963.388 
15340301 40782.6 -20875.4 1700.43 -844.045 399.442 933.791 
20725.5 3
15352000 40102.2 -19860.6 1629.88 -785.068 391.959 877.475 
15343900 40541 -22014 1715.5 -948.548 781.546 1229.05 
15340301 40387 -20611.1 1701.75 -795.918 531.798 957.233 
20726 3
15352000 39665.7 -19642.6 1624.71 -883.676 441.404 987.785 
15343900 40016.3 -21668.6 1746.86 -1062.17 699.248 1271.68 
15340301 39810 -20292.6 1687.43 -1168.02 644.845 1334.2 
20726.5 3
15352000 39300.4 -19561.8 1603 -730.679 161.643 748.345 
15343900 39535 -21315.1 1862 -962.571 706.893 1194.25 
15340301 39483 -20122.2 1666.75 -654 340.643 737.396 
20727 3
15352000 38946.6 -19384.9 1601.57 -697.837 348.901 780.198 
15343900 39187.3 -21195.9 1879 -685.827 235.242 725.05 
15340301 39079.6 -20000.4 1729.57 -795.717 240.279 831.204 
20727.5 3
15352000 38575 -19217.5 1609.38 -759.86 342.244 833.377 
15343900 38819.9 -20919 1908.5 -751.351 566.17 940.785 
15340301 38796.6 -19840.5 1743.25 -578.623 327.052 664.656 
20728 3
15352000 38199.4 -18990.9 1641.62 -711.411 429.214 830.861 
15343900 38432.9 -20660.1 1877.25 -732.955 490.294 881.822 
15340301 38412.4 -19803.6 1815 -727.746 69.839 731.09 
20728.5 3
15352000 37950.6 -18884.1 1655.43 -493.658 211.77 537.164 
15343900 38063.7 -20526.4 1867.57 -732.462 265.271 779.018 
15340301 38070.6 -19683.9 1840.43 -678.182 237.635 718.61 
20729 3
15352000 37660 -18937.4 1662 -622.209 -114.102 632.584 
15343900 37650.4 -20425.7 1852.29 -884.98 215.662 910.879 
15340301 37710.6 -19571.9 1827.43 -770.878 239.829 807.323 
20729.5 3
15352000 37306.4 -18975 1682.12 -707.25 -75.1429 711.231 
15343900 37205.8 -20272 1833.12 -889.357 307.429 940.993 
15340301 37428.6 -19579.1 1813.75 -563.893 -14.5357 564.08 
20730 3
15352000 36915.1 -18819.4 1678.25 -746.66 296.994 803.559 
15343900 36767 -20135.4 1806.5 -837.309 260.735 876.966 
15340301 36846.5 -19446.8 1748.62 -1110.93 252.624 1139.29 
20730.5 3
15352000 36419.1 -18724 1661.14 -1010.15 194.246 1028.65 
15343900 36294.6 -19978.7 1773.14 -962.176 319.065 1013.7 
15340301 36437.4 -19346.9 1684.29 -833.139 203.448 857.62 
20731 3
15352000 35967.2 -18582.6 1658 -912.915 285.606 956.548 
15343900 35876.6 -19825.6 1736.75 -844.336 309.271 899.195 
15340301 36083.1 -19244.8 1669.5 -715.765 206.277 744.896 
20731.5 3
15352000 35599 -18463.7 1652.86 -735.03 237.347 772.4 
15343900 35509 -19669 1757.57 -733.782 312.625 797.603 
15340301 35713.4 -19143.3 1680.14 -737.917 202.524 765.204 
20732 3
15352000 35186.4 -18310.9 1704.62 -833.586 308.766 888.933 
15343900 35130.4 -19553.6 1783.62 -764.899 233.081 799.623 
15340301 35276.4 -18978.9 1710.75 -882.937 332.143 943.343 
20732.5 3
15352000 34824.6 -18203.4 1690.14 -710.813 211.093 741.495 
15343900 34724.6 -19376.4 1773.43 -797.257 348.127 869.948 
15340301 34947.6 -18799.3 1711.71 -645.98 352.828 736.055 
20733 3
15352000 34472.2 -18098.4 1719.88 -721.97 215.274 753.381 
15343900 34312.1 -19206 1755.12 -845.177 349.239 914.49 
15340301 34636.1 -18645.2 1723.25 -638.21 315.647 712.001 
20733.5 3
15352000 34113.8 -18023.9 1695.38 -676.415 140.566 690.866 
15343900 33755.6 -18964 1729.88 -1050 456.604 1144.98 
15340301 34325.9 -18541.1 1710.88 -585.377 196.462 617.466 
20734 3
15352000 33766.4 -18016.6 1647.86 -701.659 14.7547 701.815 
15343900 33281.3 -18761.9 1699 -958.261 408.369 1041.65 
15340301 33910.7 -18566.7 1687.57 -838.709 -51.6955 840.3 
20734.5 3
15352000 33413.4 -17968.8 1624.25 -700.503 94.8838 706.9 
15343900 32848 -18668.9 1702.75 -859.694 184.488 879.266 
15340301 33452.5 -18560.6 1685 -909.155 12.0819 909.236 
20735 3
15352000 33104.1 -17955.6 1646.71 -622.197 26.5162 622.762 
15343900 32180 -18471 1671.29 -1344.06 398.139 1401.79 
15340301 32947.4 -18721.4 1690.71 -1016.24 -323.548 1066.5 
20735.5 3
15352000 32737.3 -18142.1 1667.86 -778.89 -396.118 873.83 
15343900 31512.9 -18223.3 1584.71 -1416.44 525.933 1510.93 
15340301 32531.3 -18732.1 1667.14 -883.53 -22.748 883.823 
20736 3
15352000 32469.4 -18011.6 1658.25 -537.973 262.084 598.417 
15343900 31017.4 -17962.4 1532.5 -994.944 523.917 1124.46 
15340301 32105 -18544.1 1614 -855.995 377.546 935.558 
20736.5 3
15352000 32076.9 -17944.6 1632.71 -786.609 134.376 798.004 
15343900 30432.3 -17720 1567.86 -1172.52 485.721 1269.15 
15340301 31591.1 -18289.6 1532.43 -1029.77 510.127 1149.2 
20737 3
15352000 31736.8 -17748.6 1561.38 -677.504 390.332 781.902 
15343900 30040.1 -17529.9 1632 -781.197 378.735 868.164 
15340301 31088 -18055.8 1628.5 -1002.28 465.78 1105.22 
20737.5 3
15352000 31221.8 -17426 1512.5 -982.824 615.697 1159.75 
15343900 29710.1 -17332.5 1670.62 -629.771 376.67 733.82 
15340301 30638.4 -17814.9 1544.25 -858.063 459.685 973.438 
20738 3
15352000 30682.6 -17039 1563.29 -1089.25 781.818 1340.79 
15343900 29362.1 -17204.7 1715.43 -702.994 258.153 748.895 
15340301 30261.3 -17544.4 1560.14 -761.797 546.356 937.464 
20738.5 3
15352000 30223 -16725.6 1612.38 -939.819 640.849 1137.52 
15343900 29008.5 -17083.4 1733.38 -723.196 248.138 764.581 
15340301 29873.6 -17303.8 1631.12 -792.762 492.185 933.123 
20739 3
15352000 29851 -16620.3 1658.86 -751.515 212.807 781.064 
15343900 28678.7 -16897.4 1761.57 -666.234 375.649 764.84 
15340301 29525.1 -17089 1714.29 -704.004 433.838 826.945 
20739.5 3
15352000 29385.9 -16426.2 1706.12 -913.802 381.21 990.128 
15343900 28310.9 -16672.8 1797.62 -722.671 441.412 846.816 
15340301 29085 -16921.4 1705.75 -864.721 329.322 925.308 
20740 3
15352000 28994 -16242.7 1721.43 -769.892 360.581 850.148 
15343900 27927.4 -16642.6 1768.86 -753.333 59.2899 755.662 
15340301 28751.1 -16748.4 1729.43 -655.908 339.777 738.69 
20740.5 3
15352000 28552.2 -16021.8 1686.12 -885.271 442.814 989.843 
15343900 27501.8 -16583.2 1771.88 -853.063 118.881 861.307 
15340301 28350 -16589.4 1736.62 -803.894 318.745 864.779 
20741 3
15352000 28063.4 -15866.6 1639.43 -966.05 306.677 1013.56 
15343900 27100.9 -16395 1736.71 -792.278 372.036 875.28 
15340301 28027 -16477.1 1749.71 -638.34 221.803 675.777 
20741.5 3
15352000 27617.3 -15684.7 1621.29 -931.405 379.66 1005.81 
15343900 26619.9 -16299.7 1739.71 -1004.18 198.926 1023.69 
15340301 27611.9 -16315.6 1671.71 -866.687 337.31 930.013 
20742 3
15352000 27037.2 -15433.5 1614.12 -1113.31 482.177 1213.24 
15343900 25995.9 -16082.2 1710.12 -1197.66 417.398 1268.31 
15340301 27191.1 -16153.4 1621 -807.547 311.318 865.477 
20742.5 3
15352000 26456.4 -15205 1663.57 -1138.87 448.039 1223.83 
15343900 25447.4 -15875.4 1717.57 -1075.39 405.532 1149.31 
15340301 26704.3 -15914.7 1588.71 -954.587 467.962 1063.12 
20743 3
15352000 26022.9 -14993.3 1712.14 -938.466 458.256 1044.37 
15343900 24997.6 -15713.7 1734.57 -973.717 350.031 1034.72 
15340301 26183.1 -15694.3 1584.29 -1128.01 477.118 1224.77 
20743.5 3
15352000 25550.5 -14833.6 1704.5 -937.217 316.787 989.307 
15343900 24615.6 -15581.2 1729.38 -757.83 262.826 802.112 
15340301 25644.6 -15395.6 1623.62 -1068.49 592.581 1221.81 
20744 3
15352000 25213.3 -14610 1678.29 -674.429 447.25 809.251 
15343900 24124.7 -15396 1716.86 -981.821 370.5 1049.4 
15340301 25227.9 -15186.1 1658.71 -833.536 418.964 932.906 
20744.5 3
15352000 24816.6 -14460.1 1647.62 -770.215 291.019 823.361 
15343900 23662.6 -15237.6 1692.12 -897.261 307.524 948.498 
15340301 24893 -15025 1668.62 -650.208 312.899 721.579 
20745 3
15352000 24342.9 -14248.9 1708.29 -927.139 413.44 1015.14 
15343900 23292 -15034.6 1672.71 -725.294 397.365 827.013 
15340301 24494.7 -14859 1645.57 -779.424 324.853 844.412 
20745.5 3
15352000 23994.6 -14112.6 1663.14 -713.7 279.274 766.395 
15343900 22835.9 -14762.4 1649 -934.719 557.67 1088.44 
15340301 24098.9 -14701 1593.29 -811.183 323.77 873.41 
20746 3
15352000 23511.7 -13993.1 1607.57 -997.639 246.753 1027.7 
15343900 22377.7 -14448 1615.71 -946.576 649.646 1148.06 
15340301 23615.7 -14574.7 1616.86 -998.229 260.921 1031.77 
20746.5 3
15352000 22880.1 -13759.9 1551 -1221.64 451.195 1302.3 
15343900 21856.4 -14090.2 1659.88 -1008.39 691.973 1222.98 
15340301 23049.2 -14389.8 1596 -1095.68 357.765 1152.61 
20747 3
15352000 22278 -13555.1 1615.86 -1138.23 387.017 1202.23 
15343900 21384.4 -13795 1716.43 -892.148 558.129 1052.35 
15340301 22431.4 -14158.1 1546.57 -1167.9 437.821 1247.27 
20747.5 3
15352000 21962.6 -13341.7 1670 -655.777 443.718 791.789 
15343900 21061.9 -13570.4 1727.86 -670.627 466.884 817.142 
15340301 22053 -13984.4 1596.43 -786.754 361.152 865.686 
20748 3
15352000 21608.9 -13075.3 1679.29 -723.342 544.844 905.582 
15343900 20732.9 -13282.1 1715.71 -672.802 589.541 894.551 
15340301 21624.7 -13706 1673.71 -875.84 569.384 1044.65 
20748.5 3
15352000 21333.1 -12817.4 1674.86 -566.148 529.481 775.161 
15343900 20342.4 -13046.9 1715 -801.701 483.133 936.025 
15340301 21210 -13497.1 1652.14 -851.569 428.865 953.465 
20749 3
15352000 21070.2 -12560.9 1677.12 -519.551 507.023 725.951 
15343900 20002.5 -12799 1743.62 -671.796 489.836 831.414 
15340301 20857.4 -13282.9 1703.88 -696.887 423.454 815.454 
20749.5 3
15352000 20772.6 -12304.2 1749 -563.684 486.032 744.289 
15343900 19677.9 -12486.5 1731.75 -614.82 591.856 853.403 
15340301 20420.4 -13105.1 1753.62 -827.652 336.648 893.498 
20750 3
15352000 20593.6 -12070.9 1732.25 -363.083 473.377 596.586 
15343900 19437.1 -12353.1 1713.62 -488.337 270.538 558.268 
15340301 20158.2 -12964.5 1716.88 -531.694 285.243 603.376 
20750.5 3
15352000 20433.3 -11965 1683.7 -327.863 216.513 392.902 
15343900 19377 -12200.7 1740.5 -122.955 311.708 335.081 
15340301 20130.5 -12801.6 1689.1 -56.7485 333.129 337.928 
20751 3
15352000 20210.6 -11835.1 1668.56 -441.953 257.716 511.606 
15343900 19083.3 -11955 1739.56 -582.672 487.5 759.712 
15340301 20086.6 -12643 1748.56 -87.1914 314.683 326.539 
20751.5 3
15352000 19737.3 -11508.4 1626 -959.883 662.61 1166.37 
15343900 18604.2 -11592.9 1739.56 -971.828 734.505 1218.17 
15340301 19686.7 -12399.1 1761.44 -811.134 494.704 950.089 
20752 3
15352000 19291.4 -11198.3 1599.29 -904.472 629.125 1101.76 
15343900 17848.9 -11020.6 1765.71 -1532.18 1160.89 1922.3 
15340301 19146.7 -12013.3 1716.57 -1095.24 782.607 1346.11 
20752.5 3
15352000 18576.1 -10701.7 1605.14 -1477.86 1025.97 1799.08 
15343900 17022.3 -10302.1 1787.29 -1707.79 1484.36 2262.71 
15340301 18479.3 -11380.6 1679.57 -1378.98 1307.26 1900.14 
20753 3
15352000 17904.1 -10250 1665.86 -1333.33 896.259 1606.57 
15343900 16703.6 -10022.4 1786 -632.37 554.989 841.37 
15340301 17837.3 -10842.4 1682.71 -1273.81 1067.74 1662.13 
20753.5 3
15352000 17823.8 -10002.2 1734.62 -156.711 482.943 507.733 
15343900 16462.5 -9887.38 1825.25 -469.925 263.262 538.643 
15340301 17664.6 -10485.4 1627 -336.571 696.011 773.118 
20754 3
15352000 17330.9 -9698.71 1736.43 -949.697 584.847 1115.33 
15343900 16205.1 -9639 1851.43 -495.871 478.565 689.139 
15340301 17059.9 -10227.1 1705.57 -1165.26 497.557 1267.04 
20754.5 3
15352000 16972.6 -9375 1732 -710.884 642.29 958.067 
15343900 15863.3 -9341.43 1846.14 -678.288 590.42 899.261 
15340301 16617.3 -10010.7 1784.57 -878.118 429.422 977.494 
20755 3
15352000 16604 -9046.29 1721.57 -759.941 677.761 1018.27 
15343900 15537 -9030.29 1833.57 -672.754 641.532 929.603 
15340301 16221.9 -9700 1765.86 -815.317 640.648 1036.9 
20755.5 3
15352000 16286.8 -8850 1751.5 -629.464 389.456 740.203 
15343900 15205.6 -8637.5 1784.12 -657.49 779.337 1019.64 
15340301 15967 -9401.12 1783.62 -505.669 593.006 779.331 
20756 3
15352000 15969.9 -8595.71 1756 -612.946 491.849 785.886 
15343900 14893.9 -8325.43 1747.29 -603.033 603.62 853.232 
15340301 15586.3 -9081.29 1764.14 -736.391 618.645 961.766 
20756.5 3
15352000 15613.6 -8359.43 1733.86 -722.689 479.281 867.174 
15343900 14498.9 -7661.29 1723.57 -801.217 1347.15 1567.4 
15340301 15283.3 -8801.29 1754.14 -614.604 567.951 836.844 
20757 3
15352000 15362.1 -8003.71 1704.29 -536.095 758.453 928.789 
15343900 14196.4 -7272.14 1703.57 -644.837 829.729 1050.84 
15340301 15018.6 -8464.43 1728.43 -564.423 718.246 913.482 
20757.5 3
15352000 15084.4 -7715 1672.5 -538.31 559.524 776.431 
15343900 13985.2 -7012.88 1735.62 -409.261 502.457 648.041 
15340301 14753.4 -8110.12 1693.25 -513.947 686.635 857.676 
20758 3
15352000 14764 -7052.71 1642.29 -618.485 1278.54 1420.28 
15343900 13697.4 -6658.29 1746.29 -555.64 684.535 881.66 
15340301 14456.9 -7664.86 1678.86 -572.428 859.59 1032.75 
20758.5 3
15352000 14381.1 -6636.14 1671.86 -799.284 869.669 1181.18 
15343900 13417.1 -6494.43 1766 -585.148 342.082 677.804 
15340301 14171.4 -7237.86 1723.86 -595.884 891.441 1072.26 
20759 3
15352000 14056.5 -6420.5 1630 -641.587 426.172 770.231 
15343900 13123.1 -6228.38 1780.5 -581.063 525.798 783.644 
15340301 13813.5 -6840.75 1696 -707.369 784.797 1056.54 
20759.5 3
15352000 13756.7 -6172 1605.14 -616.843 511.317 801.212 
15343900 12823.3 -6004.43 1773 -616.953 460.795 770.041 
15340301 13623.3 -6657.57 1684.86 -391.387 376.911 543.365 
20760 3
15352000 13411.8 -5973.5 1645.88 -679.064 390.748 783.461 
15343900 12453.1 -5693.38 1730 -728.663 612.31 951.774 
15340301 13332.2 -6471.62 1663.12 -572.905 366.036 679.855 
20760.5 3
15352000 13071 -5741.14 1624.43 -669.45 456.497 810.28 
15343900 12104.4 -5216.14 1675 -685.062 937.588 1161.2 
15340301 12945.9 -6277.57 1693.86 -759.122 381.245 849.478 
20761 3
15352000 12740.7 -5460.29 1591.86 -679.6 577.895 892.087 
15343900 11752.1 -4782 1715.14 -724.868 893.298 1150.4 
15340301 12625 -5981.71 1695.86 -660.2 608.76 898.027 
20761.5 3
15352000 12435.1 -5103.71 1597.71 -643.308 750.677 988.616 
15343900 11497.3 -4438.14 1707.14 -536.541 723.91 901.067 
15340301 12141 -5557.86 1651.57 -1018.95 892.331 1354.44 
20762 3
15352000 12058.9 -4615.62 1654.12 -713.981 926.166 1169.42 
15343900 11183.4 -4156.5 1695.38 -595.656 534.427 800.261 
15340301 11780.1 -5171.12 1618.38 -684.772 733.837 1003.71 
20762.5 3
15352000 11738.6 -4239.71 1673 -621.949 729.924 958.962 
15343900 10865 -3957.57 1688.86 -618.204 386.269 728.958 
15340301 11428.6 -4785.71 1655.71 -682.628 748.37 1012.94 
20763 3
15352000 11553.7 -3864.43 1658 -382.727 776.989 866.136 
15343900 10584.6 -3594.29 1705 -580.597 752.144 950.166 
15340301 11240.6 -4487.43 1638.71 -389.234 617.569 729.996 
20763.5 3
15352000 11334.4 -3458.62 1646.5 -429.235 794.136 902.715 
15343900 10267.5 -3186.75 1741.38 -620.492 797.526 1010.47 
15340301 10973.4 -4039 1644.12 -522.889 877.551 1021.52 
20764 3
15352000 11064.7 -3180.71 1627.71 -521.587 537.545 749.005 
15343900 9921.29 -2774 1768 -669.66 798.356 1042.03 
15340301 10659.3 -3666.14 1658 -607.523 721.194 942.976 
20764.5 3
15352000 10881.1 -2861.71 1691.57 -386.466 671.579 774.838 
15343900 9703.86 -2531.57 1780.71 -457.744 510.376 685.575 
15340301 10519.6 -3418.43 1634.14 -294.135 521.504 598.733 
20765 3
15352000 10621.1 -2560.62 1673.25 -517.964 599.779 792.478 
15343900 9362.88 -2197.75 1767.88 -679.247 664.983 950.568 
15340301 10330.4 -3144.88 1672.12 -376.885 544.927 662.562 
20765.5 3
15352000 10226.3 -2359 1688.57 -794.445 405.684 892.033 
15343900 9126.29 -1990.86 1784.57 -476.035 416.283 632.377 
15340301 10059.6 -2848.14 1691.29 -544.876 597.047 808.304 
20766 3
15352000 9831.38 -1994.62 1705.88 -796.191 734.627 1083.33 
15343900 8912.62 -1741 1811.75 -430.768 503.744 662.811 
15340301 9695.25 -2542.75 1712.88 -734.519 615.711 958.446 
20766.5 3
15352000 9456.62 -1763.38 1631.5 -712.452 439.639 837.18 
15343900 8608.62 -1388 1778 -577.947 671.103 885.664 
15340301 9566.88 -2311.88 1696.25 -244.059 438.926 502.216 
20767 3
15352000 9011.14 -1383.43 1665 -901.786 769.122 1185.23 
15343900 8237 -1143.57 1758.71 -752.277 494.795 900.413 
15340301 9439 -1906.29 1674 -258.856 821.031 860.871 
20767.5 3
15352000 8611.71 -709.143 1635.29 -866.439 1462.66 1700.03 
15343900 7810.86 -889.429 1721 -924.388 551.286 1076.29 
15340301 8857 -1374 1654.29 -1262.47 1154.63 1710.85 
20768 3
15352000 8229.88 -263.125 1623 -750.175 876.263 1153.52 
15343900 7366.88 -614.25 1715.5 -872.264 540.626 1026.22 
15340301 8333.88 -988.375 1633.12 -1027.75 757.613 1276.81 
20768.5 3
15352000 7875.5 -152.5 1620.5 -680.182 212.332 712.554 
15343900 6912 -536.25 1715.88 -873.081 149.712 885.824 
15340301 7887 -797.625 1616.62 -857.726 366.123 932.598 
20769 3
15352000 7537.29 33.1429 1664.86 -686.033 376.558 782.583 
15343900 6573.86 -249.143 1703.57 -685.888 582.367 899.775 
15340301 7457 -604.286 1631.29 -872.211 392.169 956.32 
20769.5 3
15352000 7174.5 184.375 1669.62 -716.968 298.878 776.769 
15343900 6245.25 55.875 1692.12 -649.421 602.802 886.069 
15340301 7122 -462.375 1663.25 -662.055 280.456 719.008 
20770 3
15352000 6884.29 426.429 1638 -563.523 470.007 733.801 
15343900 5890.86 318.571 1679.43 -688.141 510.09 856.581 
15340301 6769.57 -207.429 1652 -684.327 495.042 844.612 
20770.5 3
15352000 6669.71 805.286 1622.71 -441.505 779.541 895.886 
15343900 5570.86 648.429 1721 -658.436 678.718 945.62 
15340301 6350.29 130.571 1627.57 -862.728 695.473 1108.14 
20771 3
15352000 6432.86 1112 1597 -480.44 622.139 786.053 
15343900 5262.43 816 1689.43 -625.616 339.901 711.989 
15340301 6017 549.429 1618.29 -676.036 849.609 1085.75 
20771.5 3
15352000 6244.43 1460.71 1551.86 -379.132 701.638 797.52 
15343900 4982.43 1039.86 1685.86 -563.38 450.417 721.299 
15340301 5678.43 841.714 1596.14 -681.23 588.1 899.965 
20772 3
15352000 6091.14 1794.86 1538.14 -309.668 675.036 742.676 
15343900 4654 1478.57 1668.43 -663.492 886.291 1107.13 
15340301 5453.71 1227 1579.14 -453.968 778.355 901.068 
20772.5 3
15352000 5736.71 2136.43 1515.14 -727.779 701.379 1010.74 
15343900 4319.57 1692.43 1682.43 -686.712 439.132 815.113 
15340301 5250.43 1544.86 1540.71 -417.424 652.684 774.751 
20773 3
15352000 5378.29 2363.71 1500.57 -718.294 455.482 850.535 
15343900 4071.43 2068.86 1661 -497.28 754.366 903.524 
15340301 5022.71 1795.71 1528.43 -456.341 502.72 678.951 
20773.5 3
15352000 5053.62 2615.75 1488 -611.414 474.644 774.024 
15343900 3781.12 2482 1657.12 -546.711 778.047 950.921 
15340301 4712.38 2056.12 1528.62 -584.443 490.416 762.942 
20774 3
15352000 4663.14 2925.57 1475.86 -749.486 594.667 956.743 
15343900 3536.43 2876.14 1662.57 -469.667 756.512 890.448 
15340301 4319.43 2301.14 1528.43 -754.216 470.284 888.824 
20774.5 3
15352000 4344.86 3228.86 1502.57 -652.225 621.487 900.913 
15343900 3357.86 3030.43 1663.71 -365.925 316.159 483.588 
15340301 4071.71 2610.57 1562.71 -507.611 634.075 812.232 
20775 3
15352000 3869.14 3454.57 1557.43 -991.071 470.238 1096.97 
15343900 3025.14 3287.57 1674.43 -693.155 535.714 876.044 
15340301 3650.71 2951.57 1634.57 -877.083 710.417 1128.7 
20775.5 3
15352000 3533.62 3787 1646.88 -667.034 660.892 938.995 
15343900 2838.25 3663.5 1668.38 -371.556 747.373 834.638 
15340301 3469.12 3239.38 1668 -361.012 572.174 676.545 
20776 3
15352000 3259.14 4076.43 1677.29 -534.012 563.091 776.041 
15343900 2581.57 4096.86 1692.71 -499.375 843.107 979.9 
15340301 3259.86 3504 1696.29 -407.136 514.835 656.364 
20776.5 3
15352000 3024.75 4456.62 1703.38 -465.99 755.858 887.957 
15343900 2354.38 4559.75 1746.62 -451.683 920.264 1025.14 
15340301 3074.75 3889.75 1681.12 -368.006 766.899 850.625 
20777 3
15352000 2846.14 4807.29 1673.14 -354.379 695.755 780.807 
15343900 2165.14 4977.29 1733.43 -375.461 828.444 909.555 
15340301 2739.43 4216.86 1637.86 -665.32 649.022 929.452 
20777.5 3
15352000 2695.71 5286 1701 -300.257 955.518 1001.58 
15343900 1881.86 5382.71 1756.14 -565.441 809.239 987.213 
15340301 2474.57 4547 1731 -528.657 658.968 844.818 
20778 3
15352000 2506.71 5640.86 1701.86 -402.128 755.015 855.427 
15343900 1653.86 5721.14 1759.14 -485.106 720.061 868.226 
15340301 2313.29 5022 1755.86 -343.161 1010.64 1067.31 
20778.5 3
15352000 2325 5957.25 1712.62 -361.981 630.265 726.817 
15343900 1432.88 6191.88 1740.38 -440.203 937.713 1035.9 
15340301 2049 5347.88 1699.12 -526.466 649.153 835.803 
20779 3
15352000 2099.57 6084.57 1752.29 -453.579 256.18 520.924 
15343900 1247.29 6719.29 1740.57 -373.419 1061.19 1124.97 
15340301 1754.57 5677.57 1704.14 -592.412 663.373 889.39 
20779.5 3
15352000 1826.25 6324.12 1804 -546.643 479.107 726.885 
15343900 1223.75 7017.5 1822 -47.0714 596.429 598.283 
15340301 1430.38 6049.88 1733 -648.393 744.607 987.346 
20780 3
15352000 1652 6609.43 1862.14 -342.338 560.518 656.792 
15343900 1039.71 7286.29 1833.14 -361.563 528.066 639.986 
15340301 1231.43 6314.43 1736.57 -390.857 519.752 650.316 
20780.5 3
15352000 1442 6963.71 1844.71 -433.884 731.995 850.925 
15343900 471 7431.71 1818.71 -1175.03 300.472 1212.84 
15340301 1051.43 6598.29 1759.43 -371.901 586.482 694.457 
20781 3
15352000 1381.5 7351.38 1810.12 -118.164 757.15 766.315 
15343900 462.75 7671.25 1764 -16.1133 467.843 468.121 
15340301 951.625 6784.25 1830.5 -194.929 363.211 412.213 
20781.5 3
15352000 1395.57 7722.14 1781.71 27.4297 722.744 723.265 
15343900 440.286 8046.86 1712.14 -43.79 732.178 733.486 
15340301 989.714 7137.29 1797 74.2481 688.179 692.173 
20782 3
15352000 1375.29 8107.43 1741.86 -41.4841 787.905 788.997 
15343900 501.286 8423.29 1701.71 124.744 769.793 779.834 
15340301 960 7575 1779 -60.7654 895.121 897.181 
20782.5 3
15352000 1347.71 8554.86 1718.14 -56.2682 913.12 914.852 
15343900 668.714 8800.86 1699 341.691 770.554 842.915 
15340301 1036.14 8025.86 1750.14 155.394 920.117 933.146 
20783 3
15352000 1337.62 8908 1709.88 -19.5529 684.385 684.665 
15343900 880.875 9308.12 1692.88 411.164 983.077 1065.6 
15340301 1035.75 8462.5 1725.5 -0.761351 846.207 846.207 
20783.5 3
15352000 1256.14 9110.14 1709.86 -155.204 385.034 415.138 
15343900 1177.86 9651.57 1680 565.68 654.184 864.841 
15340301 993.571 8732.29 1722.71 -80.3401 513.878 520.12 
20784 3
15352000 1147 9411.29 1708 -223.653 617.096 656.375 
15343900 1543.14 9833.29 1682.29 748.536 372.365 836.04 
15340301 970.143 8965.14 1722.57 -48.0094 477.166 479.575 
20784.5 3
15352000 964.143 9947.43 1708 -380.16 1114.64 1177.69 
15343900 1525.71 10278 1690.86 -36.234 924.562 925.272 
15340301 1233.14 9340 1721.14 546.778 779.329 952.008 
20785 1
15340301 1590.86 9959.57 1697.71 727.062 1259.29 1454.11 
20785.5 1
15340301 1910.12 10489.2 1668 622.354 1032.51 1205.57 
20786 1
15340301 2279.29 10853 1665 719.612 709.064 1010.25 
