# Supplementary material for: Intrinsic group behaviour II: On the dependence of triad spatial dynamics on social and personal features; and on the effect of social interaction on small group dynamics
Source: PLoS One. 2019 Dec 3;14(12):e0225704. doi: 10.1371/journal.pone.0225704 (PMC6890182; doi:10.1371/journal.pone.0225704)
Supplement: S4 Data Set — (ZIP) [file pone.0225704.s004.zip › set_3_nint/group_traj_triad_noint/traj_3_0505_29.dat]

3 15463804 15463801 15463805 0 0 1 0 0 1 0 26.6667 20 40 1601.94 1633.52 1567.75 
21398 3
15463805 7434 2778 1385 0 0 0 
15463804 8171 2014 1318 0 0 0 
15463801 7619.8 1622 1448.2 0 0 0 
21398.5 3
15463805 7422.14 2578.57 1385 -38.6226 -649.604 650.752 
15463804 8239.14 1833.57 1311.86 221.964 -587.715 628.233 
15463801 7635.43 1281 1444.43 33.9752 -741.304 742.083 
21399 3
15463805 7395.5 2013.83 1381.17 -53.3925 -1131.74 1133 
15463804 8370.83 1438.5 1303.67 263.909 -791.726 834.553 
15463801 7788.5 806.833 1478 306.756 -950.234 998.521 
21399.5 3
15463805 7447.71 1540.57 1376.29 102.987 -933.455 939.119 
15463804 8529.71 1016.57 1328.29 313.375 -832.206 889.253 
15463801 7937.57 354.429 1492.43 294.026 -892.317 939.511 
21400 3
15463805 7597.33 1165 1397.33 290.522 -729.265 785.004 
15463804 8722.67 578.667 1328.83 374.665 -850.301 929.185 
15463801 8137.5 29.5 1527.17 388.211 -630.929 740.796 
21400.5 3
15463805 7832.43 715.143 1472.29 465.535 -890.806 1005.12 
15463804 8800.29 300 1350.57 153.701 -551.815 572.821 
15463801 8320.43 -270.571 1539.57 362.235 -594.201 695.909 
21401 3
15463805 8041 292.333 1521.33 416.31 -843.931 941.028 
15463804 8980.5 -122 1428.17 359.709 -842.315 915.907 
15463801 8520.17 -729 1586.17 398.679 -915.027 998.108 
21401.5 3
15463805 8258.29 -161.429 1544 444.347 -927.938 1028.84 
15463804 9199.29 -563.714 1457 447.415 -903.301 1008.03 
15463801 8532.86 -1102.86 1578 25.9519 -764.534 764.974 
21402 3
15463805 8494.71 -623 1572 456.426 -891.065 1001.16 
15463804 9454.14 -937.286 1463.29 492.002 -721.18 873.022 
15463801 8731.43 -1481.14 1587.71 383.343 -730.281 824.78 
21402.5 3
15463805 8630.5 -976.167 1577.67 277.114 -720.748 772.185 
15463804 9620 -1276 1472.33 338.484 -691.254 769.677 
15463801 9002.5 -1809.17 1610.17 553.207 -669.436 868.437 
21403 3
15463805 8754 -1289 1581.57 247 -625.667 672.657 
15463804 9835.71 -1757.57 1519.29 431.429 -963.143 1055.36 
15463801 9254.29 -2144.29 1631.29 503.571 -670.238 838.334 
21403.5 3
15463805 8957.17 -1633.17 1594.67 406.333 -688.333 799.318 
15463804 10085.8 -2130.83 1553.5 500.238 -746.524 898.63 
15463801 9636.5 -2484.67 1597.5 764.429 -680.762 1023.62 
21404 3
15463805 9311.29 -1975.29 1596.86 708.238 -684.238 984.776 
15463804 10389.6 -2382.14 1535.86 607.476 -502.619 788.45 
15463801 9982.71 -2746.71 1594.86 692.429 -524.095 868.408 
21404.5 3
15463805 9637.5 -2223.33 1596.33 643.421 -489.246 808.302 
15463804 10647.3 -2677.67 1532.83 508.406 -582.887 773.456 
15463801 10253.8 -2945.33 1578.5 534.752 -391.754 662.895 
21405 3
15463805 9874.29 -2562.57 1606.29 475.473 -681.201 830.728 
15463804 10977 -2906.86 1563.29 661.981 -460.222 806.24 
15463801 10518.4 -3151.29 1581.29 531.316 -413.559 673.296 
21405.5 3
15463805 10165.5 -2824.17 1590.5 583.596 -524.239 784.481 
15463804 11282 -3016.83 1539.33 611.222 -220.393 649.743 
15463801 10774.3 -3349.17 1560 512.835 -396.555 648.271 
21406 3
15463805 10386.3 -3075.86 1590.86 438.938 -500.379 665.616 
15463804 11459 -3126 1530.71 351.889 -217.031 413.435 
15463801 10966.7 -3505.86 1551 382.467 -311.512 493.276 
21406.5 3
15463805 10636.7 -3255.67 1594.83 492.876 -353.956 606.804 
15463804 11672.7 -3353 1525.33 420.604 -446.85 613.663 
15463801 11160.2 -3588.67 1524.83 380.812 -163.011 414.234 
21407 3
15463805 10942 -3311.83 1574.83 653.819 -120.271 664.789 
15463804 12021.5 -3572.67 1507.67 746.966 -470.378 882.731 
15463801 11430 -3698.67 1507.33 577.802 -235.546 623.968 
21407.5 3
15463805 11285 -3375.14 1540.71 671.233 -123.893 682.571 
15463804 12389.6 -3844.29 1526.86 720.296 -531.544 895.19 
15463801 11727.1 -3987.71 1501.71 581.493 -565.651 811.23 
21408 3
15463805 11569.8 -3497.67 1532.83 550.935 -236.99 599.745 
15463804 12605.7 -4190.33 1543.83 417.979 -669.338 789.126 
15463801 11915.5 -4386.17 1488 364.327 -770.701 852.475 
21408.5 3
15463805 11740.3 -3746.83 1526.67 361.996 -529.016 641.014 
15463804 12656.2 -4613.17 1553.33 107.219 -897.735 904.115 
15463801 12085.2 -4803.83 1477.5 360.226 -886.766 957.14 
21409 3
15463805 11932.5 -4117.67 1533.17 399.515 -770.963 868.33 
15463804 12841.7 -5056.67 1531.5 385.655 -922.037 999.441 
15463801 12321.5 -5295.67 1471.5 491.337 -1022.52 1134.44 
21409.5 3
15463805 12182.6 -4532.43 1505.14 466.551 -773.81 903.577 
15463804 13124.9 -5472.86 1517.29 528.34 -776.475 939.179 
15463801 12567.7 -5777.71 1537.29 459.355 -899.343 1009.86 
21410 3
15463805 12392.3 -4954.5 1481.17 401.843 -808.566 902.916 
15463804 13424.3 -5826.5 1519.5 573.709 -677.477 887.76 
15463801 12879.3 -6172.33 1598.5 596.971 -755.975 963.262 
21410.5 3
15463805 12652.7 -5352 1481.17 551.554 -842.161 1006.7 
15463804 13593.7 -6086.67 1505.17 358.757 -551.201 657.669 
15463801 13086.3 -6443.67 1605 438.559 -574.859 723.047 
21411 3
15463805 12708.3 -5474.67 1506.17 118.44 -260.993 286.61 
15463804 13689.3 -6214.5 1503.17 203.546 -271.986 339.716 
15463801 13089.7 -6498.5 1596.17 7.0922 -116.667 116.882 
21411.5 3
15463805 12906.2 -5965.83 1596.17 402.919 -1000.34 1078.44 
15463804 13870.8 -6507.17 1516.33 369.654 -596.062 701.38 
15463801 13247.3 -6841 1582.33 321.113 -697.556 767.918 
21412 3
15463805 13239.7 -6359.83 1634.33 667 -788 1032.39 
15463804 14094.5 -6888.33 1534.83 447.333 -762.333 883.889 
15463801 13445.3 -7227 1571.17 396 -772 867.64 
21412.5 3
15463805 13320.7 -6570 1635.14 148.985 -386.336 414.067 
15463804 14208.7 -7047.29 1531.86 209.953 -292.192 359.8 
15463801 13409.6 -7326.71 1571.29 -65.7388 -183.298 194.73 
21413 3
15463805 13594.2 -7047.8 1623.8 532.073 -929.572 1071.08 
15463804 14746.8 -7515.6 1525.6 1046.86 -911.117 1387.82 
15463801 13476 -7743 1618.6 129.238 -809.894 820.141 
21413.5 3
15463805 13952.8 -7458.33 1595.5 763.05 -873.475 1159.83 
15463804 15247.5 -8026 1541.33 1065.32 -1085.96 1521.25 
15463801 14348.5 -8386 1518.67 1856.38 -1368.09 2306.04 
21414 3
15463805 14273 -7721.17 1568.83 633.993 -520.462 820.261 
15463804 15596.7 -8264.83 1558.67 691.419 -472.937 837.693 
15463801 14663.2 -8713.67 1604.17 623.102 -648.845 899.587 
21414.5 3
15463805 14582.2 -8020.5 1546 627.113 -607.167 872.882 
15463804 15914.5 -8527.83 1534 644.692 -533.469 836.79 
15463801 14940.7 -9019.17 1605.17 562.88 -619.675 837.157 
21415 3
15463805 15017.3 -8552.83 1588.83 875.587 -1071.09 1383.44 
15463804 16176 -8902.17 1620.5 526.157 -753.186 918.765 
15463801 15216.2 -9277 1631.67 554.326 -518.779 759.216 
21415.5 3
15463805 15354.7 -8874.17 1622.83 685.637 -653.117 946.921 
15463804 16330.2 -9199.83 1612.17 313.347 -605.014 681.343 
15463801 15542 -9496.33 1611.33 662.263 -445.799 798.329 
21416 3
15463805 15608.8 -9218 1660.5 503.3 -680.858 846.687 
15463804 16596.8 -9538.17 1599.67 528.053 -669.967 853.051 
15463801 15820.8 -9836.5 1612 552.145 -673.597 870.975 
21416.5 3
15463805 15923.8 -9532.67 1703.5 638.945 -638.269 903.127 
15463804 16860.2 -9762.17 1580.83 534.145 -454.361 701.252 
15463801 16108.7 -10096.8 1595.5 583.84 -528.059 787.221 
21417 3
15463805 16189.5 -9789.33 1709.33 539.973 -521.68 750.814 
15463804 17163.5 -9992.17 1626.67 616.531 -467.48 773.723 
15463801 16441.5 -10340.3 1587.5 676.491 -494.919 838.203 
21417.5 3
15463805 16508.3 -10016.3 1682.5 626.392 -445.972 768.933 
15463804 17465.2 -10194 1610.5 592.665 -396.529 713.083 
15463801 16750.7 -10612 1584.5 607.4 -533.726 808.578 
21418 3
15463805 16805.5 -10250.5 1646.5 597.921 -471.16 761.25 
15463804 17750.8 -10456.5 1582.33 574.782 -528.169 780.6 
15463801 17153.5 -10844.7 1602.33 810.53 -468.142 936.011 
21418.5 3
15463805 17027.8 -10529.8 1635.17 444.667 -558.667 714.029 
15463804 18092.8 -10701.2 1573.5 684 -489.333 841.013 
15463801 17482.8 -11062.5 1574.5 658.667 -435.667 789.713 
21419 3
15463805 17308.2 -10681 1622.17 566.33 -305.387 643.421 
15463804 18352.3 -10908.8 1585.17 524.242 -419.529 671.442 
15463801 17784 -11235.7 1562.67 608.418 -349.832 701.822 
21419.5 3
15463805 17596.3 -10722 1603.83 580.981 -82.6613 586.832 
15463804 18554.2 -11126.7 1584.67 406.922 -439.18 598.719 
15463801 17993 -11437.2 1592.17 421.371 -406.25 585.314 
21420 3
15463805 17763.1 -10699.7 1597.57 312.963 41.8118 315.744 
15463804 19323.3 -11380.4 1591.86 1443 -476.101 1519.51 
15463801 18122.6 -11743.7 1627.86 243.098 -575.136 624.403 
21420.5 3
15463805 17729.5 -10587.2 1601.33 -63.2385 211.556 220.805 
15463804 19510.2 -11442.2 1585.67 351.28 -116.049 369.953 
15463801 18526.3 -11840.5 1598.67 758.951 -181.928 780.451 
21421 3
15463805 17557.3 -10317.5 1620 -347.811 544.781 646.343 
15463804 19550.7 -11451.3 1566.67 81.8182 -18.5185 83.8877 
15463801 18700 -11998.8 1587 350.842 -319.865 474.767 
21421.5 3
15463805 17447.3 -10057.5 1639.33 -228.216 539.419 585.709 
15463804 19270.7 -11469 1544.5 -580.913 -36.6528 582.068 
15463801 18465 -11912.5 1583 -487.552 179.115 519.412 
21422 3
15463805 17136.3 -9750.67 1677.67 -629.555 621.12 884.381 
15463804 19046 -11326 1552.5 -454.791 289.474 539.101 
15463801 18120.2 -11476 1581.67 -698.043 883.603 1126.06 
21422.5 3
15463805 16735.3 -9422.33 1675.67 -790.927 647.6 1022.23 
15463804 18590.3 -11026.7 1534.33 -898.751 590.401 1075.33 
15463801 17920.2 -10951.3 1585.33 -394.477 1034.85 1107.48 
21423 3
15463805 16409.3 -9007.5 1662.33 -650.699 828.011 1053.1 
15463804 18316.8 -10770.7 1520.17 -545.908 510.978 747.739 
15463801 17765 -10619.3 1612.5 -309.714 662.675 731.478 
21423.5 3
15463805 15969.5 -8483.83 1647.17 -895.791 1066.53 1392.81 
15463804 18199.3 -10523.3 1554.67 -239.308 503.734 557.688 
15463801 17689.8 -10268 1598.17 -153.089 715.547 731.74 
21424 3
15463805 15659.2 -7855.67 1633.83 -630.759 1276.76 1424.07 
15463804 18087.2 -10298.5 1496 -227.981 456.978 510.69 
15463801 17591.2 -10037 1614.83 -200.542 469.512 510.548 
21424.5 3
15463805 15522.3 -7086.17 1618 -280.396 1576.84 1601.58 
15463804 17969 -10125.7 1460.17 -242.145 354.167 429.032 
15463801 17547.2 -9853.5 1651.17 -90.1639 376.025 386.683 
21425 3
15463805 15599.5 -6135.83 1609 158.453 1951.4 1957.83 
15463804 17889 -9970.67 1406.17 -164.271 318.275 358.168 
15463801 17470.8 -9641.5 1654.33 -156.742 435.318 462.677 
21425.5 2
15463804 17825.9 -9764 1372.29 -116.715 382.009 399.441 
15463801 17431 -9377.57 1606.86 -73.6291 487.853 493.378 
21426 2
15463804 17957.8 -9499.83 1401.17 248.076 496.554 555.074 
15463801 17420.2 -9195.17 1573.67 -20.3634 342.866 343.47 
21426.5 2
15463804 17946 -9331.33 1373.67 -24.3484 346.708 347.562 
15463801 17411 -9045.5 1554 -18.8615 307.956 308.533 
21427 2
15463804 18064 -9470.83 1359.5 244.813 -289.419 379.074 
15463801 17497.3 -8805 1535.83 179.115 498.963 530.138 
21427.5 2
15463804 18014.7 -9694.83 1349.33 -101.928 -462.81 473.901 
15463801 17630 -8565 1533 274.105 495.868 566.585 
21428 1
15463804 18063 -9690.71 1326.86 94.401 8.04501 94.7432 
21428.5 1
15463804 18115 -9530 1314.83 102.97 318.246 334.49 
21429 1
15463804 18096 -9500 1289.67 -40.2542 63.5593 75.2342 
21429.5 1
15463804 18071.4 -9594.29 1281.71 -48.2739 -185.237 191.424 
21430 1
15463804 18088.7 -9581.83 1237.67 34.2706 24.7562 42.277 
21430.5 1
15463804 18100 -9588.57 1177.43 22.4422 -13.3428 26.1091 
21431 1
15463804 18111.2 -9674 1131.67 22.2888 -170.516 171.967 
21431.5 1
15463804 18006.9 -9665.57 1256.14 -214.629 17.3427 215.328 
21432 1
15463804 18021 -9599.71 1257 27.0936 126.163 129.04 
21432.5 1
15463804 17958 -9524.83 1288.83 -127.016 150.97 197.294 
21433 1
15463804 17887.6 -9525.14 1307.43 -142.28 -0.625301 142.281 
21433.5 1
15463804 17979.5 -9357 1297 186.468 341.061 388.706 
21434 1
15463804 17933.1 -9243.14 1295.43 -93.2739 229.089 247.349 
21434.5 1
15463804 18060.4 -9466 1287.71 239.709 -419.693 483.325 
21435 1
15463804 18256.2 -9546.17 1285.5 394.633 -161.626 426.449 
21435.5 1
15463804 17983.7 -9537.57 1300.86 -556.025 17.5413 556.302 
21436 1
15463804 17816.8 -9365.33 1305 -332.432 343.104 477.736 
21436.5 1
15463804 17784 -9339.71 1304.71 -66.7344 52.0712 84.6457 
21437 1
15463804 17699.5 -9477.5 1295.33 -170.363 -277.794 325.873 
21437.5 1
15463804 17617.4 -9634.57 1290 -169.569 -324.528 366.158 
21438 1
15463804 17472.1 -9868.14 1303 -277.793 -446.599 525.947 
21438.5 1
15463804 17743 -10266.6 1333.57 521.883 -767.685 928.279 
21439 1
15463804 18269.2 -10655.7 1465 1080.42 -798.964 1343.75 
21439.5 1
15463804 18311.1 -10872.6 1565.57 84.972 -439.078 447.225 
21440 1
15463804 18713.3 -11379.2 1576.67 810.868 -1021.36 1304.1 
21440.5 1
15463804 19063 -11925.1 1561.57 709.263 -1107.46 1315.11 
21441 1
15463804 19559.4 -12287.1 1572.86 969.587 -707.031 1200 
21441.5 1
15463804 19977.3 -12525.3 1608.43 812.952 -463.313 935.708 
21442 1
15463804 20379.6 -12759 1588.14 811.06 -471.198 938.001 
21442.5 1
15463804 20767.4 -13064.6 1573.57 757.533 -596.819 964.391 
21443 1
15463804 21096.6 -13299.6 1567 644.115 -459.883 791.439 
21443.5 1
15463804 21311.4 -13488.4 1552 432.308 -379.994 575.574 
21444 1
15463804 21546.8 -13710.2 1565.67 499.798 -470.782 686.61 
21444.5 1
15463804 21904.9 -13897.1 1528.14 716.048 -373.952 807.815 
21445 1
15463804 22297.1 -14015.1 1485.71 757.308 -227.799 790.828 
21445.5 1
15463804 22730.8 -14060 1479.5 920.787 -95.2381 925.699 
21446 1
15463804 23170.6 -14168.4 1455.86 916.121 -225.893 943.56 
21446.5 1
15463804 23553.1 -14269.9 1420.14 744.302 -197.332 770.017 
21447 1
15463804 23925.9 -14338 1447.86 708.582 -129.549 720.328 
21447.5 1
15463804 24322.7 -14399.4 1524 775.112 -119.978 784.342 
21448 1
15463804 24653.8 -14591.8 1515.17 688.397 -400.01 796.177 
21448.5 1
15463804 24915 -14757.9 1541.43 535.178 -340.213 634.161 
21449 1
15463804 25167.9 -14909 1506 487.201 -291.219 567.603 
21449.5 1
15463804 25395.6 -15015.1 1504.14 457.258 -213.138 504.492 
21450 1
15463804 25709.1 -15292.6 1501.29 603.022 -533.516 805.155 
21450.5 1
15463804 26058.3 -15579 1480.83 735.138 -603.008 950.813 
21451 1
15463804 26452.1 -15774.9 1426.14 836.114 -415.833 933.811 
21451.5 1
15463804 26890.3 -15895.6 1440 862.486 -237.627 894.622 
21452 1
15463804 27358.3 -15984.7 1492.14 923.077 -175.824 939.673 
21452.5 1
15463804 27783.4 -16039.7 1496.14 833.613 -107.843 840.56 
21453 1
15463804 28176.7 -16213.9 1523.57 759.239 -336.183 830.339 
21453.5 1
15463804 28562.8 -16318.2 1582.67 809.474 -218.678 838.492 
21454 1
15463804 28888.1 -16379.6 1593.71 672.127 -126.869 683.996 
21454.5 1
15463804 29222.3 -16439.3 1583.29 647.564 -115.725 657.823 
21455 1
15463804 29680.1 -16551.4 1548.57 883.894 -216.492 910.021 
21455.5 1
15463804 30084.4 -16692.3 1536 785.021 -273.509 831.303 
21456 1
15463804 30393.6 -16704.7 1524.71 638.725 -25.6789 639.241 
21456.5 1
15463804 30846.7 -16818.9 1491.29 892.013 -224.691 919.877 
21457 1
15463804 31254 -16992.7 1459.83 855.642 -365.146 930.299 
21457.5 1
15463804 31712.3 -17132.1 1416.71 941.038 -286.399 983.655 
21458 1
15463804 32261.9 -17289.9 1363.43 1036.93 -297.574 1078.78 
21458.5 1
15463804 32889.5 -17433 1405.17 1245.32 -284.014 1277.3 
21459 1
15463804 33414.5 -17529.7 1430.17 1143.79 -210.603 1163.02 
21459.5 1
15463804 33776.6 -17577.1 1459.43 719.824 -94.3861 725.986 
21460 1
15463804 34195.4 -17632.1 1479.86 788.808 -103.578 795.58 
21460.5 1
15463804 34557.2 -17719.3 1481.33 733.749 -176.857 754.762 
21461 1
15463804 34946 -17714.6 1501.43 808.385 9.90001 808.446 
21461.5 1
15463804 35393.2 -17734.2 1536.5 868.285 -38.049 869.118 
21462 1
15463804 35823.9 -17786.6 1547.43 852.852 -103.772 859.143 
21462.5 1
15463804 36289 -17892.5 1559 937.788 -213.566 961.799 
21463 1
15463804 36686.5 -18041.5 1583.67 822.981 -308.489 878.899 
21463.5 1
15463804 36988.7 -18176.6 1573.57 581.181 -259.753 636.587 
21464 1
15463804 37322.3 -18519.2 1553.5 649.064 -666.528 930.346 
21464.5 1
15463804 37725.3 -18879.5 1532.67 832.645 -744.49 1116.94 
21465 1
15463804 38053 -19251.5 1514.67 674.211 -765.432 1020.02 
21465.5 1
15463804 38380.4 -19637.9 1517.71 648.373 -765.064 1002.85 
21466 1
15463804 38736.5 -20001 1546.83 696.813 -710.651 995.276 
21466.5 1
15463804 39087.3 -20294.1 1610.71 683.793 -571.429 891.125 
21467 1
15463804 39458.5 -20502.7 1643.33 733.625 -412.102 841.448 
21467.5 1
15463804 39907.8 -20754 1621.17 922.656 -516.085 1057.18 
21468 1
15463804 40468 -21181.2 1557.5 1143.2 -871.769 1437.67 
21468.5 1
15463804 40998 -21468.2 1529.17 1101.87 -596.674 1253.05 
21469 1
15463804 41486.7 -21597.6 1517.29 930.884 -246.485 962.965 
21469.5 1
15463804 41817.5 -21781.5 1541.33 649.874 -361.353 743.58 
21470 1
15463804 42264.1 -22089 1569.71 896.873 -617.47 1088.88 
21470.5 1
15463804 42794.3 -22417.3 1563.43 1045.65 -647.506 1229.89 
21471 1
15463804 43211.8 -22651 1493.62 848.505 -475.029 972.426 
21471.5 1
15463804 43579.7 -22871.4 1486.71 722.916 -433.062 842.704 
21472 1
15463804 43906.1 -22958.1 1519.86 706.555 -187.693 731.06 
21472.5 1
15463804 44256.6 -23165.6 1528 687.115 -406.723 798.467 
21473 1
15463804 44602.1 -23483.1 1532.57 662.014 -608.374 899.101 
21473.5 1
15463804 44953 -23833.8 1564.17 729.433 -729.086 1031.33 
21474 1
15463804 45309.6 -24120.9 1573.29 757.052 -609.392 971.847 
21474.5 1
15463804 45724.4 -24360.9 1585.29 833.046 -481.928 962.404 
21475 1
15463804 45930.3 -24567 1582.86 408.447 -409.014 578.032 
21475.5 1
15463804 46133.3 -24664.3 1580.71 399.606 -191.507 443.126 
21476 1
15463804 46264.9 -24545.6 1620.29 256.975 231.864 346.117 
21476.5 1
15463804 46560.7 -24621.3 1643.29 585.856 -149.929 604.736 
21477 1
15463804 46975.6 -24444.4 1651.29 816.648 348.144 887.76 
21477.5 1
15463804 47455 -23447.7 1655.57 921.978 1916.76 2126.97 
21478 1
15463804 46953.9 -22759.7 1675.71 -982.633 1349.02 1668.96 
21478.5 1
15463804 46428.7 -22522.3 1707 -1110.34 501.862 1218.49 
21479 1
15463804 46230.7 -22306.6 1694.29 -414.995 452.331 613.86 
21479.5 1
15463804 46142.3 -21916.9 1679.14 -170.383 750.895 769.982 
21480 1
15463804 46234.6 -21327.9 1669.14 177.473 1132.69 1146.51 
21480.5 1
15463804 46374.2 -20876 1668.5 288.42 933.589 977.126 
21481 1
15463804 46517.4 -20386.9 1629.71 290.004 990.168 1031.76 
21481.5 1
15463804 46578.3 -19759.5 1565.5 123.539 1272.53 1278.51 
21482 1
15463804 46724.4 -19211.7 1555.14 291.607 1093.38 1131.6 
21482.5 1
15463804 46841.2 -18699.5 1555 230.708 1012.28 1038.24 
