# Supplementary material for: Intrinsic group behaviour II: On the dependence of triad spatial dynamics on social and personal features; and on the effect of social interaction on small group dynamics
Source: PLoS One. 2019 Dec 3;14(12):e0225704. doi: 10.1371/journal.pone.0225704 (PMC6890182; doi:10.1371/journal.pone.0225704)
Supplement: S4 Data Set — (ZIP) [file pone.0225704.s004.zip › set_3_nint/group_traj_triad_noint/traj_3_0505_28.dat]

3 15443604 15443801 15443400 0 0 1 0 1 1 0 53.3333 40 80 1645.91 1745.93 1587.08 
21274 1
15443400 -51 9424 1852 0 0 0 
21274.5 1
15443400 391.429 9208.43 1847.14 906.616 -441.745 1008.51 
21275 1
15443400 643.375 8746.25 1842.25 515.228 -945.15 1076.46 
21275.5 1
15443400 834.286 8376.14 1822 384.126 -744.682 837.917 
21276 1
15443400 623.375 7870.38 1812 -420.979 -1009.52 1093.78 
21276.5 2
15443604 -10.75 6959.12 1371.62 0 0 0 
15443400 578.125 7467 1797.88 -88.3789 -787.842 792.783 
21277 2
15443604 19 6409.57 1500.29 62.2385 -1149.69 1151.38 
15443400 663.429 6996.29 1768.57 178.459 -984.758 1000.8 
21277.5 2
15443604 186.625 5869.88 1543.12 340.01 -1094.72 1146.31 
15443400 812.25 6546.75 1761.25 301.869 -911.837 960.506 
21278 3
15443801 1793 6408 1644.33 0 0 0 
15443604 411.25 5403.62 1560.75 425.426 -883.049 980.185 
15443400 1065.12 6191 1786.88 478.93 -673.769 826.643 
21278.5 3
15443801 1860.43 6188.86 1678.57 206.204 -670.162 701.168 
15443604 718.714 5110 1576 626.2 -598.014 865.88 
15443400 1295 5844.86 1762.29 468.177 -704.975 846.274 
21279 3
15443801 1875.38 5750 1751.5 29.8929 -877.714 878.223 
15443604 1249.5 4763.12 1582.5 1061.57 -693.75 1268.16 
15443400 1588.38 5501.5 1757 586.75 -686.714 903.245 
21279.5 3
15443801 2254.57 5306.14 1707.86 756.879 -885.942 1165.23 
15443604 1756.14 4420.86 1536.86 1011.26 -683.169 1220.4 
15443400 1763.86 5191.71 1813.57 350.264 -618.335 710.649 
21280 3
15443801 2460 4891.62 1695.75 411.681 -830.697 927.113 
15443604 2131.5 4029.75 1531.38 752.219 -783.782 1086.35 
15443400 2400.5 4878.12 1785.12 1275.84 -628.435 1422.21 
21280.5 3
15443801 2641.29 4493.71 1710.14 361.848 -794.233 872.777 
15443604 2443.57 3710 1535.14 622.897 -638.224 891.813 
15443400 3138.71 5050.86 1725.86 1473.48 344.775 1513.28 
21281 3
15443801 2839.62 4117.5 1709 401.497 -761.567 860.921 
15443604 2705.25 3356.12 1516.38 529.714 -716.346 890.926 
15443400 3204.5 4964.5 1708.62 133.169 -174.812 219.757 
21281.5 3
15443801 3026.43 3653.29 1713.86 363.431 -903.141 973.522 
15443604 2937.43 3051.57 1507 451.709 -592.517 745.062 
15443400 3518.86 4509.14 1672.57 611.59 -885.909 1076.51 
21282 3
15443801 3115.12 3349.62 1721.38 178.823 -612.219 637.801 
15443604 3278 2916.88 1513.25 686.636 -271.565 738.388 
15443400 3893 4117.25 1579.62 754.32 -790.107 1092.37 
21282.5 3
15443801 3488.86 3206 1692.57 741.532 -284.97 794.404 
15443604 3621.43 2441.57 1530 681.406 -943.063 1163.48 
15443400 4195.71 3840.43 1513 600.624 -549.249 813.894 
21283 3
15443801 3984.14 2854.29 1680.43 1019.11 -723.692 1249.92 
15443604 4056.57 1947.43 1536 895.356 -1016.75 1354.79 
15443400 4593.57 3502.57 1466.29 818.636 -695.179 1073.98 
21283.5 3
15443801 4414.75 2613.38 1632.62 849.324 -475.169 973.209 
15443604 4528.88 1653.25 1545.75 931.565 -580.234 1097.49 
15443400 5000 3230.12 1404.12 801.634 -537.37 965.082 
21284 3
15443801 4771.57 2509.43 1648.71 687.517 -200.282 716.096 
15443604 4950.71 1309.14 1581.71 812.792 -663.02 1048.92 
15443400 5377.43 3083.43 1351.71 727.223 -282.652 780.221 
21284.5 3
15443801 5185.14 2253 1680 849.223 -526.547 999.215 
15443604 5386.71 1115.86 1516.71 895.277 -396.891 979.308 
15443400 5678.86 2788.29 1324.29 618.95 -606.043 866.249 
21285 3
15443801 5597.43 1849.43 1676 867.97 -849.624 1214.59 
15443604 5738.57 731.429 1489 740.752 -809.323 1097.14 
15443400 6004.14 2407.14 1302.43 684.812 -802.406 1054.9 
21285.5 3
15443801 5847.88 1436.75 1684 479.782 -790.572 924.768 
15443604 6151.12 399.125 1483.12 790.333 -636.597 1014.83 
15443400 6238.25 2030.25 1293.38 448.481 -722.017 849.967 
21286 3
15443801 6057.86 1037.14 1692.43 411.73 -783.543 885.134 
15443604 6530 94.8571 1492.86 742.892 -596.604 952.798 
15443400 6432.43 1546.86 1319.57 380.742 -947.829 1021.44 
21286.5 3
15443801 6313.12 667.875 1665.88 512.586 -741.502 901.426 
15443604 6949.88 -245.125 1495 843.122 -682.695 1084.86 
15443400 6669.5 1140.12 1376.12 476.047 -816.731 945.342 
21287 3
15443801 6632.29 353.286 1670.29 644.769 -635.534 905.335 
15443604 7351.43 -572.429 1495.29 811.219 -661.219 1046.56 
15443400 7082.86 799.286 1489.71 835.065 -688.564 1082.34 
21287.5 3
15443801 6972.62 25 1676.25 694.57 -669.971 965.033 
15443604 7727 -942.75 1532.12 766.472 -755.758 1076.41 
15443400 7477.38 477.625 1494.75 805.138 -656.45 1038.83 
21288 3
15443801 7363.57 -233.857 1698.29 778.778 -515.652 934.019 
15443604 8105.43 -1269.43 1553.71 753.842 -650.754 995.871 
15443400 7923 92.2857 1491.14 887.699 -767.608 1173.56 
21288.5 3
15443801 7694.5 -491 1734.25 661.857 -514.286 838.179 
15443604 8402.5 -1563.62 1571.25 594.143 -588.393 836.189 
15443400 8210.38 -258 1445.75 574.75 -700.571 906.167 
21289 3
15443801 8010.43 -829.571 1734.86 623.133 -667.794 913.369 
15443604 8656.14 -1908.57 1573.29 500.282 -680.368 844.501 
15443400 8470 -480.286 1402.29 512.081 -438.433 674.13 
21289.5 3
15443801 8278.75 -1225 1727.12 530.28 -781.479 944.408 
15443604 8802.12 -2358.38 1593.12 288.502 -888.94 934.584 
15443400 8882.25 -858.875 1406.38 814.723 -748.2 1106.15 
21290 3
15443801 8480.43 -1729 1726.71 405.792 -1014.08 1092.26 
15443604 9074.86 -2792.29 1557.57 548.757 -873.06 1031.2 
15443400 9384.71 -1045.43 1373.71 1010.99 -375.359 1078.43 
21290.5 3
15443801 8690.88 -2125.25 1745.12 442.114 -832.458 942.577 
15443604 9252.38 -3185.88 1572.12 372.937 -826.868 907.079 
15443400 9672.75 -1096.75 1340 605.117 -107.818 614.647 
21291 3
15443801 8896.29 -2407.71 1758.43 407.561 -560.445 692.968 
15443604 9512.71 -3585.71 1570 516.546 -793.332 946.676 
15443400 9931.43 -1254 1323.43 513.251 -312.004 600.644 
21291.5 3
15443801 9383 -2874.5 1765.25 959.989 -920.682 1330.13 
15443604 9825.38 -3984.5 1552.38 616.688 -786.56 999.49 
15443400 10332.2 -1698.75 1335.62 790.575 -877.219 1180.9 
21292 3
15443801 9812.29 -3132.14 1756.57 867.244 -520.491 1011.45 
15443604 10062.9 -4320.57 1518.57 479.762 -678.932 831.337 
15443400 10607.6 -2320.57 1428.71 556.205 -1256.2 1373.83 
21292.5 3
15443801 10239.8 -3420.75 1732.25 836.525 -564.789 1009.34 
15443604 10402.9 -4775.88 1498.25 665.397 -891.005 1112.04 
15443400 10864.4 -2868.12 1478.75 502.551 -1071.53 1183.53 
21293 3
15443801 10578.7 -3776.57 1716.71 631.218 -662.61 915.144 
15443604 10844.7 -5101.14 1478.14 822.792 -605.713 1021.7 
15443400 11204.6 -3277.43 1478.86 633.513 -762.204 991.107 
21293.5 3
15443801 10903.7 -4047.43 1679.14 671.488 -559.622 874.112 
15443604 11171.7 -5392.43 1479 675.62 -601.83 904.799 
15443400 11435.4 -3584.86 1449 476.978 -635.183 794.333 
21294 3
15443801 11323.1 -4404.43 1659.57 901.997 -767.742 1184.49 
15443604 11474.7 -5691.14 1481.71 651.613 -642.396 915.026 
15443400 11757.9 -3894.71 1473 693.395 -666.359 961.681 
21294.5 3
15443801 11553.1 -4789.43 1656.29 471.311 -788.934 918.995 
15443604 11901.7 -6137.29 1518.86 875 -914.227 1265.48 
15443400 12096.7 -4266.29 1509.14 694.379 -761.417 1030.49 
21295 3
15443801 11907.6 -5142.57 1672.86 707.442 -704.876 998.661 
15443604 12388.1 -6549.57 1568 970.915 -822.926 1272.75 
15443400 12417.9 -4764.29 1481.71 641.004 -994.012 1182.77 
21295.5 3
15443801 12300.4 -5670.5 1682.75 758.308 -1019.17 1270.33 
15443604 12738 -6881.38 1590.88 675.4 -640.547 930.842 
15443400 12857.1 -5243.25 1450 848.007 -924.641 1254.62 
21296 3
15443801 12783.3 -6129.57 1706 912.875 -867.81 1259.54 
15443604 13022.6 -7267.57 1576.57 537.942 -730.05 906.838 
15443400 13282.9 -5729.71 1478.71 804.787 -919.592 1222.02 
21296.5 3
15443801 13079.4 -6428.86 1739 595.861 -602.185 847.158 
15443604 13367.4 -7653.57 1557.86 693.878 -776.66 1041.47 
15443400 13620.1 -6090.71 1476.29 678.643 -726.358 994.059 
21297 3
15443801 13346.6 -6796.43 1729.57 521.763 -717.913 887.489 
15443604 13685.3 -7916 1529.29 620.815 -512.556 805.062 
15443400 13926.6 -6422.14 1499.14 598.493 -647.321 881.6 
21297.5 3
15443801 13679.2 -7116.83 1736.5 695.806 -670.303 966.153 
15443604 14132.2 -8227.17 1491 934.897 -650.976 1139.21 
15443400 14256.7 -6729 1498 690.576 -641.961 942.872 
21298 3
15443801 14001.4 -7484.57 1703 690.068 -787.448 1047.03 
15443604 14502.4 -8621.57 1521.14 792.852 -844.55 1158.39 
15443400 14606.3 -7119.29 1524.86 748.649 -835.73 1122.02 
21298.5 3
15443801 14387.7 -7780.57 1675.86 758.911 -581.532 956.099 
15443604 14987.6 -9157.43 1594.57 953.129 -1052.76 1420.13 
15443400 15001.3 -7536.43 1487.29 776.031 -819.534 1128.65 
21299 3
15443801 14820.1 -8207 1657.71 873.593 -861.472 1226.91 
15443604 15325.9 -9498.43 1590.57 683.405 -688.889 970.366 
15443400 15332.4 -7994.29 1460.14 668.975 -924.964 1141.53 
21299.5 3
15443801 15295.7 -8744.43 1679 939.864 -1062.11 1418.25 
15443604 15593.4 -9843.57 1592.86 528.797 -682.101 863.069 
15443400 15764.1 -8376.71 1475.29 853.19 -755.788 1139.8 
21300 3
15443801 15625.9 -9145.29 1728.71 661.609 -803.321 1040.7 
15443604 15896.4 -10276.6 1598.86 607.214 -867.735 1059.09 
15443400 16174.4 -8935.71 1531.86 822.216 -1120.24 1389.6 
21300.5 3
15443801 15943.9 -9582.71 1765.29 638.554 -878.371 1085.95 
15443604 16260.6 -10558.4 1567.14 731.211 -565.978 924.662 
15443400 16501.7 -9388.57 1575.14 657.2 -909.352 1121.98 
21301 3
15443801 16338.3 -9973 1776.14 782.596 -774.376 1100.96 
15443604 16629 -10912.4 1548.86 731.009 -702.381 1013.76 
15443400 16809.7 -9720.57 1578.57 611.111 -658.73 898.544 
21301.5 3
15443801 16626.1 -10340.9 1753 558.946 -714.286 906.987 
15443604 16983 -11217.3 1527.57 687.379 -591.956 907.139 
15443400 17106.6 -10090.4 1607.71 576.422 -718.169 920.885 
21302 3
15443801 16915.6 -10610.1 1733.14 576.551 -536.426 787.505 
15443604 17370.9 -11539.4 1526.43 772.624 -641.719 1004.37 
15443400 17397.3 -10359.4 1599.86 579.112 -535.857 788.995 
21302.5 3
15443801 17315.1 -11042.7 1697.43 822.163 -890.065 1211.68 
15443604 17932.9 -11973 1490 1156.38 -892.122 1460.51 
15443400 17742.4 -10712.3 1632 710.17 -726.044 1015.62 
21303 3
15443801 17754.7 -11403.6 1687.29 886.233 -727.535 1146.61 
15443604 18433.6 -12359.4 1485.14 1009.5 -779.09 1275.18 
15443400 18204.3 -11058.9 1645.71 931.164 -698.733 1164.17 
21303.5 3
15443801 18073 -11737.3 1717.57 637.847 -668.766 924.174 
15443604 18728.7 -12691.6 1489 591.469 -665.617 890.439 
15443400 18834.4 -11475 1582.29 1262.81 -833.954 1513.33 
21304 3
15443801 18938.6 -12196.4 1716.14 1677.46 -889.812 1898.86 
15443604 19105.6 -13071.6 1492.57 730.343 -736.434 1037.18 
15443400 19303 -11743 1507.14 908.084 -519.38 1046.12 
21304.5 3
15443801 19299.4 -12511.3 1702 729.004 -636.075 967.491 
15443604 19441.3 -13455.6 1507.43 678.211 -775.758 1030.42 
15443400 19677.4 -12092.7 1499.71 756.421 -706.494 1035.04 
21305 3
15443801 19617.7 -12772.9 1706 643.001 -528.427 832.278 
15443604 19747.9 -13752.6 1520.14 619.336 -600 862.309 
15443400 20007.9 -12359.7 1491.86 667.532 -539.394 858.222 
21305.5 3
15443801 19968.9 -13006.6 1696.25 696.747 -463.825 837.013 
15443604 20127 -14063.8 1525.75 752.268 -617.418 973.196 
15443400 20405.6 -12659.5 1466 789.222 -594.813 988.268 
21306 3
15443801 20309 -13366.3 1683.43 676.193 -715.031 984.127 
15443604 20570.7 -14280.3 1504.57 882.136 -430.488 981.572 
15443400 20817.6 -12876.4 1549 818.979 -431.27 925.592 
21306.5 3
15443801 20712.5 -13682.8 1691.75 795.858 -624.19 1011.44 
15443604 21001.2 -14468.1 1496.62 849.183 -370.492 926.486 
15443400 21102.8 -13134.5 1552.62 562.482 -509.017 758.607 
21307 3
15443801 21092.3 -13874 1700.29 727.559 -366.379 814.602 
15443604 21582.7 -14753.1 1469.14 1113.92 -546.011 1240.54 
15443400 21513.3 -13349.4 1560 786.467 -411.741 887.728 
21307.5 3
15443801 21490.4 -14019.9 1687.57 809.233 -296.458 861.827 
15443604 22050 -14924.6 1435.86 949.768 -348.432 1011.66 
15443400 21870.6 -13501.1 1566.29 726.19 -308.362 788.949 
21308 3
15443801 21936.9 -14186.9 1678 935.909 -350.105 999.249 
15443604 22549.9 -15178.6 1397.14 1047.92 -532.495 1175.45 
15443400 22330.7 -13659.4 1527.71 964.66 -331.836 1020.14 
21308.5 3
15443801 22386.3 -14359.6 1662.86 898.857 -345.429 962.946 
15443604 23004.3 -15290.9 1442.14 908.857 -224.571 936.191 
15443400 22819.1 -13913.4 1482.57 976.857 -508 1101.05 
21309 3
15443801 22840.7 -14552.7 1624.14 927.405 -394.169 1007.7 
15443604 23468.4 -15299.3 1478.14 947.23 -17.2012 947.386 
15443400 23238.1 -14179.1 1433.14 855.102 -542.274 1012.55 
21309.5 3
15443801 23363.1 -14803.2 1653.75 1008.51 -483.66 1118.49 
15443604 23946.9 -15539.5 1506 923.642 -463.734 1033.52 
15443400 23822.4 -14315.6 1426.5 1127.86 -263.479 1158.23 
21310 3
15443801 23890.7 -15048.1 1667.71 987.995 -458.601 1089.24 
15443604 24336.1 -15809.9 1526.29 728.966 -506.287 887.535 
15443400 24226.9 -14518.4 1507.14 757.457 -379.782 847.334 
21310.5 3
15443801 24176.6 -15207.3 1692.29 588.183 -327.454 673.191 
15443604 24679.9 -15979.1 1541 707.231 -348.325 788.356 
15443400 24571.4 -14764.1 1528.14 708.995 -505.585 870.798 
21311 3
15443801 24449.4 -15270.3 1712.71 556.851 -128.571 571.502 
15443604 24936.1 -16173.9 1526.71 523.032 -397.376 656.864 
15443400 24873.4 -14901.3 1556.57 616.327 -279.883 676.9 
21311.5 3
15443801 24755.9 -15345.1 1714 616.556 -150.618 634.687 
15443604 25308 -16478.4 1500.86 748.204 -612.82 967.138 
15443400 25288.3 -15003.3 1543.57 834.723 -205.231 859.582 
21312 3
15443801 25106.1 -15297.7 1711.57 701.975 95.0472 708.381 
15443604 25525 -16927 1489.86 434.87 -898.941 998.602 
15443400 25836.9 -14918.6 1480.29 1099.34 169.768 1112.37 
21312.5 3
15443801 25526.4 -15212.1 1728.14 859.48 174.993 877.114 
15443604 25753.9 -17265 1491 468.011 -691.207 834.746 
15443400 26279 -14993.3 1460.43 904.178 -152.79 916.996 
21313 3
15443801 25972.4 -15156 1702.29 921.488 115.998 928.76 
15443604 26081.1 -17570.6 1512.86 676.21 -631.346 925.126 
15443400 26750 -15127.4 1438.43 973.14 -277.155 1011.84 
21313.5 3
15443801 26343.3 -15103.3 1768.86 743.201 105.64 750.671 
15443604 26502.7 -17889.9 1536.57 844.833 -639.851 1059.79 
15443400 27287.7 -15007.1 1421.43 1077.58 241.054 1104.22 
21314 3
15443801 26747.5 -14980.1 1729.88 769.932 234.592 804.878 
15443604 26935.9 -18186.1 1546.62 825.068 -564.32 999.597 
15443400 27798.4 -15332.5 1400 972.687 -619.728 1153.34 
21314.5 3
15443801 27363.7 -15179.7 1703.71 1191.9 -386.053 1252.87 
15443604 27370.3 -18348.4 1527 840.253 -313.933 896.983 
15443400 28286.1 -15644.1 1440.57 943.458 -602.791 1119.58 
21315 3
15443801 27981.4 -15523.1 1682.71 1250.43 -695.2 1430.69 
15443604 27906.6 -18418.1 1540 1085.6 -141.122 1094.73 
15443400 28769.3 -15873.1 1495.71 978.022 -463.563 1082.32 
21315.5 3
15443801 28538 -15818.6 1726 1169.27 -620.648 1323.78 
15443604 28499.3 -18543.7 1501 1245.2 -263.806 1272.84 
15443400 29221.4 -16022.4 1595.14 949.88 -313.625 1000.32 
21316 3
15443801 28983.8 -16141.1 1772.5 880.929 -637.458 1087.38 
15443604 29177.6 -18512 1442.88 1340.59 62.6765 1342.06 
15443400 29594.5 -16138.4 1608.25 737.295 -229.143 772.082 
21316.5 3
15443801 29435.7 -16242.4 1755 862.527 -193.327 883.928 
15443604 29819 -18683 1376.43 1224 -326.336 1266.75 
15443400 30008.3 -16298.9 1630.57 789.667 -306.264 846.978 
21317 3
15443801 29901.9 -16340.6 1746.29 947.445 -199.477 968.216 
15443604 30333 -18788.4 1326 1044.72 -214.286 1066.47 
15443400 30481.3 -16423.1 1639.71 961.382 -252.613 994.017 
21317.5 3
15443801 30303.7 -16770.3 1730.86 816.783 -873.403 1195.81 
15443604 30898.4 -18893 1250.86 1149.25 -212.544 1168.73 
15443400 30906.7 -16603.7 1594.14 864.692 -367.015 939.358 
21318 3
15443801 30789.9 -17120.1 1689.86 966.487 -695.541 1190.75 
15443604 31455.6 -18931.7 1207.43 1107.64 -76.9668 1110.31 
15443400 31426.4 -16888.1 1533.71 1033.23 -565.464 1177.84 
21318.5 3
15443801 31269.3 -17412 1647.71 938.216 -571.149 1098.39 
15443604 31929.6 -19012.3 1297.86 927.593 -157.674 940.898 
15443400 31985.7 -17021.9 1488.86 1094.49 -261.672 1125.34 
21319 3
15443801 31887.3 -17758.3 1587.86 1261.22 -706.706 1445.72 
15443604 32569.6 -19253.7 1426.29 1306.12 -492.711 1395.97 
15443400 32433.6 -17373.1 1431.86 913.994 -716.91 1161.61 
21319.5 3
15443801 32514.4 -18144 1615.43 1269.52 -780.798 1490.41 
15443604 33183.6 -19294.6 1490 1242.91 -82.7068 1245.66 
15443400 32952.9 -17744.4 1480.86 1051.19 -751.591 1292.24 
21320 3
15443801 33074.4 -18293.7 1665.71 1129.03 -301.843 1168.68 
15443604 33670.3 -19380 1538.71 981.279 -172.235 996.28 
15443400 33549.7 -17950.3 1472 1203.34 -415.035 1272.9 
21320.5 3
15443801 33511.9 -18549 1685.29 856.025 -499.581 991.14 
15443604 34019.9 -19433.9 1551.86 684.093 -105.396 692.164 
15443400 33994.9 -18115.9 1502.57 871.121 -324.015 929.428 
21321 3
15443801 33941.4 -18791 1689.71 864.329 -486.922 992.047 
15443604 34368.7 -19484.1 1580.71 701.926 -101.178 709.18 
15443400 34277.4 -18335 1507 568.554 -440.931 719.496 
21321.5 3
15443801 34342.9 -18985.9 1705.86 822.6 -399.297 914.39 
15443604 34762.6 -19501.6 1590.71 807.084 -35.7143 807.874 
15443400 34696.7 -18573.6 1521.29 859.192 -488.876 988.54 
21322 3
15443801 34691.6 -19121.7 1738.29 704.473 -274.459 756.049 
15443604 35178.6 -19619.4 1589.14 840.404 -238.095 873.481 
15443400 35081.7 -18796.7 1498.43 777.778 -450.794 898.973 
21322.5 3
15443801 35038.9 -19292.5 1760.75 674.376 -331.623 751.503 
15443604 35698.5 -19724.4 1572.62 1009.57 -203.779 1029.93 
15443400 35440.5 -18994 1475.62 696.671 -383.079 795.047 
21323 3
15443801 35461.4 -19531.1 1747.57 814.169 -459.813 935.039 
15443604 36271.3 -19902.6 1577 1103.63 -343.346 1155.81 
15443400 35814.1 -19102.7 1446 719.928 -209.469 749.783 
21323.5 3
15443801 36000 -19668 1706 1092.44 -277.601 1127.16 
15443604 36780.3 -20046.9 1604.86 1032.45 -292.669 1073.13 
15443400 36232.6 -19154.6 1452.14 848.739 -105.187 855.233 
21324 3
15443801 36603.6 -19731.9 1713.88 1202.44 -127.241 1209.15 
15443604 37260.9 -20147.2 1618.62 957.349 -199.986 978.014 
15443400 36737.5 -19142.4 1475 1005.83 24.2957 1006.13 
21324.5 3
15443801 37110.3 -19763.3 1751.71 1017.39 -63.0737 1019.34 
15443604 37616 -20271.7 1640.71 713.102 -249.928 755.632 
15443400 37284.1 -19144.3 1545.71 1097.68 -3.83678 1097.68 
21325 3
15443801 37527 -19817.1 1759.75 873.615 -112.871 880.876 
15443604 37965.1 -20336 1648.75 731.918 -134.771 744.223 
15443400 37741.1 -19262.2 1557.38 958.034 -247.305 989.438 
21325.5 3
15443801 38002.4 -19863.3 1788.29 956.597 -92.8787 961.095 
15443604 38356.4 -20370.4 1650 787.331 -69.2728 790.373 
15443400 38225.6 -19406.7 1512.57 974.741 -290.673 1017.16 
21326 3
15443801 38455.1 -19955.8 1798.38 899.993 -183.826 918.574 
15443604 38774.1 -20592.4 1660.88 830.41 -441.245 940.361 
15443400 38653.4 -19486.8 1484.12 850.504 -159.117 865.26 
21326.5 3
15443801 38743.9 -20136.6 1800.86 582.121 -364.559 686.854 
15443604 39145 -20837.4 1672.14 747.732 -494.06 896.213 
15443400 39065.7 -19670.3 1530 831.329 -370.032 909.962 
21327 3
15443801 39089.1 -20317.5 1802.62 675.671 -354.068 762.821 
15443604 39469.2 -21020.6 1676.75 634.54 -358.506 728.812 
15443400 39423.1 -19867.4 1507.5 699.434 -385.693 798.728 
21327.5 3
15443801 39415.7 -20552.6 1791.29 646.711 -465.488 796.815 
15443604 39834 -21310.9 1693.29 722.277 -574.717 923.03 
15443400 39754.7 -20071.7 1478.43 656.612 -404.632 771.276 
21328 3
15443801 39705.5 -20817.1 1766.62 578.415 -528.051 783.199 
15443604 40205.6 -21556.4 1657.75 741.766 -490.056 889.029 
15443400 40103.9 -20378.5 1459.38 696.928 -612.347 927.727 
21328.5 3
15443801 39918.3 -21118.1 1753 422.194 -597.258 731.413 
15443604 40543.6 -21878.3 1622 670.529 -638.712 926.046 
15443400 40485.9 -20834.1 1489.29 757.901 -904.053 1179.71 
21329 3
15443801 40557.4 -21506 1716.14 1288.59 -781.97 1507.3 
15443604 41012.4 -22153.3 1580.86 945.276 -554.435 1095.88 
15443400 40859.3 -21084.3 1482.43 752.88 -504.32 906.183 
21329.5 3
15443801 41155.1 -21803.1 1696 1229.86 -611.405 1373.46 
15443604 41394.3 -22478.6 1561.29 785.714 -669.312 1032.15 
15443400 41193.3 -21289.1 1486.29 687.243 -421.517 806.213 
21330 3
15443801 41408 -22109.4 1711.86 524.6 -635.448 824.014 
15443604 41897.1 -22830.6 1565.29 1043.27 -730.29 1273.48 
15443400 41505.1 -21525.3 1503.86 647.007 -489.923 811.568 
21330.5 3
15443801 41676.4 -22372.4 1778.86 543.378 -532.389 760.721 
15443604 42179.3 -23084.1 1586 571.139 -513.302 767.906 
15443400 41736.6 -21802.3 1529.57 468.479 -560.729 730.677 
21331 3
15443801 42103.9 -22601 1764.43 848.073 -453.515 961.719 
15443604 42577.9 -23293.6 1575.71 790.816 -415.533 893.341 
15443400 42197.4 -21992 1521.43 914.399 -376.417 988.846 
21331.5 3
15443801 42448 -22870.7 1726 698.059 -547.088 886.9 
15443604 43050.7 -23621.1 1512.57 959.142 -664.445 1166.81 
15443400 42648.9 -22387.9 1489.57 915.677 -802.956 1217.87 
21332 3
15443801 42820.3 -23124 1714.86 737.199 -501.556 891.64 
15443604 43482.1 -23942.3 1479.86 854.314 -635.926 1065.01 
15443400 43225.9 -22745.1 1441.14 1142.57 -707.496 1343.89 
21332.5 3
15443801 43303.4 -23413.3 1716.29 949.2 -568.341 1106.34 
15443604 43837.9 -24224.4 1495.71 698.849 -554.308 891.991 
15443400 43634.6 -22989.1 1432.71 802.975 -479.371 935.182 
21333 3
15443801 43836 -23767.9 1715.29 1063.02 -707.727 1277.06 
15443604 44256 -24508.4 1483.57 834.616 -566.866 1008.92 
15443400 44112.7 -23192.7 1467.57 954.377 -406.33 1037.28 
21333.5 3
15443801 44093 -23937.7 1687.14 503.922 -333.053 604.038 
15443604 44795 -24717.4 1502.29 1056.86 -409.804 1133.53 
15443400 44538.9 -23347.4 1476.43 835.574 -303.361 888.939 
21334 3
15443801 44453 -24125 1695.86 720 -374.571 811.606 
15443604 45131.6 -24806.1 1512.43 673.143 -177.429 696.134 
15443400 44863.6 -23555.6 1510.43 649.429 -416.286 771.396 
21334.5 3
15443801 44954.3 -24248 1699 1008.62 -247.485 1038.54 
15443604 45292.7 -24857.3 1577.57 324.231 -102.903 340.169 
15443400 45256.1 -23755.4 1540.43 789.882 -402.127 886.352 
21335 3
15443801 45233.4 -24292 1738.43 562.788 -88.7097 569.737 
15443604 45675.4 -24891.1 1620.57 771.601 -68.2604 774.615 
15443400 45519.4 -23859.1 1543.43 530.818 -209.101 570.518 
21335.5 3
15443801 45436.3 -24415.3 1767.57 403.295 -245.101 471.933 
15443604 46051 -24921.3 1647.29 746.663 -59.9262 749.064 
15443400 45785.4 -23949.4 1528.71 528.827 -179.494 558.459 
21336 3
15443801 45682.6 -24489.4 1768.57 492.571 -148.286 514.408 
15443604 46309.7 -24740.9 1718 517.429 360.857 630.833 
15443400 46058 -24113.4 1566.57 545.143 -328 636.211 
21336.5 3
15443801 45980.4 -24549.1 1765.25 574.91 -115.244 586.347 
15443604 46669.6 -24597.9 1731 694.808 276.027 747.629 
15443400 46286.6 -24077.6 1545 441.361 69.1189 446.74 
21337 3
15443801 46296.3 -24661.4 1748.57 601.735 -213.912 638.626 
15443604 46845.3 -24502.3 1721.43 334.592 182.075 380.924 
15443400 46859.7 -23853.1 1537.57 1091.6 427.585 1172.36 
21337.5 3
15443801 46447.4 -24631.4 1764.14 310.994 61.7284 317.061 
15443604 46636.6 -24089.3 1720 -429.453 849.794 952.145 
15443400 47283.1 -23671.6 1542 871.252 373.604 947.977 
21338 3
15443801 46518.6 -24499.7 1761.57 148.524 274.978 312.525 
15443604 46209.3 -23970.6 1732.71 -892.037 247.838 925.826 
15443400 47074.9 -23682.4 1623.57 -434.834 -22.6663 435.425 
21338.5 3
15443801 46593.1 -24504.4 1745.29 154.073 -9.74026 154.381 
15443604 45917.9 -23491.7 1744.43 -602.125 989.374 1158.2 
15443400 46972.4 -23465.9 1646.71 -211.629 447.462 494.984 
21339 3
15443801 46951.5 -24436.2 1728 697.193 132.643 709.699 
15443604 45122.4 -22785.6 1687.75 -1547.63 1373.71 2069.36 
15443400 47005 -23158.2 1666 63.3685 598.457 601.803 
21339.5 3
15443801 47385.9 -24777.9 1725.14 841.777 -662.029 1070.92 
15443604 44795 -22657.6 1661.57 -634.448 248.166 681.256 
15443400 46701.4 -22827.1 1767.14 -588.317 641.681 870.558 
21340 3
15443801 47285 -24867.1 1725.75 -199.717 -176.768 266.709 
15443604 44521.5 -22478.6 1642.25 -541.584 354.349 647.207 
15443400 46315 -22632.1 1840.75 -765.205 386.174 857.128 
21340.5 3
15443801 47399 -24844.4 1729.71 223.092 44.4157 227.47 
15443604 44196.1 -22315 1627.57 -636.707 320.205 712.69 
15443400 45949.3 -22535.4 1830.29 -715.684 189.23 740.278 
21341 3
15443801 47501.9 -24901.6 1724.29 215.633 -119.796 246.676 
15443604 43811.9 -22180.1 1589.43 -805.63 282.719 853.798 
15443400 45412.9 -22896.4 1791.43 -1124.59 -756.813 1355.53 
21341.5 3
15443801 47495.6 -24903.1 1719.14 -12.828 -3.207 13.2228 
15443604 43545.9 -21708.1 1528.71 -542.857 963.265 1105.7 
15443400 44955.9 -22955.3 1725.86 -932.653 -120.117 940.356 
21342 3
15443801 47562 -24868.4 1713 131.542 68.7412 148.42 
15443604 42925.4 -21828.1 1466.43 -1228.57 -237.624 1251.34 
15443400 44430 -22976.3 1674.43 -1041.3 -41.5842 1042.13 
21342.5 3
15443801 47618.3 -24442.1 1716 113.024 855.995 863.425 
15443604 42583.4 -21874.6 1287.14 -686.747 -93.2301 693.046 
15443400 44050.4 -23040.7 1642 -762.192 -129.375 773.094 
21343 3
15443801 47611.9 -23738.6 1716 -13.1195 1435.86 1435.92 
15443604 42236.4 -21769.7 1198.29 -708.163 213.994 739.79 
15443400 43699.1 -23151.4 1666.14 -716.91 -225.948 751.673 
21343.5 3
15443801 47115.9 -23418.7 1711.71 -993.988 640.996 1182.75 
15443604 41703.7 -21545.7 1183.43 -1067.56 448.898 1158.1 
15443400 43417.1 -23325.3 1643.71 -565.13 -348.411 663.899 
21344 3
15443801 46643.4 -23221.9 1746.57 -928.15 386.753 1005.51 
15443604 41397.6 -21355.7 1155.29 -601.459 373.281 707.879 
15443400 43185.6 -23435.4 1610 -454.954 -216.391 503.793 
21344.5 3
15443801 46306.7 -23020.7 1742.29 -681.608 407.172 793.964 
15443604 41013 -21113.6 1151.29 -778.485 490.168 919.947 
15443400 42833.7 -23632.7 1636.57 -712.261 -399.364 816.583 
21345 3
15443801 46007.3 -23032.9 1736.29 -601.262 -24.3832 601.756 
15443604 40632.4 -21115.3 1181.86 -764.2 -3.44234 764.207 
15443400 42523.7 -23988.7 1574.43 -622.49 -714.859 947.902 
21345.5 3
15443801 45622.3 -23075.9 1700.14 -753.425 -84.1487 758.109 
15443604 40196.3 -21071 1167.71 -853.509 86.6648 857.897 
15443400 42268.3 -24315.6 1547 -499.86 -639.642 811.79 
21346 3
15443801 45375.1 -22999 1676.86 -497.269 154.642 520.76 
15443604 39613.9 -20793 1186 -1171.89 559.356 1298.54 
15443400 42365 -24404.9 1573.57 194.596 -179.649 264.842 
21346.5 3
15443801 45040.3 -22971.3 1671.86 -671.056 55.5397 673.351 
15443604 39266.1 -20610 1230.86 -696.822 366.733 787.435 
15443400 42461 -24311 1567.86 192.385 188.09 269.054 
21347 3
15443801 44648 -23050.9 1680.57 -763.202 -154.808 778.744 
15443604 39010.1 -20505.7 1247.43 -498.054 202.89 537.794 
15443400 42355 -23706.3 1557.43 -206.226 1176.49 1194.42 
21347.5 3
15443801 44345.7 -23075 1666.43 -590.402 -47.154 592.282 
15443604 38794 -20480 1231.29 -422.154 50.2232 425.131 
15443400 42227.1 -23250.7 1535.43 -249.721 889.788 924.166 
21348 3
15443801 43912.7 -23208.2 1640.33 -898.439 -276.279 939.959 
15443604 38477.2 -20564.3 1238.17 -657.331 -174.965 680.218 
15443400 42003.5 -22939.5 1568.17 -463.989 645.673 795.097 
21348.5 3
15443801 43548.9 -23207.6 1603.57 -730.541 1.19526 730.542 
15443604 38055 -20858 1311.86 -847.724 -589.692 1032.65 
15443400 41666.6 -22758.4 1569.43 -676.563 363.597 768.076 
21349 3
15443801 43067.7 -23041.5 1611.83 -932.54 321.844 986.516 
15443604 37597.3 -20713 1391.83 -886.951 281.008 930.402 
15443400 41349.7 -22460.3 1548.33 -614.157 577.704 843.167 
21349.5 3
15443801 42690.6 -22839.4 1608.14 -768.015 411.551 871.333 
15443604 37130.6 -20603.6 1408.29 -950.635 222.869 976.411 
15443400 40897.6 -22218.4 1547.57 -920.764 492.678 1044.29 
21350 3
15443801 42344.4 -22596.6 1656.57 -664.382 466.137 811.595 
15443604 36646 -20461.6 1428.43 -930.08 272.553 969.192 
15443400 40344.3 -22055.3 1564.86 -1061.97 313.134 1107.17 
21350.5 3
15443801 41978 -22326.3 1675.29 -727.041 536.281 903.43 
15443604 36224.9 -20278.4 1461 -835.601 363.379 911.193 
15443400 39873.7 -21516.9 1607 -933.673 1068.31 1418.81 
21351 3
15443801 41596.1 -22041.6 1682.71 -779.3 581.05 972.074 
15443604 35386.9 -20031.6 1548.71 -1710.2 503.79 1782.86 
15443400 39464.9 -21135.4 1682.71 -834.402 778.426 1141.13 
21351.5 3
15443801 41163.3 -21783.7 1657.14 -915.131 545.153 1065.2 
15443604 34903.6 -19644.7 1598.43 -1021.75 817.88 1308.77 
15443400 39162 -20872.7 1654.43 -640.29 555.421 847.623 
21352 3
15443801 40446.6 -21559.4 1655.14 -1436.3 449.47 1504.99 
15443604 34622.9 -19601.7 1634 -562.554 86.1723 569.115 
15443400 38874.6 -20733.1 1666.86 -576.009 279.702 640.328 
21352.5 3
15443801 40058.4 -21222.4 1664 -749.311 650.579 992.33 
15443604 34284.9 -19541.3 1648.14 -652.51 116.657 662.856 
15443400 38586.3 -20641.1 1678.14 -556.536 177.606 584.189 
21353 3
15443801 39757.3 -21018.3 1685.5 -615.737 417.373 743.863 
15443604 33990.3 -19472.3 1617.67 -602.298 141.007 618.584 
15443400 38217.8 -20472.5 1657.83 -753.481 344.873 828.656 
21353.5 3
15443801 39412.6 -20814 1736.57 -713.793 423.05 829.742 
15443604 33658.7 -19300.4 1578 -686.582 355.91 773.348 
15443400 37742 -20267.1 1640.14 -985.162 425.17 1072.99 
21354 3
15443801 39040.6 -20618 1769.43 -715.385 376.923 808.608 
15443604 33267.7 -19254.4 1569 -751.923 88.4615 757.109 
15443400 37336.1 -20099.7 1624.43 -780.495 321.978 844.299 
21354.5 3
15443801 38747.2 -20431.2 1763.33 -595.142 378.972 705.559 
15443604 32874.8 -19164 1530.5 -796.919 183.425 817.756 
15443400 36937.7 -19865.8 1634.33 -808.268 474.404 937.207 
21355 3
15443801 38437.9 -20322.3 1761.43 -623.608 219.518 661.116 
15443604 32544.9 -19058.1 1530.71 -665.275 213.422 698.669 
15443400 36495.9 -19655.4 1571.29 -890.745 424.203 986.598 
21355.5 3
15443801 38188.3 -20158 1758.29 -474.47 312.33 568.043 
15443604 32189.3 -18976 1550.43 -675.991 156.165 693.795 
15443400 36006.7 -19448.9 1552.86 -929.929 392.721 1009.45 
21356 3
15443801 38077 -19938.8 1744.33 -228.513 450.034 504.727 
15443604 31694.7 -18799.3 1476.5 -1015.64 362.765 1078.49 
15443400 35598.3 -19261.8 1572.17 -838.565 384.032 922.319 
21356.5 3
15443801 37845.4 -19708.4 1738.71 -459.467 457.152 648.15 
15443604 31291.7 -18662.6 1401.14 -799.509 271.353 844.302 
15443400 35220.9 -19124.7 1590.71 -748.961 272.062 796.844 
21357 3
15443801 37725.5 -19511 1725.67 -242.77 399.653 467.611 
15443604 30857 -18426.2 1363.5 -879.988 478.552 1001.69 
15443400 34791.5 -19048.7 1594 -869.144 153.943 882.672 
21357.5 3
15443801 37458.7 -19386.7 1708.83 -562.94 262.307 621.052 
15443604 30445.2 -18192.8 1365.17 -868.847 492.264 998.608 
15443400 34406.8 -19028.2 1538.5 -811.533 43.2489 812.685 
21358 3
15443801 36975.7 -19294.9 1671.29 -945.112 179.666 962.038 
15443604 30094.7 -17964.9 1433.57 -685.817 446.137 818.158 
15443400 34062.4 -19028.6 1603.43 -673.982 -0.792098 673.982 
21358.5 3
15443801 36532.4 -19152 1666 -834.813 269.034 877.093 
15443604 29652.4 -17792.7 1471.57 -832.93 324.186 893.795 
15443400 33696.1 -18984.7 1582.86 -689.804 82.5935 694.731 
21359 3
15443801 36168.2 -19108.2 1657 -725.621 87.3174 730.856 
15443604 29278.5 -17612.8 1527.5 -744.878 358.329 826.585 
15443400 33320 -19104 1575.17 -749.289 -237.621 786.064 
21359.5 3
15443801 35867.9 -18870.6 1645.57 -595.852 471.419 759.787 
15443604 28808.6 -17515.6 1584.43 -932.398 192.98 952.159 
15443400 33032.4 -19095.6 1602.57 -570.578 16.7234 570.823 
21360 3
15443801 35467.5 -18649.3 1621.5 -807.172 446.045 922.216 
15443604 28502.3 -17398.8 1607.5 -617.416 235.359 660.754 
15443400 32879.5 -18836 1552.5 -308.324 523.329 607.402 
21360.5 3
15443801 35129.3 -18547 1613.33 -721.038 218.195 753.329 
15443604 28189.2 -17306.8 1605.33 -667.733 196.162 695.95 
15443400 32651.2 -18680.8 1497.5 -486.851 330.846 588.628 
21361 3
15443801 34817 -18486.3 1610.29 -611.22 118.815 622.661 
15443604 27875 -17225.7 1634.86 -614.808 158.746 634.971 
15443400 32215.7 -18412.7 1480.86 -852.157 524.695 1000.74 
21361.5 3
15443801 34459.8 -18261.3 1596.83 -696.231 438.504 822.814 
15443604 27774.3 -17123.3 1692.33 -196.231 199.573 279.886 
15443400 31844.2 -18056.8 1413.83 -724.264 693.725 1002.9 
21362 3
15443801 34208.3 -18132.5 1580.67 -531.712 272.375 597.416 
15443604 27715.8 -17163 1714.33 -123.679 -83.8619 149.43 
15443400 31700.2 -17856.8 1366 -304.44 422.833 521.029 
21362.5 3
15443801 33767.3 -18012.9 1512.86 -848.168 230.082 878.822 
15443604 27525.6 -17443.4 1650.57 -365.888 -539.286 651.693 
15443400 31233 -17668.9 1331.14 -898.397 361.493 968.398 
21363 3
15443801 33448.5 -17823.8 1481.17 -607.211 360.045 705.93 
15443604 27372.7 -17265.8 1616 -291.247 338.277 446.381 
15443400 30933.5 -17504.2 1348.17 -570.476 313.696 651.036 
21363.5 3
15443801 33156.2 -17818.5 1478.83 -599.044 10.929 599.143 
15443604 27148.8 -17025.2 1611.5 -458.675 493.169 673.497 
15443400 30603.5 -17164 1423.83 -676.23 697.063 971.176 
21364 3
15443801 32800 -17938.5 1429 -740.471 -249.48 781.369 
15443604 27016.7 -16945.5 1596.5 -274.775 165.627 320.833 
15443400 30378.2 -16933.2 1459.83 -468.468 479.903 670.649 
21364.5 3
15443801 32501.7 -18165.5 1456.5 -624.128 -474.895 784.259 
15443604 26810.3 -16830.5 1582.33 -431.66 240.586 494.178 
15443400 30164.7 -16690 1507.5 -446.653 508.717 676.972 
21365 3
15443801 32311.1 -18198.4 1506.29 -366.392 -63.3242 371.824 
15443604 26595.9 -16747.9 1583.71 -412.454 158.929 442.014 
15443400 29908.1 -16420.1 1570 -493.315 518.956 716.013 
21365.5 3
15443801 32019.3 -18080.8 1491.67 -571.056 230.128 615.681 
15443604 26394.7 -16629.8 1571.83 -393.719 230.966 456.465 
15443400 29706.7 -16100.8 1674 -394.278 624.872 738.864 
21366 3
15443801 31822.5 -17941.8 1456.83 -420.584 297.009 514.883 
15443604 26153.7 -16472.7 1548.33 -514.957 335.826 614.785 
15443400 29578.8 -15812.8 1727.83 -273.148 615.385 673.282 
21366.5 3
15443801 31454.1 -17936.4 1442.14 -725.112 10.6393 725.191 
15443604 25746.9 -16406.7 1537.71 -800.806 129.828 811.262 
15443400 29455.1 -15368 1715.14 -243.485 875.656 908.878 
21367 3
15443801 31097.2 -17840.3 1438.5 -716.82 192.962 742.337 
15443604 25408.3 -16249.7 1569.17 -679.767 315.357 749.355 
15443400 29263.5 -15129.7 1750.83 -384.825 478.581 614.109 
21367.5 2
15443801 30835 -17638.9 1447.29 -523.287 402.148 659.964 
15443604 25084 -16041.1 1625 -647.372 416.215 769.627 
21368 2
15443801 30501.4 -17501.4 1537.71 -629.38 259.299 680.702 
15443604 24731.7 -15938.7 1593 -664.69 193.261 692.216 
21368.5 2
15443801 30209.1 -17428.9 1542.57 -565.35 140.37 582.515 
15443604 24523.4 -15868.3 1627 -402.874 136.225 425.282 
21369 2
15443801 29986.7 -17327.8 1565.5 -458.714 208.297 503.791 
15443604 24384.2 -15945.3 1637.83 -287.138 -158.861 328.154 
21369.5 2
15443801 29701.6 -17279.9 1626.57 -590.259 99.3296 598.559 
15443604 24330.7 -16034.3 1636.71 -110.667 -184.166 214.859 
21370 2
15443801 29389.5 -17326 1627.83 -626.649 -92.6563 633.462 
15443604 24260.7 -16171 1624.5 -140.658 -274.527 308.463 
21370.5 2
15443801 28964 -17187.4 1726 -864.837 281.649 909.544 
15443604 24048.1 -16282.4 1613.14 -431.959 -226.481 487.732 
21371 2
15443801 28587.1 -17154 1727.57 -705.725 62.6003 708.496 
15443604 23877.6 -16307.3 1630.29 -319.422 -46.549 322.796 
21371.5 2
15443801 28244.2 -16997 1748 -713.048 326.403 784.205 
15443604 23622.2 -16287.2 1639.67 -530.987 41.8275 532.632 
21372 2
15443801 27912 -16868.7 1806.43 -684.88 264.507 734.183 
15443604 23426.1 -16310.4 1646.57 -404.173 -47.9627 407.009 
21372.5 2
15443801 27661.6 -16886.7 1851.43 -482.521 -34.6821 483.766 
15443604 23290.3 -16330.6 1636.14 -261.767 -38.8109 264.629 
21373 2
15443801 27331.7 -16883.7 1787 -638.022 5.80271 638.048 
15443604 23130 -16405.4 1622 -310.03 -144.791 342.175 
21373.5 2
15443801 26971.5 -16964.8 1691.67 -753.586 -169.705 772.459 
15443604 23003.2 -16454.8 1605.83 -265.342 -103.357 284.761 
21374 2
15443801 26660.7 -16893.9 1619.43 -648.822 148.176 665.527 
15443604 23050 -16507.7 1596.71 97.7731 -110.399 147.47 
21374.5 2
15443801 26262.7 -16702.4 1591.43 -768.34 369.553 852.593 
15443604 23083.6 -16549.1 1563.14 64.8097 -79.9779 102.941 
21375 2
15443801 25922.7 -16547 1554.33 -695.394 317.85 764.592 
15443604 23045.5 -16580 1566.17 -77.8557 -63.1025 100.217 
21375.5 2
15443801 25492.4 -16360 1612.29 -863.932 375.502 942.009 
15443604 22855.6 -16296.1 1567 -381.383 569.994 685.818 
21376 2
15443801 25112 -16168.8 1645.33 -748.875 376.312 838.108 
15443604 22762.8 -16076.5 1537.17 -182.555 432.368 469.328 
21376.5 2
15443801 24807.9 -16033.7 1671.14 -619.436 275.192 677.813 
15443604 22764.4 -15880 1556.71 3.24896 400.204 400.217 
21377 2
15443801 24478.1 -15954.4 1662.29 -631.637 151.888 649.642 
15443604 22834.7 -15766.3 1581.71 134.647 217.843 256.097 
21377.5 2
15443801 24129 -15907 1621 -722.863 98.1958 729.502 
15443604 22904.8 -15688.7 1587 145.174 160.702 216.565 
21378 2
15443801 23870.1 -15864.6 1646.29 -530.445 86.9438 537.523 
15443604 22869.6 -15551.7 1593.71 -72.258 280.64 289.793 
21378.5 2
15443801 23673.1 -15814.4 1745.29 -393.214 100.086 405.751 
15443604 22745.1 -15394.7 1669.29 -248.36 313.373 399.857 
21379 2
15443801 23425.7 -15788.7 1728.86 -489.958 50.9194 492.596 
15443604 22426.9 -15157.6 1693.29 -630.269 469.59 785.973 
21379.5 2
15443801 23172.4 -15654.7 1682.86 -500.565 264.822 566.3 
15443604 21901.9 -14844.4 1669.57 -1037.55 618.859 1208.1 
21380 2
15443801 22878.6 -15577 1672.86 -576.19 152.381 596 
15443604 21404.1 -14512.4 1697.86 -975.91 650.98 1173.11 
21380.5 2
15443801 22469.3 -15609.7 1725.43 -796.276 -63.6465 798.815 
15443604 20919.9 -14130.9 1741.14 -942.19 742.357 1199.51 
21381 2
15443801 22190 -15642.2 1736.5 -568.81 -66.0945 572.637 
15443604 20499.8 -13746.3 1734.83 -855.446 783.144 1159.79 
21381.5 2
15443801 21815.1 -15792.6 1666.71 -769.727 -308.839 829.374 
15443604 20036.6 -13403.9 1740.71 -951.256 703.237 1182.98 
21382 2
15443801 21390.8 -15582.8 1589.67 -862.418 426.297 962.026 
15443604 19595.7 -13150 1746.83 -896.148 515.97 1034.07 
21382.5 2
15443801 21023.1 -15406 1533.43 -735.381 353.667 816.006 
15443604 19175.6 -12841 1747.29 -840.19 618 1043 
21383 2
15443801 20608.9 -15242 1520.29 -799.779 316.602 860.165 
15443604 18769.4 -12631.1 1756 -784.06 405.13 882.541 
21383.5 2
15443801 20245.8 -15008.3 1659.17 -743.901 478.825 884.682 
15443604 18210.5 -12392.2 1754.17 -1145.35 489.705 1245.64 
21384 2
15443801 19896.4 -14828.1 1684.57 -669.358 345.192 753.125 
15443604 17635.6 -12193.1 1738.57 -1101.4 381.272 1165.52 
21384.5 2
15443801 19548.3 -14790.7 1628.67 -687.935 74.0636 691.911 
15443604 17181.7 -11957.2 1747.17 -897.045 466.356 1011.03 
21385 2
15443801 19253.9 -14689.6 1620 -616.059 211.496 651.352 
15443604 16624.1 -11637.4 1781.71 -1166.37 668.908 1344.56 
21385.5 2
15443801 18851.3 -14578.4 1598.86 -772.69 213.326 801.597 
15443604 16094 -11228.9 1796 -1017.55 784.206 1284.67 
21386 2
15443801 18436.8 -14451.3 1601 -856.307 262.593 895.665 
15443604 15717.5 -10930.8 1808.83 -777.893 615.752 992.102 
21386.5 2
15443801 17962.6 -14434.7 1558.57 -992.18 34.7679 992.789 
15443604 15384.3 -10537.9 1835.29 -697.101 822.126 1077.89 
21387 2
15443801 17429.1 -14346 1498.86 -1012.2 168.338 1026.1 
15443604 15023.1 -10270.1 1868.43 -685.281 507.997 853.036 
21387.5 2
15443801 17023.4 -14252.6 1468.57 -784.747 180.713 805.286 
15443604 14652.1 -9677.86 1884.57 -717.602 1145.62 1351.81 
21388 2
15443801 16542.5 -14073.8 1441.67 -1021.08 379.486 1089.32 
15443604 14314.8 -9167 1852.67 -716.156 1084.62 1299.73 
21388.5 2
15443801 16224.4 -13981.7 1432.29 -655.817 189.936 682.768 
15443604 13862.9 -8481 1795 -931.91 1414.43 1693.83 
21389 2
15443801 15869.4 -13870 1419.71 -669.811 210.782 702.194 
15443604 13533.6 -8018.57 1775.14 -621.294 872.507 1071.11 
21389.5 2
15443801 15540.2 -13540.7 1395 -674.717 674.863 954.297 
15443604 13279.2 -7722.67 1779.17 -521.321 606.362 799.657 
21390 2
15443801 15183.1 -13319 1386.43 -725.658 450.542 854.147 
15443604 12969 -7376.43 1801 -630.42 703.736 944.814 
21390.5 2
15443801 14968 -13112 1370.83 -435.512 419.028 604.364 
15443604 12611.2 -7100 1824.17 -724.359 559.572 915.323 
21391 2
15443801 14753.4 -12684.1 1368 -426.583 850.611 951.584 
15443604 12178.6 -6885.57 1825.57 -860.03 426.299 959.887 
21391.5 2
15443801 14628.7 -11956.5 1368 -246.079 1435.19 1456.14 
15443604 11644.7 -6543.17 1813.5 -1053.07 675.355 1251.02 
21392 2
15443801 14553.1 -11740 1368 -146.364 419.574 444.37 
15443604 11137.6 -6099.57 1780.57 -982.743 859.681 1305.69 
21392.5 2
15443801 14308.2 -11471 1368 -481.289 528.487 714.799 
15443604 10692.2 -5613 1726 -875.058 955.936 1295.97 
21393 2
15443801 14141.5 -11241 1368 -357.654 493.562 609.524 
15443604 10494.8 -5161.83 1713.67 -423.462 968.169 1056.73 
21393.5 1
15443604 10369.3 -4713.71 1737.14 -248.609 887.364 921.533 
21394 1
15443604 10115.5 -4178.83 1728 -515.825 1087.16 1203.32 
21394.5 1
15443604 9892 -3701.71 1790.86 -448.795 958.07 1057.98 
21395 1
15443604 9584 -3232.29 1814.43 -580.038 884.046 1057.35 
21395.5 1
15443604 9295.33 -2778.83 1810.5 -562.703 883.923 1047.83 
21396 1
15443604 9000.5 -2345 1814.33 -625.973 921.09 1113.66 
21396.5 1
15443604 8657.57 -1849.71 1806 -677.724 978.826 1190.55 
21397 1
15443604 8349.83 -1302.83 1807.17 -620.44 1102.58 1265.16 
21397.5 1
15443604 8055.29 -776.286 1795.14 -587.919 1050.99 1204.26 
21398 1
15443604 7734.33 -214.667 1798.17 -655.005 1146.16 1320.12 
21398.5 1
15443604 7423.43 399.714 1797.71 -624.307 1233.7 1382.67 
21399 1
15443604 7118.17 789.667 1799.5 -611.747 781.468 992.435 
21399.5 1
15443604 6913.29 1320.71 1800 -404.104 1047.43 1122.68 
21400 1
15443604 6721.17 1969.67 1814.83 -373.047 1260.1 1314.16 
21400.5 1
15443604 6496.43 2514.86 1814.86 -445.026 1079.59 1167.71 
21401 1
15443604 6255.33 3013 1812.5 -481.228 994.297 1104.63 
21401.5 1
15443604 6002.71 3501 1815.86 -516.603 997.955 1123.74 
21402 1
15443604 5846.14 4140.57 1856 -302.261 1234.69 1271.15 
21402.5 1
15443604 5717.17 4552.17 1818.17 -263.217 839.99 880.265 
21403 1
15443604 5703.57 4930.57 1809.86 -27.1905 756.81 757.298 
21403.5 1
15443604 5699.5 5279.5 1809.33 -8.14286 697.857 697.905 
21404 1
15443604 5635 5738 1808.29 -129 917 926.029 
21404.5 1
15443604 5518.83 6286.17 1806.67 -229.126 1081.2 1105.21 
21405 1
15443604 5420 6666.86 1805.86 -198.461 764.439 789.78 
