# Supplementary material for: Intrinsic group behaviour II: On the dependence of triad spatial dynamics on social and personal features; and on the effect of social interaction on small group dynamics
Source: PLoS One. 2019 Dec 3;14(12):e0225704. doi: 10.1371/journal.pone.0225704 (PMC6890182; doi:10.1371/journal.pone.0225704)
Supplement: S4 Data Set — (ZIP) [file pone.0225704.s004.zip › set_3_nint/group_traj_triad_noint/traj_3_0505_27.dat]

3 15395601 15395801 15395800 0 0 1 0 1 1 0 40 20 50 1605.33 1627.98 1571.78 
20996 1
15395601 7988 3413 875 0 0 0 
20996.5 1
15395601 8168.83 3205.5 875 648.148 -743.728 986.523 
20997 1
15395601 8425.29 2704.14 879.571 497.001 -971.622 1091.36 
20997.5 1
15395601 8458.5 2062.17 1121 65.6409 -1268.73 1270.42 
20998 3
15395801 7735.67 1388.67 1386.33 0 0 0 
15395800 7191.86 3417.43 1523 0 0 0 
15395601 8530.43 1515.29 1238.86 143.857 -1093.76 1103.18 
20998.5 3
15395801 7956 1095 1385.17 617.18 -822.596 1028.38 
15395800 7274.5 2791.83 1523 162.363 -1229.07 1239.75 
15395601 8820.67 1176.67 1276.67 570.212 -665.263 876.195 
20999 3
15395801 8323.83 650.333 1419.5 785.969 -950.142 1233.09 
15395800 7511.83 2268.5 1522.83 507.123 -1118.23 1227.85 
15395601 9011.83 540.5 1402.17 408.476 -1359.33 1419.38 
20999.5 3
15395801 8614.14 282.143 1461.43 579.46 -734.911 935.878 
15395800 7876.14 1909.29 1517 727.165 -716.995 1021.2 
15395601 9076.57 -95.2857 1464.57 129.218 -1269.03 1275.6 
21000 3
15395801 8841.17 -146.667 1470.17 457.709 -864.535 978.222 
15395800 8308.83 1456 1481.83 872.36 -913.882 1263.41 
15395601 9587.83 -608.333 1455.5 1030.77 -1034.37 1460.28 
21000.5 3
15395801 9145.86 -818.714 1528.14 608.165 -1341.41 1472.84 
15395800 8767.57 949.571 1458.71 915.645 -1010.84 1363.89 
15395601 9719 -895.429 1408 261.81 -573.044 630.019 
21001 3
15395801 9479.67 -1303.17 1532.83 641.941 -931.639 1131.39 
15395800 8750.83 349.667 1425.83 -32.1886 -1153.66 1154.11 
15395601 10107.8 -1413.33 1410.67 747.756 -995.971 1245.43 
21001.5 3
15395801 9741.17 -1703.17 1547.83 533.673 -816.327 975.293 
15395800 9022.5 -183 1395 554.422 -1087.07 1220.29 
15395601 10461.2 -2044.5 1522 721.088 -1288.1 1476.2 
21002 3
15395801 9995.83 -2275 1582.17 520.791 -1169.39 1280.12 
15395800 9327.83 -671.833 1372.5 624.404 -999.659 1178.64 
15395601 10759.5 -2409.83 1573.67 610.089 -747.103 964.557 
21002.5 3
15395801 10240.3 -2770.17 1583.5 513.655 -1040.27 1160.17 
15395800 9722.5 -1278.17 1406.33 829.132 -1273.81 1519.88 
15395601 10985 -2830.5 1568.17 473.739 -883.754 1002.72 
21003 3
15395801 10624.6 -3159.86 1567.71 737.501 -747.966 1050.41 
15395800 10190.6 -1809.86 1536.43 898.41 -1020.52 1359.63 
15395601 11193.1 -3225.86 1544.29 399.506 -758.843 857.583 
21003.5 3
15395801 10965.7 -3523.17 1534.17 644.793 -686.785 942.036 
15395800 10575.8 -2339.67 1581.5 728.283 -1001.53 1238.33 
15395601 11602.5 -3698.67 1530.83 773.832 -893.78 1182.23 
21004 3
15395801 11324 -3820 1514.17 725.371 -600.877 941.922 
15395800 10961.8 -2775 1620.17 781.377 -881.242 1177.77 
15395601 12010.2 -4079.17 1520.33 825.236 -770.243 1128.84 
21004.5 3
15395801 11673.3 -4119.83 1539.17 723.257 -620.773 953.132 
15395800 11311.7 -3178.83 1608.67 724.293 -836.094 1106.19 
15395601 12290.3 -4472.5 1516.17 580.055 -814.355 999.819 
21005 3
15395801 11978.5 -4487.83 1524.67 629.21 -758.763 985.711 
15395800 11658.2 -3550.67 1585.83 714.433 -766.667 1047.95 
15395601 12587.2 -4990.83 1472.17 612.027 -1068.73 1231.57 
21005.5 3
15395801 12359.7 -4913 1525.43 733.104 -817.628 1098.16 
15395800 11957.7 -3928.14 1607.29 576.053 -725.916 926.71 
15395601 13007.4 -5411.14 1432.43 808.196 -808.288 1143.03 
21006 3
15395801 12777.2 -5331 1538.83 810.587 -811.65 1147.1 
15395800 12317.5 -4295.83 1606 698.613 -713.962 998.9 
15395601 13460.5 -5765.83 1456 879.75 -688.719 1117.27 
21006.5 3
15395801 13218.4 -5709.86 1558.57 889.641 -763.825 1172.56 
15395800 12657.4 -4767.57 1630.71 685.34 -951.085 1172.29 
15395601 13901.6 -6050.71 1535.14 889.257 -574.357 1058.61 
21007 3
15395801 13520.2 -6054.67 1569.5 609.572 -696.585 925.639 
15395800 12988.8 -5366.33 1590.67 669.505 -1209.62 1382.54 
15395601 14251.5 -6334 1540 706.926 -572.294 909.542 
21007.5 3
15395801 13865 -6358.14 1579.57 685.553 -603.332 913.232 
15395800 13377.6 -5715.14 1599.43 772.839 -693.458 1038.35 
15395601 14601.1 -6591.86 1527.43 695.115 -512.638 863.703 
21008 3
15395801 14191.3 -6685.33 1568.67 653.975 -655.692 926.075 
15395800 13728 -6020 1586.17 702.262 -610.936 930.814 
15395601 14966.2 -7041.5 1496.17 731.511 -901.088 1160.63 
21008.5 3
15395801 14457.9 -7028.43 1549.71 537.346 -691.724 875.913 
15395800 14109.4 -6302.43 1615.86 769.009 -569.412 956.873 
15395601 15418.7 -7582.86 1486.29 912.394 -1091.45 1422.57 
21009 3
15395801 14910.8 -7611.17 1520.5 916.956 -1179.63 1494.1 
15395800 14500.5 -6599.83 1630.5 791.643 -602.034 994.557 
15395601 15693.3 -8076.67 1563.33 555.909 -999.614 1143.79 
21009.5 3
15395801 15261.3 -8211.29 1551.86 706.557 -1209.92 1401.12 
15395800 14863.4 -6971.57 1576.86 731.711 -749.472 1047.43 
15395601 16071.1 -8529.14 1605.86 761.713 -912.25 1188.45 
21010 3
15395801 15592.7 -8613 1565 658.809 -798.637 1035.3 
15395800 15348.3 -7558 1535.67 964.025 -1165.86 1512.81 
15395601 16443.5 -8816 1581.83 740.273 -570.293 934.472 
21010.5 3
15395801 16013.6 -9055.57 1610 831.828 -874.647 1207.04 
15395800 15664.3 -8070.57 1606.86 624.412 -1012.99 1189.97 
15395601 16798.9 -9131 1574.14 702.287 -622.53 938.483 
21011 3
15395801 16460 -9411.67 1649.83 863.498 -688.772 1104.55 
15395800 15972.8 -8550.83 1659.5 596.804 -928.94 1104.13 
15395601 17235 -9423 1590.67 843.603 -564.797 1015.22 
21011.5 3
15395801 16769.8 -9726.83 1652.33 656.427 -667.726 936.351 
15395800 16283.8 -8939.83 1671.5 658.898 -824.153 1055.17 
15395601 17445.8 -9693.17 1593.67 446.681 -572.387 726.051 
21012 3
15395801 17066 -10059 1655.86 572.856 -642.489 860.788 
15395800 16653.1 -9321 1664.43 714.332 -737.266 1026.56 
15395601 17713.7 -9981.57 1557.43 518.145 -557.843 761.356 
21012.5 3
15395801 17455.5 -10291.5 1653.67 749.038 -447.115 872.336 
15395800 17107.5 -9577.83 1676.83 873.764 -493.91 1003.7 
15395601 18119.2 -10391.3 1510.83 779.716 -788.004 1108.56 
21013 3
15395801 17791.7 -10564.7 1674.67 693.127 -563.23 893.115 
15395800 17527.7 -9814.17 1645 866.323 -487.285 993.963 
15395601 18364.8 -10688.3 1488 506.529 -612.371 794.714 
21013.5 3
15395801 18132.8 -10805.7 1662.5 706.349 -498.965 864.809 
15395800 17859.8 -10069.7 1609.5 687.716 -528.986 867.628 
15395601 18766.8 -10981.2 1490.67 832.298 -606.28 1029.71 
21014 3
15395801 18427 -11130.7 1635 600.34 -663.265 894.611 
15395800 18108.5 -10390.5 1588.17 507.483 -654.762 828.403 
15395601 19318.5 -11244 1502 1125.85 -536.395 1247.1 
21014.5 3
15395801 19081.1 -11561.1 1613.29 1262.82 -831.035 1511.74 
15395800 18343.9 -10752.3 1605.43 454.357 -698.428 833.212 
15395601 19754.1 -11530.3 1547 841.009 -552.675 1006.35 
21015 3
15395801 19445.8 -11966.5 1599.33 717.895 -797.947 1073.36 
15395800 19244.3 -11079.7 1650.67 1772.59 -644.451 1886.11 
15395601 20111.7 -11797.7 1575.67 703.787 -526.34 878.835 
21015.5 3
15395801 19747.3 -12247.8 1569.33 648.387 -605.018 886.822 
15395800 19637.3 -11340.3 1664.83 845.161 -560.573 1014.17 
15395601 20432.7 -12040.2 1579.33 690.323 -521.505 865.167 
21016 3
15395801 20147.9 -12564.9 1540.57 783.804 -620.399 999.622 
15395800 19939.7 -11600.3 1622.57 591.744 -508.713 780.352 
15395601 20764.3 -12380.4 1571.43 648.961 -665.875 929.806 
21016.5 3
15395801 20527.5 -12876.5 1549.5 727.285 -597.017 940.943 
15395800 20300.8 -11884 1596.17 691.799 -543.514 879.769 
15395601 21116.2 -12706.8 1591.33 674.101 -625.296 919.461 
21017 3
15395801 20794.1 -13179 1596.43 545.282 -618.609 824.627 
15395800 20619 -12242.7 1608.57 650.648 -733.567 980.542 
15395601 21417.7 -13060.1 1603.57 616.662 -722.514 949.894 
21017.5 3
15395801 21160.5 -13469.8 1602.83 728.344 -578.197 929.945 
15395800 20932.8 -12598.7 1606.33 623.923 -707.659 943.43 
15395601 21740.2 -13293.7 1609.83 641.058 -464.262 791.514 
21018 3
15395801 21511.4 -13548.7 1593.29 716.181 -160.982 734.05 
15395800 21214.3 -12895.9 1601.43 574.393 -606.511 835.334 
15395601 22226.3 -13501.3 1588.14 992.08 -423.712 1078.77 
21018.5 3
15395801 21959 -13629.5 1582.17 898.738 -162.22 913.261 
15395800 21585 -13136 1559 744.406 -482.215 886.945 
15395601 22820.5 -13701.7 1547.83 1193.2 -402.371 1259.22 
21019 3
15395801 22418.7 -13844.6 1553.43 943.972 -441.625 1042.17 
15395800 21941.9 -13278.7 1575.29 732.766 -293.048 789.192 
15395601 23347.3 -13831.1 1504.43 1081.7 -265.865 1113.89 
21019.5 3
15395801 22935.3 -14112.6 1491.71 972.828 -504.708 1095.96 
15395800 22319.7 -13440.3 1569.71 711.595 -304.278 773.92 
15395601 23935.1 -13995 1482.71 1107.08 -308.582 1149.28 
21020 3
15395801 23410.3 -14350.2 1455.5 922.423 -461.35 1031.36 
15395800 22750 -13564.3 1578.17 835.506 -240.869 869.534 
15395601 24561.5 -14203.5 1532.83 1216.23 -404.854 1281.84 
21020.5 3
15395801 23977.3 -14462 1553.67 1211.54 -238.96 1234.88 
15395800 23358.5 -13781.2 1525.83 1300.21 -463.319 1380.3 
15395601 25069.8 -14434 1558.17 1086.18 -492.521 1192.63 
21021 3
15395801 24479.6 -14638.7 1548.14 1022.89 -359.907 1084.36 
15395800 23989.6 -13996.9 1514.29 1285.28 -439.288 1358.28 
15395601 25510 -14512.7 1571 896.47 -160.314 910.691 
21021.5 3
15395801 24961.4 -14761.4 1580.29 921.333 -234.635 950.741 
15395800 24657.4 -14154.1 1555.71 1276.97 -300.738 1311.91 
15395601 25947 -14725.6 1574.43 835.564 -406.993 929.414 
21022 3
15395801 25422.3 -14892.7 1609.17 931.121 -265.127 968.131 
15395800 24908.8 -14376.3 1526.17 507.888 -448.87 677.816 
15395601 26474.8 -14901.2 1495.67 1066.33 -354.738 1123.79 
21022.5 3
15395801 25859.3 -14966 1573.43 895.394 -150.273 907.917 
15395800 25242.7 -14537 1515.43 684.182 -329.235 759.277 
15395601 26943.7 -15171.7 1480.43 960.822 -554.401 1109.3 
21023 3
15395801 26396 -15288.3 1527.5 1056.52 -634.514 1232.42 
15395800 25694.3 -14655.3 1535.83 889.014 -232.94 919.025 
15395601 27488.3 -15446.5 1481.17 1072.08 -540.917 1200.81 
21023.5 3
15395801 26952.3 -15591.3 1542.86 1137.6 -619.535 1295.36 
15395800 26104.6 -14923 1464.86 838.933 -547.376 1001.71 
15395601 28045.9 -15630.1 1539.71 1140.13 -375.548 1200.39 
21024 3
15395801 27488.3 -15975.3 1600.86 1011.32 -724.528 1244.07 
15395800 26667.6 -15172.1 1456.71 1062.26 -470.081 1161.63 
15395601 28575.7 -15808.4 1631.71 999.73 -336.388 1054.81 
21024.5 3
15395801 27980.2 -16255 1541.83 999.758 -568.525 1150.1 
15395800 27171.7 -15489.8 1441 1024.58 -645.712 1211.08 
15395601 29032.5 -15953.7 1639.5 928.426 -295.199 974.227 
21025 3
15395801 28520.9 -16483.1 1625.43 1072.8 -452.664 1164.39 
15395800 27727.4 -15740.7 1498.86 1102.7 -497.78 1209.85 
15395601 29520.9 -16072.7 1680.57 968.963 -236.206 997.337 
21025.5 3
15395801 29013.7 -16637.8 1643.33 968.192 -303.911 1014.77 
15395800 28248 -15976.5 1561 1022.73 -463.233 1122.75 
15395601 30116 -16265.7 1644.17 1169.24 -379.081 1229.16 
21026 3
15395801 29461.5 -16823.7 1625.5 961.016 -398.784 1040.47 
15395800 28727.3 -16157.2 1644.33 1028.61 -387.697 1099.25 
15395601 30628.5 -16360.7 1570.5 1099.79 -203.863 1118.52 
21026.5 3
15395801 30027.4 -16935.6 1627.14 1094.64 -216.45 1115.83 
15395800 29292.4 -16270.9 1678.43 1093.03 -219.904 1114.93 
15395601 31159 -16478.9 1524.14 1026.11 -228.608 1051.27 
21027 3
15395801 30669.5 -17017.3 1594.83 1251.6 -159.38 1261.71 
15395800 29789.2 -16469.5 1623.5 968.3 -387.218 1042.85 
15395601 31743.5 -16622.8 1472.67 1139.38 -280.655 1173.43 
21027.5 3
15395801 31200.5 -17074 1523.83 1146.87 -122.39 1153.38 
15395800 30218 -16648.7 1584.17 926.206 -386.969 1003.79 
15395601 32295.3 -16654.8 1427.67 1191.86 -69.1145 1193.87 
21028 3
15395801 31812 -17176.3 1464.29 1218.13 -203.756 1235.05 
15395800 30673.3 -16755.4 1542.14 906.944 -212.673 931.545 
15395601 32891.7 -16835.1 1415.71 1188.01 -359.182 1241.12 
21028.5 3
15395801 32516 -17335.3 1444.83 1377.69 -311.248 1412.41 
15395800 31261.2 -16931.8 1457 1150.45 -345.215 1201.13 
15395601 33477 -16845.2 1431.83 1145.37 -19.6161 1145.54 
21029 3
15395801 33300.9 -17462.7 1481.43 1551.1 -251.741 1571.4 
15395800 31941.4 -16991.3 1382.14 1344.39 -117.495 1349.52 
15395601 33936.9 -16952.9 1432.86 908.809 -212.827 933.396 
21029.5 3
15395801 33913 -17572.7 1492.33 1195.59 -214.751 1214.73 
15395800 32642.8 -17062.2 1400 1369.93 -138.439 1376.91 
15395601 34414 -17071.7 1467.33 931.92 -232.05 960.376 
21030 3
15395801 34376.2 -17589.3 1509 973.039 -35.014 973.669 
15395800 33434 -17247.8 1518.17 1662.11 -390.056 1707.27 
15395601 34866.5 -17144.8 1498.17 950.63 -153.711 962.977 
21030.5 3
15395801 34868.8 -17709.7 1542.17 1028.53 -251.218 1058.77 
15395800 33934.8 -17372 1510.83 1045.58 -259.221 1077.23 
15395601 35296.7 -17276.7 1485.67 898.051 -275.226 939.279 
21031 3
15395801 35339.1 -17843.4 1562.43 907.933 -258.228 943.941 
15395800 34474.6 -17418.3 1533.57 1041.97 -89.3547 1045.79 
15395601 35768.3 -17421.1 1485.14 910.461 -278.912 952.225 
21031.5 3
15395801 35873.3 -17954.8 1561.67 1049.49 -218.87 1072.07 
15395800 34975.2 -17420.7 1526.17 983.488 -4.67771 983.499 
15395601 36192.5 -17468.3 1486.17 833.427 -92.7121 838.568 
21032 3
15395801 36342 -18054.2 1539.5 986.667 -209.123 1008.58 
15395800 35449 -17563.8 1548.67 997.544 -301.404 1042.08 
15395601 36643 -17529.5 1529.83 948.421 -128.772 957.123 
21032.5 3
15395801 36857.8 -18210.8 1529.17 1029.61 -312.708 1076.05 
15395800 36000.3 -17605.3 1560.83 1100.47 -82.8343 1103.58 
15395601 37033 -17665 1502 778.443 -270.459 824.088 
21033 3
15395801 37330.3 -18425.7 1513.71 893.105 -406.202 981.14 
15395800 36547.1 -17644.9 1536.86 1033.67 -74.7142 1036.36 
15395601 37615.1 -17843 1488.57 1100.46 -336.484 1150.75 
21033.5 3
15395801 37884 -18636 1508.5 1052.69 -399.783 1126.05 
15395800 37143.2 -17706.5 1490.5 1133.13 -117.192 1139.17 
15395601 38221.7 -18061.5 1480.33 1153.09 -415.399 1225.63 
21034 3
15395801 38372.5 -18832 1498.33 1013.49 -406.639 1092.02 
15395800 37683.7 -17778.7 1469.83 1121.37 -149.723 1131.32 
15395601 38724 -18176.7 1469.67 1042.19 -238.935 1069.22 
21034.5 3
15395801 38886.8 -19109.8 1486.5 1039.06 -561.279 1180.96 
15395800 38113.5 -18059.7 1535.5 868.35 -567.677 1037.44 
15395601 39221.7 -18260.5 1463.67 1005.39 -169.36 1019.55 
21035 3
15395801 39398.3 -19335.3 1484.33 1033.33 -455.556 1129.3 
15395800 38462.7 -18427.2 1546.33 705.387 -742.424 1024.09 
15395601 39728.3 -18339.5 1472.17 1023.57 -159.596 1035.94 
21035.5 3
15395801 39887.8 -19470.7 1497.5 980.962 -271.209 1017.76 
15395800 39051.2 -18788.5 1530.33 1179.36 -724.115 1383.92 
15395601 40233.8 -18412.7 1450 1013.03 -146.627 1023.58 
21036 3
15395801 40374 -19636.3 1505.33 1012.85 -345.139 1070.04 
15395800 39534 -19035.7 1520.17 1005.9 -514.931 1130.04 
15395601 40703.7 -18383.7 1462 978.819 60.4167 980.682 
21036.5 3
15395801 40980 -20052 1495.33 1224.24 -839.731 1484.56 
15395800 40033.7 -19273.3 1542 1009.43 -480.135 1117.8 
15395601 41184.8 -18328.7 1483 972.054 111.111 978.384 
21037 3
15395801 41390.6 -20206.3 1520 770.303 -289.467 822.896 
15395800 40503.1 -19586.1 1535.43 880.818 -586.885 1058.43 
15395601 41750 -18358 1440.43 1060.35 -55.0344 1061.78 
21037.5 3
15395801 41924.2 -20450.3 1569 1004.89 -459.6 1105 
15395800 41003.8 -19878.5 1511.5 942.92 -550.578 1091.89 
15395601 42184.5 -18324.5 1428.83 818.267 63.0885 820.696 
21038 3
15395801 42234.3 -20492.8 1563.67 648.884 -88.9121 654.947 
15395800 41410.5 -20123.5 1504.17 850.767 -512.552 993.234 
15395601 42581.5 -18344.7 1445 830.544 -42.1897 831.615 
21038.5 3
15395801 42802.3 -20669 1602.33 1198.31 -371.66 1254.62 
15395800 41835.3 -20405.2 1562.67 896.273 -594.233 1075.37 
15395601 42933.7 -18371.2 1444.83 742.968 -55.9072 745.068 
21039 3
15395801 43438.8 -20791.2 1663.83 1298.98 -249.32 1322.69 
15395800 42341 -20517 1623 1031.97 -228.231 1056.91 
15395601 43367.7 -18567.8 1437 885.714 -401.361 972.409 
21039.5 3
15395801 43948.4 -20734 1610 968.812 108.682 974.889 
15395800 42585.9 -20574.7 1636.86 465.508 -109.723 478.264 
15395601 43735.1 -18830.4 1435.43 698.624 -499.23 858.666 
21040 3
15395801 44506.3 -20698.8 1618.83 1064.7 67.112 1066.82 
15395800 43284.7 -20639.7 1614.83 1333.61 -123.955 1339.35 
15395601 44229.2 -19376 1420 942.794 -1041.17 1404.6 
21040.5 3
15395801 44928 -20769.2 1589.5 860.544 -143.537 872.433 
15395800 43963.8 -20896.2 1605.5 1386.05 -523.469 1481.61 
15395601 44928.7 -20014.3 1496.33 1427.55 -1302.72 1932.61 
21041 3
15395801 45334 -20993.2 1572.83 845.833 -466.667 966.029 
15395800 44394.2 -21042.8 1583.67 896.528 -305.556 947.167 
15395601 45546.7 -20478.2 1542.83 1287.5 -966.319 1609.79 
21041.5 3
15395801 45721.1 -21402.7 1609.57 766.62 -810.985 1115.98 
15395800 44853.9 -21237.1 1584.29 910.278 -384.771 988.259 
15395601 45942.4 -20793.1 1569.86 783.687 -623.715 1001.59 
21042 3
15395801 46077 -21753.7 1597.67 685.659 -676.209 963.009 
15395800 45329.2 -21543.7 1620.33 915.818 -590.605 1089.74 
15395601 46019.3 -21023.5 1590 148.179 -443.848 467.93 
21042.5 3
15395801 46324.7 -22029.7 1638.33 504.413 -562.118 755.254 
15395800 45624.2 -21621 1632.5 600.815 -157.502 621.116 
15395601 46263.8 -21294.7 1610.83 497.963 -552.274 743.622 
21043 3
15395801 46636.3 -22368.7 1648.67 637.355 -693.252 941.711 
15395800 45980.5 -21819 1688.67 728.698 -404.908 833.637 
15395601 46680 -21587.8 1609.67 851.057 -599.523 1041.02 
21043.5 3
15395801 46963.2 -22644.7 1657.5 676.674 -571.429 885.674 
15395800 46242.7 -21985.7 1705.67 542.788 -345.066 643.187 
15395601 46873.7 -21884.3 1623.67 400.966 -613.872 733.22 
21044 3
15395801 47146.1 -23047.7 1659.29 358.075 -788.743 866.218 
15395800 46490.6 -22026.4 1717.43 485.137 -79.7689 491.651 
15395601 47107 -22066.3 1604.71 456.621 -356.071 579.042 
21044.5 3
15395801 47192.2 -23658 1662.17 90.0662 -1194.3 1197.69 
15395800 46704 -22184 1719.5 417.668 -308.359 519.165 
15395601 47314.7 -22114.5 1574 406.393 -94.3528 417.202 
21045 3
15395801 46756.5 -24173.5 1705 -917.193 -1085.26 1420.93 
15395800 46832.8 -22372.2 1738.5 271.228 -396.14 480.096 
15395601 47428.8 -22325.7 1563.33 240.351 -444.561 505.375 
21045.5 3
15395801 46189.7 -23651.6 1817.71 -1079.59 994.15 1467.6 
15395800 47019 -22308.9 1699.14 354.603 120.59 374.547 
15395601 47679.1 -22570.9 1562 476.78 -467.029 667.41 
21046 2
15395801 45994.8 -23364.3 1807.33 -372.621 549.212 663.687 
15395800 47174.2 -22576.8 1656.17 296.686 -512.383 592.08 
21046.5 2
15395801 45679.2 -23250.2 1737 -683.261 247.114 726.575 
15395800 47317.3 -22848.3 1657.67 309.885 -587.662 664.361 
21047 2
15395801 45251.6 -23172.9 1717.43 -850.09 153.697 863.872 
15395800 47419.3 -23340.9 1670.71 202.689 -979.173 999.931 
21047.5 2
15395801 44801.5 -22999.3 1679.83 -901.947 347.743 966.661 
15395800 47528 -23708.3 1673 217.864 -736.425 767.976 
21048 1
15395801 44331.7 -22757.9 1668 -949.062 487.831 1067.1 
21048.5 1
15395801 43899.7 -22604.3 1669.14 -818.182 290.855 868.342 
21049 1
15395801 43383.8 -22363.8 1632.17 -1070.29 498.864 1180.84 
21049.5 1
15395801 42835.9 -22078.7 1618.43 -1139.24 592.763 1284.23 
21050 1
15395801 42379 -21764.9 1661 -915.545 628.972 1110.78 
21050.5 1
15395801 41998.9 -21430.6 1745.25 -743.885 654.075 990.544 
21051 1
15395801 41666.5 -21091.8 1734.5 -668.763 681.841 955.066 
21051.5 1
15395801 41232.5 -20791.6 1702.88 -869.739 601.453 1057.45 
21052 1
15395801 40807.5 -20389.1 1669.25 -806.452 763.757 1110.72 
21052.5 1
15395801 40616.8 -20168.7 1658.33 -396.396 458.333 605.97 
21053 1
15395801 40124 -19621.3 1619.86 -1041.93 1157.25 1557.19 
21053.5 1
15395801 39620.2 -19262.9 1590.38 -959.524 682.687 1177.6 
21054 1
15395801 39218.7 -19052 1592.83 -796.792 418.403 899.966 
21054.5 1
15395801 38752 -18877.1 1570.86 -990.8 371.247 1058.07 
21055 1
15395801 38093 -18776.7 1571.71 -1289.63 196.533 1304.52 
21055.5 1
15395801 37600.6 -18597 1601 -975.106 355.87 1038.02 
21056 1
15395801 37036.9 -18432.1 1613.29 -1134.23 331.705 1181.74 
21056.5 1
15395801 36374.5 -18324.9 1633.12 -1301.29 210.742 1318.25 
21057 1
15395801 35837.8 -18248.5 1658.62 -1016.57 144.65 1026.81 
21057.5 1
15395801 35299.1 -18309.3 1685.14 -1068.66 -120.607 1075.45 
21058 1
15395801 34899 -18291.7 1690.29 -814.955 35.787 815.74 
21058.5 1
15395801 34547.9 -18039 1653.71 -733.075 527.587 903.187 
21059 1
15395801 34127.6 -17902 1646 -857.726 279.592 902.145 
21059.5 1
15395801 33342.6 -18046.7 1624 -1576.31 -290.591 1602.87 
21060 1
15395801 32661.5 -18242.4 1589.88 -1340.69 -385.159 1394.92 
21060.5 1
15395801 31853.6 -18054.4 1521.29 -1533.07 356.635 1574.01 
21061 1
15395801 31184.7 -17962.1 1450.14 -1316.65 181.665 1329.12 
21061.5 1
15395801 30585.9 -17807 1449 -1190.57 308.435 1229.87 
21062 1
15395801 30044.5 -17557 1533.5 -1137.3 525.21 1252.72 
21062.5 1
15395801 29497.9 -17343.9 1607.88 -1086.73 423.708 1166.41 
21063 1
15395801 29014.6 -17148.1 1654.71 -933.018 377.861 1006.63 
21063.5 1
15395801 28524.3 -17000.2 1662.5 -1058.83 319.603 1106.01 
21064 1
15395801 28033.3 -16859.3 1690 -1014.56 291.076 1055.49 
21064.5 1
15395801 27431.9 -16642.7 1739.86 -1163.3 418.9 1236.43 
21065 1
15395801 26887.4 -16724.1 1678.14 -1097.64 -164.171 1109.85 
21065.5 1
15395801 26407.3 -16658.9 1654.57 -947.027 128.769 955.742 
21066 1
15395801 25860 -16497.9 1638.14 -1052.47 309.615 1097.07 
21066.5 1
15395801 25366.8 -16342.3 1631 -1010.59 318.696 1059.65 
21067 1
15395801 24833.3 -16303.9 1627 -1109.25 79.9921 1112.13 
21067.5 1
15395801 24266.1 -16195.7 1665.86 -1084.4 206.774 1103.94 
21068 1
15395801 23975.3 -16192.2 1668.17 -598.374 7.29963 598.418 
21068.5 1
15395801 23583.1 -16130.1 1651.57 -820.482 129.757 830.679 
21069 1
15395801 23123.7 -15956 1621.71 -876.772 332.334 937.643 
21069.5 1
15395801 22643.7 -15727.4 1594.29 -916.031 436.205 1014.59 
21070 1
15395801 22186 -15506 1579.67 -936.021 452.819 1039.8 
21070.5 1
15395801 21689.1 -15390.9 1532 -993.714 230.286 1020.05 
21071 1
15395801 21152.1 -15042.6 1555.29 -1017.05 659.632 1212.23 
21071.5 1
15395801 20700.5 -14701.8 1613 -940.923 709.871 1178.67 
21072 1
15395801 20317.6 -14472.1 1637.71 -776.731 465.904 905.747 
21072.5 1
15395801 19867.9 -14323.3 1631.71 -871.539 288.483 918.043 
21073 1
15395801 19461.2 -14122.5 1626.5 -836.812 413.139 933.241 
21073.5 1
15395801 19035 -13867.6 1630 -882.333 527.802 1028.15 
21074 1
15395801 18544.9 -13555.4 1624.29 -935.387 595.692 1108.96 
21074.5 1
15395801 18106.1 -13307.6 1598.43 -879.187 496.708 1009.8 
21075 1
15395801 17617.3 -13018.1 1571.14 -952.938 564.188 1107.43 
21075.5 1
15395801 17112.7 -12724.7 1537.5 -1025.65 596.496 1186.49 
21076 1
15395801 16614 -12394.9 1519.14 -1032.44 682.835 1237.82 
21076.5 1
15395801 16122.7 -11892.3 1632.86 -961.42 983.506 1375.36 
21077 1
15395801 15854 -11528.3 1659.86 -528.965 716.535 890.633 
21077.5 1
15395801 15633.7 -11195.7 1667.5 -459.986 694.403 832.936 
21078 1
15395801 15398 -10856.6 1686.25 -470.393 676.73 824.156 
21078.5 1
15395801 15089 -10299.3 1721.33 -509.901 919.623 1051.53 
21079 1
15395801 14889.4 -9973.57 1710.71 -515.688 841.762 987.167 
21079.5 1
15395801 14573.3 -9578 1690 -619.888 775.63 992.907 
21080 1
15395801 14090.1 -9041.71 1636.57 -916.78 1017.62 1369.68 
21080.5 1
15395801 13644.9 -8664.14 1615.43 -892.356 756.656 1169.97 
21081 1
15395801 13272.6 -8367 1622.57 -753.615 601.504 964.231 
21081.5 1
15395801 12923.4 -7992.14 1651.43 -728.899 782.583 1069.45 
21082 1
15395801 12663.1 -7615 1674 -512.409 742.407 902.07 
21082.5 1
15395801 12314.6 -7227.43 1715 -678.12 754.03 1014.1 
21083 1
15395801 12101.6 -6776.14 1716 -440.083 932.409 1031.05 
21083.5 1
15395801 11765.6 -6376 1690 -697.095 830.172 1084.03 
21084 1
15395801 11395.8 -5793.62 1638.38 -711.195 1119.95 1326.68 
21084.5 1
15395801 11060.4 -5233.29 1581.86 -656.206 1096.55 1277.9 
21085 1
15395801 10714.7 -4808.71 1576.43 -748.299 918.986 1185.11 
21085.5 1
15395801 10423.8 -4420 1583.88 -569.402 760.693 950.196 
21086 1
15395801 10123.4 -4029.29 1634.57 -575.328 748.495 944.059 
21086.5 1
15395801 9775 -3627.14 1690.14 -712.533 822.378 1088.12 
21087 1
15395801 9499.25 -3203.88 1693 -546.04 838.154 1000.33 
21087.5 1
15395801 9165.57 -2807.29 1679 -647.92 770.076 1006.39 
21088 1
15395801 8792.14 -2359.43 1685 -749.857 899.312 1170.92 
21088.5 1
15395801 8450.29 -1987 1680.86 -712.202 775.893 1053.21 
21089 1
15395801 8115 -1559.86 1673.43 -713.374 908.815 1155.36 
21089.5 1
15395801 7704.88 -1143.88 1654 -775.284 786.356 1104.27 
21090 1
15395801 7215.14 -609.286 1616 -938.184 1024.12 1388.89 
21090.5 1
15395801 6854.86 -161.286 1607.29 -760.096 945.148 1212.87 
21091 1
15395801 6494.75 334.75 1596.75 -699.237 963.176 1190.23 
21091.5 1
15395801 6072.71 723.857 1611.29 -805.412 742.571 1095.49 
21092 1
15395801 5703.43 1129.14 1604.14 -761.414 835.641 1130.51 
21092.5 1
15395801 5250.43 1554.43 1594.86 -943.75 886.012 1294.48 
21093 1
15395801 4761.86 2055 1591.14 -1017.86 1042.86 1457.25 
21093.5 1
15395801 4299 2487.12 1589.25 -918.367 857.391 1256.39 
21094 1
15395801 3983.57 2938.29 1610.14 -620.922 888.112 1083.65 
21094.5 1
15395801 3822.12 3266.5 1636.88 -323.54 657.744 733.011 
21095 1
15395801 3729.14 3946.86 1681 -184.488 1349.91 1362.46 
21095.5 1
15395801 3735.86 4472.86 1675.29 13.6747 1071.28 1071.37 
21096 1
15395801 3673.57 5024.71 1720.43 -125.323 1110.38 1117.43 
21096.5 1
15395801 3469.14 5485.14 1721.43 -410.499 924.555 1011.59 
21097 1
15395801 2754 6159 1721 -1410.54 1329.11 1938.08 
21097.5 1
15395801 2259.71 6622.43 1721.86 -992.542 930.579 1360.56 
21098 1
15395801 2079.43 6954.14 1781 -366.434 674.216 767.36 
21098.5 1
15395801 1873.25 7554.38 1915.88 -394.223 1147.67 1213.49 
21099 1
15395801 1660.86 8153 1889 -403.789 1138.07 1207.58 
21099.5 1
15395801 1444.71 8665.14 1860.43 -437.536 1036.73 1125.27 
21100 1
15395801 1281.57 9225.57 1853.43 -326.286 1120.86 1167.38 
21100.5 1
15395801 1265.86 9657.29 1843.57 -31.1174 854.88 855.446 
21101 1
15395801 1267.33 10143 1822.5 3.09474 1018.27 1018.27 
21101.5 1
15395801 729.714 10586.1 1811.57 -1122.38 925.142 1454.52 
21102 1
15395801 333.857 10447 1811.86 -765.681 -269.135 811.604 
21102.5 1
15395801 537.429 9512 1805.43 396.825 -1822.61 1865.31 
21103 1
15395801 213.143 8750.29 1784.14 -630.906 -1481.93 1610.64 
21103.5 1
15395801 134.5 8408.17 1752.33 -166.616 -724.828 743.732 
21104 1
15395801 326 8199.86 1740 394.033 -428.62 582.218 
21104.5 1
15395801 566.857 8070.71 1734.43 454.447 -243.666 515.651 
21105 1
15395801 798.5 7894 1731.83 467.022 -356.279 587.404 
21105.5 1
15395801 1022.57 7778 1733 457.289 -236.735 514.933 
21106 1
15395801 1091.83 7642.5 1728.33 139.641 -273.185 306.806 
21106.5 1
15395801 1116.57 7339.57 1716.14 50.9014 -623.31 625.385 
21107 1
15395801 1112.43 6941.14 1760.29 -7.99779 -769.167 769.209 
21107.5 1
15395801 1302.57 6635.86 1753.57 374.297 -600.956 707.988 
21108 1
15395801 1521.33 6371.83 1788.67 442.838 -534.461 694.085 
21108.5 1
15395801 1748.29 6079.71 1780.86 467.943 -602.307 762.722 
21109 1
15395801 2053.57 5641.43 1780.43 579.29 -831.662 1013.53 
21109.5 1
15395801 2242.29 5318.29 1766.86 371.485 -636.108 736.637 
21110 1
15395801 2842.43 5028.43 1693 1237.41 -597.644 1374.17 
21110.5 1
15395801 3005.38 4667 1690 336.666 -746.753 819.136 
21111 1
15395801 3340 4257 1666.86 678.753 -831.643 1073.47 
21111.5 1
15395801 3700.14 3785.86 1654.71 741.035 -969.43 1220.22 
21112 1
15395801 3961 3403 1629.86 512.489 -752.175 910.172 
21112.5 1
15395801 4296.29 3059.43 1594.71 639.858 -655.671 916.146 
21113 1
15395801 4647 2791.5 1572 708.514 -541.27 891.608 
21113.5 1
15395801 5062.86 2486 1577 826.754 -607.356 1025.87 
21114 1
15395801 5276.33 2203 1582.17 426.1 -564.87 707.559 
21114.5 1
15395801 5499.29 2016.14 1586.71 442.366 -370.748 577.184 
21115 1
15395801 5718.14 1857.57 1571.29 419.267 -303.777 517.75 
21115.5 1
15395801 5949.29 1640.43 1577.71 462.286 -434.286 634.281 
21116 1
15395801 6144.43 1415 1603.14 389.507 -449.957 595.128 
21116.5 1
15395801 6239.43 1160.43 1595.57 193.483 -518.475 553.401 
21117 1
15395801 6311.57 898.429 1589.71 143.425 -520.875 540.26 
21117.5 1
15395801 6365.14 700.143 1588.43 109.329 -404.665 419.174 
21118 1
15395801 6366.83 460.333 1594.33 3.47835 -493.435 493.447 
21118.5 1
15395801 6442.86 233.429 1596.43 155.786 -464.969 490.373 
21119 1
15395801 6634.57 -34.8571 1612.57 375.91 -526.05 646.558 
21119.5 1
15395801 6857.43 -284.429 1613.29 435.268 -487.444 653.498 
21120 1
15395801 7071.43 -442.429 1615.57 421.26 -311.024 523.637 
21120.5 1
15395801 7264.83 -523.833 1619 404.612 -170.303 438.992 
21121 1
15395801 7456.14 -663.429 1628.71 392.028 -286.056 485.297 
21121.5 1
15395801 7652.86 -759.714 1605 384.959 -188.426 428.6 
21122 1
15395801 7761.29 -937.429 1600.71 207.32 -339.798 398.051 
21122.5 1
15395801 7825.17 -1064.5 1581.83 126.748 -252.126 282.192 
21123 1
15395801 8007.71 -1201.29 1582 384.311 -287.97 480.231 
21123.5 1
15395801 8048.86 -1407 1581.14 78.3673 -391.837 399.597 
21124 1
15395801 8217.17 -1597.67 1571.17 358.105 -405.674 541.12 
21124.5 1
15395801 8502.43 -1651.57 1565.71 603.091 -113.964 613.764 
21125 1
15395801 8649.86 -1848.14 1570.29 285.714 -380.952 476.19 
21125.5 1
15395801 8671.29 -2195.29 1554 40.4313 -654.987 656.233 
21126 1
15395801 8681.14 -2479.57 1545.14 19.5191 -562.942 563.28 
21126.5 1
15395801 8937.29 -2763 1530.86 499.304 -552.492 744.683 
21127 1
15395801 9008.14 -3101.86 1518.43 143.436 -685.946 700.782 
21127.5 1
15395801 9011.57 -3350.43 1502.86 6.91244 -501.152 501.2 
21128 1
15395801 9101.86 -3518.57 1492.14 183.508 -341.754 387.905 
21128.5 1
15395801 9215.71 -3643 1481.86 221.082 -241.609 327.494 
21129 1
15395801 9317.83 -3750.67 1474.67 214.987 -226.667 312.406 
21129.5 1
15395801 9540.86 -3921.86 1466.43 469.524 -360.401 591.897 
21130 1
15395801 9642.71 -4144.29 1469.14 192.911 -421.266 463.336 
21130.5 1
15395801 9551.83 -4163.33 1462.33 -188.942 -39.6 193.047 
21131 1
15395801 9655.14 -4223 1457.29 210.406 -121.521 242.978 
21131.5 1
15395801 9806.14 -4319.43 1448.29 282.243 -180.24 334.885 
21132 1
15395801 9933 -4342.33 1445.83 257.317 -46.46 261.477 
21132.5 1
15395801 10025 -4585 1437.14 189.3 -499.314 533.994 
21133 1
15395801 10262.4 -4803.57 1424.71 459.243 -422.769 624.209 
21133.5 1
15395801 10682.3 -4990.29 1402 823.249 -366.106 900.985 
21134 1
15395801 11040.7 -5205.29 1372.71 706.96 -424.063 824.392 
21134.5 1
15395801 11226.9 -5548.86 1350.43 363.56 -671.038 763.196 
21135 1
15395801 11395 -6003 1337.5 357.751 -966.261 1030.36 
21135.5 1
15395801 11560.6 -6468 1376.14 345.661 -970.772 1030.48 
21136 1
15395801 11776.6 -6948.14 1426.43 416.185 -925.131 1014.43 
21136.5 1
15395801 11959.8 -7291.17 1437 368.736 -690.189 782.513 
21137 1
15395801 12124.6 -7661.57 1437.71 336.2 -755.928 827.32 
21137.5 1
15395801 12336 -8019.86 1489.43 398.922 -676.011 784.939 
21138 1
15395801 12517 -8322.83 1485.33 360.558 -603.538 703.036 
21138.5 1
15395801 12586.5 -8807 1482.67 147.872 -1030.14 1040.7 
21139 1
15395801 12585.1 -9300.71 1482.43 -2.68741 -977.652 977.656 
21139.5 1
15395801 12465.3 -9054.17 1483 -234.003 481.538 535.384 
21140 1
15395801 12590.2 -9191.83 1482.83 254.243 -280.38 378.487 
21140.5 1
15395801 12717.3 -8979.29 1483 248.765 415.944 484.659 
21141 1
15395801 12425 -8758.8 1496.4 -597.721 450.891 748.715 
21141.5 1
15395801 12036.3 -8637.71 1508 -782.121 243.633 819.189 
21142 1
15395801 11912.5 -8138 1509.33 -246.095 993.468 1023.49 
