# Supplementary material for: Intrinsic group behaviour II: On the dependence of triad spatial dynamics on social and personal features; and on the effect of social interaction on small group dynamics
Source: PLoS One. 2019 Dec 3;14(12):e0225704. doi: 10.1371/journal.pone.0225704 (PMC6890182; doi:10.1371/journal.pone.0225704)
Supplement: S4 Data Set — (ZIP) [file pone.0225704.s004.zip › set_3_nint/group_traj_triad_noint/traj_3_0505_26.dat]

3 15363005 15351901 15363302 0 0 1 0 1 1 0 30 10 40 1631.39 1759.03 1565.54 
20718.5 1
15351901 45320 -21013 1665 0 0 0 
20719 1
15351901 45229 -21037.3 1729.43 -315.972 -84.3254 327.031 
20719.5 1
15351901 45044.4 -20916.9 1797.57 -375.909 245.272 448.85 
20720 1
15351901 44936.3 -20941 1805 -224.363 -50.0889 229.886 
20720.5 1
15351901 44935.1 -21017.6 1854.86 -2.30415 -154.378 154.395 
20721 1
15351901 45083.9 -21345.1 1850.75 295.69 -651.2 715.188 
20721.5 1
15351901 45317.8 -21666.8 1864.62 442.108 -607.987 751.736 
20722 1
15351901 45648.7 -21881.6 1869 674.062 -437.518 803.605 
20722.5 1
15351901 46076.6 -21951.2 1866.75 864.466 -140.765 875.852 
20723 1
15351901 46389.1 -21943 1846.57 633.91 16.7343 634.131 
20723.5 1
15351901 46674.9 -22138.6 1832.62 579.578 -396.805 702.4 
20724 1
15351901 46816.4 -22283 1843.14 279.198 -284.763 398.801 
20724.5 1
15351901 46813.6 -22503 1835.25 -5.59595 -439.122 439.157 
20725 1
15351901 46760.7 -22696.7 1829.71 -106.033 -388.205 402.425 
20725.5 1
15351901 46728.5 -22848.9 1829.62 -64.8175 -306.158 312.944 
20726 1
15351901 46540.9 -22928.4 1842 -379.844 -161.04 412.571 
20726.5 1
15351901 46294.9 -23042.8 1841.88 -491.964 -228.643 542.5 
20727 1
15351901 46038.9 -23281.4 1801.29 -504.966 -470.766 690.371 
20727.5 1
15351901 45861.4 -23565.9 1789 -362.949 -581.69 685.635 
20728 1
15351901 45637.6 -23691.1 1768.38 -423.769 -237.216 485.645 
20728.5 1
15351901 45130 -23528 1757.43 -1007.19 323.661 1057.92 
20729 1
15351901 44773.6 -22976.9 1726 -763.23 1180.18 1405.47 
20729.5 1
15351901 44167.2 -22501.6 1623.88 -1212.64 950.464 1540.74 
20730 1
15351901 43591.4 -22176.4 1639.75 -1099 620.706 1262.17 
20730.5 1
15351901 43158.1 -22001 1553.14 -882.347 357.179 951.899 
20731 1
15351901 42684.2 -21791.8 1569.88 -957.359 422.727 1046.53 
20731.5 1
15351901 42303.9 -21614 1588 -759.267 354.79 838.071 
20732 1
15351901 41806 -21122.1 1601.25 -1005.77 993.687 1413.86 
20732.5 1
15351901 41556.6 -20672.3 1589.86 -490.036 883.771 1010.54 
20733 1
15351901 41013 -20220.8 1586.5 -1113.88 925.278 1448.05 
20733.5 1
15351901 40602.4 -19989.6 1555 -774.764 436.085 889.061 
20734 1
15351901 40042.3 -19862.6 1515.71 -1131.49 256.674 1160.24 
20734.5 1
15351901 39509.1 -19667.6 1499.12 -1057.86 386.798 1126.36 
20735 1
15351901 38997.4 -19538.1 1619 -1029.57 260.527 1062.02 
20735.5 1
15351901 38511.7 -19402.4 1591.29 -1031.24 288.141 1070.74 
20736 1
15351901 37984.4 -19306.4 1556.38 -1058.91 192.879 1076.34 
20736.5 1
15351901 37491.3 -19010.6 1548.57 -988.155 592.793 1152.33 
20737 1
15351901 36965.4 -18803.5 1554.88 -1047.63 412.493 1125.91 
20737.5 1
15351901 36281.8 -18710.5 1550.25 -1304.63 177.481 1316.64 
20738 1
15351901 35766.7 -18681 1539 -1040.48 59.596 1042.18 
20738.5 1
15351901 35127.2 -18523 1556.38 -1307.7 323.108 1347.02 
20739 1
15351901 34524.7 -18389.1 1581.71 -1217.24 270.418 1246.92 
20739.5 1
15351901 34090.4 -18257.9 1570.88 -853.319 257.894 891.438 
20740 1
15351901 33692.9 -18130.3 1519.86 -780.978 250.667 820.22 
20740.5 1
15351901 33103.8 -18021.6 1466.62 -1180.58 217.757 1200.49 
20741 1
15351901 32518.7 -17981.4 1462.14 -1156.2 79.4396 1158.92 
20741.5 1
15351901 31847.4 -17761.6 1437.86 -1401.43 458.992 1474.68 
20742 1
15351901 31163.9 -17451 1389.25 -1312 596.106 1441.07 
20742.5 1
15351901 30670.9 -17114 1430.57 -966.702 660.784 1170.96 
20743 1
15351901 30259.3 -16848.7 1462.14 -890.847 574.212 1059.87 
20743.5 1
15351901 29846.8 -16590.5 1587.62 -818.523 512.33 965.641 
20744 1
15351901 29299.9 -16466.9 1617.86 -1093.79 247.286 1121.39 
20744.5 1
15351901 28774.2 -16305.9 1602.12 -1020.6 312.587 1067.39 
20745 1
15351901 28321 -16155.6 1640.57 -886.986 294.136 934.484 
20745.5 1
15351901 27898.3 -16033.6 1658.29 -866.218 250 901.573 
20746 1
15351901 27394.7 -15826.3 1657.14 -1040.44 428.276 1125.14 
20746.5 1
15351901 26900.6 -15622 1658 -955.685 395.137 1034.15 
20747 1
15351901 26361 -15332.1 1503.86 -1020.09 547.934 1157.93 
20747.5 1
15351901 25936.7 -15140.1 1434 -882.091 399.168 968.204 
20748 1
15351901 25499.7 -14966.4 1494.29 -893.661 355.244 961.679 
20748.5 1
15351901 25068.3 -14785.1 1476.29 -885.89 372.25 960.922 
20749 1
15351901 24718.5 -14702.4 1483.88 -691.276 163.573 710.365 
20749.5 1
15351901 24299.2 -14540.8 1458.5 -794.034 306.108 850.995 
20750 1
15351901 23864 -14420.2 1446.25 -882.86 244.422 916.07 
20750.5 1
15351901 23464.2 -14181.6 1424.2 -817.587 488.037 952.17 
20751 1
15351901 23014.9 -13937.6 1376.22 -891.49 484.215 1014.5 
20751.5 1
15351901 22679 -13623.3 1412 -681.316 637.368 932.968 
20752 1
15351901 22381.6 -13507.1 1437 -603.303 235.68 647.704 
20752.5 1
15351901 22063.9 -13346.1 1439.14 -656.434 332.645 735.907 
20753 1
15351901 21744.4 -13142.7 1422.71 -633.787 403.628 751.4 
20753.5 1
15351901 21379.1 -12966.6 1486.12 -712.093 343.254 790.506 
20754 1
15351901 20959.9 -12825 1548 -807.838 272.881 852.682 
20754.5 1
15351901 20523.4 -12733.7 1596.14 -865.93 181.122 884.669 
20755 1
15351901 20262.1 -12508.4 1596.43 -538.733 464.507 711.337 
20755.5 1
15351901 19984.1 -12284.4 1573.38 -551.623 444.551 708.458 
20756 1
15351901 19698.4 -12009.4 1555.86 -552.604 531.811 766.939 
20756.5 1
15351901 19457.1 -11754.1 1543.71 -489.423 517.821 712.512 
20757 1
15351901 19241 -11513 1567.57 -460.859 514.164 690.475 
20757.5 1
15351901 18901.6 -11141.9 1529.5 -657.703 719.234 974.614 
20758 1
15351901 18551.9 -10804.3 1491 -675.228 651.717 938.439 
20758.5 1
15351901 18121.4 -10556.9 1457.57 -898.598 516.552 1036.49 
20759 1
15351901 17634 -10408 1495.25 -963.298 294.184 1007.22 
20759.5 1
15351901 17197.6 -10195.4 1483.29 -898.001 437.39 998.857 
20760 1
15351901 16729.8 -10004.5 1537.5 -920.908 375.844 994.651 
20760.5 1
15351901 16448.7 -9773.71 1514 -552.133 453.41 714.445 
20761 1
15351901 16069.4 -9530.57 1556.43 -780.423 500.294 927.014 
20761.5 1
15351901 15785.6 -9391.86 1591 -597.594 292.03 665.132 
20762 1
15351901 15494.1 -9144.38 1635.12 -553.029 469.606 725.514 
20762.5 1
15351901 15073 -8878.29 1604.57 -817.718 516.678 967.274 
20763 1
15351901 14683.1 -8606.86 1570.71 -807.158 561.964 983.518 
20763.5 1
15351901 14223.6 -8255.38 1585.88 -899.252 687.832 1132.15 
20764 1
15351901 13697 -7908.43 1585.29 -1018.62 671.076 1219.8 
20764.5 1
15351901 13404.6 -7681.29 1627.86 -615.639 478.195 779.54 
20765 1
15351901 13077.6 -7315.25 1610.62 -651.288 729.155 977.672 
20765.5 1
15351901 12795.4 -7004 1657.71 -567.8 626.258 845.337 
20766 1
15351901 12419.4 -6713.62 1653.5 -758.173 585.433 957.892 
20766.5 1
15351901 11872.5 -6263.25 1608.88 -1039.69 856.226 1346.87 
20767 1
15351901 11389.3 -5919 1537.71 -978.167 696.862 1201.01 
20767.5 1
15351901 11048.9 -5583 1515.57 -738.457 728.85 1037.57 
20768 1
15351901 10740.4 -5217.75 1532.88 -606.055 717.583 939.271 
20768.5 1
15351901 10471.8 -4908.88 1511.5 -515.595 592.85 785.691 
20769 1
15351901 10209 -4607.43 1535 -532.961 611.453 811.124 
20769.5 1
15351901 9965.5 -4267.62 1519.75 -481.225 671.549 826.169 
20770 1
15351901 9816.29 -3947.57 1575.57 -289.736 621.463 685.685 
20770.5 1
15351901 9660.71 -3678.43 1559.57 -320.106 553.792 639.651 
20771 1
15351901 9546.57 -3402 1555.29 -231.527 560.707 606.628 
20771.5 1
15351901 9542.71 -3060.57 1556.43 -7.76085 686.979 687.023 
20772 1
15351901 9525.86 -2810 1536.86 -34.0548 506.205 507.349 
20772.5 1
15351901 9407.29 -2437.71 1519.29 -243.473 764.447 802.283 
20773 1
15351901 9219.57 -2026 1526.86 -376.181 825.079 906.789 
20773.5 1
15351901 9005.62 -1583.75 1560.62 -402.912 832.863 925.202 
20774 1
15351901 8608.14 -1113 1548 -762.922 903.551 1182.56 
20774.5 1
15351901 8158.71 -757.286 1517.43 -920.96 728.923 1174.52 
20775 1
15351901 7777.29 -322.286 1591.29 -794.643 906.25 1205.3 
20775.5 1
15351901 7503 242.25 1604.88 -545.3 1122.34 1247.8 
20776 1
15351901 7278.86 779.857 1556.86 -436.076 1045.93 1133.19 
20776.5 1
15351901 7020.62 1253.5 1524.62 -513.384 941.636 1072.49 
20777 1
15351901 6850.57 1718.86 1441.71 -337.408 923.328 983.045 
20777.5 1
15351901 6584.14 2185.57 1405.71 -531.794 931.565 1072.67 
20778 1
15351901 6299 2706.71 1388.43 -606.687 1108.81 1263.94 
20778.5 1
15351901 6182.75 3112.75 1417.62 -231.574 808.836 841.334 
20779 1
15351901 6068.57 3472.29 1442.14 -229.736 723.412 759.015 
20779.5 1
15351901 5948.5 3690.12 1455 -240.143 435.679 497.478 
20780 1
15351901 5761.14 4098.86 1461.86 -368.089 803.01 883.354 
20780.5 1
15351901 5486.71 5019.57 1571.57 -567.001 1902.3 1985 
20781 1
15351901 5366.25 5483.38 1595.12 -235.282 905.866 935.923 
20781.5 1
15351901 5334 5801.43 1594.14 -62.8655 619.987 623.167 
20782 1
15351901 5237.57 6116.71 1593.57 -197.195 644.756 674.238 
20782.5 1
15351901 5173.14 6333.71 1594 -131.487 442.857 461.965 
20783 1
15351901 5003.12 6462.88 1594.5 -329.492 250.311 413.788 
20783.5 1
15351901 4485.43 5592.14 1596 -986.088 -1658.54 1929.54 
20784 1
15351901 4487.71 4844 1630.43 4.68384 -1533.08 1533.09 
20784.5 1
15351901 4209 4767.29 1648.29 -579.448 -159.489 600.996 
20785 1
15351901 4467.71 4443.14 1628.43 525.842 -658.827 842.949 
20785.5 1
15351901 4780.88 4050.25 1607.25 610.45 -765.873 979.393 
20786 1
15351901 4933.43 3786.14 1569.86 297.375 -514.829 594.542 
20786.5 1
15351901 5049 3589.29 1536.86 227.952 -388.278 450.247 
20787 1
15351901 5217.14 3387.43 1507.57 345.263 -414.491 539.453 
20787.5 1
15351901 5434 3012.43 1536.57 438.982 -759.109 876.899 
20788 1
15351901 5816.71 2621.14 1536 754.861 -771.767 1079.55 
20788.5 1
15351901 5942.71 2281.14 1522.71 247.544 -667.976 712.37 
20789 1
15351901 6020 1943.17 1521.83 158.048 -691.158 708.998 
20789.5 1
15351901 6149.86 1591.71 1528.43 268.855 -727.645 775.725 
20790 1
15351901 6358.86 1103.57 1523.43 411.417 -960.911 1045.28 
20790.5 2
15363005 7326 3090.57 1332 0 0 0 
15351901 6527.86 883 1508.14 328.794 -429.127 540.607 
20791 2
15363005 7352 2784.14 1332 52.3139 -616.556 618.772 
15351901 6570 752 1573.71 84.7945 -263.581 276.885 
20791.5 2
15363005 7419.67 2564 1332 140.097 -455.782 476.828 
15351901 6328.33 1079.33 1556.17 -500.345 677.709 842.398 
20792 2
15363005 7564.57 2327.43 1332 293.329 -478.89 561.585 
15351901 6460.57 789.714 1560.71 267.688 -586.273 644.495 
20792.5 2
15363005 7655.5 2006.5 1338.17 183.324 -647.033 672.503 
15351901 6556 634.167 1550.17 192.396 -313.604 367.918 
20793 2
15363005 7656.71 1586.57 1408.43 2.38563 -825.007 825.01 
15351901 6609.57 616.429 1544.57 105.248 -34.8489 110.868 
20793.5 3
15363302 7147.67 3886.33 1549 0 0 0 
15363005 7707.5 1138 1476.17 100.966 -891.792 897.489 
15351901 6638.67 683.333 1573.67 57.8434 133.011 145.045 
20794 3
15363302 7152.29 3622.71 1549 11.7833 -672.498 672.601 
15363005 7751.57 691.571 1497.86 87.4433 -885.771 890.077 
15351901 6678.57 717.571 1600.14 79.1761 67.9327 104.325 
20794.5 3
15363302 7209 3202.17 1549 112.084 -831.122 838.645 
15363005 7888.83 363.5 1510.83 271.269 -648.363 702.823 
15351901 6794.83 775 1582.33 229.767 113.495 256.269 
20795 3
15363302 7342.71 2641.43 1549 268.503 -1125.98 1157.55 
15363005 8036.86 -16.8571 1512.71 297.237 -763.769 819.569 
15351901 6574.29 921.857 1567.86 -442.867 294.894 532.065 
20795.5 3
15363302 7503.33 2080.67 1537.67 321.238 -1121.52 1166.62 
15363005 8257.17 -397.333 1511.17 440.619 -760.952 879.314 
15351901 6440.83 1103.17 1523.17 -266.905 362.619 450.256 
20796 3
15363302 7654.71 1592 1498.57 300.956 -971.504 1017.05 
15363005 8623.43 -804.143 1559.71 728.155 -808.766 1088.26 
15351901 6587.71 862.714 1521.57 292.01 -478.037 560.168 
20796.5 3
15363302 7819 1159.5 1450.83 331.221 -871.976 932.764 
15363005 8998 -1085.17 1542.17 755.184 -566.58 944.096 
15351901 6934.17 481 1516.17 698.493 -769.585 1039.3 
20797 3
15363302 8033.29 731.714 1445.29 437.318 -873.032 976.438 
15363005 9340.29 -1351 1510.14 698.542 -542.517 884.469 
15351901 7353.14 -16.2857 1558.71 855.053 -1014.87 1327.06 
20797.5 3
15363302 8201.43 367.429 1468 331.643 -718.512 791.358 
15363005 9312.86 -1846 1578.29 -54.0997 -976.331 977.829 
15351901 7722.57 -449.857 1569.29 728.656 -855.17 1123.5 
20798 3
15363302 8373.86 -17.7143 1498.29 337.434 -753.704 825.791 
15363005 9604.43 -2223.14 1576.43 570.59 -738.049 932.893 
15351901 8023 -747.286 1570.57 587.923 -582.052 827.308 
20798.5 3
15363302 8684.67 -457.333 1497.33 621.619 -879.238 1076.79 
15363005 9842.33 -2584.5 1565.67 475.81 -722.714 865.281 
15351901 8360.5 -1037.17 1542.17 675 -579.762 889.803 
20799 3
15363302 9039.33 -747.333 1513.5 754.61 -617.021 974.757 
15363005 9965.5 -2914.33 1568.67 262.057 -701.773 749.106 
15351901 8697 -1196 1537 715.957 -337.943 791.707 
20799.5 3
15363302 9540.29 -769.143 1492.57 970.838 -42.2665 971.758 
15363005 10147 -3200.71 1568.86 351.744 -555.002 657.078 
15351901 9188.43 -1133.71 1505.86 952.381 120.709 960 
20800 3
15363302 9842.5 -954 1499 600.824 -367.509 704.31 
15363005 10299 -3501.67 1554 302.187 -598.315 670.297 
15351901 9473.5 -1482 1535.5 566.742 -692.417 894.784 
20800.5 3
15363302 9927.43 -1218.14 1498.29 170.882 -531.475 558.271 
15363005 10563.9 -3832.71 1537.43 532.912 -666.092 853.038 
15351901 9851.86 -1823.43 1520.57 761.282 -686.979 1025.42 
20801 3
15363302 10085.4 -1540.71 1496.86 306.202 -625.138 696.102 
15363005 11067.6 -4043.57 1512.29 976.19 -408.638 1058.27 
15351901 10160.9 -2186.29 1546.43 598.837 -703.212 923.641 
20801.5 3
15363302 10268 -1877.17 1523.83 372.595 -686.638 781.216 
15363005 11292.7 -4266 1444.67 459.378 -453.936 645.822 
15351901 10412.7 -2560 1553.5 513.897 -762.682 919.66 
20802 3
15363302 10277.9 -2221.43 1548.86 20.4082 -712.758 713.05 
15363005 11425.3 -4623.14 1449.57 274.574 -739.426 788.76 
15351901 10541.6 -2910.14 1529.86 266.884 -724.933 772.499 
20802.5 3
15363302 10365.1 -2673.86 1575.14 166.576 -863.413 879.335 
15363005 11650.3 -4927.14 1448.86 429.389 -580.153 721.77 
15351901 10764.1 -3299.43 1494.43 424.755 -742.912 855.765 
20803 3
15363302 10479.3 -2934.5 1533.33 232.094 -529.762 578.373 
15363005 11890 -5222 1442.67 487.224 -599.303 772.368 
15351901 11011.5 -3584.5 1460.5 502.758 -579.413 767.128 
20803.5 3
15363302 10749.6 -3194.43 1516.29 547.041 -526.171 759.019 
15363005 12149.1 -5474.71 1405.86 524.581 -511.567 732.725 
15351901 11233.7 -3867.29 1456 449.826 -572.441 728.033 
20804 3
15363302 11050.6 -3503.71 1533.71 574.427 -590.24 823.62 
15363005 12434.1 -5840.86 1447.71 543.893 -698.746 885.475 
15351901 11519 -4168.71 1459.86 544.438 -575.245 792.036 
20804.5 3
15363302 11394.7 -3681.83 1495.83 700.805 -362.768 789.131 
15363005 12711.5 -6170.17 1496.17 564.882 -670.691 876.88 
15351901 11843.3 -4560.17 1455 660.557 -797.255 1035.35 
20805 3
15363302 11854.9 -4011.14 1497.14 946.894 -677.592 1164.36 
15363005 13076.4 -6412.29 1498.86 750.882 -498.187 901.118 
15351901 12155.4 -4857.86 1439.43 642.171 -612.532 887.457 
20805.5 3
15363302 12243.7 -4338.57 1467.86 739.272 -622.488 966.444 
15363005 13406.9 -6635.71 1506.43 628.191 -424.769 758.322 
15351901 12431.7 -5137 1426.14 525.258 -530.69 746.678 
20806 3
15363302 12628.7 -4830.67 1426.5 774.552 -990.131 1257.1 
15363005 13558.8 -6862.5 1508 305.787 -456.309 549.294 
15351901 12794 -5523.5 1489.33 728.945 -777.666 1065.89 
20806.5 3
15363302 12953.7 -5192.33 1509.67 698.925 -777.778 1045.67 
15363005 13736.3 -6978 1483 381.72 -248.387 455.419 
15351901 13147 -5803.83 1568.83 759.14 -602.867 969.403 
20807 3
15363302 13180.2 -5407.25 1524 582.476 -552.485 802.819 
15363005 13869.2 -7094.25 1468.25 341.688 -298.843 453.936 
15351901 13403.5 -5958.5 1547.5 659.383 -397.601 769.982 
20807.5 3
15363302 13454.6 -5504 1532.2 399.345 -140.83 423.449 
15363005 14144.2 -7242.8 1566 400.218 -216.23 454.896 
15351901 13813.6 -6193.6 1534.2 596.943 -342.213 688.077 
20808 3
15363302 13654.6 -5765.2 1564.6 452.489 -590.95 744.29 
15363005 14391.2 -7322.2 1677.8 558.824 -179.638 586.987 
15351901 14031.4 -6340.8 1522.8 492.76 -333.032 594.746 
20808.5 3
15363302 13847.5 -6014 1566.67 403.556 -520.502 658.62 
15363005 14546.2 -7457 1682.5 324.198 -282.008 429.69 
15351901 14255.2 -6505.17 1502 468.131 -343.863 580.852 
20809 3
15363302 14008.5 -6381.83 1611.17 318.182 -726.943 793.528 
15363005 14667.8 -7635.67 1664.83 240.448 -353.096 427.191 
15351901 14390.5 -6798.5 1478.5 267.457 -579.71 638.433 
20809.5 3
15363302 14148.6 -6562.14 1582.29 273.044 -351.481 445.075 
15363005 14761.7 -7802 1667.43 183.004 -324.237 372.317 
15351901 14494.9 -7086.29 1482 203.425 -560.986 596.73 
20810 3
15363302 14269.4 -6667.57 1558 233.766 -203.924 310.212 
15363005 14845.6 -7948.29 1671.14 162.2 -282.951 326.144 
15351901 14648.4 -7197.86 1470 297.043 -215.805 367.16 
20810.5 3
15363302 14376.6 -6636.29 1552.14 207.24 60.514 215.894 
15363005 14930.9 -8194.86 1649.29 164.963 -476.927 504.651 
15351901 14685 -7252.57 1460.71 70.7378 -105.83 127.295 
20811 3
15363302 14514 -6822 1547.83 292.401 -395.137 491.56 
15363005 15214.7 -8419.83 1711 603.85 -478.673 770.56 
15351901 14953.8 -7412.67 1454.83 571.986 -340.628 665.729 
20811.5 3
15363302 14711.7 -7266.43 1510.71 415.366 -933.673 1021.9 
15363005 15633.3 -8676 1743.29 879.452 -538.165 1031.05 
15351901 15346.3 -7651.29 1472.57 824.48 -501.301 964.919 
20812 3
15363302 14911.2 -7609.33 1486.67 405.391 -696.961 806.286 
15363005 16086 -9055.5 1783.67 920.151 -771.341 1200.69 
15351901 15655.2 -8320.33 1509.67 627.807 -1359.85 1497.78 
20812.5 3
15363302 15314 -8018.86 1523.86 774.679 -787.546 1104.7 
15363005 16439 -9327.29 1797.14 678.846 -522.665 856.744 
15351901 15925.6 -8655.71 1572.86 520.009 -644.963 828.485 
20813 3
15363302 15523.3 -8224.67 1536.67 403.34 -396.55 565.628 
15363005 16749.3 -9568.17 1794.17 597.945 -464.125 756.935 
15351901 16250.3 -8893.5 1599 625.745 -458.161 775.544 
20813.5 3
15363302 15802.3 -8489.67 1566.5 576.446 -547.521 795.028 
15363005 17050.2 -9824.83 1791.17 621.556 -530.303 817.04 
15351901 16582.3 -9094.67 1616.33 685.95 -415.634 802.047 
20814 3
15363302 16142 -8820.5 1560.83 696.038 -677.937 971.632 
15363005 17342.5 -10056.5 1782.33 599.044 -474.727 764.342 
15351901 16908.7 -9211.67 1598.33 668.716 -239.754 710.396 
20814.5 3
15363302 16460.3 -9100.43 1629.71 618.031 -543.551 823.049 
15363005 17684 -10182 1764.43 663.107 -243.689 706.467 
15351901 17230.3 -9396.14 1626.86 624.503 -358.206 719.941 
20815 3
15363302 16842.7 -9184.67 1628.5 732.531 -161.376 750.095 
15363005 18009.7 -10433.7 1743.33 623.883 -482.12 788.46 
15351901 17413.5 -9563.17 1635 350.985 -319.969 474.943 
20815.5 3
15363302 17196 -9304 1597.5 740.741 -250.175 781.847 
15363005 18245.2 -10723.5 1759.67 493.711 -607.617 782.91 
15351901 17606 -9803.17 1582.5 403.564 -503.145 644.995 
20816 3
15363302 17429.7 -9235.86 1568.43 464.641 135.473 483.988 
15363005 18476.6 -10940.1 1756 460.049 -430.702 630.198 
15351901 17872.4 -10002.3 1545.14 529.679 -395.863 661.262 
20816.5 3
15363302 17686.5 -9535 1520.5 515.634 -600.688 791.647 
15363005 19067.8 -11181.8 1752 1187.27 -485.322 1282.64 
15351901 18100.7 -10244.7 1490.33 458.309 -486.709 668.53 
20817 3
15363302 17981.1 -9713.86 1483.57 597.653 -362.793 699.148 
15363005 19758.3 -11351.7 1742.14 1400.51 -344.586 1442.28 
15351901 18319.1 -10435.7 1464.43 443.157 -387.521 588.693 
20817.5 3
15363302 18264.7 -10064 1415.57 527.084 -650.823 837.49 
15363005 20103.6 -11373.4 1724.29 641.795 -40.3611 643.063 
15351901 18547.3 -10773.7 1480.71 424.057 -628.253 757.975 
20818 3
15363302 18484.5 -10341.7 1436.83 448.542 -566.667 722.704 
15363005 20356.3 -11577.3 1713.67 515.841 -416.132 662.765 
15351901 18469.7 -11110.7 1481 -158.406 -687.658 705.667 
20818.5 3
15363302 18583.6 -10603.4 1423 199.741 -527.746 564.28 
15363005 20595.7 -11866.6 1705.86 482.623 -583.141 756.954 
15351901 18901.1 -11383.7 1489.71 869.912 -550.499 1029.46 
20819 3
15363302 18958 -10901 1464.17 757.953 -602.371 968.165 
15363005 20872.5 -12102.7 1716 560.295 -477.926 736.44 
15351901 19452 -11660.5 1507.33 1115.1 -560.295 1247.95 
20819.5 3
15363302 19450.7 -11183.6 1572.57 1026.49 -588.69 1183.31 
15363005 21100.3 -12271.4 1711.43 474.554 -351.587 590.605 
15351901 19726.6 -11713.1 1524.57 572.024 -109.673 582.443 
20820 3
15363302 19752.9 -11343.7 1561.43 572.24 -303.301 647.65 
15363005 21320.9 -12597 1704.43 417.749 -616.613 744.799 
15351901 20019.3 -11878.3 1572.43 554.383 -312.771 636.527 
20820.5 3
15363302 20038.7 -11473.2 1547 572.765 -259.424 628.776 
15363005 21629.2 -12834.7 1709.67 617.855 -476.286 780.124 
15351901 20246.3 -12095.3 1555.67 455.005 -434.965 629.464 
20821 3
15363302 20362.4 -11618.9 1566.29 654.064 -294.324 717.236 
15363005 21833.3 -13053.3 1704.86 412.362 -441.655 604.236 
15351901 20496.6 -12273.7 1536.71 505.532 -360.366 620.826 
20821.5 3
15363302 20645.5 -11773.5 1568.67 570.709 -311.78 650.319 
15363005 22041 -13315.7 1706.83 418.779 -528.994 674.693 
15351901 20765.7 -12418.7 1519.17 542.531 -292.243 616.235 
20822 3
15363302 21024.4 -11991.3 1583 738.652 -424.534 851.96 
15363005 22347.6 -13476.3 1693.71 597.605 -313.098 674.657 
15351901 20998.1 -12672.6 1504 453.17 -494.941 671.066 
20822.5 3
15363302 21228.7 -12266.8 1591.33 392.766 -529.899 659.589 
15363005 22708.3 -13540.8 1673.17 693.773 -124.13 704.79 
15351901 21233.5 -12949.2 1499.67 452.61 -531.914 698.418 
20823 3
15363302 21366.5 -12589.8 1588 290.788 -681.435 740.885 
15363005 23079.7 -13640.5 1648 783.404 -210.267 811.131 
15351901 21440.2 -13192.2 1496.83 436.006 -512.658 672.993 
20823.5 3
15363302 21603.3 -12856.7 1581.33 498.596 -561.754 751.11 
15363005 23547.2 -13697.8 1627.67 984.211 -120.702 991.584 
15351901 21622.3 -13436.2 1499.83 383.509 -513.684 641.054 
20824 3
15363302 21815 -13055.7 1573.29 416.667 -391.826 571.96 
15363005 24042 -13855.1 1658.14 974.081 -309.664 1022.12 
15351901 21883.9 -13698.1 1492.57 514.811 -515.701 728.682 
20824.5 3
15363302 22075.7 -13293.7 1546 495.564 -452.381 670.993 
15363005 24530.8 -14046.2 1666 929.341 -363.163 997.779 
15351901 22190.7 -13906.3 1471.33 583.288 -395.799 704.899 
20825 3
15363302 22327.8 -13361.7 1534 513.578 -138.493 531.923 
15363005 24938.3 -14217.2 1681.5 829.939 -348.269 900.05 
15351901 22462.5 -13962 1450.67 553.632 -113.374 565.121 
20825.5 3
15363302 22580.5 -13462.8 1514 531.93 -212.982 572.984 
15363005 25287.2 -14442.2 1703.67 734.386 -473.684 873.899 
15351901 22732.3 -14110.7 1430.17 568.07 -312.982 648.584 
20826 3
15363302 22854.1 -13627 1467.43 523.218 -313.894 610.153 
15363005 25569.4 -14514.3 1725.57 539.698 -137.895 557.036 
15351901 23063.4 -14344.3 1390.57 633.069 -446.69 774.796 
20826.5 3
15363302 23244.5 -13717.7 1405.33 737.915 -171.393 757.558 
15363005 25976.5 -14661 1743.5 769.511 -277.343 817.965 
15351901 23508 -14520 1387.83 840.4 -332.163 903.661 
20827 3
15363302 23658.7 -13789.5 1363.33 845.238 -146.599 857.857 
15363005 26256.2 -14856 1740.33 570.748 -397.959 695.791 
15351901 23888.3 -14615.2 1461.67 776.19 -194.218 800.12 
20827.5 3
15363302 24069 -13835 1392.83 844.307 -93.6214 849.482 
15363005 26530 -15010.3 1731.5 563.443 -317.558 646.77 
15351901 24254.7 -14694.8 1471.67 753.772 -163.923 771.391 
20828 3
15363302 24554 -14080.8 1459.67 997.942 -505.83 1118.82 
15363005 26951.8 -15156.3 1698.33 867.97 -300.412 918.487 
15351901 24583 -14814.3 1487.67 675.583 -245.885 718.938 
20828.5 3
15363302 24843.2 -14321.5 1506.67 610.056 -507.736 793.703 
15363005 27357.2 -15152.2 1757.83 855.134 8.79044 855.179 
15351901 24885.8 -14924.7 1495.83 638.889 -232.771 679.971 
20829 3
15363302 25193.7 -14460.7 1478 696.914 -276.768 749.86 
15363005 27715.6 -15111.3 1741.43 712.534 81.2743 717.155 
15351901 25266.7 -14986.7 1517.57 757.219 -123.355 767.2 
20829.5 3
15363302 25487.7 -14588.3 1525 584.398 -253.716 637.097 
15363005 28100.2 -15211.2 1694.5 764.603 -198.57 789.967 
15351901 25572.8 -15147 1541.17 608.587 -318.659 686.965 
20830 3
15363302 25800.9 -14722.1 1548.29 617.733 -263.924 671.751 
15363005 28422.4 -15450.9 1663.57 635.625 -472.762 792.164 
15351901 25948.6 -15262 1524 741.101 -226.824 775.035 
20830.5 3
15363302 26219 -14861.5 1490.33 802.577 -267.48 845.976 
15363005 29043.3 -15565.8 1758.5 1191.76 -220.684 1212.02 
15351901 26337 -15428 1508.5 745.544 -318.618 810.774 
20831 3
15363302 26640.5 -15045.5 1471.33 856.707 -373.984 934.779 
15363005 29356.7 -15812.5 1799.67 636.856 -501.355 810.52 
15351901 26764.7 -15615.8 1500.67 869.241 -381.775 949.385 
20831.5 3
15363302 27041.1 -15252 1466.14 782.506 -403.32 880.331 
15363005 29623.4 -15946.1 1794.43 521.019 -261.021 582.746 
15351901 27213.7 -15793.1 1480.29 877.046 -346.308 942.942 
20832 3
15363302 27506.2 -15473.5 1436.17 901.209 -429.264 998.221 
15363005 29964.5 -16179.3 1779.83 660.991 -451.92 800.713 
15351901 27712.2 -15962.2 1510.33 965.993 -327.566 1020.02 
20832.5 3
15363302 27928.7 -15545.7 1436.17 885.744 -151.293 898.572 
15363005 30311.7 -16374.2 1750.67 727.813 -408.456 834.594 
15351901 28037.8 -16065.7 1511.83 682.739 -216.981 716.389 
20833 3
15363302 28372 -15592.7 1457 919.779 -97.5104 924.933 
15363005 30755 -16504.2 1724.5 919.779 -269.71 958.507 
15351901 28407.5 -16098.5 1503.17 766.943 -68.1189 769.962 
20833.5 3
15363302 28732.7 -15590.2 1461.67 748.271 5.18672 748.289 
15363005 31163 -16699.3 1693 846.473 -404.91 938.333 
15351901 28818.5 -16118.3 1601.33 852.697 -41.148 853.689 
20834 3
15363302 29120.6 -15665.4 1559.57 738.866 -143.356 752.645 
15363005 31688.7 -17073.3 1640.57 1001.36 -712.29 1228.85 
15351901 29228.7 -16208.7 1597.57 781.361 -172.154 800.101 
20834.5 3
15363302 29425.2 -15708 1638.67 581.289 -81.2432 586.939 
15363005 32195.2 -17305.7 1599 966.512 -443.475 1063.4 
15351901 29579.8 -16224.5 1587 670.075 -30.1254 670.751 
20835 3
15363302 29570.5 -15860.7 1645 307.91 -323.446 446.571 
15363005 32735.7 -17541.2 1623.67 1145.13 -498.941 1249.1 
15351901 29963.2 -16249.7 1570 812.147 -53.3192 813.895 
20835.5 3
15363302 29822 -15966.8 1607.83 501.996 -211.91 544.89 
15363005 33184 -17672.7 1628.33 894.877 -262.475 932.576 
15351901 30275.5 -16355 1574.67 623.42 -210.246 657.918 
20836 3
15363302 30026.7 -16080.7 1630.33 408.516 -227.212 467.452 
15363005 33727 -17654.2 1629.67 1083.83 36.9261 1084.46 
15351901 30552.3 -16420.7 1552.5 552.562 -131.071 567.894 
20836.5 3
15363302 30066.8 -16351.8 1617.33 81.474 -550.034 556.035 
15363005 34107 -17505.2 1634.67 770.791 302.231 827.927 
15351901 30715.5 -16586.8 1537.17 330.967 -337.052 472.38 
20837 3
15363302 30245.8 -16493.2 1588.17 363.821 -287.263 463.558 
15363005 34450.3 -17362.3 1647.83 697.832 290.312 755.811 
15351901 30924.8 -16713.2 1507.33 425.474 -256.775 496.952 
20837.5 3
15363302 30504.7 -16615.8 1554.5 501.615 -237.726 555.096 
15363005 34791 -17305.2 1660.83 660.207 110.788 669.438 
15351901 31129.3 -16858.5 1463.17 396.318 -281.654 486.206 
20838 3
15363302 30666.5 -16761.5 1528.83 308.842 -277.99 415.526 
15363005 35138.5 -17265.2 1686.83 663.168 76.3359 667.547 
15351901 31345.3 -17077.8 1401.67 412.214 -418.575 587.474 
20838.5 3
15363302 30820 -16975.6 1493 309.476 -431.653 531.131 
15363005 35547.6 -17191 1697.4 824.798 149.53 838.243 
15351901 31647.8 -17227.8 1362.6 609.812 -302.352 680.652 
20839 3
15363302 31059 -17183.2 1436.33 513.978 -446.38 680.756 
15363005 35928.5 -17277 1698.17 819.14 -184.946 839.759 
15351901 31944 -17469 1337 636.989 -518.71 821.471 
20839.5 3
15363302 31415.8 -17408.8 1357.17 716.533 -453.146 847.797 
15363005 36322.5 -17425.7 1705.33 791.165 -298.527 845.612 
15351901 32363.7 -17801.7 1328.17 842.704 -668.005 1075.35 
20840 3
15363302 31725.5 -17357 1326 626.856 104.926 635.576 
15363005 36724.5 -17458 1714.83 813.765 -65.4521 816.393 
15351901 32835.7 -17975.3 1429 955.466 -351.552 1018.09 
20840.5 3
15363302 32350.8 -17406 1332.83 1255.69 -98.3936 1259.54 
15363005 37096.8 -17553.2 1711.83 747.657 -191.098 771.693 
15351901 33290.7 -18038.5 1438 913.655 -126.841 922.417 
20841 3
15363302 32964.5 -17553.7 1425.67 1242.24 -298.92 1277.7 
15363005 37538.7 -17765.8 1704.67 894.399 -430.499 992.613 
15351901 33734.7 -18071.2 1451.5 898.785 -66.1269 901.215 
20841.5 3
15363302 33611.5 -17656.3 1487.5 1286.28 -204.109 1302.38 
15363005 37972.3 -17997.2 1695 862.16 -459.907 977.157 
15351901 34133 -18214.2 1470.33 791.915 -284.294 841.399 
20842 3
15363302 34207.5 -17667.5 1478.5 1170.92 -21.9384 1171.13 
15363005 38403.2 -18184.3 1674.83 846.431 -367.714 922.854 
15351901 34485.2 -18316.5 1502.5 691.88 -201.048 720.498 
20842.5 3
15363302 34740 -17601.5 1487.83 1054.46 130.693 1062.52 
15363005 38811.8 -18370 1659.17 809.241 -367.657 888.843 
15351901 34880 -18457.2 1505 781.848 -278.548 829.985 
20843 3
15363302 35068.7 -17733 1492.67 659.973 -264.056 710.838 
15363005 39252.3 -18662.2 1650.5 884.538 -586.68 1061.41 
15351901 35225.2 -18577 1526.83 693.106 -240.629 733.688 
20843.5 3
15363302 35413.3 -17839.3 1514.17 692.102 -213.521 724.29 
15363005 39704.2 -18921.8 1643.67 907.296 -521.419 1046.45 
15351901 35560.3 -18591 1550.5 673.025 -28.1124 673.612 
20844 3
15363302 35930 -17967.5 1513.17 1039.57 -257.881 1071.08 
15363005 40015 -19163 1652.17 625.419 -485.245 791.588 
15351901 35896.2 -18731.5 1523.17 675.721 -282.696 732.473 
20844.5 3
15363302 36382.3 -18090.2 1473.17 881.741 -239.116 913.589 
15363005 40136.8 -19378.2 1654 237.492 -419.428 481.998 
15351901 36412.3 -18880.5 1487.67 1006.17 -290.448 1047.26 
20845 3
15363302 36863.8 -18092.5 1462.17 957.256 -4.63883 957.268 
15363005 40377.8 -19531.5 1667 479.125 -304.838 567.879 
15351901 36872 -19000.3 1459.67 913.85 -238.237 944.394 
20845.5 3
15363302 37407.1 -18328.7 1432.14 1036.85 -450.791 1130.61 
15363005 40611.3 -19628 1672.43 445.52 -184.16 482.082 
15351901 37329.1 -19134 1492.57 872.41 -255.089 908.939 
20846 3
15363302 37799.3 -18598 1456.67 772.028 -530.09 936.495 
15363005 40759.3 -19701.7 1675.33 291.432 -145.013 325.517 
15351901 37725.2 -19249.3 1522 779.574 -227.034 811.961 
20846.5 3
15363302 38112.7 -18812.7 1471.67 639.456 -438.095 775.133 
15363005 40805.8 -19842 1687.33 94.898 -286.395 301.708 
15351901 38083.5 -19451.2 1515.67 731.293 -411.905 839.318 
20847 3
15363302 38468 -18996.3 1459.5 728.142 -376.366 819.66 
15363005 40886.5 -19982.5 1696.17 165.301 -287.91 331.988 
15351901 38518.2 -19627 1564.67 890.71 -360.314 960.828 
20847.5 3
15363302 38832.2 -19145.2 1443 747.775 -305.613 807.816 
15363005 41172.3 -20158.3 1709.5 586.927 -361.054 689.089 
15351901 38866.2 -19860.8 1608 714.579 -480.151 860.911 
20848 3
15363302 39144.7 -19378.2 1430.83 617.589 -460.474 770.359 
15363005 41549 -20324.8 1769.67 744.401 -329.051 813.884 
15351901 39190.5 -20001 1615.67 640.975 -277.009 698.271 
20848.5 3
15363302 39455.7 -19529.5 1449 622 -302.667 691.731 
15363005 41805 -20415.3 1793.83 512 -181 543.052 
15351901 39500.8 -20172.2 1589 620.667 -342.333 708.815 
20849 3
15363302 39731.8 -19679.5 1452.17 554.552 -301.205 631.072 
15363005 42273.3 -20501 1786.83 940.428 -172.021 956.032 
15351901 39730 -20323.3 1549 460.174 -303.548 551.272 
20849.5 3
15363302 39879.8 -19928 1465 294.235 -494.036 575.018 
15363005 42711.8 -20586.3 1849.17 871.769 -169.649 888.123 
15351901 40045 -20463.7 1522.33 626.243 -278.993 685.578 
20850 3
15363302 40160.3 -20154.5 1480 557.654 -450.298 716.761 
15363005 43085.5 -20681.2 1878.33 742.876 -188.535 766.427 
15351901 40317.7 -20667.3 1516.17 542.081 -404.904 676.608 
20850.5 3
15363302 40512.7 -20315.2 1479.17 696.311 -317.523 765.291 
15363005 43368.5 -20675.3 1881 559.289 11.5283 559.407 
15351901 40642.7 -20843.5 1534.67 642.292 -348.155 730.583 
20851 3
15363302 40817.3 -20439.8 1567.33 616.734 -252.362 666.369 
15363005 43683.5 -20789.8 1854 637.652 -231.781 678.471 
15351901 40951.5 -21015 1550.33 625.169 -347.166 715.094 
20851.5 3
15363302 41308.8 -20603.3 1576.83 1009.24 -335.729 1063.62 
15363005 44028.2 -20954.5 1797 707.734 -338.125 784.357 
15351901 41264.7 -21161.8 1545.17 643.053 -301.506 710.227 
20852 3
15363302 41740.2 -20729.8 1601.83 864.395 -253.507 900.803 
15363005 44435.2 -20928.2 1747.67 815.631 52.7722 817.337 
15351901 41691.3 -21264.5 1558.83 855.043 -205.745 879.449 
20852.5 3
15363302 42211.5 -20740.2 1612.67 940.785 -20.6254 941.011 
15363005 44766.8 -21037.3 1721.17 662.009 -217.898 696.947 
15351901 42104.2 -21347.5 1598.5 824.019 -165.669 840.507 
20853 3
15363302 42590.8 -20575.7 1631.33 740.885 321.289 807.551 
15363005 45122.5 -21097.8 1726.83 694.661 -118.164 704.64 
15351901 42485.3 -21353 1614.33 744.466 -10.7422 744.544 
20853.5 3
15363302 42755 -20570.2 1632.5 320.638 10.7422 320.818 
15363005 45474.3 -21068.8 1743.33 687.174 56.6406 689.505 
15351901 42792.2 -21460.8 1612.17 599.284 -210.612 635.215 
20854 3
15363302 43023.2 -20653.4 1615.4 536.4 -166.467 561.637 
15363005 45757.2 -21059 1753.4 565.733 19.6667 566.075 
15351901 43121.6 -21561.4 1596.4 658.867 -201.133 688.883 
20854.5 3
15363302 43412.8 -20809.4 1600.6 836.052 -334.764 900.583 
15363005 46059.8 -21050.4 1776.8 649.356 18.4549 649.618 
15351901 43368.6 -21549.2 1568.6 530.043 26.1803 530.689 
20855 3
15363302 43727.3 -20976.2 1585.17 596.837 -316.445 675.539 
15363005 46396.7 -20974.8 1794.5 639.216 143.39 655.101 
15351901 43698.5 -21617.8 1551.33 625.996 -130.234 639.4 
20855.5 3
15363302 44122.8 -21032.2 1548.8 739.19 -104.735 746.573 
15363005 46611.6 -21037.4 1791 401.745 -116.947 418.42 
15351901 43919.8 -21563.8 1523.2 413.645 100.997 425.796 
20856 3
15363302 44397.2 -21027.8 1517.5 587.687 9.52891 587.765 
15363005 46765.8 -21065 1790 330.086 -59.1006 335.335 
15351901 44153.2 -21532.8 1510 499.893 66.4882 504.295 
20856.5 3
15363302 44731.7 -21185.5 1501.67 675.589 -318.687 746.982 
15363005 47371.7 -20773 1787.33 1224.07 589.899 1358.8 
15351901 44391.3 -21560.5 1505.17 480.976 -56.0606 484.233 
20857 3
15363302 45008 -21367.2 1496.6 542.895 -356.974 649.742 
15363005 47683.4 -20673.2 1787 612.443 196.071 643.063 
15351901 44565.8 -21576.4 1492 342.764 -31.2377 344.184 
20857.5 2
15363302 45118.8 -21370.4 1508.4 230.833 -6.66667 230.93 
15351901 44674.4 -21491.2 1494.2 226.25 177.5 287.568 
20858 2
15363302 45228 -21425.3 1499.33 208.795 -105.035 233.726 
15351901 44807.5 -21186.8 1481.5 254.493 581.963 635.175 
20858.5 2
15363302 45043.2 -21398.6 1500.2 -356.757 51.6088 360.47 
15351901 44930.6 -20810.4 1487 237.645 726.705 764.575 
20859 2
15363302 44700.8 -21540.8 1506.2 -711.85 -295.634 770.799 
15351901 44968.6 -20839.2 1492 79.0021 -59.8753 99.1281 
20859.5 2
15363302 44565.4 -21631.8 1506 -279.175 -187.629 336.368 
15351901 45104.2 -21000.6 1487.4 279.588 -332.784 434.643 
20860 2
15363302 44648.4 -21773.2 1505.8 164.683 -280.556 325.318 
15351901 44918.2 -20771.2 1481.2 -369.048 455.159 585.974 
20860.5 2
15363302 44693.6 -21937.6 1506.2 91.8699 -334.146 346.546 
15351901 44941.4 -20715.4 1472.8 47.1545 113.415 122.827 
20861 2
15363302 44775 -21987.4 1510.8 166.803 -102.049 195.544 
15351901 45170 -20793.2 1471.6 468.443 -159.426 494.828 
20861.5 2
15363302 45067.4 -22217 1520.6 580.159 -455.556 737.642 
15351901 45545.2 -20988.2 1487.4 744.444 -386.905 838.983 
20862 2
15363302 45402.8 -22484 1531.6 677.576 -539.394 866.057 
15351901 45911.2 -21194.4 1532.2 739.394 -416.566 848.664 
20862.5 2
15363302 45807 -22589.7 1547.33 758.349 -198.249 783.834 
15351901 46200.2 -21501.8 1566.67 542.151 -576.798 791.596 
20863 2
15363302 46115.2 -22560.4 1596.2 592.692 56.2821 595.359 
15351901 46321.8 -21748.2 1598 233.91 -473.782 528.378 
20863.5 2
15363302 46298 -22679 1629.8 361.265 -234.387 430.639 
15351901 46476.2 -21971.6 1599.8 305.138 -441.502 536.687 
20864 2
15363302 46485 -22817.2 1662.4 376.258 -278.068 467.859 
15351901 46659.4 -22222.4 1565.6 368.612 -504.628 624.919 
20864.5 2
15363302 46673.6 -23001 1673.6 399.576 -389.407 557.942 
15351901 46846.4 -22484.8 1575.8 396.186 -555.932 682.66 
20865 2
15363302 46826.6 -23299 1655.6 306.613 -597.194 671.307 
15351901 47035.2 -22779.6 1548.4 378.357 -590.782 701.553 
20865.5 2
15363302 47086.4 -23539 1653.6 561.123 -518.359 763.908 
15351901 47253.6 -23020.4 1546.6 471.706 -520.086 702.137 
20866 2
15363302 47325.5 -23841 1653.83 455.429 -575.238 733.699 
15351901 47321 -23293.8 1546.33 128.381 -520.825 536.415 
20866.5 2
15363302 47521.6 -24248 1652 389.861 -809.145 898.169 
15351901 47294.2 -23700.8 1546 -53.2803 -809.079 810.831 
20867 1
15351901 47382.3 -24063.2 1546 174.521 -717.558 738.476 
