# Supplementary material for: Intrinsic group behaviour II: On the dependence of triad spatial dynamics on social and personal features; and on the effect of social interaction on small group dynamics
Source: PLoS One. 2019 Dec 3;14(12):e0225704. doi: 10.1371/journal.pone.0225704 (PMC6890182; doi:10.1371/journal.pone.0225704)
Supplement: S4 Data Set — (ZIP) [file pone.0225704.s004.zip › set_3_nint/group_traj_triad_noint/traj_3_0505_25.dat]

3 15293401 15293300 15294302 0 0 1 0 1 1 0 20 0 30 1620.97 1730.68 1535.27 
20373 1
15293300 130.429 9297.14 1863.86 0 0 0 
20373.5 1
15293300 283.429 8786.29 1867.14 322.105 -1075.49 1122.69 
20374 1
15293300 393.625 8344.25 1870.38 205.975 -826.235 851.522 
20374.5 2
15293401 1668 8291.29 1156.86 0 0 0 
15293300 787.714 7979.86 1861.57 760.79 -703.461 1036.18 
20375 2
15293401 1555.86 7887.86 1623.29 -227.933 -819.977 851.067 
15293300 1151.86 7440.43 1855.43 740.128 -1096.4 1322.83 
20375.5 2
15293401 1617.14 7688.43 1837.86 128.213 -417.215 436.471 
15293300 1354.86 7215.57 1912.43 424.686 -470.412 633.756 
20376 2
15293401 1709.71 7459.29 1839.14 190.869 -472.459 509.558 
15293300 1514.71 7102.86 1909.14 329.602 -232.401 403.296 
20376.5 2
15293401 1891.12 7220 1973 343.581 -453.193 568.71 
15293300 1620.88 6782.25 1888.12 201.062 -607.21 639.633 
20377 2
15293401 1943.5 6931.33 1959.83 105.171 -579.652 589.116 
15293300 1786.17 6432 1901.67 331.911 -703.313 777.698 
20377.5 2
15293401 2098.29 6551.71 1948.71 329.331 -807.7 872.261 
15293300 1955.14 6177.71 1926.14 359.524 -541.033 649.596 
20378 2
15293401 2195.88 5888.5 1930.38 188.396 -1280.34 1294.12 
15293300 2207.75 5813.38 1936.88 487.659 -703.358 855.876 
20378.5 2
15293401 2592.43 5485.29 1928 734.358 -746.693 1047.3 
15293300 2524.29 5516 1937.43 586.177 -550.694 804.281 
20379 2
15293401 2746.83 5305.33 1913.5 335.663 -391.201 515.468 
15293300 2937.5 5310.17 1927.33 898.292 -447.464 1003.57 
20379.5 2
15293401 3056.43 5042.57 1862.57 644.99 -547.421 845.98 
15293300 3615.57 5117.86 1926 1412.65 -400.645 1468.36 
20380 2
15293401 3084 4563.86 1820.71 53.9558 -936.819 938.371 
15293300 3953.43 4836.57 1925.29 661.169 -550.461 860.321 
20380.5 2
15293401 3248.14 4261.43 1769.43 325.035 -598.868 681.389 
15293300 4091.14 4706.43 1894.71 272.702 -257.709 375.206 
20381 2
15293401 3500.14 4027.14 1681.86 498.024 -463.015 680.008 
15293300 4227.71 4516.43 1848.14 269.904 -375.494 462.433 
20381.5 2
15293401 3776.71 3792.57 1655.57 537.032 -455.479 704.176 
15293300 4392.71 4113.57 1801.14 320.388 -782.247 845.316 
20382 2
15293401 4026.86 3437.43 1688.43 482.901 -685.604 838.598 
15293300 4546.29 3654.57 1736.14 296.47 -886.1 934.381 
20382.5 2
15293401 4148.83 3212.67 1669 252.539 -465.346 529.455 
15293300 4755.17 3317.83 1681.5 432.466 -697.18 820.419 
20383 2
15293401 4444.71 2833.86 1598.57 606.313 -776.249 984.976 
15293300 5049.29 3058.57 1633 602.703 -531.274 803.432 
20383.5 3
15294302 3892.8 4985.8 1341 0 0 0 
15293401 4850 2416.17 1547.17 799.38 -823.847 1147.93 
15293300 5406.33 2747 1608.83 704.236 -614.539 934.669 
20384 3
15294302 3963.57 4770.43 1416 155.201 -472.306 497.152 
15293401 5092.57 2054.71 1568.57 489.055 -728.735 877.627 
15293300 5583.86 2315.71 1560.29 357.911 -869.528 940.308 
20384.5 3
15294302 4092.33 4555.67 1328.5 253.968 -423.594 493.894 
15293401 5343.17 1807.83 1621.67 494.271 -486.945 693.843 
15293300 5860.5 1998.67 1520.67 545.647 -625.34 829.928 
20385 3
15294302 4086.86 4091.86 1273.86 -10.7166 -907.651 907.714 
15293401 5754.43 1309.14 1645.86 804.818 -975.911 1264.96 
15293300 6191.43 1611 1518.86 647.61 -758.643 997.466 
20385.5 3
15294302 4103.33 3948.17 1236.5 33.4882 -292.054 293.967 
15293401 6079.33 905.5 1668.83 660.376 -820.412 1053.17 
15293300 6528.83 1252.5 1588.17 685.782 -728.659 1000.62 
20386 3
15294302 4216.33 3558.5 1235.83 241.97 -834.404 868.78 
15293401 6309.67 694.5 1666.83 493.219 -451.82 668.885 
15293300 6800.17 906.667 1602.5 581.014 -740.542 941.265 
20386.5 3
15294302 4840.14 2727.86 1221.43 1230.39 -1638.35 2048.92 
15293401 6607.57 491.571 1672.57 587.583 -400.254 710.955 
15293300 7103.14 604 1573 597.586 -596.976 844.683 
20387 3
15294302 5382.17 2190.33 1185.33 1084.05 -1075.05 1526.72 
15293401 6943.5 115.667 1692.5 671.857 -751.81 1008.27 
15293300 7433.17 275.667 1577.83 660.048 -656.667 931.061 
20387.5 3
15294302 5826.14 1906 1110.86 855.445 -547.848 1015.84 
15293401 7280.71 -268.286 1712.71 649.739 -739.793 984.608 
15293300 7840.29 -105.714 1593.29 784.43 -734.838 1074.86 
20388 3
15294302 6234.83 1568.67 1040.83 775.504 -640.101 1005.55 
15293401 7607.67 -783.667 1713.5 620.403 -977.952 1158.14 
15293300 8244.67 -513.167 1581.33 767.326 -773.154 1089.29 
20388.5 3
15294302 6704 1148.67 1061.5 959.441 -858.896 1287.72 
15293401 7845.5 -1185.33 1725.17 486.367 -821.404 954.598 
15293300 8475.5 -739.333 1577 472.052 -462.509 660.868 
20389 3
15294302 7120 762.833 1105.83 848.98 -787.415 1157.92 
15293401 8065.83 -1433.33 1737.5 449.66 -506.122 677.018 
15293300 8584.67 -975.667 1565.67 222.789 -482.313 531.282 
20389.5 3
15294302 7537.43 369.429 1185 824.958 -777.48 1133.59 
15293401 8159 -1575.14 1737.57 184.124 -280.256 335.328 
15293300 8803.14 -1229.29 1544 431.771 -501.223 661.552 
20390 3
15294302 7993.67 29.5 1193.33 940.697 -700.884 1173.09 
15293401 8318.33 -1670.5 1804 328.522 -196.613 382.862 
15293300 8994.83 -1544.5 1560.33 395.238 -649.926 760.669 
20390.5 3
15294302 8283.71 16.4286 1126.71 609.344 -27.461 609.962 
15293401 8777 -1997.86 1733.57 963.585 -687.725 1183.83 
15293300 9285 -1724.14 1580.43 609.594 -377.401 716.963 
20391 3
15294302 8486.17 -227.333 1075.17 377.006 -453.933 590.075 
15293401 9019.17 -2047.5 1690 450.962 -92.4448 460.34 
15293300 9539.17 -1917.33 1563.5 473.309 -359.759 594.514 
20391.5 3
15294302 8874.67 -621 1051.33 778.557 -788.911 1108.39 
15293401 9238.5 -2192.17 1760.17 439.546 -289.913 526.545 
15293300 9754.67 -2265 1588.33 431.864 -696.727 819.716 
20392 3
15294302 9411.83 -1199.5 1060.83 1041.02 -1121.12 1529.92 
15293401 9428.33 -2441.33 1766 367.894 -482.881 607.059 
15293300 9947.5 -2543.5 1603.5 373.708 -539.729 656.479 
20392.5 3
15294302 9625.4 -1620.2 1085.2 438.535 -863.86 968.797 
15293401 9580.8 -2684.8 1769.4 313.073 -499.932 589.87 
15293300 10103.4 -2727.4 1603.8 320.123 -377.618 495.05 
20393 3
15294302 10093.3 -1834.67 1124.33 989.288 -453.418 1088.25 
15293401 9752.33 -2914.33 1740.67 362.65 -485.271 605.808 
15293300 10285.2 -2951.67 1615.5 384.285 -474.137 610.312 
20393.5 3
15294302 10402.5 -2068.33 1161.67 602.664 -455.491 755.431 
15293401 9995 -3155 1727.17 473.034 -469.136 666.221 
15293300 10538 -3130 1610.5 492.853 -347.628 603.116 
20394 3
15294302 10701 -2509.6 1230.8 603.03 -891.448 1076.25 
15293401 10211.2 -3281.2 1739.4 436.768 -254.949 505.732 
15293300 10747 -3293.6 1606.8 422.222 -330.505 536.195 
20394.5 3
15294302 10822.8 -2553.33 1205.17 252.766 -90.7331 268.558 
15293401 10406.3 -3390 1741.33 404.841 -225.726 463.518 
15293300 10931 -3450.33 1573.33 381.743 -325.173 501.463 
20395 3
15294302 10939 -2786.5 1196 219.182 -439.937 491.514 
15293401 10575.3 -3642 1681.67 318.868 -475.472 572.495 
15293300 11102.7 -3657.17 1556.67 323.899 -390.252 507.156 
20395.5 3
15294302 11137.2 -2895.67 1147.33 387.802 -213.633 442.752 
15293401 10744.3 -3972.5 1651 330.724 -646.771 726.424 
15293300 11339.5 -3792 1573.33 463.47 -263.862 533.318 
20396 3
15294302 11252.3 -3290.83 1158 231.724 -795.104 828.182 
15293401 10882 -4483.67 1611.67 276.995 -1028.5 1065.15 
15293300 11482.5 -4030.67 1539.33 287.726 -480.215 559.815 
20396.5 3
15294302 11299.8 -3690.4 1227.6 99.3026 -835.914 841.791 
15293401 11024 -4837 1587.4 297.071 -739.191 796.652 
15293300 11683.4 -4168.4 1510.6 420.293 -288.145 509.582 
20397 3
15294302 11241 -3950.83 1212.5 -123.789 -548.281 562.081 
15293401 11262.5 -5142.67 1621.67 502.105 -643.509 816.219 
15293300 11957.2 -4405.83 1504.33 576.351 -499.86 762.915 
20397.5 3
15294302 11349.3 -4196.17 1176.33 207.138 -469.089 512.787 
15293401 11555.8 -5491.83 1684.67 560.867 -667.623 871.947 
15293300 12283.7 -4754.83 1511.33 624.283 -667.304 913.796 
20398 3
15294302 11651.7 -4456.83 1141 595.144 -513.123 785.807 
15293401 11938.5 -5847.5 1673.67 753.281 -700.131 1028.4 
15293300 12558.3 -5128 1551.83 540.682 -734.58 912.11 
20398.5 3
15294302 11984.8 -4742.5 1136.67 641.94 -550.417 845.604 
15293401 12277 -6138.83 1722 652.216 -561.336 860.513 
15293300 12806.5 -5428.33 1559.33 478.163 -578.677 750.671 
20399 3
15294302 11978.7 -5205.5 1106 -11.9974 -900.778 900.858 
15293401 12619 -6284.5 1741.17 665.37 -283.398 723.209 
15293300 13046.5 -5751 1552.17 466.926 -627.756 782.367 
20399.5 3
15294302 12228.7 -5516.17 1094.5 497.018 -617.628 792.774 
15293401 12859 -6571.83 1750 477.137 -571.239 744.294 
15293300 13317.2 -6047.5 1573.5 538.105 -589.463 798.138 
20400 3
15294302 12486.2 -5768 1091 547.943 -535.816 766.381 
15293401 13055 -6832 1767.8 417.021 -553.546 693.051 
15293300 13576.4 -6325 1593.8 551.56 -590.426 807.973 
20400.5 3
15294302 12849.2 -5936.17 1094.17 795.98 -368.787 877.261 
15293401 13285.3 -7046.33 1782.17 505.117 -470.029 689.979 
15293300 13804.2 -6599.83 1597 499.488 -602.705 782.778 
20401 3
15294302 13264.4 -6030.57 1114.29 764.755 -173.858 784.268 
15293401 13565.4 -7313 1762.57 515.829 -491.099 712.22 
15293300 14112.1 -6760.14 1572.71 567.175 -295.229 639.412 
20401.5 3
15294302 13397.6 -6263 1132 261.12 -455.742 525.247 
15293401 13837.8 -7493.2 1738.8 534.062 -353.333 640.364 
15293300 14410.2 -6929.6 1553.2 584.426 -332.269 672.277 
20402 3
15294302 13595.5 -6524.83 1139.17 423.769 -560.671 702.803 
15293401 14102.5 -7677.83 1718.5 566.809 -395.36 691.074 
15293300 14677.8 -7150 1536.5 573.091 -471.949 742.407 
20402.5 3
15294302 13749.5 -6844.67 1183.67 300.195 -623.457 691.965 
15293401 14560.2 -8056.67 1683.5 892.138 -738.467 1158.12 
15293300 15154.7 -7599.5 1524.67 929.5 -876.218 1277.39 
20403 3
15294302 14011 -7104.33 1260.5 527.218 -523.522 742.989 
15293401 14910 -8324 1659.17 705.309 -538.978 887.67 
15293300 15426.5 -8121.83 1575.5 548.051 -1053.09 1187.17 
20403.5 3
15294302 14144.3 -7285 1231.33 271.555 -367.957 457.312 
15293401 15180.7 -8721 1703.67 551.256 -808.554 978.592 
15293300 15640.5 -8447.33 1610 435.845 -662.933 793.373 
20404 3
15294302 14414.8 -7495.5 1196.17 547.571 -426.113 693.835 
15293401 15466.5 -9078.67 1774.33 578.61 -724.022 926.821 
15293300 15896.3 -8844.5 1672.5 517.881 -803.981 956.34 
20404.5 3
15294302 14744.7 -7904.83 1203.83 674.506 -837.082 1075.02 
15293401 15729 -9366.67 1799.5 536.81 -588.957 796.891 
15293300 16161.8 -9149.5 1659.83 542.945 -623.722 826.933 
20405 3
15294302 15127.5 -8249.67 1208.33 765.667 -689.667 1030.48 
15293401 15994.8 -9630.83 1796.17 531.667 -528.333 749.537 
15293300 16399.3 -9374.83 1667.17 475 -450.667 654.771 
20405.5 3
15294302 15384 -8628.5 1199.67 484.877 -716.131 864.841 
15293401 16256.2 -9925.17 1785.33 494.014 -556.396 744.06 
15293300 16664.5 -9659.17 1678.33 501.26 -537.492 734.956 
20406 3
15294302 15638.3 -8970.33 1208.67 491.941 -661.186 824.12 
15293401 16565.5 -10188 1802.83 598.324 -508.382 785.139 
15293300 17028.7 -9833 1668.17 704.384 -336.235 780.52 
20406.5 3
15294302 15891.3 -9322.17 1203.5 481.905 -670.159 825.436 
15293401 16995.7 -10328.8 1788 819.365 -268.254 862.16 
15293300 17362.7 -9928.17 1659.5 636.19 -181.27 661.511 
20407 3
15294302 16221 -9670.8 1249.4 678.326 -717.353 987.28 
15293401 17314.6 -10498 1747.2 656.241 -348.08 742.841 
15293300 17637.2 -10101.6 1652.8 564.883 -356.859 668.163 
20407.5 3
15294302 16503.7 -9928.17 1299.5 578.05 -526.312 781.759 
15293401 17636 -10814.8 1732.33 657.26 -647.921 922.926 
15293300 17957.2 -10372.5 1635.5 654.329 -553.988 857.35 
20408 3
15294302 16777.8 -10166.8 1286 562.902 -490.007 746.301 
15293401 18025 -11174.4 1699.8 798.768 -738.33 1087.73 
15293300 18457 -10721.6 1614.6 1026.35 -716.838 1251.9 
20408.5 3
15294302 17111.7 -10402.5 1297.33 681.361 -481.02 834.046 
15293401 18241.8 -11488.7 1726.83 442.517 -641.361 779.208 
15293300 18767.7 -11068 1587.33 634.014 -706.939 949.598 
20409 3
15294302 17449.5 -10666.8 1267.67 637.421 -498.742 809.351 
15293401 18751.2 -11796.8 1699.33 961.006 -581.447 1123.22 
15293300 19035.8 -11338.7 1569.67 505.975 -510.692 718.9 
20409.5 3
15294302 17779.5 -10960.2 1238.5 650.888 -578.567 870.858 
15293401 19071.3 -12108.7 1722.5 631.492 -615.056 881.519 
15293300 19262.5 -11604.7 1561.83 447.074 -524.655 689.303 
20410 3
15294302 18089.8 -11305 1228.2 637.166 -708.077 952.551 
15293401 19304.2 -12365.8 1753.8 478.166 -527.995 712.335 
15293300 19507.2 -11831.4 1559.2 502.464 -465.572 685.001 
20410.5 3
15294302 18584.8 -11707 1197.17 1035.63 -841.004 1334.1 
15293401 19451.7 -12559 1750.17 308.508 -404.184 508.47 
15293300 19737 -12055.8 1602.67 480.753 -469.526 671.996 
20411 3
15294302 18916.3 -11947.3 1176.33 638.728 -463.07 788.928 
15293401 19624.2 -12712 1714 332.37 -294.798 444.27 
15293300 19919.5 -12247.7 1590.33 351.638 -369.621 510.166 
20411.5 3
15294302 19106.2 -12191.8 1163.33 385.84 -496.951 629.153 
15293401 19905.3 -12827.5 1691.67 571.477 -234.756 617.816 
15293300 20153.3 -12400 1575.17 475.271 -309.621 567.228 
20412 3
15294302 19319.7 -12371.2 1178.17 429.577 -360.832 561.014 
15293401 20152 -12982.8 1685.67 496.311 -312.542 586.521 
15293300 20432 -12580.7 1561.67 560.698 -363.514 668.225 
20412.5 3
15294302 19537.8 -12585.3 1193.5 431.159 -423.254 604.188 
15293401 20388 -13244.7 1734.83 466.403 -517.457 696.63 
15293300 20616.8 -12796.7 1570.67 365.283 -426.877 561.833 
20413 3
15294302 19708.7 -12832.3 1194.17 331.072 -478.682 582.018 
15293401 20684 -13500.3 1715 573.643 -495.478 758.001 
15293300 20866.5 -12981.8 1579.17 483.85 -358.85 602.399 
20413.5 3
15294302 19958.6 -13159.4 1267.2 522.873 -684.24 861.151 
15293401 20949.4 -13717.8 1692.8 555.23 -454.951 717.817 
15293300 21060 -13152.8 1575.2 404.812 -357.671 540.186 
20414 3
15294302 20239.2 -13408.5 1245.67 567.949 -504.251 759.496 
15293401 21185.3 -13912.2 1721.33 477.598 -393.455 618.794 
15293300 21226.5 -13354.5 1585.5 337.045 -408.3 529.441 
20414.5 3
15294302 20507.8 -13693 1242.5 505.964 -535.782 736.927 
15293401 21496.3 -14057 1730.33 585.687 -272.756 646.085 
15293300 21505 -13502 1598.17 524.482 -277.778 593.5 
20415 3
15294302 20805.2 -13965.8 1207.33 576.227 -528.747 782.056 
15293401 21793.3 -14203 1721 575.581 -282.946 641.367 
15293300 21885.3 -13637.8 1595.5 737.08 -263.243 782.677 
20415.5 3
15294302 21087 -14130.8 1186 607.399 -355.532 703.802 
15293401 22065 -14410.4 1702 585.489 -446.983 736.607 
15293300 22177 -13821 1570.8 628.592 -394.756 742.267 
20416 3
15294302 21335.5 -14306 1166.67 524.262 -369.62 641.459 
15293401 22345 -14645.2 1671.67 590.717 -495.288 770.881 
15293300 22410.3 -14004.2 1556.83 492.264 -386.428 625.82 
20416.5 3
15294302 21672.5 -14402.7 1167 641.905 -184.127 667.791 
15293401 22719.5 -14889.5 1607.33 713.333 -465.397 851.727 
15293300 22763.3 -14275.7 1523.83 672.381 -517.143 848.253 
20417 3
15294302 22029.3 -14549.8 1157.83 691.537 -285.207 748.042 
15293401 23103.7 -15051.3 1598.33 744.509 -313.63 807.872 
15293300 23094.2 -14451.3 1500.33 641.15 -340.439 725.928 
20417.5 3
15294302 22329.2 -14589.8 1136.8 613.224 -81.7314 618.647 
15293401 23463.4 -15146 1607.2 735.651 -193.592 760.697 
15293300 23485.2 -14593 1513.8 799.659 -289.707 850.52 
20418 3
15294302 22636.3 -14618.2 1140.33 647.961 -59.8453 650.718 
15293401 23846 -15317.5 1596.5 807.173 -361.814 884.555 
15293300 23771.3 -14749.2 1544.5 603.657 -329.466 687.713 
20418.5 3
15294302 23680.8 -15145.5 1165 2110.1 -1065.32 2363.78 
15293401 24197.2 -15470.8 1597.67 709.428 -309.764 774.107 
15293300 24127.8 -14833.3 1529.5 720.202 -170.034 740.002 
20419 3
15294302 24018.2 -15398.5 1265.33 666.667 -500 833.333 
15293401 24503 -15656 1606.33 604.414 -365.942 706.562 
15293300 24351.7 -14891.5 1518.5 442.358 -114.954 457.051 
20419.5 3
15294302 24252 -15560.2 1354.83 461.21 -318.869 560.707 
15293401 24802.7 -15712.5 1605.83 591.059 -111.44 601.472 
15293300 24584 -15136.5 1535.5 458.251 -483.235 665.965 
20420 3
15294302 24522.5 -15806.7 1382.83 505.607 -460.748 684.052 
15293401 25095 -15880.5 1678.67 546.417 -314.019 630.222 
15293300 24815.3 -15306.7 1556.5 432.399 -318.069 536.783 
20420.5 3
15294302 24821.2 -16073.8 1410.6 620.998 -555.371 833.112 
15293401 25322.4 -15875 1678.4 472.765 11.4345 472.903 
15293300 25029.8 -15424 1548.6 445.877 -243.936 508.243 
20421 3
15294302 25223.7 -16263.5 1484.33 849.086 -400.211 938.678 
15293401 25540.7 -15803.2 1669.83 460.478 151.547 484.775 
15293300 25178.3 -15552.8 1557.67 313.361 -271.8 414.814 
20421.5 3
15294302 25722.3 -16406 1624.5 958.974 -274.038 997.361 
15293401 25693.2 -15644.3 1657.67 293.269 305.449 423.445 
15293300 25315 -15885.7 1585.67 262.821 -640.064 691.922 
20422 3
15294302 26141 -16531.6 1625.2 892.679 -267.804 931.985 
15293401 25844.4 -15622.6 1648.6 322.459 46.3397 325.772 
15293300 25718.2 -16114 1594.6 859.701 -486.851 987.983 
20422.5 3
15294302 26437.8 -16714.3 1635 593.667 -365.467 697.141 
15293401 26421.3 -16004.2 1625.17 1153.87 -763.133 1383.39 
15293300 26051 -16255.5 1596 665.6 -283 723.265 
20423 3
15294302 26805.5 -17037 1687 707.051 -620.513 940.722 
15293401 26814 -16438.3 1602.5 755.128 -834.936 1125.76 
15293300 26372.2 -16482.8 1591.33 617.628 -437.179 756.697 
20423.5 3
15294302 27187.3 -17274.8 1675.17 747.228 -465.427 880.325 
15293401 27101.8 -16722.8 1539.83 563.275 -556.751 791.991 
15293300 26740.7 -16263.5 1588.83 721.135 429.224 839.207 
20424 3
15294302 27591.3 -17486.7 1665.5 763.705 -400.441 862.322 
15293401 27380 -16931.5 1553.17 525.835 -394.455 657.341 
15293300 26879 -16013.2 1563.5 261.5 473.22 540.665 
20424.5 3
15294302 27930.6 -17624.4 1654.4 715.752 -290.577 772.487 
15293401 27739.4 -17078.4 1591.8 758.228 -309.916 819.12 
15293300 27094 -16052.4 1557.4 453.586 -82.7707 461.077 
20425 3
15294302 28262.3 -17762.5 1690 694.003 -288.912 751.738 
15293401 28140.3 -17190.8 1595 838.773 -235.216 871.129 
15293300 27537.7 -16358.8 1550.5 928.173 -641.074 1128.04 
20425.5 3
15294302 28695.2 -17767.2 1694.17 824.444 -8.88889 824.492 
15293401 28581.3 -17198.7 1605.83 840 -14.9206 840.133 
15293300 28112 -16575 1515.33 1093.97 -411.746 1168.89 
20426 3
15294302 29047.8 -17838.8 1698.33 688.802 -139.974 702.881 
15293401 29012.5 -17246.2 1628.17 842.122 -92.7734 847.217 
15293300 28631.7 -16756.5 1452.33 1014.97 -354.492 1075.1 
20426.5 3
15294302 29516.7 -17897.3 1679.67 921.087 -114.931 928.23 
15293401 29404 -17321.8 1611.33 769.155 -148.657 783.389 
15293300 28989.3 -16887.2 1372.83 702.685 -256.713 748.109 
20427 3
15294302 29942.7 -18023.7 1641.5 860.606 -255.219 897.652 
15293401 29876 -17402.8 1588.33 953.535 -163.636 967.474 
15293300 29498.3 -16947 1319.83 1028.28 -120.875 1035.36 
20427.5 3
15294302 30447 -18203.6 1582.8 1061.75 -378.807 1127.31 
15293401 30267 -17563.6 1573.2 823.158 -338.456 890.023 
15293300 29876 -16993 1292.4 795.088 -96.8421 800.964 
20428 3
15294302 30976.3 -18390.3 1534.83 1148.23 -405.061 1217.58 
15293401 30764 -17754.3 1549 1078.09 -413.738 1154.76 
15293300 30285.5 -17059.3 1271.83 888.286 -143.89 899.865 
20428.5 3
15294302 31387.4 -18550.3 1436.86 766.969 -298.419 822.979 
15293401 31359.9 -17907.9 1519.57 1111.67 -286.425 1147.98 
15293300 30745.9 -17055.6 1251.29 858.875 7.01848 858.904 
20429 3
15294302 31879.7 -18657.8 1404.67 904.849 -197.698 926.195 
15293401 31831.8 -18013.7 1471.5 867.603 -194.503 889.138 
15293300 31094.2 -17118.3 1232 640.275 -115.371 650.586 
20429.5 3
15294302 32352.7 -18721.8 1528.83 957.49 -129.555 966.215 
15293401 32353.7 -18084.3 1415.5 1056.34 -143.05 1065.98 
15293300 31070.5 -16704.8 1285.5 -47.9082 837.045 838.414 
20430 3
15294302 32895.8 -18822.7 1645.33 1095.09 -203.293 1113.8 
15293401 32916.5 -18243 1455.67 1134.74 -319.892 1178.97 
15293300 31365.8 -16574.5 1406.67 595.43 262.769 650.834 
20430.5 3
15294302 33257.3 -18938.8 1672.33 736.253 -236.592 773.333 
15293401 33390.3 -18372 1488.67 965.037 -262.729 1000.16 
15293300 32096.2 -16535 1432.5 1487.44 80.4481 1489.61 
20431 3
15294302 33693.2 -19032.7 1695.5 873.413 -188.043 893.427 
15293401 33828.2 -18507.5 1533 877.422 -271.543 918.479 
15293300 33018.3 -16633.3 1418.17 1848.03 -197.061 1858.51 
20431.5 3
15294302 34120.8 -19169 1737 848.545 -270.503 890.618 
15293401 34204.2 -18606.7 1549 746.032 -196.759 771.542 
15293300 33763 -16789.3 1388.83 1477.51 -309.524 1509.59 
20432 3
15294302 34567.2 -19267.3 1741.33 883.828 -194.719 905.024 
15293401 34574.7 -18721 1583.83 733.663 -226.403 767.802 
15293300 34363.2 -16773.3 1384.83 1188.45 31.6832 1188.87 
20432.5 3
15294302 34961.3 -19324.2 1738.33 786.76 -113.44 794.896 
15293401 34963.2 -18780.8 1599 775.449 -119.428 784.592 
15293300 34857.2 -16881.2 1400 986.028 -215.236 1009.25 
20433 3
15294302 35457.7 -19442.5 1748.5 984.788 -234.788 1012.39 
15293401 35324.8 -18875.5 1627.67 717.593 -187.831 741.768 
15293300 35483.5 -17019.7 1423.17 1242.72 -274.802 1272.75 
20433.5 3
15294302 35967.3 -19529.8 1712.5 999.346 -171.242 1013.91 
15293401 35666.2 -19020.5 1622.67 669.281 -284.314 727.167 
15293300 36042.8 -16772.2 1440.5 1096.73 485.294 1199.3 
20434 3
15294302 36344.6 -19515.8 1708.4 816.595 30.3752 817.159 
15293401 36087.2 -19065.6 1587 911.328 -97.619 916.541 
15293300 36605.2 -17003.8 1439.6 1217.24 -501.371 1316.46 
20434.5 3
15294302 36866.7 -19670.7 1762.5 1108.42 -328.804 1156.16 
15293401 36422.5 -19186.5 1555 711.89 -256.688 756.753 
15293300 37265 -17322.3 1423.67 1400.85 -676.292 1555.55 
20435 3
15294302 37212.3 -19941 1766.33 648.53 -507.192 823.308 
15293401 36952.3 -19393 1528 994.059 -387.43 1066.89 
15293300 37878.2 -17464.7 1415 1150.41 -267.042 1180.99 
20435.5 3
15294302 37571 -20182.2 1806.6 715.902 -481.437 862.726 
15293401 37365.6 -19618.6 1590.2 824.884 -450.299 939.789 
15293300 38576.6 -17537.6 1506 1394.08 -145.576 1401.66 
20436 3
15294302 37942.3 -20291.7 1824.67 762.491 -224.778 794.933 
15293401 37688.3 -19787.2 1662.33 662.697 -346.133 747.646 
15293300 39201 -17528.8 1515.83 1282.14 18.0014 1282.26 
20436.5 3
15294302 38333.2 -20319.7 1847 747.291 -53.5373 749.207 
15293401 38015.5 -19871.8 1673.67 625.558 -161.887 646.165 
15293300 40038 -17578 1520.83 1600.38 -94.0089 1603.14 
20437 3
15294302 38633.8 -20323.8 1867.2 623.721 -8.57538 623.78 
15293401 38449.8 -19824.2 1664.8 901.037 98.8243 906.441 
15293300 40679.8 -17547.8 1546.2 1331.54 62.6556 1333.01 
20437.5 3
15294302 38970.8 -20430.3 1832.17 685.027 -216.531 718.434 
15293401 38827.5 -19910.3 1649.5 767.683 -175.068 787.392 
15293300 41285.8 -17616.3 1587.5 1231.78 -139.295 1239.63 
20438 3
15294302 39299.2 -20513.5 1795.67 612.562 -155.162 631.908 
15293401 39150 -20029.2 1646.83 601.679 -221.704 641.226 
15293300 41972 -17700.3 1580.17 1280.16 -156.716 1289.72 
20438.5 3
15294302 39620.2 -20623.8 1774.6 660.562 -226.955 698.463 
15293401 39442 -20124.2 1649.4 600.823 -195.542 631.842 
15293300 42472 -17726.4 1564.8 1028.81 -53.6351 1030.2 
20439 3
15294302 39929.7 -20763.7 1739.17 642.047 -290.18 704.577 
15293401 39699.2 -20234.8 1636 533.541 -229.53 580.818 
15293300 43066 -17803.7 1540.17 1232.37 -160.304 1242.75 
20439.5 3
15294302 40307.4 -20972.2 1692 753.959 -416.234 861.223 
15293401 40097.6 -20359.2 1615.4 795.276 -248.237 833.118 
15293300 43758.6 -17843.4 1511.6 1382.44 -79.3081 1384.71 
20440 3
15294302 40745.7 -21206.2 1690.67 909.267 -485.408 1030.72 
15293401 40600.3 -20525.3 1607.5 1043.02 -344.675 1098.49 
15293300 44265.7 -17916 1504.17 1052.01 -150.622 1062.73 
20440.5 2
15294302 41038.2 -21273.8 1687.33 561.42 -129.878 576.248 
15293401 40965.8 -20727.2 1624.67 701.536 -387.396 801.391 
20441 2
15294302 41301.8 -21353.2 1707.83 522.112 -157.096 545.234 
15293401 41181.7 -20825.2 1620 427.393 -194.059 469.386 
20441.5 2
15294302 41811 -21368.3 1737.33 1041.24 -31.0157 1041.7 
15293401 41476.8 -20936.2 1605.5 603.613 -226.994 644.883 
20442 2
15294302 42235.8 -21251.5 1785.83 849.667 233.667 881.211 
15293401 41798.2 -20982.3 1616.33 642.667 -92.3333 649.266 
20442.5 2
15294302 42613.5 -21129.2 1800.17 736.192 238.467 773.851 
15293401 42128 -20975.2 1607.17 642.95 13.9701 643.102 
20443 2
15294302 42929.8 -21064.2 1780.2 653.512 134.229 667.155 
15293401 42410.8 -20922.2 1613.6 584.298 109.435 594.457 
20443.5 2
15294302 43218.8 -20957.8 1747.83 572.343 210.627 609.869 
15293401 42665.3 -20846.7 1659.17 504.026 149.571 525.751 
20444 2
15294302 43656.6 -20769 1736.4 848.385 365.956 923.949 
15293401 43093.4 -20654.4 1652.6 829.587 372.61 909.424 
20444.5 2
15294302 44023.3 -20632.5 1717.83 757.713 282.025 808.497 
15293401 43472.3 -20401.5 1695 782.92 522.521 941.271 
20445 2
15294302 44509 -20401.6 1706.2 991.156 471.224 1097.47 
15293401 43721.2 -20140.4 1701.4 507.891 532.857 736.132 
20445.5 2
15294302 45021.3 -20123.5 1703.83 1039.22 564.097 1182.44 
15293401 43946.7 -19248.7 1696.67 457.336 1808.79 1865.71 
20446 2
15294302 45559.5 -19793.3 1714.83 996.605 611.42 1169.21 
15293401 44398.7 -18826 1681.5 837.037 782.716 1145.98 
20446.5 2
15294302 46128.2 -19408 1760 1184.79 802.778 1431.15 
15293401 44851 -18576 1828.4 942.361 520.833 1076.71 
20447 2
15294302 46626.5 -19062.8 1762 1014.87 702.987 1234.56 
15293401 45163.3 -18346.5 1867.17 636.117 467.413 789.379 
20447.5 1
15293401 45598 -18130 1960.33 844.013 420.388 942.913 
20448 1
15293401 45925.8 -18105 1956 625.636 47.7099 627.453 
20448.5 1
15293401 45810 -18361.8 1956.8 -237.363 -526.23 577.286 
20449 1
15293401 45228.2 -18971.2 1958 -1207.12 -1264.25 1747.99 
