# Supplementary material for: Intrinsic group behaviour II: On the dependence of triad spatial dynamics on social and personal features; and on the effect of social interaction on small group dynamics
Source: PLoS One. 2019 Dec 3;14(12):e0225704. doi: 10.1371/journal.pone.0225704 (PMC6890182; doi:10.1371/journal.pone.0225704)
Supplement: S4 Data Set — (ZIP) [file pone.0225704.s004.zip › set_3_nint/group_traj_triad_noint/traj_3_0505_24.dat]

3 15181902 15170803 15173700 0 0 1 0 1 1 0 20 0 30 1475.26 1671.17 1088.11 
19628.5 1
15170803 40157 -24139 1643 0 0 0 
19629 1
15170803 40216.2 -24155.2 1631.5 133.258 -36.4114 138.143 
19629.5 1
15170803 40301.3 -24257.8 1623.17 175.24 -211.248 274.472 
19630 1
15170803 40175.5 -24357.8 1613.67 -254.723 -202.429 325.364 
19630.5 1
15170803 39991.3 -24384.7 1613.67 -378.166 -55.0992 382.159 
19631 1
15170803 40011.8 -24502 1610.33 41.9223 -239.945 243.58 
19631.5 1
15170803 40104.5 -24519.2 1604.17 182.415 -33.7927 185.518 
19632 1
15170803 39931.8 -24307.2 1599.17 -338.562 415.686 536.115 
19632.5 1
15170803 39731 -24008.2 1580 -409.864 610.204 735.077 
19633 1
15170803 39534.5 -23692 1558 -401.02 645.238 759.704 
19633.5 1
15170803 39517.2 -23566.5 1549.5 -35.2304 255.081 257.503 
19634 1
15170803 39518.7 -23488.8 1546 3.01811 156.271 156.3 
19634.5 1
15170803 39495.7 -23446.6 1544 -42.7419 78.7 89.5576 
19635 1
15170803 39377 -23480.2 1544 -220.249 -62.3288 228.899 
19635.5 1
15170803 39415.3 -23603.7 1544 78.2313 -252.041 263.903 
19636 1
15170803 39769.2 -23425.3 1544 700.66 353.135 784.62 
19636.5 1
15170803 39984.7 -23566.5 1540 433.602 -284.038 518.351 
19637 1
15170803 40072.2 -24002 1529.83 173.611 -864.087 881.356 
19637.5 1
15170803 39814.8 -24354.2 1515.4 -551.106 -754.176 934.077 
19638 1
15170803 39951.8 -24617 1529.83 299.854 -575.055 648.537 
19638.5 1
15170803 39937 -24668.7 1552.17 -28.9714 -100.911 104.988 
19639 1
15170803 40202 -24946.8 1586 527.888 -554.117 765.318 
19639.5 1
15170803 40524.8 -25203.2 1607.83 641.816 -509.609 819.53 
19640 1
15170803 40540.7 -25252.2 1627.33 31.1067 -96.2672 101.168 
19640.5 1
15170803 40424 -25312.5 1610.33 -229.208 -118.533 258.043 
19641 1
15170803 40298.8 -25341.8 1600.83 -249.336 -58.4329 256.091 
19641.5 1
15170803 40367.2 -25362.7 1610.33 135.046 -41.1726 141.183 
19642 1
15170803 40312.8 -25096.7 1637.17 -112.959 553.015 564.433 
19642.5 1
15170803 40356 -24912.5 1629.33 89.7436 382.883 393.26 
19643 1
15170803 40427.6 -24785.3 1616 135.296 240.481 275.927 
19643.5 1
15170803 40530.8 -24714.8 1622.17 193.374 131.933 234.094 
19644 1
15170803 40601.7 -24663.3 1628 144.853 105.317 179.093 
19644.5 1
15170803 40698.3 -24592.5 1636.83 196.877 144.263 244.075 
19645 1
15170803 40793.5 -24499.7 1626.33 192.256 187.542 268.578 
19645.5 1
15170803 40810.3 -24356.2 1614.5 34.4945 294.057 296.074 
19646 1
15170803 40852.2 -24198 1589.33 85.5487 323.449 334.571 
19646.5 1
15170803 40981.3 -23948.8 1586.67 257.818 497.339 560.193 
19647 1
15170803 41224 -23893.3 1583.67 484.365 110.778 496.871 
19647.5 1
15170803 41433.7 -23778.3 1580.5 421.017 230.924 480.189 
19648 1
15170803 41549.3 -23641.5 1578.83 230.412 272.576 356.914 
19648.5 1
15170803 41878.8 -23294.5 1551.5 651.186 685.771 945.687 
19649 1
15170803 42212.5 -22921 1510.33 679.566 760.692 1020.03 
19649.5 1
15170803 42336.2 -22678.3 1476.33 248.826 488.263 548.01 
19650 1
15170803 43240.1 -22502.7 1482.57 1731.76 336.435 1764.13 
19650.5 1
15170803 43578.5 -22243.7 1560.17 651.941 499.128 821.07 
19651 1
15170803 43510.8 -21912 1554.67 -140.097 686.68 700.826 
19651.5 1
15170803 43071.8 -21431 1576.83 -899.59 985.656 1334.46 
19652 1
15170803 42596.7 -21248 1642.86 -913.69 351.923 979.122 
19652.5 1
15170803 42326.8 -21184.5 1690.5 -520.002 122.351 534.202 
19653 1
15170803 42248.2 -21069.8 1738 -164.92 240.391 291.524 
19653.5 1
15170803 42101.7 -20999.2 1756.67 -307.773 148.459 341.708 
19654 1
15170803 41997.9 -20885 1768.29 -201.572 221.683 299.624 
19654.5 1
15170803 41894.8 -20775.8 1817.5 -200.435 212.387 292.031 
19655 1
15170803 41814.3 -20622 1798.67 -167.36 319.82 360.963 
19655.5 1
15170803 41781.3 -20440.6 1784.86 -63.6756 349.573 355.325 
19656 1
15170803 41483.2 -20734.7 1781.5 -576.633 -568.85 809.997 
19656.5 1
15170803 41248.7 -20773.3 1795.83 -495.772 -81.7477 502.466 
19657 1
15170803 41206 -20585.9 1748.43 -84.4884 371.24 380.733 
19657.5 2
15173700 43773.3 -19710.8 1470.33 0 0 0 
15170803 41110.8 -20800.3 1735.83 -186.968 -421.368 460.986 
19658 2
15173700 44049.9 -19512 1438 551.944 396.873 679.816 
15170803 41054.7 -21190.1 1731.43 -112.014 -778.063 786.085 
19658.5 2
15173700 44373.5 -19298.3 1415.5 652.506 430.78 781.879 
15170803 40914 -21473.7 1732.33 -283.698 -571.621 638.149 
19659 2
15173700 44569.7 -19107.4 1397.43 392.429 381.81 547.52 
15170803 40762.6 -21537 1731.57 -302.857 -126.667 328.279 
19659.5 2
15173700 44728.8 -19043.3 1406.17 322.103 129.747 347.253 
15170803 40478 -21577 1738.17 -576.056 -80.9717 581.718 
19660 2
15173700 45018.4 -19147.7 1461.29 571.194 -205.88 607.164 
15170803 40138 -21625 1740.71 -670.611 -94.6746 677.261 
19660.5 2
15173700 45197.2 -19289.8 1456.83 351.847 -279.762 449.514 
15170803 39779.7 -21481.5 1742.17 -705.381 282.48 759.84 
19661 2
15173700 45125.2 -19472 1460 -151.579 -383.509 412.377 
15170803 39459.2 -21061.5 1761.67 -674.737 884.211 1112.25 
19661.5 2
15173700 44892.3 -19636.9 1644.57 -450.447 -318.873 551.889 
15170803 39244.1 -20707.4 1777.71 -415.907 684.858 801.254 
19662 2
15173700 44805.2 -19725.5 1592.33 -167.859 -170.795 239.474 
15170803 38866.8 -20333.5 1768.83 -726.993 720.479 1023.53 
19662.5 2
15173700 44612.2 -19680.3 1539.67 -408.034 95.4898 419.058 
15170803 38710.8 -20285 1806.83 -329.81 102.537 345.381 
19663 2
15173700 44192.5 -19436 1462.5 -870.678 506.916 1007.49 
15170803 38524 -20472.8 1843.17 -387.621 -389.696 549.648 
19663.5 2
15173700 43782 -19235.1 1417.14 -787.908 385.522 877.169 
15170803 38651.1 -20721.4 1850.57 244.036 -477.15 535.935 
19664 2
15173700 43313.3 -19000.3 1406.17 -884.277 443.037 989.054 
15170803 38955.5 -21275.8 1848.5 574.259 -1046.05 1193.31 
19664.5 2
15173700 42566.8 -18716.7 1355.67 -1514.2 575.389 1619.84 
15170803 38893.8 -21626.2 1825.5 -125.085 -710.615 721.54 
19665 2
15173700 42128.2 -18585.2 1313.83 -882.629 264.588 921.434 
15170803 38694.8 -21566.7 1811.67 -400.402 119.718 417.917 
19665.5 2
15173700 41709 -18462 1273.67 -858.948 252.391 895.261 
15170803 38302.8 -21397.7 1801.67 -803.279 346.311 874.75 
19666 2
15173700 41276.3 -18294.3 1236 -877.62 340.095 941.213 
15170803 37789.2 -21085.5 1799.83 -1041.92 633.198 1219.24 
19666.5 2
15173700 40781.2 -18096.3 1222 -1014.69 405.738 1092.8 
15170803 37446.3 -20910.2 1775 -702.527 359.29 789.071 
19667 2
15173700 40370.5 -17942.7 1223.5 -834.688 312.331 891.21 
15170803 36998 -20791.2 1742.5 -911.247 241.87 942.8 
19667.5 2
15173700 39911 -17807.3 1219.33 -932.049 274.51 971.633 
15170803 36726.5 -20664.5 1681.67 -550.71 256.93 607.696 
19668 2
15173700 39360.7 -17712.9 1237.29 -1046.17 179.613 1061.48 
15170803 36345.9 -20609.7 1663.29 -723.656 104.155 731.113 
19668.5 2
15173700 38909.2 -17895.7 1211 -890.626 -360.571 960.847 
15170803 36016.7 -20457.5 1641 -649.291 300.225 715.342 
19669 2
15173700 38391.7 -17816 1199.14 -1030.78 158.699 1042.93 
15170803 35372.7 -20402.6 1602.71 -1282.77 109.419 1287.43 
19669.5 2
15173700 37948.3 -17906.2 1192.67 -901.181 -183.266 919.627 
15170803 34930.8 -20405.3 1629.17 -898.132 -5.61363 898.15 
19670 2
15173700 37425.6 -18167.7 1187.71 -1114.63 -557.671 1246.35 
15170803 34564.3 -20268.4 1650.29 -781.551 291.908 834.286 
19670.5 2
15173700 36800.6 -18532.4 1206.43 -1206.56 -704.082 1396.97 
15170803 34193.7 -20153.3 1625.14 -715.389 222.284 749.127 
19671 2
15173700 36211.5 -18832.3 1238.67 -1164.17 -592.697 1306.36 
15170803 33809.8 -19979.3 1599.5 -758.658 343.779 832.914 
19671.5 2
15173700 35677.7 -19003.2 1254.17 -1121.5 -358.894 1177.52 
15170803 33482.5 -19892.8 1595.5 -687.675 181.723 711.281 
19672 2
15173700 35153.3 -19074 1286 -1014.28 -137.008 1023.49 
15170803 33159.3 -19824.9 1594.57 -625.173 131.482 638.849 
19672.5 2
15173700 34780.2 -19144 1292.83 -712.059 -133.588 724.482 
15170803 32786 -19766.8 1574.5 -712.377 110.732 720.932 
19673 2
15173700 34435.2 -19181.5 1273.83 -715.768 -77.8008 719.984 
15170803 32355.2 -19674.7 1576.5 -893.845 191.217 914.069 
19673.5 2
15173700 34016.4 -19233.9 1261 -817.848 -102.26 824.216 
15170803 31792 -19514.1 1534.29 -1099.93 313.523 1143.75 
19674 2
15173700 33603.5 -19232.5 1290.33 -819.303 2.69274 819.307 
15170803 31204.7 -19558.8 1503.5 -1165.34 -88.6716 1168.71 
19674.5 2
15173700 33170.7 -19389.1 1304.29 -858.702 -310.799 913.217 
15170803 30813.6 -19361.1 1453.86 -775.983 392.243 869.485 
19675 2
15173700 32781.3 -19455.8 1291.67 -777.207 -133.115 788.525 
15170803 30542.3 -19305.8 1410.67 -541.393 110.398 552.535 
19675.5 2
15173700 32384.8 -19365 1282.83 -847.222 194.088 869.17 
15170803 30117.5 -19136.2 1353.33 -907.764 362.536 977.48 
19676 2
15173700 31893 -19480.3 1275.86 -977.8 -229.196 1004.3 
15170803 29695 -18942.3 1311.57 -839.96 385.449 924.178 
19676.5 2
15173700 31582 -19550.8 1261.67 -614.625 -139.422 630.239 
15170803 29336.5 -18717.5 1330 -708.498 444.241 836.253 
19677 2
15173700 31233.1 -19404.7 1227 -688.081 288.203 746.001 
15170803 28991.4 -18423.9 1352.71 -680.614 579.177 893.69 
19677.5 2
15173700 30957 -19198.3 1238 -545.737 407.867 681.311 
15170803 28577.2 -18280.3 1503.67 -818.699 283.644 866.442 
19678 2
15173700 30452.3 -19092.3 1234.71 -1013.48 212.947 1035.61 
15170803 28177.7 -18145.3 1552.57 -802.113 271.18 846.714 
19678.5 2
15173700 30009.8 -18914.7 1260.5 -902.964 362.488 973.006 
15170803 27745.5 -18001.2 1547.5 -882.07 294.121 929.814 
19679 2
15173700 29622.1 -18725.9 1317.14 -799.362 389.298 889.119 
15170803 27457.6 -17829 1545.43 -593.667 354.983 691.703 
19679.5 2
15173700 29248.9 -18502.9 1379.86 -731.933 437.255 852.595 
15170803 27065.1 -17776.3 1572.29 -769.468 103.361 776.379 
19680 2
15173700 28882.6 -18278.7 1411.43 -709.856 434.385 832.218 
15170803 26708.1 -17653.1 1573.14 -691.86 238.649 731.864 
19680.5 2
15173700 28348.9 -18271.4 1550.14 -1052.69 14.3702 1052.79 
15170803 26347.7 -17454.6 1573.14 -710.904 391.66 811.654 
19681 2
15173700 27965.4 -18260.1 1586.57 -747.424 21.9994 747.748 
15170803 26000 -17236.7 1570.43 -677.806 424.673 799.855 
19681.5 2
15173700 27787.5 -17770.3 1589.67 -372.236 1024.71 1090.22 
15170803 25612.8 -17050.2 1538.33 -809.972 390.267 899.09 
19682 2
15173700 27456.6 -17594.6 1591.86 -680.923 361.65 771.004 
15170803 25170 -16854.6 1523.43 -911.18 402.459 996.103 
19682.5 2
15173700 26907.6 -17656.6 1549.14 -1035.85 -116.981 1042.43 
15170803 24736.4 -16639.4 1563.86 -818.059 405.93 913.236 
19683 2
15173700 26523 -17414 1567.5 -792.931 500.147 937.489 
15170803 24430 -16459.3 1638.5 -631.811 371.33 732.852 
19683.5 2
15173700 26136.3 -17305 1567.86 -833.436 234.914 865.91 
15170803 24082.4 -16358.4 1592.14 -749.076 217.467 780.005 
19684 2
15173700 25664.2 -17092.1 1508.38 -890.633 401.651 977.011 
15170803 23755.5 -16267.5 1602.12 -616.846 171.563 640.26 
19684.5 2
15173700 25249 -16908.2 1503.83 -835.513 370.137 913.829 
15170803 23384.3 -16147 1578.17 -746.814 242.455 785.185 
19685 2
15173700 24936.6 -16789 1501.5 -626.002 238.811 670.007 
15170803 23022.5 -16096.2 1552.75 -725.117 101.703 732.215 
19685.5 2
15173700 24529 -16584.7 1539.83 -808.78 405.423 904.706 
15170803 22675.3 -16019 1534.33 -688.823 153.274 705.67 
19686 2
15173700 24169.9 -16399.1 1559.43 -728.484 376.316 819.941 
15170803 22237.1 -15879.3 1565 -888.824 283.396 932.911 
19686.5 2
15173700 23806.4 -16228.4 1584.43 -718.238 337.38 793.531 
15170803 21871.4 -15725.1 1570.43 -722.756 304.63 784.331 
19687 2
15173700 23513.7 -16203 1615.71 -577.346 50.155 579.52 
15170803 21547 -15755.7 1527.57 -639.899 -60.2987 642.733 
19687.5 2
15173700 23126.3 -16021 1745.29 -795.541 373.717 878.948 
15170803 21206 -15479 1486.29 -700.205 568.202 901.743 
19688 2
15173700 22790.1 -16111.7 1687.57 -679.076 -183.261 703.37 
15170803 20894.7 -15254.3 1465.71 -628.86 453.968 775.598 
19688.5 2
15173700 22429.4 -15936.1 1601 -737.657 359.042 820.396 
15170803 20598.4 -15029 1478.14 -605.901 460.707 761.162 
19689 2
15173700 22045.6 -15715.9 1554.29 -788.208 452.332 908.777 
15170803 20357 -14723.3 1567.14 -495.747 627.75 799.897 
19689.5 2
15173700 21535.5 -15669.2 1508.25 -956.982 87.443 960.969 
15170803 20110.9 -14527.5 1566.25 -461.773 367.328 590.054 
19690 2
15173700 21068.9 -15517.6 1491.14 -893.952 290.572 939.99 
15170803 19846.4 -14275.4 1607.71 -506.602 482.895 699.881 
19690.5 2
15173700 20707.4 -15288.1 1490.86 -749.852 475.993 888.171 
15170803 19561.1 -14056.4 1616.57 -591.879 454.357 746.164 
19691 2
15173700 20369.4 -15067 1542.86 -699.793 457.853 836.265 
15170803 19358.7 -13842.4 1668.71 -419.107 443.064 609.882 
19691.5 2
15173700 20053.8 -14741.9 1571.88 -611.78 630.087 878.228 
15170803 19132.8 -13619.8 1595.12 -437.915 431.548 614.82 
19692 2
15173700 19672.1 -14545 1576.71 -725.489 374.287 816.349 
15170803 18800 -13372.1 1566.57 -632.605 470.736 788.531 
19692.5 2
15173700 19400.9 -14375.9 1604.71 -551.394 343.786 649.788 
15170803 18584.4 -13069.7 1578.29 -438.153 614.692 754.867 
19693 2
15173700 19143.7 -14105.6 1602.86 -529.101 556.143 767.622 
15170803 18298.1 -12770 1582.57 -589.065 616.696 852.826 
19693.5 2
15173700 18820.6 -13800 1571.29 -662.178 626.171 911.356 
15170803 17820.3 -12663.9 1558.86 -979.215 217.506 1003.08 
19694 2
15173700 18582.4 -13533.4 1574.43 -484.03 541.812 726.53 
15170803 17404.1 -12542 1520 -845.819 247.677 881.336 
19694.5 2
15173700 18262.7 -13292 1556.29 -648.508 489.713 812.638 
15170803 16987.9 -12336.4 1480.86 -844.393 416.981 941.739 
19695 2
15173700 17908.4 -13094 1531.5 -668.565 373.585 765.862 
15170803 16436 -12101.1 1487.38 -1041.24 443.969 1131.94 
19695.5 2
15173700 17515.6 -12775.6 1533 -746.775 605.378 961.33 
15170803 16003.7 -11959.6 1530 -821.836 269.113 864.775 
19696 2
15173700 17067.3 -12452.7 1487.86 -903.802 650.922 1113.8 
15170803 15549.1 -11718.1 1577.14 -916.475 486.751 1037.72 
19696.5 2
15173700 16758.9 -12226.3 1440.86 -639.893 469.769 793.817 
15170803 15171 -11571 1574.14 -784.529 305.276 841.83 
19697 2
15173700 16454.6 -12001.6 1483.29 -629.991 465.247 783.163 
15170803 14947.4 -11393.1 1608.86 -462.881 368.234 591.486 
19697.5 2
15173700 16138.1 -11873.7 1558.43 -640.544 258.82 690.857 
15170803 14784.1 -11129 1635.29 -330.538 534.702 628.619 
19698 2
15173700 15838.9 -11715.4 1591.14 -607.07 321.066 686.745 
15170803 14591.7 -10862.3 1651.86 -390.322 541.003 667.109 
19698.5 2
15173700 15559.4 -11317 1581 -558.857 796.857 973.295 
15170803 14327.4 -10577.6 1671.43 -528.571 569.429 776.941 
19699 3
15181902 14624 -9716 1014 0 0 0 
15173700 15425.6 -11170.4 1631.43 -274.297 300.351 406.755 
15170803 13979.9 -10301.6 1660.43 -712.237 565.574 909.48 
19699.5 3
15181902 14527.6 -9579.75 1005.5 -303.066 428.459 524.811 
15173700 15163.1 -10886.5 1653.88 -496.118 536.727 730.896 
15170803 13762.2 -9902.88 1635.5 -411.356 753.679 858.63 
19700 3
15181902 14209.6 -9215.29 991.571 -603.517 691.583 917.889 
15173700 14890.3 -10599.4 1666.86 -517.722 544.728 751.508 
15170803 13434.9 -9424.14 1696.14 -621.239 908.41 1100.52 
19700.5 3
15181902 13834.3 -8734.14 1006.14 -764.329 979.924 1242.76 
15173700 14672.7 -10290.6 1651.57 -443.119 629.037 769.443 
15170803 13189 -9001.29 1726.43 -500.727 861.216 996.203 
19701 3
15181902 13616.7 -8382.86 1049.14 -432.548 698.381 821.483 
15173700 14452.9 -9944.43 1668 -437.092 688.157 815.236 
15170803 12794.6 -8748.86 1656.57 -784.152 501.846 930.991 
19701.5 3
15181902 13369.9 -8083.14 1050.43 -515.359 625.708 810.621 
15173700 14167.3 -9572.71 1663.57 -596.183 776.021 978.592 
15170803 12659.6 -8426.43 1633.43 -281.837 673.129 729.749 
19702 3
15181902 13185.4 -7924.71 1035.71 -381.84 328.009 503.38 
15173700 13839.4 -9242.57 1630.71 -678.793 683.526 963.311 
15170803 12532.6 -8100.43 1629.14 -262.94 674.948 724.357 
19702.5 3
15181902 12969.6 -7634.38 1057.38 -413.417 556.206 693.021 
15173700 13533.9 -8864.88 1693.5 -585.352 723.556 930.683 
15170803 12383.9 -7848.38 1653.75 -284.859 482.861 560.624 
19703 3
15181902 12665 -7295.71 1102.29 -604.415 671.946 903.786 
15173700 13195.9 -8657.86 1655.71 -670.67 410.75 786.457 
15170803 12132.9 -7538.43 1636.71 -498.051 614.973 791.358 
19703.5 3
15181902 12381.8 -7041.25 1103.25 -562.004 504.889 755.488 
15173700 12908.2 -8350.62 1654.5 -570.649 609.588 835.007 
15170803 11972 -7462.75 1589.5 -319.161 150.156 352.719 
19704 3
15181902 12172 -6965 1101.57 -417.829 151.892 444.581 
15173700 12689.9 -7973.57 1679.86 -435.046 751.103 867.998 
15170803 11697.3 -7453.29 1562.43 -547.24 18.8532 547.564 
19704.5 3
15181902 11967.7 -6837 1105.14 -414.373 259.635 488.994 
15173700 12468.3 -7776 1670.71 -449.435 400.753 602.159 
15170803 11554.7 -7352.29 1556.14 -289.192 204.868 354.405 
19705 3
15181902 11675.7 -6608.57 1096.71 -588.71 460.541 747.447 
15173700 12231.1 -7451.14 1632.14 -478.111 654.954 810.897 
15170803 11390.7 -7155.43 1575.43 -330.645 396.889 516.573 
19705.5 2
15173700 11976.3 -7193.71 1630.29 -513.825 519.009 730.333 
15170803 11549 -6469.29 1580 319.124 1383.35 1419.68 
19706 1
15173700 11717.7 -7005.57 1636.29 -502.08 365.326 620.925 
19706.5 1
15173700 11551 -6809 1607.67 -343.741 405.302 531.439 
19707 1
15173700 11252.6 -6623.43 1586.71 -614.051 381.834 723.087 
19707.5 1
15173700 11056.6 -6494 1554.71 -379.11 250.345 454.31 
19708 1
15173700 10911.5 -6320.83 1510.17 -291.308 347.724 453.622 
19708.5 1
15173700 10731 -6156.14 1464.29 -361 329.381 488.685 
19709 1
15173700 10526.6 -5998.14 1480 -393.889 304.432 497.823 
19709.5 1
15173700 10412.8 -5879.5 1522.33 -235.971 246.147 340.985 
19710 1
15173700 10308.4 -5634.71 1544.43 -216.607 507.854 552.118 
19710.5 1
15173700 10301.3 -5334 1573 -14.1723 596.655 596.824 
19711 1
15173700 10207.4 -5121.14 1574.71 -187.714 425.714 465.263 
19711.5 1
15173700 9956 -4927.29 1574.86 -502.857 387.714 634.971 
19712 1
15173700 9825 -4712.14 1591.71 -261.477 429.427 502.77 
19712.5 1
15173700 9590.29 -4434.29 1546.43 -453.116 536.404 702.171 
19713 1
15173700 9403.14 -4168.29 1552.43 -366.947 521.569 637.718 
19713.5 1
15173700 9333.5 -3949.5 1559.33 -141.263 443.784 465.725 
19714 1
15173700 9212.57 -3827 1579.14 -246.29 249.491 350.578 
19714.5 1
15173700 8982 -3631 1588.17 -450.335 382.812 591.056 
19715 1
15173700 8743.71 -3497.43 1620.71 -472.789 265.023 542.002 
19715.5 1
15173700 8490 -3314.83 1588.33 -518.843 373.405 639.242 
19716 1
15173700 8249.86 -3143.86 1555 -488.095 347.513 599.168 
19716.5 1
15173700 8020.5 -2984.83 1547.67 -458.714 318.048 558.187 
19717 1
15173700 7777 -2731.86 1558.29 -484.095 502.935 698.063 
19717.5 1
15173700 7536.83 -2456.67 1574.17 -485.185 555.94 737.885 
19718 1
15173700 7333.43 -2096.86 1573.14 -412.586 729.837 838.385 
19718.5 1
15173700 6976.86 -1755.14 1579.86 -679.184 650.884 940.713 
19719 1
15173700 6772.17 -1566.17 1571.67 -411.852 380.234 560.535 
19719.5 1
15173700 6423.14 -1258.57 1582.14 -710.843 626.467 947.501 
19720 1
15173700 6092.17 -1005.5 1602.67 -660.631 505.133 831.62 
19720.5 1
15173700 5878.43 -745.429 1611 -432.668 526.46 681.441 
19721 1
15173700 5680.71 -383 1573.71 -380.22 696.978 793.943 
19721.5 1
15173700 5510 -112.667 1579.17 -348.397 551.701 652.498 
19722 1
15173700 5323 147.286 1555 -368.11 511.717 630.365 
19722.5 1
15173700 5082.67 459.333 1579 -466.667 605.918 764.797 
19723 1
15173700 4971 811.333 1560.5 -243.282 766.885 804.548 
19723.5 1
15173700 4693.14 1173.14 1587 -553.5 720.736 908.748 
19724 1
15173700 4387.71 1485.57 1594 -577.37 590.602 825.934 
19724.5 1
15173700 4082.17 1646.5 1589.33 -629.995 331.811 712.034 
19725 1
15173700 3690.14 1851.43 1572.29 -803.327 419.936 906.466 
19725.5 1
15173700 3297.57 2134.86 1543.57 -744.917 537.815 918.775 
19726 1
15173700 2946 2311 1541.67 -717.493 359.475 802.507 
19726.5 1
15173700 2668.86 2355.29 1586.71 -561.018 89.6472 568.135 
19727 1
15173700 2232.71 2464.57 1613 -829.169 207.768 854.803 
19727.5 1
15173700 1888.83 2471.33 1604.5 -719.416 14.1462 719.555 
19728 1
15173700 1618.57 2461.71 1634.86 -571.378 -20.3363 571.74 
19728.5 1
15173700 1247.38 2530.62 1654.75 -709.745 131.76 721.871 
19729 1
15173700 882.125 2591.12 1643 -703.757 116.57 713.346 
19729.5 1
15173700 525.143 2602.71 1611.86 -733.023 23.7973 733.409 
19730 1
15173700 164 2462.25 1671.62 -740.047 -287.837 794.052 
19730.5 1
15173700 -193.571 2387.57 1687 -713.715 -149.059 729.115 
19731 1
15173700 -406.143 2422.86 1706.14 -421.769 70.0113 427.54 
19731.5 1
15173700 -773.857 2669.29 1724.14 -709.873 475.731 854.541 
19732 1
15173700 -1086.5 2858 1711.67 -655.436 395.627 765.583 
19732.5 1
15173700 -1371.71 2918.43 1689.29 -595.437 126.156 608.655 
19733 1
15173700 -1529.57 3137.86 1674.14 -300.68 417.959 514.877 
19733.5 1
15173700 -1771 3275.14 1646 -468.793 266.574 539.286 
19734 1
15173700 -1937.5 3420.33 1639 -344.72 300.601 457.377 
19734.5 1
15173700 -2141.57 3386.71 1650 -426.036 -70.1859 431.779 
19735 1
15173700 -2362 3302.14 1673.29 -429.685 -164.857 460.225 
19735.5 1
15173700 -2701.14 3531.86 1635.43 -641.102 434.243 774.324 
19736 1
15173700 -2974.5 3580.83 1654.33 -552.237 98.9418 561.03 
19736.5 1
15173700 -3252.14 3683.29 1709.43 -559.764 206.557 596.659 
19737 1
15173700 -3412.83 3801.67 1709.33 -329.96 243.082 409.832 
19737.5 1
15173700 -3607.86 3962 1651.86 -383.905 315.617 496.988 
19738 1
15173700 -3854.33 4196.33 1636.33 -493.94 469.606 681.547 
19738.5 1
15173700 -4065.86 4505 1695.43 -426.459 622.312 754.413 
19739 1
15173700 -4326.5 4765.33 1650.17 -514.088 513.478 726.599 
19739.5 1
15173700 -4701.57 5000 1517.29 -757.72 474.074 893.804 
19740 1
15173700 -5088.83 5240.5 1217.33 -783.931 486.842 922.802 
19740.5 1
15173700 -5410 5365.5 1327.33 -674.72 262.605 724.022 
19741 1
15173700 -5817.86 5582.71 1330.43 -778.353 414.531 881.856 
19741.5 1
15173700 -6236.17 5718.67 1397 -813.832 264.499 855.735 
19742 1
15173700 -6630.83 5897.5 1281.33 -808.743 366.462 887.896 
19742.5 1
15173700 -6941.33 6022.33 1347.33 -640.206 257.388 690.009 
19743 1
15173700 -7140.43 6098.57 1449.43 -378.508 144.939 405.309 
19743.5 1
15173700 -7636.33 6221.67 1358.5 -935.669 232.255 964.064 
19744 1
15173700 -8085.5 6316.33 1365.83 -914.8 192.804 934.897 
19744.5 1
15173700 -8353.5 6528.67 1368.67 -552.577 437.801 704.99 
19745 1
15173700 -8705 6530.67 1443.5 -723.251 4.11523 723.263 
19745.5 1
15173700 -8997.33 6515 1465.17 -600.274 -32.1697 601.135 
19746 1
15173700 -9277.83 6480.17 1519 -574.795 -71.3798 579.21 
19746.5 1
15173700 -9666.5 6575.5 1451 -766.601 188.034 789.325 
19747 1
15173700 -10046.9 6715.71 1444.14 -728.654 268.61 776.587 
19747.5 1
15173700 -10285.3 6811.83 1494.83 -467.6 188.469 504.153 
19748 1
15173700 -10587.7 6957.33 1453.5 -623.368 300 691.8 
19748.5 1
15173700 -10892.2 7032.17 1457.83 -626.543 153.978 645.187 
19749 1
15173700 -11126 7040.71 1459.29 -455.815 16.662 456.12 
19749.5 1
15173700 -11431 7115.5 1452 -578.748 141.908 595.892 
19750 1
15173700 -11800 7206.83 1483 -767.152 189.882 790.302 
19750.5 1
15173700 -12182.2 7143.5 1432.33 -804.561 -133.333 815.535 
19751 1
15173700 -12527.6 6992.71 1419.29 -685.327 -299.178 747.784 
19751.5 1
15173700 -12968.9 7060.14 1332.14 -832.615 127.224 842.278 
19752 1
15173700 -13242.3 7101 1414.17 -561.553 83.8956 567.785 
19752.5 1
15173700 -13588 7159.57 1397.86 -709.788 120.27 719.905 
19753 1
15173700 -13920.7 7180.67 1412.5 -657.444 41.6902 658.765 
19753.5 1
15173700 -14321.9 7165.57 1405.29 -803.989 -30.251 804.558 
19754 1
15173700 -14577 7204.83 1405 -494.463 76.089 500.283 
19754.5 1
15173700 -14973.8 7090.83 1346 -831.936 -238.994 865.584 
19755 1
15173700 -15460.1 6891.71 1409.57 -935.211 -382.921 1010.57 
19755.5 1
15173700 -15867.8 6758.5 1342.17 -791.632 -258.669 832.821 
19756 1
15173700 -16265.7 6534.17 1397.33 -825.38 -465.422 947.56 
19756.5 1
15173700 -16659.3 6360.5 1391.17 -813.361 -358.815 888.991 
19757 1
15173700 -17062.7 6337.14 1386.86 -778.728 -45.091 780.032 
19757.5 1
15173700 -17508 6422.33 1427.67 -885.26 169.365 901.315 
19758 1
15173700 -18035.1 6204.43 1341.57 -1048 -433.21 1134.01 
19758.5 1
15173700 -18287 6050.67 1326.5 -502.709 -306.91 588.991 
19759 1
15173700 -18740 5826.67 1328.33 -937.888 -463.768 1046.29 
19759.5 1
15173700 -19045 5837.67 1281.17 -625 22.541 625.406 
19760 1
15173700 -19447.9 5650 1356 -782.247 -364.401 862.959 
19760.5 1
15173700 -19862.2 5467 1338.67 -823.677 -363.817 900.448 
19761 1
15173700 -20350.9 5111.14 1361.57 -969.624 -706.066 1199.46 
19761.5 1
15173700 -20442.2 4835.5 1414.5 -181.53 -547.998 577.282 
19762 1
15173700 -20597 4591.17 1373.83 -324.598 -512.229 606.418 
19762.5 1
15173700 -20936.3 4481.29 1426.43 -675.868 -218.886 710.429 
19763 1
15173700 -21337 4460.17 1418.17 -809.524 -42.6647 810.647 
19763.5 1
15173700 -21685.1 4465.43 1442.86 -681.297 10.2973 681.375 
19764 1
15173700 -21957.2 4882.5 1542.5 -524.131 803.606 959.424 
19764.5 1
15173700 -22362.7 4979.17 1569.67 -824.187 196.477 847.282 
19765 1
15173700 -22895.7 5170.17 1571.17 -1072.43 384.306 1139.21 
19765.5 1
15173700 -23265 5134.17 1571.5 -749.155 -73.0223 752.705 
19766 1
15173700 -23569 4883.17 1565.33 -614.141 -507.071 796.423 
19766.5 1
15173700 -24037.2 4815.5 1558.67 -921.588 -133.202 931.164 
19767 1
15173700 -24415.2 4719.83 1554.5 -744.094 -188.32 767.555 
19767.5 1
15173700 -24823.7 4765.17 1538.5 -835.378 92.7062 840.507 
19768 1
15173700 -25354.8 4751.67 1515.67 -1058.1 -26.8924 1058.44 
19768.5 1
15173700 -25823.2 4597.67 1492.5 -920.105 -302.554 968.572 
19769 1
15173700 -26251.5 4417.17 1542.33 -838.226 -353.229 909.611 
19769.5 1
15173700 -26582.3 4297.17 1593.5 -642.395 -233.01 683.348 
19770 1
15173700 -26804 4220 1570.4 -480.839 -167.39 509.142 
19770.5 1
15173700 -26883 4229.33 1563.83 -164.241 19.404 165.383 
19771 1
15173700 -26989.8 4231.5 1558.17 -201.953 4.09578 201.995 
19771.5 1
15173700 -27018.4 4354 1565.8 -59.8882 256.813 263.704 
19772 1
15173700 -27111.3 4478.17 1565.17 -179.755 240.168 299.987 
19772.5 1
15173700 -27314.2 4571 1562.2 -388.633 177.842 427.392 
19773 1
15173700 -27143.6 4721.2 1558.8 358.403 315.546 477.517 
19773.5 1
15173700 -27256 4698 1550.6 -233.195 -48.1328 238.111 
19774 1
15173700 -27255.5 4759.17 1550.67 0.94518 115.627 115.631 
19774.5 1
15173700 -27174.8 4720.8 1576.8 157.004 -74.6433 173.844 
19775 1
15173700 -27124.4 4594.2 1608.6 102.231 -256.795 276.396 
19775.5 1
15173700 -27113.2 4384.2 1638 22.9039 -429.448 430.058 
19776 1
15173700 -27084.6 4249.2 1625.8 59.5833 -281.25 287.492 
19776.5 1
15173700 -26859.8 4433.17 1584.67 443.327 362.853 572.888 
19777 1
15173700 -26726.4 4672.8 1589.2 265.275 476.408 545.285 
19777.5 1
15173700 -26850 4941.83 1580.83 -244.269 531.686 585.113 
19778 1
15173700 -27441.6 5127.4 1598.4 -1185.57 371.877 1242.53 
19778.5 1
15173700 -27549 5366.5 1581.33 -211.417 470.669 515.972 
19779 1
15173700 -27839.6 5394.4 1612.8 -547.269 52.5424 549.786 
19779.5 1
15173700 -28009.8 5418 1636 -359.831 49.8943 363.274 
19780 1
15173700 -28199.4 5280 1667.4 -377.689 -274.9 467.14 
19780.5 1
15173700 -28192.4 5255 1660.2 14.2276 -50.813 52.7673 
19781 1
15173700 -28055.4 5306.6 1643.2 280.164 105.521 299.377 
19781.5 1
15173700 -28121 5196.6 1633.4 -136.667 -229.167 266.824 
19782 1
15173700 -28081.8 5370.67 1626.33 73.8994 328.428 336.639 
19782.5 1
15173700 -28149 5378.5 1617.5 -133.798 15.6043 134.705 
19783 1
15173700 -27934.5 5291 1618.17 439.549 -179.303 474.714 
19783.5 1
15173700 -27826.4 5127.4 1612.6 198.349 -300.183 359.795 
19784 1
15173700 -27684.8 5247.4 1597.8 280.952 238.095 368.271 
19784.5 1
15173700 -27539.6 5337.4 1579.2 305.042 189.076 358.887 
19785 1
15173700 -27570.4 5218.4 1588.6 -62.9857 -243.354 251.373 
19785.5 1
15173700 -27510.2 5146.6 1594 124.124 -148.041 193.191 
19786 1
15173700 -27530.2 5067 1603.5 -37.9594 -151.331 156.019 
19786.5 1
15173700 -27641.8 4968.8 1603.4 -215.093 -189.21 286.471 
19787 1
15173700 -27775.8 5022.6 1599.2 -277.433 111.387 298.958 
19787.5 1
15173700 -27743 5073.2 1585.4 69.1983 106.751 127.217 
19788 1
15173700 -27821.2 4983 1584 -152.968 -176.517 233.575 
19788.5 1
15173700 -27888.8 4994.4 1585.4 -135.267 22.8 137.175 
19789 1
15173700 -27752.8 5018.67 1578.5 277.483 49.5238 281.868 
19789.5 1
15173700 -27548 4956.83 1589.5 382.152 -115.361 399.184 
19790 1
15173700 -27478.4 4980.2 1575.4 150.649 50.5772 158.913 
19790.5 1
15173700 -27366.7 4982.83 1561.67 238.237 5.61478 238.304 
19791 1
15173700 -27436.3 4936.5 1547.33 -135.013 -89.7933 162.146 
19791.5 1
15173700 -27456.5 4998.33 1544 -37.0031 113.456 119.337 
19792 1
15173700 -27464.4 5084.4 1550.2 -15.7685 171.79 172.512 
19792.5 1
15173700 -27368.5 5204.5 1543.33 198.963 249.17 318.86 
19793 1
15173700 -27316.3 5154 1526.33 99.1762 -96.0076 138.034 
19793.5 1
15173700 -27371 5053 1526.2 -110.215 -203.629 231.543 
19794 1
15173700 -27497.2 4916.83 1565.17 -259.069 -279.603 381.175 
19794.5 1
15173700 -27832.8 4912.6 1601.4 -687.773 -8.67486 687.828 
19795 1
15173700 -27811.8 4993.67 1601.17 43.6806 168.889 174.446 
19795.5 1
15173700 -27806 5241.5 1586.67 11.1964 475.688 475.82 
19796 1
15173700 -27804 5347.17 1572.5 3.95257 208.827 208.865 
19796.5 1
15173700 -27766.7 5259.17 1559.33 75.2688 -177.419 192.725 
19797 1
15173700 -27739.3 4955.17 1547 55.7823 -620.408 622.911 
19797.5 1
15173700 -27681.2 4941.83 1534.5 118.707 -27.2109 121.786 
19798 1
15173700 -27734.8 4966.5 1521.83 -110.198 50.6502 121.281 
19798.5 1
15173700 -27741 5240.43 1508.29 -11.859 526.786 526.919 
19799 1
15173700 -27877.3 5256.5 1513.33 -262.685 30.9661 264.504 
19799.5 1
15173700 -27764.3 5249.67 1506 233.471 -14.1185 233.898 
19800 1
15173700 -27749.4 5016.14 1506 29.5144 -462.423 463.364 
19800.5 1
15173700 -27697.7 4970.17 1525.67 101.693 -90.3265 136.016 
19801 1
15173700 -27815 5164.83 1551 -246.499 408.964 477.507 
19801.5 1
15173700 -27808.6 5283.14 1531.43 12.7298 234.276 234.622 
19802 1
15173700 -27779.4 5294.29 1546 55.4047 21.1841 59.3165 
19802.5 1
15173700 -27757.7 5124.33 1567.5 45.3373 -354.067 356.958 
19803 1
15173700 -27720.1 5246.43 1569.14 77.0509 250.709 262.282 
19803.5 1
15173700 -27865.6 5134.71 1601.86 -273.362 -209.989 344.706 
19804 1
15173700 -27853 4938.67 1595.33 25.7084 -400.915 401.739 
19804.5 1
15173700 -27768.3 4734.14 1603.29 172.534 -416.545 450.864 
19805 1
15173700 -27827.4 4067 1602 -113.955 -1285.44 1290.48 
19805.5 1
15173700 -27923.8 3343.17 1602 -200.01 -1501.73 1514.99 
19806 1
15173700 -27843.1 2933.43 1617 166.716 -846.566 862.826 
19806.5 1
15173700 -27770 2609.33 1617 198.219 -878.307 900.396 
19808 1
15173700 -28257.8 3660.75 1581.25 -281.448 606.703 668.806 
19808.5 1
15173700 -28377.7 3497.86 1620.57 -299.911 -407.232 505.751 
19809 1
15173700 -28623.4 3349.57 1633.29 -489.471 -295.39 571.696 
19809.5 1
15173700 -28689 3115.57 1675.29 -129.588 -462.451 480.264 
19810 1
15173700 -28745.1 2946 1716 -111.838 -337.792 355.824 
19810.5 1
15173700 -28904.9 2867.57 1706.14 -315.641 -154.997 351.644 
19811 1
15173700 -28993.9 2752.43 1681.71 -172.147 -222.713 281.489 
19811.5 1
15173700 -29181.1 2728.57 1643 -363.662 -46.3245 366.6 
19812 1
15173700 -29345 2668.33 1670.5 -337.85 -124.202 359.956 
19812.5 1
15173700 -29438.3 2629 1646.43 -195.568 -82.4598 212.241 
19813 1
15173700 -29461.9 2542.43 1628.14 -46.2185 -169.748 175.928 
19813.5 1
15173700 -29481.7 2696.86 1626.29 -39.166 304.593 307.101 
19814 1
15173700 -29537.3 2739.14 1640.71 -108.116 82.2679 135.857 
19814.5 1
15173700 -29544.4 2869.86 1635.29 -14.1443 258.84 259.226 
19815 1
15173700 -29694.9 2981.71 1607.86 -296.703 220.626 369.741 
19815.5 1
15173700 -29863.1 2923.57 1574.43 -344.143 -118.902 364.104 
19816 1
15173700 -30157.6 2643.71 1581 -579.584 -550.9 799.63 
19816.5 1
15173700 -30304.2 2327.17 1632.83 -304.139 -656.738 723.744 
19817 1
15173700 -30355.9 2143.14 1694.14 -108.139 -384.987 399.886 
19817.5 1
15173700 -30524.9 1864.43 1716.71 -332.024 -547.572 640.371 
19818 1
15173700 -30679 1744.14 1769.29 -304.63 -237.719 386.406 
19818.5 1
15173700 -30897.1 1682.86 1801.71 -432.823 -121.599 449.58 
19819 1
15173700 -31090.4 1554.86 1788.71 -375.312 -248.544 450.148 
19819.5 1
15173700 -31303.1 1464.57 1760.57 -422.891 -179.494 459.407 
19820 1
15173700 -31530.7 1340.83 1719.17 -485.125 -263.834 552.227 
19820.5 1
15173700 -31669 1374.43 1698.14 -293.079 71.1764 301.598 
19821 1
15173700 -31847.6 1275.14 1668.43 -348.772 -193.917 399.057 
19821.5 1
15173700 -31887.7 1203 1620.14 -78.0989 -140.356 160.621 
19822 1
15173700 -31861.9 1308.29 1582.71 50.1107 204.042 210.105 
19822.5 1
15173700 -31846 1361.5 1573.67 32.5609 109.27 114.018 
19823 1
15173700 -31826.3 1412.43 1605.43 39.9075 103.094 110.549 
19823.5 1
15173700 -31784.7 1464.43 1606.57 78.1418 97.7444 125.14 
19824 1
15173700 -31753 1497.33 1600.83 66.9078 69.4193 96.4142 
19824.5 1
15173700 -31763.7 1436.43 1619.57 -22.4618 -127.683 129.644 
19825 1
15173700 -31586.6 1456 1656.71 328.651 36.3106 330.651 
19825.5 1
15173700 -31419.3 1546.83 1643.17 334.476 181.667 380.627 
19826 1
15173700 -31387.7 1419.14 1662.71 63.7481 -257.44 265.216 
19826.5 1
15173700 -31382 1406 1687.17 11.2708 -25.9228 28.267 
19827 1
15173700 -31660.6 1389.71 1669.14 -562.771 -32.9004 563.731 
19827.5 1
15173700 -31952 1349.5 1620.17 -573.678 -79.162 579.114 
19828 1
15173700 -32077.7 1395.17 1617.5 -269.094 97.7873 286.31 
19828.5 1
15173700 -32157.7 1642.43 1628.29 -160.416 495.515 520.834 
19829 1
15173700 -32171 1613.33 1595.5 -26.8398 -58.7783 64.6163 
19829.5 1
15173700 -32279.1 1555.43 1565.71 -209.986 -112.436 238.193 
19830 1
15173700 -32337.8 1587.83 1532.5 -116.681 64.423 133.284 
19830.5 1
15173700 -32363.9 1612.29 1510.29 -52.4674 49.2992 71.9947 
19831 1
15173700 -32289.3 1609.5 1501.83 150.553 -5.62771 150.658 
19831.5 1
15173700 -32264.3 1567 1487.14 51.2221 -86.9121 100.883 
19832 1
15173700 -32013 1608.43 1478 477.729 78.7615 484.179 
19832.5 1
15173700 -31881.8 1671.33 1473.83 263.917 126.569 292.697 
19833 1
15173700 -31906.9 1628.14 1481.57 -49.4542 -85.3567 98.6482 
19833.5 1
15173700 -32082 1474.17 1482.5 -343.417 -301.914 457.261 
19834 1
15173700 -32145.5 1491.33 1476 -136.559 36.9176 141.461 
19834.5 1
15173700 -32206.6 1445.71 1484.57 -120.219 -89.8013 150.057 
19835 1
15173700 -32301 1548.33 1479.67 -183.713 199.648 271.311 
19835.5 1
15173700 -32306 1705.86 1475.14 -10.0806 317.588 317.748 
19836 1
15173700 -32310.8 1764 1479.83 -9.62815 115.822 116.222 
19836.5 1
15173700 -32275.6 1771.57 1494 68.8709 14.7879 70.4407 
19837 1
15173700 -32268 1685.33 1494.67 14.8459 -169.094 169.745 
19837.5 1
15173700 -32082 1754.17 1499.83 400.862 148.348 427.431 
19838 1
15173700 -32162.3 1614.17 1506.5 -167.013 -291.06 335.573 
19838.5 1
15173700 -32115 1517 1486.57 91.3771 -187.58 208.653 
19839 1
15173700 -32003.7 1515.5 1498 217.873 -2.93542 217.893 
19839.5 1
15173700 -31853.7 1539.5 1488.83 309.917 49.5868 313.859 
19840 1
15173700 -31787.7 1612.33 1487.67 134.694 148.639 200.589 
19840.5 1
15173700 -31868 1700.17 1487.33 -163.279 178.523 241.931 
19841 1
15173700 -32146.5 1646 1492.83 -550.395 -107.049 560.709 
19841.5 1
15173700 -32209.2 1585.33 1513.5 -116.698 -112.973 162.423 
19842 1
15173700 -32269.2 1633 1548.4 -120.067 95.3333 153.312 
19842.5 1
15173700 -32322.3 1782.83 1542.17 -109.103 307.666 326.438 
19843 1
15173700 -32298.7 1918.33 1524.33 46.7721 267.787 271.841 
19843.5 1
15173700 -32268.5 1894.5 1519.83 58.4625 -46.1886 74.5068 
19844 1
15173700 -32307 1832.4 1510.6 -80.2083 -129.375 152.221 
19844.5 1
15173700 -32314.8 1757.17 1501.17 -16.561 -159.056 159.916 
19845 1
15173700 -32412.7 1675.83 1493 -186.705 -155.216 242.798 
19845.5 1
15173700 -32341 1749.5 1488 137.821 141.667 197.646 
19846 1
15173700 -32067 1920.5 1494.17 560.327 349.693 660.494 
19846.5 1
15173700 -31967.7 1945.17 1492.67 199.866 49.6311 205.936 
19847 1
15173700 -32198.7 1848.83 1503.17 -453.831 -189.26 491.713 
19847.5 1
15173700 -32278.6 1780.6 1498 -166.875 -142.45 219.407 
19848 1
15173700 -32211 1816.83 1483.5 142.616 76.4416 161.811 
19848.5 1
15173700 -32141 1849 1470.5 138.34 63.5705 152.247 
19849 1
15173700 -32021.6 1920.71 1469.29 225.337 135.31 262.841 
19849.5 1
15173700 -32065.7 1932.14 1462.43 -85.881 22.2346 88.7126 
19850 1
15173700 -31972.6 1855.71 1471.86 194.86 -159.892 252.063 
19850.5 1
15173700 -31931 1766.57 1541.71 82.3197 -176.521 194.772 
19851 1
15173700 -31898.7 1689.43 1554.14 61.85 -147.783 160.204 
19851.5 1
15173700 -31857.3 1672.83 1519.17 82.9278 -33.257 89.3479 
19852 1
15173700 -31900 1749.5 1501.67 -90.5874 162.774 186.283 
19852.5 1
15173700 -31914.5 1751.5 1489.67 -30.2714 4.17537 30.558 
19853 1
15173700 -32131.7 1745.67 1506.5 -431.743 -11.5971 431.899 
19853.5 1
15173700 -32335.7 1716.14 1504.29 -394.676 -57.106 398.786 
19854 1
15173700 -32278.8 1793.83 1550.5 107.12 146.31 181.332 
19854.5 1
15173700 -32249 1753.67 1557 61.8949 -83.3333 103.805 
19855 1
15173700 -32012.6 1590.71 1571.43 473.805 -326.558 575.44 
19855.5 1
15173700 -31850 1643.17 1557.33 315.673 101.849 331.696 
19856 1
15173700 -32016.3 1810 1555 -318.646 319.604 451.312 
19856.5 1
15173700 -32139.5 1902.67 1558.33 -257.133 193.459 321.782 
19857 1
15173700 -32211.8 1925.83 1542 -146.424 46.8961 153.75 
19857.5 1
15173700 -32388.8 1945.5 1536.17 -347.059 38.5621 349.195 
19858 1
15173700 -32515 1552 1539.67 -264.5 -824.948 866.313 
19858.5 1
15173700 -32503 1295.14 1523.71 23.6686 -506.622 507.174 
19859 1
15173700 -32514.7 1273.67 1509.33 -23.6646 -43.5623 49.575 
19859.5 1
15173700 -32501.6 1279.57 1499 25.8799 11.6695 28.3892 
19860 1
15173700 -32526 1352.67 1489.5 -47.619 142.486 150.232 
19860.5 1
15173700 -32499.7 1370.71 1487 52.7826 36.2402 64.0262 
19861 1
15173700 -32535.8 1317.83 1483.67 -72.9678 -106.83 129.372 
19861.5 1
15173700 -32565.3 1298.43 1475.29 -59.1413 -38.9654 70.8237 
19862 1
15173700 -32619.3 1333.83 1479.5 -106.813 69.9699 127.691 
19862.5 1
15173700 -32617.7 1222.14 1478 3.26421 -225.182 225.206 
19863 1
15173700 -32383.2 1254 1482 467.226 63.4604 471.516 
19863.5 1
15173700 -32203.1 1317.57 1490.43 365.16 128.948 387.259 
19864 1
15173700 -32217.3 1354.71 1474 -27.5689 72.4032 77.4743 
19864.5 1
15173700 -32374.2 1366.67 1458.67 -322.137 24.5429 323.071 
19865 1
15173700 -32455 1332.57 1480.29 -164.63 -69.4404 178.676 
19865.5 1
15173700 -32481.6 1211.14 1512.14 -51.1974 -233.966 239.503 
19866 1
15173700 -32383.2 1067.5 1512.83 194.476 -283.879 344.105 
19866.5 1
15173700 -32190.8 1094.67 1517.33 408.351 57.6787 412.404 
19867 1
15173700 -31753.7 1302 1543.86 847.13 401.809 937.592 
19867.5 1
15173700 -31605.5 1489.67 1575.5 282.852 358.142 456.367 
19868 1
15173700 -31596.3 1542.17 1596.17 18.7075 107.143 108.764 
19868.5 1
15173700 -31616.7 1714.33 1620.17 -42.3611 358.681 361.173 
19869 1
15173700 -31788.4 1732.43 1630.71 -343.524 36.1905 345.425 
19869.5 1
15173700 -31865 1687.83 1638.67 -154.69 -90.0914 179.012 
19870 1
15173700 -31930.7 1755 1628.57 -132.222 135.144 189.068 
19870.5 1
15173700 -32097.2 1734.5 1597.83 -328.308 -40.4339 330.789 
19871 1
15173700 -32227.6 1777.43 1570.86 -257.209 84.6717 270.787 
19871.5 1
15173700 -32204.8 1706.67 1553.33 44.9369 -139.846 146.888 
19872 1
15173700 -32165 1710.33 1561.17 81.4588 7.4983 81.8031 
19872.5 1
15173700 -32119.6 1585.43 1587.86 91.9607 -252.844 269.048 
19873 1
15173700 -32051.2 1428.5 1607.5 138.191 -317.027 345.837 
19873.5 1
15173700 -31712.6 1301.14 1623.71 679.91 -255.737 726.415 
19874 1
15173700 -31472.8 1395 1651.33 484.319 189.61 520.113 
19874.5 1
15173700 -31262.9 1771.43 1692.57 420.794 754.366 863.791 
19875 1
15173700 -31274 1918.5 1690.5 -20.8668 275.415 276.204 
19875.5 1
15173700 -31288.2 2053.67 1684.83 -28.6195 273.064 274.56 
19876 1
15173700 -31181.7 2181 1695.86 210.797 252.145 328.653 
19876.5 1
15173700 -31153.7 2241.83 1755.5 56.7766 123.144 135.603 
19877 1
15173700 -31037 2343.71 1799.57 230.567 201.346 306.106 
19877.5 1
15173700 -30993.7 2417.67 1781.17 83.8169 143.041 165.789 
19878 1
15173700 -30982.2 2434.17 1838.5 24.6253 35.3319 43.0668 
19878.5 1
15173700 -31044.1 2218.29 1865.57 -124.701 -434.368 451.914 
19879 1
15173700 -30832.5 2149.17 1844 418.267 -136.599 440.007 
19879.5 1
15173700 -30806 2132.14 1813 53.5354 -34.3915 63.6303 
19880 1
15173700 -30740.2 2089 1831.33 131.142 -85.9419 156.794 
19880.5 1
15173700 -30795 2168.83 1836.5 -114.236 166.319 201.772 
19881 1
15173700 -30822.1 2199.29 1856.71 -52.8071 59.2459 79.3641 
19881.5 1
15173700 -30871.7 2032 1824.83 -98.2615 -331.916 346.155 
19882 1
15173700 -30932.6 1927.14 1772.57 -118.955 -204.799 236.839 
19882.5 1
15173700 -30985.8 1962 1769.83 -103.622 67.8155 123.841 
19883 1
15173700 -31030.2 2054.17 1755.17 -94.5274 196.517 218.07 
19883.5 1
15173700 -31024.4 2117.14 1754.71 11.1203 122.047 122.552 
19884 1
15173700 -31001.8 2387.33 1746.17 44.8318 536.092 537.964 
19884.5 1
15173700 -30971.2 2496.83 1732.83 66.3781 237.013 246.132 
19885 1
15173700 -30912.7 2633.71 1742.57 115.064 269.451 292.99 
19885.5 1
15173700 -30869.8 2786.17 1736.83 84.4113 300.103 311.749 
19886 1
15173700 -30763.9 2947.43 1737.43 203.409 309.524 370.379 
19886.5 1
15173700 -30569.7 2937.33 1736.83 380.021 -19.7558 380.534 
19887 1
15173700 -30311.1 2829.29 1734.43 520.169 -217.4 563.771 
19887.5 1
15173700 -29797.5 2724.5 1721.17 999.305 -203.863 1019.89 
19888 1
15173700 -29603.8 2760.67 1711.5 395.238 73.8095 402.071 
19888.5 1
15173700 -29489.7 2766.17 1699.67 240.351 11.5789 240.63 
19889 1
15173700 -29340.4 2836.86 1695 300.883 142.521 332.931 
19889.5 1
15173700 -29156.7 2988.67 1689 371.236 306.686 481.531 
19890 1
15173700 -28918 3182.71 1678 485.095 394.406 625.198 
19890.5 1
15173700 -28523.5 3468.83 1663.83 751.429 544.989 928.255 
19891 1
15173700 -28328.5 3555.67 1668.5 385.375 171.607 421.857 
19891.5 1
15173700 -28077.2 3435.67 1737.5 526.904 -251.572 583.881 
19892 1
15173700 -27600.5 3387.17 1727.67 976.776 -99.3852 981.819 
19892.5 1
15173700 -27005.4 3728.71 1685.29 1133.47 650.567 1306.9 
19893 1
15173700 -26656.3 4064.5 1612.5 679.174 653.28 942.365 
19893.5 1
15173700 -26375 4099 1580.67 599.858 73.5608 604.351 
19894 1
15173700 -26159.2 4104.67 1568.33 444.102 11.6598 444.255 
19894.5 1
15173700 -25857.1 4307.14 1580.71 576.381 386.405 693.919 
19895 1
15173700 -25499.8 4764.33 1600 691.121 884.314 1122.35 
19895.5 1
15173700 -25008.8 5251.33 1587.33 995.943 987.83 1402.75 
19896 1
15173700 -24693.9 5524.57 1557.14 623.715 541.066 825.695 
19896.5 1
15173700 -24788.2 5502 1602.17 -185.649 -44.4319 190.892 
19897 1
15173700 -24537 5566.29 1621.14 504.351 129.088 520.609 
19897.5 1
15173700 -24257.3 5708.67 1619.67 577.824 294.176 648.398 
19898 1
15173700 -23993.6 5948.71 1590.71 548.362 499.059 741.459 
19898.5 1
15173700 -23677.7 6124.71 1600.86 632.98 352.705 724.614 
19899 1
15173700 -23316.9 6261.71 1540.14 710.349 269.685 759.819 
19899.5 1
15173700 -22905.1 6440.57 1326.14 805.703 350.014 878.446 
19900 1
15173700 -22399.4 6746.57 1300.71 993.545 601.179 1161.27 
19900.5 1
15173700 -22079.7 6884.67 1421.33 644.681 278.418 702.232 
19901 1
15173700 -21764.7 7013.17 1349.33 673.077 274.573 726.927 
19901.5 1
15173700 -21450.3 7145.71 1469.14 611.636 257.875 663.776 
19902 1
15173700 -21012.5 7241.83 1374.5 889.808 195.364 911.003 
19902.5 1
15173700 -20550.9 7469.29 1247.14 910.538 448.624 1015.06 
19903 1
15173700 -20232 7593 1358.33 619.14 240.222 664.109 
19903.5 1
15173700 -19873.1 7806.14 1237.57 710.608 422.065 826.5 
19904 1
15173700 -19605 7917 1396.5 541.703 223.954 586.172 
19904.5 1
15173700 -19390.3 8064.33 1328.5 452.883 310.83 549.289 
19905 1
15173700 -19073.6 8298.57 1376.71 617.47 456.604 767.956 
19905.5 1
15173700 -18697.5 8512.67 1320 747.657 425.637 860.324 
19906 1
15173700 -18500.1 8679.71 1361.71 398.701 337.47 522.349 
19906.5 1
15173700 -18291.2 8970.17 1432.5 410.562 570.633 702.982 
19907 1
15173700 -18196.6 9286 1342.14 189.57 632.933 660.712 
19907.5 1
15173700 -18200.5 9545.5 1463.17 -7.82584 516.932 516.992 
19908 1
15173700 -18298.7 9888.57 1272.29 -196.036 684.773 712.281 
19908.5 1
15173700 -18422.9 10266.1 1226.29 -234.232 712.399 749.918 
19909 1
15173700 -18467.4 10548.9 1432.71 -90.9621 576.968 584.094 
19909.5 1
15173700 -18458.7 10876.9 1249 18.042 679.089 679.329 
19910 1
15173700 -18452.4 11263.4 1118.29 12.3249 757.983 758.083 
19910.5 1
15173700 -18513.7 11550 1343.67 -125.746 588.442 601.728 
19911 1
15173700 -18603.6 11917.4 1248.57 -181.26 740.783 762.637 
19911.5 1
15173700 -18782.3 12282 1408.5 -356.81 727.687 810.458 
19912 1
15173700 -19008.9 12657.9 1358.14 -452.143 750.214 875.931 
19912.5 1
15173700 -19147.7 13011.7 1317.5 -279.295 711.89 764.718 
19913 1
15173700 -19339.1 13336.3 1380.14 -371.078 629.107 730.393 
19913.5 1
15173700 -19522.7 13685.3 1415.67 -346.271 658.58 744.065 
19914 1
15173700 -19648.7 14039.3 1405 -257.669 723.926 768.416 
19914.5 1
15173700 -19808.8 14250.5 1435.17 -325.542 429.201 538.694 
19915 1
15173700 -20096.2 14441.8 1513.5 -606.188 403.657 728.288 
19915.5 1
15173700 -20449.9 14710.1 1409.71 -692.154 525.068 868.776 
19916 1
15173700 -20785.3 14913.2 1351.33 -661.689 400.441 773.424 
19916.5 1
15173700 -21060.1 15109.4 1258.57 -558.556 398.906 686.375 
19917 1
15173700 -21312.5 15253.8 1418.17 -492.885 282.041 567.875 
19917.5 1
15173700 -21741.2 15384 1403 -906.272 275.194 947.133 
19918 1
15173700 -22112.3 15691.1 1358.71 -716.446 592.94 929.985 
19918.5 1
15173700 -22173.7 16784.3 1382.33 -119.651 2130.98 2134.33 
19919 1
15173700 -21908.8 17537.2 1441 543.806 1545.86 1638.72 
19919.5 1
15173700 -21778.8 17539.2 1499.67 260.521 4.00802 260.552 
19920 1
15173700 -21910 17432.5 1509.33 -270.447 -219.931 348.585 
19920.5 1
15173700 -22534.4 17064.3 1513.86 -1221.97 -720.576 1418.61 
19921 1
15173700 -23417.7 16949.5 1505.5 -1752.46 -227.749 1767.19 
