# Supplementary material for: Intrinsic group behaviour II: On the dependence of triad spatial dynamics on social and personal features; and on the effect of social interaction on small group dynamics
Source: PLoS One. 2019 Dec 3;14(12):e0225704. doi: 10.1371/journal.pone.0225704 (PMC6890182; doi:10.1371/journal.pone.0225704)
Supplement: S4 Data Set — (ZIP) [file pone.0225704.s004.zip › set_3_nint/group_traj_triad_noint/traj_3_0505_23.dat]

3 15091003 15090300 15085206 0 0 1 0 1 1 0 40 30 60 1626.8 1707.91 1559.81 
19132.5 1
15085206 28193.6 -15552 1945 0 0 0 
19133 1
15085206 28418.8 -15414.5 1945 454.157 277.218 532.079 
19133.5 1
15085206 28576.3 -15342 1938 316.806 145.875 348.777 
19134 1
15085206 28782.2 -15469.2 1907.33 421.887 -260.587 495.878 
19134.5 1
15085206 28914.4 -15496 1863.86 257.82 -52.3067 263.073 
19135 1
15085206 29077.2 -15662.8 1768.5 324.179 -332.337 464.263 
19135.5 1
15085206 29267.7 -15880.8 1693.5 405.319 -463.83 615.972 
19136 1
15085206 29314.7 -15977.1 1658.43 90.6505 -185.567 206.526 
19136.5 1
15085206 29429.3 -16027 1655.17 221.7 -96.4355 241.766 
19137 1
15085206 29422 -15874.3 1659.83 -15.7031 326.909 327.286 
19137.5 1
15085206 29564.1 -15789.9 1659.14 286.578 170.315 333.368 
19138 1
15085206 29875.5 -15723 1647.67 616.549 132.39 630.603 
19138.5 1
15085206 30120.4 -15620.1 1597.57 497.822 209.059 539.938 
19139 1
15085206 30113.3 -15535.7 1604.14 -13.4517 158.999 159.567 
19139.5 1
15085206 30011.5 -15445.7 1627.5 -204.8 181.182 273.441 
19140 1
15085206 29776 -15291.7 1707.5 -492.678 322.176 588.667 
19140.5 1
15085206 29663 -15240.1 1743.29 -220.273 100.436 242.09 
19141 1
15085206 29536.2 -15352.5 1813.5 -252.656 -223.819 337.535 
19141.5 1
15085206 29517.6 -15346.9 1784.43 -37.1905 11.2857 38.8651 
19142 1
15085206 29566.2 -15280 1777.5 93.273 128.325 158.641 
19142.5 1
15085206 29738.2 -15361.8 1811.5 365.957 -174.113 405.266 
19143 2
15090300 30733.2 -16900.6 1506 0 0 0 
15085206 29998 -15406.6 1816.86 525.978 -90.5629 533.718 
19143.5 2
15090300 30642.6 -16777 1562.43 -200.063 272.848 338.336 
15085206 30105.9 -15525.9 1793.14 203.504 -225.067 303.429 
19144 2
15090300 30333.3 -16710 1609.17 -625.988 135.628 640.512 
15085206 30148.5 -15587.7 1766.67 86.3216 -125.12 152.008 
19144.5 2
15090300 30360.2 -16529.3 1639.17 56.2544 378.756 382.911 
15085206 30103.3 -15603.8 1742 -94.689 -33.8924 100.572 
19145 2
15090300 30171.1 -16184 1625.57 -384.195 701.897 800.166 
15085206 30116.4 -15560.1 1706.57 26.6163 88.8018 92.7048 
19145.5 2
15090300 29964.3 -16278.7 1608.43 -405.602 -185.714 446.097 
15085206 30029.3 -15622.1 1681.86 -170.868 -121.569 209.702 
19146 2
15090300 29762.7 -16433.6 1617.57 -386.893 -297.231 487.886 
15085206 29871.7 -15898 1712.86 -302.44 -529.476 609.767 
19146.5 2
15090300 29222.6 -16316 1616.86 -1057.03 230.081 1081.78 
15085206 29660.7 -16268.3 1687.14 -412.916 -724.63 834.019 
19147 2
15090300 28838.7 -16102.1 1607.86 -755.624 420.979 864.98 
15085206 29561.3 -16544.3 1679.71 -195.726 -543.307 577.487 
19147.5 2
15090300 28593.4 -15830.9 1625.29 -487.646 539.335 727.104 
15085206 29624.6 -16607.4 1666.71 125.817 -125.533 177.731 
19148 2
15090300 28330.9 -15667.4 1559 -523.051 325.555 616.091 
15085206 29426.9 -16526.3 1634.29 -393.853 161.639 425.732 
19148.5 2
15090300 27855.6 -15435.6 1492.86 -977.954 477.072 1088.11 
15085206 28899.1 -16246.3 1678.86 -1085.83 576.132 1229.21 
19149 2
15090300 27393.6 -15321.6 1447.14 -935.223 230.769 963.274 
15085206 28383.7 -15919.4 1680.29 -1043.38 661.654 1235.48 
19149.5 2
15090300 26881.6 -15236.7 1451 -1071.13 177.525 1085.74 
15085206 27984.1 -15840.6 1610 -835.923 164.973 852.047 
19150 2
15090300 26242 -15000.1 1497.38 -1294.68 478.926 1380.42 
15085206 27456.2 -15632.2 1622.38 -1068.61 421.703 1148.81 
19150.5 3
15091003 25166.4 -15178.8 1484.5 0 0 0 
15090300 25711.1 -14833.8 1524.75 -1015.06 318.117 1063.74 
15085206 26999 -15453.4 1613.75 -874.283 342.017 938.801 
19151 3
15091003 24741.7 -14905.4 1625.71 -839.25 540.161 998.056 
15090300 25263.1 -14650.3 1511.71 -885.34 362.578 956.708 
15085206 26448.4 -15232.7 1596.71 -1088.09 436.088 1172.22 
19151.5 3
15091003 24252.6 -14777.1 1634 -1038.52 272.369 1073.64 
15090300 24830.3 -14678.6 1495.29 -919.017 -60.0546 920.977 
15085206 25947 -15073.6 1611.14 -1064.6 337.883 1116.94 
19152 3
15091003 23720.9 -14633.6 1616.75 -1065.52 287.611 1103.66 
15090300 24417.9 -14580.2 1492.38 -826.474 197.037 849.637 
15085206 25392.4 -14908.1 1573 -1111.47 331.556 1159.87 
19152.5 3
15091003 23224.2 -14557.1 1610.5 -947.758 145.992 958.936 
15090300 23917.6 -14378.9 1492.88 -954.676 384.303 1029.12 
15085206 24991.8 -14788.4 1577.12 -764.552 228.531 797.976 
19153 3
15091003 22727 -14484.4 1578.14 -1023.15 149.581 1034.02 
15090300 23474.1 -14239.7 1448.43 -912.515 286.339 956.385 
15085206 24607.9 -14703.6 1545.43 -789.903 174.493 808.947 
19153.5 3
15091003 22168.6 -14375.9 1578.62 -1139.54 221.538 1160.88 
15090300 22990.5 -14155.9 1409.25 -987.026 171.101 1001.75 
15085206 24189.1 -14518.9 1571.62 -854.555 376.931 933.993 
19154 3
15091003 21700.1 -14280.4 1619.29 -931.376 189.754 950.509 
15090300 22541.7 -14227.6 1414.29 -892.218 -142.538 903.532 
15085206 23762.1 -14390.4 1529.86 -848.871 255.361 886.449 
19154.5 3
15091003 21302.8 -14199.4 1648.25 -807.709 164.743 824.339 
15090300 22089.1 -14098.8 1467.25 -919.897 261.832 956.434 
15085206 23208.8 -14308.4 1486.5 -1124.78 166.776 1137.08 
19155 3
15091003 20772.2 -14248.5 1626.25 -1034.11 -95.7602 1038.54 
15090300 21738 -14211.8 1475.5 -684.454 -220.273 719.026 
15085206 22750.8 -14224 1450.12 -892.788 164.474 907.811 
19155.5 3
15091003 20397.8 -14179.9 1634 -747.505 136.976 759.951 
15090300 21271.4 -14237.6 1492.88 -931.387 -51.6467 932.818 
15085206 22310 -14290.2 1478.25 -879.741 -132.236 889.623 
19156 3
15091003 19988 -14194.4 1646 -787.981 -27.8846 788.474 
15090300 20918 -14020.4 1529.12 -679.567 417.788 797.721 
15085206 21894.6 -14470.8 1486.38 -798.798 -347.115 870.958 
19156.5 3
15091003 19551.7 -13997.3 1674.43 -853.788 385.693 936.864 
15090300 20495.7 -14037.1 1550 -826.391 -32.8138 827.042 
15085206 21497.6 -14510.7 1494.43 -777.013 -78.208 780.939 
19157 3
15091003 19113.9 -13829.1 1689 -888.112 341.097 951.362 
15090300 20060.5 -13988.9 1549.5 -882.788 97.9064 888.2 
15085206 21065.5 -14268.4 1543.5 -876.413 491.56 1004.85 
19157.5 3
15091003 18771.6 -13587.4 1664.29 -694.328 490.256 849.966 
15090300 19599.6 -13832.9 1554 -934.946 316.466 987.054 
15085206 20603.1 -14018.3 1582.43 -937.844 507.28 1066.25 
19158 3
15091003 18400.1 -13311.5 1639.5 -736.997 547.477 918.094 
15090300 19240.4 -13614.1 1555.75 -712.691 433.992 834.433 
15085206 20124 -13886.2 1588.12 -950.68 261.976 986.116 
19158.5 3
15091003 18053 -13026.7 1610.57 -702.682 576.489 908.902 
15090300 18883.4 -13333.6 1529.57 -722.564 567.922 919.04 
15085206 19727 -13731.9 1609.14 -803.644 312.536 862.277 
19159 3
15091003 17549.8 -12796 1555.75 -1024.95 469.887 1127.53 
15090300 18554.8 -13013.5 1518.88 -669.406 651.877 934.37 
15085206 19360.1 -13590.6 1598.12 -747.2 287.642 800.653 
19159.5 3
15091003 17109.6 -12569.9 1507.43 -887.457 455.933 997.725 
15090300 18174.9 -12759.3 1500.29 -765.913 512.529 921.579 
15085206 18997.7 -13292 1579.86 -730.667 602.067 946.762 
19160 3
15091003 16658.8 -12311.9 1483.38 -885.7 506.841 1020.47 
15090300 17784.6 -12544.5 1467.25 -766.664 421.976 875.122 
15085206 18669.6 -13071.8 1585.5 -644.576 432.711 776.349 
19160.5 3
15091003 16223.4 -12000.1 1566.57 -858.622 614.856 1056.07 
15090300 17548.4 -12389.7 1457.57 -465.871 305.297 556.994 
15085206 18224.6 -12869.3 1566.43 -877.818 399.338 964.383 
19161 3
15091003 15815.5 -11679.5 1652.25 -824.098 647.763 1048.21 
15090300 16850.5 -12133.8 1445.62 -1409.96 517.1 1501.79 
15085206 17793.8 -12662 1542.5 -870.346 418.759 965.848 
19161.5 3
15091003 15444.1 -11439 1653.71 -745.697 482.932 888.418 
15090300 16308.7 -11692.4 1523.71 -1087.92 886.188 1403.18 
15085206 17301.9 -12497.3 1507 -987.737 330.752 1041.64 
19162 3
15091003 15189.2 -11173.2 1699 -511.833 533.635 739.418 
15090300 15921.4 -11445.4 1563.38 -777.79 496.092 922.531 
15085206 16884.2 -12262.4 1455.75 -838.569 471.708 962.136 
19162.5 3
15091003 14855.1 -10712.4 1681.57 -662.911 914.328 1129.36 
15090300 15646.9 -11217.3 1580.14 -544.678 452.558 708.155 
15085206 16338.1 -12004.9 1512.57 -1083.55 510.948 1197.97 
19163 3
15091003 14638.5 -10311.6 1653.12 -429.847 795.245 903.982 
15090300 15371.4 -10907 1573.38 -546.592 615.646 823.276 
15085206 15796.9 -11727.6 1610 -1073.94 550.064 1206.62 
19163.5 3
15091003 14310.6 -9864.71 1664.14 -651.945 888.49 1102.02 
15090300 15107.3 -10512.1 1587.14 -525.028 785.004 944.397 
15085206 15417.4 -11503.6 1634 -754.367 445.435 876.06 
19164 3
15091003 13985 -9377.57 1650.86 -703.178 1052.14 1265.49 
15090300 14857 -10185.7 1598.71 -540.574 705.029 888.418 
15085206 15136.4 -11292.9 1623.86 -606.911 455.106 758.593 
19164.5 3
15091003 13563.4 -8883.71 1634.29 -839.784 983.779 1293.47 
15090300 14539.3 -9846.29 1570.14 -632.897 676.153 926.143 
15085206 14875.1 -10943.4 1639 -520.489 696.073 869.153 
19165 3
15091003 13254.3 -8550.86 1683 -629.619 677.917 925.198 
15090300 14216.9 -9319.86 1522.43 -656.677 1072.16 1257.28 
15085206 14637.1 -10677.6 1633 -484.725 541.461 726.731 
19165.5 3
15091003 12942.3 -8301.57 1683.86 -626.506 500.574 801.925 
15090300 13836 -8897.57 1497.86 -764.773 847.963 1141.89 
15085206 14325.1 -10295.3 1637.86 -626.506 767.642 990.85 
19166 3
15091003 12511 -8060.75 1680.62 -823.064 459.583 942.683 
15090300 13508.8 -8558.62 1521.12 -624.523 646.844 899.131 
15085206 13923.2 -9813.62 1603.5 -766.971 919.2 1197.15 
19166.5 3
15091003 12110.7 -7630.71 1669.29 -794.218 853.245 1165.68 
15090300 13189.6 -8228.29 1514.14 -633.291 655.435 911.401 
15085206 13487.9 -9316 1537.71 -863.875 987.351 1311.92 
19167 3
15091003 11775.6 -7223.57 1628.86 -696.763 846.451 1096.34 
15090300 12895.4 -7891.86 1556.14 -611.524 699.436 929.07 
15085206 13110.7 -8869.86 1569.57 -784.081 927.532 1214.54 
19167.5 3
15091003 11335.5 -6880.25 1579 -830.323 647.776 1053.11 
15090300 12655.5 -7438.25 1593.88 -452.695 855.863 968.212 
15085206 12683.5 -8438 1620.12 -806.065 814.825 1146.16 
19168 3
15091003 10861.6 -6414 1542.43 -913.157 898.362 1280.98 
15090300 12359.7 -6929.29 1577.57 -569.915 980.663 1134.24 
15085206 12462.9 -8040.14 1649.14 -425.131 766.584 876.577 
19168.5 3
15091003 10461.7 -5935.86 1527.29 -799.714 956.286 1246.61 
15090300 12086.1 -6490 1543 -547.143 878.571 1035.01 
15085206 12100.3 -7729.71 1623.71 -725.143 620.857 954.618 
19169 3
15091003 10157.9 -5556.43 1558.71 -613.853 766.522 982.024 
15090300 11748.9 -6109.71 1517.57 -681.385 768.254 1026.89 
15085206 11742 -7328 1572.71 -723.81 811.544 1087.43 
19169.5 3
15091003 9852.57 -5130.29 1544.43 -606.93 847.202 1042.17 
15090300 11313.6 -5674.29 1473.86 -865.379 865.663 1224.03 
15085206 11301.4 -6963.86 1560.29 -875.888 723.942 1136.34 
19170 3
15091003 9591 -4757.17 1590.17 -547.221 780.584 953.29 
15090300 10939.7 -5343.17 1467.83 -782.228 692.718 1044.86 
15085206 10829 -6551.5 1513.17 -988.344 862.672 1311.88 
19170.5 3
15091003 9338.71 -4300.86 1588.57 -508.641 919.979 1051.23 
15090300 10577.1 -5056 1476.43 -730.895 578.965 932.42 
15085206 10431.7 -6095.71 1467.71 -800.979 918.923 1219.01 
19171 3
15091003 9006.29 -3884 1609.86 -629.6 789.502 1009.81 
15090300 10229.1 -4772.57 1477.14 -659.091 536.797 850.03 
15085206 9939.71 -5733.86 1484 -931.818 685.335 1156.71 
19171.5 3
15091003 8694.17 -3489.17 1606.83 -650.248 822.569 1048.54 
15090300 9903.17 -4505.17 1479.83 -679.117 557.093 878.381 
15085206 9606.5 -5475.67 1523.33 -694.196 537.897 878.204 
19172 3
15091003 8407.43 -3227.57 1563.14 -614 560.161 831.13 
15090300 9636.43 -4145.43 1510 -571.174 770.317 958.972 
15085206 9268.29 -5284.14 1496.71 -724.228 410.115 832.286 
19172.5 3
15091003 7948.25 -2849.25 1554.12 -866.375 713.814 1122.56 
15090300 9252.12 -3998.12 1569.5 -725.101 277.931 776.542 
15085206 8838.62 -5002 1474 -810.681 532.345 969.842 
19173 3
15091003 7502.29 -2401.71 1582.86 -839.857 842.817 1189.83 
15090300 8877.57 -3785.57 1560.43 -705.374 400.289 811.039 
15085206 8496.57 -4654.57 1476.43 -644.169 654.291 918.178 
19173.5 3
15091003 7178.17 -2021.67 1589.17 -692.562 812.068 1067.28 
15090300 8571 -3599.67 1530.17 -655.067 397.232 766.098 
15085206 8155.33 -4264 1453.17 -729.141 834.554 1108.21 
19174 3
15091003 6871.29 -1666 1605.57 -646.065 748.772 988.969 
15090300 8330.43 -3373.71 1517.71 -506.466 475.689 694.83 
15085206 7828.86 -3949 1494 -687.318 663.158 955.084 
19174.5 3
15091003 6459.71 -1178.29 1668.29 -813.382 963.862 1261.2 
15090300 8040 -3062.14 1515.57 -573.97 615.754 841.78 
15085206 7463.29 -3511.14 1556 -722.473 865.33 1127.28 
19175 3
15091003 6202.14 -761.714 1645.14 -504.054 815.208 958.454 
15090300 7702.14 -2764.71 1530 -661.169 582.052 880.868 
15085206 7098.14 -3217.86 1539.71 -714.565 573.945 916.524 
19175.5 3
15091003 5841.29 -392.714 1625.86 -704.799 720.703 1008.05 
15090300 7472.43 -2486.14 1552.86 -448.661 544.085 705.213 
15085206 6720.43 -2801.71 1549 -737.723 812.779 1097.65 
19176 3
15091003 5483 21.1429 1593.57 -699.777 808.315 1069.14 
15090300 7320.29 -2053.29 1564.29 -297.154 845.424 896.126 
15085206 6510.57 -2436 1544 -409.877 714.286 823.531 
19176.5 3
15091003 5085.33 349.5 1607.83 -826.75 682.655 1072.16 
15090300 7140.17 -1670.83 1567.67 -374.468 795.119 878.886 
15085206 6161.17 -2055 1614.17 -726.413 792.1 1074.75 
19177 3
15091003 4732.71 717.143 1621.29 -731.575 762.745 1056.87 
15090300 6819 -1350.43 1549.86 -666.321 664.74 941.203 
15085206 5905 -1803.14 1602.29 -531.466 522.525 745.311 
19177.5 3
15091003 4215.29 1079.29 1661 -1010.6 707.31 1233.53 
15090300 6375.86 -1078.43 1547 -865.513 531.25 1015.55 
15085206 5766.86 -1424 1624 -269.81 740.513 788.136 
19178 3
15091003 3833.43 1449 1625.14 -747.274 723.511 1040.14 
15090300 6082.86 -705.429 1542.57 -573.386 729.941 928.216 
15085206 5519.71 -1088.71 1642.43 -483.646 656.136 815.125 
19178.5 3
15091003 3375 1749.71 1567.14 -883.292 579.411 1056.37 
15090300 5716.86 -367 1542.29 -705.202 652.078 960.477 
15085206 5216.57 -696.571 1603 -584.09 755.574 955.015 
19179 3
15091003 2988.5 1975.83 1606 -796.907 466.225 923.27 
15090300 5448.33 4.33333 1545.67 -553.657 765.636 944.846 
15085206 4934.67 -363.333 1615 -581.247 687.089 899.966 
19179.5 3
15091003 2596.57 2202.86 1627.14 -798.225 462.37 922.469 
15090300 5101.43 319 1526.71 -706.527 640.869 953.883 
15085206 4561.86 -168.571 1623 -759.286 396.664 856.655 
19180 3
15091003 2220.83 2465.5 1667.33 -757.536 529.522 924.259 
15090300 4742.83 507.5 1545 -722.974 380.04 816.776 
15085206 4172.5 36.5 1638.17 -784.994 413.45 887.219 
19180.5 3
15091003 1869 2648.86 1716.43 -710.774 370.418 801.505 
15090300 4279.43 701.571 1573.57 -936.171 392.063 1014.95 
15085206 3738.57 214.714 1640.86 -876.623 360.029 947.676 
19181 3
15091003 1664.67 3002.33 1725.83 -407.039 704.136 813.319 
15090300 3836 947.833 1592.5 -883.324 490.562 1010.4 
15085206 3394.33 445.667 1650.67 -685.733 460.065 825.766 
19181.5 3
15091003 1603.43 3434.71 1707.57 -122.476 864.762 873.392 
15090300 3483.57 1163.86 1578.71 -704.857 432.048 826.734 
15085206 3149.43 600 1652.86 -489.81 308.667 578.955 
19182 3
15091003 1438.67 3855 1684.33 -327.558 835.558 897.47 
15090300 3045.17 1472.83 1533.17 -871.58 614.267 1066.29 
15085206 2881.17 826 1640.33 -533.324 449.304 697.358 
19182.5 3
15091003 1218.29 4377.57 1719.71 -435.535 1032.75 1120.83 
15090300 2616.86 1797.14 1518.29 -846.462 640.928 1061.74 
15085206 2328.86 1279.86 1548.29 -1091.52 896.951 1412.78 
19183 3
15091003 906.667 4947.5 1723.33 -624.487 1142.14 1301.72 
15090300 2223.33 2035 1532 -788.625 476.668 921.489 
15085206 1901.67 1537.67 1470.17 -856.093 516.652 999.913 
19183.5 3
15091003 725.286 5455 1722.57 -368.66 1031.5 1095.4 
15090300 1945.71 2256.57 1577.57 -564.266 450.348 721.949 
15085206 1504.29 1824.71 1510.71 -807.685 583.43 996.366 
19184 3
15091003 553.833 6001.83 1703.33 -345.67 1102.49 1155.41 
15090300 1635 2567.83 1574 -626.44 627.544 886.701 
15085206 1141.17 2111 1593.5 -732.095 577.189 932.261 
19184.5 3
15091003 597.286 6632.57 1689.43 87.7826 1274.22 1277.24 
15090300 1289.14 2906 1586.29 -698.701 683.165 977.189 
15085206 861.857 2404.14 1642.14 -564.262 592.208 817.986 
19185 3
15091003 463.333 7154.5 1676.67 -269.522 1050.16 1084.19 
15090300 994.167 3225.17 1604.5 -593.513 642.186 874.449 
15085206 601.667 2658 1685.67 -523.522 510.779 731.417 
19185.5 3
15091003 353.429 7410.86 1672 -217.203 506.635 551.231 
15090300 804.286 3540 1585.86 -375.259 622.2 726.603 
15085206 239 2915.29 1670.57 -716.733 508.47 878.776 
19186 3
15091003 263.143 7714.29 1660.14 -168.13 565.044 589.527 
15090300 589.143 3987 1555.29 -400.638 832.402 923.799 
15085206 -84.7143 3262 1635.86 -602.82 645.65 883.321 
19186.5 3
15091003 -73 8099.33 1616.83 -663.004 759.463 1008.15 
15090300 331 4427.33 1545.67 -509.158 868.508 1006.75 
15085206 -390.167 3730.17 1601.5 -602.47 923.406 1102.56 
19187 3
15091003 -327.333 8492.17 1623.83 -552.899 853.986 1017.34 
15090300 201.833 4909 1615.33 -280.797 1047.1 1084.1 
15085206 -630.833 4284.83 1593.5 -523.188 1205.8 1314.41 
19187.5 3
15091003 -399.857 8905.57 1685 -148.614 847.141 860.078 
15090300 87.8571 5296.14 1626.14 -233.558 793.326 826.991 
15085206 -676.143 4732.71 1634 -92.8474 917.789 922.473 
19188 3
15091003 -311.429 9349.86 1828.57 171.706 862.691 879.613 
15090300 36.5714 5783.43 1618.29 -99.5839 946.186 951.412 
15085206 -950.429 5262.86 1646.71 -532.594 1029.4 1159.02 
19188.5 3
15091003 -186.857 9728.43 1974.71 247.166 751.134 790.755 
15090300 84.2857 6329.71 1593.14 94.6712 1083.9 1088.03 
15085206 -1119.14 5767.71 1634.43 -334.751 1001.7 1056.15 
19189 3
15091003 -237.571 10051.3 1994.14 -102.041 649.612 657.577 
15090300 96.4286 6786.43 1578.71 24.4323 918.942 919.267 
15085206 -1171.57 6220.43 1595.29 -105.49 910.894 916.982 
19189.5 3
15091003 -182.571 10494.1 1995.71 107.843 868.347 875.018 
15090300 59 7216.57 1543 -73.3894 843.417 846.604 
15085206 -1116.57 6609.43 1524 107.843 762.745 770.331 
19190 3
15091003 -259.143 10972.3 1996.86 -148.682 928.433 940.263 
15090300 -92.4286 7754.14 1508.29 -294.036 1043.83 1084.45 
15085206 -1220 7145 1464.71 -200.832 1039.94 1059.16 
19190.5 3
15091003 -258 11410.2 1997 2.2453 860.277 860.28 
15090300 -130.833 8334.67 1453.67 -75.4514 1140.52 1143.01 
15085206 -1131.33 7759.17 1400.5 174.198 1206.61 1219.12 
19191 2
15090300 -68.3333 8719.17 1558.5 134.12 825.107 835.937 
15085206 -1102.17 8393 1471.17 62.5894 1360.16 1361.6 
19191.5 2
15090300 64.1429 9170.86 1687.14 261.811 892.669 930.27 
15085206 -1049.14 8838.57 1566 104.79 880.576 886.789 
19192 2
15090300 61.6667 9542.17 1832.67 -4.80814 720.989 721.005 
15085206 -941.167 9321.33 1781.33 209.663 937.402 960.563 
19192.5 2
15090300 181.5 9874.5 1867.17 252.813 701.125 745.313 
15085206 -950.5 9643.33 1759.67 -19.6906 679.325 679.61 
19193 2
15090300 262.143 10315 1862 157.814 862.035 876.362 
15085206 -894.286 10015.4 1754.14 110.008 728.171 736.434 
19193.5 2
15090300 413.333 10688.5 1853.33 301.176 744.024 802.67 
15085206 -667.667 10391 1904.83 451.432 748.15 873.796 
19194 2
15090300 384.714 11020.6 1852 -56.4478 654.973 657.401 
15085206 -574 10744.4 1950.14 184.747 697.098 721.163 
19194.5 1
15085206 -562.333 11137.7 1947.83 23.427 789.635 789.982 
19195 1
15085206 -532.714 11535 1947 59.5957 799.463 801.682 
