# Supplementary material for: Intrinsic group behaviour II: On the dependence of triad spatial dynamics on social and personal features; and on the effect of social interaction on small group dynamics
Source: PLoS One. 2019 Dec 3;14(12):e0225704. doi: 10.1371/journal.pone.0225704 (PMC6890182; doi:10.1371/journal.pone.0225704)
Supplement: S4 Data Set — (ZIP) [file pone.0225704.s004.zip › set_3_nint/group_traj_triad_noint/traj_3_0505_22.dat]

3 12561302 12552701 12570300 0 0 1 0 1 1 0 20 0 30 1484.41 1723.89 1151.53 
11127 1
12552701 -36793.8 -2773.8 1771.2 0 0 0 
11127.5 1
12552701 -36649.3 -2824.71 1760 374.389 -131.902 396.945 
11128 1
12552701 -36198 -2762.88 1749.25 930.486 127.504 939.181 
11128.5 1
12552701 -35611.6 -2502.29 1730.86 1161.24 516.018 1270.73 
11129 1
12552701 -35177.1 -2280 1769.12 858.59 439.3 964.448 
11129.5 1
12552701 -34842.7 -2046.43 1740.57 678.318 473.776 827.393 
11130 1
12552701 -34476.9 -2002.88 1669.38 739.069 87.987 744.288 
11130.5 1
12552701 -34121.6 -1921.57 1632.14 713.461 163.26 731.902 
11131 1
12552701 -33716.5 -1811.62 1605.25 803.713 218.148 832.792 
11131.5 1
12552701 -33200.6 -1619.62 1595.12 978.89 364.326 1044.49 
11132 1
12552701 -32726.9 -1553.57 1609.86 945.644 131.843 954.791 
11132.5 1
12552701 -32405.9 -1385.62 1641.5 647.141 338.602 730.372 
11133 1
12552701 -31964 -1258.29 1645.86 887.299 255.701 923.408 
11133.5 1
12552701 -31553.2 -1128 1635.75 834.858 264.808 875.849 
11134 1
12552701 -31051.3 -995.571 1641.14 993.989 262.235 1028 
11134.5 1
12552701 -30596.2 -832 1626 902.849 324.546 959.409 
11135 1
12552701 -30118.7 -688.714 1593.86 945.615 283.734 987.266 
11135.5 1
12552701 -29683.6 -532.75 1557.88 884.328 317.001 939.428 
11136 1
12552701 -29251.3 -321.167 1525.83 884.032 432.686 984.241 
11136.5 1
12552701 -28797.4 -158.75 1515.25 900.711 322.255 956.624 
11137 1
12552701 -28364.1 47.4286 1507.57 875.216 416.522 969.275 
11137.5 1
12552701 -28121.7 229 1502.29 504.01 377.487 629.7 
11138 1
12552701 -27710.9 773.875 1511.75 790.076 1047.84 1312.32 
11138.5 1
12552701 -27118.7 1108.57 1538.86 1125.78 636.305 1293.16 
11139 1
12552701 -26564.4 1260.57 1680 1194.58 327.586 1238.68 
11139.5 1
12552701 -26025.4 1488.5 1694.62 1109.16 468.989 1204.24 
11140 1
12552701 -25499.6 1682.33 1650 1003.47 369.911 1069.48 
11140.5 1
12552701 -25099.4 1898.5 1715 794.009 428.902 902.445 
11141 1
12552701 -24678 2177 1675.12 839.392 554.781 1006.16 
11141.5 1
12552701 -24129.7 2624.14 1617 1079.3 880.202 1392.71 
11142 1
12552701 -23676.8 2944.5 1602 935.877 661.895 1146.29 
11142.5 1
12552701 -23254.4 3406.38 1607.75 860.234 940.682 1274.71 
11143 1
12552701 -22854.5 3633.75 1607.38 790.267 449.358 909.09 
11143.5 1
12552701 -22427.3 3894.86 1442.14 863.059 527.489 1011.49 
11144 1
12552701 -21956.9 4128.38 1370.25 937.073 465.175 1046.18 
11144.5 1
12552701 -21609.9 4517 1449.86 691.271 774.153 1037.87 
11145 1
12552701 -21186 4796.38 1440.38 836.01 551.036 1001.28 
11145.5 1
12552701 -20729.7 5143.43 1459.29 919.931 699.705 1155.79 
11146 1
12552701 -20331.6 5400.29 1351.71 834.681 538.485 993.307 
11146.5 1
12552701 -20079.8 5699.25 1403.62 475.135 564.084 737.525 
11147 1
12552701 -19736.4 6227.29 1389.29 661.506 1017.41 1213.55 
11147.5 1
12552701 -19475.1 6708.43 1405.14 546.623 1006.58 1145.42 
11148 1
12552701 -19148.9 7063.43 1381.86 678.349 738.046 1002.43 
11148.5 1
12552701 -18883.9 7377.71 1387.43 535.354 634.921 830.498 
11149 1
12552701 -18587.9 7687.86 1339.71 602.851 631.656 873.166 
11149.5 1
12552701 -18234.9 8044.43 1359.57 697.628 704.687 991.599 
11150 1
12552701 -17950 8433.43 1382.71 561.848 767.258 950.978 
11150.5 1
12552701 -17642.9 8878.14 1377.57 597.554 865.203 1051.5 
11151 1
12552701 -17346.3 9292.43 1387.29 583.802 815.523 1002.95 
11151.5 1
12552701 -17030 9646.29 1339 638.961 714.863 958.801 
11152 1
12552701 -16841.6 10013 1340.86 371.654 723.302 813.199 
11152.5 1
12552701 -16599.7 10425.8 1322 493.683 842.517 976.503 
11153 1
12552701 -16449.7 10898.3 1336.57 307.279 968.14 1015.73 
11153.5 1
12552701 -16311 11319.4 1237.86 268.826 816.168 859.301 
11154 1
12552701 -16158 11839.3 1221.86 306 1039.71 1083.81 
11154.5 1
12552701 -15965.7 12362.1 1368.14 388.456 1056.28 1125.44 
11155 1
12552701 -15845 12892.3 1277.43 242.398 1064.54 1091.79 
11155.5 1
12552701 -15828.9 13338 1135.71 31.84 879.121 879.697 
11156 1
12552701 -15929.1 13744 1208.71 -196.639 796.078 820.005 
11156.5 1
12552701 -15890.6 14224 1300.14 74.7508 930.233 933.231 
11157 1
12552701 -15885.5 14527.3 1383 10.5875 633.264 633.352 
11157.5 1
12552701 -15836.3 14975.7 1686.86 99.8261 909.495 914.957 
11158 1
12552701 -15874.3 15358.3 1705 -76.2477 766.772 770.553 
11158.5 1
12552701 -15863.4 15649.1 1695.29 22.0744 588.683 589.097 
11159 1
12552701 -15829.3 15995.4 1547.86 63.6994 646.055 649.188 
11159.5 1
12552701 -15768.8 16395 1603.17 126.469 835.923 845.436 
11160 1
12552701 -15715.3 16893.4 1697 111.326 1036.23 1042.2 
11160.5 1
12552701 -15615.7 17548.6 1597.14 197.562 1299.89 1314.81 
11161 1
12552701 -15640.7 18133.9 1517.57 -48.0769 1125.55 1126.58 
11161.5 1
12552701 -15622.4 18612.7 1523 35.7143 935.268 935.95 
11162 1
12552701 -15628.5 19104 1508.5 -12.5184 1012.96 1013.04 
11162.5 1
12552701 -15726.7 19590.9 1506.57 -206.333 1022.81 1043.41 
11163 1
12552701 -15874.7 20204.3 1546.86 -290.766 1205.16 1239.74 
11163.5 1
12552701 -15124.9 20604.6 1664.71 1436.51 766.831 1628.37 
11164 1
12552701 -14847 19860.3 1628.14 546.963 -1465.13 1563.9 
11164.5 1
12552701 -15007 19264.2 1444 -334.728 -1247.11 1291.25 
11165 1
12552701 -15254.7 18885.9 1515.43 -527.052 -804.914 962.117 
11165.5 1
12552701 -15501.7 18554.9 1507.71 -486.22 -651.575 812.995 
11166 1
12552701 -15961 18148.2 1428.38 -883.242 -781.937 1179.64 
11166.5 1
12552701 -16207.3 17931.8 1409.17 -480.182 -421.865 639.175 
11167 1
12552701 -16298.6 17605.7 1454 -194.953 -696.836 723.593 
11167.5 1
12552701 -16239.3 17080.3 1446.29 115.118 -1020.25 1026.72 
11168 1
12552701 -16204.7 16681.4 1526 67.9203 -783.609 786.547 
11168.5 1
12552701 -16034 16285.9 1505.71 342.113 -792.728 863.4 
11169 1
12552701 -15986.7 15831.7 1551.14 91.4617 -878.419 883.168 
11169.5 1
12552701 -15816.3 15479.6 1573.86 330.929 -683.773 759.644 
11170 1
12552701 -15720.2 15066.3 1609.67 201.931 -868.147 891.322 
11170.5 1
12552701 -15670.7 14715.6 1635.43 103.241 -732.28 739.521 
11171 1
12552701 -15580.1 14389.9 1354 175.187 -630.008 653.912 
11171.5 1
12552701 -15967.5 14049.2 1318 -806.994 -709.772 1074.72 
11172 1
12552701 -15936.1 13699.1 1400 63.9942 -714.334 717.195 
11172.5 1
12552701 -15868 13285.4 1183.29 132.06 -801.772 812.575 
11173 2
12561302 -14470.5 12518.5 1260.5 0 0 0 
12552701 -15787 12678.9 1166.14 152.542 -1142.32 1152.46 
11173.5 2
12561302 -14482.5 12291.2 1260.17 -40.1338 -760.312 761.371 
12552701 -15768.7 12140.8 1254.17 37.8007 -1109.33 1109.97 
11174 2
12561302 -14388.4 11873.1 1242.88 189.006 -839.441 860.456 
12552701 -15830.6 11620.8 1310.5 -124.414 -1044.34 1051.73 
11174.5 2
12561302 -14362.2 11389.2 1414.67 51.8977 -958.333 959.738 
12552701 -15756.2 11134.3 1265.17 147.442 -963.201 974.421 
11175 2
12561302 -14433.4 10923.3 1488.86 -152.269 -995.472 1007.05 
12552701 -15696 10734 1111.29 128.561 -855.413 865.02 
11175.5 2
12561302 -14513.7 10424.7 1399 -161.216 -1001.15 1014.04 
12552701 -15607 10281.3 1175.57 178.715 -909.065 926.465 
11176 2
12561302 -14648.3 9924.71 1441.14 -262.835 -976.562 1011.31 
12552701 -15580.9 9817.43 1261.43 51.0603 -905.971 907.409 
11176.5 2
12561302 -14666.4 9608.57 1436.43 -35.3662 -616.263 617.277 
12552701 -15612.9 9384.86 1196.71 -62.3782 -843.219 845.523 
11177 2
12561302 -14612.9 9326.71 1432.14 102.627 -539.956 549.623 
12552701 -15438 9008.29 1234.86 334.975 -721.401 795.379 
11177.5 2
12561302 -14569.5 8921 1517.17 90.8955 -850.554 855.397 
12552701 -15316.7 8619.33 1252.67 254.368 -815.414 854.168 
11178 2
12561302 -14415.1 8522.14 1388.57 327.028 -845.036 906.109 
12552701 -15098.6 8325.14 1323.57 462.066 -623.285 775.88 
11178.5 2
12561302 -14150 8131 1411.57 514.84 -759.501 917.552 
12552701 -14899 7923.29 1305.14 387.517 -780.305 871.232 
11179 2
12561302 -13831.3 7761.29 1469.29 618.863 -717.892 947.818 
12552701 -14607.9 7582.43 1320.57 565.326 -661.859 870.431 
11179.5 2
12561302 -13444.4 7475.86 1496.29 761.53 -561.867 946.373 
12552701 -14369.9 7162.86 1295.71 468.504 -825.928 949.554 
11180 2
12561302 -13132.3 7242.43 1475.43 606.103 -453.259 756.838 
12552701 -14105 6817 1301.14 514.286 -671.567 845.868 
11180.5 2
12561302 -12931.7 6984 1437 414.502 -533.943 675.949 
12552701 -13489.8 6589.17 1289.33 1271.01 -470.73 1355.38 
11181 2
12561302 -12693.9 6816.43 1490.29 503.834 -355.024 616.353 
12552701 -13113.1 6436.29 1323.86 798.073 -323.9 861.297 
11181.5 2
12561302 -12534.1 6771.14 1381.29 320.711 -90.9352 333.354 
12552701 -12728.9 6261.43 1320.86 771.658 -351.119 847.786 
11182 2
12561302 -12112.6 6671.43 1430 816.999 -193.245 839.542 
12552701 -12356.3 6121.86 1342.14 722.038 -270.487 771.039 
11182.5 2
12561302 -11664.7 6408.86 1495.43 869.626 -509.847 1008.06 
12552701 -11933.3 5871.86 1349 821.359 -485.437 954.086 
11183 2
12561302 -11195.7 6228.86 1493.14 925.049 -355.03 990.839 
12552701 -11498.4 5652 1344.71 857.706 -433.643 961.097 
11183.5 2
12561302 -10773.1 6070.29 1510.71 846.837 -317.778 904.497 
12552701 -11220.9 5447.57 1322.57 556.255 -409.676 690.836 
11184 2
12561302 -10382.9 5947 1486.29 791.655 -250.072 830.213 
12552701 -10969.6 5214.71 1339.57 509.707 -472.327 694.906 
11184.5 2
12561302 -10017.3 5948.14 1425.14 723.904 2.26308 723.907 
12552701 -10633.7 4965 1352.86 665.064 -494.484 828.748 
11185 2
12561302 -9519.71 5899.29 1482.86 969.925 -95.2381 974.589 
12552701 -10347.9 4703.71 1349 557.226 -509.329 754.929 
11185.5 2
12561302 -9060.33 5894.33 1525 963.063 -10.3824 963.119 
12552701 -10154.2 4546 1420.33 406.06 -330.638 523.647 
11186 2
12561302 -8789.43 5799.57 1474.71 569.128 -199.08 602.942 
12552701 -9957.57 4754.71 1311.86 413.015 438.475 602.364 
11186.5 2
12561302 -8440.29 5731.43 1434.43 663.77 -129.549 676.294 
12552701 -9595 5135 1296 689.299 722.977 998.914 
11187 2
12561302 -8056.29 5629.43 1554.71 785.276 -208.589 812.507 
12552701 -9118 5510.29 1366.43 975.46 767.455 1241.17 
11187.5 2
12561302 -7650.57 5557.86 1441.29 839.988 -148.181 852.958 
12552701 -8577.43 5776.43 1322.29 1119.2 551.02 1247.49 
11188 2
12561302 -7192.12 5496.62 1512 881.628 -117.754 889.457 
12552701 -7946.75 5904.12 1213.38 1212.84 245.57 1237.45 
11188.5 2
12561302 -6745.14 5427 1386.14 876.436 -136.52 887.004 
12552701 -7372.86 5910.29 1232.43 1125.28 12.0798 1125.34 
11189 2
12561302 -6364.71 5415.71 1510.86 811.148 -24.0634 811.505 
12552701 -6812.86 5954.43 1328.57 1194.03 94.1212 1197.73 
11189.5 2
12561302 -5884.75 5338.25 1328.38 926.572 -149.545 938.562 
12552701 -6198.62 5927.38 1287.75 1185.78 -52.227 1186.93 
11190 2
12561302 -5355.14 5382.86 1269.29 1018.48 85.783 1022.08 
12552701 -5711.43 5982.43 1195.14 936.916 105.872 942.879 
11190.5 2
12561302 -4788.43 5370 1370.14 1168.48 -26.5096 1168.78 
12552701 -4956.43 5949.29 1077 1556.7 -68.3358 1558.2 
11191 2
12561302 -4170.71 5260.86 1557.57 1300.45 -229.774 1320.59 
12552701 -4096.29 5934.29 1125.71 1810.83 -31.5789 1811.1 
11191.5 2
12561302 -3556.25 4950.38 1642.75 1165.97 -589.15 1306.36 
12552701 -3480.88 5532.75 1328.88 1167.76 -761.927 1394.35 
11192 2
12561302 -3146.86 4758 1692.71 779.796 -366.429 861.598 
12552701 -3259.14 5325.14 1493.29 422.347 -395.442 578.577 
11192.5 2
12561302 -2990.57 4744.43 1818.14 338.281 -29.3754 339.554 
12552701 -2765.86 5277 1722.86 1067.72 -104.205 1072.79 
11193 2
12561302 -2740.88 4730.38 1848.12 488.643 -27.5021 489.416 
12552701 -2339.88 5177.25 1661.12 833.625 -195.205 856.175 
11193.5 2
12561302 -2217.57 4535.14 1809.43 1036.24 -386.598 1106.01 
12552701 -1927 5091.43 1641.43 817.574 -169.943 835.05 
11194 2
12561302 -1660.88 4410.12 1753.5 1102.37 -247.56 1129.82 
12552701 -1565.75 5142.88 1579 715.347 101.874 722.564 
11194.5 2
12561302 -1232.71 4353.86 1737.71 849.525 -111.643 856.83 
12552701 -1188.14 5007.43 1549.86 749.221 -268.743 795.961 
11195 2
12561302 -829.571 4240.29 1721.43 846.939 -238.595 879.905 
12552701 -797.143 4827.57 1604.86 821.429 -377.851 904.166 
11195.5 2
12561302 -407.125 4037.88 1740.88 828.326 -396.884 918.499 
12552701 -409.375 4714.12 1555.75 760.329 -222.444 792.201 
11196 2
12561302 51 3846.57 1723.86 916.25 -382.607 992.926 
12552701 -52 4513.57 1634.71 714.75 -401.107 819.606 
11196.5 2
12561302 409.714 3641.86 1715.29 745.768 -425.601 858.665 
12552701 325.714 4262.14 1604.29 785.269 -522.721 943.337 
11197 2
12561302 827.429 3412.86 1765.86 814.258 -446.394 928.592 
12552701 703 3971.29 1563.29 735.45 -566.973 928.625 
11197.5 2
12561302 1168.88 3172.25 1775.88 663.003 -467.198 811.078 
12552701 998.25 3757.12 1542.62 573.301 -415.846 708.239 
11198 2
12561302 1432.71 2948.71 1778.86 529.798 -448.867 694.383 
12552701 1259.71 3489.57 1524.86 525.029 -537.256 751.199 
11198.5 2
12561302 1750.57 2809.57 1764.43 659.455 -288.678 719.872 
12552701 1434.43 3333.86 1562.43 362.478 -323.059 485.548 
11199 2
12561302 2229.5 2818.62 1753.62 977.405 18.4767 977.58 
12552701 1606.12 3250.88 1545.38 350.401 -169.351 389.179 
11199.5 2
12561302 2479.56 2708.33 1760.44 486.489 -214.575 531.709 
12552701 1854.11 2992.56 1533.89 482.463 -502.567 696.667 
11200 2
12561302 2696.89 2500.11 1736.78 443.537 -424.943 614.249 
12552701 2332.78 2837.33 1526.89 976.871 -316.78 1026.95 
11200.5 2
12561302 2889.11 2325.22 1715.44 379.886 -345.63 513.589 
12552701 2682.44 2902 1538.33 691.041 127.8 702.759 
11201 2
12561302 3125.62 2232.62 1662.38 473.976 -185.566 509.006 
12552701 2980.38 2856 1624.75 597.055 -92.1844 604.13 
11201.5 2
12561302 3459.75 2121.5 1620.62 696.094 -231.51 733.583 
12552701 2931.88 2239.38 1622.38 -101.042 -1284.64 1288.6 
11202 2
12561302 4374.25 1911.38 1712.62 1800.2 -413.632 1847.11 
12552701 3452.12 1949.5 1620 1024.11 -570.62 1172.36 
11202.5 2
12561302 4967.5 1693.38 1698.12 1123.58 -412.879 1197.04 
12552701 4613.88 2012.5 1617.12 2200.28 119.318 2203.52 
11203 2
12561302 5392.71 1608.14 1668.14 828.878 -166.145 845.365 
12552701 5290.86 2251.43 1603.29 1319.65 465.748 1399.43 
11203.5 2
12561302 5666 1380.14 1650.29 563.476 -470.103 733.827 
12552701 5755.71 2163 1544 958.468 -182.327 975.656 
11204 2
12561302 6046.88 1090.88 1651.88 742.446 -563.875 932.299 
12552701 6035.75 1978.75 1500.38 545.879 -359.162 653.438 
11204.5 2
12561302 6471.43 1062.29 1649 862.914 -58.1083 864.868 
12552701 6432.14 1629.71 1482.14 805.677 -709.422 1073.5 
11205 2
12561302 6850 835.875 1663.62 763.249 -456.473 889.335 
12552701 6640 1329.5 1462.38 419.067 -605.271 736.186 
11205.5 2
12561302 7108.57 486.286 1676.71 514.059 -695.009 864.461 
12552701 6907.14 969.857 1501.57 531.099 -714.996 890.666 
11206 2
12561302 7317.62 123.25 1685.38 422.33 -733.405 846.314 
12552701 7298.12 674.25 1513.62 789.863 -597.186 990.209 
11206.5 2
12561302 7580 -176.571 1714.71 532.201 -608.157 808.142 
12552701 7654.14 430 1541.43 722.146 -495.436 875.758 
11207 2
12561302 7903.88 -387.75 1737.88 669.163 -436.319 798.845 
12552701 7962.5 207.25 1539.75 637.102 -460.227 785.944 
11207.5 2
12561302 8163.5 -709.375 1706.75 490.784 -607.987 781.356 
12552701 8240.5 -3.25 1486.25 525.52 -397.921 659.175 
11208 2
12561302 8376.57 -1106.71 1700.86 422.761 -788.372 894.571 
12552701 8514.71 -282.714 1461 544.076 -554.493 776.84 
11208.5 2
12561302 8610.25 -1404.25 1709.88 467.357 -595.071 756.659 
12552701 8830.88 -613.75 1484 632.321 -662.071 915.516 
11209 2
12561302 8771 -1744.43 1714 325.405 -688.621 761.634 
12552701 9091 -1189.57 1530.29 526.569 -1165.63 1279.05 
11209.5 2
12561302 8927.75 -2012.88 1714.12 314.759 -539.049 624.217 
12552701 9308 -1629.5 1549.88 435.743 -883.391 985.013 
11210 2
12561302 9136.14 -2382 1730.43 419.302 -742.706 852.893 
12552701 9487.86 -1992.71 1555.71 361.886 -730.813 815.506 
11210.5 2
12561302 9382 -2760.75 1740.88 509.021 -784.161 934.886 
12552701 9710.5 -2324.38 1530.75 460.958 -686.668 827.04 
11211 2
12561302 9566.75 -3115.38 1745.12 355.288 -681.971 768.97 
12552701 9944.12 -2646.62 1513.62 449.279 -619.712 765.437 
11211.5 2
12561302 9769.12 -3457 1741.25 386.95 -653.203 759.213 
12552701 10128.6 -3006.12 1539.12 352.772 -687.38 772.619 
11212 2
12561302 9993 -3796 1705.14 469.34 -710.692 851.682 
12552701 10301 -3247.14 1548.43 361.373 -505.279 621.206 
11212.5 2
12561302 10200.1 -4003.25 1672 415.914 -416.165 588.368 
12552701 10581.8 -3523 1534.75 563.755 -553.93 790.353 
11213 2
12561302 10542.9 -4435.5 1635.75 666.829 -840.953 1073.25 
12552701 10814.8 -3931.75 1490.38 453.307 -795.233 915.36 
11213.5 2
12561302 10814.1 -4732 1591.71 554.74 -606.339 821.818 
12552701 11084.6 -4260.29 1480 551.782 -671.852 869.396 
11214 2
12561302 11056 -5021.75 1578.25 507.038 -607.442 791.248 
12552701 11369.6 -4576.62 1459.75 597.597 -663.185 892.713 
11214.5 2
12561302 11324 -5308.25 1588.5 546.939 -584.694 800.63 
12552701 11702.5 -4874.25 1458.75 679.337 -607.398 911.28 
11215 2
12561302 11752.9 -5623.88 1603 857.75 -631.25 1064.99 
12552701 12068.1 -5151.25 1463 731.25 -554 917.411 
11215.5 2
12561302 11931.9 -6020.88 1607.62 355.159 -787.698 864.064 
12552701 12217.5 -5608.38 1461.12 296.379 -906.994 954.19 
11216 2
12561302 12258.6 -6310.25 1613.88 641.945 -568.517 857.499 
12552701 12736.4 -6145.5 1552.62 1019.4 -1055.26 1467.22 
11216.5 2
12561302 12624.1 -6683 1691.75 729.541 -744.012 1042.01 
12552701 12986.5 -6322.12 1541.5 499.251 -352.545 611.179 
11217 2
12561302 12976.7 -6966.44 1728.67 680.582 -547.19 873.275 
12552701 13297.1 -6508.22 1539.44 599.635 -359.261 699.021 
11217.5 2
12561302 13314.4 -7105.12 1747.25 650.69 -267.207 703.419 
12552701 13690.9 -6735.25 1541 758.697 -437.433 875.768 
11218 2
12561302 13722.4 -7308.12 1738.5 832.653 -414.286 930.024 
12552701 14065.6 -6881.88 1533.5 764.796 -299.235 821.252 
11218.5 2
12561302 14126.4 -7487 1695.75 811.245 -359.187 887.205 
12552701 14351.1 -7041.25 1543 573.293 -320.03 656.57 
11219 2
12561302 14543.8 -7708.38 1683 860.567 -456.443 974.123 
12552701 14660.2 -7201.12 1513.88 637.371 -329.639 717.568 
11219.5 2
12561302 14906.1 -8181.78 1686.56 700.892 -915.673 1153.13 
12552701 15169.7 -7642.11 1531.89 985.332 -852.971 1303.24 
11220 2
12561302 15192.9 -8311.5 1620.62 553.598 -250.429 607.607 
12552701 15616.4 -8305.88 1547.25 862.371 -1281.4 1544.56 
11220.5 2
12561302 15704.9 -8522.12 1601.88 1049.18 -431.609 1134.49 
12552701 15798.8 -9180.75 1682.75 373.719 -1792.78 1831.31 
11221 2
12561302 16033.4 -8769.88 1628.75 667.683 -503.557 836.283 
12552701 15976.8 -9379.75 1743.62 361.789 -404.472 542.668 
11221.5 2
12561302 16125.5 -9044 1654.25 189.168 -562.885 593.822 
12552701 16207.8 -9561.5 1760.88 474.333 -373.203 603.55 
11222 2
12561302 16492 -9283 1632 727.183 -474.206 868.139 
12552701 16520.3 -9807.22 1756.33 620.205 -487.544 788.894 
11222.5 2
12561302 16948.4 -9618.25 1610.88 900.148 -661.243 1116.92 
12552701 16761.8 -10091.2 1745.62 476.167 -560.213 735.237 
11223 3
12570300 16034 -9398 1088 0 0 0 
12561302 17316 -10000.6 1609.12 762.707 -793.309 1100.48 
12552701 16977 -10450.9 1760.25 446.577 -746.11 869.546 
11223.5 3
12570300 16129.2 -9501.11 1134.22 310.17 -335.867 457.178 
12561302 17564.4 -10249.2 1659.67 475.947 -476.24 673.298 
12552701 17384.4 -10753.7 1726.33 780.545 -580.061 972.482 
11224 3
12570300 16388.1 -9799.62 1198.5 512.679 -591.117 782.469 
12561302 17921.5 -10387.9 1598.38 707.041 -274.56 758.479 
12552701 17725.1 -10885.4 1718 674.615 -260.809 723.275 
11224.5 3
12570300 16703.6 -10093.1 1173.25 657.292 -611.458 897.727 
12561302 18372.9 -10619.2 1526.25 940.365 -482.031 1056.71 
12552701 18050.5 -11080.1 1702.75 677.865 -405.729 790.01 
11225 3
12570300 17055.1 -10347.1 1153.5 715.886 -517.312 883.235 
12561302 18768.9 -11041 1491.62 806.517 -858.961 1178.25 
12552701 18255.5 -11393.4 1731.62 417.515 -637.984 762.458 
11225.5 3
12570300 17467.1 -10595.7 1133.33 804.66 -485.433 939.746 
12561302 19156.1 -11260.4 1532.44 756.321 -428.602 869.322 
12552701 18785.9 -11697.1 1697.22 1035.92 -593.235 1193.75 
11226 3
12570300 18086 -10801.1 1109.25 1192.46 -395.873 1256.46 
12561302 19468.1 -11511.2 1552.12 601.183 -483.248 771.329 
12552701 19282.6 -12037.4 1694.62 957.102 -655.614 1160.12 
11226.5 3
12570300 18184.5 -11062.2 1125 196.607 -521.208 557.056 
12561302 19662.1 -11740.1 1562 387.226 -456.836 598.868 
12552701 19611.6 -12230.4 1695.25 656.687 -385.23 761.34 
11227 3
12570300 18864.8 -11519.8 1112.25 1363.23 -916.834 1642.85 
12561302 19917.8 -11945.9 1543.25 512.275 -412.325 657.599 
12552701 19927.2 -12486.5 1720.88 632.515 -513.277 814.572 
11227.5 3
12570300 19487.4 -11828.9 1128.86 1257.94 -624.459 1404.4 
12561302 20242.1 -12179.3 1517.29 655.339 -471.537 807.351 
12552701 20201.4 -12764.3 1730.43 553.896 -561.183 788.497 
11228 3
12570300 19798.6 -12056.1 1142.75 623.64 -455.447 772.243 
12561302 20593.4 -12381.9 1512.38 703.872 -405.991 812.566 
12552701 20484.5 -12951.9 1721.25 567.277 -375.93 680.535 
11228.5 3
12570300 20059.6 -12329 1166.14 517.751 -541.419 749.133 
12561302 20950.4 -12619 1556.43 708.44 -470.486 850.437 
12552701 20819.3 -13175.9 1720.86 664.257 -444.409 799.21 
11229 3
12570300 20150.8 -12591.1 1150.12 186.079 -534.949 566.388 
12561302 21193 -12803.5 1576.75 495.044 -376.531 621.968 
12552701 21159.4 -13386 1706.5 694.06 -428.863 815.869 
11229.5 3
12570300 20425.9 -12871.4 1119.75 541.585 -551.673 773.083 
12561302 21476.9 -12976 1563.75 558.809 -339.567 653.891 
12552701 21528.9 -13517.1 1697 727.362 -258.12 771.804 
11230 3
12570300 20770.8 -13041.8 1096.25 696.717 -344.192 777.099 
12561302 21822.2 -13115.4 1556.62 697.727 -281.566 752.398 
12552701 21883.2 -13659.6 1687.62 715.909 -287.879 771.622 
11230.5 3
12570300 21062.2 -13192.9 1130.38 581.836 -301.647 655.381 
12561302 22267.1 -13288.4 1518.12 887.974 -345.309 952.752 
12552701 22241.9 -13804.1 1672.12 715.818 -288.423 771.741 
11231 3
12570300 21431.9 -13415.1 1133.12 765.269 -460.145 892.956 
12561302 22584.5 -13446.6 1533.75 657.091 -327.64 734.246 
12552701 22630.6 -13999.4 1642.38 804.865 -404.244 900.679 
11231.5 3
12570300 22206.3 -14442.3 1112 1524.52 -2022.06 2532.37 
12561302 22988.1 -13627.9 1519.33 794.51 -356.819 870.957 
12552701 22994.6 -14224.8 1622.33 716.399 -443.706 842.676 
11232 2
12561302 23445 -13962.2 1470.62 876.946 -641.768 1086.69 
12552701 23477 -14497.9 1648.5 925.997 -524.179 1064.06 
11232.5 2
12561302 23869.2 -14195.9 1484.38 857.071 -471.97 978.43 
12552701 23946 -14784.1 1669.38 947.475 -578.283 1110.01 
11233 2
12561302 24301.4 -14482.6 1462.5 880.092 -584.012 1056.23 
12552701 24205.4 -15008.1 1669.62 528.259 -456.212 697.987 
11233.5 2
12561302 24631.5 -14710.1 1489.88 656.312 -452.286 797.062 
12552701 24533.9 -15270.8 1664.5 653.082 -522.117 836.135 
11234 2
12561302 24827.4 -14871.4 1546.71 402.317 -331.219 521.119 
12552701 24751.3 -15392 1646.43 446.429 -248.973 511.162 
11234.5 2
12561302 24934.1 -15022.6 1526.12 219.54 -311.104 380.767 
12552701 25107.6 -15615.6 1679.62 733.208 -460.134 865.631 
11235 2
12561302 25058.5 -15311.9 1484.5 252.282 -586.714 638.654 
12552701 25449.2 -15865.9 1729.5 692.951 -507.606 858.98 
11235.5 2
12561302 25100.1 -15701.9 1510.11 80.1756 -751.472 755.737 
12552701 25896 -15985.6 1706.89 860.79 -230.598 891.143 
11236 2
12561302 25395.6 -15901.7 1568.14 579.334 -391.815 699.39 
12552701 26394 -16054.7 1644.29 976.471 -135.605 985.842 
11236.5 2
12561302 25735.3 -15942.4 1542.89 687.777 -82.4497 692.701 
12552701 26816.6 -16048.7 1631.89 855.376 12.2421 855.463 
11237 2
12561302 26276.3 -15946.7 1489.14 1092.83 -8.62594 1092.87 
12552701 27283.9 -16376.1 1682.29 944.044 -661.568 1152.78 
11237.5 2
12561302 26747.4 -16335.1 1509.44 946.102 -779.913 1226.12 
12552701 27566.7 -16785.4 1720.78 567.891 -821.891 999.002 
11238 2
12561302 27255.6 -16804.8 1607 977.27 -903.152 1330.69 
12552701 27834.1 -16996.2 1745.88 514.343 -405.395 654.9 
11238.5 2
12561302 27472 -17014.1 1598.62 449.844 -435.291 625.97 
12552701 28013.2 -17096.4 1716.88 372.401 -208.16 426.63 
11239 2
12561302 27717.8 -17216.7 1581.56 489.597 -403.469 634.423 
12552701 28239.7 -17225.4 1711.11 451.029 -257.11 519.166 
11239.5 2
12561302 28062.1 -17310.4 1641.38 681.876 -185.561 706.673 
12552701 28612.1 -17422 1723 737.541 -389.219 833.942 
11240 2
12561302 28462.8 -17636 1583.5 836.378 -679.802 1077.8 
12552701 29045.1 -17474.5 1724.75 903.967 -109.603 910.587 
11240.5 2
12561302 28902.2 -17819.7 1524.56 851.69 -355.943 923.077 
12552701 29393 -17565.7 1682.33 674.176 -176.68 696.943 
11241 2
12561302 29288.2 -18042.5 1492.38 756.917 -436.928 873.974 
12552701 29769.4 -17732.6 1651.62 737.99 -327.369 807.341 
11241.5 2
12561302 29784 -18324 1443.33 999.496 -567.54 1149.39 
12552701 30226.2 -18034.6 1613.56 921.063 -608.731 1104.04 
11242 2
12561302 30203.9 -18732.2 1375.88 839.75 -816.5 1171.26 
12552701 30596 -18392.8 1556 739.556 -716.389 1029.64 
11242.5 2
12561302 30696.4 -19103.7 1312 1001.16 -754.912 1253.88 
12552701 30971.3 -18702.2 1472.56 762.873 -629.009 988.75 
11243 2
12561302 31328.8 -19446.2 1307.33 1254.63 -679.674 1426.9 
12552701 31238.9 -18978.1 1397.67 530.864 -547.399 762.537 
11243.5 2
12561302 31694.4 -19720 1337.56 718.402 -537.874 897.446 
12552701 31613.6 -19223.7 1333 736.084 -482.427 880.088 
11244 2
12561302 32222.4 -19819.4 1560 1064.52 -200.493 1083.23 
12552701 32145.1 -19355.9 1333.56 1071.68 -266.577 1104.34 
11244.5 2
12561302 32717.9 -20067.9 1604.33 962.028 -482.416 1076.21 
12552701 32419.8 -19626.4 1299.78 533.333 -525.351 748.624 
11245 2
12561302 33100.6 -20270.4 1587.25 794.058 -420.096 898.337 
12552701 32731.9 -19880.2 1275 647.505 -526.568 834.587 
11245.5 2
12561302 33422.4 -20441.9 1586.44 666.293 -355.101 755.012 
12552701 32960.7 -20174.7 1345.11 473.689 -609.558 771.973 
11246 2
12561302 33810.4 -20588.1 1662 744.722 -280.657 795.851 
12552701 33247.8 -20565.7 1356.78 551.077 -750.48 931.078 
11246.5 2
12561302 34111.3 -20760.4 1670.67 584.25 -334.628 673.294 
12552701 33669.1 -21084 1388.22 818.123 -1006.47 1297.04 
11247 2
12561302 34513.5 -20917.2 1691 844.888 -329.423 906.838 
12552701 34290.5 -21350.6 1418.75 1305.44 -560.137 1420.54 
11247.5 2
12561302 35025.3 -21045.2 1714.78 1048.84 -262.238 1081.13 
12552701 34865.2 -21544.3 1419.22 1177.71 -396.943 1242.8 
11248 2
12561302 35499.9 -21110 1743.44 916.13 -125.054 924.626 
12552701 35358.3 -21721.9 1453.89 951.952 -342.771 1011.78 
11248.5 2
12561302 36093.3 -21203 1746 1168.2 -183.071 1182.46 
12552701 35910.6 -21885.7 1426.44 1087.05 -322.397 1133.85 
11249 2
12561302 36610.7 -21310 1760.56 1053.63 -217.923 1075.93 
12552701 36355.2 -21845.8 1546.11 905.635 81.2401 909.271 
11249.5 2
12561302 36978.2 -21369.8 1804.44 720.697 -117.211 730.166 
12552701 36770.2 -21798.8 1634.89 813.725 92.1569 818.927 
11250 2
12561302 37364.1 -21509.9 1764.33 771.778 -280.222 821.076 
12552701 37001 -21814.6 1646.89 461.556 -31.5556 462.633 
11250.5 2
12561302 37704.1 -21595.6 1751.89 706.861 -178.101 728.953 
12552701 37382.8 -21950.1 1648.89 793.717 -281.82 842.264 
11251 2
12561302 38032 -21615.5 1843.4 650.573 -39.5723 651.776 
12552701 37885.4 -22142.4 1653 997.266 -381.526 1067.76 
11251.5 2
12561302 38447.5 -21702.3 1855.7 803.675 -167.892 821.024 
12552701 38369.5 -22258.2 1639.9 936.364 -223.985 962.78 
11252 2
12561302 38874.6 -21792 1850.78 843.983 -177.273 862.4 
12552701 38758.6 -22311.2 1630 768.884 -104.787 775.992 
11252.5 2
12561302 39242.9 -21885.4 1852.8 744.13 -188.687 767.68 
12552701 39244.4 -22377.9 1664.4 981.504 -134.703 990.704 
11253 2
12561302 39640.4 -21836.4 1854.78 795.089 97.9111 801.095 
12552701 39667.1 -22317.9 1665.22 845.422 120.022 853.899 
11253.5 2
12561302 40043.2 -21880.1 1829.44 842.631 -91.3529 847.569 
12552701 40073.6 -22427.8 1663.67 850.302 -229.893 880.832 
11254 2
12561302 40363 -21860.6 1708.89 659.336 40.3207 660.567 
12552701 40592.4 -22360.7 1703.33 1069.87 138.373 1078.79 
11254.5 2
12561302 40711.9 -21888.1 1666 700.58 -55.3324 702.762 
12552701 41043.9 -22312.4 1710.44 906.515 96.8318 911.672 
11255 2
12561302 41025.3 -21946.6 1656.22 629.407 -117.358 640.254 
12552701 41402.8 -22384.8 1727.33 720.66 -145.248 735.152 
11255.5 2
12561302 41462.1 -22007.8 1639.67 854.751 -119.809 863.107 
12552701 41842.2 -22539 1742 859.97 -301.805 911.391 
11256 2
12561302 41947.7 -22019 1611.33 959.596 -22.1783 959.852 
12552701 42228.9 -22627.2 1754.33 764.163 -174.352 783.801 
11256.5 2
12561302 42553.8 -22115 1599.22 1209.8 -191.617 1224.88 
12552701 42591.1 -22613 1758.44 722.998 28.3877 723.556 
11257 2
12561302 42991 -22240.3 1694.56 872.699 -250.166 907.847 
12552701 42974.8 -22705.4 1733.78 765.802 -184.52 787.718 
11257.5 2
12561302 43286.3 -22397 1696.56 575.699 -305.393 651.685 
12552701 43429.6 -22885.4 1693 886.506 -350.877 953.419 
11258 2
12561302 43733.1 -22430.8 1676.44 889.996 -67.2864 892.535 
12552701 43706.8 -22974.3 1678.11 552.236 -177.07 579.929 
11258.5 2
12561302 44267.6 -22622.1 1663.78 1084.07 -388.1 1151.44 
12552701 44267.2 -23112.7 1751.11 1136.8 -280.595 1170.92 
11259 2
12561302 44666.6 -22818.7 1701.33 796.407 -392.326 887.798 
12552701 44745.9 -23313.2 1751.44 955.422 -400.31 1035.9 
11259.5 2
12561302 45022.9 -22909.1 1721.8 690.59 -175.258 712.482 
12552701 45116.2 -23373.4 1770.8 717.657 -116.624 727.071 
11260 2
12561302 45328.6 -23019.6 1769.3 636.875 -230.208 677.204 
12552701 45573.7 -23503.2 1770 953.125 -270.417 990.743 
11260.5 2
12561302 45647.5 -23106.2 1775.7 637.8 -173.2 660.899 
12552701 45818.8 -23646.6 1756 490.2 -286.8 567.935 
11261 2
12561302 46035.8 -22986.3 1814.2 790.835 244.196 827.678 
12552701 45901.6 -23532.1 1750.1 168.635 233.198 287.783 
11261.5 2
12561302 46398.9 -22919 1815.2 710.568 131.703 722.67 
12552701 46155.1 -23380.2 1749.9 496.086 297.26 578.33 
11262 2
12561302 46638.7 -22671.4 1857.22 455.83 470.638 655.196 
12552701 46598.2 -23254.3 1793.56 842.438 239.29 875.763 
11262.5 2
12561302 46743.8 -22473 1850.12 223.582 422.222 477.766 
12552701 46949 -23155.5 1784.38 746.336 210.284 775.394 
11263 2
12561302 46778.7 -22960.9 1844.67 71.9931 -1005.96 1008.53 
12552701 47283.1 -23242.1 1777.44 688.889 -178.58 711.659 
11263.5 2
12561302 46662.6 -23447.2 1812.11 -223.721 -937.058 963.395 
12552701 47341 -23356.3 1770.56 111.539 -220.081 246.732 
11264 2
12561302 46592.4 -23865.1 1789.44 -137.743 -821 832.474 
12552701 47426.8 -23464.7 1770 168.522 -212.836 271.475 
11264.5 2
12561302 46519.4 -23809.2 1784.5 -153.83 117.602 193.634 
12552701 47643.9 -23670.5 1770 457.047 -433.333 629.817 
11265 1
12561302 46359.7 -23915.6 1796.89 -323.296 -215.193 388.367 
