# Supplementary material for: Intrinsic group behaviour II: On the dependence of triad spatial dynamics on social and personal features; and on the effect of social interaction on small group dynamics
Source: PLoS One. 2019 Dec 3;14(12):e0225704. doi: 10.1371/journal.pone.0225704 (PMC6890182; doi:10.1371/journal.pone.0225704)
Supplement: S4 Data Set — (ZIP) [file pone.0225704.s004.zip › set_3_nint/group_traj_triad_noint/traj_3_0505_21.dat]

3 12504701 12504801 12510600 0 0 1 0 1 1 0 26.6667 0 40 1483.49 1657.95 1189.82 
10846.5 1
12504701 -8566.5 9798 1017.5 0 0 0 
10847 1
12504701 -8701.25 9692.25 953.625 -434.677 -341.129 552.552 
10847.5 1
12504701 -8811.62 9575.62 925.5 -223.884 -236.562 325.708 
10848 2
12504801 -8260.57 10261.3 1231.29 0 0 0 
12504701 -8857 9598.75 917.375 -95.9302 48.8901 107.67 
10848.5 2
12504801 -8520.78 10149.6 1384.22 -547.803 -235.221 596.169 
12504701 -9069 9876.56 976.222 -419.802 550.11 691.993 
10849 2
12504801 -8828 10096.8 1463.12 -589.678 -101.354 598.325 
12504701 -9280.75 9818.38 937.75 -406.43 -111.671 421.492 
10849.5 2
12504801 -9043.12 10248.5 1362.38 -449.113 316.806 549.607 
12504701 -9355.25 9621.62 1001.5 -155.532 -410.752 439.212 
10850 2
12504801 -9225.5 10494.5 1385.5 -361.139 487.129 606.395 
12504701 -9382.38 9530.75 1002.88 -53.7129 -179.95 187.796 
10850.5 2
12504801 -9407.22 10675.7 1361.22 -354.234 353.151 500.198 
12504701 -9449.22 9557.67 1077.89 -130.306 52.4691 140.473 
10851 2
12504801 -9589.88 10736.8 1243.5 -368.252 123.152 388.298 
12504701 -9236.38 9565.12 1212 429.127 15.037 429.391 
10851.5 2
12504801 -9796.56 10544.3 1207.78 -416.695 -387.937 569.324 
12504701 -9052.67 9726 1446.33 370.38 324.345 492.322 
10852 2
12504801 -9943.22 10110.9 1150.67 -280.971 -830.353 876.602 
12504701 -9089.33 9795.11 1432.89 -70.2427 132.397 149.876 
10852.5 2
12504801 -9628.62 9943.12 1225.75 648.654 -345.905 735.121 
12504701 -9360 9717 1423.12 -558.076 -161.054 580.85 
10853 2
12504801 -9303.89 9662 1291.78 670.942 -580.837 887.432 
12504701 -9622.33 9798.22 1288.78 -542.011 167.815 567.396 
10853.5 2
12504801 -8982.22 9752.78 1329.11 655.126 184.883 680.714 
12504701 -9810.33 9999.56 1314.22 -382.892 410.048 561.022 
10854 2
12504801 -9222.22 9840.56 1379 -476.19 174.162 507.04 
12504701 -9868 10006.9 1383.33 -114.418 14.5503 115.339 
10854.5 2
12504801 -9299.8 9650 1374.2 -126.143 -309.846 334.54 
12504701 -10144.6 9539.2 1157 -449.756 -760.47 883.513 
10855 2
12504801 -9221.38 9513.25 1388 190.815 -332.725 383.558 
12504701 -10035.1 9300 1293.25 266.363 -581.995 640.053 
10855.5 2
12504801 -9106.38 9271 1384.5 237.113 -499.485 552.908 
12504701 -9938.12 8806.75 1290.62 200 -1017.01 1036.49 
10856 2
12504801 -8935.11 8967.78 1360.78 333.848 -591.076 678.841 
12504701 -9843 8455.11 1101.56 185.429 -685.456 710.094 
10856.5 2
12504801 -8839.25 8663.38 1365.62 197.652 -627.635 658.021 
12504701 -9479.75 8143.62 1156.25 748.969 -642.239 986.624 
10857 2
12504801 -8623.11 8452.89 1424.89 448.421 -436.693 625.925 
12504701 -9012.78 7714.67 1313.56 968.822 -889.955 1315.54 
10857.5 2
12504801 -8353.11 8178.33 1350.33 526.316 -535.196 750.628 
12504701 -8574.56 7433.33 1358.11 854.234 -548.408 1015.12 
10858 2
12504801 -8100.33 7919.89 1407.78 497.594 -508.749 711.636 
12504701 -8186.44 7197.78 1486 763.998 -463.692 893.702 
10858.5 2
12504801 -7849.62 7662 1413.25 513.747 -528.461 737.025 
12504701 -8037.5 6933.5 1380.12 305.214 -541.553 621.639 
10859 2
12504801 -7591.67 7427.78 1415.89 513.861 -466.578 694.081 
12504701 -7737.44 6691.22 1390.89 597.72 -482.625 768.242 
10859.5 2
12504801 -7375.33 7176.56 1423 418.44 -485.923 641.259 
12504701 -7417.56 6400.56 1350.89 618.741 -562.218 836.02 
10860 2
12504801 -7332.25 6901 1297.62 87.9252 -562.358 569.19 
12504701 -7133 6173.88 1328.5 580.726 -462.613 742.464 
10860.5 2
12504801 -7119 6553.67 1297.56 442.427 -720.609 845.588 
12504701 -6717.33 5953 1390.33 862.379 -458.247 976.569 
10861 2
12504801 -6710.67 6400.33 1351.78 792.88 -297.735 846.939 
12504701 -6457.11 5790.89 1317.56 505.286 -314.779 595.315 
10861.5 2
12504801 -6412.67 6256.22 1231.67 574.181 -277.671 637.797 
12504701 -6165.67 5635.11 1398.44 561.55 -300.15 636.733 
10862 2
12504801 -6135.5 6134.38 1373.75 554.333 -243.694 605.535 
12504701 -5861.25 5477.62 1257.5 608.833 -314.972 685.482 
10862.5 2
12504801 -5841.5 6022.88 1231.62 616.352 -233.753 659.189 
12504701 -5461 5205.12 1187.25 839.099 -571.279 1015.11 
10863 2
12504801 -5239.11 5728.11 1158.11 1178.84 -576.837 1312.41 
12504701 -5167.33 4964.11 1204 574.69 -471.651 743.454 
10863.5 2
12504801 -4625.62 5375.75 1320 1222.08 -701.915 1409.32 
12504701 -4688.88 4736.38 1412.62 953.104 -453.658 1055.56 
10864 2
12504801 -4267.12 5152.62 1368.38 743.776 -462.915 876.067 
12504701 -4282.25 4522.88 1655.25 843.62 -442.946 952.836 
10864.5 2
12504801 -4036.89 4958.78 1495.22 441.912 -372.068 577.685 
12504701 -3882.22 4400.22 1730.56 767.808 -235.418 803.088 
10865 2
12504801 -3709.25 4786.5 1650.12 647.508 -340.47 731.564 
12504701 -3574.38 4218.75 1785.12 608.394 -358.641 706.234 
10865.5 2
12504801 -3256.88 4683.12 1634.75 932.732 -213.144 956.776 
12504701 -3265.88 4075.38 1807.75 636.082 -295.619 701.421 
10866 2
12504801 -2935.88 4519.38 1596.25 652.439 -332.825 732.427 
12504701 -2931.12 3944 1812.62 680.386 -267.022 730.908 
10866.5 3
12510600 -3453.29 4092.29 1174.86 0 0 0 
12504801 -2623.78 4436.22 1588.78 604.84 -161.149 625.939 
12504701 -2427.78 3745.56 1718.11 975.479 -384.582 1048.55 
10867 3
12510600 -3075.25 3937.88 1172.75 841.95 -343.899 909.476 
12504801 -2375 4375.5 1594.12 487.8 -119.063 502.12 
12504701 -2154.75 3634.12 1656 535.349 -218.491 578.218 
10867.5 3
12510600 -2660.88 3644.25 1232.75 817.308 -579.142 1001.7 
12504801 -2063 4211.88 1676.38 615.385 -322.732 694.877 
12504701 -1909.75 3504.88 1632.12 483.235 -254.931 546.357 
10868 3
12510600 -2425 3453.88 1224.38 473.645 -382.279 608.668 
12504801 -1733.5 4069.5 1627.38 661.647 -285.894 720.771 
12504701 -1675.12 3200.38 1652.62 471.135 -611.446 771.903 
10868.5 3
12510600 -2065.71 3354 1232.43 746.956 -207.64 775.279 
12504801 -1338.71 3894.86 1590.14 820.76 -363.083 897.484 
12504701 -1321.71 3087.86 1650.86 734.742 -233.925 771.081 
10869 3
12510600 -1755.78 3227.67 1268.67 619.873 -252.667 669.39 
12504801 -1049 3725 1582.78 579.429 -339.714 671.672 
12504701 -881.111 2889.11 1657.11 881.206 -397.492 966.708 
10869.5 3
12510600 -1442.25 3066.88 1284.5 593.803 -304.53 667.338 
12504801 -608.75 3289 1578 833.807 -825.758 1173.5 
12504701 -507.125 2692.25 1688.12 708.307 -372.843 800.444 
10870 3
12510600 -1149.5 2873.25 1278 602.366 -398.405 722.199 
12504801 -348.75 3005.12 1615.12 534.979 -584.105 792.074 
12504701 -52.5 2649.5 1682.5 935.442 -87.963 939.569 
10870.5 3
12510600 -887.375 2763.12 1223.75 547.234 -229.906 593.567 
12504801 -96.375 2999.12 1614.62 526.879 -12.5261 527.028 
12504701 315.875 2629.88 1660.88 769.05 -40.9708 770.141 
10871 3
12510600 -481.778 2646.67 1186.89 798.42 -229.249 830.68 
12504801 417.444 2999.89 1621.11 1011.46 1.50372 1011.46 
12504701 714.444 2518.89 1667 784.586 -218.477 814.436 
10871.5 3
12510600 -53.125 2622.12 1148.12 813.383 -46.5686 814.715 
12504801 1090.88 3073.75 1609.88 1277.86 140.154 1285.52 
12504701 1218.62 2456.62 1677.25 956.699 -118.148 963.967 
10872 3
12510600 279.5 2624.88 1163.5 657.362 5.43478 657.384 
12504801 1447.12 3005.5 1602.38 704.051 -134.881 716.855 
12504701 1676.25 2463.88 1665.5 904.397 14.3281 904.511 
10872.5 3
12510600 604.125 2520.12 1197.5 662.5 -213.776 696.137 
12504801 1856 2984.75 1620.38 834.439 -42.3469 835.513 
12504701 2092.12 2400.5 1632 848.724 -129.337 858.523 
10873 3
12510600 1074 2568.12 1158.88 955.03 97.561 960.001 
12504801 2226.25 2885.38 1597 752.541 -201.982 779.175 
12504701 2510.88 2248.75 1621.38 851.118 -308.435 905.281 
10873.5 3
12510600 1517.88 2536.12 1134.62 913.323 -65.8436 915.693 
12504801 2616.75 2754.88 1584.75 803.498 -268.519 847.178 
12504701 2851.12 2166.38 1628.62 700.103 -169.496 720.328 
10874 3
12510600 1897.5 2460.62 1120.75 779.517 -155.031 794.784 
12504801 3165 2477.62 1537.62 1125.77 -569.302 1261.53 
12504701 3197.12 1828.75 1579 710.472 -693.275 992.674 
10874.5 3
12510600 2243.88 2375.38 1092.88 694.138 -170.842 714.853 
12504801 3517.25 2273.12 1494.38 705.912 -409.82 816.25 
12504701 3617.75 1648.75 1571.62 842.936 -360.721 916.876 
10875 3
12510600 2605.75 2328.12 1058.12 731.061 -95.4545 737.266 
12504801 3933.62 2026.88 1493.5 841.162 -497.475 977.258 
12504701 4006.38 1273.38 1555.38 785.101 -758.333 1091.54 
10875.5 3
12510600 3043.5 2105.62 1035.38 851.654 -432.879 955.353 
12504801 4387.38 1720.12 1563.38 882.782 -596.79 1065.58 
12504701 4508.12 1013 1647 976.167 -506.566 1099.78 
10876 3
12510600 3417.75 1875.88 1049.75 762.22 -467.923 894.389 
12504801 4741.88 1464.25 1568.5 721.996 -521.13 890.424 
12504701 5003.38 766.625 1665.12 1008.66 -501.782 1126.58 
10876.5 3
12510600 3770.62 1679.5 1075.12 714.322 -397.52 817.483 
12504801 5074.62 1285.62 1528.88 673.583 -361.589 764.5 
12504701 5320.75 432.75 1606.5 642.46 -675.86 932.492 
10877 3
12510600 4108.25 1506.88 1036.38 682.071 -348.737 766.054 
12504801 5587.75 926.25 1538.38 1036.62 -726.01 1265.57 
12504701 5671.25 186.875 1601.25 708.081 -496.717 864.931 
10877.5 3
12510600 4480.12 1408.25 1042.12 729.167 -193.382 754.374 
12504801 6025.62 585.875 1529.88 858.578 -667.402 1087.47 
12504701 5983 -214.625 1618.88 611.275 -787.255 996.708 
10878 3
12510600 4833.62 1155.5 1029.62 717.039 -512.677 881.466 
12504801 6329.25 253.5 1537.25 615.872 -674.189 913.142 
12504701 6287.75 -568.375 1612.25 618.154 -717.546 947.094 
10878.5 3
12510600 5167.62 781.5 1017 664.016 -743.539 996.879 
12504801 6669.62 -99.375 1518.88 676.69 -701.541 974.715 
12504701 6571.5 -970.875 1607.12 564.115 -800.199 979.053 
10879 3
12510600 5578.12 509.125 1038.38 817.729 -542.58 981.363 
12504801 7013.12 -455.75 1520.38 684.263 -709.91 985.996 
12504701 6848.12 -1304.12 1617.38 551.046 -663.845 862.752 
10879.5 3
12510600 6001.88 128.375 1045 839.109 -753.96 1128.08 
12504801 7509.75 -969.75 1548.62 983.416 -1017.82 1415.3 
12504701 7188.25 -1745.5 1610.5 673.515 -874.01 1103.41 
10880 3
12510600 6306.38 -143.125 1058 590.116 -526.163 790.623 
12504801 7822.62 -1338.88 1589.12 606.347 -715.359 937.76 
12504701 7526 -2142.5 1626 654.554 -769.38 1010.14 
10880.5 3
12510600 6539.5 -362.125 1090.75 470.01 -441.532 644.872 
12504801 8058.88 -1671.38 1587 476.31 -670.363 822.349 
12504701 7896 -2449.25 1619.12 745.968 -618.448 968.992 
10881 3
12510600 6965 -722 1130.88 832.681 -704.256 1090.57 
12504801 8292.25 -1996.62 1591.88 456.703 -636.497 783.394 
12504701 8250.75 -2789.5 1616.12 694.227 -665.851 961.93 
10881.5 3
12510600 7521.14 -1131 1122.29 1156.22 -850.312 1435.23 
12504801 8694 -2249.29 1607 835.239 -525.282 986.684 
12504701 8597.57 -3010.43 1622.14 721.042 -459.311 854.909 
10882 3
12510600 7785.88 -1297 1129 558.507 -350.211 659.225 
12504801 9159.88 -2580.88 1608 982.859 -699.555 1206.4 
12504701 9009.75 -3200.62 1648.12 869.575 -401.258 957.689 
10882.5 3
12510600 8120.5 -1629.25 1183.25 648.498 -643.895 913.866 
12504801 9575.75 -2842.75 1588.75 805.959 -507.51 952.437 
12504701 9529.5 -3439.12 1656.75 1007.27 -462.209 1108.25 
10883 3
12510600 8543.25 -2011 1196.75 819.283 -739.826 1103.89 
12504801 9933.62 -3155.25 1591.25 693.556 -605.62 920.758 
12504701 9889.38 -3729.5 1666.88 697.432 -562.742 896.153 
10883.5 3
12510600 8829.25 -2425.75 1189.88 573.146 -831.162 1009.62 
12504801 10223.1 -3374.75 1568.62 580.16 -439.88 728.066 
12504701 10174.9 -4005.38 1625.62 572.144 -552.856 795.612 
10884 3
12510600 9153.38 -2751.5 1174.12 664.191 -667.52 941.665 
12504801 10567 -3643.38 1545.62 704.662 -550.461 894.179 
12504701 10466.4 -4296.88 1601.75 597.336 -597.336 844.761 
10884.5 3
12510600 9524.33 -3078 1157.33 717.521 -631.528 955.858 
12504801 10887.3 -3999.78 1518.22 619.6 -689.367 926.893 
12504701 10795.1 -4654.89 1552.78 635.853 -692.483 940.129 
10885 3
12510600 9847.62 -3327.12 1154.12 628.972 -484.679 794.053 
12504801 11209.4 -4329.12 1511.5 626.54 -640.753 896.168 
12504701 11217 -4928.75 1576 820.796 -532.804 978.563 
10885.5 3
12510600 10210.4 -3616.38 1159.62 741.82 -591.513 948.781 
12504801 11576.8 -4546.62 1511.25 751.278 -444.785 873.071 
12504701 11586.9 -5142.62 1574 756.391 -437.372 873.74 
10886 3
12510600 10547.4 -3824.38 1161.62 689.162 -425.358 809.86 
12504801 11955.1 -4814.62 1515.12 773.773 -548.057 948.204 
12504701 12018.5 -5392 1575.75 882.669 -509.969 1019.4 
10886.5 3
12510600 10904.8 -4162 1182.75 720.514 -680.696 991.205 
12504801 12340.9 -5076.75 1489.88 777.722 -528.478 940.287 
12504701 12371 -5745.25 1568.38 710.685 -712.198 1006.13 
10887 3
12510600 11198 -4511.25 1163.5 584.163 -695.717 908.443 
12504801 12743.1 -5374.75 1505.38 801.295 -593.625 997.228 
12504701 12754.6 -6019.5 1619.12 764.193 -546.315 939.389 
10887.5 3
12510600 11569 -4806.75 1116.75 721.79 -574.903 922.764 
12504801 13328.1 -5810.25 1582 1138.13 -847.276 1418.88 
12504701 13135.5 -6263.5 1645.62 741.002 -474.708 880.018 
10888 3
12510600 11925.2 -5122.62 1059.38 716.801 -635.563 957.99 
12504801 13671.4 -5995.88 1604.75 690.644 -373.491 785.165 
12504701 13427.2 -6478 1662.25 587.022 -431.59 728.604 
10888.5 3
12510600 12421.5 -5525.88 1028.5 974.951 -792.24 1256.25 
12504801 13924.9 -6258.12 1600.38 498.035 -515.226 716.587 
12504701 13716.6 -6773.75 1639.38 568.517 -581.041 812.908 
10889 3
12510600 12906.5 -5813 1047.75 979.798 -580.051 1138.62 
12504801 14195.1 -6566.88 1566 545.96 -623.737 828.927 
12504701 13967.4 -7087 1613.25 506.566 -632.828 810.605 
10889.5 3
12510600 13345.1 -6108.38 1099.88 861.739 -580.305 1038.92 
12504801 14467.2 -6900 1528.38 534.627 -654.47 845.078 
12504701 14200.8 -7396.62 1607.12 458.497 -608.301 761.741 
10890 3
12510600 13735.3 -6425.57 1120.29 793.01 -644.708 1022.01 
12504801 14754.1 -7188.86 1526.57 583.116 -587.108 827.478 
12504701 14466.7 -7735.57 1635.57 540.578 -688.916 875.688 
10890.5 3
12510600 14042.2 -6719 1099.75 612.703 -585.686 847.604 
12504801 15133.6 -7807.62 1524.88 757.449 -1235.07 1448.83 
12504701 14870.6 -8270.75 1603.5 806.209 -1068.22 1338.31 
10891 3
12510600 14371.7 -7028.14 1106.43 644.744 -604.976 884.133 
12504801 15495.9 -8205.29 1570.86 708.869 -778.201 1052.66 
12504701 15321.3 -8822 1664.29 881.919 -1078.77 1393.38 
10891.5 3
12510600 14659.9 -7284 1100 611.768 -543.221 818.138 
12504801 15758 -8561.43 1617.14 556.567 -756.142 938.891 
12504701 15525.7 -9143 1681 434.031 -681.529 808 
10892 2
12504801 16078.6 -8921.5 1657.62 653.004 -733.343 981.94 
12504701 15838.4 -9482.88 1694.12 636.784 -692.21 940.557 
10892.5 2
12504801 16420.6 -9308.25 1739.12 647.727 -732.481 977.793 
12504701 16101.6 -9797 1712.5 498.58 -594.934 776.227 
10893 2
12504801 16748.7 -9489.14 1676.86 658.814 -363.239 752.315 
12504701 16352 -10021.9 1691.29 502.761 -451.52 675.751 
10893.5 2
12504801 17055.4 -9772.43 1656.86 624.673 -576.957 850.35 
12504701 16660.6 -10294.9 1686.57 628.455 -556.008 839.107 
10894 2
12504801 17286.3 -10041.9 1659.14 467.322 -545.402 718.229 
12504701 16926.6 -10594.3 1687.86 538.462 -606.131 810.762 
10894.5 2
12504801 17589.4 -10321.8 1642 590.817 -545.6 804.204 
12504701 17187.6 -10807 1673 508.876 -414.648 656.421 
10895 2
12504801 17921.9 -10523.3 1605 660.998 -400.667 772.951 
12504701 17541.3 -11074.3 1672.71 703.103 -531.383 881.318 
10895.5 2
12504801 18282.5 -10835.4 1596.5 727.103 -629.212 961.554 
12504701 17858 -11342.1 1665 638.537 -539.999 836.258 
10896 2
12504801 18599.7 -11169.1 1594.43 646.058 -679.772 937.806 
12504701 18337.4 -11642.4 1654.86 976.433 -611.616 1152.17 
10896.5 2
12504801 19150.1 -11371.2 1548.62 1103.03 -405.024 1175.04 
12504701 19049.2 -11967.9 1634.75 1426.5 -652.197 1568.52 
10897 2
12504801 19466.6 -11604.9 1544.14 637.997 -470.982 793.01 
12504701 19416.4 -12174.1 1655.86 740.279 -415.863 849.091 
10897.5 2
12504801 19821 -11858.2 1534.25 713.136 -509.845 876.644 
12504701 19682.1 -12427.9 1635.5 534.6 -510.527 739.213 
10898 2
12504801 20201 -12110.6 1553.14 755.467 -501.633 906.844 
12504701 20097.9 -12685.6 1627.43 826.505 -512.319 972.41 
10898.5 2
12504801 20527.5 -12277.1 1558.5 662.272 -337.837 743.463 
12504701 20460.2 -12908 1614.75 735.077 -451.174 862.494 
10899 2
12504801 20809.1 -12544.6 1582 525.394 -498.938 724.553 
12504701 20717.6 -13141.1 1616.89 480.048 -434.909 647.759 
10899.5 2
12504801 21137.1 -12693.9 1549.67 668.024 -304.141 734.002 
12504701 20956.3 -13276.7 1616.22 486.309 -276.081 559.211 
10900 2
12504801 21548.8 -12984.9 1563.89 866.667 -612.632 1061.33 
12504701 21467.8 -13589.3 1604.67 1076.73 -658.246 1261.99 
10900.5 2
12504801 21894.4 -13182 1558.33 699.73 -399.01 805.501 
12504701 21860.2 -13806.1 1586.33 794.422 -438.821 907.563 
10901 2
12504801 22227.5 -13439.5 1564.5 642.964 -497.104 812.721 
12504701 22234 -14072.2 1559.75 721.579 -513.782 885.803 
10901.5 2
12504801 22689 -13292.7 1560.86 921.158 292.985 966.629 
12504701 22688.6 -14105.4 1541.57 907.328 -66.2247 909.742 
10902 2
12504801 23033.4 -13585.2 1541.5 692.907 -588.603 909.161 
12504701 23182.6 -14195.8 1508.75 994.072 -181.733 1010.55 
10902.5 2
12504801 23383.6 -13778.6 1514.57 707.468 -390.548 808.108 
12504701 23722 -14224.1 1537.71 1089.65 -57.3593 1091.16 
10903 2
12504801 23878.9 -13876.8 1509.25 971.183 -192.507 990.079 
12504701 24320.1 -14341.1 1588.75 1172.79 -229.377 1195.01 
10903.5 2
12504801 24427.6 -14006.3 1499 1101.8 -260.112 1132.09 
12504701 24739.3 -14502.7 1664.57 841.688 -324.476 902.067 
10904 2
12504801 24791.1 -14183.5 1510.5 722.771 -352.315 804.066 
12504701 25124.2 -14588 1635.25 765.337 -169.554 783.893 
10904.5 2
12504801 25041.6 -14435 1514.71 481.628 -483.654 682.559 
12504701 25537.9 -14690.6 1645.71 795.398 -197.253 819.492 
10905 2
12504801 25324.9 -14618.4 1492.29 576.957 -373.582 687.344 
12504701 26038.7 -14843.4 1619.57 1020.08 -311.318 1066.52 
10905.5 2
12504801 25653 -14889.4 1505 665.604 -549.696 863.246 
12504701 26453.4 -15071 1623.29 841.205 -461.605 959.534 
10906 2
12504801 26020.4 -15110.6 1506.29 739.293 -444.955 862.867 
12504701 26899.7 -15240.9 1653.29 897.959 -341.765 960.799 
10906.5 2
12504801 26328.3 -15310.7 1490.71 615.714 -400.286 734.393 
12504701 27448.7 -15463.6 1642.43 1098 -445.429 1184.91 
10907 2
12504801 26706.9 -15530 1488 754.126 -436.824 871.506 
12504701 27868.6 -15688.1 1630.43 836.369 -447.353 948.492 
10907.5 2
12504801 27103.6 -15893.1 1500.71 774.833 -709.263 1050.44 
12504701 28299.9 -15828 1654.57 842.355 -273.158 885.538 
10908 2
12504801 27614.6 -16070.3 1517.29 1003.93 -348.021 1062.54 
12504701 28864 -15921.9 1682.14 1108.34 -184.395 1123.57 
10908.5 2
12504801 28034.5 -16162.7 1501.67 891.568 -196.138 912.888 
12504701 29293.5 -15995 1695 911.89 -155.293 925.018 
10909 2
12504801 28453 -16231.7 1531.57 903.888 -149.131 916.108 
12504701 29675.7 -16094.4 1706.86 825.517 -214.749 852.992 
10909.5 2
12504801 29084 -16300.7 1588 1225.24 -133.981 1232.55 
12504701 30127.9 -16236.7 1725.43 877.947 -276.283 920.393 
10910 2
12504801 29523.9 -16441.8 1606 829.953 -266.105 871.57 
12504701 30600.2 -16374.8 1714.38 891.307 -260.445 928.58 
10910.5 2
12504801 29900.3 -16648 1581.86 718.341 -393.607 819.109 
12504701 31120.4 -16513.1 1682.14 992.707 -264.109 1027.24 
10911 2
12504801 30225.7 -16652.1 1545.71 672.373 -8.55962 672.428 
12504701 31658.9 -16542.6 1676.43 1112.46 -60.8028 1114.12 
10911.5 2
12504801 30906.1 -16805.9 1522 1355.44 -306.204 1389.59 
12504701 32024.6 -16748.9 1670.57 728.515 -410.928 836.418 
10912 2
12504801 31288.1 -16939.1 1468.43 787.629 -274.816 834.196 
12504701 32332.3 -16775.1 1643.57 634.462 -54.1973 636.773 
10912.5 2
12504801 31657.1 -17153.6 1439.43 760.825 -442.121 879.957 
12504701 32557.3 -16855.7 1601.86 463.918 -166.127 492.765 
10913 2
12504801 32060 -17379.9 1408.71 800.909 -449.872 918.608 
12504701 32884.7 -16931.1 1563.71 650.951 -149.957 668.001 
10913.5 2
12504801 32557.6 -17665.6 1426.57 1007.23 -578.369 1161.47 
12504701 33211.9 -16919.4 1543.14 662.233 23.7131 662.657 
10914 2
12504801 33076.6 -17807.7 1464.86 1048.48 -287.157 1087.1 
12504701 33570.7 -17012 1516.86 724.964 -187.013 748.697 
10914.5 2
12504801 33575.8 -17799.2 1502.75 954.452 16.1841 954.59 
12504701 33819 -17047.6 1537.5 474.734 -68.1166 479.596 
10915 2
12504801 33960 -17765.3 1507.71 736.111 65.0657 738.981 
12504701 34115.6 -17074.4 1554.43 568.144 -51.3478 570.46 
10915.5 2
12504801 34343 -17845.9 1539 792.961 -166.815 810.317 
12504701 34423.4 -17196.9 1590 637.385 -253.475 685.937 
10916 2
12504801 34700.7 -17959.4 1551 743.689 -236.115 780.271 
12504701 34846.7 -17276.1 1584.71 880.012 -164.835 895.316 
10916.5 2
12504801 35079.9 -18122.4 1555.71 781.738 -336.082 850.92 
12504701 35360.4 -17428.4 1594.71 1059.2 -313.991 1104.76 
10917 2
12504801 35441.7 -18223.9 1574.14 732.504 -205.321 760.736 
12504701 35850.1 -17535.7 1599.71 991.324 -217.178 1014.84 
10917.5 2
12504801 35846.4 -18297.4 1566.62 775.212 -140.839 787.902 
12504701 36294.8 -17600.8 1585.25 851.738 -124.589 860.802 
10918 2
12504801 36318.3 -18444.1 1554.71 893.77 -277.969 935.998 
12504701 36756.3 -17773.9 1583.57 874.121 -327.854 933.582 
10918.5 2
12504801 36726.7 -18554.6 1540 821.788 -222.19 851.295 
12504701 37231.3 -17962.7 1576.57 955.734 -379.994 1028.51 
10919 2
12504801 37182 -18711.9 1537.14 919.769 -317.749 973.108 
12504701 37846.1 -18119.6 1575.29 1242.14 -316.883 1281.92 
10919.5 2
12504801 37675 -18843.6 1528.29 1008.18 -269.354 1043.54 
12504701 38293.7 -18361.3 1569.71 915.279 -494.303 1040.23 
10920 2
12504801 38118.9 -19023.6 1523.29 926.633 -375.783 999.931 
12504701 38768.4 -18585.7 1560.14 991.053 -468.536 1096.23 
10920.5 2
12504801 38521.3 -19157 1507.43 801.651 -265.794 844.565 
12504701 39235.7 -18803.6 1555.86 930.848 -433.978 1027.04 
10921 2
12504801 39076.2 -19298 1477.12 1063.15 -270.115 1096.93 
12504701 39700.6 -19031.2 1555.38 890.634 -436.166 991.7 
10921.5 2
12504801 39392.9 -19467.6 1465.29 600.773 -321.767 681.514 
12504701 40168.3 -19404.3 1550.43 887.402 -707.848 1135.13 
10922 2
12504801 39715.7 -19614 1467.14 645.714 -292.857 709.022 
12504701 40659.1 -19729 1547.86 981.714 -649.429 1177.08 
10922.5 2
12504801 40094.6 -19884.4 1499.86 773.178 -551.895 949.943 
12504701 41137.9 -20185.4 1585.29 976.968 -931.487 1349.86 
10923 2
12504801 40472.3 -20204.1 1532.43 766.155 -648.508 1003.77 
12504701 41459.6 -20340.1 1607.29 652.564 -313.822 724.103 
10923.5 2
12504801 40840.6 -20540.7 1605.29 767.262 -701.19 1039.4 
12504701 41822.9 -20511.9 1591.14 756.845 -357.738 837.133 
10924 2
12504801 41231.7 -20863.3 1624.43 803.168 -662.364 1041.06 
12504701 42529.6 -20770.1 1706.71 1451.16 -530.361 1545.04 
10924.5 2
12504801 41624.4 -21213.1 1638.43 796.581 -709.649 1066.84 
12504701 42925.4 -20830.6 1720.14 802.956 -122.573 812.257 
10925 2
12504801 42014.6 -21396.5 1640.62 756.195 -355.343 835.523 
12504701 43215.5 -21024 1717.62 562.154 -374.862 675.676 
10925.5 2
12504801 42455.9 -21504.6 1625.57 851.8 -208.632 876.978 
12504701 43595 -21105.4 1711.29 732.625 -157.198 749.301 
10926 2
12504801 42782.7 -21535 1606.43 668.42 -62.2261 671.31 
12504701 43906.7 -21177.3 1667 637.453 -146.947 654.171 
10926.5 2
12504801 43162 -21565.4 1595.88 736.477 -58.9806 738.835 
12504701 44127.6 -21159.4 1616.75 428.953 34.7781 430.36 
10927 2
12504801 43504.6 -21556.6 1565.86 673.028 17.2958 673.251 
12504701 44452.1 -21255.1 1601.71 637.56 -188.149 664.742 
10927.5 2
12504801 43735.4 -21507.1 1524.57 477.965 102.337 488.798 
12504701 44888.1 -21418.4 1607.86 902.692 -338.066 963.919 
10928 2
12504801 43986.6 -21611 1518.14 504.303 -208.548 545.723 
12504701 45218.3 -21632.3 1622.14 662.937 -429.432 789.872 
10928.5 2
12504801 44356 -21716.7 1519 735.913 -210.586 765.451 
12504701 45462.4 -21930.4 1671.86 486.34 -593.91 767.63 
10929 2
12504801 44808.4 -21933.3 1531.29 892.364 -427.163 989.334 
12504701 45841 -22169.9 1674.57 746.689 -472.246 883.494 
10929.5 2
12504801 45222.4 -22084.6 1575.14 803.883 -293.759 855.875 
12504701 46252.3 -22374.9 1665.71 798.613 -398.058 892.319 
10930 2
12504801 45587 -22206.2 1613.5 742.508 -247.648 782.718 
12504701 46236.5 -22570 1668 -32.1501 -397.44 398.738 
10930.5 2
12504801 45948.9 -22324 1615.29 755.443 -245.999 794.487 
12504701 46580.6 -22785.3 1672.29 718.312 -449.448 847.335 
10931 2
12504801 46236 -22491.9 1659.57 554.33 -324.049 642.097 
12504701 46826.1 -22951.1 1671.43 474.076 -320.188 572.074 
10931.5 2
12504801 46519.7 -22660.6 1673.14 544.557 -323.828 633.567 
12504701 47158.1 -23101.1 1669.14 637.236 -287.908 699.257 
10932 2
12504801 46769.2 -22799.5 1664.83 527.383 -293.718 603.658 
12504701 47111.5 -23216.8 1668.83 -98.6107 -244.589 263.719 
10932.5 2
12504801 46874.5 -22985.1 1662 214.966 -378.827 435.568 
12504701 47177.9 -23430 1668 135.459 -435.034 455.636 
10933 2
12504801 46829.9 -23341 1662.86 -84.0732 -670.198 675.45 
12504701 47281.6 -23611.6 1668 195.285 -341.942 393.778 
10933.5 2
12504801 46887.4 -23681.9 1659 115.143 -681.714 691.37 
12504701 47128.7 -24126.6 1665.86 -305.714 -1030 1074.41 
10934 2
12504801 46905.7 -23851.1 1649 36.7183 -339.931 341.909 
12504701 46727 -24345.1 1690.29 -806.655 -438.898 918.327 
10934.5 2
12504801 47002 -23979.7 1644.86 194.91 -260.266 325.159 
12504701 46813.3 -24538.6 1690.86 174.667 -391.556 428.748 
10935 2
12504801 47092.3 -24300.1 1642.43 181.297 -643.431 668.485 
12504701 46987.3 -24839.3 1684.71 349.398 -603.844 697.643 
10935.5 2
12504801 47287.9 -24552.4 1643 398.312 -513.82 650.126 
12504701 47081.6 -25050.7 1683.29 192.028 -430.608 471.485 
10936 2
12504801 47479.3 -24717.1 1643 390.671 -336.152 515.385 
12504701 47125 -25094.3 1682 88.6297 -88.9213 125.548 
10936.5 2
12504801 47462.4 -24860.1 1639.86 -33.2488 -282.051 284.004 
12504701 47017.4 -24908.6 1680.43 -212.172 366.3 423.312 
10937 2
12504801 47201.4 -24896.1 1632.14 -513.78 -70.8661 518.644 
12504701 46884.4 -24530.7 1675 -261.811 743.813 788.545 
10937.5 2
12504801 47006.3 -24897.7 1631.5 -402.258 -3.14188 402.27 
12504701 46624.5 -24426.7 1685.67 -535.935 214.531 577.278 
10938 2
12504801 47035.5 -24895.3 1676.67 60.7639 4.86111 60.958 
12504701 46265.2 -24322.2 1715 -748.611 217.708 779.625 
10938.5 2
12504801 46779.9 -24440.3 1743.71 -499.302 888.765 1019.41 
12504701 45839.3 -24508.6 1698.86 -831.799 -364.072 907.985 
10939 2
12504801 46301.7 -24243.7 1792 -905.574 372.294 979.115 
12504701 45384.1 -24767.7 1677.86 -862.013 -490.801 991.943 
10939.5 2
12504801 45804.5 -24473.8 1768.83 -969.229 -448.575 1068 
12504701 44943 -24690 1667 -859.928 151.49 873.169 
10940 2
12504801 45341.7 -24453.9 1741.14 -942.537 40.6847 943.415 
12504701 44516 -24493.9 1646.86 -869.654 399.476 957.016 
10940.5 2
12504801 44832.3 -24217.7 1709.33 -1059 491.04 1167.31 
12504701 44174.3 -24389.3 1633.33 -710.326 217.305 742.822 
10941 2
12504801 44458.4 -24086 1713.14 -764.631 269.257 810.654 
12504701 43774.6 -24168.3 1581.14 -817.509 452.04 934.163 
10941.5 2
12504801 43942.3 -23998 1683.43 -1030.23 175.649 1045.09 
12504701 43254.9 -23992.7 1571.29 -1037.35 350.442 1094.95 
10942 2
12504801 43491 -23771.3 1652.43 -861.232 432.661 963.803 
12504701 42803.7 -23787.4 1550.71 -860.96 391.767 945.903 
10942.5 2
12504801 43085.4 -23327.7 1649.71 -784.471 857.972 1162.54 
12504701 42534.3 -23621.4 1551.29 -521.138 321.083 612.111 
10943 2
12504801 42733.2 -23002 1639.5 -740.046 684.274 1007.92 
12504701 42215 -23388 1592.67 -670.768 490.396 830.914 
10943.5 2
12504801 42416.9 -22749.3 1676.86 -677.322 541.144 866.95 
12504701 41872.7 -23294.1 1650.57 -732.946 200.979 760.001 
10944 2
12504801 41931.7 -22560.3 1707 -962.585 375 1033.05 
12504701 41774.3 -23102 1628.14 -195.295 381.236 428.347 
10944.5 2
12504801 41646.6 -22418.9 1721.43 -564.639 280.057 630.277 
12504701 41791 -22906.1 1601.29 33.0976 387.836 389.246 
10945 2
12504801 41107.7 -22366.3 1709.71 -1052.46 102.679 1057.45 
12504701 41682.1 -22725.3 1590 -212.612 353.237 412.286 
10945.5 2
12504801 40807 -22339.4 1702.86 -580.53 51.8478 582.84 
12504701 41448.1 -22763.7 1571.71 -451.737 -74.1864 457.789 
10946 2
12504801 40576.4 -22352.6 1697.71 -461.143 -26.2857 461.891 
12504701 41109 -23023.1 1584.43 -678.286 -518.857 853.981 
10946.5 2
12504801 40442 -22379.4 1689.86 -261.534 -52.2513 266.703 
12504701 40743.4 -22965.7 1592.29 -711.228 111.729 719.951 
10947 2
12504801 40299.4 -22332.4 1672.43 -285.714 94.1884 300.839 
12504701 40563.7 -22844 1582.57 -360.149 243.916 434.974 
10947.5 2
12504801 40284.4 -22176.3 1650.57 -30.303 315.44 316.892 
12504701 40294.9 -22694.7 1609.57 -543.146 301.587 621.259 
10948 2
12504801 40209.3 -22190 1660.71 -153.666 -28.0456 156.205 
12504701 39619.6 -22688.6 1616.14 -1380.95 12.5621 1381.01 
10948.5 2
12504801 39959.3 -22567.7 1684.57 -510.204 -770.845 924.398 
12504701 39152.3 -22332.9 1667.14 -953.644 725.948 1198.51 
10949 2
12504801 39633.3 -22402.1 1693 -658.586 334.488 738.659 
12504701 38618 -22086.1 1696.71 -1079.37 498.413 1188.88 
10949.5 2
12504801 38985 -21974.9 1759 -1325.74 873.795 1587.8 
12504701 38203.9 -21900.6 1689.43 -846.918 379.492 928.054 
10950 2
12504801 38426.4 -21656.5 1778.25 -1108.38 631.661 1275.74 
12504701 37904 -21596.4 1659.75 -594.955 603.564 847.503 
10950.5 2
12504801 37914.1 -21403.9 1777.25 -979.446 483.031 1092.08 
12504701 37382.5 -21406.6 1627.5 -997.132 362.811 1061.09 
10951 2
12504801 37384.9 -21099.9 1767.71 -1043.92 599.641 1203.89 
12504701 36798 -21327.4 1604.57 -1152.86 156.206 1163.39 
10951.5 2
12504801 36836 -20917.7 1741.57 -1165.3 386.715 1227.79 
12504701 36362.1 -21287.9 1600 -925.387 84.0158 929.193 
10952 2
12504801 36435.8 -20677.2 1718.38 -813.516 488.749 949.044 
12504701 35820.5 -21105.5 1603 -1100.9 370.645 1161.62 
10952.5 2
12504801 35839 -20448 1676.12 -1123.82 431.733 1203.9 
12504701 35211.2 -20900.2 1606.75 -1147.36 386.535 1210.72 
10953 2
12504801 35169.3 -20256.4 1668.86 -1366.76 390.962 1421.58 
12504701 34863.3 -20736.6 1655.43 -710.131 334.038 784.772 
10953.5 2
12504801 34706.2 -20044.1 1701.25 -918.722 421.237 1010.69 
12504701 34357.5 -20522.4 1682.25 -1003.54 424.993 1089.82 
10954 2
12504801 34270.4 -19856 1699.57 -842.981 363.878 918.164 
12504701 33949.9 -20277.6 1664.86 -788.477 473.508 919.732 
10954.5 2
12504801 33915 -19639.6 1670.86 -713.712 434.596 835.618 
12504701 33625.3 -20061.7 1648 -651.75 433.448 782.723 
10955 2
12504801 33592.4 -19484.9 1674.86 -679.098 325.714 753.169 
12504701 33265.9 -19885.6 1638.86 -756.692 370.827 842.671 
10955.5 2
12504801 33226.9 -19362.2 1655.25 -761.57 255.432 803.265 
12504701 32963.2 -19803.8 1652.62 -630.432 170.461 653.07 
10956 2
12504801 32861.5 -19248.8 1649.38 -736.643 228.831 771.367 
12504701 32655.1 -19775.9 1634.12 -621.22 56.1996 623.757 
10956.5 2
12504801 32453 -19040.6 1649.88 -808.911 412.129 907.847 
12504701 32099.6 -19646.4 1622.25 -1100 256.436 1129.5 
10957 2
12504801 31777.9 -18712.1 1550.5 -1318.6 641.602 1466.41 
12504701 31330.2 -19521 1560.62 -1502.69 244.873 1522.51 
10957.5 2
12504801 31339.6 -18600.9 1434.62 -892.566 226.578 920.876 
12504701 30743.5 -19340 1462.12 -1195.01 368.635 1250.58 
10958 2
12504801 30934.9 -18477.4 1408.25 -814.386 248.491 851.453 
12504701 30188.5 -19062.5 1368.88 -1116.7 558.35 1248.51 
10958.5 2
12504801 30311.1 -18302.2 1417.11 -1181.37 331.729 1227.06 
12504701 29660.9 -18848 1346.33 -999.263 406.25 1078.69 
10959 2
12504801 29752.6 -18111.3 1507.33 -1059.88 362.218 1120.06 
12504701 29150.1 -18428.2 1352.78 -969.218 796.542 1254.54 
10959.5 2
12504801 29364.8 -18002.1 1555.8 -812.905 229.001 844.545 
12504701 28663.9 -18201.4 1429.6 -1019.31 475.518 1124.77 
10960 2
12504801 28863.2 -17958.4 1566.33 -1021.66 88.9681 1025.52 
12504701 28220.6 -18267 1489.33 -902.885 -133.605 912.717 
10960.5 2
12504801 28386.9 -17850.9 1635.55 -958.265 216.313 982.376 
12504701 27653.8 -18226.9 1500.82 -1140.37 80.6658 1143.22 
10961 2
12504801 27847.7 -17833.1 1632.4 -1078.42 35.6182 1079.01 
12504701 26974.3 -18082.4 1517.8 -1359.04 289.018 1389.43 
10961.5 2
12504801 27349.9 -17782.6 1654.5 -1007.74 102.176 1012.91 
12504701 26595.9 -18064.6 1583.62 -766.043 35.9818 766.887 
10962 2
12504801 26849.9 -17750.6 1660.56 -1008.04 64.6561 1010.11 
12504701 26147.7 -17934.6 1543.78 -903.646 262.237 940.927 
10962.5 2
12504801 26309.3 -17577.6 1635.11 -1078.95 345.309 1132.86 
12504701 25681.2 -17722.3 1556 -931.027 423.597 1022.86 
10963 2
12504801 25909.9 -17382.1 1610.67 -810.232 396.439 902.02 
12504701 25200.3 -17624.8 1495.33 -975.434 197.881 995.303 
10963.5 2
12504801 25456.1 -17197.2 1567.11 -877.713 357.619 947.772 
12504701 24832 -17764 1473.67 -712.444 -269.289 761.638 
10964 2
12504801 24935.2 -16937.6 1593.62 -1041.72 519.194 1163.94 
12504701 24679.8 -17751.9 1514.88 -304.5 24.25 305.464 
10964.5 2
12504801 24549.9 -16665.4 1621.89 -769.184 543.275 941.696 
12504701 24547.8 -17599.1 1573.33 -263.418 304.918 402.944 
10965 2
12504801 24267.5 -16533 1672.38 -563.65 264.36 622.566 
12504701 24493.4 -17589 1519.25 -108.588 20.1819 110.448 
10965.5 2
12504801 24055.3 -16458 1640.33 -432.111 152.749 458.315 
12504701 24487.9 -17617.1 1475.78 -11.1733 -57.2528 58.3329 
10966 2
12504801 23764.7 -16407.3 1639.11 -568.819 99.152 577.396 
12504701 24450.1 -17571.2 1440.33 -73.9291 89.8021 116.318 
10966.5 2
12504801 23542.9 -16396 1643.56 -428.971 21.9213 429.53 
12504701 24608.7 -17454.9 1446.11 306.684 225.016 380.378 
10967 2
12504801 23259.8 -16231 1647 -579.016 337.423 670.16 
12504701 24952.9 -17572 1428.5 703.903 -239.491 743.529 
10967.5 2
12504801 22969 -16160.9 1611.78 -614.693 148.226 632.313 
12504701 24991.3 -17655.9 1463.78 81.3073 -177.355 195.104 
10968 2
12504801 22757.8 -16095.4 1607.44 -414.161 128.322 433.585 
12504701 25015.9 -17720.1 1452.67 48.1481 -125.926 134.817 
10968.5 2
12504801 22525.3 -16060.1 1537.78 -457.568 69.5538 462.824 
12504701 25041.3 -17761.1 1424.89 50.0875 -80.7087 94.9876 
10969 2
12504801 22295.2 -16393.3 1541.11 -458.389 -663.789 806.682 
12504701 25047.4 -17783.4 1445.56 12.1735 -44.4887 46.1242 
10969.5 2
12504801 22207.3 -16647.7 1539.56 -175.778 -508.667 538.182 
12504701 25027.7 -17719.8 1477.22 -39.5556 127.333 133.336 
10970 2
12504801 22044.7 -17003.9 1496.33 -319.581 -699.847 769.362 
12504701 25030.9 -17768.8 1467.44 6.3305 -96.2672 96.4751 
10970.5 2
12504801 22034.4 -17088.2 1494 -21.0034 -172.166 173.442 
12504701 25039.1 -17832 1467.38 16.8084 -129.025 130.115 
10971 2
12504801 22222.7 -16530.2 1499 378.856 1122.79 1184.99 
12504701 24972.2 -17543.6 1478.33 -134.613 580.371 595.778 
10971.5 2
12504801 22210.9 -16271 1497.62 -23.9668 526.874 527.419 
12504701 24988.9 -17477 1429.12 33.8471 135.276 139.446 
10972 2
12504801 22380.2 -16181.3 1516.56 339.373 179.693 384.01 
12504701 25214.1 -17531.4 1421.33 451.375 -109.107 464.375 
10972.5 2
12504801 22512.1 -15962 1527.11 249.79 415.404 484.722 
12504701 25728 -17810.2 1452.44 973.274 -527.988 1107.26 
10973 2
12504801 22438.1 -15755 1530.12 -151.611 424.18 450.461 
12504701 25913.9 -17924 1467.88 380.891 -233.151 446.585 
10973.5 2
12504801 22128.7 -15422.9 1524.22 -615.225 660.261 902.467 
12504701 26339.3 -18068.7 1583.67 845.842 -287.608 893.401 
10974 2
12504801 21629.2 -15114.6 1515 -996.84 615.297 1171.44 
12504701 26780.8 -18287.2 1639.25 881.071 -436.294 983.178 
10974.5 2
12504801 21303.9 -14897.1 1512.33 -661.303 442.101 795.472 
12504701 27236.4 -18395.4 1654.67 926.208 -219.907 951.956 
10975 2
12504801 21106.2 -14718.1 1513 -404.17 366.025 545.277 
12504701 27476.9 -18513.6 1625.88 491.678 -241.678 547.865 
10975.5 2
12504801 20778.9 -14423.4 1512.89 -652.114 587.013 877.403 
12504701 27598.8 -18612.1 1604.22 242.834 -196.187 312.183 
10976 2
12504801 20212.1 -14187.4 1519.22 -1077.52 448.669 1167.2 
12504701 27499.6 -18670.7 1585.89 -188.635 -111.322 219.034 
10976.5 2
12504801 19864.2 -13997 1537.5 -718.721 393.48 819.382 
12504701 27662.1 -18726.9 1608.5 335.887 -116.133 355.397 
10977 2
12504801 19704.1 -13776.6 1570.11 -320.278 440.889 544.941 
12504701 28109.9 -18804.8 1627.78 895.528 -155.806 908.98 
10977.5 2
12504801 19524 -13492.2 1574.25 -358.074 565.22 669.097 
12504701 28685.9 -18741.5 1589.25 1145.1 125.801 1151.99 
10978 2
12504801 19196 -13286.7 1567.89 -653.386 409.529 771.121 
12504701 29087.6 -18363 1606.67 800.16 753.984 1099.43 
10978.5 2
12504801 18836.6 -13057.8 1571.75 -727.48 463.394 862.532 
12504701 29573.9 -18515.1 1596.38 984.452 -307.945 1031.49 
10979 2
12504801 18449.9 -12818.4 1571.38 -815.928 505.011 959.57 
12504701 30232.5 -19009.2 1545.75 1389.5 -1042.46 1737.08 
10979.5 2
12504801 17878.3 -12744.1 1564.11 -1125.08 146.189 1134.54 
12504701 31114.9 -19242.1 1506.33 1736.99 -458.388 1796.45 
10980 2
12504801 17512.5 -12613.6 1550.5 -720.144 256.862 764.582 
12504701 31598.2 -19349.5 1456.5 951.498 -211.395 974.698 
10980.5 2
12504801 17249.1 -12462.9 1498.11 -517.463 296.142 596.212 
12504701 32278.1 -19584.9 1465 1335.68 -462.454 1413.47 
10981 2
12504801 16880.9 -12233.1 1416.88 -715.022 446.143 842.793 
12504701 33054.6 -19618.5 1570.25 1507.79 -65.2643 1509.21 
10981.5 2
12504801 16560.6 -12103.6 1384.88 -674.211 272.632 727.247 
12504701 33645 -19569.5 1567.25 1242.89 103.158 1247.17 
10982 2
12504801 16082.1 -12007 1476.78 -940.106 189.833 959.081 
12504701 34089.8 -19544.2 1616.11 873.827 49.6616 875.237 
10982.5 2
12504801 15528.6 -11820.4 1602.88 -1093.85 368.824 1154.35 
12504701 34477.6 -19416.8 1627.75 766.496 251.921 806.834 
10983 2
12504801 15316.6 -11598.5 1597 -439.834 460.322 636.671 
12504701 34902 -19272.8 1638.75 880.446 298.755 929.753 
10983.5 2
12504801 15040.1 -11356.6 1641.25 -549.702 480.865 730.344 
12504701 35478.8 -19161.1 1622.88 1146.62 221.918 1167.9 
10984 2
12504801 14715.5 -11056.5 1636.38 -631.566 583.901 860.126 
12504701 35978.9 -19241.4 1619.88 973.006 -156.128 985.452 
10984.5 2
12504801 14405.9 -10790.4 1637.5 -616.783 530.129 813.301 
12504701 36459.9 -19276.5 1603.62 958.167 -69.9701 960.719 
10985 2
12504801 14125.9 -10429.5 1638.12 -554.455 714.604 904.478 
12504701 36948.1 -19265.8 1614.75 966.832 21.2871 967.066 
10985.5 2
12504801 13853.4 -10003.4 1624 -554.99 867.872 1030.15 
12504701 37394.1 -19244.4 1609.62 908.35 43.5336 909.393 
10986 2
12504801 13506.4 -9521.5 1611.12 -705.285 979.421 1206.93 
12504701 37905.5 -19339.9 1623.88 1039.38 -194.106 1057.35 
10986.5 2
12504801 13268.2 -9206.12 1589.62 -484.98 642.312 804.841 
12504701 38367 -19392.5 1610.75 939.919 -107.179 946.01 
10987 2
12504801 13123 -9065.11 1586.44 -283.138 274.881 394.622 
12504701 38843.2 -19472.4 1575 928.308 -155.837 941.298 
10987.5 2
12504801 12717.5 -8673.62 1588.5 -787.379 760.167 1094.45 
12504701 39415.8 -19365.6 1555.12 1111.7 207.416 1130.89 
10988 2
12504801 12451.6 -8402 1567.75 -547.068 558.899 782.082 
12504701 39845.8 -19223.2 1550 884.774 292.953 932.012 
10988.5 2
12504801 12220.5 -8041.75 1561 -452.299 704.99 837.607 
12504701 40384.6 -19039.4 1532.5 1054.55 359.834 1114.25 
10989 2
12504801 11999.8 -7747.75 1553.25 -445.96 593.939 742.727 
12504701 40842.9 -18797.5 1500.88 925.758 488.636 1046.8 
10989.5 2
12504801 11775.2 -7491 1525 -438.477 501.465 666.13 
12504701 41231.8 -18599 1524.12 759.521 387.695 852.749 
10990 2
12504801 11469.7 -7233.86 1522.71 -631.272 531.287 825.088 
12504701 41654.3 -18420.6 1511.71 873.008 368.654 947.654 
10990.5 2
12504801 11120.1 -6885.5 1492.5 -737.53 734.931 1041.19 
12504701 42016.4 -18321.8 1490.62 763.901 208.484 791.84 
10991 2
12504801 10713.1 -6579.12 1480.38 -798.039 600.735 998.874 
12504701 42389 -18343.9 1470.12 730.637 -43.3824 731.924 
10991.5 2
12504801 10391.6 -6261.5 1435.5 -620.656 613.176 872.467 
12504701 42793.6 -18409.8 1461 781.129 -127.172 791.414 
10992 2
12504801 10090 -6106.88 1464 -593.75 304.38 667.223 
12504701 43241.6 -18584.4 1453 881.89 -343.75 946.517 
10992.5 2
12504801 9698.75 -5872 1429.12 -770.177 462.352 898.3 
12504701 43492 -18739.8 1454.62 492.864 -305.856 580.054 
10993 2
12504801 9407 -5665.62 1382.25 -585.843 414.408 717.597 
12504701 43838.9 -19045.2 1451.5 696.536 -613.454 928.164 
10993.5 2
12504801 9145.62 -5467.5 1377.5 -534.509 405.164 670.714 
12504701 44273.2 -19426.1 1469.25 888.292 -778.885 1181.41 
10994 2
12504801 8887 -5262.75 1358.12 -521.421 412.802 665.046 
12504701 44698.4 -20067.1 1470.5 857.107 -1292.34 1550.73 
10994.5 2
12504801 8597.62 -4824.12 1327.5 -567.402 860.049 1030.35 
12504701 45158.6 -20769.2 1558.75 902.451 -1376.72 1646.14 
10995 2
12504801 8213.62 -4699.12 1314.25 -748.538 243.665 787.199 
12504701 45649 -21376.6 1588.62 955.897 -1183.97 1521.68 
10995.5 2
12504801 7700 -4464.62 1347.38 -1029.31 469.94 1131.51 
12504701 45942.8 -21748.6 1596 588.677 -745.491 949.894 
10996 2
12504801 7451.38 -4142.5 1398.38 -500.252 648.139 818.74 
12504701 46199.2 -22064.5 1645.88 516.097 -635.563 818.716 
10996.5 2
12504801 7362.57 -3767.71 1418.14 -185.394 782.434 804.098 
12504701 46403.6 -22352.4 1651.86 426.558 -601.103 737.074 
10997 2
12504801 7197.88 -3442.25 1433.38 -346.001 683.748 766.308 
12504701 46606.9 -22592.2 1678.88 427.108 -503.827 660.502 
10997.5 2
12504801 6943.62 -3195.75 1464.25 -493.689 478.641 687.624 
12504701 46798.6 -23001.8 1667.38 372.33 -795.146 878.001 
10998 2
12504801 6700.88 -2842.62 1472.25 -462.381 672.619 816.218 
12504701 46954.1 -23571.8 1724.5 296.19 -1085.71 1125.39 
10998.5 2
12504801 6485.86 -2572.57 1510.43 -437.028 548.889 701.622 
12504701 46926.9 -23766.9 1727.71 -55.4225 -396.559 400.413 
10999 2
12504801 6206.12 -2295.75 1502.12 -582.775 576.711 819.892 
12504701 46820.5 -24002.4 1744.75 -221.577 -490.662 538.373 
10999.5 2
12504801 5942.12 -1964.62 1532 -519.685 651.821 833.632 
12504701 46779.5 -24166.9 1744.12 -80.7087 -323.819 333.725 
11000 2
12504801 5631.29 -1619.57 1597.14 -626.692 695.673 936.324 
12504701 46805.1 -24057 1726 51.6993 221.522 227.475 
11000.5 2
12504801 5326.12 -1253.62 1602.62 -601.895 721.788 939.817 
12504701 46439.1 -23722.4 1712.75 -721.929 660.01 978.159 
11001 2
12504801 5019.29 -909.857 1574.14 -617.383 691.686 927.141 
12504701 46151.3 -23491.9 1685.29 -579.153 463.819 741.988 
11001.5 2
12504801 4645.12 -598.625 1589 -757.41 630.025 985.191 
12504701 45802.4 -23392.4 1682.38 -706.297 201.381 734.445 
11002 2
12504801 4401.75 -353 1586.75 -465.344 469.646 661.145 
12504701 45442.9 -23129.4 1686.38 -687.38 502.868 851.686 
11002.5 2
12504801 4067.71 -126.286 1558.71 -658.848 447.168 796.266 
12504701 45147.7 -22937.4 1660.71 -582.171 378.593 694.446 
11003 2
12504801 3684.29 91.2857 1528 -810.631 459.982 932.044 
12504701 44803.6 -22939.7 1668 -727.575 -4.83238 727.591 
11003.5 2
12504801 3419.88 422 1494.75 -538.515 673.553 862.364 
12504701 44521.1 -22797.6 1631.12 -575.247 289.388 643.937 
11004 2
12504801 2978.71 789.571 1412.71 -894.849 745.581 1164.75 
12504701 44157.3 -22639.3 1626 -738.011 321.175 804.868 
11004.5 2
12504801 2525.88 1094.62 1428.38 -903.871 608.889 1089.83 
12504701 43782.9 -22443 1600.5 -747.327 391.788 843.798 
11005 2
12504801 2245.12 1267.75 1451 -525.749 324.204 617.673 
12504701 43452.8 -22302 1634.62 -618.212 264.045 672.239 
11005.5 2
12504801 1753.43 926.714 1540.43 -1007.57 -698.844 1226.21 
12504701 43108.3 -22216 1606.14 -705.869 176.23 727.536 
11006 2
12504801 1628 578.375 1592.25 -257.026 -713.81 758.674 
12504701 42683 -22029.9 1674.75 -871.487 381.404 951.293 
11006.5 2
12504801 1481.88 256.375 1496.38 -281.01 -619.231 680.01 
12504701 42298.8 -21890.9 1668.25 -738.942 267.308 785.805 
11007 2
12504801 1413.43 108.857 1457.57 -138.276 -298.016 328.533 
12504701 41892.4 -21867 1652.86 -820.851 48.2323 822.267 
11007.5 2
12504801 1228.25 -13.375 1436.38 -371.845 -245.446 445.547 
12504701 41551.8 -21749.4 1665.5 -684.094 236.195 723.721 
11008 2
12504801 954.714 -47.8571 1427 -545.979 -68.8266 550.301 
12504701 41190.6 -21598.1 1671.86 -720.915 301.861 781.562 
11008.5 2
12504801 485.375 207.25 1425.38 -925.719 503.17 1053.63 
12504701 40665.8 -21356.9 1647.88 -1035.15 475.873 1139.29 
11009 2
12504801 355.5 285.875 1402.75 -254.159 153.865 297.104 
12504701 40231.6 -21228.8 1649.25 -849.56 250.734 885.787 
11009.5 2
12504801 350.143 214.571 1354.43 -11.2309 -149.483 149.905 
12504701 39770.1 -21081.1 1630.71 -967.468 309.449 1015.75 
11010 2
12504801 350.375 86.25 1378.12 0.479634 -265.127 265.127 
12504701 39389.2 -20966.2 1720.62 -786.969 237.382 821.991 
11010.5 2
12504801 444.375 193.25 1411.5 176.36 200.75 267.215 
12504701 38919.9 -20810.9 1774.25 -880.629 291.51 927.623 
11011 2
12504801 666.429 449.429 1409.57 445.891 514.415 680.765 
12504701 38521.1 -20647.6 1796.14 -800.667 327.919 865.216 
11011.5 2
12504801 790 515 1385.25 248.635 131.934 281.471 
12504701 38046.9 -20594.9 1816.5 -954.261 106.029 960.134 
11012 2
12504801 831 524.286 1387.86 82.8283 18.759 84.926 
12504701 37626.1 -20460.6 1794.86 -849.964 271.32 892.218 
11012.5 2
12504801 900.5 487.625 1399.75 140.688 -74.212 159.062 
12504701 37335 -20363.2 1782 -589.358 197.007 621.413 
11013 2
12504801 850 572.25 1431.12 -100 167.574 195.144 
12504701 36970.2 -20288.6 1720.12 -722.277 147.772 737.239 
11013.5 2
12504801 736.75 721.875 1460.5 -224.702 296.875 372.325 
12504701 36422 -20171 1711.12 -1087.8 233.383 1112.55 
11014 2
12504801 669.875 822.875 1504.62 -130.615 197.266 236.588 
12504701 36088.4 -20170.9 1640.75 -651.611 0.244141 651.611 
11014.5 2
12504801 574 894.429 1548.57 -194.079 144.845 242.171 
12504701 35526.3 -20091.1 1631.57 -1137.83 161.401 1149.22 
11015 2
12504801 457.714 1012.57 1537.14 -239.764 243.594 341.796 
12504701 35110 -19961.9 1646.29 -858.321 266.568 898.762 
11015.5 2
12504801 436.375 1143.25 1544.88 -43.1969 264.532 268.035 
12504701 34666.1 -19866 1685.38 -898.532 194.043 919.246 
11016 2
12504801 447 1154.62 1546.38 20.2381 21.6667 29.6484 
12504701 34238.1 -19755.4 1673 -815.238 210.714 842.029 
11016.5 2
12504801 404.857 1145.57 1523.86 -84.9654 -18.2532 86.904 
12504701 33857 -19697.7 1649.57 -768.397 116.251 777.141 
11017 2
12504801 504.625 1342.38 1530 197.17 388.94 436.062 
12504701 33426.5 -19470.1 1637.12 -850.791 449.781 962.366 
11017.5 2
12504801 562.571 1416.57 1586.14 117.3 150.195 190.573 
12504701 33042.4 -19290.4 1644.57 -777.473 363.758 858.361 
11018 2
12504801 610.625 1464.25 1590.5 96.2997 95.5482 135.658 
12504701 32688.6 -19149.1 1606.62 -709.025 283.173 763.481 
11018.5 2
12504801 488.571 1498.57 1606.57 -245.581 69.0572 255.105 
12504701 32338.3 -18975.7 1648 -704.908 348.915 786.535 
11019 2
12504801 393.889 1483.78 1591.22 -191.665 -29.9467 193.99 
12504701 31791.9 -18734.1 1549.67 -1106.07 489.075 1209.37 
11019.5 2
12504801 260.1 1599.8 1613.2 -259.784 225.286 343.863 
12504701 31392.3 -18594.6 1368.2 -775.901 270.895 821.831 
11020 2
12504801 292.778 1816.44 1643.78 67.2382 445.77 450.813 
12504701 31074.8 -18473.7 1299.67 -653.338 248.834 699.12 
11020.5 2
12504801 279.222 2119.33 1714.78 -28.0653 627.099 627.727 
12504701 30655.2 -18355.7 1289.11 -868.645 244.306 902.347 
11021 2
12504801 136.444 2390.67 1757.44 -286.702 544.846 615.675 
12504701 30236.7 -18272 1325.56 -840.473 168.005 857.1 
11021.5 2
12504801 -85.625 2705 1768 -418.21 591.965 724.791 
12504701 29946.5 -18365.9 1397.75 -546.453 -176.789 574.339 
11022 2
12504801 -374.429 3007.14 1793.29 -594.246 621.693 860.018 
12504701 29877.6 -18424.6 1357.57 -141.828 -120.775 186.284 
11022.5 2
12504801 -633.125 3350 1786.62 -544.624 721.805 904.222 
12504701 29630.2 -18161.2 1411.5 -520.677 554.361 760.539 
11023 2
12504801 -995.375 3765.25 1749.5 -696.635 798.558 1059.71 
12504701 29397.2 -17987.9 1507.38 -448.077 333.413 558.514 
11023.5 2
12504801 -1209 4270.25 1753.62 -408.461 965.583 1048.42 
12504701 29103.2 -17866 1544 -562.141 233.031 608.528 
11024 2
12504801 -1440.38 4608.12 1737.62 -465.543 679.829 823.953 
12504701 28791.6 -17747.9 1626.25 -627.012 237.676 670.548 
11024.5 2
12504801 -1654.62 4942.62 1744.75 -435.467 679.878 807.382 
12504701 28548.1 -17619.1 1669.12 -494.919 261.687 559.843 
11025 2
12504801 -1812.12 5290 1752.75 -316.901 698.944 767.43 
12504701 28262.5 -17400.1 1706.12 -574.698 440.644 724.186 
11025.5 2
12504801 -2138.75 5680.5 1778.38 -646.782 773.267 1008.1 
12504701 27951 -17189.9 1721 -616.832 416.337 744.189 
11026 2
12504801 -2328.12 5904.5 1765 -378.75 448 586.648 
12504701 27613.8 -17042.4 1704.88 -674.5 295 736.19 
11026.5 2
12504801 -2520.25 6276.62 1668.88 -391.293 757.892 852.942 
12504701 27189 -16909.9 1663.38 -865.071 269.857 906.185 
11027 2
12504801 -2632.88 6690 1750.75 -218.689 802.67 831.928 
12504701 26747.8 -16751.8 1639.25 -856.796 307.039 910.15 
11027.5 2
12504801 -2778.75 7121.12 1760.5 -286.029 845.343 892.422 
12504701 26295.1 -16565 1656.62 -887.5 366.176 960.074 
11028 2
12504801 -2883 7350.43 1715.57 -220.402 484.786 532.535 
12504701 25758.1 -16306.9 1597.43 -1135.27 545.757 1259.64 
11028.5 2
12504801 -2874.75 7470.88 1702 16.4671 240.412 240.975 
12504701 25291.9 -16075.4 1597.5 -930.674 462.04 1039.06 
11029 2
12504801 -3038.14 7593.71 1695.29 -326.133 245.188 408.02 
12504701 24986.6 -15832.6 1596.14 -609.388 484.638 778.606 
11029.5 2
12504801 -3087.88 7657.5 1673.75 -99.6636 127.827 162.088 
12504701 24638.1 -15700.9 1601.12 -698.289 263.921 746.5 
11030 2
12504801 -3012.29 7758.14 1659 151.179 201.286 251.736 
12504701 24190.7 -15664.3 1603 -894.821 73.1786 897.809 
11030.5 2
12504801 -2839.5 7806.12 1692.38 351.906 97.7233 365.223 
12504701 23831.9 -15579.8 1622.12 -730.834 172.17 750.84 
11031 2
12504801 -2801 7740.29 1701.57 78.252 -133.82 155.02 
12504701 23380.3 -15456.7 1601.14 -917.864 250.073 951.321 
11031.5 2
12504801 -2873.62 7452.88 1685.38 -146.421 -579.457 597.67 
12504701 22967.2 -15377.6 1565.38 -832.733 159.454 847.862 
11032 2
12504801 -2790.75 7228.75 1706.38 157.557 -426.093 454.29 
12504701 22548.2 -15370.5 1564.38 -796.578 13.5456 796.693 
11032.5 2
12504801 -2612.43 7015.14 1769 355.931 -426.362 555.402 
12504701 22183.3 -15212.9 1521.57 -728.472 314.656 793.524 
11033 2
12504801 -2405 6909.88 1762.88 414.857 -210.536 465.222 
12504701 21795.6 -15082.4 1494.62 -775.321 260.964 818.062 
11033.5 2
12504801 -2297.43 7081 1745.57 218.641 347.815 410.828 
12504701 21542.3 -15054 1506.14 -514.917 57.6728 518.137 
11034 2
12504801 -2235.62 7156.12 1723.5 121.183 147.304 190.746 
12504701 21351.8 -14996.2 1475.88 -373.599 113.235 390.383 
11034.5 2
12504801 -2192.57 7254 1710.29 85.7641 194.97 213 
12504701 21232.6 -15058.9 1468.14 -237.408 -124.715 268.172 
11035 2
12504801 -2312 7435.5 1687.12 -241.27 366.667 438.925 
12504701 21308.9 -15210.1 1430.38 154.149 -305.592 342.269 
11035.5 2
12504801 -2385.43 7817.43 1691 -145.692 757.795 771.673 
12504701 21413.3 -15271.4 1422.57 207.164 -121.634 240.233 
11036 2
12504801 -2594.43 8268.14 1709.57 -438.155 944.894 1041.54 
12504701 21428 -15253.4 1451.29 30.8476 37.7358 48.7398 
11036.5 2
12504801 -2598.88 8416.25 1730.88 -8.78741 292.702 292.834 
12504701 21623.5 -15141.1 1469.25 386.364 221.944 445.574 
11037 2
12504801 -2629.5 8669 1726.38 -58.2224 480.513 484.028 
12504701 21405 -15009.5 1493 -415.399 250.238 484.949 
11037.5 2
12504801 -2676.57 8763.57 1718 -96.0641 193.003 215.589 
12504701 21284.6 -14792.3 1537.86 -245.773 443.294 506.867 
11038 2
12504801 -2654.88 8766 1715.88 44.6429 4.99706 44.9217 
12504701 21323.6 -14663.2 1591.25 80.3571 265.506 277.4 
11038.5 2
12504801 -2678.71 8533.86 1714.86 -47.7741 -465.216 467.663 
12504701 21386 -14594.7 1592 125 137.346 185.712 
11039 2
12504801 -2749 8331.62 1709.75 -142.857 -411.041 435.158 
12504701 21406.5 -14570.2 1570.12 41.6667 49.7242 64.8737 
11039.5 2
12504801 -2721.88 8355.62 1683.75 51.7653 45.8015 69.1189 
12504701 21425.4 -14560.4 1671.75 36.021 18.8454 40.6529 
11040 2
12504801 -2778.43 8335 1693.86 -112.881 -41.1677 120.154 
12504701 21486 -14613.3 1600.57 121.008 -105.61 160.613 
11040.5 2
12504801 -2886.71 8433.43 1702.57 -228.451 207.655 308.724 
12504701 21549.6 -14633.6 1522.57 134.117 -42.7969 140.78 
11041 2
12504801 -2836.5 8569 1715.62 100.63 271.686 289.724 
12504701 21614.5 -15050.9 1531.62 130.117 -836.28 846.342 
11041.5 2
12504801 -3123 8813 1713 -544.677 463.878 715.441 
12504701 22008.8 -15315.5 1511.5 749.525 -503.089 902.71 
11042 2
12504801 -3462.43 8987.14 1713 -684.332 351.094 769.141 
12504701 22251 -15304.9 1510.14 488.407 21.4574 488.878 
11042.5 2
12504801 -3538 8797.5 1717.5 -154.543 -387.818 417.476 
12504701 22481.5 -15206.8 1498.38 471.37 200.628 512.29 
11043 2
12504801 -3626.29 9157 1708.29 -175.518 714.712 735.948 
12504701 22601.4 -15148.9 1487.57 238.427 115.095 264.753 
11043.5 2
12504801 -3706.12 9138.5 1701 -159.999 -37.0741 164.238 
12504701 22777.5 -15177.1 1550.5 352.849 -56.649 357.367 
11044 2
12504801 -3655 9247.12 1690.88 97.7533 207.696 229.55 
12504701 22944.9 -15278.6 1597.38 320.029 -194.073 374.276 
11044.5 2
12504801 -3665.14 9267.43 1686.71 -20.9563 41.9495 46.8928 
12504701 22929.9 -15312.6 1606.86 -31.0286 -70.1372 76.6943 
11045 2
12504801 -3648.38 9268.75 1683.62 36.2157 2.85406 36.328 
12504701 22808.4 -15284.1 1623.25 -262.38 61.4394 269.478 
11045.5 2
12504801 -3915.75 9355.88 1665.25 -529.455 172.525 556.855 
12504701 22670.9 -15261.8 1603.5 -272.277 44.3069 275.859 
11046 2
12504801 -4103.11 9441.78 1649.89 -354.851 162.695 390.37 
12504701 22666.7 -15258.8 1573.33 -7.97033 5.62921 9.75777 
11046.5 2
12504801 -4177.71 9505.71 1643 -145.709 124.876 191.899 
12504701 22695.3 -15274.6 1574.43 55.8966 -30.847 63.8433 
11047 2
12504801 -4149.75 9436.25 1639.38 58.2589 -144.717 156.004 
12504701 22665 -15254.6 1652.12 -63.0952 41.5551 75.5502 
11047.5 2
12504801 -4144.38 9363 1636.5 10.7932 -147.088 147.484 
12504701 22591.5 -15398.6 1660.62 -147.59 -289.157 324.645 
11048 2
12504801 -4150.88 9272.62 1630 -12.5483 -174.469 174.92 
12504701 22471.5 -15390 1613.88 -231.66 16.6506 232.258 
11048.5 2
12504801 -4155.75 8915 1628.12 -9.35701 -686.42 686.484 
12504701 22473.2 -15222.6 1587.62 3.35893 321.257 321.275 
11049 2
12504801 -4197.38 8922 1625 -86.1801 14.4928 87.3902 
12504701 22382.1 -15472.9 1580.12 -188.665 -518.116 551.397 
11049.5 2
12504801 -4334.75 9058.38 1620.12 -274.202 272.206 386.371 
12504701 22284.6 -15164.5 1514.38 -194.611 615.519 645.552 
11050 2
12504801 -4398.12 9146.88 1609.38 -127.772 178.427 219.459 
12504701 22225.4 -15361 1478.12 -119.456 -396.169 413.787 
11050.5 2
12504801 -4445 9355.12 1608.62 -91.9118 408.333 418.55 
12504701 22185.5 -15712.6 1452.88 -78.1863 -689.461 693.88 
11051 2
12504801 -4393 9466.12 1596.88 102.97 219.802 242.726 
12504701 22052 -16382.5 1452.12 -264.356 -1326.49 1352.57 
11051.5 2
12504801 -4257.25 9203.75 1564.75 273.69 -528.982 595.59 
12504701 22099.6 -16548.6 1399.5 96.0181 -334.929 348.421 
11052 2
12504801 -4004.5 8850.25 1562.88 510.606 -714.141 877.905 
12504701 22001.5 -16579.4 1353.25 -198.232 -62.1212 207.738 
11052.5 2
12504801 -3527.62 8657 1683 971.232 -393.585 1047.95 
12504701 21907.1 -16547.8 1318.62 -192.21 64.4094 202.714 
11053 2
12504801 -3195.12 8513.62 1700.38 689.834 -297.459 751.234 
12504701 22050.9 -16263.1 1286.5 298.237 590.508 661.547 
11053.5 2
12504801 -2377.38 8336 1673.88 1635.5 -355.25 1673.64 
12504701 22103.1 -16140.4 1284 104.5 245.5 266.815 
11054 2
12504801 -2141.38 8538 1669.12 473.896 405.622 623.784 
12504701 22074.2 -16026.9 1278.88 -57.9819 227.912 235.171 
11054.5 1
12504701 21993.9 -15850.1 1279.57 -158.879 349.273 383.711 
11055 1
12504701 21739.5 -15993.2 1294.75 -505.68 -284.507 580.221 
11055.5 1
12504701 21410.2 -16295.5 1325 -631.958 -580.134 857.862 
11056 1
12504701 21195 -16094.7 1313 -428.785 399.972 586.373 
11056.5 1
12504701 20941.4 -15733.6 1355.86 -546.49 778.325 951.021 
11057 1
12504701 20677.4 -15502.2 1433.12 -514.724 450.919 684.302 
11057.5 1
12504701 20280.3 -15156.3 1456.14 -784.761 683.724 1040.83 
11058 1
12504701 19785.1 -14763.4 1426.88 -1004.38 796.979 1282.17 
11058.5 1
12504701 19075.8 -14886.1 1405.62 -1361.56 -235.605 1381.8 
11059 1
12504701 18681.9 -14978.3 1375.43 -790.95 -185.062 812.311 
11059.5 1
12504701 18456.6 -15179.2 1351 -456.86 -407.635 612.281 
