# Supplementary material for: Intrinsic group behaviour II: On the dependence of triad spatial dynamics on social and personal features; and on the effect of social interaction on small group dynamics
Source: PLoS One. 2019 Dec 3;14(12):e0225704. doi: 10.1371/journal.pone.0225704 (PMC6890182; doi:10.1371/journal.pone.0225704)
Supplement: S4 Data Set — (ZIP) [file pone.0225704.s004.zip › set_3_nint/group_traj_triad_noint/traj_3_0505_20.dat]

3 12495302 12495604 12500001 0 0 1 0 1 1 0 30 10 40 1708.54 1824.96 1620.42 
10793.5 1
12495302 6965.38 3986.88 1578 0 0 0 
10794 1
12495302 7164 3405.56 1578 379.055 -1109.39 1172.36 
10794.5 1
12495302 7465.5 2933.12 1578 569.943 -893.063 1059.43 
10795 1
12495302 7824.12 2609.25 1578 724.495 -654.293 976.213 
10795.5 1
12495302 8064.5 2146.88 1561.88 500.781 -963.281 1085.68 
10796 1
12495302 8135.56 1542.44 1498.33 138.78 -1180.53 1188.66 
10796.5 2
12495604 8267.75 2149.25 1378.75 0 0 0 
12495302 8235 968.375 1486 195.757 -1130.06 1146.89 
10797 2
12495604 8363.62 1820.88 1398.12 270.07 -925 963.62 
12495302 8362.62 498.75 1530.62 266.998 -982.479 1018.11 
10797.5 2
12495604 8214.88 1154.25 1504.12 -307.335 -1377.32 1411.2 
12495302 8446.38 -50.25 1595.75 173.037 -1134.3 1147.42 
10798 2
12495604 8045.12 494.5 1524.62 -339.5 -1319.5 1362.48 
12495302 8630.12 -635.625 1624.62 367.5 -1170.75 1227.07 
10798.5 2
12495604 8243.12 -94 1505.5 389.764 -1158.46 1222.27 
12495302 8734 -1109.75 1642.38 204.478 -933.317 955.454 
10799 2
12495604 8499 -418 1501.56 497.811 -630.35 803.217 
12495302 8936.89 -1579.89 1686.89 394.725 -914.667 996.205 
10799.5 2
12495604 8730.88 -837.5 1472.5 452.881 -819.336 936.169 
12495302 9237.5 -1925.88 1689.38 587.131 -675.754 895.191 
10800 3
12500001 9595 -767 1613 0 0 0 
12495604 9261.5 -1282.5 1510.25 1119.46 -938.819 1461.02 
12495302 9735.88 -2275.88 1700.12 1051.42 -738.397 1284.8 
10800.5 3
12500001 9783.33 -933.889 1628 592.243 -524.808 791.312 
12495604 9519.56 -1903.11 1502.56 519.226 -1248.71 1352.36 
12495302 10124.9 -2586.22 1680.11 782.724 -624.441 1001.29 
10801 3
12500001 10131 -1631.75 1703.62 693.945 -1392.94 1556.22 
12495604 9868.5 -2413.5 1559 696.496 -1018.74 1234.07 
12495302 10447 -2994.5 1645.25 642.936 -814.926 1038.01 
10801.5 3
12500001 10492 -2221.56 1740.22 719.124 -1174.91 1377.52 
12495604 10280.4 -2769.22 1591.33 820.606 -708.61 1084.22 
12495302 10713.9 -3318.67 1638.44 531.651 -645.75 836.449 
10802 3
12500001 10658.1 -2431.5 1772 334.256 -422.423 538.673 
12495604 10560.2 -3029 1562.88 562.989 -522.692 768.221 
12495302 11041.2 -3692.75 1579.88 658.674 -752.683 1000.19 
10802.5 3
12500001 10922.8 -2684.67 1779.11 532.501 -509.39 736.909 
12495604 10881.2 -3392.44 1548.33 645.819 -731.277 975.627 
12495302 11415.4 -3933.67 1574.33 752.906 -484.742 895.457 
10803 3
12500001 11266.2 -2949.89 1790.22 654.18 -505.185 826.537 
12495604 11185.6 -3664.67 1537.33 579.683 -518.519 777.749 
12495302 11808 -4346.22 1596.33 747.725 -785.82 1084.71 
10803.5 3
12500001 11480.1 -3328.75 1764.88 436.536 -773.186 887.908 
12495604 11603.9 -4018.88 1539.75 853.713 -722.874 1118.65 
12495302 12181.8 -4612.38 1636.88 762.755 -543.169 936.391 
10804 3
12500001 11605 -3690.33 1711.44 251.764 -728.999 771.248 
12495604 12007.4 -4439.56 1589.22 813.648 -848.146 1175.32 
12495302 12488.9 -5063.33 1574.11 619.232 -909.19 1100.03 
10804.5 3
12500001 11802 -4042 1739.22 380.309 -678.893 778.159 
12495604 12298.2 -4736.89 1559.89 561.347 -574.003 802.863 
12495302 12902.9 -5483.56 1579.22 799.228 -811.24 1138.8 
10805 3
12500001 11894.5 -4405.25 1763 183.532 -720.734 743.735 
12495604 12731.1 -5162.88 1543.75 858.934 -845.211 1205.05 
12495302 13320.5 -5794.5 1613.75 828.593 -616.953 1033.05 
10805.5 3
12500001 12119 -4732.89 1761.89 460.041 -671.391 813.882 
12495604 13152.4 -5502.56 1541.33 863.36 -696.067 1109.01 
12495302 13697.4 -6088.56 1637.78 772.427 -602.573 979.662 
10806 3
12500001 12408.9 -5159.62 1749.12 584.425 -860.355 1040.08 
12495604 13508.9 -5786.62 1592.12 718.61 -572.721 918.917 
12495302 13950.5 -6323 1639.88 510.193 -472.67 695.495 
10806.5 3
12500001 12813.8 -5592 1745 828.022 -884.202 1211.38 
12495604 13886.6 -6091.44 1566.22 772.353 -623.353 992.521 
12495302 14221.7 -6658 1619 554.533 -685.072 881.38 
10807 3
12500001 13148 -5979.44 1748.22 629.42 -729.651 963.618 
12495604 14250.7 -6423.67 1562.44 685.708 -625.654 928.245 
12495302 14487.4 -7068.67 1611.44 500.523 -773.384 921.22 
10807.5 3
12500001 13356.8 -6334.75 1812.12 426.892 -726.596 842.721 
12495604 14560 -6751.62 1551.62 632.584 -670.671 921.934 
12495302 14785.4 -7388.25 1599.75 609.265 -653.545 893.49 
10808 3
12500001 13611.8 -6609.22 1815.56 514.169 -553.371 755.374 
12495604 14986 -7056 1555.11 858.871 -613.659 1055.57 
12495302 15041.8 -8000.11 1562.56 516.941 -1233.59 1337.53 
10808.5 3
12500001 13914 -6923.75 1807.88 608.093 -632.853 877.656 
12495604 15171.5 -7738.88 1541.38 373.239 -1373.99 1423.79 
12495302 15079.4 -8478.38 1565.12 75.6483 -962.302 965.27 
10809 3
12500001 14141 -7225.11 1795.22 457.661 -607.583 760.665 
12495604 15195.1 -8126.89 1519.22 47.603 -782.286 783.733 
12495302 15076.2 -8977.78 1646.89 -6.35641 -1006.86 1006.88 
10809.5 3
12500001 14276.9 -7547.62 1782.62 277.863 -659.538 715.68 
12495604 15134.4 -8514.88 1512 -124.205 -793.428 803.09 
12495302 15041.6 -9309.88 1648.5 -70.751 -679.135 682.811 
10810 3
12500001 14442.6 -7855.11 1802.44 321.71 -597.06 678.217 
12495604 15229 -8988.89 1524.67 183.738 -920.415 938.575 
12495302 15192.2 -9676.56 1669.44 292.422 -712.001 769.712 
10810.5 3
12500001 14669.4 -8281 1786.38 441.283 -828.578 938.761 
12495604 15483.9 -9376.88 1591.25 495.866 -754.837 903.14 
12495302 15493.1 -10030.6 1729.88 585.414 -688.851 904.005 
10811 3
12500001 14976.2 -8867.75 1770.62 622.465 -1190.16 1343.11 
12495604 15876.1 -9696.38 1649.62 795.639 -648.073 1026.18 
12495302 15772.5 -10249.9 1741.75 566.684 -444.726 720.355 
10811.5 3
12500001 15428.3 -9159.86 1767.43 939.783 -607.291 1118.93 
12495604 16264 -9918.14 1677.57 806.393 -461.056 928.893 
12495302 15984.3 -10436.3 1738.29 440.303 -387.548 586.567 
10812 3
12500001 15884 -9457.67 1837.89 897.075 -586.239 1071.64 
12495604 16537 -10179.7 1676.44 537.402 -514.811 744.198 
12495302 16333.8 -10715.2 1705 687.977 -549.088 880.232 
10812.5 3
12500001 16202.8 -9785.25 1942.62 633.698 -651.259 908.687 
12495604 16854 -10413 1633.75 630.219 -463.883 782.536 
12495302 16673.2 -11066.6 1684.62 674.895 -698.614 971.362 
10813 3
12500001 16455.9 -10001.4 1924.5 517.638 -441.973 680.654 
12495604 17174.5 -10724.5 1636.75 655.419 -637.014 913.981 
12495302 17063.8 -11447.8 1670.75 798.569 -779.397 1115.87 
10813.5 3
12500001 16693.7 -10287 1873.33 459.057 -551.4 717.478 
12495604 17502.9 -11096.6 1678.67 633.955 -718.254 958.013 
12495302 17401.8 -11762.6 1668.22 652.563 -607.733 891.727 
10814 3
12500001 17025.8 -10570.2 1854.12 641.088 -546.815 842.615 
12495604 17789.8 -11469.1 1700.75 553.786 -719.246 907.741 
12495302 18220.6 -12050.2 1655.38 1580.79 -555.395 1675.51 
10814.5 3
12500001 17392 -10915.2 1859.25 761.435 -717.256 1046.06 
12495604 18273 -11703.1 1656.88 1004.68 -486.486 1116.26 
12495302 18648.6 -12231.8 1653.25 889.813 -377.339 966.515 
10815 3
12500001 17620.5 -11188.1 1846.75 470.165 -561.471 732.328 
12495604 18851 -11948.4 1639.88 1189.3 -504.63 1291.93 
12495302 19059.9 -12508 1715.38 846.193 -568.416 1019.38 
10815.5 3
12500001 17861.8 -11536.4 1843.56 466.688 -673.732 819.581 
12495604 19216.7 -12203.9 1608.44 707.286 -494.224 862.85 
12495302 19329.7 -12693.8 1706.44 521.841 -359.338 633.594 
10816 3
12500001 18371.2 -11980.8 1855.38 977.874 -852.794 1297.5 
12495604 19517.9 -12413.4 1591 578.135 -402.085 704.21 
12495302 19670.5 -12930.6 1712.62 654.191 -454.601 796.635 
10816.5 3
12500001 18866.6 -12187.4 1823.88 1008.91 -420.825 1093.16 
12495604 19822.2 -12560.4 1570 619.908 -299.389 688.419 
12495302 19955.4 -13064.1 1677.25 580.193 -271.894 640.742 
10817 3
12500001 19196.1 -12367 1801.43 687.929 -375 783.499 
12495604 20041.3 -12707.6 1604.86 457.277 -307.299 550.94 
12495302 20260 -13164.6 1664.71 635.96 -209.7 669.642 
10817.5 3
12500001 19519.1 -12583.6 1828.12 644.675 -432.385 776.249 
12495604 20231 -12785.1 1597.12 378.671 -154.798 409.089 
12495302 20646.9 -13177.1 1645.12 772.206 -25.057 772.612 
10818 3
12500001 19778.6 -12882.7 1850.29 524.134 -604.221 799.875 
12495604 20450 -12884 1602 442.424 -199.747 485.426 
12495302 21026.4 -13224.3 1639.71 766.775 -95.2742 772.671 
10818.5 3
12500001 20010.9 -13261.5 1832.62 449.33 -732.661 859.47 
12495604 20771 -12971.8 1599.75 620.89 -169.729 643.671 
12495302 21354.4 -13419 1643.88 634.326 -376.623 737.709 
10819 3
12500001 20171.7 -13591.1 1816.57 328.915 -674.116 750.078 
12495604 21009.1 -13028 1584 487 -115.031 500.401 
12495302 21683.4 -13456.6 1644 672.911 -76.8332 677.283 
10819.5 3
12500001 20500.1 -13883.9 1812.89 655.483 -584.323 878.118 
12495604 21363.6 -13134.7 1637.89 707.411 -212.908 738.755 
12495302 22083.2 -13593.1 1638.78 797.991 -272.534 843.247 
10820 3
12500001 20938.1 -13962.9 1787.25 852.167 -153.669 865.912 
12495604 21790.9 -13272.4 1615.25 831.361 -267.915 873.464 
12495302 22451.2 -13713 1626.62 716.007 -233.247 753.041 
10820.5 3
12500001 21272.2 -14084.6 1790 683.282 -248.978 727.231 
12495604 22133.8 -13408.6 1604.38 701.176 -278.63 754.508 
12495302 22923.6 -14008.6 1610.12 966.002 -604.55 1139.58 
10821 3
12500001 21661.6 -14227.9 1798.38 756.068 -278.155 805.611 
12495604 22644.6 -13556 1577.88 991.99 -286.165 1032.44 
12495302 23435.4 -14266.8 1577.25 993.689 -501.214 1112.94 
10821.5 3
12500001 22149 -14447.6 1760.62 946.359 -426.699 1038.11 
12495604 23170 -13693.9 1539.75 1020.15 -267.718 1054.69 
12495302 23950.6 -14512.5 1600.12 1000.49 -477.184 1108.46 
10822 3
12500001 22613.5 -14631.6 1712.62 977.895 -387.368 1051.82 
12495604 23686.1 -13818 1501.62 1086.58 -261.316 1117.56 
12495302 24257.6 -14730.8 1605.88 646.316 -459.474 792.994 
10822.5 3
12500001 23152.8 -14778.1 1769.88 1118.78 -303.942 1159.33 
12495604 24196.2 -14104.9 1536 1058.35 -595.176 1214.22 
12495302 24541.6 -14968.2 1608.12 589.212 -492.739 768.09 
10823 3
12500001 23554.2 -14967.4 1755.67 802.944 -378.639 887.743 
12495604 24701 -14370.6 1548.11 1009.5 -531.361 1140.8 
12495302 25034.7 -15122 1632.44 986.083 -307.5 1032.92 
10823.5 3
12500001 24080.3 -15148.2 1751.44 1013.7 -348.319 1071.88 
12495604 25115.1 -14579.7 1569 797.902 -402.912 893.86 
12495302 25468.7 -15202.2 1661.89 836.224 -154.571 850.389 
10824 3
12500001 24527.8 -15275.5 1735 896.627 -255.066 932.2 
12495604 25373.1 -14693 1566.5 517.062 -227.121 564.745 
12495302 25837.5 -15372.1 1682.62 739.145 -340.487 813.797 
10824.5 3
12500001 24917.4 -15357.5 1728 823.732 -173.362 841.777 
12495604 25792.1 -14889.5 1572.25 885.835 -415.433 978.411 
12495302 26257.5 -15554 1635.38 887.949 -384.514 967.628 
10825 3
12500001 25277 -15488.2 1750.78 710.721 -258.344 756.219 
12495604 26296 -15189.1 1579.44 995.8 -592.117 1158.54 
12495302 26725.4 -15812.3 1633.78 924.791 -510.54 1056.36 
10825.5 3
12500001 25646.7 -15710.7 1773.56 698.803 -420.5 815.565 
12495604 26755.6 -15354.1 1544.44 868.725 -311.909 923.023 
12495302 27253.4 -15850 1640.78 998.11 -71.2035 1000.65 
10826 3
12500001 26131.6 -15785.9 1733.12 1001.98 -155.389 1013.96 
12495604 27158.1 -15511.4 1585.5 831.755 -324.925 892.969 
12495302 27645.9 -15783.1 1643.12 810.807 138.171 822.496 
10826.5 3
12500001 26518.6 -15902.4 1726.44 773.861 -233.139 808.217 
12495604 27690 -15472.8 1666.22 1063.75 77.1944 1066.55 
12495302 28034 -15884.9 1622.11 776.25 -203.528 802.488 
10827 3
12500001 26602.5 -15965.6 1741.38 165.571 -124.616 207.227 
12495604 28131.9 -15686.1 1614 871.548 -420.803 967.818 
12495302 28602.8 -16033.8 1702.62 1121.79 -293.612 1159.58 
10827.5 3
12500001 26392.2 -15535 1708.75 -423.038 866.449 964.207 
12495604 28615.7 -15833.1 1610.11 959.904 -291.639 1003.23 
12495302 29067.2 -16247.2 1748.67 921.572 -423.556 1014.25 
10828 3
12500001 25571.8 -14589.5 1601.62 -1593.2 1835.92 2430.82 
12495604 29081 -15891.6 1702.62 916.01 -115.185 923.224 
12495302 29521 -16379.6 1699.88 893.263 -260.635 930.511 
10828.5 3
12500001 25368.4 -14332.8 1532.75 -404.324 510.437 651.171 
12495604 29527.5 -15984.4 1743.62 887.674 -184.394 906.623 
12495302 29997.9 -16552.1 1705.38 948.062 -342.942 1008.18 
10829 3
12500001 24990.4 -14202.1 1567 -780.881 269.849 826.192 
12495604 29924 -16156.4 1717.14 819.215 -355.483 893.018 
12495302 30449 -16599.3 1702.43 932.076 -97.4395 937.156 
10829.5 3
12500001 24556.8 -14109.8 1539.78 -879.616 187.353 899.347 
12495604 30357.8 -16261.7 1710.44 879.874 -213.465 905.398 
12495302 30897.1 -16736.8 1676 908.947 -278.889 950.77 
10830 3
12500001 24239.9 -14097 1582.86 -632.576 25.5045 633.09 
12495604 30798.9 -16380.7 1674.29 880.398 -237.62 911.901 
12495302 31374.4 -16975.1 1634.86 952.729 -475.779 1064.92 
10830.5 3
12500001 23763.4 -14035.2 1594.78 -978.26 126.854 986.451 
12495604 31250.9 -16586.6 1621.44 928.197 -422.672 1019.9 
12495302 31828.2 -17097.9 1577.56 931.814 -252.045 965.3 
10831 3
12500001 23284.1 -13891.8 1534.25 -951.031 284.667 992.721 
12495604 31827.1 -16684.9 1559.75 1143.33 -195.078 1159.85 
12495302 32338.1 -17181.4 1555.5 1011.71 -165.647 1025.18 
10831.5 3
12500001 22818.8 -13810.3 1500.56 -930.694 162.833 944.832 
12495604 32341.6 -16834.6 1639.11 1028.86 -299.361 1071.53 
12495302 32978.4 -17362.4 1595.44 1280.64 -362.139 1330.86 
10832 3
12500001 22367.8 -13637.2 1535.5 -865.696 332.214 927.252 
12495604 32881.2 -16980 1609.75 1035.88 -279.164 1072.84 
12495302 33549.9 -17493.5 1592.12 1096.8 -251.546 1125.27 
10832.5 3
12500001 22031.9 -13469.8 1565.25 -679.909 339.069 759.766 
12495604 33449 -17180.8 1559.38 1149.29 -406.377 1219.02 
12495302 33976.6 -17613.5 1592.38 863.866 -242.915 897.37 
10833 3
12500001 21692.4 -13287.4 1590.43 -678.893 364.643 770.623 
12495604 34087.7 -17194.9 1539.14 1277.43 -28.2143 1277.74 
12495302 34354.6 -17712.9 1596.71 755.893 -198.714 781.576 
10833.5 3
12500001 21347.9 -13104.8 1630.5 -710.42 376.657 804.094 
12495604 34644.5 -17282.2 1548.5 1148.01 -180.191 1162.07 
12495302 34782.4 -17964.1 1632.5 882.069 -518.078 1022.96 
10834 3
12500001 21048.4 -12935.2 1625.5 -599 339 688.275 
12495604 35159.4 -17357.9 1557.12 1029.75 -151.25 1040.8 
12495302 35156.6 -18220.5 1657.62 748.5 -512.75 907.284 
10834.5 3
12500001 20702 -12736.2 1632 -689.99 396.414 795.758 
12495604 35595.5 -17495.4 1566.38 868.775 -273.904 910.93 
12495302 35483.8 -18316.6 1670.25 651.643 -191.484 679.195 
10835 3
12500001 20446.8 -12506.6 1596.5 -499.511 449.364 671.892 
12495604 35997 -17807.9 1568.12 785.714 -611.546 995.658 
12495302 35997 -18435.1 1672.88 1004.4 -231.898 1030.83 
10835.5 3
12500001 20297.1 -12277.5 1599.38 -301.663 461.946 551.72 
12495604 36240 -18037.8 1544.25 489.919 -463.458 674.399 
12495302 36442 -18563.2 1634.5 897.177 -258.317 933.625 
10836 3
12500001 20089.8 -11995 1607.25 -406.618 553.922 687.144 
12495604 36580.2 -18140.1 1564.75 667.157 -200.735 696.701 
12495302 36956.1 -18695.6 1609.62 1008.09 -259.559 1040.97 
10836.5 3
12500001 19892.5 -11770.1 1616.25 -397.681 453.377 603.076 
12495604 36980 -18302.1 1557.5 805.948 -326.613 869.613 
12495302 37496 -18765.8 1623.88 1088.46 -141.381 1097.6 
10837 3
12500001 19634.5 -11526.8 1622.75 -518.072 488.705 712.202 
12495604 37383.6 -18457.5 1548.38 810.492 -311.998 868.47 
12495302 37921.6 -18967.5 1621.5 854.669 -405.12 945.823 
10837.5 3
12500001 19352 -11327.8 1598.5 -575.356 405.295 703.775 
12495604 37691.6 -18661.4 1535.25 627.291 -415.224 752.267 
12495302 38341.6 -19173.9 1613.38 855.397 -420.316 953.084 
10838 3
12500001 19080.6 -11153.5 1604.75 -541.667 347.804 643.716 
12495604 38075.5 -18818.6 1532.88 766.218 -313.872 828.013 
12495302 38868.6 -19427.5 1639.5 1051.9 -506.238 1167.37 
10838.5 3
12500001 18673 -10957.9 1593.67 -796.143 382.053 883.067 
12495604 38315.1 -19037 1532.22 467.99 -426.514 633.19 
12495302 39171.7 -19678.8 1692.22 591.878 -490.777 768.884 
10839 3
12500001 18452.9 -10877.6 1609.67 -433.29 158.136 461.245 
12495604 38618.6 -19355.3 1529.78 597.332 -626.64 865.727 
12495302 39488.1 -19914.7 1628.89 622.922 -464.348 776.95 
10839.5 3
12500001 18112.1 -10643.6 1584.89 -723.52 496.815 877.671 
12495604 38877.3 -19646.7 1530.67 549.422 -618.542 827.32 
12495302 39761.2 -20218.4 1627.67 579.854 -644.963 867.299 
10840 3
12500001 17867.1 -10519.8 1582.4 -502.072 253.597 562.484 
12495604 39218.1 -19885.8 1572.6 698.292 -490.027 853.076 
12495302 39904.1 -20423.1 1620.9 292.782 -419.376 511.466 
10840.5 3
12500001 17421.6 -10528.9 1610.2 -870.117 -17.7734 870.299 
12495604 39487.3 -19926.3 1585.8 525.781 -79.1016 531.698 
12495302 40476.1 -20746.8 1628.2 1117.19 -632.227 1283.67 
10841 3
12500001 17034.8 -10452.4 1675.75 -772.156 152.745 787.118 
12495604 39694.1 -20108.6 1591.62 412.824 -363.922 550.33 
12495302 40841.1 -21211.8 1636.38 728.593 -928.044 1179.88 
10841.5 3
12500001 16466.4 -9863.11 1664.78 -1105.65 1146.43 1592.72 
12495604 40142.8 -20714.8 1562.78 872.865 -1179.29 1467.18 
12495302 41098.4 -21606.4 1644.11 500.621 -767.888 916.665 
10842 3
12500001 16151.1 -9906.25 1675 -626.878 -85.7632 632.717 
12495604 40628.2 -21140.8 1538.75 965.154 -846.863 1284.02 
12495302 41288 -21948.6 1646 376.85 -680.279 777.686 
10842.5 3
12500001 16123.2 -9979.56 1678.11 -55.253 -145.16 155.32 
12495604 40941.3 -21428.1 1612.78 619.967 -569.032 841.52 
12495302 41434.4 -22248.9 1679.56 289.989 -594.582 661.53 
10843 3
12500001 16167.9 -9805.5 1693.25 89.8446 350.212 361.553 
12495604 41160 -21624.2 1596.25 439.973 -394.646 591.034 
12495302 41228.6 -22366.2 1661.75 -414.124 -236.139 476.718 
10843.5 3
12500001 16253.2 -9737.62 1717.88 176.76 140.528 225.814 
12495604 41320.9 -21838.2 1660.75 333.075 -443.064 554.296 
12495302 40912.4 -22412.9 1656.5 -654.762 -96.5321 661.84 
10844 3
12500001 16274.3 -9704.67 1740.22 41.832 65.3935 77.6288 
12495604 41793 -22083.2 1622.89 936.756 -486.056 1055.35 
12495302 40652.7 -22245.2 1645.33 -515.294 332.644 613.336 
10844.5 3
12500001 16298.6 -9611.75 1725.25 48.1978 184.358 190.555 
12495604 42134 -22328.9 1659.5 676.587 -487.406 833.868 
12495302 40120.5 -21781.5 1662.12 -1055.89 920.084 1400.52 
10845 3
12500001 16316.1 -9603.25 1727.25 36.0082 17.4897 40.031 
12495604 42623 -22539.4 1564.75 1006.17 -433.128 1095.44 
12495302 39453 -21029 1753.88 -1373.46 1548.35 2069.73 
10845.5 3
12500001 16329.6 -9610.88 1723.38 27 -15.25 31.0091 
12495604 43152.6 -22855 1490.62 1059.25 -631.25 1233.08 
12495302 39028.2 -20673.6 1740.25 -849.5 710.75 1107.62 
10846 3
12500001 16259.7 -9924.67 1736.56 -134.277 -602.287 617.074 
12495604 43603 -23010 1544.33 864.443 -297.505 914.205 
12495302 38480.9 -20325.7 1747.78 -1050.6 667.866 1244.91 
10846.5 3
12500001 16313.4 -10010.2 1753 102.89 -163.953 193.563 
12495604 44112.6 -23228.6 1553.5 976.293 -418.822 1062.34 
12495302 37929.9 -20077.9 1740.75 -1055.58 474.697 1157.41 
10847 3
12500001 16337.9 -10075.1 1740.5 49.7967 -131.86 140.949 
12495604 44551.2 -23528.1 1563.62 891.514 -608.74 1079.52 
12495302 37291.4 -19876.9 1714.12 -1297.76 408.537 1360.55 
10847.5 3
12500001 16316.5 -10075.4 1752.75 -43.357 -0.507099 43.36 
12495604 44952.8 -23634.8 1562.5 814.402 -216.278 842.63 
12495302 36745.2 -19675.5 1704.5 -1107.76 408.469 1180.67 
10848 3
12500001 16311 -10126.5 1726.25 -11.6279 -108.087 108.71 
12495604 45459 -23668.9 1597.75 1070.3 -72.1459 1072.72 
12495302 36109.6 -19481.6 1702.25 -1343.82 409.884 1404.94 
10848.5 3
12500001 16303.7 -10109.6 1732.44 -14.5215 33.5534 36.5609 
12495604 45885.9 -23589.7 1611.44 845.325 156.848 859.753 
12495302 35513.1 -19241.6 1710.56 -1181.22 475.385 1273.29 
10849 3
12500001 16333.2 -10081.9 1727.88 56.7818 53.1297 77.7621 
12495604 46235.6 -23863.5 1594.38 671.279 -525.592 852.562 
12495302 35017.9 -18999.6 1702.25 -950.549 464.358 1057.91 
10849.5 3
12500001 16362.9 -10107.9 1715.12 61.8476 -54.2797 82.2886 
12495604 46500.4 -23849.5 1634.62 552.714 29.2276 553.486 
12495302 34595.5 -18827.2 1674.88 -881.785 359.864 952.39 
10850 3
12500001 16362.8 -10071.1 1731.62 -0.247525 72.7723 72.7727 
12495604 46895.6 -24076.4 1610 782.673 -449.257 902.446 
12495302 34158.9 -18657.5 1690.38 -864.604 336.139 927.647 
10850.5 3
12500001 16352 -10054 1726.89 -20.9552 33.3821 39.4142 
12495604 47234.7 -24367.9 1601 660.9 -568.253 871.608 
12495302 33720.6 -18602.7 1632.67 -854.424 106.888 861.084 
10851 2
12500001 16354.9 -9956.62 1758.38 5.79637 196.321 196.406 
12495302 33261.9 -18513.8 1602.5 -924.759 179.267 941.975 
10851.5 2
12500001 16343 -9922 1739.67 -23.9415 69.8085 73.7999 
12495302 32743.7 -18487.8 1580.89 -1044.77 52.3634 1046.09 
10852 2
12500001 16208 -9862.78 1729.44 -258.621 113.453 282.411 
12495302 32327 -18559.1 1570.22 -798.212 -136.654 809.825 
10852.5 2
12500001 16138 -9683.75 1717 -144.33 369.129 396.343 
12495302 31922.1 -18590.6 1490.12 -834.794 -64.9771 837.319 
10853 2
12500001 15930.7 -9542.67 1699.33 -428.375 291.494 518.145 
12495302 31371.9 -18615 1400 -1136.85 -50.3616 1137.97 
10853.5 2
12500001 15592.7 -9464.44 1680 -688.391 159.312 706.585 
12495302 31150.4 -18423.4 1377.89 -451.007 390.134 596.332 
10854 2
12500001 15321.8 -9344.33 1658.22 -537.478 238.316 587.943 
12495302 31002.6 -18174.3 1373.11 -293.43 494.268 574.806 
10854.5 2
12500001 14979.2 -9039.4 1624.8 -557.037 495.827 745.744 
12495302 30650.8 -17904.8 1421 -571.96 438.266 720.566 
10855 2
12500001 14803.5 -8848 1609 -427.494 465.693 632.156 
12495302 30386.1 -17772.4 1473.25 -643.978 322.202 720.085 
10855.5 2
12500001 14577 -8474.25 1584.75 -467.01 770.619 901.084 
12495302 30139.4 -17560.5 1513.12 -508.763 436.856 670.584 
10856 2
12500001 14245.8 -7890.44 1640.78 -645.657 1138.02 1308.42 
12495302 29847.6 -17321 1542.22 -568.849 466.862 735.9 
10856.5 2
12500001 13941.6 -7626.25 1611.75 -627.119 544.731 830.668 
12495302 29514.8 -17052.5 1590.88 -686.197 553.608 881.674 
10857 2
12500001 13796.7 -7431.11 1626.89 -300.743 404.852 504.333 
12495302 29234.3 -16745.6 1623.22 -581.777 636.814 862.553 
10857.5 2
12500001 13579.9 -7235 1636.44 -422.569 382.283 569.829 
12495302 28921.4 -16623.1 1644.78 -609.92 238.683 654.959 
10858 2
12500001 13299.2 -7031.44 1609.89 -552.493 400.7 682.502 
12495302 28724.7 -16521.4 1641.56 -387.358 200.131 436.003 
10858.5 2
12500001 13140.8 -6781.38 1641.5 -324.738 512.437 606.669 
12495302 28562.5 -16310.4 1645.62 -332.309 432.519 545.438 
10859 2
12500001 12881.2 -6587.89 1646.11 -516.988 385.43 644.851 
12495302 28316.2 -16143.3 1650.67 -490.593 332.752 592.795 
10859.5 2
12500001 12597 -6356.11 1616.44 -549.753 448.313 709.375 
12495302 28091.8 -16000.1 1648.78 -434.129 277.026 514.986 
10860 2
12500001 12354.9 -6151.38 1580.62 -494.133 417.829 647.107 
12495302 27724.4 -15917.6 1623.38 -749.802 168.339 768.466 
10860.5 2
12500001 11947.7 -5960.33 1545.11 -844.831 396.352 933.185 
12495302 27337.2 -15826.6 1603.56 -803.222 188.941 825.144 
10861 2
12500001 11534.9 -5684.22 1504.33 -801.51 536.138 964.294 
12495302 26888.7 -15596.2 1616.33 -870.982 447.249 979.102 
10861.5 2
12500001 11231.1 -5375 1562.33 -585.314 595.804 835.209 
12495302 26446 -15340 1625 -852.922 493.684 985.495 
10862 2
12500001 10886.9 -5113.75 1528.75 -688.472 522.5 864.292 
12495302 26194.8 -15021.6 1642.75 -502.5 636.75 811.145 
10862.5 2
12500001 10600.1 -4882.5 1531.5 -601.153 484.801 772.28 
12495302 26008.2 -14824 1655.88 -390.985 414.308 569.667 
10863 2
12500001 10267.3 -4529.78 1515.33 -651.256 690.259 948.995 
12495302 25882.1 -14706.3 1628.22 -246.847 230.267 337.575 
10863.5 2
12500001 10011 -4044.75 1527.62 -510.624 966.191 1092.82 
12495302 25782.1 -14464 1592.25 -199.176 482.736 522.211 
10864 2
12500001 9826 -3700.88 1547.5 -383.817 713.434 810.126 
12495302 25433.5 -14296.8 1572.25 -723.288 346.992 802.215 
10864.5 2
12500001 9635.89 -3268.11 1628.78 -364.897 830.641 907.256 
12495302 25081.8 -14100.1 1533 -675.091 377.426 773.432 
10865 2
12500001 9576.5 -2800.88 1610 -117.369 923.392 930.821 
12495302 24655.5 -13927.4 1536.88 -842.446 341.376 908.985 
10865.5 2
12500001 9489.12 -2388.62 1578.62 -180.155 850 868.882 
12495302 24082.6 -13703.9 1543.25 -1181.19 460.825 1267.9 
10866 2
12500001 9338.12 -1952.12 1585.88 -306.911 887.195 938.781 
12495302 23398.8 -13583.1 1528.38 -1389.99 245.427 1411.49 
10866.5 2
12500001 9080.89 -1555.11 1610.89 -498.52 769.407 916.793 
12495302 22630.9 -13513.7 1592.56 -1488.1 134.609 1494.18 
10867 2
12500001 8821.5 -1155.38 1595.38 -508.606 783.796 934.353 
12495302 22034.2 -13325.5 1622.88 -1169.88 368.954 1226.68 
10867.5 2
12500001 8714.38 -727.5 1581.5 -211.292 843.935 869.983 
12495302 21561.5 -13141.6 1661.88 -932.446 362.673 1000.49 
10868 2
12500001 8621.25 -426.75 1567.5 -186.998 603.916 632.204 
12495302 21141.4 -12798.5 1666.25 -843.624 689.006 1089.23 
10868.5 2
12500001 8399 -90.1429 1549.29 -462.058 699.807 838.587 
12495302 20738.6 -12456 1623.57 -837.429 712.058 1099.23 
10869 2
12500001 8130.67 418.111 1523.44 -536.667 1016.51 1149.48 
12495302 20242.8 -11990.2 1618 -991.587 931.556 1360.53 
10869.5 2
12500001 7887.12 794.5 1505.62 -461.253 712.858 849.07 
12495302 19713.9 -11636.1 1634.25 -1001.71 670.639 1205.48 
10870 2
12500001 7779.88 1131.25 1461.75 -220.679 692.901 727.194 
12495302 19273.2 -11243.6 1682.62 -906.636 807.613 1214.18 
10870.5 2
12500001 7731.5 1525.5 1409.12 -100.992 823.069 829.242 
12495302 18846.5 -10785.8 1668.12 -890.919 955.898 1306.7 
10871 2
12500001 7680 2049.44 1344.78 -101.378 1031.39 1036.36 
12495302 18446.1 -10303.4 1620.22 -788.167 949.42 1233.94 
10871.5 2
12500001 7547.38 2562.25 1310 -251.66 973.066 1005.08 
12495302 17717 -9825.38 1658.75 -1383.51 907.153 1654.4 
10872 2
12500001 7443.5 2979.25 1306.62 -205.287 824.111 849.294 
12495302 17188.8 -9429.88 1725.62 -1043.97 781.621 1304.15 
10872.5 2
12500001 7255.62 3443.75 1304.12 -383.418 947.959 1022.56 
12495302 16752.5 -9208.25 1752.25 -890.306 452.296 998.607 
10873 2
12500001 7068.12 3863.12 1306.38 -381.098 852.388 933.703 
12495302 16423.9 -9082.38 1752.25 -667.937 255.843 715.259 
10873.5 2
12500001 6958.12 4333.88 1304.5 -226.337 968.621 994.714 
12495302 15892.1 -8782.25 1760.75 -1094.14 617.541 1256.38 
10874 2
12500001 6924.38 4750.38 1302.88 -69.3018 855.236 858.039 
12495302 15399.9 -8281.25 1749.38 -1010.78 1028.75 1442.22 
10874.5 2
12500001 6860.5 5217.12 1302.38 -128.006 935.371 944.089 
12495302 14980.5 -7610.75 1696 -840.431 1343.69 1584.87 
10875 1
12495302 14559.2 -7037.25 1646.75 -851.01 1158.59 1437.55 
10875.5 1
12495302 14309.1 -6663 1622.62 -486.625 728.113 875.758 
10876 1
12495302 14057.5 -6358.38 1626.75 -512.475 620.418 804.704 
10876.5 1
12495302 13839.2 -6123.62 1648.25 -441.802 475.202 648.85 
10877 1
12495302 13607.2 -5893.62 1644 -468.687 464.646 659.973 
10877.5 1
12495302 13212.8 -5539.12 1681.25 -773.529 695.098 1039.96 
10878 1
12495302 12726.6 -5017.75 1646.62 -986.055 1057.56 1445.94 
10878.5 1
12495302 12359 -4329.5 1601.75 -730.865 1368.29 1551.25 
10879 1
12495302 12062.6 -3678 1618.25 -590.388 1297.81 1425.79 
10879.5 1
12495302 11810 -3121.62 1612.62 -500.248 1101.73 1209.98 
10880 1
12495302 11633.4 -2835.5 1607.75 -342.297 554.506 651.647 
10880.5 1
12495302 11328.1 -2689.12 1607.62 -615.423 295.111 682.522 
10881 1
12495302 10736.1 -2214.75 1652.88 -1158.51 928.327 1484.57 
10881.5 1
12495302 10218 -1720.71 1657.71 -1077.18 1027.1 1488.38 
10882 1
12495302 9804.62 -1292.62 1623.5 -872.099 903.142 1255.48 
10882.5 1
12495302 9273.5 -752 1618.25 -1029.31 1047.72 1468.74 
10883 1
12495302 8846.25 -52.125 1604.25 -828.004 1356.35 1589.11 
10883.5 1
12495302 8477.25 315.75 1587.88 -739.479 737.224 1044.19 
10884 1
12495302 8331.75 1012.25 1561.25 -298.156 1427.25 1458.06 
10884.5 1
12495302 8299.44 1601.11 1524.44 -62.4866 1139 1140.71 
10885 1
12495302 8175.62 2481.38 1495.38 -240.894 1712.58 1729.43 
10885.5 1
12495302 8167.38 3023.5 1492.62 -16.8712 1108.64 1108.77 
10886 1
12495302 8185 3305.25 1493 36.0429 576.176 577.302 
10886.5 1
12495302 8350.25 3993 1493.88 333.165 1386.59 1426.06 
