# Supplementary material for: Intrinsic group behaviour II: On the dependence of triad spatial dynamics on social and personal features; and on the effect of social interaction on small group dynamics
Source: PLoS One. 2019 Dec 3;14(12):e0225704. doi: 10.1371/journal.pone.0225704 (PMC6890182; doi:10.1371/journal.pone.0225704)
Supplement: S4 Data Set — (ZIP) [file pone.0225704.s004.zip › set_3_nint/group_traj_triad_noint/traj_3_0505_19.dat]

3 12492801 12482100 12495201 0 0 1 0 1 1 0 56.6667 50 70 1623.38 1646.09 1585.57 
10701.5 1
12482100 8619.71 -281.714 1117.43 0 0 0 
10702 1
12482100 9233 -791.625 1090.38 1283.02 -1066.76 1668.57 
10702.5 1
12482100 9382.88 -1610.12 1020 302.778 -1653.54 1681.03 
10703 1
12482100 9528 -2040.88 1002.12 298.611 -886.317 935.268 
10703.5 1
12482100 9903.88 -2393.75 1013.62 771.817 -724.589 1058.65 
10704 1
12482100 10290.9 -2507.62 1016.38 754.386 -221.979 786.367 
10704.5 1
12482100 10865.6 -2791.88 1080.88 1151.8 -569.639 1284.97 
10705 1
12482100 11346.5 -3302.75 1074.62 946.604 -1005.66 1381.09 
10705.5 1
12482100 11719.9 -3713.25 1035.12 749.749 -824.297 1114.27 
10706 1
12482100 12088.2 -4235.5 982.375 756.417 -1072.38 1312.31 
10706.5 1
12482100 12489.8 -4944.5 956.375 819.388 -1446.94 1662.84 
10707 1
12482100 13147.6 -6073.75 1020.38 1307.9 -2245.03 2598.22 
10707.5 1
12482100 13674.4 -6916.88 1135.12 1045.14 -1672.87 1972.51 
10708 1
12482100 14200.2 -7568.38 1198.12 1041.34 -1290.1 1657.93 
10708.5 1
12482100 14765.6 -8529.67 1203.89 1080.89 -1838.03 2132.3 
10709 1
12482100 15240 -9226.14 1172.29 956.541 -1404.19 1699.03 
10709.5 1
12482100 15611.6 -9775.22 1145.11 744.6 -1100.36 1328.62 
10710 1
12482100 15936.3 -10211.3 1144.14 635.48 -853.353 1063.98 
10710.5 1
12482100 16273.2 -10528.6 1153.38 707.908 -666.679 972.417 
10711 1
12482100 16737.4 -10837.6 1135.56 901.348 -599.865 1082.71 
10711.5 1
12482100 17319.5 -11032.6 1139.75 1119.34 -375.134 1180.53 
10712 1
12482100 17718.9 -11444.6 1138.38 790.842 -815.842 1136.23 
10712.5 1
12482100 18723.1 -12062.2 1223.75 2109.77 -1297.53 2476.84 
10713 1
12482100 19680.3 -12452.7 1293 1922.11 -783.969 2075.84 
10713.5 1
12482100 19919.8 -12670 1255.5 473.155 -429.513 639.028 
10714 1
12482100 20019 -12670.8 1239.38 197.316 -1.49105 197.322 
10714.5 1
12482100 20104.5 -12594.8 1232.88 174.49 155.102 233.459 
10715 1
12482100 20091 -12423.9 1223.88 -27.7778 351.595 352.69 
10715.5 1
12482100 20130.1 -12283.9 1213 77.4477 277.2 287.816 
10716 1
12482100 20158.9 -12231.1 1231.75 55.3152 101.469 115.567 
10716.5 1
12482100 20179.5 -12271.6 1245.38 41.4157 -81.3253 91.2637 
10717 1
12482100 19969.5 -12270.5 1232.12 -425.101 2.27733 425.107 
10717.5 1
12482100 19866.9 -12237.9 1211 -208.587 66.311 218.874 
10718 1
12482100 19811.6 -12252.6 1215.62 -113.217 -30.2254 117.182 
10718.5 1
12482100 19781.1 -12340.9 1202.56 -59.7141 -172.728 182.758 
10719 1
12482100 19780.1 -12402.6 1187.33 -1.92678 -118.818 118.834 
10719.5 1
12482100 19790 -12399.9 1190.44 20.3475 5.48697 21.0743 
10720 1
12482100 19912 -12302.1 1247.7 246.465 197.553 315.867 
10720.5 1
12482100 20144.9 -12240.2 1251 470.455 124.949 486.765 
10721 1
12482100 20207.4 -12289.9 1248.88 126.518 -100.455 161.549 
10721.5 1
12482100 20659.4 -12413.8 1271.25 909.457 -249.245 942.993 
10722 1
12482100 20901.6 -12472 1259.56 463.947 -111.59 477.179 
10722.5 1
12482100 21070 -12607.2 1255.88 323.31 -259.597 414.632 
10723 1
12482100 21222.4 -12864.8 1265.75 306.59 -518.109 602.025 
10723.5 1
12482100 21395.1 -13127.6 1316.75 365.996 -556.939 666.433 
10724 1
12482100 21386.2 -13290.8 1396 -18.3368 -337.035 337.534 
10724.5 1
12482100 21480.9 -13327.8 1418.67 184.481 -72.1789 198.099 
10725 1
12482100 21644.3 -13329.6 1390.71 319.134 -3.50322 319.154 
10725.5 1
12482100 21709.2 -13390.9 1384.22 133.89 -126.428 184.148 
10726 1
12482100 21697.4 -13644.1 1370.38 -23.1391 -494.602 495.143 
10726.5 1
12482100 21680.1 -13878.2 1319.12 -33.89 -459.971 461.217 
10727 1
12482100 21710.4 -14021.4 1297.29 60.7286 -286.931 293.287 
10727.5 1
12482100 22235.5 -14179.1 1261.25 1052.25 -316.025 1098.68 
10728 1
12482100 22416.6 -14437.9 1228.29 368.781 -526.949 643.176 
10728.5 1
12482100 22703.5 -14598.6 1208.75 571.571 -320.255 655.177 
10729 1
12482100 23061.4 -14780.1 1196 715.857 -363.036 802.65 
10729.5 1
12482100 23228.6 -14904.6 1385.5 338.454 -251.988 421.959 
10730 1
12482100 23726 -14926.9 1573.14 1000.75 -44.7327 1001.75 
10730.5 1
12482100 24087.4 -14902.1 1500 721.307 49.3656 722.995 
10731 1
12482100 24386.5 -14981.4 1390.12 570.849 -151.24 590.544 
10731.5 1
12482100 24585 -15008 1316.71 401.01 -53.7879 404.601 
10732 1
12482100 24733.8 -15006.5 1287.88 300.505 3.0303 300.52 
10732.5 1
12482100 24866.2 -15030.4 1306.88 256.783 -46.2694 260.918 
10733 1
12482100 25147.8 -15028.5 1293.88 559.642 3.72763 559.655 
10733.5 1
12482100 25363.6 -15135.6 1296 448.693 -222.602 500.876 
10734 1
12482100 25418.6 -15393.1 1258.78 109.749 -514.051 525.636 
10734.5 1
12482100 25368 -15748 1287.57 -100.909 -708.361 715.512 
10735 1
12482100 25462.8 -15941.9 1286.62 200.317 -409.884 456.214 
10735.5 1
12482100 25841.1 -16109.8 1255.88 769.055 -341.209 841.35 
10736 1
12482100 26362.4 -16235.8 1234 983.622 -237.788 1011.96 
10736.5 1
12482100 26905.2 -16204.8 1203.25 1033.92 59.1005 1035.6 
10737 1
12482100 27183 -16280.2 1184.88 559.98 -152.218 580.3 
10737.5 1
12482100 27471.2 -16476.8 1213 585.874 -399.39 709.056 
10738 1
12482100 27847.2 -16587 1195 725.869 -212.838 756.429 
10738.5 1
12482100 28211.8 -16635.2 1301.62 736.364 -97.4747 742.787 
10739 1
12482100 28583.4 -16689.4 1343.14 769.521 -112.171 777.653 
10739.5 1
12482100 28862.1 -16743.9 1371.38 579.41 -113.194 590.364 
10740 1
12482100 29095.2 -16750.4 1312.5 467.184 -13.0261 467.366 
10740.5 1
12482100 29288.1 -16788.1 1315.25 375.243 -73.4436 382.363 
10741 1
12482100 29573.9 -16856.8 1304.5 557.018 -133.772 572.856 
10741.5 1
12482100 29822.8 -16959.2 1291.62 503.796 -207.49 544.85 
10742 1
12482100 30016.4 -16980 1267.62 383.416 -41.0891 385.611 
10742.5 1
12482100 30263.1 -17041.6 1239 505.635 -126.281 521.166 
10743 1
12482100 30561.5 -17188.2 1198.75 615.206 -302.32 685.475 
10743.5 1
12482100 30782.8 -17299.9 1162.5 437.253 -220.603 489.751 
10744 1
12482100 31053.6 -17560.4 1144 533.219 -512.795 739.784 
10744.5 1
12482100 31601.6 -17933.2 1153 1116.09 -759.42 1349.95 
10745 1
12482100 32056.6 -18101.1 1210.38 913.655 -337.098 973.858 
10745.5 1
12482100 32722.4 -18068.8 1270.25 1339.54 65.1408 1341.12 
10746 1
12482100 33017.4 -18062.9 1362.75 573.93 11.43 574.044 
10746.5 1
12482100 33190.8 -17992.9 1441.5 348.843 140.845 376.203 
10747 1
12482100 33527.8 -18016 1448.38 687.755 -47.1939 689.372 
10747.5 1
12482100 33834.4 -18055.9 1462.12 623.222 -81.0467 628.469 
10748 1
12482100 34108.1 -18140.1 1479.75 550.805 -169.517 576.3 
10748.5 1
12482100 34392.4 -18176.5 1500.88 569.639 -72.8958 574.285 
10749 1
12482100 34694.6 -18253.2 1526.67 580.001 -147.26 598.403 
10749.5 1
12482100 35005.6 -18254.9 1546 604.018 -3.20928 604.027 
10750 1
12482100 35251.6 -18267.5 1537.88 504.098 -25.8709 504.762 
10750.5 1
12482100 35572.4 -18313.1 1528.75 650.609 -92.5456 657.158 
10751 1
12482100 35850 -18328.5 1532.75 560.859 -31.0606 561.718 
10751.5 1
12482100 36139.1 -18330.4 1511.38 591.258 -3.83436 591.27 
10752 1
12482100 36595.4 -18386.3 1465.44 872.504 -106.995 879.04 
10752.5 1
12482100 37034.4 -18600.8 1461.62 855.615 -417.966 952.246 
10753 1
12482100 37385.5 -18771.1 1461.38 718.047 -348.415 798.113 
10753.5 1
12482100 37617 -18918.6 1471.14 476.337 -303.388 564.749 
10754 1
12482100 37884.5 -19083.5 1466.5 548.156 -337.968 643.97 
10754.5 1
12482100 38138.1 -19204.4 1464.12 494.396 -235.624 547.673 
10755 1
12482100 38317.9 -19409.5 1484.75 357.356 -407.803 542.224 
10755.5 1
12482100 38477.1 -19476.1 1478.62 303.912 -127.147 329.437 
10756 1
12482100 38760.7 -19592.3 1469.14 576.401 -236.099 622.881 
10756.5 1
12482100 39177.4 -19624.5 1488.25 848.596 -65.6095 851.129 
10757 1
12482100 39513 -19661.1 1467.75 665.923 -72.6687 669.876 
10757.5 1
12482100 39795.8 -19705.8 1445.88 577.041 -91.0714 584.183 
10758 1
12482100 39989.5 -19829.1 1445 385.189 -245.278 456.653 
10758.5 1
12482100 40217.6 -20053.5 1439.38 463.669 -456.047 650.359 
10759 1
12482100 40630 -20515.8 1440.38 834.767 -935.729 1253.96 
10759.5 1
12482100 40719.4 -20891.5 1508.62 177.684 -747.018 767.859 
10760 1
12482100 40794.9 -21130.5 1522.62 151 -478 501.283 
10760.5 1
12482100 40837.4 -21383.1 1506.25 86.7347 -515.561 522.806 
10761 1
12482100 40770.1 -21958.2 1509.44 -132.409 -1132.08 1139.8 
10761.5 1
12482100 40750.4 -22399.4 1450.38 -38.3971 -858.274 859.132 
10762 1
12482100 40857.4 -22637.1 1432.12 215.292 -478.37 524.584 
10762.5 1
12482100 40942.8 -22890.1 1432.75 174.235 -516.327 544.932 
10763 1
12482100 41077.5 -23244.9 1430.88 271.673 -715.222 765.081 
10763.5 1
12482100 40876 -23689.6 1432.88 -411.224 -907.653 996.464 
10764 1
12482100 40516.8 -23444.1 1535.44 -680.345 464.988 824.065 
10764.5 1
12482100 40733.8 -23783.4 1646.38 422.125 -660.046 783.486 
10765 1
12482100 41201.6 -23776.9 1754.5 960.729 13.347 960.822 
10765.5 1
12482100 41733 -24062 1756.75 1091.12 -585.472 1238.27 
10766 1
12482100 42478.2 -24155.4 1794.62 1508.6 -189.018 1520.4 
10766.5 1
12482100 43469.2 -24669 1826 1902.06 -985.845 2142.36 
10767 1
12482100 44495.9 -25094.1 1804.88 1951.81 -808.222 2112.53 
10767.5 1
12482100 45340 -25260 1765.75 1708.76 -335.779 1741.43 
10768 2
12492801 46304.3 -22016.3 1826.33 0 0 0 
12482100 46019 -25067.6 1789.29 1394.25 395.131 1449.16 
10768.5 2
12492801 46238.4 -22273.1 1814.25 -195.143 -759.739 784.4 
12482100 46391 -24837.5 1818.12 801.724 495.844 942.668 
10769 2
12492801 46124.8 -22595.8 1798.75 -228.163 -647.841 686.845 
12482100 46776.4 -24503.6 1818.12 773.845 670.432 1023.87 
10769.5 2
12492801 45902.8 -22857 1773 -431.853 -508.268 666.958 
12482100 47004.7 -24367.9 1862.22 444.147 264.078 516.724 
10770 2
12492801 45689.1 -23035.9 1801.38 -410.082 -343.33 534.83 
12482100 46860.2 -24198.9 1855.62 -277.191 324.403 426.699 
10770.5 2
12492801 45498 -23133.6 1778 -381.487 -195.11 428.486 
12482100 46579.2 -23845.1 1841.12 -560.878 706.088 901.745 
10771 2
12492801 45384.8 -23120 1760.88 -221.624 26.6634 223.222 
12482100 46293.5 -23490.9 1832.12 -559.198 693.249 890.671 
10771.5 2
12492801 45234.8 -23141.4 1761.88 -300 -42.75 303.031 
12482100 46176.9 -23292.2 1813.88 -233.25 397.25 460.666 
10772 2
12492801 45054.3 -22935 1742.86 -376.752 430.846 572.337 
12482100 46078.3 -23180.7 1785.29 -205.823 232.851 310.778 
10772.5 2
12492801 45232.8 -22861.9 1739.62 349.93 143.382 378.166 
12482100 45948.6 -22995 1726 -254.237 364.146 444.115 
10773 2
12492801 44536.7 -22457 1663.86 -1394.86 811.373 1613.68 
12482100 45762.7 -22822.1 1697.57 -372.567 346.407 508.728 
10773.5 2
12492801 43955 -21739.2 1618.38 -1170.45 1444.16 1858.92 
12482100 45427.8 -22631.8 1702.88 -673.972 383.084 775.237 
10774 2
12492801 43344.5 -21463.1 1603 -1165.08 526.956 1278.7 
12482100 45107.6 -22355.1 1671.38 -610.926 527.91 807.415 
10774.5 2
12492801 42822.4 -21771.3 1601.14 -1103.75 -651.503 1281.68 
12482100 44654.6 -22214.1 1627.29 -957.83 298.059 1003.13 
10775 2
12492801 42341 -21992.2 1598.12 -1028.69 -472.146 1131.87 
12482100 44294.8 -22168.5 1633 -768.849 97.5275 775.01 
10775.5 2
12492801 41773.9 -22061.8 1603.88 -1092.73 -133.911 1100.9 
12482100 43782.9 -22388.2 1626.62 -986.272 -423.41 1073.32 
10776 2
12492801 41232 -22051.1 1595.5 -1056.29 20.7115 1056.49 
12482100 43114.5 -22480 1635.25 -1302.88 -178.85 1315.09 
10776.5 2
12492801 40728 -22132.2 1614.62 -1020.24 -164.221 1033.38 
12482100 42532.8 -22542.8 1661 -1177.63 -127.024 1184.46 
10777 2
12492801 40268.4 -22143.1 1607.12 -899.462 -21.2818 899.714 
12482100 41843.6 -22662 1667.62 -1348.58 -233.366 1368.62 
10777.5 2
12492801 39567.5 -21702.4 1723.88 -1393.39 876.243 1646.01 
12482100 41218.2 -22830 1709.38 -1243.29 -333.996 1287.37 
10778 2
12492801 39003.6 -21437.5 1769 -1130.01 530.812 1248.47 
12482100 40582.4 -22613.4 1686.5 -1274.3 434.118 1346.22 
10778.5 2
12492801 38597.8 -21473.9 1755.38 -810.13 -72.6048 813.377 
12482100 39992.5 -22318.6 1729.62 -1177.4 588.323 1316.2 
10779 2
12492801 38124.7 -21361.4 1758.67 -946.167 224.861 972.519 
12482100 39493.7 -22024.1 1764 -997.667 589.028 1158.57 
10779.5 2
12492801 37602.9 -21271.2 1735.78 -1062.68 183.752 1078.45 
12482100 39033.1 -21795.8 1762.22 -937.995 465.037 1046.95 
10780 2
12492801 37176.3 -21072.1 1699.1 -860.058 401.456 949.14 
12482100 38604.7 -21548 1760.8 -863.732 499.552 997.79 
10780.5 2
12492801 36652.1 -20848.3 1683.78 -1058.97 452.054 1151.42 
12482100 38172.1 -21338.1 1763.22 -873.917 424.018 971.351 
10781 2
12492801 36338.6 -20618.8 1661.44 -625.859 458.195 775.656 
12482100 37656.4 -21051.7 1741.33 -1029.27 571.745 1177.41 
10781.5 2
12492801 36008.2 -20580.9 1632.38 -643.87 73.8846 648.096 
12482100 37199.9 -20834.4 1734.38 -889.999 423.57 985.652 
10782 2
12492801 35232.9 -20678 1565.38 -1566.41 -196.212 1578.66 
12482100 36820.5 -20632.4 1723.12 -766.414 408.081 868.286 
10782.5 2
12492801 34583.7 -20542.2 1678 -1311.53 274.299 1339.91 
12482100 36343.4 -20646.1 1725.11 -963.749 -27.7497 964.148 
10783 2
12492801 34133.1 -20465.1 1672.5 -908.35 155.438 921.554 
12482100 35743.1 -20854.2 1680.62 -1210.32 -419.635 1281 
10783.5 2
12492801 33770.4 -20388.6 1657.12 -755.729 159.375 772.352 
12482100 35109.4 -20847.2 1684.88 -1320.31 14.5833 1320.39 
10784 2
12492801 33306.2 -20370.4 1643.38 -919.059 36.1386 919.77 
12482100 34524.8 -20695.2 1690.25 -1157.67 300.99 1196.16 
10784.5 2
12492801 32903.4 -20282 1640 -785.331 172.271 804.004 
12482100 34064.2 -20526.8 1697.25 -897.661 328.46 955.867 
10785 2
12492801 32398.9 -20053.2 1607.12 -1002.98 454.771 1101.27 
12482100 33570 -20381.6 1701.62 -982.604 288.519 1024.09 
10785.5 2
12492801 31729 -19784 1539 -1303.26 523.833 1404.59 
12482100 33032.8 -20177.9 1644.5 -1045.23 396.401 1117.88 
10786 2
12492801 30939.1 -19624.1 1452.86 -1579.71 319.714 1611.74 
12482100 32682.9 -20060.6 1604.43 -699.786 234.607 738.065 
10786.5 2
12492801 30478.4 -19404 1365.5 -927.098 442.943 1027.48 
12482100 32186 -19908.5 1554.88 -999.713 305.979 1045.49 
10787 2
12492801 29972.5 -19160 1290.88 -995.817 480.315 1105.6 
12482100 31367.4 -19645.6 1478.38 -1611.47 517.47 1692.51 
10787.5 2
12492801 29551.2 -18898.4 1247.62 -854.462 530.68 1005.85 
12482100 30741.5 -19430.4 1397 -1269.52 436.613 1342.51 
10788 2
12492801 29104.6 -18598.4 1238 -932.411 626.305 1123.23 
12482100 30215.2 -19253.6 1318.75 -1098.64 368.998 1158.95 
10788.5 2
12492801 28396.4 -18509.6 1470.67 -1396.81 175.186 1407.75 
12482100 29728.6 -18950.2 1300.67 -959.95 598.428 1131.2 
10789 2
12492801 27759.4 -18323.1 1580 -1227.49 359.211 1278.97 
12482100 29253.4 -18623.6 1337.5 -915.569 629.282 1110.97 
10789.5 2
12492801 27380 -18150.6 1576.5 -803.761 365.466 882.948 
12482100 28615 -18348.2 1434.88 -1352.49 583.422 1472.96 
10790 2
12492801 27032.2 -17976.3 1631.22 -685.952 343.771 767.274 
12482100 28035 -18199.4 1560.33 -1143.98 293.502 1181.03 
10790.5 2
12492801 26579.2 -17763 1623.38 -886.443 417.482 979.833 
12482100 27554.5 -17932.4 1576.88 -940.313 522.641 1075.8 
10791 2
12492801 26109.1 -17538.5 1626.12 -938.373 448.104 1039.88 
12482100 26846.2 -17745.5 1599 -1413.67 373.004 1462.05 
10791.5 2
12492801 25649.4 -17243.6 1571 -928.788 595.707 1103.41 
12482100 26444 -17606.5 1586.12 -812.626 280.808 859.776 
10792 3
12495201 24727.3 -14212.4 1146.14 0 0 0 
12492801 25124.6 -16982.6 1556.88 -1035.01 514.793 1155.97 
12482100 26077.5 -17465.9 1558 -722.88 277.367 774.266 
10792.5 3
12495201 24224.1 -14159.6 1119.5 -1091.45 114.541 1097.45 
12492801 24647.9 -16730.4 1604.62 -967.039 511.663 1094.06 
12482100 25614.5 -17298.2 1564.12 -939.148 340.01 998.802 
10793 3
12495201 23787.8 -14558 1115.12 -886.941 -809.705 1200.95 
12492801 24193.4 -16561.1 1611.25 -923.78 344.004 985.753 
12482100 25023 -17127.4 1632 -1202.24 347.307 1251.4 
10793.5 3
12495201 23998.1 -15716.6 1287.12 438.281 -2413.8 2453.27 
12492801 23690.1 -16390.4 1594.62 -1048.44 355.729 1107.14 
12482100 24651.2 -17000.1 1618.88 -774.479 265.104 818.595 
10794 3
12495201 24738 -16437.7 1511.44 1411.98 -1376.03 1971.58 
12492801 23247.8 -16246.3 1599 -844.174 274.889 887.803 
12482100 24202 -16752.3 1604.11 -857.347 472.885 979.114 
10794.5 3
12495201 24816.1 -16890.5 1523.88 147.684 -856.018 868.664 
12492801 22757.2 -16105.6 1535.38 -927.274 265.989 964.669 
12482100 23747.6 -16535.1 1584.38 -858.932 410.602 952.028 
10795 3
12495201 24222.4 -17038.4 1531 -1199.49 -298.737 1236.14 
12492801 22223.4 -15921.4 1508.75 -1078.54 372.222 1140.96 
12482100 23297.5 -16358.5 1577.62 -909.343 356.818 976.844 
10795.5 3
12495201 23768 -16424.2 1572.75 -946.615 1279.43 1591.54 
12492801 21750.6 -15870.5 1442.25 -984.896 105.99 990.582 
12482100 22886.6 -16198.4 1579 -855.99 333.594 918.696 
10796 3
12495201 23465.7 -16121.3 1551.44 -590.495 591.634 835.892 
12492801 21214 -15673 1414.33 -1048.1 385.742 1116.83 
12482100 22437 -15976.4 1518.78 -878.174 433.458 979.324 
10796.5 3
12495201 22968.8 -15990.6 1551.25 -978.182 257.3 1011.46 
12492801 20685.4 -15459.2 1426 -1040.6 420.768 1122.45 
12482100 21921 -15779.5 1470.5 -1015.75 387.686 1087.22 
10797 3
12495201 22571.5 -15835.8 1517.5 -831.067 324.006 891.993 
12492801 20142.2 -15334.2 1473.5 -1136.24 261.506 1165.95 
12482100 21436.1 -15635.5 1428.38 -1014.38 301.255 1058.17 
10797.5 3
12495201 22205.9 -15690.9 1516.5 -755.424 299.329 812.565 
12492801 19879.1 -14896.2 1540.5 -543.647 904.959 1055.7 
12482100 20934.6 -15377.2 1458.38 -1036.16 533.574 1165.47 
10798 3
12495201 21808.2 -15643.2 1439.5 -795.25 95.25 800.934 
12492801 19474.6 -14517.8 1545.5 -809 757 1107.94 
12482100 20483 -15108.2 1544.88 -903.25 538 1051.33 
10798.5 3
12495201 21278.1 -15406.9 1411.75 -1043.55 465.305 1142.59 
12492801 19072.4 -14077.4 1577.5 -791.831 866.88 1174.09 
12482100 19964.5 -14656.4 1592.38 -1020.67 889.518 1353.89 
10799 3
12495201 20808.9 -15200.4 1443.56 -912.911 401.616 997.347 
12492801 18761.3 -13635 1583.56 -605.139 860.652 1052.1 
12482100 19572.2 -14342.8 1611.33 -763.186 610.111 977.082 
10799.5 3
12495201 20369.1 -14939 1515.88 -858.914 510.634 999.24 
12492801 18321.1 -13151.4 1548.75 -859.782 944.58 1277.28 
12482100 19289.6 -13821.2 1612.38 -551.948 1018.61 1158.54 
10800 3
12495201 19953.5 -14643.1 1559.5 -876.846 624.209 1076.33 
12492801 17965.2 -12851.9 1517.75 -750.791 631.857 981.29 
12482100 18919.1 -13339.9 1613.88 -781.646 1015.56 1281.53 
10800.5 3
12495201 19518.6 -14351.4 1526.33 -875.14 586.882 1053.71 
12492801 17431.2 -12470 1471.89 -1074.5 768.36 1320.96 
12482100 18553.4 -12924.6 1651 -735.776 835.653 1113.41 
10801 3
12495201 19137 -13978 1514.38 -761.588 745.398 1065.66 
12492801 16918.8 -12230.8 1466 -1022.9 477.545 1128.88 
12482100 18016.6 -12667.9 1611.62 -1071.5 512.336 1187.68 
10801.5 3
12495201 18804.1 -13603.2 1501.78 -663.125 746.569 998.549 
12492801 16133.2 -11890.8 1589.56 -1564.8 677.236 1705.06 
12482100 17531 -12430.3 1579.33 -967.38 473.191 1076.91 
10802 3
12495201 18387 -13309.9 1527.38 -839.258 590.236 1026.03 
12492801 15697.6 -11621 1611 -876.453 542.812 1030.93 
12482100 16892.4 -12076.6 1566.38 -1284.96 711.687 1468.88 
10802.5 3
12495201 18035.7 -12865.4 1535.44 -706.908 894.226 1139.89 
12492801 15341.3 -11263.9 1617.56 -716.885 718.533 1014.99 
12482100 16209.2 -11733.9 1612.33 -1374.55 689.61 1537.84 
10803 3
12495201 17388.2 -12513.6 1485.89 -1233.23 670.265 1403.6 
12492801 14993.1 -11014.1 1639.44 -663.28 475.767 816.269 
12482100 15797.9 -11370 1611.33 -783.492 693.122 1046.08 
10803.5 3
12495201 16877.9 -12199.2 1456.38 -1041.52 641.44 1223.2 
12492801 14700.8 -10606.8 1677.62 -596.655 831.349 1023.3 
12482100 15458.6 -11016.5 1638.38 -692.375 721.429 999.921 
10804 3
12495201 16231.8 -11739.6 1543.56 -1302.62 926.803 1598.68 
12492801 14390.4 -10231.6 1734 -625.616 756.44 981.63 
12482100 15165.7 -10729.8 1654.11 -590.642 578.069 826.451 
10804.5 3
12495201 15821.7 -11328.4 1581.56 -791.72 793.651 1121.03 
12492801 14039.9 -9623.11 1768.56 -676.748 1174.6 1355.61 
12482100 14666.4 -10356.4 1653.56 -963.749 720.721 1203.43 
10805 3
12495201 15450.4 -10981.9 1627.12 -736.69 687.638 1007.75 
12492801 13582.2 -8994.12 1684.75 -908.014 1247.99 1543.36 
12482100 14258.4 -9895 1653 -809.662 915.564 1222.22 
10805.5 3
12495201 15200.9 -10569.3 1664.33 -511.242 845.372 987.939 
12492801 13298.1 -8632.44 1620.78 -582.252 741.149 942.507 
12482100 13907.1 -9241.67 1653.78 -719.803 1338.8 1520.03 
10806 3
12495201 14939.5 -10141.6 1665.88 -526.994 862.315 1010.6 
12492801 12968.8 -8358.38 1621 -664.034 552.559 863.866 
12482100 13600.6 -8818.12 1612.25 -617.916 853.915 1054.04 
10806.5 3
12495201 14519.3 -9672.67 1649.67 -859.237 959.015 1287.63 
12492801 12606.6 -8071.11 1653.33 -740.684 587.452 945.364 
12482100 13247.9 -8537.56 1604.44 -721.342 573.762 921.703 
10807 3
12495201 13896.1 -8982.78 1608.22 -1173.68 1299.23 1750.86 
12492801 12192.4 -7772.78 1651.33 -779.87 561.833 961.173 
12482100 12874.6 -8271.22 1648.89 -703.076 501.569 863.648 
10807.5 3
12495201 13464.1 -8458.62 1564.5 -883.407 1071.89 1389.01 
12492801 11796.9 -7372.62 1608.25 -808.935 818.308 1150.65 
12482100 12534.1 -7850 1682.25 -696.177 861.395 1107.55 
10808 3
12495201 13136.7 -8194.89 1566.89 -660.198 531.726 847.699 
12492801 11274.7 -7010 1590 -1052.84 731.099 1281.79 
12482100 12201.2 -7465.11 1656.78 -671.175 775.986 1025.98 
10808.5 3
12495201 12837.4 -7883.25 1637.62 -602.197 627.04 869.379 
12492801 10801.1 -6631.5 1602.62 -952.8 761.569 1219.76 
12482100 11846.8 -7050.12 1633.62 -713.224 834.982 1098.13 
10809 3
12495201 12479.4 -7456.44 1658.56 -721.634 860.495 1123.04 
12492801 10340.7 -6169.56 1558.22 -928.343 931.34 1315 
12482100 11396.4 -6571.67 1607.67 -907.874 964.634 1324.67 
10809.5 3
12495201 12210.9 -7160.75 1653.12 -549.222 604.692 816.883 
12492801 10079.5 -5918.25 1554.12 -534.083 513.917 741.185 
12482100 10880.1 -6056.12 1561.88 -1055.87 1054.28 1492.1 
10810 3
12495201 11855.3 -6714.11 1622.89 -690.372 867.26 1108.49 
12492801 9692.22 -5611.89 1512.67 -751.996 594.876 958.84 
12482100 10493 -5652 1533.22 -751.699 784.709 1086.66 
10810.5 3
12495201 11304.1 -6192.88 1580.38 -1072.39 1014.08 1475.93 
12492801 9390.38 -5165.88 1516.62 -587.251 867.731 1047.77 
12482100 10170.6 -5337.38 1561.12 -627.189 612.111 876.382 
10811 3
12495201 10760.9 -5678.75 1521.88 -1101.93 1042.85 1517.16 
12492801 9013.5 -4793 1567.25 -764.452 756.339 1075.38 
12482100 9730.75 -5049.62 1560.75 -892.241 583.671 1066.19 
10811.5 3
12495201 10427 -5433.71 1501.71 -694.127 509.43 861.006 
12492801 8710.86 -4349.14 1573.57 -629.195 922.78 1116.87 
12482100 9311.57 -4693 1576.14 -871.473 741.424 1144.19 
10812 3
12495201 10148.4 -5153 1515.44 -548.338 552.587 778.477 
12492801 8329.44 -4037.33 1562.44 -750.812 613.798 969.777 
12482100 9008.33 -4394.33 1613.44 -596.925 587.927 837.841 
10812.5 3
12495201 9728.12 -4805.12 1534.25 -835.625 691.6 1084.7 
12492801 7873.38 -3571.88 1535.38 -906.699 925.364 1295.53 
12482100 8612.62 -4127.88 1610.62 -786.696 529.738 948.427 
10813 3
12495201 9359.12 -4542.75 1535.62 -754.601 536.554 925.912 
12492801 7506.25 -3147.5 1545.38 -750.767 867.843 1147.52 
12482100 8173.62 -3896.75 1586 -897.751 472.648 1014.57 
10813.5 3
12495201 9025.78 -4160.89 1567.67 -643.527 737.184 978.554 
12492801 7074.78 -2797.56 1537.78 -832.958 675.568 1072.48 
12482100 7767 -3551.44 1600.22 -784.99 666.613 1029.85 
10814 3
12495201 8625.38 -3784 1566.12 -772.978 727.585 1061.54 
12492801 6745.62 -2408.5 1524.75 -635.43 751.073 983.81 
12482100 7412.75 -3271.38 1620.88 -683.88 540.675 871.792 
10814.5 3
12495201 8306.75 -3470.38 1545.75 -662.422 652.027 929.485 
12492801 6387.75 -2014.75 1533.5 -744.023 818.607 1106.2 
12482100 7083.5 -2918.5 1629.88 -684.511 733.628 1003.38 
10815 3
12495201 7858.88 -3158.88 1528.12 -921.553 640.947 1122.53 
12492801 5968.75 -1667 1629 -862.14 715.535 1120.39 
12482100 6708.62 -2555.12 1622 -771.348 747.685 1074.25 
10815.5 3
12495201 7482 -2801 1537 -728.965 692.215 1005.26 
12492801 5574.44 -1355.78 1647.89 -762.68 601.977 971.626 
12482100 6340.11 -2068.78 1613.11 -712.793 940.71 1180.26 
10816 3
12495201 7234.62 -2321.88 1545.12 -474.808 919.626 1034.97 
12492801 5316.62 -987.875 1629.88 -494.855 706.147 862.279 
12482100 6008.5 -1515.62 1638.12 -636.49 1061.71 1237.88 
10816.5 3
12495201 6870.25 -1839.75 1558.62 -742.108 981.925 1230.81 
12492801 5065.38 -480.625 1629.62 -511.711 1033.1 1152.88 
12482100 5765.5 -1034.5 1624.38 -494.908 979.888 1097.78 
10817 3
12495201 6571 -1429.57 1547.29 -624.739 856.323 1059.99 
12492801 4729.43 -67.1429 1639 -701.35 863.22 1112.22 
12482100 5559.43 -513.429 1618.86 -430.212 1087.83 1169.81 
10817.5 3
12495201 6269.88 -977.5 1546.38 -601.048 902.338 1084.19 
12492801 4411.75 193.625 1656.88 -634.089 520.495 820.356 
12482100 5205.75 -79.5 1610 -705.945 866.125 1117.38 
10818 3
12495201 6015.86 -508.429 1548.29 -513.167 947.619 1077.65 
12492801 3949.14 504 1655 -934.56 627.02 1125.41 
12482100 4864.29 309.286 1624 -689.827 785.426 1045.35 
10818.5 3
12495201 5732 -71.75 1554.88 -549.047 844.639 1007.41 
12492801 3507.75 838.375 1649.38 -853.758 646.76 1071.07 
12482100 4479.5 807.125 1633.25 -744.266 962.939 1217.04 
10819 3
12495201 5325.57 386.571 1552 -831.142 937.263 1252.7 
12492801 2965.86 1276.43 1585.86 -1108.17 895.815 1424.96 
12482100 4099.14 1192 1636.71 -777.826 787.065 1106.56 
10819.5 3
12495201 5023 782.667 1559.78 -603.935 790.609 994.887 
12492801 2372.67 1728.44 1559 -1184.01 902.227 1488.59 
12482100 3757.22 1555.33 1642 -682.476 725.216 995.848 
10820 3
12495201 4785.25 1156.75 1553.25 -462.549 727.789 862.338 
12492801 1782.88 2056.12 1567.25 -1147.45 637.511 1312.66 
12482100 3339.62 1958.75 1619.25 -812.446 784.857 1129.63 
10820.5 3
12495201 4250.38 1547.25 1575 -1093.81 798.569 1354.3 
12492801 1337 2290.12 1641.75 -911.81 478.528 1029.75 
12482100 2901.12 2317.75 1607.38 -896.728 734.151 1158.92 
10821 3
12495201 3796.5 2011.88 1571.25 -881.311 902.184 1261.21 
12492801 1000.75 2555.88 1655.25 -652.913 516.019 832.208 
12482100 2489.75 2680 1595.75 -798.786 703.398 1064.34 
10821.5 3
12495201 3378.12 2389.5 1556.88 -812.379 733.252 1094.36 
12492801 598.25 2930 1645.75 -781.553 726.456 1067.04 
12482100 2086.12 2995.75 1613.75 -783.738 613.107 995.06 
10822 3
12495201 3065.62 2810.38 1560.38 -657.895 886.053 1103.59 
12492801 283.625 3254.38 1642.12 -662.368 682.895 951.355 
12482100 1739.62 3274.12 1671.5 -729.474 586.053 935.729 
10822.5 3
12495201 2746.88 3111.12 1570.12 -661.307 623.963 909.206 
12492801 -80.5 3530.88 1623.88 -755.446 573.651 948.565 
12482100 1248 3483.88 1684.75 -1019.97 435.166 1108.92 
10823 3
12495201 2389.89 3514.11 1563.56 -713.972 805.972 1076.73 
12492801 -512.222 3897.33 1594.22 -863.444 732.917 1132.56 
12482100 703 3846.33 1650.78 -1090 724.917 1309.05 
10823.5 3
12495201 2106 3884.56 1586.67 -546.992 713.766 899.256 
12492801 -920.667 4329.44 1611.33 -786.984 832.584 1145.66 
12482100 63.2222 4183.11 1651.89 -1232.71 648.897 1393.07 
10824 3
12495201 1708.88 4239.38 1575.38 -795.842 711.061 1067.23 
12492801 -1341.75 4603.38 1614.12 -843.854 548.959 1006.7 
12482100 -455.125 4639.12 1683.75 -1038.77 913.855 1383.54 
10824.5 3
12495201 1225.88 4567.38 1570.25 -1021.14 693.446 1234.34 
12492801 -1815.62 4770 1621.12 -1001.85 352.273 1061.98 
12482100 -904.5 4994.75 1652.25 -950.053 751.85 1211.56 
10825 3
12495201 632.444 4866.89 1634.11 -1172.79 591.925 1313.7 
12492801 -2362.11 4921.33 1631.89 -1080.01 299.078 1120.66 
12482100 -1391.78 5329.78 1644.89 -963 662.11 1168.66 
10825.5 3
12495201 2.55556 5091.22 1628 -1190.72 424.071 1263.98 
12492801 -2831.56 5001.78 1622.11 -887.419 152.069 900.354 
12482100 -1904.33 5618.56 1629.89 -968.914 545.894 1112.11 
10826 3
12495201 -495.875 5338.38 1624.25 -1029.82 510.646 1149.47 
12492801 -3373 5108.5 1586.75 -1118.69 220.5 1140.21 
12482100 -2442.75 5699.75 1636 -1112.43 167.757 1125.01 
10826.5 3
12495201 -1002.44 5581.44 1615.33 -1013.14 486.139 1123.74 
12492801 -3952.11 5302.22 1560.44 -1158.22 387.444 1221.31 
12482100 -3031.33 5689 1606.67 -1177.17 -21.5 1177.36 
10827 3
12495201 -1525.12 5770.5 1584.38 -1030.93 372.891 1096.29 
12492801 -4450.88 5490.62 1573.5 -983.755 371.603 1051.6 
12482100 -3710.75 5799.88 1580 -1340.07 218.688 1357.8 
10827.5 3
12495201 -2099.67 5770.78 1584 -1139.96 0.551146 1139.96 
12492801 -4995.56 5735.78 1229 -1080.72 486.414 1185.13 
12482100 -4304.78 5859.11 1548.56 -1178.63 117.532 1184.47 
10828 3
12495201 -2593.5 5965.75 1556.38 -972.113 383.804 1045.14 
12492801 -5493.62 6005.25 1269.25 -980.452 530.457 1114.75 
12482100 -4724.12 5987.5 1529.38 -825.487 252.734 863.309 
10828.5 3
12495201 -3050.88 5869.62 1552.88 -909.294 -191.103 929.159 
12492801 -6110.75 6366.12 1337.25 -1226.89 717.445 1421.26 
12482100 -5040.12 6221.5 1504.5 -628.231 465.209 781.724 
10829 3
12495201 -3630.43 5861.29 1501.57 -1197.42 -17.2299 1197.55 
12492801 -6666.43 6745.71 1302.43 -1148.1 784.275 1390.4 
12482100 -5583.29 6284.57 1426 -1122.23 130.313 1129.77 
10829.5 3
12495201 -4157.78 5907.67 1472.11 -1069.67 94.079 1073.8 
12492801 -7118 6945.89 1316.44 -915.966 406.034 1001.93 
12482100 -6257.22 6269.44 1331.33 -1367.01 -30.6835 1367.36 
10830 3
12495201 -4618.86 6059.71 1357 -920.318 303.488 969.067 
12492801 -7515.71 7149.14 1366.71 -793.841 405.697 891.5 
12482100 -6921 6333.86 1384.14 -1324.91 128.568 1331.13 
10830.5 3
12495201 -5124 6098.89 1246 -1037.25 80.4407 1040.37 
12492801 -7945.78 7344.22 1430.67 -883.087 400.574 969.692 
12482100 -7473.78 6580.44 1295.33 -1135.07 506.339 1242.88 
10831 3
12495201 -5883.62 6197.5 1345.12 -1507.19 195.657 1519.84 
12492801 -8498.62 7496.62 1438.38 -1096.92 302.386 1137.84 
12482100 -7834 6759.25 1362.38 -714.727 354.773 797.934 
10831.5 3
12495201 -6655 6210.78 1292.22 -1542.75 26.5556 1542.98 
12492801 -8952.33 7759.56 1447.78 -907.417 525.861 1048.78 
12482100 -8422.33 6908 1440.22 -1176.67 297.5 1213.69 
10832 3
12495201 -7334.88 6417 1278.12 -1304.94 395.82 1363.65 
12492801 -9321 8050.38 1462.75 -707.614 558.195 901.276 
12482100 -8977 7085.75 1479.75 -1064.62 341.171 1117.95 
10832.5 3
12495201 -7840.38 6648.62 1335.62 -1023.28 468.877 1125.59 
12492801 -9835.38 8383.62 1415.38 -1041.24 674.595 1240.67 
12482100 -9312.25 7273.75 1458.25 -678.644 380.567 778.067 
10833 3
12495201 -8271.29 6944.86 1391.86 -861.821 592.464 1045.83 
12492801 -10315.9 8778.86 1396.57 -960.964 790.464 1244.3 
12482100 -9587.14 7410 1501.14 -549.786 272.5 613.613 
10833.5 3
12495201 -8681.38 7209.62 1422 -845.545 545.913 1006.46 
12492801 -10635.2 9122.75 1363.12 -658.542 709.057 967.698 
12482100 -9829.38 7299.38 1376.5 -499.448 -228.093 549.067 
10834 3
12495201 -9070.75 7506.25 1414.62 -778.75 593.25 978.978 
12492801 -10990.4 9490.5 1402.25 -710.25 735.5 1022.46 
12482100 -9938.75 7260.88 1342.75 -218.75 -77 231.906 
10834.5 3
12495201 -9366.12 7915.62 1426.38 -588.396 815.488 1005.6 
12492801 -11432.2 9795.38 1359.12 -880.229 607.321 1069.41 
12482100 -10129.5 7446 1387 -379.98 368.775 529.509 
10835 3
12495201 -9539.12 8270.62 1375.25 -338.552 694.716 772.818 
12492801 -11916.8 10151.5 1339 -948.141 696.918 1176.72 
12482100 -10269.6 7824.12 1446.62 -274.217 739.971 789.146 
10835.5 3
12495201 -9777 8675.88 1399.75 -479.587 817.036 947.392 
12492801 -12326.1 10400.2 1335.75 -825.353 501.512 965.775 
12482100 -10416.6 8289 1341.88 -296.371 937.248 982.99 
10836 3
12495201 -9961.62 9006.12 1429.12 -362.01 647.549 741.87 
12492801 -12651.8 10590.9 1332.5 -638.48 373.775 739.841 
12482100 -10629.4 8785 1418.25 -417.157 972.549 1058.24 
10836.5 3
12495201 -10282.6 9411.5 1369.38 -647.177 817.288 1042.5 
12492801 -13045.5 10788.2 1315.75 -793.851 397.933 888.003 
12482100 -10827.4 9129.38 1376.62 -399.194 694.304 800.883 
10837 3
12495201 -10552.1 9775.88 1371.75 -541.165 731.677 910.06 
12492801 -13404.6 11111.1 1370.38 -721.135 648.343 969.734 
12482100 -11096.5 9447.5 1431.25 -540.412 638.805 836.73 
10837.5 3
12495201 -10760.1 10080.1 1371.62 -423.625 619.654 750.619 
12492801 -13677.2 11329.5 1267.38 -555.244 444.756 711.41 
12482100 -11330.2 9823.5 1358.62 -476.069 765.784 901.702 
10838 3
12495201 -11068.9 10417.2 1370 -616.267 672.904 912.461 
12492801 -13890.2 11562.5 1362.38 -425.15 465.07 630.113 
12482100 -11668.1 10159.4 1303.88 -674.401 670.409 950.929 
10838.5 3
12495201 -11428.7 10821.2 1205.22 -702.718 789.008 1056.57 
12492801 -14152.1 11882 1290.67 -511.447 624.023 806.836 
12482100 -12009.4 10454.8 1380.33 -666.64 576.959 881.64 
10839 3
12495201 -11649.3 11210.3 1241.11 -434.383 765.967 880.564 
12492801 -14375.8 12120 1103 -440.289 468.504 642.923 
12482100 -12353.3 10792.3 1337.67 -676.947 664.479 948.572 
10839.5 3
12495201 -11912.4 11576.8 1295.22 -558.622 778.014 957.791 
12492801 -14278.9 12601 1250 205.709 1021.23 1041.74 
12482100 -12636.6 11087.8 1353.67 -601.321 627.271 868.939 
10840 3
12495201 -12137.8 11940.6 1272.6 -461.794 745.537 876.972 
12492801 -14332.9 12949.8 1246.1 -110.679 714.754 723.273 
12482100 -13013.1 11510.1 1260.3 -771.607 865.414 1159.45 
10840.5 3
12495201 -12307.1 12297.6 1190.5 -330.664 697.266 771.698 
12492801 -14522.5 13321 1283.8 -370.312 725 814.098 
12482100 -13388.6 11922.2 1361.6 -733.398 804.883 1088.9 
10841 3
12495201 -12618.9 12713.8 1286.25 -622.305 830.639 1037.89 
12492801 -14826.9 13696.9 1400.5 -607.535 750.25 965.387 
12482100 -13704.6 12361.9 1305.38 -630.788 877.595 1080.77 
10841.5 3
12495201 -12823.1 13079.2 1247.44 -397.347 711.035 814.528 
12492801 -14957.1 14039 1418.56 -253.378 665.613 712.208 
12482100 -14022.8 12748 1278.89 -618.974 751.216 973.373 
10842 3
12495201 -13008.8 13501.6 1317.88 -369.063 839.767 917.287 
12492801 -15174.1 14408 1515.88 -431.439 733.598 851.062 
12482100 -14374.6 13206.1 1192.12 -699.497 910.785 1148.4 
10842.5 3
12495201 -13178.7 13817.9 1183.89 -336.469 626.265 710.928 
12492801 -15369.2 14721 1670.44 -386.331 619.802 730.347 
12482100 -14639.4 13765 1344.11 -524.395 1106.68 1224.64 
10843 3
12495201 -13462.9 14111.8 1359.75 -571.848 591.27 822.563 
12492801 -15502 15080.8 1723.88 -267.159 723.843 771.571 
12482100 -14812.2 14179.4 1410.25 -347.697 833.753 903.347 
10843.5 3
12495201 -13850.1 14303.9 1393.88 -801.76 397.774 895.01 
12492801 -15689.4 15459.2 1810.38 -387.94 783.644 874.411 
12482100 -15110 14503.6 1576.5 -616.46 671.325 911.427 
10844 3
12495201 -14152 14517.1 1413.78 -598.958 423.088 733.317 
12492801 -15844.2 15622 1600.11 -307.237 322.917 445.724 
12482100 -15273.8 14798 1595.44 -324.956 584.077 668.388 
10844.5 3
12495201 -14550.9 14718.1 1485.88 -791.419 398.837 886.236 
12492801 -16071.6 16083.6 1685.62 -451.196 915.923 1021.03 
12482100 -15555.1 15110.2 1671.5 -558.229 619.544 833.939 
10845 3
12495201 -14848.2 14879.6 1491.12 -611.883 332.305 696.295 
12492801 -16350.5 16550.1 1792.5 -573.817 959.877 1118.32 
12482100 -15895.1 15526.2 1652 -699.588 855.967 1105.49 
10845.5 3
12495201 -15078.9 15127.4 1532.75 -461.25 495.5 676.958 
12492801 -16422.1 16956.9 1741 -143.25 813.5 826.016 
12482100 -16216.8 16125.9 1810.38 -643.25 1199.25 1360.87 
10846 3
12495201 -15359.2 15466.6 1652.11 -538.094 651.018 844.613 
12492801 -16472 17365.2 1746.33 -95.7294 783.776 789.6 
12482100 -17053.8 16767.3 1724.56 -1606.58 1231.21 2024.1 
10846.5 3
12495201 -15555.4 15939.5 1704.5 -375.772 906.024 980.859 
12492801 -16498.4 17738.9 1534.38 -50.5268 715.81 717.591 
12482100 -17585.1 15944.2 1732.38 -1017.91 -1576.79 1876.8 
10847 3
12495201 -15623.9 16483.4 1677.38 -139.228 1105.44 1114.17 
12492801 -16636.1 17895 1541.75 -279.98 317.327 423.185 
12482100 -16524.2 15287.6 1865.5 2156.25 -1334.6 2535.86 
10847.5 3
12495201 -15597 16985.9 1602.25 54.5132 1019.27 1020.73 
12492801 -16651.5 17985.4 1657.62 -31.1866 183.316 185.95 
12482100 -14496.5 15982.6 1667.38 4113.08 1409.74 4347.97 
10848 3
12495201 -15733.5 17484 1653 -288.584 1053.12 1091.94 
12492801 -16728.1 18315.8 1668.38 -161.998 698.467 717.008 
12482100 -13278.6 16848.2 1736.12 2574.79 1830.07 3158.91 
10848.5 2
12495201 -15886.8 18028.3 1660.78 -303.52 1077.89 1119.81 
12492801 -16762 18967.6 1563.56 -67.0792 1290.7 1292.45 
10849 2
12495201 -16064.4 18551.5 1552 -340.878 1004.16 1060.44 
12492801 -17011.1 19692.9 1727.25 -478.167 1392.17 1472 
10849.5 2
12495201 -16296.5 19097 1740.88 -484.603 1138.83 1237.65 
12492801 -17738.4 20043 1666 -1518.27 730.95 1685.06 
10850 2
12495201 -16449.5 19480.9 1562.88 -302.97 760.149 818.301 
12492801 -18671.6 20206 1618.75 -1848.02 322.772 1876 
10850.5 2
12495201 -16781.7 19865.7 1477.89 -647.498 750.081 990.897 
12492801 -18925.1 20919.7 1550.22 -494.125 1391.16 1476.31 
10851 1
12495201 -17202.2 20368.9 1660.12 -847.95 1014.53 1322.23 
10851.5 1
12495201 -17563 20715.1 1467.78 -727.319 698.057 1008.1 
10852 1
12495201 -17953.4 21076.4 1465.22 -747.978 692.209 1019.13 
