# Supplementary material for: Intrinsic group behaviour II: On the dependence of triad spatial dynamics on social and personal features; and on the effect of social interaction on small group dynamics
Source: PLoS One. 2019 Dec 3;14(12):e0225704. doi: 10.1371/journal.pone.0225704 (PMC6890182; doi:10.1371/journal.pone.0225704)
Supplement: S4 Data Set — (ZIP) [file pone.0225704.s004.zip › set_3_nint/group_traj_triad_noint/traj_3_0505_18.dat]

3 12382903 12375903 12393600 0 0 0 1 0 1 0 20 20 20 1691.49 1712.41 1664.62 
10079 1
12375903 35052.5 -19645 1043 0 0 0 
10079.5 1
12375903 35338.7 -19515.9 1036.14 829.607 374.327 910.147 
10080 1
12375903 36084.7 -19311.8 1070.17 1497.9 409.686 1552.91 
10080.5 1
12375903 36984.4 -19357.6 1115.14 1792.35 -91.1117 1794.67 
10081 1
12375903 37667.3 -19466.3 1231.17 1365.81 -217.524 1383.02 
10081.5 1
12375903 38051.7 -19575 1309.14 786.055 -222.222 816.863 
10082 1
12375903 38534.9 -19832 1319 947.339 -503.922 1073.03 
10082.5 1
12375903 38711.9 -20166.3 1469.57 349.112 -659.341 746.063 
10083 1
12375903 39082.3 -20434.1 1758.71 724.909 -524.182 894.573 
10083.5 1
12375903 39750.5 -20660.2 1748.17 1374.93 -465.07 1451.45 
10084 1
12375903 40486.3 -20987.1 1748.14 1536.09 -682.623 1680.93 
10084.5 1
12375903 41256.9 -21631.3 1746 1453.91 -1215.36 1894.98 
10085 1
12375903 41244 -22108.2 1744.83 -26.3466 -977.215 977.57 
10085.5 1
12375903 40618.7 -22500.3 1773.86 -1286.6 -806.829 1518.65 
10086 1
12375903 40277.7 -22779 1784.57 -653.257 -533.935 843.701 
10086.5 1
12375903 40527.8 -23134 1821.67 515.709 -731.959 895.388 
10087 1
12375903 40790.4 -23324.7 1914.57 551.671 -400.66 681.813 
10087.5 1
12375903 40967.3 -23615.6 2049.86 346.1 -569.192 666.157 
10088 1
12375903 41058.6 -23886.1 2087.43 182.937 -542.227 572.256 
10088.5 1
12375903 41238.7 -24112.1 2092.57 353.915 -444.008 567.802 
10089 1
12375903 41531.9 -24185.1 2088 589.825 -146.881 607.838 
10089.5 1
12375903 41874.9 -23953 2077 698.574 472.796 843.53 
10090 1
12375903 42092.9 -23773.3 2010.71 439.516 362.327 569.61 
10090.5 1
12375903 42258.2 -23835.5 1980.12 312.062 -117.385 333.41 
10091 1
12375903 42361.6 -24154.9 2020.71 197.555 -610.626 641.788 
10091.5 1
12375903 42407.9 -24293.9 2108 92.3867 -277.445 292.423 
10092 1
12375903 42397.4 -24401 2128.14 -21.0253 -216.014 217.035 
10092.5 1
12375903 42323.3 -24423.2 2141.33 -155.336 -46.471 162.138 
10093 1
12375903 42387.6 -24487.9 2144 133.829 -134.772 189.931 
10093.5 1
12375903 42654.7 -24197.3 2117 512.75 557.719 757.603 
10094 1
12375903 42695.7 -24116 2075.29 80.5501 159.697 178.861 
10094.5 1
12375903 42694.4 -24007 2047.29 -2.54597 215.842 215.857 
10095 1
12375903 42737.6 -24011.3 1979.14 86.9816 -8.64055 87.4097 
10095.5 1
12375903 42744.7 -23904.9 1930.57 14.2572 212.432 212.91 
10096 1
12375903 42524.9 -23912.3 1855.14 -442.368 -14.9468 442.621 
10096.5 1
12375903 42016.9 -23651.7 1773.14 -1018.04 522.187 1144.15 
10097 1
12375903 41841.1 -23548.6 1705 -357.87 210.067 414.969 
10097.5 1
12375903 41653.3 -23449.9 1740.43 -377.223 198.221 426.133 
10098 1
12375903 41599.7 -23328.6 1679.86 -110.457 250.074 273.382 
10098.5 1
12375903 41349.6 -23607.6 1667.43 -503.306 -561.368 753.957 
10099 1
12375903 41426.4 -23728.1 1682.14 156.851 -246.064 291.805 
10099.5 1
12375903 41683.3 -23826.3 1694.71 519.954 -198.67 556.616 
10100 1
12375903 41860 -23802.4 1689.14 342.47 46.2348 345.576 
10100.5 1
12375903 42262.6 -23847 1608.14 794.026 -87.9121 798.878 
10101 1
12375903 42564.3 -24037.4 1524.86 618.267 -390.222 731.114 
10101.5 1
12375903 42685.4 -24071.6 1484.86 246.225 -69.3961 255.818 
10102 1
12375903 42832.6 -24126.1 1498.43 295.468 -109.581 315.134 
10102.5 1
12375903 42726.7 -24070.3 1497.57 -208.791 110.172 236.075 
10103 1
12375903 42344.6 -23815.1 1508.86 -768.899 513.366 924.527 
10103.5 1
12375903 41893 -23676.3 1586.86 -876.838 269.626 917.356 
10104 1
12375903 41671.1 -23663.4 1586.86 -435.014 25.2101 435.744 
10104.5 1
12375903 41622 -23627.4 1623.29 -99.2785 72.7273 123.067 
10105 1
12375903 41567.9 -23535.9 1793.71 -107.002 180.971 210.238 
10105.5 1
12375903 41807.8 -23651.8 2059.33 483.823 -233.823 537.362 
10106 1
12375903 41927.1 -23746.9 2119.71 250.125 -199.211 319.762 
10106.5 1
12375903 42058.6 -23917.9 2151.86 260.771 -339.286 427.921 
10107 1
12375903 42026.9 -23929.6 2161.71 -60.5234 -22.3555 64.5202 
10107.5 1
12375903 41907.7 -24049.5 2157.5 -241.276 -242.77 342.274 
10108 1
12375903 41799.7 -24122.9 2149.29 -214.191 -145.55 258.965 
10108.5 1
12375903 41836.2 -24122.7 2148.5 72.6143 0.379435 72.6153 
10109 2
12382903 -3170 -2674 1722 0 0 0 
12375903 41786.6 -23919.3 2124.71 -100.395 411.702 423.766 
10109.5 2
12382903 -3229.17 -2483.5 1718 -215.937 695.255 728.017 
12375903 41694.2 -23797.3 2103.17 -179.427 236.801 297.1 
10110 2
12382903 -3288.83 -1906.17 1707.67 -126.145 1220.58 1227.08 
12375903 41641.7 -23636.8 2074.83 -110.994 339.323 357.015 
10110.5 2
12382903 -3209.43 -1103.86 1699 159.447 1611.06 1618.93 
12375903 41524.3 -23497.7 2060.14 -235.705 279.356 365.508 
10111 2
12382903 -3156 -778 1675.67 104.968 640.191 648.739 
12375903 41447.7 -23516.8 1991.83 -150.529 -37.562 155.144 
10111.5 2
12382903 -3139.29 -485.857 1656.14 33.7662 590.188 591.153 
12375903 41527.3 -23604.3 1926.14 160.847 -176.671 238.923 
10112 2
12382903 -3048.83 -9.33333 1639 175.636 925.289 941.811 
12375903 41500.7 -23753.5 1862.33 -51.6875 -289.736 294.311 
10112.5 2
12382903 -2972.86 325.286 1647.43 155.371 684.293 701.71 
12375903 41457.3 -23698.6 1817.29 -88.7136 112.328 143.135 
10113 2
12382903 -2839.83 669.167 1643.67 269.825 697.527 747.897 
12375903 41685 -23652.8 1769.67 461.895 92.775 471.12 
10113.5 2
12382903 -2620.71 908.571 1639.71 442.665 483.646 655.641 
12375903 41923.7 -23698.1 1701.71 482.251 -91.5344 490.861 
10114 2
12382903 -2325 1058.83 1643.67 596.198 302.947 668.752 
12375903 42034.2 -23824.5 1672.5 222.686 -254.752 338.361 
10114.5 2
12382903 -2045.43 1228.57 1650.57 541.805 328.95 633.846 
12375903 42031.1 -23856.6 1637.43 -5.8601 -62.1539 62.4296 
10115 2
12382903 -1684 1396.33 1668.5 714.286 331.545 787.481 
12375903 42160.3 -23858 1607 255.317 -2.82326 255.333 
10115.5 2
12382903 -1362.86 1525.43 1699.43 651.405 261.856 702.067 
12375903 42291.3 -23893.4 1618.29 265.623 -71.8632 275.173 
10116 2
12382903 -1089 1654 1729.43 515.738 242.131 569.749 
12375903 42450.1 -23817 1591.71 299.166 143.933 331.99 
10116.5 2
12382903 -871 1604.5 1697.67 451.346 -102.484 462.835 
12375903 42563.5 -23747 1600 234.694 144.928 275.835 
10117 2
12382903 -655.857 1607.14 1687 452.932 5.56391 452.967 
12375903 42813.6 -23739 1604.29 526.466 16.8421 526.735 
10117.5 2
12382903 -386.333 1701.83 1689.67 539.048 189.381 571.347 
12375903 42965.5 -23757.3 1594.33 303.857 -36.6667 306.061 
10118 2
12382903 -68.8571 1650 1663.14 626.186 -102.235 634.477 
12375903 43153.6 -23704.1 1578.29 370.95 104.912 385.5 
10118.5 2
12382903 297.571 1658.43 1659.71 703.318 16.1777 703.504 
12375903 43349.9 -23788.4 1625.86 376.748 -161.777 410.013 
10119 2
12382903 595.143 1574.57 1625.71 607.289 -171.137 630.942 
12375903 43424.7 -23743.1 1607.29 152.77 92.4198 178.55 
10119.5 2
12382903 870.857 1565.57 1610.57 567.313 -18.5185 567.616 
12375903 43525.9 -23870.3 1644.57 208.113 -261.611 334.292 
10120 2
12382903 1169.29 1550.57 1600.71 579.473 -29.1262 580.204 
12375903 43696 -24063.4 1635.86 330.374 -375.035 499.798 
10120.5 2
12382903 1448.67 1432.33 1596.67 549.963 -232.752 597.187 
12375903 43896.7 -24123.7 1644.83 395.013 -118.579 412.427 
10121 2
12382903 1711.86 1354 1595.71 527.436 -156.981 550.301 
12375903 44094 -24142.3 1625.57 395.458 -37.3127 397.214 
10121.5 2
12382903 1918.17 1362.17 1618.5 409.344 16.2037 409.665 
12375903 44232 -24192.7 1654.83 273.81 -99.9622 291.486 
10122 2
12382903 2385.67 1269.17 1614.17 959.959 -190.965 978.769 
12375903 44403.5 -24271 1692.67 352.156 -160.849 387.151 
10122.5 2
12382903 2690.33 1036 1623.83 599.738 -458.99 755.219 
12375903 44558.5 -24424.7 1694 305.118 -302.493 429.65 
10123 2
12382903 2908.17 825.833 1723 428.806 -413.714 595.847 
12375903 44636 -24482.3 1657.83 152.559 -113.517 190.159 
10123.5 2
12382903 3140.33 586 1826.67 485.704 -501.743 698.323 
12375903 44865.3 -24545.8 1640.5 479.777 -132.845 497.829 
10124 2
12382903 3314.71 486.143 1811.86 336.643 -192.774 387.931 
12375903 45138.3 -24576.3 1631.71 526.935 -58.7884 530.204 
10124.5 2
12382903 3435.5 453.5 1799.5 232.728 -62.8957 241.077 
12375903 45511.2 -24161.7 1631.83 718.46 798.881 1074.43 
10125 2
12382903 3624 633.833 1752.67 392.708 375.694 543.476 
12375903 45826 -23681.3 1625.33 655.903 1000.69 1196.49 
10125.5 2
12382903 3819 729.5 1742.5 413.136 202.684 460.176 
12375903 46235.7 -23035.8 1654.5 867.938 1367.58 1619.75 
10126 2
12382903 4086 635.286 1729 519.455 -183.296 550.846 
12375903 46354 -22753.9 1704.43 230.22 548.592 594.941 
10126.5 2
12382903 4243.33 350.167 1727.5 304.91 -552.556 631.101 
12375903 46371.2 -22591.2 1708 33.2687 315.292 317.042 
10127 2
12382903 4469.33 139.333 1717.17 481.876 -449.538 659.006 
12375903 46314.8 -22629.8 1705.5 -120.114 -82.4449 145.686 
10127.5 2
12382903 4709.57 -91.5714 1725 463.78 -445.762 643.27 
12375903 45963.3 -22372 1754.14 -678.663 497.748 841.627 
10128 2
12382903 5008.67 -289 1724 585.314 -386.357 701.33 
12375903 45814.7 -21853.5 1758.5 -290.84 1014.68 1055.54 
10128.5 2
12382903 5264.71 -506.857 1702.86 515.186 -438.344 676.434 
12375903 45878.4 -21624.9 1733.86 128.294 460.046 477.6 
10129 2
12382903 5380.83 -663.667 1707 227.239 -306.868 381.845 
12375903 45983.7 -21280.5 1761.67 205.945 673.889 704.656 
10129.5 2
12382903 5309.17 -831.833 1689.5 -153.134 -359.33 390.6 
12375903 46131.7 -20970.2 1776.67 316.239 663.105 734.654 
10130 2
12382903 5351.43 -1040 1693.86 85.5504 -421.39 429.987 
12375903 46351.6 -20634.1 1804.43 445.151 680.21 812.924 
10130.5 2
12382903 5446.17 -1205.33 1685.67 186.86 -326.101 375.844 
12375903 46529 -20329.8 1782 349.958 600.216 694.788 
10131 2
12382903 5501.29 -1360.86 1684.71 108.931 -307.359 326.092 
12375903 46464 -19990.3 1726.57 -128.458 671.043 683.228 
10131.5 2
12382903 5618.33 -1453.67 1681 228.609 -181.269 291.754 
12375903 46542.3 -19650.8 1706.83 152.995 662.993 680.417 
10132 2
12382903 5768.57 -1468.43 1679.86 302.899 -29.7619 304.358 
12375903 45888.4 -18570.3 1706.14 -1318.36 2178.52 2546.38 
10132.5 2
12382903 5835.57 -1422.29 1679 130.604 89.9471 158.581 
12375903 45722.1 -18352 1712.71 -324.144 425.508 534.908 
10133 2
12382903 5938.14 -1461 1678.43 200.727 -75.7618 214.549 
12375903 45430.6 -18435.3 1701.43 -570.59 -162.986 593.411 
10133.5 2
12382903 5991.14 -1429 1676.71 106.855 64.5161 124.821 
12375903 45231.6 -19023.3 1685.86 -401.21 -1185.48 1251.54 
10134 2
12382903 6186.14 -1686 1685.71 397.149 -523.422 657.037 
12375903 45349.9 -19585.3 1678.71 240.908 -1144.6 1169.68 
10134.5 2
12382903 6551.57 -2098.71 1661.29 751.911 -849.206 1134.25 
12375903 45366.1 -20100.1 1667.86 33.5097 -1059.38 1059.91 
10135 2
12382903 6965.14 -2530 1649.71 807.757 -842.355 1167.06 
12375903 45152.1 -20422 1654.29 -417.969 -628.627 754.897 
10135.5 2
12382903 7257 -2944.43 1665.29 576.793 -819.029 1001.75 
12375903 44913.1 -20647.9 1644.14 -472.332 -446.358 649.872 
10136 2
12382903 7316.14 -3410.86 1673.43 118.286 -932.857 940.327 
12375903 44601.6 -20861.3 1645.86 -623.143 -426.857 755.324 
10136.5 2
12382903 7372.43 -3582.57 1682.43 111.457 -340.028 357.829 
12375903 44194.9 -21107.3 1634 -805.375 -487.129 941.235 
10137 2
12382903 7450 -3498.86 1671.57 153.912 166.1 226.446 
12375903 43966.3 -21420 1621.14 -453.515 -620.465 768.539 
10137.5 2
12382903 7875.67 -3733.83 1638.17 888.657 -490.556 1015.06 
12375903 43890.2 -21817.5 1602.33 -158.912 -829.854 844.932 
10138 2
12382903 8428.86 -4392.29 1594 1150.08 -1368.92 1787.92 
12375903 43850.9 -22197.3 1626.43 -81.7246 -789.575 793.793 
10138.5 2
12382903 8920.86 -5171.71 1649.14 949.807 -1504.69 1779.39 
12375903 43693.9 -22497.6 1663 -303.089 -579.702 654.154 
10139 2
12382903 9258.14 -5965 1675.86 662.644 -1558.52 1693.54 
12375903 43491.3 -22907.7 1649.71 -397.979 -805.782 898.705 
10139.5 2
12382903 9586.43 -6552.71 1638.57 634.982 -1136.78 1302.1 
12375903 43128.7 -23377.7 1591.71 -701.299 -909.091 1148.16 
10140 2
12382903 10052 -6994 1604.5 986.38 -934.927 1359.06 
12375903 42869 -23818.2 1567 -550.242 -933.162 1083.31 
10140.5 2
12382903 10758.3 -7229.86 1579 1462.29 -488.317 1541.67 
12375903 42619.6 -24156.9 1575.86 -516.415 -701.223 870.86 
10141 2
12382903 11581.4 -7552.43 1601.57 1582.97 -620.33 1700.17 
12375903 42046.6 -24356.3 1586.57 -1101.92 -383.516 1166.76 
10141.5 2
12382903 12452.3 -8152.29 1706.57 1690.98 -1164.77 2053.32 
12375903 42164.6 -24767.4 1555.43 229.126 -798.336 830.565 
10142 2
12382903 12999.7 -8765.86 1763.86 1112.66 -1247.1 1671.31 
12375903 42204.9 -25128 1564.14 81.8815 -732.869 737.429 
10142.5 2
12382903 13507.1 -9277.71 1706.86 1018.93 -1027.83 1447.29 
12375903 42177.3 -25283.9 1553 -55.3643 -312.966 317.825 
10143 2
12382903 14049.3 -10030.3 1670.43 1108.68 -1539 1896.76 
12375903 42172.9 -25478.7 1497.43 -9.05638 -398.481 398.584 
10143.5 2
12382903 14666.9 -10793.6 1746.29 1260.35 -1557.73 2003.74 
12375903 42156.7 -25688.7 1490.43 -32.9446 -428.571 429.836 
10144 2
12382903 15158 -11339.4 1761.62 946.325 -1051.64 1414.74 
12375903 42087.4 -25830.4 1528.88 -133.602 -272.949 303.893 
10144.5 2
12382903 15739.7 -11862.4 1770.29 1147.37 -1031.66 1542.98 
12375903 42028.1 -25801 1561.14 -116.829 57.9389 130.406 
10145 2
12382903 16523 -12351.3 1772.86 1628.45 -1016.34 1919.58 
12375903 41985.3 -25868.4 1581.14 -89.1001 -140.184 166.104 
10145.5 2
12382903 17389.1 -12781.9 1721.12 1694.96 -842.64 1892.86 
12375903 41981.1 -25873.6 1588.38 -8.1423 -10.1691 13.0272 
10146 2
12382903 18267.3 -13294.7 1697.43 1669.51 -974.98 1933.35 
12375903 41917.1 -25872.6 1598.57 -121.639 2.00299 121.656 
10146.5 2
12382903 18879.3 -13762.4 1690.57 1304.9 -997.259 1642.35 
12375903 41996.7 -25881.4 1594.14 169.662 -18.8852 170.71 
10147 2
12382903 19456.5 -14315.6 1667.25 1140.74 -1093.27 1580.04 
12375903 42015.2 -25840.6 1633.5 36.6318 80.6395 88.5698 
10147.5 2
12382903 20093 -14734.6 1672.86 1260.4 -829.597 1508.92 
12375903 41973.6 -25837 1625.71 -82.5318 7.17822 82.8434 
10148 2
12382903 20694.7 -15124 1652.43 1227.99 -794.752 1462.73 
12375903 42030.9 -25796.7 1612.86 116.91 82.2157 142.924 
10148.5 2
12382903 21393.3 -15609.3 1621.86 1405.58 -976.43 1711.45 
12375903 42059.1 -25851.4 1584.71 56.9129 -110.089 123.93 
10149 2
12382903 22028.4 -16053.8 1558.5 1270.18 -888.929 1550.34 
12375903 42078.9 -25858.2 1573.75 39.4643 -13.6429 41.7559 
10149.5 2
12382903 22621.4 -16232.4 1606.86 1202.95 -362.431 1256.36 
12375903 42073.3 -25832 1552.86 -11.3373 53.2454 54.4391 
10150 2
12382903 23182.4 -16290 1699.5 1147.13 -117.733 1153.16 
12375903 42040.2 -25930.8 1573.38 -67.5577 -201.943 212.943 
10150.5 2
12382903 23989.4 -16411.6 1694.43 1607.68 -242.174 1625.81 
12375903 42072.1 -25942 1574.86 63.5316 -22.4104 67.3683 
10151 2
12382903 24829.6 -16614.5 1616.5 1622 -391.754 1668.64 
12375903 42247.8 -25940.2 1573.62 339.01 3.37838 339.027 
10151.5 2
12382903 25675.3 -16897.9 1608.14 1642.06 -550.208 1731.79 
12375903 42238.7 -25696.4 1585 -17.5451 473.44 473.765 
10152 2
12382903 26409.1 -17187 1668.57 1503.81 -592.506 1616.32 
12375903 42188.6 -25505.4 1586.29 -102.752 391.393 404.656 
10152.5 2
12382903 27302.8 -17410.8 1742.62 1790.8 -448.397 1846.08 
12375903 42187.8 -25469.4 1551.75 -1.64615 72.2516 72.2704 
10153 2
12382903 28111.7 -17511.1 1808.71 1637.58 -203.224 1650.14 
12375903 42137.9 -25443 1556.57 -100.998 53.3907 114.241 
10153.5 2
12382903 28768 -17759.6 1775.5 1323.16 -500.972 1414.82 
12375903 42106.1 -25711.8 1566.38 -63.9761 -541.835 545.599 
10154 2
12382903 29467.6 -17981.6 1715.71 1404.76 -445.676 1473.76 
12375903 42158.6 -25792.9 1562.43 105.314 -162.866 193.949 
10154.5 2
12382903 30231.1 -18560.5 1656 1536.33 -1164.85 1927.99 
12375903 42129 -25828.4 1606 -59.4999 -71.4645 92.9914 
10155 2
12382903 31013.9 -19227.5 1573.5 1488.12 -1268.06 1955.11 
12375903 42134.1 -25715.5 1580.38 9.74335 214.591 214.812 
10155.5 2
12382903 31921.6 -19645.4 1493 1786.8 -822.694 1967.1 
12375903 42074 -25585.9 1560.29 -118.356 255.202 281.312 
10156 2
12382903 32729.3 -20109.9 1477.43 1631.75 -938.24 1882.26 
12375903 42070.4 -25655.4 1546.29 -7.21501 -140.548 140.733 
10156.5 2
12382903 33448.4 -20420.1 1510 1421.23 -613.213 1547.88 
12375903 42000.3 -25567.7 1550.14 -138.622 173.348 221.959 
10157 2
12382903 34019.9 -20711.6 1611.43 1129.31 -575.946 1267.69 
12375903 41892.9 -25231.7 1546.29 -212.309 664.032 697.147 
10157.5 2
12382903 34786 -21008.3 1607.67 1633.57 -632.755 1751.83 
12375903 41897.8 -25074.7 1522.67 10.6102 334.856 335.024 
10158 2
12382903 35705.4 -21396.4 1583.29 1899.65 -801.85 2061.94 
12375903 41880.4 -24956.3 1498.43 -35.9603 244.589 247.218 
10158.5 2
12382903 36505.9 -21635.1 1696.86 1548.22 -461.73 1615.6 
12375903 41824.3 -24498.1 1502.14 -108.594 886.156 892.785 
10159 2
12382903 37161.5 -21912.7 1764 1343.53 -568.696 1458.93 
12375903 41918 -24081 1497.83 192.037 854.801 876.107 
10159.5 2
12382903 37978.6 -22104 1751.71 1640.71 -384.203 1685.09 
12375903 42168.6 -23992.7 1471.57 503.155 177.281 533.473 
10160 2
12382903 38804.8 -22357.7 1818 1613.79 -495.443 1688.13 
12375903 42087.5 -23676.8 1457.17 -158.343 616.955 636.95 
10160.5 2
12382903 39450 -22596.7 1814 1346.9 -498.956 1436.35 
12375903 42142.8 -23566.8 1441.33 115.518 229.645 257.063 
10161 2
12382903 40228.4 -22979.7 1752.14 1502.76 -739.474 1674.84 
12375903 42467.3 -23505.1 1440.86 626.356 119.094 637.577 
10161.5 2
12382903 41078.5 -23048.7 1728.5 1647.43 -133.629 1652.84 
12375903 42986.5 -23318.5 1454.5 1006.23 361.711 1069.27 
10162 2
12382903 41952 -23125 1705.33 1816.01 -158.697 1822.93 
12375903 43254.3 -22957.8 1483.83 556.826 749.827 933.968 
10162.5 2
12382903 42616.5 -23435 1692.5 1393.08 -649.895 1537.22 
12375903 43191 -22782.8 1474.17 -132.774 366.876 390.163 
10163 2
12382903 43486.5 -23924.5 1642 1736.53 -977.046 1992.52 
12375903 42901 -22566 1513.17 -578.842 432.801 722.755 
10163.5 2
12382903 44147 -24323.2 1671.17 1323.65 -798.931 1546.07 
12375903 42717 -22476.2 1521.17 -368.737 180.027 410.338 
10164 2
12382903 44636.8 -24620.2 1728.83 975.764 -591.633 1141.12 
12375903 42447.7 -22266.5 1537.67 -536.521 417.663 679.924 
10164.5 2
12382903 45180 -24796.2 1749.33 1079.85 -349.901 1135.13 
12375903 41869.8 -22388.3 1552.83 -1148.77 -242.213 1174.03 
10165 2
12382903 45917.3 -24911.8 1808.17 1477.62 -231.797 1495.69 
12375903 41331.3 -22641 1534.67 -1079.16 -506.346 1192.04 
10165.5 2
12382903 46562.3 -24687.7 1831.5 1297.79 451.04 1373.93 
12375903 40832.5 -22738.2 1499.67 -1003.69 -195.506 1022.55 
10166 2
12382903 46785.7 -24342.3 1819.67 420.59 650.345 774.497 
12375903 40445.2 -22800.3 1470.33 -729.441 -117.075 738.777 
10166.5 2
12382903 47129.3 -24067.3 1820 691.482 553.32 885.613 
12375903 40099.5 -22694.5 1506.17 -695.506 212.944 727.375 
10167 2
12382903 47365 -23829.3 1820 488.935 493.776 694.89 
12375903 39765.3 -22646.2 1523.67 -693.292 100.277 700.506 
10167.5 2
12382903 47118 -23617.3 1819.33 -507.187 435.318 668.386 
12375903 39414 -22439.8 1582.33 -721.424 423.682 836.635 
10168 2
12382903 46492.7 -23085.7 1808.5 -1260.75 1071.91 1654.84 
12375903 39125.5 -22225.5 1609.33 -581.653 432.124 724.604 
10168.5 2
12382903 45951.8 -22820 1750.83 -1060.46 520.915 1181.49 
12375903 38832.5 -22084.5 1653.5 -574.51 276.471 637.572 
10169 2
12382903 45622.5 -22628.8 1696.5 -662.643 384.641 766.188 
12375903 38569 -21972.3 1646.5 -530.181 225.687 576.218 
10169.5 2
12382903 45195.3 -22415.3 1668 -807.498 403.592 902.74 
12375903 38255.8 -21835.2 1640.33 -591.997 259.294 646.293 
10170 2
12382903 44771.5 -22276.7 1646.17 -807.302 264.127 849.411 
12375903 37893.2 -21858 1615.67 -690.794 -43.4921 692.161 
10170.5 2
12382903 44297.3 -22187.8 1620.67 -915.38 171.493 931.305 
12375903 37582.3 -21715.3 1594.33 -600.064 275.418 660.252 
10171 2
12382903 43919 -21982.4 1616 -813.62 441.792 925.828 
12375903 37425.4 -21513.6 1576 -337.491 433.835 549.648 
10171.5 2
12382903 43551 -21812.3 1659.83 -788.009 364.168 868.088 
12375903 37235.3 -21291 1582.17 -406.995 476.66 626.777 
10172 2
12382903 43136.7 -21618.7 1694.67 -807.667 377.518 891.541 
12375903 37043.3 -21143.8 1629.17 -374.269 286.875 471.566 
10172.5 2
12382903 42725.8 -21519 1722.17 -793.115 192.407 816.119 
12375903 36743.5 -21080.7 1633.83 -578.829 121.943 591.534 
10173 2
12382903 42314.6 -21313.6 1705 -830.774 414.949 928.638 
12375903 36535 -20955.2 1629.6 -421.212 253.468 491.595 
10173.5 2
12382903 41958.5 -21124 1739.17 -738.797 393.361 836.991 
12375903 36174.3 -20850.5 1595.33 -748.271 217.22 779.162 
10174 2
12382903 41491.8 -21424.7 1709.83 -851.582 -548.662 1013.03 
12375903 35951.8 -20524.3 1588.5 -406.022 595.195 720.493 
10174.5 2
12382903 41016.8 -21686.8 1675.8 -951.971 -525.317 1087.29 
12375903 35692 -20305.4 1546.4 -520.708 438.744 680.906 
10175 2
12382903 40734.6 -21554.6 1654 -612.148 286.768 675.988 
12375903 35438 -20071.8 1570 -550.976 506.725 748.562 
10175.5 2
12382903 40330.2 -21237.5 1627 -817.037 640.606 1038.23 
12375903 35195.3 -19775.2 1582.5 -490.236 599.259 774.237 
10176 3
12393600 38501.8 -20398.5 1392.25 0 0 0 
12382903 39566.3 -20835.3 1647.33 -1503.61 791.667 1699.29 
12375903 34932 -19658.5 1597 -518.373 229.659 566.969 
10176.5 3
12393600 38166.2 -20316 1709.67 -828.601 203.704 853.273 
12382903 39058.5 -20608.2 1706.33 -1038.51 464.554 1137.68 
12375903 34604.2 -19711.5 1584.67 -670.416 -108.384 679.12 
10177 3
12393600 37739.3 -20340.7 1831.86 -817.78 -47.3454 819.149 
12382903 38561.1 -20449.4 1708.57 -952.791 304.096 1000.14 
12375903 34209.1 -19836.7 1609.86 -756.751 -239.874 793.858 
10177.5 3
12393600 37251.5 -20141.7 1820.5 -925.59 377.699 999.686 
12382903 38129.3 -20340.7 1702.5 -819.373 206.379 844.964 
12375903 33696.8 -20055.3 1676 -972.124 -414.837 1056.94 
10178 3
12393600 36838.2 -19977.8 1808.83 -828.323 328.323 891.019 
12382903 37692 -20223.7 1686.83 -876.42 234.469 907.241 
12375903 33197.7 -20473.7 1691.67 -1000.33 -838.343 1305.18 
10178.5 3
12393600 36475.2 -19825.2 1790 -736.308 309.669 798.777 
12382903 37276 -20103.8 1691.5 -843.813 243.07 878.125 
12375903 32911.2 -20521 1686.5 -581.136 -96.0108 589.014 
10179 3
12393600 35909.2 -19747.3 1737.33 -1209.4 166.311 1220.78 
12382903 36849.2 -19977.5 1690.17 -912.037 269.943 951.147 
12375903 32727.2 -20470.5 1683.33 -393.162 107.906 407.701 
10179.5 3
12393600 35105.1 -19587.1 1695.88 -1549.21 308.687 1579.67 
12382903 36383 -19819.1 1668.62 -898.202 305.154 948.623 
12375903 32617 -20297.1 1672.25 -212.267 334.056 395.791 
10180 3
12393600 34762 -19499.5 1715.33 -687.625 175.601 709.693 
12382903 35762 -19538.7 1628.83 -1244.49 562.041 1365.52 
12375903 32440.8 -19825.5 1633.5 -353.039 945.14 1008.92 
10180.5 3
12393600 34355.9 -19457.6 1749.43 -851.453 87.9006 855.978 
12382903 35282.6 -19430.4 1623.14 -1005.09 226.914 1030.39 
12375903 31899.6 -19445 1575.86 -1134.72 797.694 1387.05 
10181 3
12393600 33815.8 -19448.3 1746.33 -1063.04 18.1852 1063.19 
12382903 34817 -19307 1643.67 -916.479 242.97 948.139 
12375903 31315.8 -19325.5 1509.17 -1149.09 235.236 1172.92 
10181.5 3
12393600 33393.3 -19352.3 1723.33 -846.693 192.385 868.275 
12382903 34311.8 -19171.7 1626.33 -1012.36 271.209 1048.06 
12375903 31089.7 -19175 1448.67 -453.24 301.603 544.418 
10182 3
12393600 32946.5 -19359.3 1706.17 -900.874 -14.1129 900.984 
12382903 33861.7 -19065 1607.67 -907.594 215.054 932.725 
12375903 30752.2 -18921 1376.5 -680.444 512.097 851.614 
10182.5 3
12393600 32572.2 -19352 1694 -747.172 14.6374 747.316 
12382903 33431 -18855.2 1588.5 -859.614 418.829 956.219 
12375903 30422.2 -18793.2 1299.83 -658.683 255.156 706.376 
10183 3
12393600 32125 -19221.5 1694 -887.235 258.929 924.246 
12382903 32926.7 -18830.3 1561.83 -1000.66 49.2725 1001.87 
12375903 30093.5 -18582.3 1263.33 -652.116 418.32 774.756 
10183.5 3
12393600 31428.3 -19062.5 1669.83 -1344.92 306.95 1379.5 
12382903 32463.7 -18833.3 1538 -893.822 -5.79151 893.841 
12375903 29760.7 -18336.2 1280.33 -642.535 475.225 799.181 
10184 3
12393600 30927.7 -18807 1616.83 -977.865 499.023 1097.84 
12382903 31784.3 -18611.5 1478 -1326.82 433.268 1395.77 
12375903 29416.3 -17981 1423.17 -672.526 693.685 966.173 
10184.5 3
12393600 30545.3 -18663.3 1578.33 -772.391 290.236 825.121 
12382903 31282 -18404.5 1406.5 -1014.81 418.182 1097.6 
12375903 29049.2 -17675.5 1515.17 -741.751 617.172 964.933 
10185 3
12393600 30108.8 -18442.8 1539.5 -887.195 448.171 993.968 
12382903 30775.2 -17969.7 1421.33 -1030.15 883.808 1357.32 
12375903 28634.3 -17501.5 1557.67 -843.157 353.659 914.324 
10185.5 3
12393600 29615.3 -18194.3 1512.83 -987 497 1105.07 
12382903 30334.3 -17869.8 1421.67 -881.667 199.667 903.993 
12375903 28240.7 -17368.2 1560.5 -787.333 266.667 831.267 
10186 3
12393600 29162 -17913.7 1573.17 -923.286 571.623 1085.91 
12382903 29849.8 -17698.7 1443.33 -986.762 348.608 1046.53 
12375903 27847.5 -17171.5 1622.83 -800.747 400.543 895.338 
10186.5 3
12393600 28714.2 -17716.3 1659.33 -934.934 411.969 1021.68 
12382903 29344.8 -17442 1538 -1054.28 535.839 1182.64 
12375903 27430.2 -17064 1566.5 -871.26 224.426 899.7 
10187 3
12393600 28271 -17574.5 1670.17 -898.918 287.694 943.834 
12382903 28910.8 -17195.2 1555.5 -880.325 500.676 1012.74 
12375903 27081.7 -16944.2 1554.33 -706.897 243.07 747.52 
10187.5 3
12393600 27779.3 -17419.8 1719.17 -983.333 309.333 1030.84 
12382903 28466.8 -17189.5 1571.5 -888 11.3333 888.072 
12375903 26737 -16754.2 1512.33 -689.333 380 787.134 
10188 3
12393600 27454.5 -17264.5 1722.33 -645.792 308.814 715.83 
12382903 28038 -16992.3 1590.5 -852.551 391.981 938.346 
12375903 26310 -16570.2 1491.33 -848.907 365.805 924.368 
10188.5 3
12393600 26989.7 -17124.5 1687.33 -916.831 276.134 957.512 
12382903 27630.7 -16852.8 1606 -803.419 275.148 849.228 
12375903 25924.8 -16401 1521.83 -759.698 333.662 829.741 
10189 3
12393600 26651 -16969.5 1648.33 -682.796 312.5 750.91 
12382903 27266.8 -16711 1598 -733.535 285.954 787.301 
12375903 25570.3 -16204.5 1582.33 -714.718 396.169 817.173 
10189.5 3
12393600 26258 -16753.2 1632 -772.102 425.016 881.352 
12382903 26863.5 -16463.3 1606.83 -792.403 486.575 929.87 
12375903 25272.7 -16012.7 1560.5 -584.807 376.883 695.73 
10190 3
12393600 25858.5 -16545 1621.33 -792.659 413.029 893.813 
12382903 26395 -16286.5 1619.5 -929.563 350.86 993.575 
12375903 24885.5 -15812.2 1605.67 -768.188 397.817 865.085 
10190.5 3
12393600 25403 -16361.7 1621.83 -923.935 371.873 995.965 
12382903 25982 -16002 1608.67 -837.728 577.079 1017.26 
12375903 24583.5 -15736 1600.17 -612.576 154.496 631.758 
10191 3
12393600 24919.7 -16142.7 1681.71 -924.064 418.647 1014.48 
12382903 25522.3 -15699.9 1606.86 -878.995 577.711 1051.85 
12375903 24222.9 -15624.4 1615.14 -689.566 213.33 721.811 
10191.5 3
12393600 24550 -15921.3 1710.33 -704.218 421.678 820.814 
12382903 25068.5 -15561.3 1574.67 -864.354 263.855 903.729 
12375903 23938.8 -15612.2 1599.33 -540.998 23.356 541.502 
10192 3
12393600 24285.8 -15746.3 1725.5 -556.14 368.421 667.103 
12382903 24759.8 -15381.2 1540.67 -649.825 379.298 752.422 
12375903 23510.3 -15513.2 1603.83 -902.105 208.421 925.869 
10192.5 3
12393600 23916.6 -15579.4 1713.71 -722.626 326.624 793.014 
12382903 24424.7 -15236.3 1530.14 -655.81 283.524 714.474 
12375903 23090.6 -15394.6 1648.43 -821.452 232.085 853.608 
10193 3
12393600 23592.5 -15367 1698.17 -656.015 430.017 784.392 
12382903 24119.2 -15120.5 1545.83 -618.517 234.384 661.438 
12375903 22715.7 -15316.2 1669.5 -758.917 158.714 775.335 
10193.5 3
12393600 23196.3 -15132.4 1702.86 -784.583 464.498 911.772 
12382903 23785.3 -14869.4 1503.57 -661.15 497.171 827.224 
12375903 22375 -15217.7 1619 -674.587 194.955 702.194 
10194 3
12393600 22831.8 -14956.5 1694 -742.266 358.307 824.222 
12382903 23410.7 -14647.8 1509.17 -762.972 451.314 886.459 
12375903 21916.7 -15095.8 1557.67 -933.469 248.23 965.91 
10194.5 3
12393600 22542 -14754 1663.86 -577.357 403.386 704.317 
12382903 22960 -14197.1 1538.57 -897.742 897.79 1269.63 
12375903 21591.4 -14973.3 1491.71 -647.885 244.119 692.35 
10195 3
12393600 22053 -14601.8 1622.83 -972.167 302.518 1018.15 
12382903 22564.8 -13847.8 1572.5 -785.62 694.452 1048.55 
12375903 21303 -14861 1482 -573.417 223.232 615.337 
10195.5 3
12393600 21726.1 -14554.4 1614.71 -658.986 95.5741 665.881 
12382903 22256.4 -13632.3 1586 -621.784 434.572 758.596 
12375903 21003.3 -14706.9 1464.71 -604.263 310.772 679.494 
10196 3
12393600 21395.3 -14398.3 1663.5 -647.377 305.47 715.827 
12382903 21909 -13515.8 1581.17 -679.899 227.891 717.076 
12375903 20739.2 -14511.5 1466 -516.867 382.304 642.89 
10196.5 3
12393600 21099.3 -14284.8 1696.83 -640.693 245.671 686.179 
12382903 21680.3 -13342.7 1586.33 -494.949 374.82 620.858 
12375903 20479.8 -14357.2 1531.67 -561.328 334.055 653.208 
10197 3
12393600 20857 -14137.4 1724.43 -473.307 287.9 553.991 
12382903 21353.1 -13254.6 1592.71 -639.044 172.061 661.802 
12375903 20254.4 -14189.4 1565.14 -440.244 327.613 548.767 
10197.5 3
12393600 20641.5 -13925.5 1739 -424.213 417.182 594.977 
12382903 21055 -13147 1582.5 -586.895 211.755 623.928 
12375903 20052.5 -14009.3 1577 -397.497 354.518 532.623 
10198 3
12393600 20417.3 -13850.1 1723.43 -451.135 151.624 475.934 
12382903 20837.6 -13058.3 1594.86 -437.482 178.5 472.496 
12375903 19832.9 -13817.9 1631 -441.937 385.264 586.291 
10198.5 3
12393600 20211.8 -13704.2 1745.17 -402.848 286.228 494.179 
12382903 20553 -12943.3 1602.67 -557.983 225.397 601.788 
12375903 19654.8 -13635.8 1646 -349.066 356.909 499.231 
10199 3
12393600 20041 -13627.5 1739 -361.935 162.429 396.712 
12382903 20221.5 -12774.5 1592.33 -702.331 357.698 788.172 
12375903 19513.5 -13430 1633 -299.435 436.088 528.993 
10199.5 3
12393600 19822.7 -13567.7 1738.71 -415.782 113.878 431.095 
12382903 19981.3 -12560 1594.43 -457.551 408.571 613.42 
12375903 19406.9 -13150 1601.29 -203.129 533.333 570.707 
10200 3
12393600 19583.7 -13454.5 1743 -450.184 213.21 498.12 
12382903 19824.2 -12395.7 1602.5 -295.893 309.479 428.17 
12375903 19230.3 -12910.8 1605.33 -332.437 450.408 559.805 
10200.5 3
12393600 19381.2 -13244.2 1789.67 -417.526 433.677 602 
12382903 19644.2 -12273 1595.83 -371.134 252.921 449.121 
12375903 18971.3 -12707.2 1622 -534.021 419.931 679.353 
10201 3
12393600 19165.8 -13074.7 1744.17 -451.433 355.346 574.51 
12382903 19394 -12187.3 1608.17 -524.458 179.595 554.356 
12375903 18678.3 -12545.5 1604.33 -614.256 338.924 701.555 
10201.5 3
12393600 18876.9 -12915.3 1707.86 -575.65 317.492 657.399 
12382903 19075.9 -12113.1 1597.86 -633.751 147.79 650.755 
12375903 18272 -12375.3 1584.57 -809.429 339.072 877.579 
10202 3
12393600 18605 -12772.5 1664 -555.945 291.995 627.962 
12382903 18799.5 -11931 1599.17 -565.148 372.48 676.855 
12375903 17769.2 -12259.2 1545.5 -1028.29 237.462 1055.35 
10202.5 3
12393600 18294.7 -12532.6 1637.86 -625.576 483.727 790.783 
12382903 18534.3 -11719 1607.71 -534.706 427.419 684.542 
12375903 17395.3 -12098.4 1517 -753.792 324.069 820.502 
10203 3
12393600 17960 -12294.2 1618 -662.801 472.089 813.74 
12382903 18272 -11489.2 1623.17 -519.378 455.116 690.567 
12375903 16869 -11854.5 1527.5 -1042.15 483.027 1148.65 
10203.5 3
12393600 17573.7 -12010 1607.86 -772.571 568.333 959.098 
12382903 17910.1 -11225.4 1621.71 -723.714 527.476 895.541 
12375903 16414.1 -11661.6 1583 -909.714 385.857 988.163 
10204 3
12393600 17005.2 -11685.7 1714.5 -1157.94 660.557 1333.1 
12382903 17600.2 -10947.7 1625.33 -631.316 565.707 847.693 
12375903 16064.8 -11496.8 1604.33 -711.425 335.515 786.572 
10204.5 3
12393600 16729.4 -11413.7 1726.86 -562.731 555.005 790.377 
12382903 17399.1 -10730 1642.71 -410.253 444.218 604.679 
12375903 15787.7 -11377.7 1614.29 -565.549 243.1 615.584 
10205 3
12393600 16457.4 -11152.6 1732.43 -519.084 498.364 719.594 
12382903 17060.7 -10463.9 1634.86 -645.856 507.906 821.644 
12375903 15510 -11109 1626.29 -529.989 512.814 737.473 
10205.5 3
12393600 16201.6 -10886.7 1743.71 -499.721 519.252 720.655 
12382903 16814.4 -10248.6 1649.43 -481.027 420.48 638.898 
12375903 15214.6 -10938 1633.43 -577.009 333.984 666.697 
10206 3
12393600 15968 -10585.9 1745.71 -457.087 588.762 745.365 
12382903 16444.1 -10048.1 1674 -724.63 392.228 823.973 
12375903 15001.1 -10698.1 1670.71 -417.668 469.388 628.309 
10206.5 3
12393600 15705.6 -10299.9 1775 -518.634 565.217 767.106 
12382903 16140.6 -9833.43 1682 -599.944 424.337 734.843 
12375903 14727.6 -10441.1 1678.86 -540.655 507.905 741.806 
10207 3
12393600 15433.5 -10075.3 1775.5 -569.187 469.715 737.974 
12382903 15912.7 -9631.33 1688.33 -476.788 422.793 637.245 
12375903 14450.5 -10146.5 1658.67 -579.647 616.408 846.138 
10207.5 3
12393600 15154.4 -9870.71 1740.71 -577.788 423.642 716.457 
12382903 15627.9 -9446 1712.14 -589.668 383.713 703.522 
12375903 14163.9 -9873 1625.43 -593.463 566.253 820.269 
10208 3
12393600 14985.9 -9818.57 1723.29 -323.554 100.082 338.679 
12382903 15325.4 -9314.86 1720.43 -580.477 251.714 632.703 
12375903 13836.3 -9455.29 1588.57 -628.736 801.755 1018.88 
10208.5 3
12393600 14558.6 -9474.43 1706.57 -849.475 684.181 1090.74 
12382903 15075 -9130.43 1733.14 -497.87 366.657 618.314 
12375903 13536.1 -8942.14 1584.57 -596.705 1020.16 1181.86 
10209 3
12393600 14019.5 -9004 1678 -1116.09 973.972 1481.31 
12382903 14897 -8973.33 1717 -368.53 325.249 491.529 
12375903 13189.8 -8567.5 1606.33 -716.997 775.658 1056.28 
10209.5 3
12393600 13595.7 -8777.29 1705 -850.975 455.25 965.096 
12382903 14626.6 -8850.29 1688.29 -543.029 247.084 596.6 
12375903 12962.3 -8185.14 1601.43 -456.923 767.785 893.461 
10210 3
12393600 13431.7 -8594.71 1696 -309.434 344.474 463.046 
12382903 14232.7 -8630 1651.29 -743.127 415.633 851.463 
12375903 12926.9 -7760.71 1601.14 -66.8464 800.809 803.594 
10210.5 3
12393600 13373.7 -8404.83 1700 -119.933 392.316 410.239 
12382903 13909.7 -8527.33 1606.33 -667.454 212.121 700.35 
12375903 12832.7 -7624 1599 -194.608 282.468 343.017 
10211 3
12393600 13379.4 -8091.86 1710 11.783 640.033 640.142 
12382903 13750.6 -8490.14 1583.14 -325.348 76.0541 334.119 
12375903 12861.6 -7412.86 1610 59.1099 431.785 435.812 
10211.5 3
12393600 13338.7 -7777.71 1684.86 -82.4176 635.917 641.235 
12382903 13486.7 -8324.57 1552 -534.124 335.165 630.574 
12375903 12660.9 -7314 1594.86 -406.304 200.116 452.912 
10212 3
12393600 13229.4 -7559.14 1659.86 -217.268 434.536 485.826 
12382903 13194.4 -8147 1565.43 -581.085 353.025 679.916 
12375903 12414 -7251.86 1588.71 -490.77 123.544 506.081 
10212.5 3
12393600 13043.9 -7345.14 1642.29 -372.633 429.719 568.783 
12382903 12989.3 -7932.29 1574.14 -411.933 431.153 596.307 
12375903 12209 -7180.57 1565.29 -411.647 143.144 435.825 
10213 3
12393600 12759.9 -7147.57 1644.29 -576.065 400.753 701.751 
12382903 12801 -7738.14 1583.71 -381.918 393.799 548.579 
12375903 12039.6 -7025.57 1567.86 -343.669 314.402 465.786 
10213.5 3
12393600 12555.8 -6938.5 1651.5 -394.029 403.613 564.059 
12382903 12586.2 -7528.38 1610.75 -414.575 404.957 579.537 
12375903 11791.1 -6925.38 1555.12 -479.626 193.429 517.162 
10214 3
12393600 12321 -6845.71 1649.29 -443.762 175.398 477.168 
12382903 12441.1 -7331.43 1607.29 -274.305 372.299 462.439 
12375903 11485.4 -6770.71 1487.57 -577.876 292.364 647.625 
10214.5 3
12393600 12089 -6760.14 1651.43 -466.801 172.176 497.541 
12382903 12314.7 -7206.57 1606.29 -254.383 251.222 357.524 
12375903 11188.9 -6627 1444.71 -596.723 289.164 663.094 
10215 3
12393600 11900.9 -6555.57 1649.29 -378.557 411.613 559.223 
12382903 12098.6 -6993.57 1620.86 -434.895 428.571 610.579 
12375903 10859.3 -6492.71 1396.57 -663.122 270.193 716.055 
10215.5 3
12393600 11658.4 -6272 1628.86 -487.784 570.566 750.652 
12382903 11822.1 -6860.86 1611.29 -556.194 267.031 616.975 
12375903 10639.7 -6383.71 1416.86 -441.794 219.316 493.235 
10216 3
12393600 11413.1 -5937.43 1590 -502.635 685.597 850.109 
12382903 11499.7 -6615.29 1582.86 -660.714 503.22 830.526 
12375903 10332.7 -6103.29 1462.57 -629.098 574.649 852.048 
10216.5 3
12393600 11220.3 -5592.14 1565.86 -379.64 679.696 778.533 
12382903 11222.3 -6293 1550.71 -546.119 634.421 837.1 
12375903 10480.9 -5860.43 1496.86 291.62 478.065 559.99 
10217 3
12393600 11241.3 -5444.83 1560.33 43.758 306.257 309.367 
12382903 11050.5 -5979.83 1514.17 -357.143 651.074 742.596 
12375903 10738.5 -5378.5 1516.33 535.64 1001.93 1136.12 
10217.5 3
12393600 11160.7 -5363.14 1558.14 -162.867 165.031 231.864 
12382903 10879.4 -5759 1504.43 -345.599 446.128 564.33 
12375903 10681.4 -5173.71 1542.57 -115.296 413.709 429.474 
10218 3
12393600 11039.3 -5339.71 1550.86 -232.177 44.7965 236.459 
12382903 10399.1 -5427 1577.57 -918.328 634.799 1116.38 
12375903 10596.7 -4932.14 1555.86 -161.978 461.896 489.474 
10218.5 3
12393600 10660.5 -5244 1521 -776.2 196.136 800.597 
12382903 9931 -4905.17 1629.67 -959.309 1069.33 1436.57 
12375903 10495 -4690.67 1552.83 -208.431 494.828 536.934 
10219 3
12393600 10322.1 -5109.29 1518.29 -709.344 282.42 763.499 
12382903 9768.57 -4427.57 1657 -340.521 1001.25 1057.57 
12375903 10354.6 -4513.43 1575.86 -294.4 371.568 474.061 
10219.5 3
12393600 10095.3 -4954.71 1508.57 -451.907 307.911 546.835 
12382903 9585.57 -4025.71 1727.86 -364.542 800.512 879.608 
12375903 10162.3 -4361.71 1569.86 -383.039 302.22 487.91 
10220 3
12393600 9915.14 -4721.86 1523.71 -360.286 465.714 588.809 
12382903 9323.57 -3589.71 1761.57 -524 872 1017.33 
12375903 9912.43 -4109 1586.43 -499.714 505.429 710.755 
10220.5 3
12393600 9717 -4360.14 1566.14 -387.755 707.856 807.102 
12382903 8998.86 -3135.43 1720.57 -635.449 889.013 1092.77 
12375903 9779.71 -3692.14 1648.86 -259.715 815.767 856.112 
10221 3
12393600 9451.43 -3966.14 1588 -523.81 777.12 937.173 
12382903 8606.57 -2679.14 1716.29 -773.739 899.972 1186.85 
12375903 9496.71 -3337.43 1645.43 -558.185 699.634 895.019 
10221.5 3
12393600 9107.71 -3650.57 1594.71 -690.189 633.678 936.968 
12382903 8189 -2323.14 1742.29 -838.497 714.859 1101.86 
12375903 9115.86 -3053.29 1625.71 -764.773 570.568 954.163 
10222 3
12393600 8676.38 -3254.38 1602 -842.46 773.821 1143.91 
12382903 7890.62 -2036 1727.38 -582.764 560.826 808.789 
12375903 8761.75 -2656.25 1646.38 -691.616 775.46 1039.07 
10222.5 3
12393600 8195.86 -2772.29 1584.71 -922.299 925.315 1306.46 
12382903 7476.71 -1739.14 1766.86 -794.454 569.783 977.656 
12375903 8494.57 -2230.57 1638.86 -512.819 817.041 964.645 
10223 3
12393600 7902.17 -2413.33 1583.67 -624.873 763.728 986.787 
12382903 7098.83 -1396.5 1762.67 -804.002 729.027 1085.31 
12375903 8186.83 -1876 1641 -654.762 754.407 998.921 
10223.5 3
12393600 7506.43 -2063.29 1588.71 -809.28 715.844 1080.45 
12382903 6686.14 -761.857 1695.71 -843.948 1297.84 1548.11 
12375903 7763.43 -1536.86 1637.29 -865.858 693.544 1109.38 
10224 3
12393600 7034 -1641.29 1568.71 -903.305 806.883 1211.21 
12382903 6322.57 -528.143 1680.86 -695.165 446.872 826.408 
12375903 7360.14 -1180.71 1609.71 -771.101 680.961 1028.74 
10224.5 3
12393600 6650.86 -1158.71 1559.43 -748.326 942.522 1203.47 
12382903 6010.29 -131.429 1664 -609.933 774.833 986.095 
12375903 6990.71 -707 1613 -721.54 925.223 1173.31 
10225 3
12393600 6319.83 -786.5 1569.83 -688.199 773.834 1035.59 
12382903 5784.17 216.5 1689.17 -470.102 723.344 862.683 
12375903 6766.67 -362.333 1609.83 -465.795 716.563 854.651 
10225.5 3
12393600 6043.86 -440.714 1568.86 -567.852 711.493 910.318 
12382903 5528.86 637 1682.57 -525.328 865.226 1012.22 
12375903 6464 28.4286 1589.86 -622.771 804.037 1017.01 
10226 3
12393600 5762.29 -52.5714 1581 -545.681 752.215 929.298 
12382903 5370.14 1155.71 1674.57 -307.586 1005.26 1051.26 
12375903 6167.86 401.429 1583.86 -573.92 722.868 922.997 
10226.5 3
12393600 5564.67 397.833 1562.67 -401.665 915.457 999.698 
12382903 5137 1674 1655.83 -473.868 1053.43 1155.1 
12375903 6000.5 810.167 1585 -340.157 830.768 897.71 
10227 3
12393600 5277.14 873.857 1584.43 -570.484 944.492 1103.41 
12382903 4861.14 2072.43 1615.43 -547.336 790.533 961.519 
12375903 5751 1235.86 1573.29 -495.04 844.624 979.007 
10227.5 3
12393600 5002.67 1271.83 1553 -562.451 815.525 990.673 
12382903 4687.67 2252.83 1591.17 -355.484 369.682 512.868 
12375903 5544 1667.67 1593.83 -424.18 884.856 981.274 
10228 3
12393600 4754.29 1729.29 1553 -501.78 924.146 1051.58 
12382903 4573.14 2597.29 1568.71 -231.361 695.863 733.317 
12375903 5306.29 2014 1602.43 -480.231 699.663 848.617 
10228.5 3
12393600 4402.71 2079.71 1569 -662.093 659.941 934.82 
12382903 4233.71 2994 1613.86 -639.225 747.108 983.249 
12375903 5022.57 2449.86 1589.86 -534.302 820.823 979.403 
10229 3
12393600 4188.83 2523.83 1574.33 -432.957 899.026 997.848 
12382903 3893.5 3509.67 1681 -688.693 1043.86 1250.58 
12375903 4798.33 2705.17 1583.5 -453.923 516.821 687.859 
10229.5 3
12393600 4069.57 2842.71 1571.29 -241.421 645.508 689.177 
12382903 3630.86 3835.29 1705.86 -531.666 659.148 846.844 
12375903 4579.86 3056.14 1557.86 -442.259 710.478 836.883 
10230 3
12393600 3781.17 3235 1598.67 -586.189 797.329 989.621 
12382903 3401.17 4122.83 1730.67 -466.851 584.446 748.015 
12375903 4366.33 3561.33 1578.33 -433.991 1026.81 1114.76 
10230.5 3
12393600 3516 3545.57 1593.29 -546.735 640.353 842.005 
12382903 3132.14 4324.43 1749.71 -554.688 415.66 693.147 
12375903 4136.43 4008.29 1619.86 -474.03 921.551 1036.32 
10231 3
12393600 3284 3942.29 1582.71 -438.563 749.932 868.756 
12382903 2781.57 4629.29 1721.71 -662.706 576.289 878.23 
12375903 3909.71 4541.71 1681.71 -428.571 1008.37 1095.67 
10231.5 3
12393600 3129.17 4390.5 1581.83 -314.064 909.157 961.874 
12382903 2480.33 5036.33 1737.83 -611.031 825.654 1027.16 
12375903 3695.33 4841.33 1727.83 -434.85 607.747 747.295 
10232 3
12393600 2915 4797.29 1591.14 -431.788 820.132 926.854 
12382903 2201.43 5414.14 1730.29 -562.308 761.713 946.782 
12375903 3436.86 5146.43 1740.29 -521.121 615.111 806.182 
10232.5 3
12393600 2625.29 5223.29 1566.29 -556.073 817.658 988.829 
12382903 1839.14 5754.71 1728.57 -695.366 653.688 954.38 
12375903 3123.14 5459.71 1738.71 -602.139 601.316 850.971 
10233 3
12393600 2284.33 5643.17 1573.67 -707.37 871.122 1122.15 
12382903 1550 6112.5 1695.67 -599.881 742.294 954.389 
12375903 2808.5 5717.67 1739.5 -652.786 535.171 844.119 
10233.5 3
12393600 1935.29 6046.57 1602.43 -736.387 851.065 1125.42 
12382903 1259.86 6440.71 1692 -612.116 692.435 924.204 
12375903 2403.86 6285.57 1738.43 -853.677 1198.11 1471.13 
10234 3
12393600 1454.57 6400.57 1676.29 -931.617 686.047 1156.97 
12382903 964.143 6850.57 1695.57 -573.09 794.297 979.459 
12375903 1811.14 6848.14 1797.43 -1148.67 1090.25 1583.7 
10234.5 3
12393600 1195.71 6742.57 1676.71 -507.563 670.588 841.017 
12382903 524.429 7134.57 1690.57 -862.185 556.863 1026.38 
12375903 1622.29 7157.14 1779.57 -370.308 605.882 710.086 
10235 3
12393600 1018.29 7109.43 1711.29 -345.865 715.121 794.368 
12382903 237.143 7329.57 1724.86 -560.011 380.117 676.832 
12375903 1447.57 7497.86 1801.14 -340.574 664.16 746.391 
10235.5 3
12393600 814 7487.67 1695.67 -421.208 779.872 886.35 
12382903 198.5 7578.17 1727.67 -79.676 512.568 518.723 
12375903 1343.83 7849.83 1799.33 -213.893 725.724 756.588 
10236 3
12393600 712.571 7877.71 1663.71 -212.194 815.999 843.138 
12382903 75.1429 8002.14 1684.43 -258.069 886.979 923.76 
12375903 1258.14 8299.86 1784.57 -179.269 941.472 958.388 
10236.5 3
12393600 786.143 8337.86 1658.43 140.941 881.5 892.696 
12382903 26.5714 8404.71 1662.86 -93.0487 771.21 776.803 
12375903 1220.86 8771.86 1778.71 -71.4286 904.215 907.031 
10237 3
12393600 770.857 8787.29 1659 -29.3392 862.627 863.126 
12382903 79.8571 8832.57 1654.14 102.276 821.223 827.567 
12375903 1302 9207.43 1777.14 155.744 836.03 850.413 
10237.5 3
12393600 781.5 9180.5 1659 22.1726 819.196 819.496 
12382903 53.1667 9266.83 1690 -55.6052 904.712 906.419 
12375903 1567.17 9670.5 1760 552.431 964.732 1111.7 
10238 3
12393600 461 9442.29 1666.43 -676.16 552.291 873.051 
12382903 76 9835.43 1741.43 48.1716 1199.57 1200.53 
12375903 1336.86 10073 1744.86 -485.885 849.156 978.341 
10238.5 3
12393600 -79.875 9763.38 1738.25 -1038.15 616.294 1207.3 
12382903 147.5 10238 1806.62 137.236 772.69 784.782 
12375903 1261 10233.8 1764.75 -145.599 308.541 341.17 
10239 3
12393600 -387.875 10024 1784.25 -606.299 513.041 794.236 
12382903 197.875 10464.5 1913.75 99.1634 445.866 456.76 
12375903 1140.62 10635.8 1743.38 -236.959 791.339 826.055 
10239.5 3
12393600 -745.625 9718.12 1799.88 -727.134 -621.697 956.677 
12382903 216.75 10693.1 1929 38.3638 464.685 466.266 
12375903 939 10949.1 1743.75 -409.807 636.941 757.387 
10240 2
12393600 -895 9752.88 1808.88 -306.725 71.3552 314.915 
12382903 36.125 11110.1 1929.25 -370.893 856.263 933.139 
