# Supplementary material for: Intrinsic group behaviour II: On the dependence of triad spatial dynamics on social and personal features; and on the effect of social interaction on small group dynamics
Source: PLoS One. 2019 Dec 3;14(12):e0225704. doi: 10.1371/journal.pone.0225704 (PMC6890182; doi:10.1371/journal.pone.0225704)
Supplement: S4 Data Set — (ZIP) [file pone.0225704.s004.zip › set_3_nint/group_traj_triad_noint/traj_3_0505_17.dat]

3 12391503 12391700 12391800 0 0 0 1 3 1 0 10 10 10 1688.79 1765.12 1637.68 
10155.5 1
12391503 6829.75 2005.75 1596 0 0 0 
10156 1
12391503 6950.57 1480.14 1601.86 309.006 -1344.26 1379.32 
10156.5 1
12391503 7406.71 849.143 1622 901.468 -1247.04 1538.75 
10157 2
12391700 6799 641 1346 0 0 0 
12391503 7731.43 429.571 1652.29 641.728 -829.193 1048.51 
10157.5 3
12391800 7119 1496 1886 0 0 0 
12391700 6915.67 483.333 1380.33 453.956 -613.489 763.181 
12391503 7998.5 130.333 1615.67 569.449 -638.034 855.196 
10158 3
12391800 7356.71 1229.29 1821.43 811.312 -910.288 1219.36 
12391700 7362.57 239.143 1381.29 923.357 -504.526 1052.2 
12391503 8331.14 -267.714 1600.14 687.279 -822.412 1071.78 
10158.5 3
12391800 7780.29 671 1756.57 819.287 -1079.86 1355.48 
12391700 7945.14 -323.857 1474.43 1126.83 -1088.97 1567.04 
12391503 8632.86 -703.571 1626 583.587 -843.051 1025.33 
10159 3
12391800 8158.5 214.333 1719 775.029 -935.792 1215.06 
12391700 8441.67 -822 1498.33 1017.47 -1020.78 1441.26 
12391503 8891 -1096.17 1651.5 528.981 -804.498 962.829 
10159.5 3
12391800 8671.71 -325 1690.86 1030.55 -1083 1494.97 
12391700 9368.57 -1620.86 1610.43 1861.25 -1604.13 2457.13 
12391503 8840 -1341.71 1525 -102.41 -493.068 503.59 
10160 3
12391800 9048.83 -794 1698.83 736.561 -916.016 1175.42 
12391700 9808.33 -2194.17 1632.67 858.91 -1119.75 1411.22 
12391503 9025.67 -2047.33 1595 362.63 -1378.16 1425.07 
10160.5 3
12391800 9249.5 -1189.5 1715 418.928 -825.678 925.876 
12391700 9910.67 -2468 1627.83 213.64 -571.677 610.292 
12391503 9272 -2561 1650.17 514.266 -1072.37 1189.31 
10161 3
12391800 9580.43 -1696 1730 638.858 -977.799 1168 
12391700 10273.7 -2808.86 1643.43 700.864 -658.025 961.357 
12391503 9627.14 -2994.86 1664.43 685.604 -837.562 1082.39 
10161.5 3
12391800 9909.5 -2234.33 1731.67 637.735 -1043.28 1222.76 
12391700 10747.3 -3164.5 1678.5 917.866 -689.23 1147.83 
12391503 9905.83 -3443.5 1634.5 540.098 -869.463 1023.56 
10162 3
12391800 10168.5 -2568.83 1751.33 538.462 -695.426 879.522 
12391700 11166.8 -3433 1704.5 872.141 -558.212 1035.49 
12391503 10276.8 -3734.33 1587.17 771.31 -604.643 980.057 
10162.5 3
12391800 10447.5 -2941.5 1725 584.906 -781.272 975.961 
12391700 11645.8 -3485.17 1666.17 1004.19 -109.364 1010.13 
12391503 10718.2 -3979.67 1616.5 925.227 -514.326 1058.57 
10163 3
12391800 10796.7 -3171.33 1707.83 696.939 -458.749 834.371 
12391700 12162.3 -3489 1662.67 1030.94 -7.65136 1030.97 
12391503 11178 -4241 1638.5 917.831 -521.623 1055.7 
10163.5 3
12391800 11183.7 -3275.5 1686.5 775.551 -208.751 803.154 
12391700 12503.2 -3765.67 1661.5 683.033 -554.442 879.739 
12391503 11611.3 -4313 1591.33 868.403 -144.289 880.309 
10164 3
12391800 11578.3 -3422.5 1669.67 786.189 -292.829 838.952 
12391700 12898.3 -3966.33 1659 787.185 -399.734 882.863 
12391503 11989.3 -4380.5 1619.83 752.988 -134.462 764.899 
10164.5 2
12391800 12065.5 -3475.83 1673.5 968.522 -106.03 974.309 
12391503 12398.8 -4430.67 1621.83 814.115 -99.7349 820.202 
10165 2
12391800 12424.5 -3666.33 1679 719.439 -381.764 814.454 
12391503 12805 -4666.83 1700.83 813.961 -473.28 941.556 
10165.5 2
12391800 12731.8 -3847.83 1677.17 618.377 -365.191 718.161 
12391503 13018.8 -5024.33 1687.5 430.248 -719.316 838.17 
10166 1
12391503 13196.3 -5274.17 1652.67 334.275 -470.496 577.153 
10166.5 1
12391503 13415.5 -5565.67 1628.83 440.979 -586.519 733.803 
10167 1
12391503 13790.2 -5895 1612 777.317 -683.264 1034.93 
10167.5 1
12391503 14170.3 -6314 1608.67 780.63 -860.37 1161.73 
10168 1
12391503 14527.8 -6542.33 1592.17 720.766 -460.349 855.234 
10168.5 1
12391503 15009.3 -6976.83 1641.83 944.118 -851.961 1271.69 
10169 1
12391503 15587.7 -7457.5 1629.5 1163.65 -967.136 1513.09 
10169.5 1
12391503 15799.2 -8034.67 1612.17 399.811 -1091.05 1162 
10170 1
12391503 16041 -8514.67 1680.83 460.635 -914.286 1023.77 
10170.5 1
12391503 16378.7 -9015.5 1654.17 651.866 -966.86 1166.08 
10171 1
12391503 16652.2 -9438.8 1690.2 588.244 -910.323 1083.84 
10171.5 1
12391503 16871.5 -9744 1662.5 469.593 -653.533 804.75 
10172 1
12391503 17060.8 -10195.7 1694 369.071 -880.442 954.668 
10172.5 1
12391503 17203.3 -10660.5 1725.17 275.097 -897.362 938.582 
10173 1
12391503 17395.6 -11149.4 1748 388.418 -987.677 1061.31 
10173.5 1
12391503 17813.5 -11494.2 1721.67 867.012 -715.284 1123.98 
10174 1
12391503 18974.7 -11941.8 1694.67 2118.92 -816.91 2270.94 
10174.5 1
12391503 20140.6 -12231 1700.4 2336.54 -579.492 2407.33 
10175 1
12391503 20711.4 -12371.4 1696.6 1238.18 -304.555 1275.08 
10175.5 1
12391503 21191.3 -12572 1694.17 969.562 -405.253 1050.85 
10176 1
12391503 21446.5 -12765 1754.83 502.297 -379.921 629.795 
10176.5 1
12391503 21800.2 -13004.8 1780.33 723.245 -490.457 873.86 
10177 1
12391503 22330.7 -13360 1740.29 1016.37 -680.396 1223.09 
10177.5 1
12391503 22842.5 -13604.8 1705.67 971.13 -464.579 1076.54 
10178 1
12391503 23434.3 -13927.8 1659.67 1186.04 -647.295 1351.18 
10178.5 1
12391503 24107 -14197.7 1683.67 1364.44 -547.329 1470.12 
10179 1
12391503 24594.7 -14418.5 1687 1042.02 -471.866 1143.88 
10179.5 1
12391503 25139.1 -14731.2 1681.5 1049.05 -602.601 1209.81 
10180 1
12391503 25656 -14971 1653.17 1035.82 -480.461 1141.83 
10180.5 1
12391503 26100.3 -15135.6 1660.29 931.417 -345.013 993.263 
10181 1
12391503 26592.8 -15251.5 1643.5 969.582 -228.206 996.076 
10181.5 1
12391503 27213 -15495.3 1582.83 1242.82 -488.644 1335.43 
10182 1
12391503 27731.5 -15758.3 1582.33 1045.36 -530.242 1172.15 
10182.5 1
12391503 28338.3 -15973.7 1655 1211.24 -429.807 1285.24 
10183 1
12391503 28925.7 -16166.5 1768.67 1165.34 -382.606 1226.55 
10183.5 1
12391503 29468 -16289.8 1782.83 1046.98 -238.095 1073.71 
10184 1
12391503 29991.8 -16378.8 1796.5 1023.11 -173.828 1037.77 
10184.5 1
12391503 30694 -16511 1801.17 1418.52 -267.003 1443.43 
10185 1
12391503 31455 -16656.5 1724.33 1546.75 -295.732 1574.77 
10185.5 1
12391503 32060.2 -16753.2 1663.33 1210.33 -193.333 1225.68 
10186 1
12391503 32701.8 -16989.7 1627.67 1306.86 -481.67 1392.8 
10186.5 1
12391503 33297.8 -17111 1598 1244.26 -253.305 1269.78 
10187 1
12391503 34028.8 -17270.7 1606.5 1482.76 -323.867 1517.72 
10187.5 1
12391503 34710.7 -17375.7 1630.33 1363.67 -210 1379.74 
10188 1
12391503 35304.8 -17495.5 1640.17 1181.25 -238.237 1205.03 
10188.5 1
12391503 35772.2 -17679.7 1724.33 921.762 -363.248 990.754 
10189 1
12391503 36347 -17816.3 1692.67 1158.94 -275.538 1191.24 
10189.5 1
12391503 36971.8 -18043.3 1657.17 1227.57 -445.972 1306.07 
10190 1
12391503 37638.3 -18214.5 1650.67 1322.42 -339.616 1365.33 
10190.5 1
12391503 38153 -18352.8 1673.17 1043.95 -280.595 1081 
10191 1
12391503 38599.1 -18588.7 1663.29 853.046 -451.015 964.936 
10191.5 1
12391503 39095.5 -18868.5 1641.83 945.442 -532.925 1085.3 
10192 1
12391503 39698 -19204 1676.5 1268.42 -706.316 1451.82 
10192.5 1
12391503 40228.6 -19580.7 1704.57 1038.3 -737.21 1273.4 
10193 1
12391503 40808.5 -19948.3 1701.17 1173.94 -744.168 1389.94 
10193.5 1
12391503 41211.3 -20485.7 1692.57 797.595 -1064.12 1329.85 
10194 1
12391503 42007.8 -20666.3 1664.33 1622.3 -367.86 1663.48 
10194.5 1
12391503 42383 -20529.9 1637.86 747.344 271.865 795.257 
10195 1
12391503 42823.7 -20873.5 1630.67 876.077 -683.187 1110.97 
10195.5 1
12391503 43138 -21629.6 1612.86 633.737 -1524.34 1650.83 
10196 1
12391503 43560.3 -22032.3 1559.5 826.484 -788.184 1142.06 
10196.5 1
12391503 44022.2 -22173.3 1526.5 999.639 -305.195 1045.19 
10197 1
12391503 44500.9 -22353 1548.86 934.942 -350.911 998.627 
10197.5 1
12391503 45053.2 -22426.7 1589.83 1087.22 -145.013 1096.85 
10198 1
12391503 45601.7 -22276.1 1650.43 1103.72 302.865 1144.52 
10198.5 1
12391503 46226 -21904.8 1704.5 1224.09 728.058 1424.24 
10199 1
12391503 46691.2 -21552 1711.17 985.523 747.528 1236.95 
10199.5 1
12391503 47021.1 -20956.3 1656.57 628.526 1134.69 1297.14 
10200 1
12391503 47438.2 -20516.7 1621 785.356 827.908 1141.15 
