# Supplementary material for: Intrinsic group behaviour II: On the dependence of triad spatial dynamics on social and personal features; and on the effect of social interaction on small group dynamics
Source: PLoS One. 2019 Dec 3;14(12):e0225704. doi: 10.1371/journal.pone.0225704 (PMC6890182; doi:10.1371/journal.pone.0225704)
Supplement: S4 Data Set — (ZIP) [file pone.0225704.s004.zip › set_3_nint/group_traj_triad_noint/traj_3_0505_16.dat]

3 12374505 12380100 12370501 0 0 1 0 1 1 0 23.3333 10 30 1653.32 1782.91 1459.92 
10025.5 1
12370501 44208.4 -23543.8 1288.8 0 0 0 
10026 1
12370501 43897.6 -23326.4 1483 -669.889 468.473 817.446 
10026.5 1
12370501 43532.7 -23057.8 1537.67 -731.272 538.267 908.014 
10027 1
12370501 43204.3 -22990.9 1550.57 -650.259 132.626 663.647 
10027.5 1
12370501 42828.7 -22955.7 1555.67 -766.569 71.8173 769.926 
10028 1
12370501 42573.7 -22778.3 1577.57 -530.047 368.775 645.712 
10028.5 1
12370501 42193.3 -22543.4 1616.57 -753.324 465.064 885.314 
10029 1
12370501 41882.9 -22454 1610.29 -615.93 177.438 640.979 
10029.5 1
12370501 41607.4 -22216.3 1599.71 -543.252 468.864 717.604 
10030 1
12370501 41244.1 -21995.4 1592.43 -708.159 430.521 828.757 
10030.5 1
12370501 40904.4 -21931.1 1590.57 -671.372 127.047 683.287 
10031 1
12370501 40560 -21809.5 1584 -716.068 252.896 759.414 
10031.5 1
12370501 40282.9 -21433.3 1600.86 -592.186 803.877 998.45 
10032 1
12370501 39956.9 -21153 1614.86 -637.965 548.504 841.342 
10032.5 1
12370501 39556.7 -20980 1708.71 -784.594 339.216 854.783 
10033 1
12370501 39214.9 -20901.1 1704.57 -657.418 151.648 674.681 
10033.5 1
12370501 39020.3 -20868.6 1734.29 -383.77 64.2434 389.11 
10034 1
12370501 38764.1 -20970.6 1782.71 -508.22 -202.381 547.033 
10034.5 1
12370501 38460 -20989.4 1763.71 -599.887 -37.1936 601.039 
10035 1
12370501 38134.4 -20778.3 1765.14 -672.668 436.246 801.744 
10035.5 1
12370501 37873.4 -20626.6 1751.71 -525.151 305.26 607.427 
10036 1
12370501 37641.9 -20460 1727.86 -470.674 338.56 579.79 
10036.5 1
12370501 37265.4 -20253.6 1707.14 -748.367 410.395 853.509 
10037 1
12370501 36900.6 -20084.6 1672.57 -746.129 345.603 822.284 
10037.5 1
12370501 36564.6 -19885 1666.43 -680.162 403.991 791.093 
10038 1
12370501 36086.4 -19869.3 1641.43 -956.286 31.4286 956.802 
10038.5 1
12370501 35641 -19751.3 1614.57 -903.506 239.351 934.672 
10039 1
12370501 35241.4 -19605.4 1592.14 -797.548 291.132 849.023 
10039.5 1
12370501 34796.6 -19476 1607 -896.889 260.945 934.079 
10040 1
12370501 34382.6 -19338.8 1646.5 -776.635 257.505 818.212 
10040.5 1
12370501 33983.3 -19359.4 1615.29 -773.913 -40.0748 774.95 
10041 1
12370501 33552.9 -19277 1586 -867.8 166.187 883.569 
10041.5 1
12370501 33142.3 -19148.4 1596.14 -851.808 266.746 892.597 
10042 1
12370501 32655.8 -18780.9 1600.38 -963.437 727.829 1207.45 
10042.5 1
12370501 32218.1 -18581.4 1542.43 -856.374 390.306 941.125 
10043 1
12370501 31725.7 -18446.9 1442.57 -1015.32 277.467 1052.55 
10043.5 1
12370501 31320.7 -18167.3 1400.14 -845.511 583.656 1027.4 
10044 1
12370501 30876.1 -18056 1372.5 -875.176 219.066 902.177 
10044.5 1
12370501 30480.4 -17973.4 1371.14 -750.847 156.682 767.021 
10045 1
12370501 30045.6 -17941.1 1401.29 -856.018 63.5546 858.374 
10045.5 1
12370501 29677.1 -17907.9 1444 -753.433 68.0689 756.501 
10046 1
12370501 29276.7 -17735.1 1503.43 -799.259 344.739 870.436 
10046.5 1
12370501 28844.7 -17698 1544.86 -870.968 74.8848 874.181 
10047 1
12370501 28461.9 -17516.6 1590.86 -762.664 361.411 843.963 
10047.5 1
12370501 28085.4 -17374.9 1602.29 -738.095 277.871 788.668 
10048 1
12370501 27746.3 -17317 1614.43 -681.01 116.179 690.849 
10048.5 1
12370501 27376.7 -17095.3 1604.29 -751.161 450.639 875.967 
10049 1
12370501 27046 -17103.6 1610.71 -658.793 -16.5054 659 
10049.5 1
12370501 26678.4 -17042.7 1623.14 -724.993 120.034 734.863 
10050 1
12370501 26323 -16862.9 1582.86 -726.848 367.806 814.61 
10050.5 1
12370501 25780.3 -16762.6 1562.14 -1087.6 200.973 1106.02 
10051 1
12370501 25367 -16757.3 1575.86 -861.012 11.0119 861.082 
10051.5 1
12370501 24910.6 -16595.9 1569.62 -910.928 322.177 966.224 
10052 1
12370501 24441.9 -16377.7 1567.57 -939.415 437.196 1036.17 
10052.5 1
12370501 24097.8 -16154.5 1587 -696.573 451.851 830.291 
10053 1
12370501 23661.1 -15976.4 1589.86 -874.964 356.857 944.939 
10053.5 1
12370501 23333.5 -15883.5 1604.25 -656.599 186.23 682.498 
10054 1
12370501 22926.4 -15871.4 1578 -791.968 23.4853 792.316 
10054.5 1
12370501 22621 -15863.9 1535 -622.054 15.4204 622.245 
10055 1
12370501 22229.6 -16020.3 1522.29 -800.467 -319.895 862.021 
10055.5 1
12370501 22031.9 -16001.7 1509.43 -404.324 37.9784 406.103 
10056 1
12370501 22042.6 -16135.6 1515.29 21.1327 -264.018 264.862 
10056.5 1
12370501 21563.6 -16046.9 1516 -944.773 174.979 960.84 
10057 1
12370501 21181.1 -15812 1490.71 -769.474 472.55 902.991 
10057.5 1
12370501 20889 -15513.5 1475.62 -552.255 564.272 789.55 
10058 1
12370501 20542 -15276.8 1495.5 -680.392 464.216 823.668 
10058.5 1
12370501 20249.5 -14968.2 1503.27 -605.496 638.858 880.207 
10059 1
12370501 19783.1 -14607.5 1561.38 -893.526 690.961 1129.52 
10059.5 1
12370501 19277.2 -14915.6 1577.75 -1058.32 -644.613 1239.18 
10060 1
12370501 19088.6 -15204.2 1579.88 -387.32 -592.659 707.999 
10060.5 1
12370501 18478.2 -14771.4 1585 -1158.21 821.395 1419.91 
10061 1
12370501 18073.7 -14003.6 1648.86 -788.569 1496.69 1691.72 
10061.5 1
12370501 17528.1 -13929.4 1650 -1129.58 153.616 1139.98 
10062 1
12370501 17132.4 -13943.7 1665 -807.544 -29.2638 808.074 
10062.5 1
12370501 16794.9 -13557.1 1650.62 -676.46 774.728 1028.49 
10063 1
12370501 16226 -13125.7 1635 -1153.9 875.072 1448.19 
10063.5 1
12370501 16032.8 -12840.2 1596.38 -379.666 560.834 677.26 
10064 1
12370501 15877.1 -12487.3 1558.29 -315.633 715.952 782.439 
10064.5 1
12370501 15357.9 -12090.8 1579 -1022.18 780.582 1286.14 
10065 1
12370501 14926.7 -11727 1589.29 -857.178 723.161 1121.48 
10065.5 2
12374505 13618.3 -9428.67 1297 0 0 0 
12370501 14800.4 -11229.7 1620.71 -262.548 1033.86 1066.67 
10066 2
12374505 13438.6 -9186.43 1458.71 -507.802 684.288 852.123 
12370501 14634.3 -10869.6 1627.43 -339.067 734.985 809.426 
10066.5 2
12374505 13204.1 -8811.38 1649.88 -449.131 718.493 847.32 
12370501 14442.9 -10467.8 1625 -366.687 769.773 852.649 
10067 2
12374505 13026.7 -8380.57 1710.57 -348.548 846.372 915.331 
12370501 14170.6 -10023.1 1624 -534.978 873.491 1024.3 
10067.5 2
12374505 12899.3 -7971.14 1701 -263.282 845.927 885.951 
12370501 13814.7 -9502.71 1632.86 -735.242 1075.27 1302.6 
10068 2
12374505 12708.9 -7611.29 1751.43 -369.764 698.752 790.556 
12370501 13531.7 -8826 1634.14 -549.515 1314.01 1424.28 
10068.5 2
12374505 12482.4 -7286.43 1771.71 -445.726 639.483 779.493 
12370501 13273 -8484.86 1660.71 -509.28 671.541 842.813 
10069 2
12374505 12165.3 -7034.43 1765.14 -623.07 495.088 795.82 
12370501 13032.7 -8178.57 1637 -472.074 601.74 764.817 
10069.5 2
12374505 11683 -6817.29 1742.14 -951.254 428.29 1043.22 
12370501 12723.7 -7846.29 1690.57 -609.467 655.396 894.983 
10070 2
12374505 11051.7 -6552.71 1708.86 -1257.54 527.035 1363.52 
12370501 12390.7 -7509.14 1684.29 -663.347 671.599 943.967 
10070.5 2
12374505 10833.9 -6146.43 1657.86 -433.978 809.334 918.346 
12370501 12157.1 -7198.43 1698.14 -465.282 618.953 774.332 
10071 2
12374505 10630.7 -5878.29 1660.86 -405.475 535.215 671.465 
12370501 11787 -6857.86 1665.14 -738.808 679.783 1003.96 
10071.5 2
12374505 10330.7 -5589.67 1648.33 -648.051 623.367 899.198 
12370501 11325.2 -6527 1626.5 -997.48 714.594 1227.03 
10072 2
12374505 9945 -5290.25 1632.75 -759.186 589.403 961.124 
12370501 10965.8 -6195.12 1578.25 -707.513 653.297 963.002 
10072.5 2
12374505 9581.33 -4979.5 1639 -717.291 612.919 943.492 
12370501 10626.3 -5959.67 1579 -669.461 464.415 814.775 
10073 2
12374505 9315.14 -4736.71 1643.86 -574.925 524.375 778.144 
12370501 10251.6 -5668.14 1565.14 -809.421 629.641 1025.48 
10073.5 2
12374505 9006 -4428 1645.57 -614.598 613.746 868.571 
12370501 9884.71 -5226.14 1564.86 -729.338 878.728 1141.97 
10074 2
12374505 8722.57 -4143.86 1666.29 -547.159 548.538 774.776 
12370501 9529.57 -5015.14 1596.29 -685.604 407.336 797.481 
10074.5 2
12374505 8383.43 -3861.29 1681.29 -681.01 567.413 886.415 
12370501 9202.43 -4708.14 1572.57 -656.913 616.466 900.869 
10075 2
12374505 8064.86 -3572.14 1641.29 -627.109 569.179 846.895 
12370501 9012.86 -4277.57 1592.29 -373.172 847.582 926.095 
10075.5 2
12374505 7797.14 -3350.86 1599 -522.879 432.199 678.379 
12370501 8749.86 -3905.14 1604.29 -513.672 727.4 890.488 
10076 2
12374505 7648.33 -3064.67 1612.17 -311.97 599.98 676.24 
12370501 8542.33 -3628.83 1607.83 -435.06 579.265 724.449 
10076.5 2
12374505 7405.29 -2623.43 1669.43 -495.005 898.652 1025.97 
12370501 8319.71 -3242.71 1617.86 -453.399 786.393 907.736 
10077 2
12374505 7212.29 -2370.43 1659.71 -368.321 482.824 607.272 
12370501 8057.86 -2736 1659.14 -499.727 967.012 1088.5 
10077.5 2
12374505 7005.83 -2058.67 1682.33 -431.007 650.86 780.632 
12370501 7729.67 -2217.17 1637.33 -685.158 1083.16 1281.67 
10078 2
12374505 6663.14 -1643.86 1694.71 -696.525 843.109 1093.61 
12370501 7410.14 -1735 1678.29 -649.439 980.014 1175.67 
10078.5 2
12374505 6140.57 -1262.43 1704 -967.725 706.349 1198.09 
12370501 7126.57 -1058 1689.14 -525.132 1253.7 1359.24 
10079 2
12374505 5858.5 -884.5 1691 -572.153 766.589 956.566 
12370501 6853.33 -454.833 1664.17 -554.235 1223.46 1343.14 
10079.5 2
12374505 5603.29 -544.143 1707.57 -510.429 680.714 850.829 
12370501 6600.29 3.57143 1652.86 -506.095 916.81 1047.22 
10080 2
12374505 5293.67 -117.167 1694.33 -621.725 857.382 1059.08 
12370501 6300.83 284 1658.17 -601.31 563.11 823.812 
10080.5 3
12380100 4652 -528 1353.5 0 0 0 
12374505 4936.57 283.714 1673.14 -711.345 798.568 1069.45 
12370501 5964.29 746.571 1638.71 -670.414 921.457 1139.53 
10081 3
12380100 4536.67 -361 1325.83 -379.386 549.342 667.616 
12374505 4559.17 636.5 1671 -754.81 705.571 1033.23 
12370501 5625.83 1019 1578.67 -676.905 544.857 868.947 
10081.5 3
12380100 4301.86 -76.4286 1283.29 -480.183 581.946 754.478 
12374505 4078.29 918.714 1711 -983.397 577.125 1140.24 
12370501 5326.14 1165.43 1581.43 -612.864 299.445 682.107 
10082 3
12380100 3943 237.429 1236.71 -703.641 615.406 934.792 
12374505 3692.29 1207 1731.43 -756.863 565.266 944.652 
12370501 4956.43 1330.57 1561.43 -724.93 323.81 793.962 
10082.5 3
12380100 3515 612.429 1161.71 -844.181 739.645 1122.37 
12374505 3344.29 1543.29 1684.71 -686.391 663.285 954.505 
12370501 4656.71 1413.71 1576.86 -591.152 163.99 613.477 
10083 3
12380100 3096.71 921.286 1142.29 -818.563 604.417 1017.53 
12374505 2941.71 1925.71 1641.43 -787.811 748.393 1086.62 
12370501 4275.43 1680.57 1565.86 -746.156 522.225 910.751 
10083.5 3
12380100 2798.5 1175.33 1132.5 -613.61 522.732 806.08 
12374505 2486.67 2166.33 1672.17 -936.312 495.101 1059.15 
12370501 3899.33 1888.67 1539 -773.859 428.18 884.418 
10084 3
12380100 2318.71 1410.14 1155 -1001.64 490.208 1115.16 
12374505 2029.57 2407.71 1701.14 -954.27 503.927 1079.15 
12370501 3510.86 2130.14 1544.71 -811.015 504.126 954.928 
10084.5 3
12380100 1729.14 1703.14 1198.14 -1112.4 552.83 1242.2 
12374505 1533.71 2492 1736.14 -935.58 159.03 948.999 
12370501 2948.43 2424 1589.86 -1061.19 554.447 1197.3 
10085 3
12380100 1209.33 1880.67 1274 -1065.18 363.778 1125.59 
12374505 1016.5 2619 1778 -1059.87 260.246 1091.35 
12370501 2459 2653.33 1612.83 -1002.93 469.945 1107.57 
10085.5 3
12380100 783.286 2033.29 1288 -876.641 314.031 931.19 
12374505 591 2742.71 1798.14 -875.514 254.556 911.77 
12370501 2131.43 2746.57 1644.14 -674.015 191.848 700.787 
10086 3
12380100 329.429 2150.86 1303.14 -869.458 225.233 898.158 
12374505 80.1429 2673.71 1810.14 -978.654 -132.184 987.54 
12370501 1801.14 2858.57 1689.57 -632.731 214.559 668.12 
10086.5 3
12380100 -216.167 2100.17 1364.17 -1124.94 -104.516 1129.78 
12374505 -381.167 2702.67 1816.5 -951.154 59.6956 953.025 
12370501 1373.5 2903 1731.83 -881.738 91.6053 886.484 
10087 3
12380100 -708 2136.86 1355.14 -1033.26 77.0808 1036.13 
12374505 -879.429 2759.86 1816.29 -1046.77 120.148 1053.64 
12370501 978.143 2962.14 1742.14 -830.582 124.25 839.824 
10087.5 3
12380100 -1141.86 2199.43 1389.14 -849.036 122.449 857.82 
12374505 -1507.57 2607.14 1811 -1229.24 -298.854 1265.05 
12370501 456.714 3114.71 1762.14 -1020.41 298.574 1063.19 
10088 3
12380100 -1594.29 2173.29 1395 -906.67 -52.3905 908.183 
12374505 -1733.43 2912.43 1777.29 -452.62 611.795 761.024 
12370501 -94.5714 3232.43 1760.71 -1104.78 235.9 1129.69 
10088.5 3
12380100 -2419.29 2500.86 1396.71 -1620.83 643.559 1743.92 
12374505 -2093.43 3081 1798.86 -707.269 331.182 780.968 
12370501 -627.857 3010.14 1744.14 -1047.71 -436.711 1135.08 
10089 3
12380100 -2903.86 2731.71 1401.14 -974.993 464.501 1079.99 
12374505 -2519.86 3198.71 1779 -858.005 236.85 890.096 
12370501 -1068.71 3415.86 1727.71 -887.037 816.327 1205.5 
10089.5 3
12380100 -3440.71 2697.29 1452 -1093.4 -70.1193 1095.64 
12374505 -2940.71 3252 1777.43 -857.143 108.525 863.986 
12370501 -1640.86 3853.43 1749.14 -1165.26 891.184 1466.98 
10090 3
12380100 -3734.14 2634.43 1503.71 -591.59 -126.728 605.011 
12374505 -3548.29 3349.86 1845.57 -1224.94 197.293 1240.73 
12370501 -2155 4011.14 1739 -1036.58 317.972 1084.25 
10090.5 3
12380100 -4228.38 2843.88 1474.5 -932.513 395.182 1012.79 
12374505 -3971.25 3558.12 1870.38 -798.046 392.958 889.547 
12370501 -2693.88 4005.25 1738.38 -1016.75 -11.1186 1016.81 
10091 3
12380100 -4657.29 3176.71 1399 -820.097 636.404 1038.06 
12374505 -4349.86 3972 1846.86 -723.914 791.348 1072.51 
12370501 -3212.86 3870.86 1748.29 -992.318 -256.965 1025.05 
10091.5 3
12380100 -4964.14 3641.57 1325.86 -612.489 927.859 1111.78 
12374505 -4766.86 4228.57 1785.43 -832.335 512.119 977.265 
12370501 -3773.86 3976.57 1814 -1119.76 211.007 1139.47 
10092 3
12380100 -5274.14 4015.14 1143.71 -625 753.168 978.717 
12374505 -5085.14 4557.71 1470.43 -641.705 663.594 923.116 
12370501 -4279.29 4025.71 1830.43 -1019.01 99.0783 1023.81 
10092.5 3
12380100 -5722.5 4376 1120.83 -939.952 756.514 1206.58 
12374505 -5491.5 4877.67 1279.67 -851.902 670.76 1084.28 
12370501 -4635.67 3924.83 1780.83 -747.13 -211.49 776.486 
10093 3
12380100 -6194.86 4727.14 1075.86 -984.077 731.548 1226.2 
12374505 -5838.14 5213 1340.29 -722.173 698.611 1004.78 
12370501 -5019 4037.14 1370 -798.611 233.978 832.181 
10093.5 3
12380100 -6477.29 5067.71 1080.43 -542.089 653.688 849.217 
12374505 -6189.71 5568.29 1417.14 -674.801 681.93 959.367 
12370501 -5783.71 3978 1223.57 -1467.78 -113.518 1472.16 
10094 3
12380100 -6796.14 5429.86 1110.71 -626.438 711.479 947.96 
12374505 -6446.43 5887.43 1500 -504.35 627 804.673 
12370501 -6429.86 4066.29 1367 -1269.44 173.449 1281.23 
10094.5 3
12380100 -7250.71 5988.14 1163.43 -900.141 1105.52 1425.63 
12374505 -6719.86 6173.71 1440.57 -541.443 566.902 783.925 
12370501 -6987 4188.71 1452.14 -1103.25 242.433 1129.58 
10095 3
12380100 -7519 6648.71 1491 -540.899 1331.8 1437.45 
12374505 -7018.71 6350 1475.86 -602.535 355.415 699.548 
12370501 -7335.14 4157.57 1449.71 -701.901 -62.788 704.704 
10095.5 3
12380100 -7787.29 7087.14 1487.14 -535.5 875.107 1025.95 
12374505 -7447.29 6589.86 1458.29 -855.432 478.757 980.292 
12370501 -7754.86 4120.43 1438.14 -837.753 -74.1374 841.027 
10096 3
12380100 -8016.86 7398.14 1565.57 -461.914 625.755 777.775 
12374505 -8215 6512.43 1324.14 -1544.7 -155.792 1552.53 
12370501 -8507 4366.14 1405.71 -1513.37 494.395 1592.07 
10096.5 3
12380100 -8228.29 7708.57 1592 -423.705 622.101 752.686 
12374505 -8784.86 7126 1171.29 -1142 1229.6 1678.12 
12370501 -9086.29 4476.43 1457.57 -1160.89 221.013 1181.74 
10097 3
12380100 -8649.71 7973.29 1617 -858.307 539.133 1013.59 
12374505 -9126.29 7534.86 1252.29 -695.374 832.703 1084.87 
12370501 -9724.86 4568.43 1436.43 -1300.55 187.373 1313.98 
10097.5 3
12380100 -9084.29 8188.71 1616.29 -872.633 432.587 973.972 
12374505 -9467.57 7775 1158.43 -685.313 482.215 837.964 
12370501 -10200.1 4806.43 1538 -954.389 477.912 1067.36 
10098 3
12380100 -9394.57 8325.86 1559.57 -639.764 282.769 699.469 
12374505 -9771.43 7967.57 1172 -626.51 397.054 741.732 
12370501 -10758.9 4896.43 1555 -1151.99 185.567 1166.84 
10098.5 3
12380100 -9712.71 8601.43 1551 -640.126 554.47 846.876 
12374505 -10168.7 8187.14 1166.86 -799.368 441.794 913.329 
12370501 -11481.3 4999.43 1555.71 -1453.58 207.243 1468.28 
10099 3
12380100 -10071.3 8944.57 1534.71 -731.778 700.292 1012.87 
12374505 -10546.9 8453.57 1138.71 -771.72 543.732 944.032 
12370501 -11943.3 5000.14 1535.29 -942.857 1.45773 942.858 
10099.5 3
12380100 -10395.9 9251.29 1533.86 -657.027 620.879 903.978 
12374505 -10885 8819 1161.86 -684.5 739.734 1007.84 
12370501 -12567 5075.29 1538.14 -1262.58 152.111 1271.71 
10100 3
12380100 -10645.9 9572.43 1535 -484.496 622.37 788.721 
12374505 -11241 9170.43 1108.14 -689.922 681.063 969.453 
12370501 -13227.4 5245.71 1516.71 -1279.9 330.288 1321.83 
10100.5 3
12380100 -11048.3 9857.71 1535.29 -793.745 562.694 972.962 
12374505 -11501.4 9543.71 1157 -513.666 736.264 897.74 
12370501 -13808.4 5351.71 1524.43 -1145.96 209.073 1164.87 
10101 3
12380100 -11465 10294.9 1519 -853.923 895.785 1237.58 
12374505 -11816.6 9925.14 1184.57 -645.785 781.616 1013.88 
12370501 -14372.9 5311.29 1507.71 -1156.62 -82.8454 1159.58 
10101.5 3
12380100 -11870.7 10749.9 1496.86 -824.623 924.797 1239.05 
12374505 -12132.4 10216.4 1104 -641.986 592.044 873.305 
12370501 -14984.4 5193.29 1446.86 -1243.03 -239.837 1265.96 
10102 3
12380100 -12153.3 11130.9 1473.57 -567.413 765.06 952.509 
12374505 -12443 10548.3 1088.71 -623.637 666.38 912.68 
12370501 -15677.6 5322.43 1482.71 -1391.85 259.323 1415.8 
10102.5 3
12380100 -12313.7 11459.7 1469.14 -316.427 648.633 721.7 
12374505 -12826.4 11004 1065.14 -756.269 898.845 1174.68 
12370501 -16245 5088.57 1486 -1119.19 -461.257 1210.51 
10103 3
12380100 -12346.6 11814.6 1384 -66.111 713.998 717.052 
12374505 -13032.6 11467.7 1071.71 -414.774 933.027 1021.07 
12370501 -16770.4 4877.14 1510.71 -1057.2 -425.41 1139.58 
10103.5 3
12380100 -12242.1 12282 1329.43 202.774 907.628 930.003 
12374505 -13046.3 12087.9 1108.71 -26.6297 1204.16 1204.46 
12370501 -17379.7 4613.86 1438.43 -1183.08 -511.234 1288.81 
10104 3
12380100 -12211.6 12833.4 1330.14 59.944 1081.23 1082.89 
12374505 -12990.3 12822.4 1010 109.804 1440.34 1444.52 
12370501 -17883.3 4479 1450.43 -987.395 -264.426 1022.19 
10104.5 3
12380100 -12197 13198.3 1348.29 29.4372 737.085 737.673 
12374505 -12887.6 13372.3 1052.57 207.504 1110.82 1130.04 
12370501 -18418.6 4276 1418.86 -1081.39 -410.101 1156.54 
10105 3
12380100 -12233.7 13551.4 1468.57 -72.5579 697.911 701.672 
12374505 -12851 13811.7 1090.86 72.2756 868.436 871.438 
12370501 -19150.3 4191 1411.43 -1446.08 -167.984 1455.8 
10105.5 3
12380100 -12246.7 13899 1504.83 -26.1137 700.749 701.235 
12374505 -12879 14097.5 1179.33 -56.4516 576.181 578.94 
12370501 -19593.7 4258.33 1342.67 -893.913 135.753 904.162 
10106 3
12380100 -12177 14229.1 1584.14 146.052 692.123 707.365 
12374505 -12813.4 14485.3 1249.29 137.466 812.968 824.508 
12370501 -20019.1 4223.86 1373.71 -891.984 -72.2771 894.907 
10106.5 3
12380100 -12107.6 14490.7 1641.86 137.755 518.991 536.962 
12374505 -12693.3 14988.1 1472.71 238.379 997.732 1025.81 
12370501 -20499.4 4000.14 1349.43 -952.948 -443.878 1051.25 
10107 3
12380100 -12105.4 14772.4 1780.14 4.08942 537.623 537.638 
12374505 -12684.7 15425 1520.14 16.3577 833.697 833.857 
12370501 -21179.3 4104.43 1347.29 -1297.44 199.019 1312.61 
10107.5 3
12380100 -12191.7 15058.8 1787.33 -174.571 579.767 605.479 
12374505 -12582.8 15718.5 1468.83 206.237 594.13 628.907 
12370501 -21880.3 4031.83 1259.17 -1419.12 -146.954 1426.71 
10108 3
12380100 -12236 15204 1827.43 -87.963 288.029 301.161 
12374505 -12464.6 15597 1647.14 234.647 -241.071 336.414 
12370501 -22661.7 3744.86 1203.57 -1550.36 -569.397 1651.61 
10108.5 3
12380100 -12546.7 15334.5 1942.67 -618.858 259.96 671.241 
12374505 -12217.8 15798.2 1745.83 491.51 400.73 634.166 
12370501 -23492 3663.67 1524.17 -1653.96 -161.734 1661.84 
10109 3
12380100 -12800 15824.9 1886.57 -512.821 992.626 1117.27 
12374505 -12106.3 16171.1 1559.57 225.805 755.013 788.056 
12370501 -24041.1 3457.43 1549 -1111.63 -417.486 1187.44 
10109.5 3
12380100 -13002.8 16084.5 1790.83 -393.851 504.161 639.763 
12374505 -12008 16451.5 1531.33 190.846 544.383 576.866 
12370501 -24155 3803.5 1593.17 -221.082 671.983 707.417 
10110 2
12380100 -13175.5 16354.8 1883.17 -365.046 571.529 678.162 
12370501 -24930 3706.33 1558.33 -1638.48 -205.426 1651.31 
10110.5 2
12380100 -13331 16505.6 1828.29 -312.249 302.687 434.878 
12370501 -25531.1 3363.57 1576.86 -1207.11 -688.277 1389.55 
10111 2
12380100 -13479.8 16641.7 1725.83 -292.403 267.378 396.22 
12370501 -26037.3 2948.83 1606.33 -994.48 -814.81 1285.65 
10111.5 2
12380100 -13734.9 16801.4 1862.14 -515.2 322.751 607.947 
12370501 -26452.1 2798.29 1634.57 -837.999 -304.137 891.483 
10112 2
12380100 -13911.5 16973.2 1888.17 -342.996 333.472 478.382 
12370501 -26932.8 2501.33 1642.5 -933.38 -576.607 1097.12 
10112.5 2
12380100 -14045.1 17133.6 1826.14 -273.298 328.026 426.958 
12370501 -27464.1 2404.14 1654.71 -1086.52 -198.754 1104.55 
10113 2
12380100 -14020.5 17319 1780.33 49.9855 376.123 379.43 
12370501 -28079.3 2425.17 1642.17 -1247.85 42.6446 1248.58 
10113.5 2
12380100 -14096.7 17481.6 1766.57 -153.968 328.427 362.727 
12370501 -28666 2422.57 1631.57 -1185.19 -5.24291 1185.2 
10114 2
12380100 -14392.5 17661.8 1671 -596.342 363.431 698.36 
12370501 -29232.2 2323.83 1671.83 -1141.47 -199.069 1158.69 
10114.5 2
12380100 -14515.6 18034.6 1721.71 -238.511 722.361 760.718 
12370501 -29879.6 2172.43 1730.86 -1254.66 -293.42 1288.51 
10115 2
12380100 -14813.3 18624.3 1829.33 -588.462 1165.54 1305.67 
12370501 -30469.3 2143.33 1764.83 -1165.54 -57.5005 1166.95 
10115.5 2
12380100 -14781.7 18860.1 1865.29 64.136 478.315 482.596 
12370501 -30957 1861.29 1797.86 -989.182 -572.105 1142.71 
10116 2
12380100 -14699 19021.4 1803.57 155.771 303.74 341.354 
12370501 -31469 1573.29 1754.86 -964.218 -542.373 1106.29 
10116.5 2
12380100 -14640 19245 1819 122.153 462.881 478.728 
12370501 -31963.8 1152 1702.67 -1024.5 -872.227 1345.5 
10117 1
12370501 -32543.4 605.857 1651.29 -1220.2 -1149.77 1676.57 
10117.5 1
12370501 -33116.7 308 1625.83 -1146.48 -595.714 1292.01 
10118 1
12370501 -33665.3 37.4286 1747 -1082.09 -533.671 1206.53 
10118.5 1
12370501 -34072.7 -349.571 1731.43 -782.013 -742.802 1078.56 
10119 1
12370501 -34521.7 -746.143 1727.71 -916.327 -809.329 1222.57 
10119.5 1
12370501 -34872.4 -1247.43 1724.14 -721.634 -1031.45 1258.83 
10120 1
12370501 -35275.9 -1579.43 1749.86 -783.356 -644.66 1014.51 
10120.5 1
12370501 -35769 -1743.83 1781.67 -970.754 -323.631 1023.28 
10121 1
12370501 -36215.4 -2232.71 1796.43 -894.646 -979.721 1326.74 
10121.5 1
12370501 -36673.2 -2578.33 1809.5 -908.211 -685.752 1138.03 
10122 1
12370501 -37128.3 -2866.67 1841.5 -934.634 -592.06 1106.38 
10122.5 1
12370501 -37710.5 -2933.33 1807.17 -1146 -131.234 1153.49 
10123 1
12370501 -38231.8 -2821.83 1772 -1026.25 219.488 1049.46 
10123.5 1
12370501 -38903.5 -2545.83 1747.17 -1405.16 577.406 1519.17 
10124 1
12370501 -39450.7 -2607.86 1714.43 -1056.4 -119.737 1063.16 
10124.5 1
12370501 -39865 -2870.5 1709 -798.238 -506.056 945.133 
