# Supplementary material for: Intrinsic group behaviour II: On the dependence of triad spatial dynamics on social and personal features; and on the effect of social interaction on small group dynamics
Source: PLoS One. 2019 Dec 3;14(12):e0225704. doi: 10.1371/journal.pone.0225704 (PMC6890182; doi:10.1371/journal.pone.0225704)
Supplement: S4 Data Set — (ZIP) [file pone.0225704.s004.zip › set_3_nint/group_traj_triad_noint/traj_3_0505_15.dat]

3 12315102 12320000 12311700 0 0 0 1 3 1 0 10 10 10 1679.37 1742.88 1603.44 
9677 1
12311700 5934.33 -2225.33 1677.89 0 0 0 
9677.5 1
12311700 6238 -1937.9 1647.7 642.001 607.681 883.992 
9678 1
12311700 6852.45 -2220.27 1622.82 1214.34 -558.049 1336.43 
9678.5 1
12311700 7271.6 -2417.9 1608.4 829.991 -391.341 917.624 
9679 1
12311700 7391.8 -2766.3 1601.9 238.02 -689.901 729.806 
9679.5 1
12311700 7541.3 -3308.7 1596 298.403 -1082.63 1123.01 
9680 1
12311700 7681.7 -3759.7 1564.1 282.495 -907.445 950.4 
9680.5 1
12311700 7851.6 -4108.8 1477.9 348.871 -716.838 797.225 
9681 1
12311700 8140.8 -4368 1495.3 591.411 -530.061 794.186 
9681.5 1
12311700 8457.27 -4580.09 1544 626.679 -419.982 754.394 
9682 1
12311700 8903.7 -4619.7 1607.4 882.267 -78.2788 885.733 
9682.5 1
12311700 9319 -4637.18 1622.64 817.52 -34.413 818.244 
9683 1
12311700 9875 -4918.67 1597 1112 -562.97 1246.39 
9683.5 1
12311700 10177.4 -5130.8 1569.6 637.975 -447.539 779.296 
9684 1
12311700 10543.5 -5490.55 1551.82 698.577 -686.537 979.461 
9684.5 1
12311700 11024.8 -5883.67 1578.11 947.487 -773.861 1223.35 
9685 1
12311700 11377.7 -6268.4 1607.4 707.259 -771.009 1046.26 
9685.5 1
12311700 11821.1 -6689.67 1646.56 904.921 -859.728 1248.2 
9686 1
12311700 12305.7 -7102.2 1698.3 975.028 -830.047 1280.49 
9686.5 1
12311700 12794.2 -7524.9 1766.4 944.874 -817.602 1249.5 
9687 1
12311700 13050.2 -7990.9 1717.5 521.385 -949.084 1082.87 
9687.5 1
12311700 13344.7 -8479.9 1669.6 599.796 -995.927 1162.59 
9688 1
12311700 13767.9 -8807.6 1692.8 846.4 -655.4 1070.49 
9688.5 1
12311700 14332.8 -9203.8 1765.9 1112.01 -779.921 1358.25 
9689 1
12311700 14852.3 -9921.8 1855.6 1024.65 -1416.17 1747.99 
9689.5 1
12311700 15292.8 -10317.9 1972.5 921.548 -828.661 1239.33 
9690 1
12311700 15807.4 -10631.5 1932.4 1045.93 -637.398 1224.85 
9690.5 1
12311700 16243 -10858.1 1845.55 829.714 -431.602 935.257 
9691 1
12311700 16743.8 -11118.6 1793.22 1001.56 -520.929 1128.93 
9691.5 1
12311700 17419.1 -11394.5 1757.36 1356.05 -554.197 1464.93 
9692 1
12311700 18115.9 -11761.4 1724.6 1379.82 -726.445 1559.37 
9692.5 1
12311700 19008.9 -12194.8 1784.64 1771.84 -859.957 1969.51 
9693 1
12311700 19550.8 -12387.4 1789.3 1064.62 -378.353 1129.85 
9693.5 1
12311700 20004.6 -12541.9 1765.5 900.397 -306.548 951.15 
9694 1
12311700 20533.3 -12685.1 1820 1085.69 -294.068 1124.82 
9694.5 1
12311700 20967.9 -12910.3 1750.91 881.492 -456.717 992.784 
9695 1
12311700 21440 -13290.2 1720.11 931.146 -749.407 1195.26 
9695.5 1
12311700 21862.7 -13535.2 1689.8 880.625 -510.37 1017.83 
9696 1
12311700 22431.5 -13798.1 1681 1142.17 -527.912 1258.27 
9696.5 1
12311700 23101.9 -14058.5 1620.1 1357.09 -527.126 1455.86 
9697 1
12311700 23839.9 -14322.2 1597.1 1484.91 -530.584 1576.86 
9697.5 1
12311700 24450 -14456.8 1636 1157.69 -255.471 1185.54 
9698 1
12311700 24959.2 -14615.6 1646.93 1043.47 -325.429 1093.04 
9698.5 1
12311700 25439.6 -14940.5 1611.93 941.877 -636.975 1137.04 
9699 1
12311700 25884.1 -15182.8 1626.92 875.011 -477.059 996.609 
9699.5 1
12311700 26487.9 -15279.1 1658.86 1234.72 -196.926 1250.33 
9700 1
12311700 27356.6 -15584.5 1631 1765.74 -620.645 1871.64 
9700.5 1
12311700 28134.2 -15692.8 1628.25 1515.72 -211.014 1530.34 
9701 1
12311700 28614.3 -15651.6 1630.4 971.93 83.2996 975.493 
9701.5 1
12311700 29172.1 -15634.8 1697.27 1124.58 33.8343 1125.09 
9702 1
12311700 29820.8 -15617.7 1752.73 1284.61 33.8434 1285.05 
9702.5 1
12311700 30300.2 -15794.7 1711.27 941.775 -347.741 1003.92 
9703 1
12311700 30900.8 -16159.1 1669 1215.86 -737.578 1422.09 
9703.5 1
12311700 31378.2 -16595.3 1645.36 968.283 -884.75 1311.62 
9704 1
12311700 31981.5 -17324.3 1734.5 1194.69 -1443.68 1873.9 
9704.5 1
12311700 32672.9 -17262.7 1689.83 1380.07 123.087 1385.55 
9705 1
12311700 33363.2 -17465.6 1647.25 1397.44 -410.762 1456.56 
9705.5 1
12311700 34118.2 -17609.1 1642.5 1506.82 -286.427 1533.8 
9706 1
12311700 34726.2 -17588.7 1631.25 1204.13 40.429 1204.8 
9706.5 1
12311700 35318 -17697.2 1645.83 1167.16 -214.004 1186.62 
9707 1
12311700 35979.9 -17740.9 1624 1287.78 -85.1167 1290.59 
9707.5 1
12311700 36661.5 -17800.9 1656.83 1382.52 -121.704 1387.87 
9708 1
12311700 37443.3 -18052.7 1670.58 1566.8 -504.509 1646.02 
9708.5 1
12311700 38033.5 -18413 1665.82 1194.76 -729.42 1399.82 
9709 1
12311700 38592.5 -18787.6 1656.45 1162.16 -778.87 1399.02 
9709.5 1
12311700 38948.2 -19000.4 1632 715.703 -428.129 833.982 
9710 1
12311700 39317.3 -19267.8 1572.92 722.277 -523.157 891.839 
9710.5 1
12311700 39899.9 -19614.3 1576 1169.83 -695.829 1361.13 
9711 1
12311700 40402.6 -19948.4 1503.64 1032.29 -686.018 1239.46 
9711.5 2
12315102 42882.1 -18430.9 1368 0 0 0 
12311700 40977.6 -20266.4 1455 1163.97 -643.725 1330.11 
9712 2
12315102 42589.5 -18400.3 1459.25 -685.346 71.4843 689.064 
12311700 41582.7 -20521.8 1435.58 1172.54 -494.935 1272.72 
9712.5 2
12315102 41948.8 -18316.4 1615.67 -1284.07 168.17 1295.03 
12311700 42217.2 -20849 1435.08 1271.71 -655.812 1430.85 
9713 2
12315102 41513.9 -18312.6 1640 -855.959 7.48284 855.991 
12311700 42669 -21016.4 1402.38 889.272 -329.497 948.353 
9713.5 2
12315102 41174.3 -18405.1 1584.17 -680.541 -185.307 705.318 
12311700 43526.8 -21283.9 1450.33 1719.1 -536.136 1800.77 
9714 2
12315102 40737.7 -18462.6 1543.75 -873.333 -115 880.872 
12311700 44628.3 -21693 1598.42 2203 -818.167 2350.02 
9714.5 2
12315102 40303.8 -18518.8 1532.33 -869.572 -112.725 876.849 
12311700 45778.2 -21855.2 1593.42 2304.28 -324.983 2327.08 
9715 2
12315102 39747.5 -18500.8 1539.77 -1086.35 35.2814 1086.92 
12311700 46371.5 -22282 1697.38 1158.78 -833.659 1427.5 
9715.5 2
12315102 38897.8 -18682.3 1526.92 -1682.75 -359.533 1720.73 
12311700 46659.2 -22627 1694.92 569.878 -683.168 889.652 
9716 2
12315102 38163.1 -18727.5 1525.17 -1466.4 -90.153 1469.17 
12311700 46940.4 -22937.6 1697 561.211 -619.927 836.222 
9716.5 2
12315102 37615.1 -18923.3 1559.45 -1085.13 -387.669 1152.3 
12311700 46961 -23340 1698.18 40.7591 -796.865 797.906 
9717 2
12315102 37184.6 -19037.5 1586.31 -880.318 -233.672 910.803 
12311700 46420.3 -23682.7 1749.54 -1105.71 -700.802 1309.09 
9717.5 2
12315102 36737.8 -19268.2 1577.58 -904.586 -466.859 1017.96 
12311700 45790.8 -23173.2 1816.75 -1274.24 1031.43 1639.37 
9718 2
12315102 36206.2 -19448.8 1646 -1078.13 -366.49 1138.72 
12311700 45399.3 -23028.2 1774.62 -794.17 293.988 846.838 
9718.5 2
12315102 35717.7 -19517.4 1656.64 -965.448 -135.538 974.915 
12311700 44958.8 -22864.4 1729.64 -870.597 323.72 928.834 
9719 2
12315102 35186.6 -19599.2 1676.08 -1070.76 -164.924 1083.39 
12311700 44572 -22693.4 1691.38 -779.81 344.847 852.656 
9719.5 2
12315102 34772.2 -19679.9 1665.07 -832.131 -162.044 847.762 
12311700 44096.7 -22557.8 1694.71 -954.389 272.287 992.471 
9720 3
12320000 42639.2 -22587.3 1553.67 0 0 0 
12315102 34321.5 -19698.4 1645.31 -897.761 -36.765 898.513 
12311700 43662.1 -22406.5 1688.46 -865.811 301.443 916.786 
9720.5 3
12320000 42158.1 -22336.8 1600.15 -1019.26 530.693 1149.14 
12315102 33918.6 -19749.2 1607.08 -820.617 -103.556 827.126 
12311700 43101.3 -22199.5 1726.08 -1142.1 421.589 1217.42 
9721 3
12320000 41774.5 -21949.2 1650 -759.482 767.708 1079.9 
12315102 33603.8 -19930.6 1616.15 -623.458 -359.177 719.519 
12311700 42694.5 -21872.8 1791.15 -805.636 646.763 1033.13 
9721.5 3
12320000 41484.7 -21582.8 1645.69 -572.818 724.08 923.262 
12315102 33346.3 -20025.5 1632.69 -508.817 -187.595 542.298 
12311700 42303.6 -21568.4 1819.08 -772.423 601.703 979.124 
9722 3
12320000 40922.3 -21094.8 1637.08 -1120.29 972.112 1483.26 
12315102 33164.6 -20156.1 1630.08 -361.937 -260.037 445.665 
12311700 41829.1 -21181.5 1808.15 -945.296 770.763 1219.7 
9722.5 3
12320000 40284.2 -20652.6 1587.77 -1291.65 895.048 1571.46 
12315102 33123 -20141.2 1630.54 -84.2417 30.0529 89.4418 
12311700 41322 -20623.6 1782.46 -1026.47 1129.24 1526.05 
9723 3
12320000 39634.6 -20384.8 1607.21 -1271.21 524.129 1375.02 
12315102 32990.9 -20113.3 1619 -258.597 54.687 264.316 
12311700 40839.4 -20244.7 1711.93 -944.367 741.489 1200.68 
9723.5 3
12320000 38930.2 -20301.9 1749.23 -1375.96 161.841 1385.44 
12315102 33078.6 -20114.7 1631.38 171.403 -2.74725 171.425 
12311700 40298.3 -19987.4 1693.69 -1056.88 502.597 1170.3 
9724 3
12320000 38324.2 -20244.5 1773.92 -1244.33 117.912 1249.9 
12315102 33010.4 -20144.3 1609.25 -140.038 -60.8645 152.693 
12311700 39671.9 -19845.8 1690.08 -1286.22 290.831 1318.69 
9724.5 3
12320000 37552.6 -20219.7 1802.54 -1565.01 50.3199 1565.82 
12315102 32938.8 -20184.8 1600 -145.329 -82.1761 166.954 
12311700 39039.9 -19787.6 1775.69 -1281.93 117.92 1287.35 
9725 3
12320000 37066.6 -20253.7 1696.17 -987.87 -69.0536 990.281 
12315102 32952.5 -20156.5 1610.5 27.9081 57.6141 64.0176 
12311700 38488.6 -19849.1 1781.5 -1120.61 -124.935 1127.55 
9725.5 3
12320000 36396.8 -20175.8 1640.54 -1364.18 158.651 1373.38 
12315102 32896.2 -20195.7 1595.38 -114.601 -79.8214 139.66 
12311700 37869.8 -19945.5 1790.92 -1260.16 -196.446 1275.38 
9726 3
12320000 35498.2 -19951.4 1604 -1797.08 448.769 1852.26 
12315102 32659.5 -19967.7 1580.54 -473.538 456 657.4 
12311700 37271.2 -20030 1784.92 -1197.23 -168.923 1209.09 
9726.5 3
12320000 34734.6 -19766.3 1641.14 -1491.38 361.521 1534.57 
12315102 32685.5 -19887.6 1583.86 50.8564 156.347 164.41 
12311700 36482.6 -19762.9 1786.36 -1540.21 521.624 1626.14 
9727 3
12320000 34170.8 -19563.8 1650.08 -1078.03 387.098 1145.42 
12315102 32717.3 -19952.6 1575.67 60.8668 -124.169 138.285 
12311700 35655 -19702.8 1763.75 -1582.49 115.064 1586.67 
9727.5 3
12320000 33482.7 -19384.4 1622.64 -1387.31 361.834 1433.72 
12315102 32281.8 -19660.2 1591.18 -878.055 589.519 1057.6 
12311700 34880.4 -19488.9 1764.09 -1561.77 431.131 1620.18 
9728 3
12320000 32892 -19235.5 1609.25 -1183.82 298.324 1220.83 
12315102 31596.6 -19210.6 1576.58 -1373.22 900.999 1642.41 
12311700 34546.5 -19296.8 1743.75 -669.065 384.921 771.889 
9728.5 3
12320000 32127.1 -19100.8 1634.33 -1532.9 269.873 1556.47 
12315102 30780 -19011.2 1432.67 -1636.44 399.633 1684.53 
12311700 33950.7 -19099 1705.5 -1194.05 396.46 1258.15 
9729 3
12320000 31197.1 -18832.9 1556.27 -1921.47 553.562 1999.62 
12315102 29862.3 -18745.1 1335.18 -1896.13 549.743 1974.22 
12311700 33357 -18978 1769.09 -1226.58 250 1251.8 
9729.5 3
12320000 30452.2 -18597.2 1439.5 -1526.31 483.079 1600.94 
12315102 29056.8 -18400.5 1326.5 -1650.49 706.129 1795.2 
12311700 32750.1 -18834.3 1716 -1243.68 294.399 1278.05 
9730 3
12320000 29657.2 -18274.4 1395.85 -1577.57 640.441 1702.61 
12315102 28246.7 -18126.5 1564.85 -1607.42 543.574 1696.84 
12311700 31946.3 -18641.4 1560.38 -1594.79 382.835 1640.1 
9730.5 3
12320000 28814.8 -18043.6 1490.83 -1671.27 457.939 1732.87 
12315102 27575 -17892.2 1715.67 -1332.72 465.023 1411.52 
12311700 31158.2 -18244.2 1439.58 -1563.77 787.966 1751.08 
9731 3
12320000 28109.2 -17793.2 1638.58 -1397.19 495.875 1482.58 
12315102 26947.8 -17759.4 1747.17 -1241.91 262.871 1269.43 
12311700 30519.2 -17992.2 1493.17 -1265.35 499.175 1360.25 
9731.5 3
12320000 27638.5 -17530.8 1628.38 -939.698 523.747 1075.8 
12315102 26371.3 -17418.5 1648.46 -1150.75 680.396 1336.85 
12311700 29796.8 -17623.9 1608.31 -1441.76 735.017 1618.31 
9732 3
12320000 26815 -17343.7 1553.08 -1646.92 374.205 1688.9 
12315102 25735.2 -17072.8 1598.33 -1272.12 691.577 1447.95 
12311700 29135.8 -17363.1 1655.58 -1322.03 521.679 1421.23 
9732.5 3
12320000 26183.4 -17049.8 1538.25 -1296.89 603.354 1430.37 
12315102 25113.5 -16866.2 1706.5 -1276.69 424.196 1345.32 
12311700 28531.2 -17199.2 1661.83 -1241.44 336.413 1286.22 
9733 3
12320000 25542.4 -16752.2 1548.83 -1259.33 584.643 1388.43 
12315102 24358.8 -16579.8 1715.25 -1482.81 562.541 1585.93 
12311700 27851.1 -17091 1693.75 -1336.28 212.672 1353.1 
9733.5 3
12320000 24834.6 -16501.1 1606 -1382.49 490.56 1466.94 
12315102 23913.4 -16469.4 1624.75 -869.792 215.658 896.128 
12311700 27175.8 -16932.6 1732.75 -1319.01 309.408 1354.81 
9734 3
12320000 24240.7 -16262.2 1586.92 -1166.83 469.221 1257.64 
12315102 23349.6 -16302.2 1650.17 -1107.73 328.422 1155.39 
12311700 26519.2 -16752.7 1719.5 -1289.78 353.471 1337.34 
9734.5 3
12320000 23733.4 -16163.1 1556.92 -1006.45 196.759 1025.5 
12315102 22922.2 -16211.5 1645.17 -847.884 180.06 866.792 
12311700 25850.1 -16534.4 1683.33 -1327.71 433.036 1396.55 
9735 3
12320000 23190.6 -15994.3 1612 -1145.11 356.141 1199.21 
12315102 22524 -16157 1544 -840.19 114.979 848.021 
12311700 25239.6 -16274.5 1714 -1287.86 548.252 1399.7 
9735.5 3
12320000 22737.4 -15944.8 1573.08 -901.097 98.4165 906.455 
12315102 22110.5 -16014.3 1476.08 -822.144 283.683 869.711 
12311700 24701.2 -16059.8 1709.77 -1070.39 426.991 1152.41 
9736 3
12320000 22410.8 -15781.8 1573.83 -630.569 314.548 704.668 
12315102 21567.4 -16057.3 1447.42 -1048.35 -83.0611 1051.63 
12311700 24062.7 -15890.4 1677.17 -1232.75 326.935 1275.37 
9736.5 3
12320000 21982.8 -15687.4 1514 -869.78 192.012 890.722 
12315102 21099.7 -15972.1 1467.91 -950.588 173.257 966.248 
12311700 23598.7 -15733.6 1672.45 -942.966 318.659 995.354 
9737 3
12320000 21530 -15612.7 1418.92 -907.451 149.693 919.715 
12315102 20439.1 -15883.7 1676.25 -1323.94 177.203 1335.74 
12311700 22986.8 -15467.8 1641.75 -1226.24 532.671 1336.94 
9737.5 3
12320000 21012.7 -15322 1425.09 -1040.79 584.842 1193.85 
12315102 20090.5 -15726.5 1831.36 -701.466 316.322 769.49 
12311700 22401.5 -15213.4 1599.82 -1177.64 512.011 1284.13 
9738 3
12320000 20473.2 -15061.8 1512.25 -1094.44 527.89 1215.1 
12315102 19717.4 -15326.4 1766.25 -756.669 811.436 1109.49 
12311700 21801.8 -15054.3 1591.08 -1216.45 322.577 1258.5 
9738.5 3
12320000 20036.5 -14759.1 1516.17 -876.841 607.764 1066.88 
12315102 19299.9 -14990.8 1738.92 -838.353 673.862 1075.61 
12311700 21223.2 -14716.2 1598.08 -1161.81 679.05 1345.7 
9739 3
12320000 19542.8 -14429.2 1518.58 -962.313 643.112 1157.43 
12315102 18863.8 -14718.8 1695.5 -850.227 530.214 1002 
12311700 20655.5 -14414.8 1617.08 -1106.73 587.394 1252.95 
9739.5 3
12320000 19088.2 -14129.7 1487.64 -914.792 602.494 1095.37 
12315102 18226.6 -14365.4 1658.45 -1281.92 711.207 1465.99 
12311700 20131 -14133.7 1652.36 -1055.33 565.606 1197.35 
9740 3
12320000 18757.4 -13819.8 1512.09 -656.385 614.899 899.412 
12315102 17649.6 -14085.5 1592.91 -1144.84 555.375 1272.44 
12311700 19595.5 -13887.4 1653.91 -1062.41 488.817 1169.47 
9740.5 3
12320000 18272 -13463 1483 -974.626 716.502 1209.66 
12315102 17135.1 -13744.6 1537.17 -1033.24 684.48 1239.39 
12311700 19107.2 -13527.3 1677.42 -980.68 722.952 1218.36 
9741 3
12320000 17757.8 -12993.8 1451.55 -1006.23 918.164 1362.17 
12315102 16508.5 -13367.3 1468.91 -1226.1 738.377 1431.27 
12311700 18703 -13112.6 1644.36 -790.933 811.54 1133.21 
9741.5 2
12315102 16019.6 -12903.2 1419.3 -1008.13 956.851 1389.93 
12311700 18409.5 -12719.6 1622.9 -605.155 810.384 1011.4 
9742 2
12315102 15498.4 -12556.3 1377.18 -1055.13 702.282 1267.48 
12311700 17757.1 -12214.6 1591.36 -1320.67 1022.19 1670.04 
9742.5 2
12315102 14958.1 -11959.8 1375.91 -1095.89 1209.85 1632.39 
12311700 17223.5 -11772.5 1666.73 -1082.24 896.921 1405.6 
9741.5 1
12320000 17238 -12681.4 1438 -1189.52 714.973 1387.85 
9743 3
12320000 15438.6 -11225 1488.2 -1066 862.781 1371.4 
12315102 14629 -11301.5 1413.64 -640.255 1280.86 1431.97 
12311700 16774.2 -11263.5 1685.91 -874.248 990.272 1320.97 
9743.5 3
12320000 15174.3 -10888.8 1563.6 -714.324 908.649 1155.81 
12315102 14366.4 -10762.9 1450.2 -515.914 1058.06 1177.14 
12311700 16310.6 -10800.3 1704.8 -910.77 909.93 1287.43 
9744 3
12320000 14838.7 -10370.9 1545.8 -672.545 1037.88 1236.73 
12315102 13963.8 -10234.5 1646.3 -806.814 1058.92 1331.26 
12311700 15884.9 -10429.6 1727 -853.106 742.886 1131.22 
9744.5 3
12320000 14479.3 -9914.09 1533.64 -718.855 913.618 1162.52 
12315102 13631.8 -9509.82 1700.18 -663.964 1449.36 1594.21 
12311700 15475.9 -10059.7 1781.09 -817.982 739.745 1102.87 
9745 3
12320000 13953.2 -9199.3 1531.8 -1060.63 1441.11 1789.34 
12315102 13304.1 -8901.3 1733.3 -660.722 1226.85 1393.46 
12311700 15101.2 -9736.5 1805.6 -755.462 651.668 997.694 
9745.5 3
12320000 13679.4 -8682.55 1654.45 -562.292 1061.1 1200.88 
12315102 13029.5 -8442.73 1798.45 -563.767 941.628 1097.5 
12311700 14686.6 -9304.82 1794.55 -851.26 886.41 1228.97 
9746 3
12320000 13361.7 -8178.09 1634.73 -615.574 977.625 1155.28 
12315102 12799.7 -7908.18 1768 -445.384 1035.94 1127.63 
12311700 14106.2 -8626.09 1725.82 -1124.91 1315.36 1730.78 
9746.5 3
12320000 13030.1 -7639.5 1637.3 -659.299 1070.76 1257.46 
12315102 12372.1 -7429.5 1714.8 -850.154 951.654 1276.09 
12311700 13663.5 -8029.8 1691.5 -880.083 1185.47 1476.44 
9747 3
12320000 12635.7 -7234.4 1632.3 -816.563 838.716 1170.56 
12315102 11643.2 -7076.9 1654.7 -1509.11 730.021 1676.41 
12311700 13231 -7708.7 1698.6 -895.445 664.803 1115.25 
9747.5 3
12320000 12190.8 -6823.18 1607.73 -893.337 825.739 1216.51 
12315102 11100.8 -6565.82 1635.36 -1089.12 1026.27 1496.47 
12311700 12888.2 -7304.64 1713.64 -688.39 811.373 1064.05 
9748 3
12320000 11614.4 -6355.09 1539.18 -1141.49 926.913 1470.43 
12315102 10514.5 -6082.18 1600.27 -1161.12 957.696 1505.12 
12311700 12475.8 -7037.27 1751.55 -816.562 529.433 973.176 
9748.5 3
12320000 11072.7 -5773 1551.91 -1072.55 1152.66 1574.48 
12315102 10028.5 -5798.91 1648.27 -962.196 560.936 1113.76 
12311700 11827.4 -6774.82 1714.18 -1284.07 519.712 1385.26 
9749 3
12320000 10606.5 -5350.36 1619.73 -928.649 841.905 1253.47 
12315102 9597.82 -5483.73 1647.36 -858.022 627.852 1063.2 
12311700 11195.5 -6469.45 1677.73 -1258.78 608.294 1398.05 
9749.5 3
12320000 10149.2 -5023.64 1633.91 -931.494 665.432 1144.76 
12315102 9157.73 -5079.91 1560.27 -896.315 822.44 1216.47 
12311700 10587 -5987 1623.18 -1239.21 982.596 1581.5 
9750 3
12320000 9713.45 -4578.45 1550.27 -885.625 904.841 1266.12 
12315102 8737.91 -4784.09 1491.91 -853.289 601.256 1043.84 
12311700 10084 -5629.45 1626.18 -1022.36 726.718 1254.33 
9750.5 3
12320000 9278 -4130.75 1577.67 -852.162 876.134 1222.21 
12315102 8194.92 -4393.67 1484.58 -1062.61 764.04 1308.77 
12311700 9644.5 -5334.83 1635.92 -860.078 576.558 1035.45 
9751 3
12320000 8793.55 -3784.36 1555.36 -965.049 690.013 1186.35 
12315102 7727.55 -3953.91 1484 -931.018 876.011 1278.35 
12311700 9132.09 -5027.91 1632.45 -1020.74 611.403 1189.84 
9751.5 3
12320000 8313.08 -3421.17 1535.75 -947.657 716.365 1187.95 
12315102 7286.83 -3395.17 1578.5 -869.255 1102.06 1403.61 
12311700 8638.83 -4687.33 1614.75 -972.895 671.747 1182.27 
9752 3
12320000 7809.64 -3032.55 1501.73 -996.925 769.547 1259.39 
12315102 6825 -2989.91 1602.55 -914.521 802.49 1216.69 
12311700 8168 -4252.36 1573.82 -932.343 861.326 1269.31 
9752.5 3
12320000 7418.55 -2526.73 1500.09 -806.373 1042.92 1318.31 
12315102 6386.09 -2515.18 1576.91 -904.967 978.819 1333.06 
12311700 7754.45 -3913.82 1522.27 -852.671 698.032 1101.95 
9753 3
12320000 6886.55 -2033.91 1542.73 -1094.65 1014.03 1492.15 
12315102 5966.18 -2040.36 1625.18 -864.01 976.992 1304.23 
12311700 7315.82 -3429.36 1632.55 -902.544 996.82 1344.71 
9753.5 3
12320000 6426 -1656.18 1583.18 -910.169 746.497 1177.14 
12315102 5562.27 -1657.73 1773.55 -798.239 756.198 1099.56 
12311700 6859.64 -2874.55 1656.27 -901.545 1096.48 1419.52 
9754 3
12320000 5973.64 -1326.36 1627.18 -925.079 674.475 1144.85 
12315102 5098.27 -1197 1738.45 -948.875 942.183 1337.19 
12311700 6499.09 -2385.82 1678.73 -737.312 999.442 1241.98 
9754.5 3
12320000 5530.64 -949.455 1589.09 -882.47 750.815 1158.65 
12315102 4672.18 -770.364 1727.64 -848.787 849.873 1201.13 
12311700 6009.82 -2011.09 1715.55 -974.647 746.469 1227.66 
9755 3
12320000 5025.09 -518.455 1601.09 -989.326 843.444 1300.06 
12315102 4247.45 -369.273 1695.36 -831.169 784.914 1143.21 
12311700 5532.27 -1619.18 1754.64 -934.531 766.945 1208.95 
9755.5 3
12320000 4613.92 -105.583 1619.33 -809.398 812.739 1147.03 
12315102 3840.42 57.5 1641.25 -801.256 840.104 1160.94 
12311700 5034.42 -1170.67 1759 -980.032 882.904 1319.08 
9756 3
12320000 4193.09 222.545 1584.64 -828.397 645.923 1050.46 
12315102 3450.36 454.364 1593.64 -767.821 781.228 1095.38 
12311700 4632.18 -763.818 1761.73 -791.801 800.883 1126.22 
9756.5 3
12320000 3789.73 554.636 1560.82 -816.526 672.249 1057.65 
12315102 3067.27 904.091 1526.36 -775.488 910.379 1195.9 
12311700 4216.73 -450.909 1762.55 -841.001 633.419 1052.85 
9757 3
12320000 3425.73 964.727 1483.55 -719.368 810.456 1083.66 
12315102 2643.82 1216.45 1525.55 -836.867 617.319 1039.92 
12311700 3965.55 49.8182 1774.55 -496.407 989.58 1107.11 
9757.5 3
12320000 2968.09 1289.27 1424.18 -906.211 642.664 1110.96 
12315102 2074.64 1348.36 1498.36 -1127.09 261.206 1156.96 
12311700 3470.27 393.364 1794.09 -980.738 680.288 1193.58 
9758 3
12320000 2463.33 1565.92 1451.75 -1025.93 562.284 1169.91 
12315102 1577.75 1504 1537.92 -1009.93 316.334 1058.31 
12311700 2913.75 658.25 1680.33 -1131.14 538.387 1252.74 
9758.5 3
12320000 1918.25 1823.92 1537.08 -1116.97 528.689 1235.78 
12315102 996.167 1499.92 1539.33 -1191.77 -8.36749 1191.8 
12311700 2589.67 617.75 1748.67 -664.105 -82.9918 669.271 
9759 3
12320000 1377.79 1984.86 1567.5 -1061.82 316.19 1107.89 
12315102 433.429 1717.57 1552.79 -1105.58 427.612 1185.39 
12311700 2463.07 596.429 1772.71 -248.714 -41.8889 252.216 
9759.5 3
12320000 688.167 1917.08 1574.58 -1387.56 -136.366 1394.25 
12315102 -133.833 1785.42 1658.5 -1141.37 136.51 1149.51 
12311700 2283 511.417 1745 -362.317 -171.05 400.664 
9760 2
12320000 237.636 2171.18 1621.55 -917.577 517.512 1053.45 
12315102 -670.182 1991.18 1730.91 -1092.36 419.074 1169.99 
9760.5 2
12320000 -346 2354.45 1629 -1139.91 357.955 1194.8 
12315102 -1179.18 2097.09 1793.36 -994.141 206.854 1015.43 
9761 2
12320000 -863.091 2532.36 1625 -1004.06 345.455 1061.83 
12315102 -1746.91 2553.73 1872.36 -1102.38 886.673 1414.72 
9761.5 2
12320000 -1431.9 2799.1 1670.7 -1189.98 558.026 1314.32 
12315102 -2537.9 2402.7 1861.3 -1654.79 -315.957 1684.69 
9762 2
12320000 -2023.42 3077.08 1659.75 -1190.17 559.323 1315.05 
12315102 -2959.67 2250.92 1810.5 -848.625 -305.399 901.905 
9762.5 2
12320000 -2532.73 3147.55 1637 -985.127 136.29 994.51 
12315102 -3435.45 2579.91 1816.73 -920.286 636.349 1118.87 
9763 2
12320000 -3091.27 3259.27 1662 -1108.23 221.681 1130.18 
12315102 -3960.36 2642.64 1839.82 -1041.49 124.459 1048.9 
9763.5 2
12320000 -3803.1 3319.3 1753.8 -1409.56 118.866 1414.56 
12315102 -4424 2822.5 1773.4 -918.092 356.166 984.757 
9764 2
12320000 -4181.1 3441.3 1636.4 -792.453 255.765 832.705 
12315102 -4997.1 2963.4 1576.5 -1201.47 295.388 1237.25 
9764.5 2
12320000 -4713.8 3580.7 1512.8 -1105.19 289.212 1142.4 
12315102 -5721.6 2953.8 1057.7 -1503.11 -19.917 1503.24 
9765 2
12320000 -5272.3 3739.9 1237.7 -1126.01 320.968 1170.86 
12315102 -6092.6 3015.8 1337.1 -747.984 125 758.357 
9765.5 2
12320000 -5885.4 3892.8 1218.6 -1197.46 298.633 1234.14 
12315102 -6537.4 2969.1 1514.6 -868.75 -91.2109 873.525 
9766 2
12320000 -6377.2 3953.3 1432.8 -953.101 117.248 960.285 
12315102 -7138.2 3145.8 1502.5 -1164.34 342.442 1213.65 
9766.5 2
12320000 -6925 4045.3 1371.8 -1072.02 180.039 1087.03 
12315102 -7552.7 3253 1549.3 -811.155 209.785 837.843 
9767 2
12320000 -7537.6 4156.3 1378.7 -1213.07 219.802 1232.82 
12315102 -8242.2 3465 1590.4 -1365.35 419.802 1428.43 
9767.5 2
12320000 -7991.33 4241.22 1478.22 -920.352 172.256 936.333 
12315102 -8644.44 3486.78 1504.22 -815.912 44.174 817.107 
9768 2
12320000 -8469.3 4364 1445.4 -985.498 253.15 1017.49 
12315102 -9099.4 3564.9 1540.4 -938.053 161.077 951.782 
9768.5 2
12320000 -8899.7 4393 1417 -860.8 58 862.752 
12315102 -9561.9 3618.3 1587.4 -925 106.8 931.145 
9769 2
12320000 -9322 4591.2 1497.4 -832.939 390.927 920.115 
12315102 -9904.5 3698 1525.2 -675.74 157.199 693.784 
9769.5 2
12320000 -9726.3 4702 1393.5 -789.648 216.406 818.765 
12315102 -10153.1 3866.2 1555.1 -485.547 328.516 586.241 
9770 2
12320000 -10048.1 4875.22 1414.11 -658.1 354.238 747.382 
12315102 -10481.9 4056.67 1587.33 -672.37 389.502 777.041 
9770.5 2
12320000 -10321.9 5112.3 1493 -582.53 504.421 770.572 
12315102 -10921.5 4327.2 1570.3 -935.343 575.603 1098.26 
9771 2
12320000 -10625.4 5330.1 1468.8 -597.441 428.74 735.36 
12315102 -11262.1 4707 1570.7 -670.472 747.638 1004.24 
9771.5 2
12320000 -10918.1 5663.45 1523.36 -557.506 634.961 844.979 
12315102 -11594.7 5274.36 1484.82 -633.576 1080.69 1252.72 
9772 2
12320000 -11171.1 5998.33 1424.11 -504.024 667.089 836.091 
12315102 -11850.8 5848.67 1555.89 -510.061 1144.03 1252.58 
9772.5 2
12320000 -11174.3 6489.8 1496.1 -6.48148 998.916 998.937 
12315102 -12007.3 6289.3 1449.7 -318.135 895.596 950.422 
9773 2
12320000 -11121.7 7018.3 1464.3 106.048 1065.52 1070.79 
12315102 -12139.3 6893.8 1475.4 -266.129 1218.75 1247.47 
9773.5 2
12320000 -11206.8 7666.9 1468.1 -172.967 1318.29 1329.59 
12315102 -12167.6 7575.2 1524.5 -57.5203 1384.96 1386.15 
9774 2
12320000 -11278.5 8309.36 1394.27 -140.677 1259.73 1267.56 
12315102 -12240.7 8236.45 1485 -143.387 1296.58 1304.48 
9774.5 2
12320000 -11427.7 8877.8 1252.5 -293.034 1116.77 1154.58 
12315102 -12336.5 8952.8 1526.2 -188.159 1407.36 1419.88 
9775 2
12320000 -11405.4 9477 1345.4 46.0744 1238.02 1238.87 
12315102 -12286.3 9521.5 1472.7 103.719 1175 1179.57 
9775.5 2
12320000 -11539.9 10145.2 1352.45 -262.201 1302.5 1328.63 
12315102 -12368.1 10130.3 1553.82 -159.436 1186.69 1197.35 
9776 2
12320000 -11614.9 10716.2 1337.9 -146.467 1115.27 1124.85 
12315102 -12492.4 10722 1402 -242.791 1155.72 1180.94 
9776.5 2
12320000 -11773.1 11396.3 1376.2 -326.186 1402.27 1439.71 
12315102 -12630.2 11460.3 1543.8 -284.124 1522.27 1548.56 
9777 2
12320000 -11874 11958.6 1208.18 -202.204 1126.93 1144.92 
12315102 -12728.7 12282.8 1376.82 -197.449 1648.33 1660.12 
9777.5 2
12320000 -12039 12741.7 1410.8 -321.012 1523.47 1556.92 
12315102 -12899.2 13019.5 1436.6 -331.659 1433.23 1471.11 
9778 2
12320000 -12192.3 13451.8 1281.8 -308.451 1428.77 1461.69 
12315102 -13039.2 13699.6 1415.4 -281.69 1368.41 1397.1 
9778.5 2
12320000 -12308.2 13978.9 1339.3 -236.049 1073.52 1099.17 
12315102 -13193.4 14322.5 1560.7 -314.053 1268.64 1306.93 
9779 2
12320000 -12436.6 14467.7 1420.9 -264.742 1007.84 1042.03 
12315102 -13227.6 14759.9 1648.9 -70.5155 901.856 904.608 
9779.5 2
12320000 -12400.5 15117.9 1738.09 73.3174 1318.88 1320.92 
12315102 -13241.9 15294.1 1917.64 -29.0245 1083.55 1083.94 
9780 2
12320000 -12264.1 15632.6 1718.18 265.299 1001.41 1035.96 
12315102 -13469.5 15693.2 1674.82 -442.872 776.441 893.866 
9780.5 2
12320000 -12196.1 16247.1 1657.6 136.528 1233.86 1241.39 
12315102 -13814.9 16088.4 1682.5 -693.483 793.611 1053.91 
9781 2
12320000 -12045.5 16883.9 1629.18 297.718 1258.52 1293.25 
12315102 -13861 16560 1750.18 -91.1067 932.016 936.458 
9781.5 2
12320000 -12065.2 17539.4 1608.1 -38.5653 1280.26 1280.84 
12315102 -13643.4 16866.8 1726.5 425 599.219 734.635 
9782 2
12320000 -11964.4 18006.7 1672.4 201.6 934.6 956.096 
12315102 -13250.5 17106.5 1763.8 785.8 479.4 920.492 
9782.5 2
12320000 -11542.6 18398.1 1766.2 830.315 770.472 1132.72 
12315102 -12531.7 17467.5 1798.7 1414.96 710.63 1583.39 
9783 2
12320000 -11204 18853.1 1726.1 679.92 913.655 1138.88 
12315102 -12076.1 17763.9 1866.4 914.859 595.181 1091.42 
9783.5 2
12320000 -11044.5 19215.9 1588.4 328.189 746.502 815.459 
12315102 -11868.7 18053.4 1638.5 426.749 595.679 732.767 
9784 2
12320000 -10884.8 19548 1548.4 314.99 655.03 726.83 
12315102 -11726.3 18595 1695.9 280.868 1068.24 1104.55 
9784.5 1
12315102 -11511.7 19202.8 1716.9 444.306 1258.39 1334.52 
9785 1
12315102 -11555.2 20004.5 1618.45 -85.5941 1578.06 1580.38 
9785.5 1
12315102 -11583 20563.4 1776.5 -56.3121 1131.47 1132.87 
9786 1
12315102 -11778.6 21063.7 1882.73 -379.14 969.626 1041.12 
