# Supplementary material for: Intrinsic group behaviour II: On the dependence of triad spatial dynamics on social and personal features; and on the effect of social interaction on small group dynamics
Source: PLoS One. 2019 Dec 3;14(12):e0225704. doi: 10.1371/journal.pone.0225704 (PMC6890182; doi:10.1371/journal.pone.0225704)
Supplement: S4 Data Set — (ZIP) [file pone.0225704.s004.zip › set_3_nint/group_traj_triad_noint/traj_3_0505_14.dat]

3 12292400 12303900 12302701 0 0 1 0 1 1 0 30 10 40 1554.19 1688.78 1360.28 
9564 1
12292400 44384.2 -21519.9 1143.38 0 0 0 
9564.5 1
12292400 44431.5 -21421.5 1118 96.4286 200.765 222.722 
9565 1
12292400 44491.8 -21271 1118.62 118.602 296.26 319.118 
9565.5 1
12292400 44574.5 -21261 1236.12 169.57 20.4918 170.803 
9566 1
12292400 44574.1 -21386.4 1244.38 -0.791139 -264.504 264.505 
9566.5 1
12292400 44613 -21389.1 1249.33 76.9802 -5.41804 77.1706 
9567 1
12292400 44612.4 -21383.6 1175.25 -1.24255 10.9068 10.9773 
9567.5 1
12292400 44638.7 -21432.3 1173.22 52.166 -96.6435 109.824 
9568 1
12292400 44672 -21464.1 1165.25 65.2316 -62.2146 90.1433 
9568.5 1
12292400 44684.5 -21397.2 1244.88 25.4582 136.202 138.56 
9569 1
12292400 44607.4 -21353.9 1268.78 -151.684 85.3565 174.051 
9569.5 1
12292400 44473.5 -21229.1 1240.5 -267.354 249.03 365.368 
9570 1
12292400 44521.4 -21159.4 1291.25 97.3069 141.768 171.95 
9570.5 1
12292400 44509 -21252.8 1256.75 -24.9496 -188.256 189.902 
9571 1
12292400 44587.4 -21184.1 1238.88 157.696 138.078 209.604 
9571.5 1
12292400 44711.2 -21142.5 1239.12 251.268 84.432 265.074 
9572 1
12292400 44616.9 -21006 1202.12 -191.819 277.439 337.294 
9572.5 1
12292400 44620.1 -21020.4 1168.44 6.34532 -28.3224 29.0245 
9573 1
12292400 44639 -20974 1128.62 37.478 92.1517 99.4813 
9573.5 1
12292400 44548.9 -20854.7 1122.11 -178.085 235.837 295.522 
9574 1
12292400 44494.9 -20848.1 1175.25 -105.29 12.7518 106.06 
9574.5 1
12292400 44526.4 -20893.1 1216.62 64.5492 -92.2131 112.56 
9575 1
12292400 44719.1 -20855.8 1234.5 402.401 78.0271 409.896 
9575.5 1
12292400 44916.7 -21006.9 1254.22 385.071 -294.618 484.85 
9576 1
12292400 45063.8 -21232.6 1252.88 283.398 -434.944 519.125 
9576.5 1
12292400 45184.5 -21378.1 1216.38 250.519 -301.867 392.28 
9577 1
12292400 45423.2 -21403.4 1297.88 489.242 -51.7418 491.97 
9577.5 1
12292400 45654.8 -21346.6 1366.89 444.391 109.058 457.578 
9578 1
12292400 45732.6 -21385.5 1366.25 157.905 -78.9948 176.562 
9578.5 1
12292400 45775.6 -21420.7 1385.78 88.3345 -72.3594 114.188 
9579 1
12292400 45810.3 -21436.1 1375.22 68.8669 -30.5831 75.3523 
9579.5 1
12292400 45872.1 -21474.8 1368.44 121.85 -76.2656 143.749 
9580 1
12292400 45999 -21603.9 1360.75 255.824 -260.277 364.952 
9580.5 1
12292400 45908.6 -21685.1 1341.38 -179.672 -161.531 241.608 
9581 1
12292400 45759.9 -21339.8 1352.12 -287.718 668.037 727.361 
9581.5 1
12292400 45677.4 -21208.5 1356.88 -165.331 263.026 310.672 
9582 1
12292400 45702.8 -21282.9 1344.38 51.7857 -151.786 160.377 
9582.5 1
12292400 45686.2 -21422 1352.11 -32.5992 -274.408 276.338 
9583 1
12292400 45364.8 -21791.6 1383.88 -636.579 -731.931 970.028 
9583.5 1
12292400 45241.2 -22147.9 1441.75 -259.454 -748.424 792.121 
9584 1
12292400 45476.7 -22443.9 1562.89 460.698 -579.284 740.143 
9584.5 1
12292400 45579.5 -22512.9 1568.5 198.137 -132.921 238.593 
9585 1
12292400 45736.5 -22433.8 1542.12 323.711 163.144 362.498 
9585.5 1
12292400 45807.2 -22445.9 1515.62 145.277 -24.8973 147.395 
9586 1
12292400 45922.3 -22512.3 1502.67 226.542 -130.823 261.603 
9586.5 1
12292400 46089.6 -22746.4 1530.38 334.583 -468.083 575.368 
9587 1
12292400 46167.2 -23438.3 1456.44 154.269 -1375.66 1384.29 
9587.5 1
12292400 45520.4 -23837.9 1368.5 -1291.11 -797.488 1517.55 
9588 1
12292400 45166.1 -23993.3 1353.67 -712.805 -312.793 778.415 
9588.5 1
12292400 44783.9 -24078.9 1371.75 -775.327 -173.513 794.505 
9589 1
12292400 44178 -23841.9 1361.56 -1233.96 482.66 1325 
9589.5 1
12292400 43702.8 -23420.1 1332.44 -915.65 812.674 1224.28 
9590 1
12292400 43411.5 -23315.4 1305.88 -599.337 215.506 636.905 
9590.5 1
12292400 42851.7 -23478.2 1271.33 -1128.7 -328.321 1175.48 
9591 1
12292400 42175.5 -23456.6 1331.62 -1357.76 43.3679 1358.46 
9591.5 1
12292400 41622.8 -23095.6 1397 -1116.61 729.433 1333.75 
9592 1
12292400 41485.8 -22839.2 1341 -264.479 494.852 561.095 
9592.5 1
12292400 41133.4 -22691.8 1325.1 -686.896 287.373 744.587 
9593 1
12292400 40716.6 -22619.2 1328.75 -854.047 148.668 866.89 
9593.5 1
12292400 40361.2 -22418.2 1385 -703.812 398.119 808.61 
9594 1
12292400 39965.8 -22344.4 1482.67 -769.304 143.493 782.572 
9594.5 1
12292400 39656.3 -22500.6 1579.67 -643.336 -324.555 720.567 
9595 1
12292400 39527.9 -22553.2 1617.44 -262.668 -107.703 283.891 
9595.5 1
12292400 39449.6 -22548.6 1639.22 -157.612 9.38967 157.892 
9596 1
12292400 39417.7 -22485.6 1653.33 -63.1463 124.752 139.824 
9596.5 1
12292400 39371.3 -22579.8 1662.11 -91.3872 -185.843 207.097 
9597 1
12292400 39354 -22621.7 1670.56 -34.6667 -83.7778 90.6669 
9597.5 1
12292400 39424.3 -22448 1684.44 139.274 343.894 371.026 
9598 1
12292400 39415.6 -22195.6 1645.22 -17.5205 503.881 504.186 
9598.5 1
12292400 39366.8 -22149.4 1665.89 -99.5465 94.1043 136.986 
9599 1
12292400 39420.1 -22147.1 1698.67 107.962 4.72335 108.065 
9599.5 1
12292400 39435.2 -22161.7 1701.11 29.9824 -28.8801 41.6293 
9600 1
12292400 39459.4 -22128.1 1699.78 47.9648 66.4466 81.9499 
9600.5 1
12292400 39472.6 -22097.9 1711.56 25.8602 59.6099 64.9776 
9601 1
12292400 39563.1 -22085.1 1712.33 178.611 25.2027 180.38 
9601.5 1
12292400 39671.1 -22079 1714.5 219.988 12.4463 220.339 
9602 1
12292400 39730.1 -22185.1 1711.44 121.121 -217.887 249.29 
9602.5 1
12292400 39740.4 -22209 1713.22 20.0647 -46.3862 50.5398 
9603 1
12292400 39739.9 -22167.9 1719.12 -1.14117 82.4148 82.4227 
9603.5 1
12292400 39707.2 -22202.6 1716.56 -67.1868 -71.3592 98.0112 
9604 1
12292400 39596.8 -22209.4 1720.44 -216.134 -13.4812 216.554 
9604.5 1
12292400 39471.1 -22281.6 1718.78 -243.069 -139.48 280.245 
9605 1
12292400 39558.9 -22469.1 1705.75 182.461 -389.957 430.533 
9605.5 1
12292400 39639.7 -22516.3 1687.67 187.888 -109.787 217.612 
9606 1
12292400 39705.3 -22525.3 1669.86 107.926 -14.7243 108.926 
9606.5 1
12292400 39734.4 -22491.5 1672.88 61.6298 71.5799 94.4559 
9607 1
12292400 39722 -22429.4 1685.88 -24.7006 124.002 126.438 
9607.5 1
12292400 39771.3 -22437.3 1687.44 100.068 -16.1427 101.361 
9608 1
12292400 39756.2 -22435 1680.33 -30.5275 4.7138 30.8893 
9608.5 1
12292400 39718.4 -22405.7 1678 -75.796 58.7174 95.879 
9609 1
12292400 39716.1 -22384.4 1680.22 -4.55047 42.2576 42.5019 
9609.5 1
12292400 39700.3 -22332.5 1689.4 -31.2473 102.657 107.307 
9610 1
12292400 39676 -22249.4 1713.67 -47.5538 162.535 169.349 
9610.5 1
12292400 39623.8 -22203 1737.89 -109.023 96.9613 145.903 
9611 1
12292400 39578.9 -22256.4 1739.7 -87.1413 -103.689 135.444 
9611.5 1
12292400 39645.1 -22305 1723.89 125.877 -92.3954 156.147 
9612 1
12292400 39622.3 -22339.2 1699.33 -46.8679 -70.4161 84.5874 
9612.5 1
12292400 39568 -22291.5 1706.88 -118.373 103.97 157.55 
9613 1
12292400 39688 -22336 1713.67 197.368 -73.1908 210.502 
9613.5 1
12292400 39538.8 -22423.5 1721.5 -339.205 -198.864 393.2 
9614 1
12292400 39309.8 -22504.8 1696.38 -487.234 -172.872 516.993 
9614.5 1
12292400 39331 -22475.8 1696 41.5039 56.543 70.1404 
9615 1
12292400 39351.9 -22273.1 1700 41.9456 407.006 409.162 
9615.5 1
12292400 39315.2 -22249.2 1724.44 -76.8693 50.0815 91.7445 
9616 1
12292400 39276 -22367.9 1716 -76.0121 -229.996 242.231 
9616.5 1
12292400 39231 -22614.9 1707.67 -88.0626 -483.344 491.301 
9617 1
12292400 39304 -22616.9 1714.9 148.374 -4.08762 148.43 
9617.5 1
12292400 39321.9 -22363.9 1751.22 35.2143 498.053 499.297 
9618 1
12292400 39353.3 -22241.8 1731.44 64.7005 251.257 259.454 
9618.5 1
12292400 39327.7 -22260 1727.7 -50.9609 -36.2271 62.5253 
9619 1
12292400 39344.8 -22250.2 1721.22 33.684 19.2856 38.8142 
9619.5 1
12292400 39593.7 -22462.8 1697.4 494.875 -422.62 650.776 
9620 1
12292400 39692.8 -22487.2 1699 195.035 -48.0752 200.873 
9620.5 1
12292400 39650 -22547.1 1693.11 -85.5556 -119.778 147.195 
9621 1
12292400 39590.3 -22547.4 1686.22 -123.278 -0.688705 123.28 
9621.5 1
12292400 39577.1 -22536.4 1704.09 -26.5379 22.206 34.603 
9622 1
12292400 39529.9 -22279.4 1714.8 -90.9266 495.113 503.393 
9622.5 1
12292400 39366.1 -21967.1 1741.89 -341.939 651.96 736.189 
9623 1
12292400 39199.6 -21822.1 1751 -345.459 300.853 458.098 
9623.5 1
12292400 39109.4 -21652.1 1741.2 -173.796 327.553 370.804 
9624 1
12292400 38984.3 -21574 1725.9 -252.218 157.46 297.334 
9624.5 1
12292400 38720.4 -21614.9 1705.6 -532.056 -82.4597 538.408 
9625 1
12292400 38441.8 -21482.5 1719.18 -537.803 255.511 595.414 
9625.5 1
12292400 38117.7 -21459.1 1714.67 -647.009 46.7751 648.698 
9626 1
12292400 37863.6 -21236.4 1686.8 -526.018 461.1 699.505 
9626.5 1
12292400 37559.8 -21031.4 1693.5 -601.584 405.941 725.735 
9627 1
12292400 37175.7 -20891.5 1675.73 -745.772 271.739 793.737 
9627.5 2
12302701 26869 -18219.6 1773.7 0 0 0 
12292400 36737.9 -20682.4 1638.5 -853.464 407.514 945.764 
9628 2
12302701 27246.1 -17986.2 1783.8 790.566 489.308 929.74 
12292400 36352.9 -20452.9 1628.3 -807.128 481.132 939.651 
9628.5 2
12302701 27733.2 -17692.4 1787.8 980.08 591.147 1144.56 
12292400 35974.5 -20212.4 1603.2 -761.368 483.903 902.133 
9629 2
12302701 28130.1 -17556.8 1743.1 793.8 271.2 838.849 
12292400 35386.2 -19899.6 1607.2 -1176.6 625.6 1332.58 
9629.5 2
12302701 28537.7 -17451.1 1746.9 789.922 204.845 816.051 
12292400 35018 -19655.7 1599 -713.566 472.674 855.919 
9630 2
12302701 28896.7 -17570.6 1715.4 715.139 -238.048 753.718 
12292400 34631.5 -19355.1 1589.7 -769.92 598.805 975.369 
9630.5 2
12302701 29256.2 -17771 1685.4 730.691 -407.317 836.55 
12292400 34249.6 -19122.2 1581.3 -776.22 473.374 909.175 
9631 2
12302701 29395.3 -17979.8 1649.6 273.819 -411.024 493.88 
12292400 33813.2 -18929.1 1594.4 -859.055 380.118 939.396 
9631.5 2
12302701 29547.3 -18247.8 1605.89 311.544 -549.135 631.355 
12292400 33359.3 -18777.3 1538.11 -930.055 310.997 980.674 
9632 2
12302701 29838.5 -18363.3 1573.18 590.51 -234.27 635.282 
12292400 32978.8 -18596.3 1538.27 -771.836 367.263 854.759 
9632.5 2
12302701 30065 -18525.1 1549.9 443.337 -316.687 544.829 
12292400 32604.9 -18402.1 1563.9 -731.738 379.986 824.518 
9633 2
12302701 30465.4 -18687.9 1543.7 797.61 -324.303 861.019 
12292400 31927 -18136.5 1485.8 -1350.4 529.084 1450.35 
9633.5 2
12302701 31089 -18930.1 1525.4 1283.13 -498.354 1376.51 
12292400 31430 -17879.3 1480.4 -1022.63 529.218 1151.46 
9634 2
12302701 31677.6 -19117.4 1480.9 1191.5 -379.15 1250.37 
12292400 31204 -17594.2 1453.4 -457.49 577.126 736.458 
9634.5 2
12302701 32256.4 -18784.8 1494.3 1150.7 661.233 1327.15 
12292400 30644.2 -17365.2 1423.1 -1112.92 455.268 1202.44 
9635 2
12302701 32874.7 -18707.2 1594.9 1214.73 152.456 1224.26 
12292400 30091.9 -17221.3 1494.3 -1085.07 282.711 1121.29 
9635.5 2
12302701 33522.4 -19420.2 1686.6 1265.04 -1392.58 1881.38 
12292400 29631.2 -17176.1 1531.2 -899.805 88.2812 904.125 
9636 2
12302701 34049.9 -19783 1713.56 1040.41 -715.582 1262.74 
12292400 29108.6 -17201.7 1552.78 -1030.86 -50.4273 1032.09 
9636.5 2
12302701 34240.8 -19943.7 1755.67 398.515 -335.421 520.886 
12292400 28686.2 -17112.9 1582.67 -881.698 185.34 900.967 
9637 2
12302701 34350 -20111.9 1790 213.742 -329.224 392.523 
12292400 28275.9 -17182.6 1584.8 -802.979 -136.421 814.485 
9637.5 2
12302701 34778.9 -20081.6 1766.56 871.725 61.6757 873.904 
12292400 27881.8 -16948.2 1592.22 -801.061 476.378 932.006 
9638 2
12302701 34367 -19819.4 1757 -847.508 539.49 1004.65 
12292400 27512.8 -16786.9 1663.73 -759.176 331.92 828.565 
9638.5 2
12302701 33667.2 -19474.6 1717.25 -1320.28 650.529 1471.85 
12292400 27043.3 -16644.4 1585.08 -885.82 268.854 925.721 
9639 3
12303900 26152.5 -17045.1 1227.09 0 0 0 
12302701 33150.4 -19187.7 1679.27 -1054.87 585.421 1206.43 
12292400 26601.6 -16443.3 1548.82 -901.422 410.498 990.49 
9639.5 3
12303900 25693.7 -16797.2 1244.09 -961.883 519.726 1093.31 
12302701 32638.7 -18932.2 1653.82 -1072.61 535.735 1198.96 
12292400 25990.5 -16088.7 1603.36 -1281.11 743.282 1481.12 
9640 3
12303900 25238.1 -16556.3 1297.9 -949.223 501.837 1073.72 
12302701 31690.3 -18414.3 1575.4 -1975.89 1078.92 2251.27 
12292400 25593.5 -15977.5 1552.1 -827.178 231.723 859.022 
9640.5 3
12303900 24784.1 -16339.2 1271.22 -868.048 415.063 962.177 
12302701 30867.3 -18012.4 1488.11 -1573.55 768.366 1751.13 
12292400 25060.8 -15833.2 1578.89 -1018.59 275.866 1055.28 
9641 3
12303900 24344.3 -16179 1306.89 -869.126 316.645 925.01 
12302701 30382.7 -17545.9 1500.44 -957.839 922.047 1329.52 
12292400 24598 -15700.9 1602.33 -914.581 261.528 951.239 
9641.5 3
12303900 23938.5 -16075.6 1370.3 -826.544 210.591 852.95 
12302701 29976 -17274.7 1594.1 -828.242 552.32 995.51 
12292400 24172.9 -15583.8 1583 -865.784 238.47 898.026 
9642 3
12303900 23435.5 -15903.3 1392.1 -956.274 327.567 1010.82 
12302701 29332.8 -17047.8 1687.1 -1222.81 431.369 1296.67 
12292400 23762.8 -15480.9 1541 -779.658 195.627 803.826 
9642.5 3
12303900 23052.6 -15842.8 1302.22 -768.965 121.531 778.509 
12302701 28713.9 -16982.8 1717 -1242.79 130.567 1249.63 
12292400 23314 -15362.9 1487.44 -901.205 236.97 931.84 
9643 3
12303900 22647 -15723.4 1310 -844.907 248.611 880.725 
12302701 28217.9 -16813 1740 -1033.33 353.704 1092.19 
12292400 22843.6 -15150.2 1559.22 -980.093 443.056 1075.58 
9643.5 3
12303900 22162.6 -15653 1242 -949.804 138.126 959.795 
12302701 27686.6 -16663 1687.1 -1041.74 294.118 1082.47 
12292400 22366.6 -14935.9 1483.3 -935.207 420.24 1025.29 
9644 3
12303900 21724.2 -15494.8 1190.11 -846.289 305.448 899.724 
12302701 27078.7 -16477.4 1647.22 -1173.62 358.215 1227.07 
12292400 21915.8 -14714.4 1450.56 -870.313 427.52 969.649 
9644.5 3
12303900 21241.3 -15322.6 1169.78 -983.48 350.758 1044.16 
12302701 26545.6 -16177.3 1630.11 -1085.77 611.224 1245.99 
12292400 21458.9 -14540.4 1490.44 -930.527 354.379 995.724 
9645 3
12303900 20789.9 -15146.6 1166.44 -906.515 353.414 972.97 
12302701 26040.8 -16012.1 1605.78 -1013.61 331.772 1066.53 
12292400 21004 -14358.3 1555 -913.432 365.685 983.912 
9645.5 3
12303900 20362.7 -14848.8 1238.67 -842.647 587.333 1027.14 
12302701 25436.2 -15734.7 1669.33 -1192.42 547.228 1311.99 
12292400 20652.7 -14243.3 1580.78 -692.965 226.824 729.143 
9646 3
12303900 19950 -14520.3 1262.78 -826.987 658.205 1056.95 
12302701 24850.8 -15494.3 1656.44 -1173.24 481.63 1268.25 
12292400 20254.7 -14058.6 1550 -797.595 370.296 879.362 
9646.5 3
12303900 19547.9 -14283.2 1310.33 -815.641 480.956 946.884 
12302701 24409.1 -15418.7 1612 -895.876 153.482 908.928 
12292400 19855.8 -13828.6 1553.11 -809.105 466.531 933.972 
9647 3
12303900 19266.7 -14081.9 1402.22 -566.98 405.914 697.304 
12302701 23929.4 -15201.3 1627.67 -967.07 438.172 1061.71 
12292400 19490 -13595 1568.33 -737.455 470.878 874.967 
9647.5 3
12303900 18880.5 -13791.4 1419.3 -767.727 577.513 960.69 
12302701 23415.3 -15109.6 1641.8 -1022.16 182.372 1038.3 
12292400 19138.3 -13322.4 1580.4 -699.205 541.948 884.644 
9648 3
12303900 18366.1 -13493.4 1377.22 -1024.68 593.537 1184.17 
12302701 22944.1 -14924.1 1604.89 -938.623 369.5 1008.73 
12292400 18786.3 -13166.9 1579.11 -701.129 309.783 766.516 
9648.5 3
12303900 17908.9 -13351 1307.22 -936.931 291.894 981.347 
12302701 22414 -14842.9 1541.22 -1086.29 166.439 1098.97 
12292400 18396.9 -12898 1571.67 -798.042 551.002 969.78 
9649 3
12303900 17435 -13149.4 1254.67 -951.584 404.73 1034.08 
12302701 21877.4 -14684.7 1539.33 -1077.42 317.715 1123.29 
12292400 18000.3 -12638.4 1544.89 -796.296 521.196 951.7 
9649.5 3
12303900 16955.9 -12964.5 1220.1 -937.573 361.927 1005 
12302701 21366.4 -14405.7 1608.3 -1000.09 545.923 1139.39 
12292400 17677.6 -12358.4 1498.4 -631.572 548.032 836.195 
9650 3
12303900 16712.7 -12609.3 1188.11 -477.865 697.773 845.72 
12302701 20997.1 -14289.3 1655.22 -725.518 228.618 760.686 
12292400 17262.6 -11985.2 1506.78 -815.411 733.159 1096.55 
9650.5 3
12303900 16541.9 -12236.6 1121 -348.526 760.771 836.805 
12302701 20596.4 -14026.1 1677.78 -817.687 537.188 978.357 
12292400 16745.7 -11583 1563.22 -1054.88 820.862 1336.63 
9651 3
12303900 15983 -11740.3 1305.11 -1140.59 1012.7 1525.29 
12302701 20141.2 -13675.3 1680.67 -929.025 715.873 1172.84 
12292400 16354.2 -11400.2 1607.22 -798.866 373.016 881.662 
9651.5 3
12303900 15672.4 -11460.7 1392.67 -632.496 569.586 851.164 
12302701 19742.2 -13204.1 1678 -812.627 959.719 1257.55 
12292400 16016.9 -11085.1 1610.56 -687.033 641.774 940.154 
9652 3
12303900 15381.1 -11136 1383.3 -567.923 632.878 850.336 
12302701 19489.1 -12727.5 1735.4 -493.416 929.066 1051.96 
12292400 15778.7 -10779.4 1606.3 -464.306 595.928 755.454 
9652.5 3
12303900 15242.1 -10971.9 1377.56 -277.423 327.567 429.259 
12302701 19053.7 -12299.3 1734.56 -869.128 854.624 1218.92 
12292400 15425.8 -10394.7 1625.56 -704.436 767.931 1042.09 
9653 3
12303900 14821.7 -10565.2 1371.9 -844.199 816.644 1174.56 
12302701 18646 -11920.4 1722.9 -818.608 760.91 1117.63 
12292400 15329.8 -10044.2 1708.6 -192.726 703.748 729.661 
9653.5 3
12303900 14393.1 -10194.3 1348.11 -825.797 714.579 1092.05 
12302701 17931.7 -11436 1691 -1376.36 933.333 1662.98 
12292400 15041.8 -9637.89 1675.78 -554.956 782.873 959.618 
9654 3
12303900 14093 -9812.7 1330.3 -600.222 763.267 971.001 
12302701 17272.5 -10997.8 1730.7 -1318.33 876.4 1583.06 
12292400 14722.8 -9296.3 1677.6 -637.956 683.178 934.729 
9654.5 3
12303900 13747.3 -9239.89 1308.33 -708.333 1173.79 1370.96 
12302701 16922.3 -10635.7 1750.22 -717.555 742.077 1032.26 
12292400 14373.9 -8695.67 1642.44 -714.982 1230.81 1423.41 
9655 3
12303900 13442.7 -8696.2 1268.1 -629.408 1123.32 1287.64 
12302701 16484.3 -10099.9 1729.2 -905.028 1106.96 1429.83 
12292400 14044.2 -8178.4 1585.1 -681.175 1068.73 1267.36 
9655.5 3
12303900 13199.2 -8411 1261 -475.621 557.031 732.461 
12302701 15918 -9893.27 1724.09 -1106.05 403.569 1177.38 
12292400 13677.3 -7867.09 1558 -716.655 608.026 939.835 
9656 3
12303900 12865.7 -8125.67 1179.67 -657.821 562.788 865.713 
12302701 15529.3 -9518.22 1670.89 -766.601 739.745 1065.32 
12292400 13360.1 -7542.44 1560.33 -625.565 640.328 895.183 
9656.5 3
12303900 12478.5 -7813.6 1320.8 -793.374 639.481 1019.01 
12302701 15068.8 -9117.8 1615.9 -943.716 820.537 1250.55 
12292400 13185.5 -7281.2 1638 -357.81 535.337 643.905 
9657 3
12303900 12168.2 -7467.6 1306.2 -612.032 682.446 916.687 
12302701 14604 -8687.8 1616 -916.765 848.126 1248.91 
12292400 12840.4 -6932 1633.3 -680.671 688.757 968.349 
9657.5 3
12303900 11832.2 -7051.78 1256.33 -671.956 831.644 1069.19 
12302701 14091.8 -8132.78 1677.67 -1024.44 1110.04 1510.52 
12292400 12535 -6605.11 1627.78 -610.8 653.778 894.708 
9658 3
12303900 11416.4 -6652.2 1239.5 -823.41 791.243 1141.96 
12302701 13533.1 -7610.7 1722.5 -1106.29 1033.82 1514.15 
12292400 12136.1 -6298.8 1586.1 -789.901 606.557 995.919 
9658.5 3
12303900 11076.9 -6305.6 1194.3 -661.793 675.634 945.754 
12302701 13065.9 -7220 1687.5 -910.721 761.598 1187.2 
12292400 11660.2 -5888.2 1506.7 -927.68 800.39 1225.24 
9659 3
12303900 10766.3 -5913.78 1276.11 -644.329 812.909 1037.3 
12302701 12716.2 -6934.44 1662.11 -725.473 592.439 936.64 
12292400 11275.1 -5534.22 1504.22 -798.94 734.394 1085.19 
9659.5 3
12303900 10517 -5545.8 1287.1 -516.218 761.859 920.277 
12302701 12445.7 -6544.8 1645.6 -560.087 806.717 982.085 
12292400 10983.2 -5126.3 1503.1 -604.371 844.559 1038.53 
9660 3
12303900 10303.1 -5154.7 1307.1 -416.959 762.378 868.951 
12302701 11968.5 -6072 1593.1 -930.214 921.637 1309.47 
12292400 10713.1 -4779.6 1518.8 -526.511 675.828 856.713 
9660.5 3
12303900 9988.5 -4776.7 1304.3 -613.255 736.842 958.654 
12302701 11532.5 -5597.6 1599.4 -849.903 924.756 1255.99 
12292400 10460 -4475.4 1539.7 -493.372 592.982 771.391 
9661 3
12303900 9770.89 -4529.44 1323.78 -436.97 496.497 661.402 
12302701 11145 -5113.67 1617.56 -778.112 971.754 1244.9 
12292400 10121 -4074.33 1523.78 -680.723 805.355 1054.5 
9661.5 3
12303900 9523.2 -4138.1 1357.4 -499.373 789.001 933.753 
12302701 10764.9 -4791.2 1604.4 -766.331 650.134 1004.96 
12292400 9879.6 -3638.9 1604.9 -486.694 877.89 1003.77 
9662 3
12303900 9164.89 -3799.78 1356.11 -713.767 673.949 981.667 
12302701 10399.6 -4511.22 1623.56 -727.778 557.725 916.906 
12292400 9657.56 -3332.11 1643.89 -442.32 611.133 754.407 
9662.5 3
12303900 8951.4 -3492.4 1301.3 -423.589 609.877 742.548 
12302701 10057.7 -4142.3 1595.4 -678.285 731.989 997.937 
12292400 9385.4 -2993.7 1607 -539.991 671.451 861.647 
9663 3
12303900 8796.78 -3024.44 1302.78 -310.486 939.67 989.637 
12302701 9698.78 -3718.67 1625 -720.727 850.669 1114.94 
12292400 9168.11 -2594.89 1598.56 -436.323 800.826 911.976 
9663.5 3
12303900 8443.6 -2540.4 1290.7 -726.703 995.976 1232.91 
12302701 9360.1 -3385 1640.2 -696.868 686.557 978.256 
12292400 8850.7 -2191.3 1591.7 -653.109 830.43 1056.49 
9664 3
12303900 8150 -2301.22 1279.78 -594.332 484.166 766.581 
12302701 9114.11 -3089.11 1663.56 -497.953 598.965 778.92 
12292400 8516 -1925 1618.89 -677.53 539.069 865.819 
9664.5 3
12303900 7830.7 -1926.5 1338.3 -632.277 742.024 974.871 
12302701 8788.3 -2722.6 1721.9 -645.171 725.765 971.071 
12292400 8272.7 -1720.9 1624.8 -481.782 404.158 628.855 
9665 3
12303900 7475.4 -1628.9 1349.2 -685.907 574.517 894.728 
12302701 8553 -2327.8 1692.5 -454.247 762.162 887.261 
12292400 7933.8 -1352.8 1594.4 -654.247 710.618 965.928 
9665.5 3
12303900 7087.6 -1167.6 1304.5 -753.01 895.728 1170.19 
12302701 8284.7 -1836.2 1682.3 -520.971 954.563 1087.47 
12292400 7613.7 -952 1568.3 -621.553 778.252 995.995 
9666 3
12303900 6888.8 -761.3 1294 -408.214 834.292 928.806 
12302701 7999 -1456.5 1643.2 -586.653 779.671 975.73 
12292400 7386.8 -653.8 1546.9 -465.914 612.32 769.423 
9666.5 3
12303900 6742.3 -415.2 1296.3 -298.371 704.888 765.436 
12302701 7794.7 -971.7 1644.5 -416.09 987.373 1071.46 
12292400 7211.3 -299.5 1569.9 -357.434 721.589 805.263 
9667 3
12303900 6625.44 12.4444 1330.44 -239.458 876.321 908.448 
12302701 7635.33 -622.778 1637.33 -326.571 715.005 786.054 
12292400 7093.67 11 1549.67 -241.052 636.27 680.401 
9667.5 3
12303900 6526.6 375.7 1365 -199.283 732.37 758.999 
12302701 7372.8 -457.4 1668.2 -529.301 333.423 625.564 
12292400 6993 276 1546.4 -202.957 534.274 571.525 
9668 3
12303900 6404.3 550.5 1295.1 -237.016 338.76 413.442 
12302701 7178.6 -115.5 1659 -376.357 662.597 762.023 
12292400 6859.9 779.1 1568.2 -257.946 975 1008.54 
9668.5 3
12303900 6266.22 794.111 1257.33 -278.383 491.151 564.559 
12302701 6994 194.444 1663.33 -372.177 624.888 727.325 
12292400 6620.89 1182.56 1542.89 -481.877 813.418 945.439 
9669 3
12303900 5986.89 981.778 1285.22 -573.58 385.352 691.007 
12302701 6760.33 484.889 1642 -479.808 596.395 765.443 
12292400 6423.78 1356.33 1528.78 -404.746 356.833 539.582 
9669.5 3
12303900 5562.6 743.9 1399 -823.862 -461.899 944.51 
12302701 6519.6 876.2 1637.7 -467.443 759.827 892.099 
12292400 6068.9 1708.1 1491.5 -689.083 683.042 970.248 
9670 3
12303900 5584 362 1411.33 42.126 -751.772 752.951 
12302701 6214.89 1186.89 1598.11 -599.825 611.592 856.642 
12292400 5650.67 2037.89 1491 -823.294 649.191 1048.46 
9670.5 3
12303900 5809.78 -49.5556 1437.22 465.521 -848.568 967.873 
12302701 5869.89 1360.56 1532.67 -711.34 358.076 796.381 
12292400 5410.78 2066.56 1456.44 -494.616 59.1065 498.135 
9671 3
12303900 6091 -270.4 1452.9 553.587 -434.733 703.883 
12302701 5450.4 1699.4 1490.3 -825.766 667.017 1061.51 
12292400 5051.1 2290.3 1439.4 -708.027 440.442 833.841 
9671.5 3
12303900 6278.11 -380.222 1499.33 366.167 -214.916 424.579 
12302701 5021.44 1831.11 1429.67 -839.443 257.752 878.124 
12292400 4354.22 2384.11 1431.44 -1363.75 183.583 1376.05 
9672 3
12303900 6358 -526.444 1486.22 162.376 -297.2 338.664 
12302701 4607 1891.44 1413.56 -842.367 122.629 851.246 
12292400 3674.78 2661.33 1482 -1380.98 563.46 1491.51 
9672.5 3
12303900 6521.3 -691 1467.7 321.457 -323.928 456.359 
12302701 3974 1931.2 1422.1 -1246.06 78.259 1248.52 
12292400 3252.3 2925.5 1558 -831.649 520.013 980.844 
9673 3
12303900 6698.67 -939 1474.67 359.77 -503.043 618.455 
12302701 3446.44 1975.11 1497.33 -1070.09 89.0692 1073.79 
12292400 3079.44 3130.89 1559.44 -350.62 416.61 544.517 
9673.5 3
12303900 6825.4 -1168.6 1475.4 257.588 -466.667 533.038 
12302701 2865.5 2135.2 1607.5 -1180.78 325.384 1224.79 
12292400 2967.3 3434.8 1539 -227.936 617.706 658.418 
9674 3
12303900 7205.9 -1542.4 1472.4 764.056 -750.602 1071.07 
12302701 2408.6 2215.3 1667.1 -917.47 160.843 931.462 
12292400 3010.4 3780.9 1544.7 86.5462 694.98 700.348 
9674.5 3
12303900 7401.5 -1743.3 1485.7 382.779 -393.151 548.714 
12302701 2009.2 2467 1673.5 -781.605 492.564 923.864 
12292400 3089.2 4167.2 1562.2 154.207 755.969 771.537 
9675 3
12303900 7609.89 -2013.78 1518.89 421.84 -547.526 691.183 
12302701 1708.56 2647 1706.89 -608.592 364.372 709.332 
12292400 3135.78 4592.11 1586 94.287 860.144 865.296 
9675.5 3
12303900 7606.4 -2275.7 1556.5 -7.03405 -528.069 528.116 
12302701 1456.4 2881.4 1729.5 -508.378 472.581 694.104 
12292400 3272.3 5046.2 1636.4 275.246 915.502 955.983 
9676 3
12303900 7735.6 -2553.4 1551.1 250.874 -539.223 594.726 
12302701 1132.4 3241 1733.7 -629.126 698.252 939.87 
12292400 3292.3 5423.9 1714.8 38.835 733.398 734.426 
9676.5 3
12303900 7815.9 -2798.5 1499.5 161.895 -494.153 519.998 
12302701 836.9 3609.3 1776.4 -595.766 742.54 952 
12292400 3204.9 5655.5 1695.2 -176.21 466.935 499.078 
9677 3
12303900 7794.9 -2995.1 1453.6 -43.2099 -404.527 406.828 
12302701 700.6 4002.7 1725.3 -280.453 809.465 856.672 
12292400 2965.2 5922.9 1684.8 -493.21 550.206 738.906 
9677.5 3
12303900 7775.9 -3302.6 1437.1 -38.1526 -617.47 618.647 
12302701 558.5 4421.8 1673.3 -285.341 841.566 888.624 
12292400 2554.1 6254.6 1682 -825.502 666.064 1060.71 
9678 3
12303900 7607.64 -4097.27 1402 -332.537 -1570.5 1605.32 
12302701 338.727 4848.18 1750.45 -434.333 842.652 948.002 
12292400 2231.55 6596.09 1682 -637.46 674.883 928.344 
9678.5 3
12303900 7674.2 -4440.9 1421.2 131.809 -680.45 693.099 
12302701 243.3 5239.1 1766 -188.965 774.095 796.826 
12292400 2051.7 6951.6 1705.2 -356.13 703.978 788.932 
9679 3
12303900 7674.4 -4584.8 1427 0.39604 -284.95 284.951 
12302701 269.8 5727.1 1723.4 52.4752 966.337 967.76 
12292400 1925 7263.7 1861.4 -250.891 618.02 667.004 
9679.5 3
12303900 7853.2 -4808.1 1414.5 356.886 -445.709 570.985 
12302701 302.8 6095.8 1718.3 65.8683 735.928 738.87 
12292400 1852.7 7587.1 1920.9 -144.311 645.509 661.444 
9680 3
12303900 8097.1 -4986.1 1437.9 490.744 -358.149 607.537 
12302701 326 6577.6 1693.5 46.6801 969.416 970.54 
12292400 1745.8 7909 1902.7 -215.091 647.686 682.467 
9680.5 3
12303900 8295 -5103.5 1501.1 406.366 -241.068 472.49 
12302701 286.1 6927.4 1679.1 -81.9302 718.275 722.933 
12292400 1592.2 8359.8 1843 -315.4 925.667 977.925 
9681 3
12303900 8748.7 -5216.8 1504 927.812 -231.697 956.305 
12302701 295.4 7183.4 1664.5 19.0184 523.517 523.863 
12292400 1497.4 8913.3 1814.3 -193.865 1131.9 1148.38 
9681.5 3
12303900 9169.09 -5234 1500.55 832.457 -34.0594 833.154 
12302701 98.7273 7268.18 1636.09 -389.451 167.885 424.096 
12292400 1358.64 9365.27 1807.73 -274.779 894.995 936.227 
9682 3
12303900 9459 -5176.2 1472.9 572.943 114.229 584.219 
12302701 -66 7522.7 1606 -325.548 503 599.158 
12292400 1540.9 9847.2 1797.7 360.205 952.425 1018.26 
9682.5 3
12303900 9438.91 -5252.73 1419.73 -39.549 -150.644 155.749 
12302701 -181.091 7967.55 1547.36 -226.557 875.68 904.513 
12292400 1677.91 9948.91 1780.45 269.703 200.215 335.895 
9683 3
12303900 9247.78 -5131.78 1338.33 -382.263 241.899 452.371 
12302701 -332.667 8190.22 1552.22 -303.152 445.354 538.74 
12292400 1538.89 9408.11 1767.44 -278.04 -1081.6 1116.76 
9683.5 3
12303900 9155.9 -5060.3 1402.2 -193.835 150.797 245.584 
12302701 -721.6 8487.2 1574.7 -820.534 626.535 1032.39 
12292400 1094.1 9114.7 1767.7 -938.373 -619.011 1124.15 
9684 2
12303900 9142.55 -4997.09 1388.18 -25.4858 120.628 123.291 
12292400 483.364 9195.55 1724.36 -1165.53 154.285 1175.69 
9684.5 2
12303900 9062.33 -5004.22 1357.22 -157.898 -14.038 158.521 
12292400 364.444 9183.78 1698.22 -234.093 -23.1647 235.236 
9685 2
12303900 9098.9 -5248.7 1360.2 73.2799 -489.935 495.385 
12292400 365.4 9295.5 1639.6 1.91494 223.892 223.9 
9685.5 2
12303900 9390.67 -5555.56 1438.11 595.442 -626.236 864.131 
12292400 357 9328.78 1613.22 -17.1429 67.9138 70.044 
9686 2
12303900 9885.6 -6005.1 1447.4 995.842 -904.516 1345.31 
12292400 311.3 9307.6 1598 -91.9517 -42.6112 101.345 
9686.5 2
12303900 9896.9 -6296.1 1460.6 21.8569 -562.863 563.287 
12292400 319 9189.4 1601 14.8936 -228.627 229.111 
9687 2
12303900 9858.5 -6714.4 1453 -78.2077 -851.935 855.517 
12292400 454.7 9194.6 1586.6 276.375 10.5906 276.578 
9687.5 2
12303900 9894.5 -6772 1459 73.3198 -117.312 138.339 
12292400 703.6 9117.6 1575.1 506.925 -156.823 530.628 
9688 2
12303900 10322 -6626 1495.5 855 292 903.487 
12292400 754.1 9080 1567.6 101 -75.2 125.921 
9688.5 2
12303900 10592.6 -6653.1 1456.4 532.677 -53.3465 535.342 
12292400 707.7 8946.2 1542.8 -91.3386 -263.386 278.774 
9689 2
12303900 10987.8 -6867.5 1503.9 779.487 -422.88 886.807 
12292400 1176.4 8894.6 1530.4 924.458 -101.775 930.043 
9689.5 2
12303900 11373.5 -7060.1 1570 806.904 -402.929 901.912 
12292400 1513.2 9016.3 1527.5 704.603 254.603 749.191 
9690 2
12303900 11663.2 -7268 1567 588.821 -422.561 724.754 
12292400 1618.7 9112.2 1529.9 214.431 194.919 289.783 
9690.5 2
12303900 12082.5 -7604.91 1535.27 798.58 -641.732 1024.48 
12292400 1720.91 9223.55 1530.27 194.684 212.087 287.893 
9691 2
12303900 12329.7 -7920.11 1623.44 494.424 -630.404 801.165 
12292400 1723.67 9192.89 1531 5.51515 -61.3131 61.5607 
9691.5 2
12303900 12623.9 -8135.91 1685.73 590.848 -433.329 732.718 
12292400 1715.82 9079.91 1531 -15.76 -226.867 227.414 
9692 2
12303900 12975 -8462.6 1646.6 695.23 -646.913 949.653 
12292400 1424.6 9094.7 1531 -576.67 29.2889 577.413 
9692.5 1
12303900 13183.5 -8599.73 1661.91 413.781 -272.078 495.218 
9693 1
12303900 13516.4 -8743.6 1642 653.938 -282.658 712.412 
9693.5 1
12303900 13809.1 -9004.2 1580.6 580.754 -517.063 777.579 
9694 1
12303900 14099 -9316 1715.22 595.277 -640.246 874.226 
9694.5 1
12303900 14400.8 -9610.09 1794.73 612.207 -596.533 854.78 
9695 1
12303900 14701.1 -9939.22 1766.78 592.294 -649.174 878.771 
9695.5 1
12303900 15046.4 -10222.7 1745.6 719.352 -590.579 930.726 
9696 1
12303900 15341.4 -10376.5 1699.9 592.369 -308.835 668.043 
9696.5 1
12303900 15586.9 -10664 1684.9 496.964 -581.984 765.296 
9697 1
12303900 15856.3 -10915.5 1665.9 542.052 -506.036 741.548 
9697.5 1
12303900 16152.1 -11061.4 1664.08 561.259 -276.882 625.839 
9698 1
12303900 16258.2 -11163.4 1630.29 217.481 -209.041 301.656 
9698.5 1
12303900 16560.9 -11586.5 1646 593.557 -829.552 1020.03 
9699 1
12303900 16721 -12000.5 1639.77 315.101 -814.885 873.685 
9699.5 1
12303900 16702 -12401 1650 -62.0915 -1308.95 1310.42 
9701 1
12303900 16841.6 -13138.3 1521.86 79.6641 -420.825 428.299 
9701.5 1
12303900 16282.8 -12867.7 1508.55 -1311.63 635.114 1457.3 
9702 1
12303900 15829.2 -12408.5 1496.09 -898.29 909.271 1278.16 
9702.5 1
12303900 15237.7 -11901 1554.91 -1161.99 997.142 1531.18 
9703 1
12303900 14823.8 -11263 1724.55 -837.873 1291.5 1539.48 
9703.5 1
12303900 14553.2 -10804.1 1779 -548.958 930.85 1080.67 
9704 1
12303900 14251.2 -10292.9 1817.75 -597.885 1012.23 1175.61 
9704.5 1
12303900 13955.9 -9704.33 1800.75 -589.488 1174.82 1314.42 
9705 1
12303900 13554 -9069.33 1740.42 -813.596 1285.43 1521.27 
9705.5 1
12303900 13126.1 -8526.25 1734.92 -854.125 1084 1380.07 
9706 1
12303900 12822.8 -8168.92 1745.33 -600.66 707.591 928.158 
9706.5 1
12303900 12532.2 -7788.92 1763.67 -572.978 749.507 943.432 
9707 1
12303900 12250.5 -7485.67 1766 -548.152 589.981 805.324 
9707.5 1
12303900 11873.4 -7081.67 1780 -764.875 819.473 1120.97 
9708 1
12303900 11359.7 -6779.33 1748.08 -1029.56 605.878 1194.6 
9708.5 1
12303900 10845.2 -6367.91 1698.91 -1041.47 832.843 1333.52 
9709 1
12303900 10409.9 -6015.45 1687.45 -904.933 732.754 1164.4 
9709.5 1
12303900 10033.5 -5775.25 1652.33 -757.362 483.309 898.435 
9710 1
12303900 9709.5 -5431.33 1647.5 -634.051 673.027 924.654 
9710.5 1
12303900 9268.82 -5114.91 1588.82 -884.903 635.39 1089.39 
9711 1
12303900 8893.82 -4743.73 1653 -770.021 762.18 1083.44 
9711.5 1
12303900 8555 -4289 1670.27 -685.867 920.501 1147.93 
9712 1
12303900 8279.83 -3861.83 1653.75 -533.269 827.842 984.733 
9712.5 1
12303900 8056.08 -3418.08 1651 -448.397 889.279 995.93 
9713 1
12303900 7683.69 -2989.31 1665.54 -733.053 844.047 1117.94 
9713.5 1
12303900 7367.75 -2446.58 1698.83 -633.151 1087.62 1258.49 
9714 1
12303900 7030.42 -2095.75 1715.67 -674.667 701.667 973.402 
9714.5 1
12303900 6653.75 -1705.75 1706.5 -754.843 781.563 1086.57 
9715 1
12303900 6186.23 -1263 1710.77 -913.123 864.746 1257.61 
9715.5 1
12303900 5834.5 -895.583 1704.58 -696.497 727.558 1007.2 
9716 1
12303900 5530.17 -471.5 1730.08 -607.452 846.474 1041.88 
9716.5 1
12303900 5183.18 -64.1818 1738.82 -687.099 806.571 1059.56 
9717 1
12303900 4940.69 389 1741.85 -495.889 926.752 1051.08 
9717.5 1
12303900 4503.42 859 1738.25 -885.173 951.417 1299.51 
9718 1
12303900 4201.85 1393.85 1749.15 -611.705 1084.88 1245.45 
9718.5 1
12303900 3892.64 1691.29 1739.93 -611.074 587.825 847.909 
9719 1
12303900 3446.85 2117.85 1720.62 -898.784 860.001 1243.95 
9719.5 1
12303900 3094.86 2511.5 1737.93 -706.805 790.47 1060.38 
9720 1
12303900 2731.92 2907.46 1723.31 -722.976 788.768 1069.98 
9720.5 1
12303900 2350.23 3127.77 1697.85 -777.377 448.692 897.575 
9721 1
12303900 1830.08 3317.31 1770.85 -1030.01 375.324 1096.26 
9721.5 1
12303900 1221.08 3430.31 1769 -1203.56 223.32 1224.1 
9722 1
12303900 677.077 3555.69 1753.69 -1083.67 249.77 1112.08 
9722.5 1
12303900 43.2308 3695.69 1730 -1283.09 283.401 1314.01 
9723 1
12303900 -740.143 3713.93 1750.14 -1533.02 35.6874 1533.44 
9723.5 1
12303900 -1355.62 3944.92 1731.08 -1202.09 451.161 1283.97 
9724 1
12303900 -1832.67 3940.33 1710.67 -979.571 -9.42452 979.617 
9724.5 1
12303900 -2366.62 4053.85 1719.15 -1083.06 230.249 1107.26 
9725 1
12303900 -2882.25 4137.67 1764.58 -1048.04 170.367 1061.79 
9725.5 1
12303900 -3421.69 4182.62 1812.23 -1098.66 91.5452 1102.47 
9726 1
12303900 -4085.62 4391.38 1828.62 -1327.85 417.538 1391.95 
9726.5 1
12303900 -4637.36 4585.64 1812.57 -1077.62 379.411 1142.46 
9727 1
12303900 -5085.33 4787.75 1388.08 -856.551 386.438 939.688 
9727.5 1
12303900 -5682.82 5043.36 1358.55 -1204.61 515.35 1310.21 
9728 1
12303900 -6159.58 5384.33 1433.83 -955.441 683.306 1174.64 
9728.5 1
12303900 -6483.42 5764 1469.92 -648.965 760.855 1000.03 
9729 1
12303900 -6952.09 6053.18 1506.64 -968.335 597.483 1137.83 
9729.5 1
12303900 -7694.17 6558.42 1448.83 -1520.65 1035.32 1839.63 
9730 1
12303900 -7998.46 6938.08 1503.54 -603.76 753.294 965.39 
9730.5 1
12303900 -8288.33 7326.75 1539.17 -575.142 771.177 962.03 
9731 1
12303900 -8733.42 7680.42 1518.75 -881.353 700.33 1125.72 
9731.5 1
12303900 -9110.85 8048.77 1555.38 -753.352 735.235 1052.67 
9732 1
12303900 -9551.58 8448.5 1520.17 -881.474 799.462 1190.02 
9732.5 1
12303900 -10009.8 8806.58 1495.92 -940.794 735.284 1194.04 
9733 1
12303900 -10338.9 9187.75 1510.83 -646.693 748.854 989.441 
9733.5 1
12303900 -10742.4 9574.75 1457.25 -788.086 755.859 1091.97 
9734 1
12303900 -11121.8 10032.6 1462.67 -745.416 899.476 1168.2 
9734.5 1
12303900 -11472.5 10453.5 1364.75 -695.767 835.152 1087 
9735 1
12303900 -11719.3 10878.6 1415.36 -520.618 896.912 1037.06 
9735.5 1
12303900 -12090.1 11406.6 1425.23 -737.185 1049.66 1282.66 
9736 1
12303900 -12420.4 11877.2 1399.92 -637.722 908.561 1110.03 
9736.5 1
12303900 -12781.2 12336.1 1387.73 -733.263 932.603 1186.35 
9737 1
12303900 -13143.2 12858.8 1343 -725.421 1047.41 1274.09 
9737.5 1
12303900 -13387.8 13308.1 1324.45 -492.257 904.106 1029.43 
9738 1
12303900 -13695.8 13628.3 1264.5 -624.608 649.579 901.159 
9738.5 1
12303900 -13934.6 13966.7 1325 -479.585 679.384 831.604 
9739 1
12303900 -14239.7 14392.8 1433.08 -594.704 830.734 1021.66 
9739.5 1
12303900 -14451.5 14746.4 1573.73 -426.315 711.329 829.297 
9740 1
12303900 -14549.5 15107.9 1854.82 -194.264 717.352 743.191 
9740.5 1
12303900 -14625.4 15379.5 1747.17 -152.534 545.363 566.293 
9741 1
12303900 -14890.3 15613.5 1882.82 -518.309 457.837 691.563 
9741.5 1
12303900 -15248.8 16011.8 1801.2 -739.231 821.331 1105.01 
9742 1
12303900 -15557 16399.4 1665.27 -623.887 784.542 1002.37 
9742.5 1
12303900 -15617.4 16912.5 1633.91 -122.441 1040.75 1047.93 
9743 1
12303900 -15696.8 17424.5 1654.91 -154.581 996.109 1008.03 
9743.5 1
12303900 -15986.5 17944.4 1744.1 -569.119 1021.5 1169.34 
9744 1
12303900 -16004.2 18457 1817.4 -35.4709 1027.25 1027.87 
9744.5 1
12303900 -16309 19001.8 1804.82 -609.6 1089.64 1248.57 
9745 1
12303900 -16512.1 19499 1787.4 -409.476 1002.38 1082.79 
9745.5 1
12303900 -16568.8 19878.3 1800.09 -116.464 778.794 787.454 
9746 1
12303900 -16694.5 20364.4 1672.36 -243.481 942.037 972.993 
9746.5 1
12303900 -16937.2 20948.6 1804.8 -482.595 1161.5 1257.77 
9747 1
12303900 -16883.1 21596.5 1740.1 112.008 1341.41 1346.08 
9747.5 1
12303900 -16898.5 22160.9 1574.91 -31.015 1133.35 1133.78 
