# Supplementary material for: Intrinsic group behaviour II: On the dependence of triad spatial dynamics on social and personal features; and on the effect of social interaction on small group dynamics
Source: PLoS One. 2019 Dec 3;14(12):e0225704. doi: 10.1371/journal.pone.0225704 (PMC6890182; doi:10.1371/journal.pone.0225704)
Supplement: S4 Data Set — (ZIP) [file pone.0225704.s004.zip › set_3_nint/group_traj_triad_noint/traj_3_0505_13.dat]

3 12284701 12284801 12285302 0 0 1 0 2 1 0 30 10 40 1688.95 1772 1583.43 
9527.5 1
12284701 46107.4 -23045.4 1484.57 0 0 0 
9528 1
12284701 45606.9 -22886.6 1461.75 -977.644 310.163 1025.66 
9528.5 2
12284801 45900.6 -23427.6 1745.57 0 0 0 
12284701 45118.1 -22701.4 1463.43 -985.347 373.38 1053.72 
9529 2
12284801 45467.9 -23164.2 1739.5 -883.054 537.391 1033.72 
12284701 44670.6 -22593.6 1412.62 -913.302 220.007 939.427 
9529.5 2
12284801 44823 -22775.9 1706.57 -1289.75 776.786 1505.61 
12284701 44268.6 -22403.1 1372.29 -804.107 380.964 889.788 
9530 2
12284801 44194.9 -22719.4 1666 -1276.68 114.801 1281.83 
12284701 43732.1 -22139 1409.5 -1090.34 536.876 1215.35 
9530.5 2
12284801 43537.6 -22552 1688.62 -1293.8 329.478 1335.09 
12284701 43078.4 -21958 1456 -1286.91 356.299 1335.32 
9531 2
12284801 42898.2 -22388.9 1681.62 -1281.31 326.904 1322.36 
12284701 42570.8 -21717.8 1481.62 -1017.28 481.463 1125.47 
9531.5 2
12284801 42260.4 -22093.1 1680.12 -1270.67 589.143 1400.6 
12284701 42054.5 -21483.9 1476.38 -1028.39 465.886 1128.99 
9532 2
12284801 41705.8 -21841.9 1717.5 -1125 509.635 1235.05 
12284701 41577.5 -21282.9 1495.88 -967.546 407.708 1049.94 
9532.5 2
12284801 41283.6 -21593.3 1726.11 -832.731 490.22 966.311 
12284701 41153.4 -21104.9 1475.78 -836.401 351.057 907.088 
9533 3
12285302 43613.2 -22386.2 1764.75 0 0 0 
12284801 40721.6 -21185.9 1689.88 -1114.94 808.449 1377.2 
12284701 40728.9 -20983.6 1529.12 -842.4 240.603 876.086 
9533.5 3
12285302 43263.6 -22238.6 1744.44 -894.359 377.735 970.856 
12284801 40014.6 -20917.7 1680 -1391.87 527.969 1488.64 
12284701 40327.4 -20847 1631 -790.218 268.947 834.731 
9534 3
12285302 42812.2 -22021.1 1780 -911.728 439.254 1012.02 
12284801 39114.5 -20517 1716.25 -1818.29 809.428 1990.32 
12284701 39619.2 -20483.9 1663.25 -1430.7 733.586 1607.81 
9534.5 3
12285302 42394.1 -21728.9 1779.5 -837.976 585.621 1022.33 
12284801 38648.8 -20459.3 1764.4 -933.267 115.631 940.403 
12284701 38968.8 -20110.3 1702 -1303.51 748.647 1503.2 
9535 3
12285302 41885.7 -21566.1 1816.11 -994.977 318.569 1044.73 
12284801 38351.7 -20245.4 1804.89 -581.474 418.504 716.42 
12284701 38427.1 -19721.2 1598.33 -1060.06 761.405 1305.17 
9535.5 3
12285302 41422.8 -21190 1851.89 -952.446 773.891 1227.22 
12284801 37958.1 -20030.9 1825.56 -809.785 441.472 922.307 
12284701 37790.1 -19477.6 1548.11 -1310.7 501.372 1403.32 
9536 3
12285302 40794.7 -20907.3 1825.4 -1236.37 556.496 1355.84 
12284801 37349.6 -19900.4 1783.3 -1197.86 256.868 1225.09 
12284701 37208.4 -19291.9 1490.7 -1145.1 365.464 1202.01 
9536.5 3
12285302 40361.3 -20789.7 1753.56 -877.26 238.124 909.004 
12284801 36775.6 -19660.7 1752 -1162.03 485.29 1259.3 
12284701 36746.8 -19141.3 1443 -934.458 304.791 982.908 
9537 3
12285302 39837 -20653.6 1719.9 -1040.34 269.974 1074.8 
12284801 36052.1 -19483 1712.3 -1435.43 352.513 1478.08 
12284701 36115.2 -18864.2 1465.7 -1253.13 549.868 1368.46 
9537.5 3
12285302 39315.1 -20471.4 1819.22 -1052.2 367.249 1114.44 
12284801 35414.3 -19186.9 1731 -1285.82 596.998 1417.65 
12284701 35663.2 -18614.9 1488.78 -911.246 502.643 1040.68 
9538 3
12285302 38867.9 -20354.6 1908.3 -883.816 230.918 913.485 
12284801 34865.6 -18964.1 1743.7 -1084.45 440.294 1170.43 
12284701 35305.2 -18357.4 1426.9 -707.554 508.871 871.54 
9538.5 3
12285302 38393.6 -20161.4 1939.89 -924.648 376.522 998.37 
12284801 34491.1 -18710.1 1688.22 -729.998 495.105 882.058 
12284701 34893.8 -18098.8 1451.56 -801.993 504.137 947.284 
9539 3
12285302 37893 -19947.4 1886.22 -1038.5 443.983 1129.42 
12284801 33918.9 -18576 1696.22 -1187.18 278.239 1219.35 
12284701 34378.1 -17944.3 1532.78 -1069.85 320.424 1116.8 
9539.5 3
12285302 37327.4 -19834.3 1880.33 -1163.69 232.739 1186.74 
12284801 33477.1 -18406 1670.11 -909.008 349.794 973.987 
12284701 34050.1 -17735.9 1450 -674.897 428.898 799.65 
9540 3
12285302 36838.8 -19607.7 1888.5 -937.897 434.997 1033.86 
12284801 33047 -18187.7 1675.4 -825.549 419.002 925.794 
12284701 33603.4 -17562.7 1429 -857.411 332.416 919.595 
9540.5 3
12285302 36210.1 -19436.1 1790.56 -1220.76 333.182 1265.41 
12284801 32667.2 -17905.8 1666 -737.433 547.422 918.41 
12284701 33070 -17495.9 1433.67 -1035.73 129.73 1043.82 
9541 3
12285302 35669.2 -19210.9 1718 -1141.12 475.152 1236.09 
12284801 32195.7 -17682.8 1621 -994.843 470.464 1100.48 
12284701 32557 -17334.4 1452.67 -1082.28 340.6 1134.61 
9541.5 3
12285302 35167.4 -18999.9 1772.33 -1038.88 436.853 1126.99 
12284801 31702.6 -17457.9 1548.11 -1020.93 465.608 1122.1 
12284701 32097.6 -17090.8 1402.11 -951.231 504.486 1076.73 
9542 3
12285302 34643.2 -18850.1 1774.44 -1061.18 303.194 1103.64 
12284801 31268.6 -17197.1 1517.33 -878.543 527.89 1024.94 
12284701 31585.7 -16802.8 1338.78 -1036.21 582.996 1188.96 
9542.5 3
12285302 34258.3 -18602.7 1764.11 -759.15 488.056 902.5 
12284801 30787.4 -17018.9 1564.11 -948.937 351.523 1011.95 
12284701 31101.2 -16536 1283.78 -955.512 526.189 1090.82 
9543 3
12285302 33834.2 -18418.3 1742.78 -825.119 358.625 899.685 
12284801 30213.3 -16758.1 1662.56 -1116.95 507.35 1226.77 
12284701 30690.1 -16372.1 1323.78 -799.827 318.85 861.039 
9543.5 3
12285302 33283.3 -18166.8 1708.78 -1097.39 501.107 1206.39 
12284801 29666.8 -16595.7 1684 -1088.76 323.595 1135.83 
12284701 30300.4 -16295.6 1411.11 -776.228 152.501 791.067 
9544 3
12285302 32748.9 -18005.7 1703.56 -1064.63 320.938 1111.95 
12284801 29256.7 -16386.3 1700.11 -816.954 416.999 917.225 
12284701 29881.4 -16203.8 1531.44 -834.661 182.824 854.45 
9544.5 3
12285302 32260.1 -17891 1719 -956.512 224.397 982.481 
12284801 28878.7 -16224 1693 -739.726 317.678 805.055 
12284701 29363.3 -16050.7 1579.67 -1013.92 299.63 1057.26 
9545 3
12285302 31592.2 -17674.2 1636.25 -1354.69 439.655 1424.25 
12284801 28469.6 -16135.8 1701.75 -829.699 179.006 848.79 
12284701 28890 -15742 1545.25 -960.108 626.099 1146.21 
9545.5 3
12285302 30953.1 -17269.7 1610.56 -1337.11 846.409 1582.49 
12284801 27881 -16050.9 1729.78 -1231.43 177.534 1244.16 
12284701 28413.8 -15722.6 1496.56 -996.281 40.6788 997.111 
9546 3
12285302 30449.2 -16899.2 1720.67 -1015.91 746.864 1260.9 
12284801 27432.6 -16157.9 1741 -904.122 -215.726 929.502 
12284701 27724 -15549.1 1579.44 -1390.68 349.686 1433.97 
9546.5 3
12285302 29963.7 -16713.3 1734.44 -965.319 369.56 1033.64 
12284801 26832.3 -16061.7 1655.44 -1193.28 191.297 1208.52 
12284701 27254.2 -15491.6 1477 -933.952 114.425 940.935 
9547 3
12285302 29455.8 -16541.4 1789.67 -984.281 333.118 1039.12 
12284801 26250.3 -16035 1645.78 -1127.91 51.6796 1129.09 
12284701 26695 -15511 1427.33 -1083.76 -37.683 1084.42 
9547.5 3
12285302 28916.4 -16532.7 1784.22 -1074.37 17.4856 1074.51 
12284801 25580.1 -15990.6 1666.22 -1335.1 88.5348 1338.04 
12284701 26092.1 -15487.7 1425.44 -1200.97 46.4807 1201.87 
9548 3
12285302 28396.9 -16618 1822.33 -1028.82 -168.977 1042.61 
12284801 25063.2 -16132.1 1683.78 -1023.54 -280.308 1061.23 
12284701 25612.4 -15485.6 1398.67 -949.835 4.18042 949.844 
9548.5 3
12285302 27797.9 -16724.9 1826.89 -1212.55 -216.374 1231.7 
12284801 24607.4 -16017.7 1691.11 -922.627 231.669 951.268 
12284701 25162.1 -15308.7 1394.56 -911.606 358.075 979.409 
9549 3
12285302 27095.7 -16591.1 1769.67 -1374.21 261.796 1398.93 
12284801 24188.1 -16024.7 1662.11 -820.613 -13.6986 820.728 
12284701 24551 -15320.1 1443.11 -1195.91 -22.3962 1196.12 
9549.5 3
12285302 26566.2 -16522.2 1699.11 -1042.21 135.608 1051 
12284801 23647.2 -16083.7 1647 -1064.74 -116.142 1071.06 
12284701 23958.2 -15340.2 1454.44 -1166.89 -39.5888 1167.56 
9550 3
12285302 25973.2 -16398 1681.25 -1210.15 253.515 1236.42 
12284801 23166.4 -15933.5 1604.38 -981.321 306.463 1028.06 
12284701 23535.6 -15363 1454.12 -862.443 -46.4853 863.695 
9550.5 3
12285302 25457.4 -16207.2 1719 -1035.75 383.088 1104.33 
12284801 22713.2 -15864.6 1571.56 -909.945 138.443 920.417 
12284701 22921.1 -15312.1 1430.44 -1233.96 102.187 1238.19 
9551 3
12285302 24947.9 -16097 1721 -1033.61 223.574 1057.51 
12284801 22182.8 -15694.6 1569.88 -1076.01 344.687 1129.87 
12284701 22399.8 -15174.8 1354 -1057.53 278.623 1093.62 
9551.5 3
12285302 24373.1 -15984.2 1723.56 -1161.14 227.834 1183.28 
12284801 21627.2 -15641.2 1497.33 -1122.28 107.884 1127.45 
12284701 21864 -15021.6 1335.89 -1082.32 309.484 1125.7 
9552 3
12285302 23889.4 -15936.8 1698.5 -985.206 96.6848 989.939 
12284801 21158.5 -15509.8 1472.75 -954.628 267.764 991.47 
12284701 21283.5 -14874.1 1365.62 -1182.28 300.266 1219.81 
9552.5 3
12285302 23408.2 -15808.9 1705.9 -941.634 250.196 974.306 
12284801 20670.4 -15307.9 1513.2 -955.186 395.01 1033.64 
12284701 20835.9 -14748.5 1373.4 -875.93 245.841 909.775 
9553 3
12285302 22800.9 -15653.3 1692.78 -1172.42 300.322 1210.27 
12284801 20116.4 -15019.2 1601.78 -1069.41 557.293 1205.91 
12284701 20300.9 -14543 1369.44 -1032.84 396.718 1106.41 
9553.5 3
12285302 22274.7 -15527.2 1657.56 -1065.23 255.286 1095.39 
12284801 19691.9 -14741.8 1588.33 -859.424 561.628 1026.66 
12284701 19802.1 -14245.9 1420.56 -1009.67 601.439 1175.23 
9554 3
12285302 21750.9 -15462.2 1599.33 -1053.88 130.785 1061.96 
12284801 19259.8 -14527.6 1571.78 -869.439 431.031 970.418 
12284701 19324.1 -13977.9 1459.33 -961.771 539.235 1102.62 
9554.5 3
12285302 21212.6 -15275.9 1616 -1072.38 371.182 1134.8 
12284801 18814.2 -14250.9 1575.56 -887.561 551.129 1044.75 
12284701 18874.2 -13694.1 1437.67 -896.193 565.294 1059.58 
9555 3
12285302 20713.1 -14913.4 1669.56 -998.889 724.889 1234.2 
12284801 18296.7 -13916.3 1609.22 -1035.11 669.111 1232.54 
12284701 18475 -13425.7 1424.22 -798.444 536.889 962.166 
9555.5 3
12285302 20217.8 -14651.6 1699.78 -994.645 525.881 1125.11 
12284801 17802.7 -13557.3 1589.22 -991.968 720.884 1226.24 
12284701 18082 -13152.7 1448.11 -789.157 548.193 960.876 
9556 3
12285302 19773.4 -14392.9 1696.56 -908.657 528.971 1051.41 
12284801 17297.7 -13295.6 1559.22 -1032.72 535.333 1163.22 
12284701 17540.7 -12898.6 1464.11 -1107.02 519.655 1222.92 
9556.5 3
12285302 19294.6 -14085.7 1725.33 -929.881 596.548 1104.78 
12284801 16897.2 -12949.1 1534.33 -777.562 672.708 1028.17 
12284701 17214.6 -12558.9 1405.33 -633.225 659.547 914.318 
9557 3
12285302 18945.8 -13736.4 1711.78 -687.925 688.801 973.492 
12284801 16578 -12558.4 1512.44 -629.63 770.546 995.075 
12284701 16935.4 -12172 1333.78 -550.515 763.094 940.946 
9557.5 3
12285302 18560.4 -13411.2 1733.5 -773.901 653.001 1012.59 
12284801 16159.4 -12221.9 1542.88 -840.612 675.842 1078.61 
12284701 16522.9 -11816.4 1352.12 -828.453 714.106 1093.75 
9558 3
12285302 18041.9 -13137.2 1704.25 -1073.5 567.288 1214.17 
12284801 15754.1 -11755.5 1631.38 -839.027 965.58 1279.18 
12284701 16136.9 -11396.6 1516.25 -799.172 869.048 1180.64 
9558.5 3
12285302 17488.2 -12823.2 1711.44 -1077.15 610.949 1238.35 
12284801 15568.7 -11396.2 1704.89 -360.814 698.984 786.616 
12284701 15957.1 -10976.7 1540.78 -349.735 817.04 888.745 
9559 3
12285302 17122.4 -12489.8 1633 -717.347 653.867 970.634 
12284801 15352.8 -10964.4 1721 -423.366 846.759 946.7 
12284701 15915.6 -10516.2 1567.12 -81.3453 902.778 906.435 
9559.5 3
12285302 16555.1 -12104.8 1682.38 -1150.61 780.933 1390.6 
12284801 15237.4 -10533.5 1766.5 -234.026 873.986 904.776 
12284701 15863.2 -10178.6 1598.62 -106.237 684.838 693.029 
9560 3
12285302 15913.3 -11643.4 1774.86 -1315.24 945.331 1619.73 
12284801 14947.3 -10164 1765.29 -594.445 757.172 962.639 
12284701 15648.9 -9809.57 1584.43 -439.33 756.257 874.606 
9560.5 3
12285302 15704.9 -11318.9 1781.11 -435.977 678.953 806.879 
12284801 14577.1 -9799.11 1744.22 -774.424 763.366 1087.41 
12284701 15489.2 -9401.89 1536.33 -333.964 852.892 915.946 
9561 3
12285302 15549.4 -10922.1 1793.22 -296.085 755.767 811.696 
12284801 14175.8 -9430.78 1721.11 -764.444 701.587 1037.59 
12284701 15220.4 -9133.33 1489.56 -511.958 511.534 723.718 
9561.5 3
12285302 15258.4 -10530.4 1804.5 -586.834 789.791 983.942 
12284801 13632.8 -8888 1673.75 -1094.81 1094.31 1547.94 
12284701 14847.2 -8792.38 1464.75 -752.408 687.416 1019.15 
9562 3
12285302 15022.8 -10237.1 1842.11 -477.885 594.856 763.038 
12284801 13266.2 -8597.67 1665.67 -743.464 588.911 948.449 
12284701 14493.3 -8473.11 1457.44 -717.884 647.594 966.817 
9562.5 3
12285302 14625.4 -9898.38 1841.75 -785.381 669.439 1031.97 
12284801 12994 -8399.38 1681.5 -537.989 391.881 665.584 
12284701 13992.2 -8003.12 1462.38 -990.283 928.826 1357.71 
9563 3
12285302 14268.4 -9413 1811.5 -740.664 1007 1250.05 
12284801 12739.8 -7967 1708.12 -527.49 897.044 1040.64 
12284701 13850.2 -7846 1464.75 -294.606 325.985 439.385 
9563.5 3
12285302 13735.6 -8797.33 1770.78 -1024.65 1183.97 1565.79 
12284801 12459.8 -7671.56 1713.56 -538.408 568.162 782.746 
12284701 13399.1 -7470.67 1523.22 -867.575 721.795 1128.57 
9564 3
12285302 13499.9 -8494.88 1766.25 -450.632 578.314 733.155 
12284801 12153.9 -7425 1711.12 -584.9 471.426 751.232 
12284701 13196.4 -7238.88 1560.12 -387.641 443.196 588.802 
9564.5 3
12285302 13255.2 -8130.62 1731.75 -499.235 743.367 895.45 
12284801 11599.4 -7041.38 1712.5 -1131.63 782.908 1376.06 
12284701 12873.8 -7062.25 1521.88 -658.418 360.459 750.63 
9565 3
12285302 12944.6 -7798.38 1767 -611.467 654.035 895.351 
12284801 11052.8 -6851.25 1678 -1076.03 374.262 1139.26 
12284701 12542.9 -6898 1487.62 -651.329 323.327 727.165 
9565.5 3
12285302 12765.6 -7505.12 1783.88 -366.803 600.922 704.026 
12284801 10630.9 -6601.12 1613.38 -864.498 512.551 1005.02 
12284701 12297.1 -6684.75 1494.38 -503.586 436.988 666.751 
9566 3
12285302 12545.9 -7272.12 1773.75 -463.608 491.561 675.695 
12284801 10363.5 -6387.12 1584.38 -564.082 451.477 722.51 
12284701 11920.1 -6437.62 1464.12 -795.359 521.361 951.006 
9566.5 3
12285302 12289.2 -7046.22 1772.22 -508.223 447.332 677.05 
12284801 10146.9 -6101 1562.44 -428.933 566.584 710.634 
12284701 11593.1 -6180.56 1429.67 -647.552 509.048 823.683 
9567 3
12285302 11908.6 -6829.38 1768.75 -756.655 431.108 870.85 
12284801 9916.38 -5940.62 1541.62 -458.278 318.837 558.279 
12284701 11202.9 -5943.75 1380.12 -775.817 470.786 907.487 
9567.5 3
12285302 11388.4 -6680 1704.56 -1032.1 296.379 1073.82 
12284801 9660.78 -5848 1528 -507.137 183.78 539.41 
12284701 10761.7 -5716.22 1395.89 -875.413 451.444 984.962 
9568 3
12285302 10879.1 -6401.38 1625.5 -996.711 545.254 1136.11 
12284801 9378.38 -5504.88 1596.5 -552.647 671.477 869.656 
12284701 10438.8 -5479.12 1378.25 -631.931 463.987 783.977 
9568.5 3
12285302 10361.9 -6157.75 1559 -1053.46 496.181 1164.46 
12284801 9199.88 -5205.75 1582.25 -363.544 609.216 709.442 
12284701 10093.8 -5214.75 1427.75 -702.648 538.442 885.231 
9569 3
12285302 9983.89 -5980.11 1549.56 -744.067 349.683 822.14 
12284801 8919.89 -4699.44 1588.89 -551.154 996.664 1138.91 
12284701 9749.89 -4908.67 1425.11 -676.892 602.526 906.212 
9569.5 3
12285302 9696.25 -5902.75 1664.88 -574.13 154.413 594.532 
12284801 8616.62 -4253.12 1551.5 -605.317 890.857 1077.05 
12284701 9398.62 -4708.25 1465.25 -701.126 400.033 807.22 
9570 3
12285302 9392.25 -5660.5 1670.75 -617.886 492.378 790.076 
12284801 8405.75 -3864.25 1554.75 -428.608 790.396 899.128 
12284701 9046.38 -4404.75 1464.5 -715.955 616.87 945.051 
9570.5 3
12285302 9090.25 -5247.88 1580.75 -608.871 831.905 1030.92 
12284801 8089.25 -3505.38 1541.5 -638.105 723.538 964.72 
12284701 8615.75 -4184.25 1423.75 -868.196 444.556 975.394 
9571 3
12285302 8721.25 -4910.5 1558.38 -742.455 678.823 1006 
12284801 7795 -3066.75 1569 -592.052 882.545 1062.74 
12284701 8170.38 -3832.75 1368.75 -896.127 707.243 1141.59 
9571.5 3
12285302 8537 -4545.88 1580.5 -373.732 739.604 828.668 
12284801 7577.38 -2629.38 1653.88 -441.43 887.17 990.925 
12284701 7844 -3456.75 1327.38 -662.018 762.677 1009.92 
9572 3
12285302 8226.75 -4158 1555.75 -630.589 788.364 1009.53 
12284801 7225.38 -2202.25 1649.62 -715.447 868.14 1124.96 
12284701 7533.25 -2996.38 1318.25 -631.606 935.722 1128.94 
9572.5 3
12285302 7843.33 -3735.11 1576.33 -751.797 829.194 1119.27 
12284801 6864.89 -1786.67 1665.78 -706.836 814.869 1078.72 
12284701 7146.44 -2537.78 1314.33 -758.442 899.21 1176.36 
9573 3
12285302 7539.88 -3304.62 1664.62 -602.1 854.139 1045.03 
12284801 6457.25 -1404.12 1664.5 -808.807 759.011 1109.17 
12284701 6696.88 -2175.5 1313.25 -892.003 718.805 1145.58 
9573.5 3
12285302 7208 -2886.89 1693.56 -655.879 825.565 1054.39 
12284801 6081.33 -1159.22 1669.33 -742.918 483.998 886.669 
12284701 6324 -1799 1332.67 -736.907 744.071 1047.22 
9574 3
12285302 6898.62 -2395.75 1710.75 -603.07 957.386 1131.5 
12284801 5835.5 -703.625 1649.38 -479.207 888.104 1009.14 
12284701 5939.25 -1391.38 1457 -750 794.591 1092.65 
9574.5 3
12285302 6603.88 -2072.38 1720.75 -603.996 662.654 896.616 
12284801 5503.75 -290.25 1638.5 -679.816 847.08 1086.14 
12284701 5603.38 -1051.88 1465.88 -688.268 695.697 978.625 
9575 3
12285302 6312.75 -1761.88 1771.12 -607.777 648.225 888.588 
12284801 5197.88 80.25 1660.75 -638.57 773.486 1003.02 
12284701 5301.88 -685.375 1424.12 -629.436 765.136 990.769 
9575.5 3
12285302 5943.89 -1283.44 1759.78 -719.028 932.613 1177.61 
12284801 4922.67 396.556 1652.22 -536.468 616.58 817.294 
12284701 5191.56 -191.333 1411.22 -215.048 963.044 986.762 
9576 3
12285302 5699.5 -757.5 1762.5 -470.884 1013.38 1117.44 
12284801 4498.62 867 1655.12 -817.036 906.444 1220.32 
12284701 4800.62 192.125 1380.62 -753.238 738.841 1055.11 
9576.5 3
12285302 5444.12 -392 1743.25 -529.824 758.299 925.057 
12284801 3954.25 1129.38 1668.12 -1129.41 544.346 1253.75 
12284701 4392.38 494.75 1338.62 -846.992 627.853 1054.32 
9577 3
12285302 5164.38 -60.375 1732.38 -573.258 679.559 889.059 
12284801 3564.38 1440.12 1629 -798.924 636.783 1021.65 
12284701 3949.88 721 1349.25 -906.762 463.627 1018.41 
9577.5 3
12285302 4864.44 337.667 1713 -575.682 763.996 956.608 
12284801 3102.33 1787.78 1619.89 -886.836 667.28 1109.84 
12284701 3603.56 987.667 1335.11 -664.721 511.836 838.946 
9578 3
12285302 4628.12 524.5 1641.62 -479.35 378.972 611.062 
12284801 2607.12 1890.88 1558.75 -1004.48 209.122 1026.02 
12284701 3347.75 1093.62 1305.12 -518.875 214.926 561.627 
9578.5 3
12285302 4355.89 749.667 1590 -560.157 463.306 726.93 
12284801 2267.67 2083.22 1585.33 -698.474 395.776 802.81 
12284701 3063.22 1172.67 1294.67 -585.448 162.637 607.619 
9579 3
12285302 4099.44 896.778 1555.44 -507.811 291.309 585.434 
12284801 1780.44 2211.44 1610.78 -964.796 253.905 997.647 
12284701 3003.78 1319.44 1310.33 -117.712 290.649 313.581 
9579.5 3
12285302 3699.22 1030.89 1553.78 -789.393 264.519 832.533 
12284801 1320 2403.44 1622.11 -908.174 378.698 983.968 
12284701 2940.56 1573.56 1573.33 -124.699 501.205 516.485 
9580 3
12285302 3102 1460.88 1673.75 -1204.08 866.907 1483.69 
12284801 900.625 2655.25 1692.25 -845.514 507.672 986.218 
12284701 2626 1886.88 1695.5 -634.185 631.692 895.112 
9580.5 3
12285302 2597.38 1815.75 1720.12 -1003.23 705.517 1226.47 
12284801 21.375 2754.12 1661.62 -1748.01 196.571 1759.03 
12284701 2047.62 2184.12 1759.75 -1149.85 590.954 1292.82 
9581 3
12285302 2168 2095.38 1717.62 -830.513 540.861 991.101 
12284801 -566.125 2618.62 1675 -1136.36 -262.089 1166.2 
12284701 1494 2332.5 1734.25 -1070.84 286.992 1108.63 
9581.5 3
12285302 1423.75 2243.12 1724 -1491.48 296.092 1520.59 
12284801 -1015.75 2456.12 1728.62 -901.052 -325.651 958.094 
12284701 903.125 2512.5 1786.38 -1184.12 360.721 1237.84 
9582 3
12285302 889.5 2582.25 1734.88 -1090.31 692.092 1291.42 
12284801 -1638.12 2558.62 1758 -1270.15 209.184 1287.26 
12284701 412.125 2430.5 1779 -1002.04 -167.347 1015.92 
9582.5 3
12285302 52.7778 2831.78 1734.67 -1650.34 492.165 1722.16 
12284801 -2050.89 2663.44 1742 -814.13 206.744 839.971 
12284701 -69.7778 2306.22 1781.44 -950.499 -245.124 981.597 
9583 3
12285302 -779.125 2511.88 1760.25 -1647.33 -633.471 1764.93 
12284801 -2667.38 2494.5 1738.88 -1220.76 -334.543 1265.77 
12284701 -534.625 2085.5 1795.62 -920.49 -437.074 1018.99 
9583.5 3
12285302 -1368.62 2302.75 1788.12 -1238.45 -439.338 1314.06 
12284801 -3107.75 2482 1730.12 -925.158 -26.2605 925.53 
12284701 -877.625 2429.38 1805.38 -720.588 722.426 1020.37 
9584 3
12285302 -1824.89 2134.44 1783.56 -892.884 -329.365 951.695 
12284801 -3667.67 2270.78 1805.78 -1095.73 -413.351 1171.1 
12284701 -1560.11 2644.22 1805 -1335.59 420.445 1400.2 
9584.5 3
12285302 -2233.88 2191.5 1775.88 -788.027 109.934 795.658 
12284801 -4275.5 2211.88 1811.38 -1171.16 -113.493 1176.65 
12284701 -2026.38 2675.62 1804.12 -898.389 60.5063 900.424 
9585 3
12285302 -2789.25 2369 1767 -1145.1 365.979 1202.17 
12284801 -4748.5 2186.88 1752.12 -975.258 -51.5464 976.619 
12284701 -2595.12 2825 1804.88 -1172.68 307.99 1212.45 
9585.5 3
12285302 -3323 2401.75 1761.62 -1096 67.2485 1098.06 
12284801 -5340 2187.88 1706.75 -1214.58 2.05339 1214.58 
12284701 -3346.5 3037.75 1804.88 -1542.86 436.858 1603.52 
9586 2
12285302 -3828.33 2173.89 1875.78 -994.751 -448.545 1091.2 
12284801 -6026.11 2000.67 1327.11 -1350.61 -368.52 1399.99 
9586.5 2
12285302 -4251.75 2216.38 1862.62 -846.833 84.9722 851.086 
12284801 -6591.12 1980.62 1395.5 -1130.03 -40.0833 1130.74 
9587 2
12285302 -4687.44 2204 1815 -866.192 -24.6024 866.541 
12284801 -6950.78 1982 1385.67 -715.015 2.7336 715.021 
9587.5 2
12285302 -5262.75 2149.38 1598.38 -1148.31 -109.032 1153.48 
12284801 -7516.38 1862.5 1474.88 -1128.94 -238.523 1153.86 
9588 2
12285302 -6007.78 2135.56 1160.89 -1499.05 -27.8057 1499.31 
12284801 -8085.78 1792.22 1473.11 -1145.68 -141.404 1154.37 
9588.5 2
12285302 -6430.12 1894.25 1313.12 -856.688 -489.464 986.656 
12284801 -8686.12 1542.12 1430.12 -1217.74 -507.297 1319.18 
9589 2
12285302 -6830.44 1696.11 1550.56 -815.315 -403.542 909.716 
12284801 -9127.22 1408.89 1518 -898.365 -271.357 938.453 
9589.5 2
12285302 -7277 1593.78 1540.33 -860.415 -197.174 882.719 
12284801 -9639.11 1197.67 1481.78 -986.298 -406.979 1066.97 
9590 2
12285302 -7879 1345.25 1607.88 -1238.68 -511.374 1340.09 
12284801 -10180.1 987.5 1527 -1113.2 -432.442 1194.24 
9590.5 2
12285302 -8293.56 1068.44 1575.89 -835.797 -558.076 1004.99 
12284801 -10597.3 798.667 1575 -841.146 -380.712 923.292 
9591 2
12285302 -8743.75 732.375 1424.12 -904.005 -674.838 1128.11 
12284801 -11079.9 564.5 1619.38 -968.959 -470.214 1077.03 
9591.5 2
12285302 -9242.89 433.333 1607 -1008.36 -604.125 1175.48 
12284801 -11542.8 345.222 1560.22 -935.157 -442.985 1034.77 
9592 2
12285302 -9723.11 112.444 1648.56 -927.07 -619.477 1114.99 
12284801 -12040.4 5.66667 1569.67 -960.746 -655.513 1163.07 
9592.5 2
12285302 -10204.1 -159.9 1630.5 -937.6 -530.886 1077.47 
12284801 -12517.2 -395.9 1602.9 -929.348 -782.781 1215.09 
9593 2
12285302 -10612.4 -476.875 1668 -836.629 -649.539 1059.17 
12284801 -12885 -691.75 1606.75 -753.689 -606.25 967.257 
9593.5 2
12285302 -11148.3 -737.9 1692.9 -1061.24 -516.881 1180.42 
12284801 -13189.3 -1039.1 1608.2 -602.574 -687.822 914.437 
9594 2
12285302 -11693.9 -1044 1661.44 -1061.46 -595.525 1217.1 
12284801 -13682.3 -1311.78 1616.33 -959.209 -530.502 1096.14 
9594.5 2
12285302 -12098.2 -1321.11 1692.22 -840.61 -576.115 1019.08 
12284801 -14067.4 -1597.33 1634.56 -800.647 -593.671 996.735 
9595 2
12285302 -12641.7 -1579.56 1696.22 -1111.34 -528.516 1230.61 
12284801 -14346.3 -1868.44 1569.11 -570.325 -554.419 795.394 
9595.5 2
12285302 -13105.2 -1867.33 1715.67 -932.707 -579.03 1097.82 
12284801 -14727.4 -2130.11 1592.67 -766.823 -526.492 930.168 
9596 2
12285302 -13576 -2082.22 1717.89 -932.233 -425.523 1024.76 
12284801 -15177.8 -2424.44 1524.11 -891.749 -582.838 1065.32 
9596.5 2
12285302 -13998.2 -2346.11 1709.11 -832.785 -520.491 982.06 
12284801 -15667.2 -2595.11 1564.33 -965.374 -336.621 1022.38 
9597 2
12285302 -14510.1 -2536.67 1670.67 -1023.78 -381.111 1092.41 
12284801 -16071.8 -2816.11 1580.44 -809.111 -442 921.968 
9597.5 2
12285302 -15012.6 -2814 1693.89 -994.939 -549.175 1136.44 
12284801 -16558.7 -3045.22 1619.11 -964.136 -453.685 1065.55 
9598 2
12285302 -15514.6 -3088 1644 -1002 -546.906 1141.54 
12284801 -16952.4 -3236.56 1564.33 -785.984 -381.903 873.854 
9598.5 2
12285302 -16028.8 -3327.56 1595.67 -1049.43 -488.889 1157.72 
12284801 -17384.4 -3501.78 1569.89 -881.633 -541.27 1034.53 
9599 2
12285302 -16435 -3564 1670.33 -822.312 -478.632 951.465 
12284801 -17899.4 -3665.33 1549.89 -1042.51 -331.084 1093.82 
9599.5 2
12285302 -16978.1 -3759 1675 -1077.6 -386.905 1144.95 
12284801 -18382.2 -3907.44 1533.11 -957.892 -480.379 1071.6 
9600 2
12285302 -17549.6 -3911.11 1654.56 -1131.57 -301.21 1170.98 
12284801 -18823 -4133.56 1562.78 -872.827 -447.745 980.97 
9600.5 2
12285302 -18052.4 -3985.56 1648.11 -991.891 -146.833 1002.7 
12284801 -19175.3 -4391.11 1485.56 -694.938 -507.999 860.814 
9601 2
12285302 -18547.9 -4246.44 1587.33 -977.208 -514.574 1104.41 
12284801 -19733.3 -4690.22 1560 -1100.59 -589.963 1248.74 
9601.5 2
12285302 -18989.6 -4418.75 1529.62 -899.666 -350.928 965.686 
12284801 -20219.6 -5069.38 1422.25 -990.411 -772.205 1255.87 
9602 2
12285302 -19488.9 -4668.33 1626 -1025.18 -512.491 1146.14 
12284801 -20603.6 -5436.89 1537.89 -788.358 -754.649 1091.33 
9602.5 2
12285302 -19879.8 -5010 1503.33 -759.008 -663.43 1008.08 
12284801 -21065.8 -5746 1474.44 -897.519 -600.216 1079.72 
9603 2
12285302 -20278.1 -5404.12 1686 -798.291 -789.83 1122.99 
12284801 -21564 -6010.75 1589.5 -998.441 -530.561 1130.65 
9603.5 2
12285302 -20615.3 -5761.67 1499.22 -693.844 -735.682 1011.26 
12284801 -22099.8 -6252.67 1280.22 -1102.42 -497.771 1209.59 
9604 1
12285302 -21100 -6033.67 1677.56 -948.467 -532.29 1087.62 
9604.5 1
12285302 -21476.4 -6322.22 1574 -728.132 -558.135 917.437 
9605 1
12285302 -21915 -6456.25 1361.5 -911.758 -278.644 953.386 
9605.5 1
12285302 -22297 -6623.83 1213 -888.372 -389.729 970.1 
9606 1
12285302 -22813.7 -6874.43 1162.14 -849.859 -412.163 944.531 
