# Supplementary material for: Intrinsic group behaviour II: On the dependence of triad spatial dynamics on social and personal features; and on the effect of social interaction on small group dynamics
Source: PLoS One. 2019 Dec 3;14(12):e0225704. doi: 10.1371/journal.pone.0225704 (PMC6890182; doi:10.1371/journal.pone.0225704)
Supplement: S4 Data Set — (ZIP) [file pone.0225704.s004.zip › set_3_nint/group_traj_triad_noint/traj_3_0505_12.dat]

3 12225801 12230500 12230302 0 0 0 1 0 1 0 20 20 20 1711.71 1793 1641.59 
9178.5 1
12225801 -31345.5 -3284.5 1447.5 0 0 0 
9179 1
12225801 -31653.6 -3401.88 1441 -925.3 -352.477 990.162 
9179.5 1
12225801 -32329.1 -3536.43 1502.86 -1381.43 -275.161 1408.56 
9180 1
12225801 -32999.9 -3676.5 1535.62 -1388.68 -290.003 1418.64 
9180.5 1
12225801 -33600.9 -3787.14 1537.29 -1197.18 -220.404 1217.3 
9181 1
12225801 -34246.9 -3197.88 1547.62 -1271.69 1159.98 1721.26 
9181.5 1
12225801 -34665 -2137.71 1598.57 -823.081 2086.93 2243.38 
9182 1
12225801 -34403.5 -1416.12 1709.12 515.779 1423.25 1513.83 
9182.5 1
12225801 -33961.7 -1159.57 1738.86 894.303 519.339 1034.16 
9183 2
12230302 -32416 -2065.4 1698.2 0 0 0 
12225801 -33482.4 -1207.38 1763.12 982.253 -97.9581 987.125 
9183.5 2
12230302 -31974.3 -1893.57 1676.86 1104.29 429.571 1184.9 
12225801 -32809.3 -1196.43 1775.86 1346.18 21.8929 1346.36 
9184 2
12230302 -31549.6 -1662.5 1657.25 859.637 467.756 978.658 
12225801 -32289.2 -1116.88 1768.38 1052.7 161.04 1064.95 
9184.5 2
12230302 -31000.6 -1472.75 1642.38 1045.71 361.429 1106.41 
12225801 -31832.4 -1125.38 1774.5 870.238 -16.1905 870.389 
9185 2
12230302 -30398.4 -1301.86 1614.71 1214.11 344.542 1262.05 
12225801 -31291.1 -1018.57 1738.71 1091.19 215.33 1112.24 
9185.5 3
12230500 -31627.2 485.6 1484 0 0 0 
12230302 -29841.8 -1051.38 1577.12 1136.08 511.188 1245.79 
12225801 -30755.9 -777.375 1702.12 1092.38 492.238 1198.16 
9186 3
12230500 -31229.2 965.375 1561.62 1004.92 1211.55 1574.08 
12230302 -29445 -640.5 1546.38 803.138 831.731 1156.2 
12225801 -30226.6 -502.625 1641.38 1071.36 556.174 1207.12 
9186.5 3
12230500 -30783.4 1698.88 1765 875.982 1441.06 1686.42 
12230302 -29004.5 -398.25 1494.38 865.422 475.933 987.658 
12225801 -29731.8 -98 1657 972.25 794.941 1255.87 
9187 3
12230500 -30369.8 1966.12 1801 817.441 528.162 973.224 
12230302 -28460.4 -131.25 1462.38 1075.35 527.668 1197.83 
12225801 -29209.2 333.125 1696.38 1032.61 852.026 1338.74 
9187.5 3
12230500 -29719.2 2262.12 1799.25 1314.14 597.98 1443.8 
12230302 -28140 192.75 1447.88 647.222 654.545 920.503 
12225801 -28671.2 826 1750.88 1086.87 995.707 1474.01 
9188 3
12230500 -29068.2 2409.38 1788.38 1299.4 293.912 1332.23 
12230302 -27624.1 651.125 1430 1029.69 914.92 1377.44 
12225801 -28306.2 1108.5 1734.5 728.543 563.872 921.264 
9188.5 3
12230500 -28311.2 2556 1756.5 1541.75 298.625 1570.41 
12230302 -27386.5 1018.88 1428.62 483.961 748.982 891.735 
12225801 -28012.9 1495.38 1773.5 597.505 787.933 988.863 
9189 3
12230500 -27780.8 2753.56 1750.78 1042.19 388.125 1112.11 
12230302 -26882 1298.89 1640.89 991.159 550.126 1133.59 
12225801 -27568.7 1931.11 1750.11 872.708 856.063 1222.48 
9189.5 3
12230500 -27299.9 3023.88 1760.88 979.435 550.549 1123.56 
12230302 -26502.8 1544.12 1737.5 772.403 499.463 919.82 
12225801 -27139.5 2310.25 1725.38 874.067 772.177 1166.3 
9190 3
12230500 -26914.6 3291.56 1801.11 758.503 526.93 923.57 
12230302 -26003.7 1655.11 1704.67 982.448 218.477 1006.45 
12225801 -26629.3 2651 1672.33 1004.27 670.768 1207.67 
9190.5 3
12230500 -26439.8 3649.62 1789.25 897.553 676.88 1124.17 
12230302 -25272 1805.88 1671.5 1383.11 284.998 1412.17 
12225801 -26237.8 2904.75 1684.5 740.233 479.679 882.064 
9191 3
12230500 -25900 4031.88 1785.5 1110.6 786.523 1360.9 
12230302 -24628 1992.12 1727 1325.1 383.23 1379.41 
12225801 -25735.1 3375 1682.12 1034.21 967.593 1416.27 
9191.5 3
12230500 -25464.2 4238.25 1807.5 887.475 420.316 981.976 
12230302 -24218.9 2238.75 1686.12 833.248 502.291 972.933 
12225801 -25251.2 3483.12 1671.38 985.489 220.214 1009.79 
9192 3
12230500 -25003.1 4646.88 1803 918.576 813.994 1227.34 
12230302 -23854.9 2641.25 1630.62 725.1 801.793 1081.04 
12225801 -24606.8 3467.5 1655 1283.86 -31.1255 1284.24 
9192.5 3
12230500 -24481.2 4825.75 1814.38 1029.34 352.811 1088.12 
12230302 -23268.2 3047.38 1593 1157.05 801.036 1407.28 
12225801 -24049.8 3509.5 1660 1098.62 82.8402 1101.74 
9193 3
12230500 -23844.4 4946.57 1842 1323.95 251.188 1347.57 
12230302 -22677.7 3257.29 1541 1227.72 436.405 1302.98 
12225801 -23438.3 3582.57 1672.43 1271.24 151.916 1280.28 
9193.5 3
12230500 -23230.9 5005.5 1850.5 1272.93 122.258 1278.79 
12230302 -22147.6 3321.62 1383.25 1099.77 133.484 1107.84 
12225801 -22781.4 3726.25 1585.12 1362.89 298.088 1395.1 
9194 3
12230500 -22464.1 4939.25 1359.38 1506.39 -130.157 1512 
12230302 -21668 3297.25 1456 942.289 -47.888 943.505 
12225801 -22134.9 3773.25 1242.75 1270.14 92.3379 1273.49 
9194.5 3
12230500 -21766.4 4961.25 1296.75 1376.23 43.3925 1376.92 
12230302 -21137.1 3287.62 1432 1047.09 -18.9842 1047.26 
12225801 -21581 3727.25 1440.88 1092.46 -90.7298 1096.22 
9195 3
12230500 -21156.1 4979.5 1456.88 1225.4 36.6466 1225.95 
12230302 -20692.5 3239.75 1434.38 892.821 -96.1345 897.982 
12225801 -21101.1 3761.12 1473.88 963.604 68.0221 966.002 
9195.5 3
12230500 -20630.5 4751 1522.62 1044.98 -454.274 1139.45 
12230302 -20032.6 2973 1335.5 1311.88 -530.318 1415.01 
12225801 -20512.9 3673.38 1486.12 1169.48 -174.453 1182.42 
9196 3
12230500 -20161.9 4502.43 1498.86 948.67 -503.181 1073.86 
12230302 -19547.9 2807.86 1321.14 981.311 -334.297 1036.69 
12225801 -19959.4 3450.43 1406.29 1120.34 -451.309 1207.82 
9196.5 3
12230500 -19758.8 4207 1540.12 817.662 -599.247 1013.74 
12230302 -19003.8 2692.38 1367.12 1103.67 -234.244 1128.25 
12225801 -19497.2 3339.25 1399 937.482 -225.514 964.225 
9197 3
12230500 -19312.1 3816.62 1450.25 853.967 -746.415 1134.19 
12230302 -18433.5 2557.5 1380.38 1090.34 -257.887 1120.43 
12225801 -18912.9 3166 1468.5 1117.35 -331.262 1165.42 
9197.5 3
12230500 -18845.4 3566.14 1588.43 946.646 -508.077 1074.37 
12230302 -17959.1 2378.86 1368.71 962.185 -362.359 1028.16 
12225801 -18311 3015.29 1441.29 1220.84 -305.708 1258.54 
9198 3
12230500 -18404 3292.12 1402.12 895.393 -555.817 1053.88 
12230302 -17464 2186.62 1343.12 1004.35 -389.923 1077.38 
12225801 -17719 2844.5 1448.38 1200.81 -346.421 1249.78 
9198.5 3
12230500 -18062.9 2750.88 1547.75 667.564 -1059.2 1252.01 
12230302 -16975.9 1955.75 1447.5 955.235 -451.81 1056.7 
12225801 -17189.2 2617.88 1487.5 1036.69 -443.493 1127.57 
9199 3
12230500 -17627.9 2420.25 1551.25 857.988 -652.12 1077.68 
12230302 -16429.1 1835.25 1471.38 1078.4 -237.673 1104.28 
12225801 -16683.4 2452.75 1534.25 997.781 -325.69 1049.59 
9199.5 3
12230500 -17143.1 2274.25 1624.38 958.004 -288.538 1000.51 
12230302 -15901.4 1702.62 1451.38 1042.98 -262.105 1075.41 
12225801 -16165.1 2327.75 1513.88 1024.21 -247.036 1053.58 
9200 3
12230500 -16635.1 2210.86 1632.14 1036.7 -129.373 1044.74 
12230302 -15435.9 1605.57 1473.43 950.036 -198.069 970.464 
12225801 -15583.9 2251.43 1543 1186.26 -155.758 1196.44 
9200.5 3
12230500 -16114.2 2194.5 1512.62 1076.22 -33.7957 1076.76 
12230302 -15001.5 1490.25 1458.75 897.432 -238.267 928.523 
12225801 -15075.9 2154.38 1537.88 1049.55 -200.524 1068.53 
9201 3
12230500 -15556.2 2314 1611.12 1122.74 240.443 1148.19 
12230302 -14463.2 1507.5 1475.25 1083 34.7082 1083.55 
12225801 -14606.5 2057.25 1516 944.416 -195.423 964.423 
9201.5 3
12230500 -14917.1 2470.62 1605 1304.34 319.643 1342.93 
12230302 -13887.5 1546.5 1490.5 1175 79.5918 1177.69 
12225801 -14102.9 2074.25 1569.62 1027.81 34.6939 1028.39 
9202 3
12230500 -14342.8 2622.75 1638.88 1158.01 306.704 1197.94 
12230302 -13421.9 1547.75 1485 938.76 2.52016 938.763 
12225801 -13523.8 2141.12 1546.88 1167.59 134.829 1175.35 
9202.5 3
12230500 -13805.1 2653 1571.25 1050.05 59.082 1051.71 
12230302 -12875 1617.12 1481.38 1068.12 135.498 1076.68 
12225801 -12946.1 2237.5 1544.88 1128.17 188.232 1143.77 
9203 3
12230500 -13236.8 2803.12 1632.12 1169.5 308.899 1209.6 
12230302 -12353.1 1801.12 1495.5 1073.82 378.601 1138.6 
12225801 -12559 2431.62 1587.38 796.553 399.434 891.092 
9203.5 3
12230500 -12664.9 2965.78 1646 1083.07 308.055 1126.03 
12230302 -11773.9 1982.44 1448.33 1097.04 343.408 1149.53 
12225801 -12044.4 2673.33 1558.33 974.537 457.781 1076.7 
9204 3
12230500 -12201.9 3057.62 1516.12 892.127 176.97 909.51 
12230302 -11255.5 2158.25 1471 998.823 338.739 1054.7 
12225801 -11521.8 2890.5 1538.12 1007.12 418.433 1090.58 
9204.5 3
12230500 -11752.5 3283.88 1555.25 920.85 463.627 1030.98 
12230302 -10762 2298 1436.88 1011.27 286.373 1051.04 
12225801 -10997.6 3015.38 1588.62 1074.03 255.891 1104.09 
9205 3
12230500 -11345.6 3523 1539.25 825.304 485.041 957.283 
12230302 -10222.9 2432.88 1429.62 1093.56 273.58 1127.26 
12225801 -10591.5 3147 1544.75 823.783 266.988 865.968 
9205.5 3
12230500 -10702.8 3749.56 1587.89 1270.45 447.738 1347.04 
12230302 -9766.56 2680.44 1440.11 901.817 489.268 1025.99 
12225801 -10059.4 3265.11 1481.89 1051.49 233.421 1077.09 
9206 3
12230500 -10240.1 3902.12 1546.38 907.162 299.156 955.216 
12230302 -9290.62 2787.12 1462.12 933.197 209.178 956.354 
12225801 -9459 3398 1486.38 1177.34 260.566 1205.83 
9206.5 3
12230500 -9740 4003 1564.5 1041.93 210.156 1062.91 
12230302 -8716.12 2799.25 1405.62 1196.88 25.2604 1197.14 
12225801 -8944.62 3553 1466.38 1071.61 322.917 1119.21 
9207 3
12230500 -9149.67 4194.33 1564.44 1173.62 380.384 1233.73 
12230302 -8133.44 2974.11 1376.22 1158.41 347.636 1209.45 
12225801 -8461.22 3624.22 1465.33 961.039 141.595 971.414 
9207.5 3
12230500 -8656.62 4361.25 1540.75 972.469 329.224 1026.69 
12230302 -7693.5 3149.25 1354.62 867.741 345.442 933.972 
12225801 -8016.88 3810.38 1448.38 876.425 367.165 950.226 
9208 3
12230500 -8108.89 4544.33 1616.11 1104.31 369.12 1164.36 
12230302 -7338.67 3343.67 1461 715.39 391.969 815.734 
12225801 -7486.89 3926.33 1432.44 1068.52 233.787 1093.8 
9208.5 3
12230500 -7445.56 4661.78 1593 1288.03 228.047 1308.06 
12230302 -6907.89 3466.33 1339.67 836.462 238.188 869.713 
12225801 -7083.33 3994.11 1435.11 783.603 131.607 794.578 
9209 3
12230500 -6788.5 4707.62 1565.75 1349.19 94.1421 1352.47 
12230302 -6449.25 3547.88 1420.38 941.764 167.437 956.532 
12225801 -6454.25 4047.62 1534.12 1291.75 109.885 1296.42 
9209.5 3
12230500 -6294.22 4760.89 1507.11 1021.24 110.049 1027.15 
12230302 -5793.44 3395.33 1389.33 1354.97 -315.169 1391.14 
12225801 -5936.44 4118.89 1306.22 1069.85 147.239 1079.93 
9210 3
12230500 -5722.8 4838.7 1271.3 1107.41 150.797 1117.63 
12230302 -5190 3245.3 1475.9 1169.47 -290.762 1205.07 
12225801 -5539.2 4231.7 1090.6 769.854 218.626 800.295 
9210.5 3
12230500 -5255.11 4910.67 1020.56 927.954 142.791 938.876 
12230302 -4661.22 3311.22 1640.33 1049.16 130.798 1057.28 
12225801 -4846.22 4087.78 1290.11 1374.96 -285.56 1404.3 
9211 3
12230500 -4443.3 4883.3 1641.7 1646.68 -55.5105 1647.61 
12230302 -4102.2 3363.3 1672.9 1133.92 105.634 1138.83 
12225801 -4121.4 3988.3 1727.5 1470.23 -201.78 1484.01 
9211.5 3
12230500 -3640.9 4843 1855.6 1549.03 -77.7992 1550.99 
12230302 -3685.3 3337.4 1749.5 804.826 -50 806.378 
12225801 -3647.8 3916.1 1792.9 914.286 -139.382 924.849 
9212 3
12230500 -3073.5 4748.4 1796.8 1139.36 -189.96 1155.08 
12230302 -3521.9 3290.7 1765.9 328.112 -93.7751 341.25 
12225801 -3072 3931.6 1773.5 1156.22 31.1245 1156.64 
9212.5 3
12230500 -2473.9 4741.4 1794.2 1204.02 -14.0562 1204.1 
12230302 -2957.2 3153.6 1713.3 1133.94 -275.301 1166.88 
12225801 -2543.2 3924.9 1751.2 1061.85 -13.4538 1061.93 
9213 3
12230500 -2017.9 4687.2 1775.4 912 -108.4 918.42 
12230302 -1994.8 3177.8 1672.5 1924.8 48.4 1925.41 
12225801 -2099.9 3796.1 1724.8 886.6 -257.6 923.264 
9213.5 3
12230500 -1636.1 4598.1 1808 750.098 -175.049 770.253 
12230302 -1506.8 2999.4 1635.6 958.743 -350.491 1020.8 
12225801 -1675.2 3676 1692.1 834.381 -235.953 867.102 
9214 3
12230500 -1191.67 4452.67 1825.67 907.007 -296.803 954.334 
12230302 -1021 2866.44 1621.44 991.429 -271.338 1027.89 
12225801 -1290 3570.11 1707.33 786.122 -216.1 815.284 
9214.5 3
12230500 -740.9 4384.3 1816.1 910.64 -138.114 921.054 
12230302 -569.6 2611.9 1649.2 911.919 -514.231 1046.91 
12225801 -811.6 3279.8 1746.3 966.465 -586.487 1130.5 
9215 3
12230500 -388.286 4279.14 1812.71 799.579 -238.452 834.377 
12230302 -133.286 2623.29 1637 989.375 25.8179 989.712 
12225801 -419.143 3068.71 1750 889.925 -478.652 1010.48 
9215.5 3
12230500 26.4286 3891.71 1802.71 702.906 -656.659 961.913 
12230302 254.429 2523.86 1641.57 657.143 -168.523 678.408 
12225801 77.7143 3031 1756.43 842.131 -63.9225 844.553 
9216 3
12230500 377.5 3681.5 1806 745.375 -446.315 868.781 
12230302 704.875 2521.62 1645.38 956.362 -4.73916 956.374 
12225801 716 3085 1756.5 1355.17 114.65 1360.01 
9216.5 3
12230500 806.778 3595.22 1821.11 901.844 -181.256 919.878 
12230302 1177.89 2601.78 1643.89 993.727 168.388 1007.89 
12225801 1291.56 3182.78 1735.56 1209.15 205.416 1226.47 
9217 3
12230500 1357.73 3645.55 1848.45 1055.46 96.4047 1059.85 
12230302 1562.09 2642.09 1657.64 736.019 77.2282 740.06 
12225801 1794.64 3181.27 1770.09 963.756 -2.88324 963.761 
9217.5 3
12230500 1655.42 3542.42 1806.58 600.18 -207.921 635.175 
12230302 1988.08 2509.5 1639.75 858.856 -267.32 899.496 
12225801 2158.67 3041.83 1736.33 733.932 -281.128 785.932 
9218 3
12230500 2031.8 3387.9 1823.9 757.311 -310.899 818.644 
12230302 2536 2410.9 1605.3 1102.45 -198.39 1120.16 
12225801 2705.2 2957.1 1711.3 1099.66 -170.49 1112.8 
9218.5 3
12230500 2611.45 3225.09 1792.09 1182.97 -332.263 1228.74 
12230302 2969.27 2237.82 1591.73 884.23 -353.228 952.173 
12225801 3152.73 2902.64 1693.91 913.321 -111.15 920.06 
9219 3
12230500 3016.89 3097.67 1750.33 806.032 -253.329 844.905 
12230302 3395.44 1990.67 1603.44 847.26 -491.355 979.428 
12225801 3579 2846.44 1667.89 847.461 -111.714 854.792 
9219.5 3
12230500 3447.1 3005.4 1747.4 876.194 -187.916 896.118 
12230302 3748.4 1772.5 1585 718.85 -444.331 845.089 
12225801 4041.1 2451.8 1616.8 941.141 -803.757 1237.65 
9220 3
12230500 3762.7 2808.9 1762.6 620.039 -386.051 730.4 
12230302 4086.8 1351.5 1606.8 664.833 -827.112 1061.19 
12225801 4448 2306.3 1579.6 799.411 -285.855 848.982 
9220.5 3
12230500 4222.2 2602.6 1747.5 899.217 -403.718 985.688 
12230302 4394 886.7 1637 601.174 -909.589 1090.3 
12225801 4991.8 2101.3 1609.3 1064.19 -401.174 1137.29 
9221 3
12230500 4647.5 2319.5 1739.7 837.205 -557.283 1005.72 
12230302 4668.6 420.5 1629 540.551 -917.717 1065.08 
12225801 5451.9 1791.6 1624.5 905.709 -609.646 1091.78 
9221.5 3
12230500 5157.9 2138.2 1747 1054.55 -374.587 1119.1 
12230302 5028.5 -21 1617 743.595 -912.19 1176.87 
12225801 5930.6 1524.4 1618.2 989.05 -552.066 1132.69 
9222 3
12230500 5596.8 1875 1777 895.714 -537.143 1044.43 
12230302 5382.4 -486.1 1611.8 722.245 -949.184 1192.72 
12225801 6298.8 1212.3 1617.9 751.429 -636.939 985.056 
9222.5 3
12230500 6002.5 1593.5 1751.3 804.96 -558.532 979.754 
12230302 5704.9 -889.6 1598.8 639.881 -800.595 1024.89 
12225801 6720.5 887.9 1646 836.706 -643.651 1055.63 
9223 3
12230500 6368.8 1258.5 1770.8 715.43 -654.297 969.507 
12230302 6107.3 -1351.9 1605.8 785.938 -902.93 1197.07 
12225801 7109.7 580.2 1662.2 760.156 -600.977 969.025 
9223.5 3
12230500 6690.89 870 1789.22 645.469 -778.557 1011.33 
12230302 6519.67 -1745.78 1698.11 826.386 -789.334 1142.79 
12225801 7564 196 1694.89 910.421 -769.94 1192.34 
9224 3
12230500 7149.4 468.6 1783.8 902.581 -790.157 1199.58 
12230302 6969.9 -2177.1 1641.4 886.286 -849.059 1227.36 
12225801 7933.8 -260.6 1691 727.953 -898.819 1156.63 
9224.5 3
12230500 7545.44 19.7778 1798.56 785.802 -890.52 1187.65 
12230302 7362.11 -2629.67 1590.11 778.197 -897.95 1188.24 
12225801 8350.78 -677.111 1672.33 827.337 -826.411 1169.38 
9225 3
12230500 7976.22 -280.556 1779.78 886.374 -617.97 1080.53 
12230302 7711.89 -3296.44 1571.33 719.707 -1371.97 1549.28 
12225801 8874.33 -942.222 1659.44 1077.27 -545.496 1207.51 
9225.5 3
12230500 8460.78 -684.111 1764.67 973.003 -810.353 1266.26 
12230302 7877.44 -3824.44 1548.78 332.441 -1060.24 1111.14 
12225801 9327 -1196.11 1623.22 908.969 -509.817 1042.18 
9226 3
12230500 8925.67 -1051.67 1765.11 927.922 -733.644 1182.91 
12230302 8023.22 -4452.44 1520.56 290.974 -1253.49 1286.82 
12225801 9785.67 -1664.33 1625.22 915.502 -934.575 1308.27 
9226.5 3
12230500 9298.78 -1441.33 1768.11 731.59 -764.052 1057.83 
12230302 8519.33 -4866.11 1525.67 972.767 -811.111 1266.56 
12225801 10154.6 -2103.11 1644.78 723.312 -860.349 1124 
9227 3
12230500 9762.78 -1936.33 1783.33 920.635 -982.143 1346.17 
12230302 9099.89 -4934.11 1558.78 1151.9 -134.921 1159.77 
12225801 10451.1 -2532.78 1658.33 588.404 -852.513 1035.86 
9227.5 3
12230500 10142.5 -2345.88 1785 782.932 -844.416 1151.53 
12230302 9720.75 -4222.38 1584.25 1280.13 1467.5 1947.38 
12225801 10720 -2905.38 1644.38 554.41 -768.242 947.4 
9228 3
12230500 10455.6 -2777.78 1755 617.467 -851.879 1052.12 
12230302 9562.11 -3591.89 1588.67 -312.897 1243.56 1282.32 
12225801 11066.7 -3248 1619.67 683.761 -675.789 961.363 
9228.5 3
12230500 10761.6 -3208.88 1717 622.092 -876.214 1074.59 
12230302 8962 -3316.5 1647.75 -1219.74 559.734 1342.04 
12225801 11441.8 -3623.88 1585.62 762.364 -763.974 1079.28 
9229 3
12230500 11038.3 -3611.89 1736 550.116 -801.22 971.896 
12230302 8705.78 -3251.67 1677.89 -509.388 128.893 525.442 
12225801 11725.7 -4087.56 1643.44 564.447 -921.83 1080.91 
9229.5 3
12230500 11422.1 -4077.33 1745 758.454 -919.851 1192.22 
12230302 8628 -3029.67 1667.11 -153.711 438.735 464.882 
12225801 12096 -4498.22 1659.78 731.884 -811.594 1092.86 
9230 3
12230500 11815.2 -4445.33 1768.67 779.982 -730.159 1068.41 
12230302 8391.89 -2803 1635.33 -468.474 449.735 649.408 
12225801 12474.9 -5054.33 1618.33 751.764 -1103.4 1335.15 
9230.5 3
12230500 12210.6 -4997.56 1764.78 784.392 -1095.68 1347.51 
12230302 8117 -2485.11 1625.33 -545.414 630.732 833.846 
12225801 12816.2 -5651.89 1631.22 677.249 -1185.63 1365.42 
9231 3
12230500 12436.2 -5597.44 1755.89 454.058 -1207.02 1289.6 
12230302 7867.78 -2213.11 1663.33 -501.453 547.284 742.277 
12225801 13073.2 -6163.78 1652.67 517.103 -1029.96 1152.48 
9231.5 3
12230500 12659.4 -6170.22 1765.78 465.046 -1193.29 1280.7 
12230302 7554.22 -1948.11 1646.78 -653.241 552.083 855.289 
12225801 13395.3 -6585.33 1714.67 671.065 -878.241 1105.28 
9232 3
12230500 12947.9 -6691.4 1844.2 588.685 -1063.63 1215.67 
12230302 7224.2 -1670.8 1666.7 -673.515 565.941 879.722 
12225801 13621.4 -7139.3 1696.1 461.361 -1130.54 1221.06 
9232.5 3
12230500 13232.9 -7163.2 1813.3 549.133 -909.056 1062.04 
12230302 6866.9 -1441.9 1666.4 -688.439 441.04 817.597 
12225801 13877.4 -7598.4 1666.8 493.256 -884.586 1012.81 
9233 3
12230500 13572.9 -7608.1 1797.2 662.768 -867.251 1091.51 
12230302 6544.6 -1123.5 1654.2 -628.265 620.663 883.142 
12225801 14213.2 -8083.8 1661.8 654.581 -946.199 1150.55 
9233.5 3
12230500 13934.4 -8024.22 1771.78 742.391 -854.46 1131.92 
12230302 6326.67 -884.556 1651.67 -447.502 490.646 664.072 
12225801 14858.2 -8533.22 1677 1324.48 -922.838 1614.27 
9234 3
12230500 14419 -8524.8 1758.1 1020.12 -1053.85 1466.71 
12230302 6007.2 -676.6 1651.9 -672.561 437.801 802.502 
12225801 15278.1 -9052.8 1679.2 883.953 -1093.85 1406.37 
9234.5 3
12230500 14837.8 -9111.91 1785.64 808.529 -1133.42 1392.25 
12230302 5835.36 -429.727 1634.55 -331.73 476.588 580.673 
12225801 15616.5 -9646.64 1724.18 653.37 -1146.4 1319.52 
9235 3
12230500 15237.7 -9818.7 1875.4 782.548 -1383.15 1589.18 
12230302 5649.8 -112.3 1578.3 -363.138 621.188 719.545 
12225801 15955.5 -10072.1 1724.6 663.316 -832.61 1064.53 
9235.5 3
12230500 15536.8 -10289.9 1893 606.694 -955.781 1132.08 
12230302 5407.1 221.4 1568.1 -492.292 676.876 836.967 
12225801 16340.6 -10410.3 1725.7 781.136 -686.004 1039.6 
9236 3
12230500 15825.1 -10631.8 1856.4 575.449 -682.435 892.67 
12230302 5206 566.5 1529.1 -401.397 688.822 797.243 
12225801 16667.4 -10742.1 1710.8 652.295 -662.275 929.569 
9236.5 3
12230500 16062.5 -11093 1803.9 474.8 -922.4 1037.43 
12230302 5037.7 906.4 1481.8 -336.6 679.8 758.569 
12225801 17020.8 -11057.8 1717.7 706.8 -631.4 947.751 
9237 3
12230500 16381.8 -11563.4 1787 633.532 -933.333 1128.04 
12230302 4778.5 1168.5 1471.8 -514.286 520.04 731.39 
12225801 17347.5 -11463.6 1721.1 648.214 -805.159 1033.66 
9237.5 3
12230500 16829.4 -12043.2 1777.5 915.337 -981.186 1341.85 
12230302 4541.3 1514.9 1468.1 -485.072 708.384 858.547 
12225801 17698.3 -11797.2 1726 717.382 -682.209 989.973 
9238 3
12230500 17645.2 -12466.3 1774.8 1605.91 -832.874 1809.04 
12230302 4219 1945.3 1464.9 -634.449 847.244 1058.46 
12225801 18350.5 -12255.8 1706.7 1283.86 -902.756 1569.48 
9238.5 3
12230500 18183.6 -12903.1 1800.4 1051.56 -853.125 1354.11 
12230302 3826.5 2334.1 1476.1 -766.602 759.375 1079.04 
12225801 18872.7 -12525 1709.4 1019.92 -525.781 1147.47 
9239 3
12230500 18599.3 -13234.1 1804.78 823.234 -655.468 1052.31 
12230302 3473.78 2722.33 1569.67 -698.46 768.779 1038.69 
12225801 19322.9 -12760.3 1722.44 891.463 -466.007 1005.92 
9239.5 3
12230500 18962.4 -13513.4 1810.89 758.061 -583.159 956.416 
12230302 3122.78 2908.22 1649.56 -732.777 388.077 829.196 
12225801 19638.7 -12935 1742.22 659.244 -364.649 753.373 
9240 3
12230500 19346.5 -13901 1777.2 751.576 -758.426 1067.74 
12230302 2812.3 3189.2 1626.2 -607.589 549.859 819.456 
12225801 20023.5 -13112.4 1719.2 753.098 -347.162 829.264 
9240.5 3
12230500 19768 -14184.6 1734.11 816.86 -549.526 984.5 
12230302 2391.44 3447 1593.22 -815.612 499.612 956.47 
12225801 20475.3 -13416.8 1702.89 875.646 -589.879 1055.8 
9241 3
12230500 20289 -14352 1715 1087.68 -349.571 1142.48 
12230302 2080.22 3750.33 1659.44 -649.733 633.264 907.291 
12225801 20888.6 -13663.4 1702.44 862.677 -514.962 1004.69 
9241.5 3
12230500 20863.9 -14440.4 1718.56 1163.74 -179.037 1177.43 
12230302 1717.22 4002 1735 -734.818 509.447 894.144 
12225801 21286 -13831.8 1729.33 804.543 -340.756 873.73 
9242 3
12230500 21383.6 -14603.2 1734.44 1039.33 -325.556 1089.13 
12230302 1366.56 4224.78 1737.11 -701.333 445.556 830.896 
12225801 21693.3 -14026.4 1694.67 814.667 -389.333 902.919 
9242.5 3
12230500 21922.8 -14800.1 1730.89 1078.44 -393.778 1148.09 
12230302 854.667 4431 1678.56 -1023.78 412.444 1103.74 
12225801 22153 -14183.9 1663.44 919.333 -314.889 971.766 
9243 3
12230500 22410.7 -14929.1 1707.89 973.83 -257.485 1007.3 
12230302 358.111 4638.33 1694 -991.129 413.839 1074.06 
12225801 22686.7 -14289.4 1616.78 1065.2 -210.69 1085.84 
9243.5 3
12230500 23051.5 -15238.8 1699.8 1239.52 -599.011 1376.67 
12230302 -180.3 4762.2 1752.5 -1041.41 239.587 1068.62 
12225801 23323.6 -14485.1 1605.6 1231.98 -378.444 1288.8 
9244 3
12230500 23609.4 -15493.1 1714.25 1115.75 -508.65 1226.22 
12230302 -580.625 4953.38 1796.62 -800.65 382.35 887.261 
12225801 23896.8 -14712.4 1620.12 1146.3 -454.55 1233.13 
9244.5 3
12230500 24092.6 -15724.1 1730.44 982.074 -469.484 1088.52 
12230302 -910.444 5119.33 1767.44 -670.365 337.314 750.446 
12225801 24355.4 -14884 1628.11 932.306 -348.831 995.428 
9245 3
12230500 24678.4 -15917.6 1765.5 1188.27 -392.523 1251.43 
12230302 -1292.38 5264.25 1703.88 -774.707 293.949 828.599 
12225801 24811.6 -15135.6 1642.5 925.316 -510.396 1056.75 
9245.5 3
12230500 25077.1 -16029.2 1779.89 792.716 -221.863 823.178 
12230302 -1699.89 5474.44 1669.44 -810.167 417.882 911.589 
12225801 25269.4 -15306.7 1626.78 910.178 -340.043 971.624 
9246 3
12230500 25494.4 -16138.9 1756.25 856.805 -225.16 885.896 
12230302 -2059.38 5488.75 1673.88 -738.164 29.3749 738.749 
12225801 25734 -15483 1610.38 953.913 -362.081 1020.32 
9246.5 3
12230500 26061.4 -16346.1 1790.67 1114.09 -407.144 1186.15 
12230302 -2414.11 5517.89 1641.89 -696.928 57.2473 699.275 
12225801 26253.3 -15710.8 1625.67 1020.3 -447.501 1114.12 
9247 3
12230500 26520.2 -16397.5 1786.75 885.725 -99.2063 891.264 
12230302 -2755.38 5756.25 1623.75 -658.811 460.157 803.602 
12225801 26885.4 -15864.9 1645.12 1220.16 -297.485 1255.9 
9247.5 3
12230500 27014.3 -16518.4 1811.78 998.148 -244.332 1027.62 
12230302 -3105.67 5836.67 1578 -707.66 162.458 726.068 
12225801 27449.6 -16012.8 1585.89 1139.76 -298.793 1178.27 
9248 3
12230500 27681.9 -16754.5 1839.5 1343.14 -474.961 1424.65 
12230302 -3489.12 5961.38 1493 -771.546 250.922 811.323 
12225801 28014.2 -16249.6 1663.38 1136.21 -476.554 1232.1 
9248.5 3
12230500 28187.6 -16919.1 1796.25 1051.46 -342.256 1105.76 
12230302 -3901.5 5973.62 1439.12 -857.328 25.4678 857.707 
12225801 28457.9 -16363.2 1746.5 922.297 -236.227 952.069 
9249 3
12230500 28631.7 -17113 1795.22 872.38 -380.894 951.907 
12230302 -4284.22 5930.56 1366.33 -751.91 -84.6158 756.656 
12225801 28810.2 -16526.6 1771.78 692.234 -320.836 762.971 
9249.5 3
12230500 29120.9 -17254.8 1746.75 968.729 -280.693 1008.58 
12230302 -4709.88 5930.75 1326.12 -842.877 0.385039 842.877 
12225801 29319 -16679.1 1757.75 1007.48 -302.118 1051.8 
9250 3
12230500 29639.6 -17330.1 1725.25 1071.8 -155.733 1083.05 
12230302 -5035.5 5927 1251.5 -672.779 -7.74793 672.824 
12225801 29753.6 -16697.1 1720.5 897.986 -37.1901 898.755 
9250.5 3
12230500 30140.2 -17438.1 1691.5 999.251 -215.569 1022.24 
12230302 -5488.25 6030.25 1211.12 -903.693 206.088 926.894 
12225801 30252.5 -16713.2 1721.5 995.758 -32.1856 996.279 
9251 3
12230500 30745 -17662 1653 1154.1 -427.242 1230.65 
12230302 -5821.88 5909 1350.25 -636.689 -231.393 677.433 
12225801 30838 -16803.2 1673.88 1117.37 -171.756 1130.49 
9251.5 3
12230500 31285.2 -17772.5 1611.38 1065.58 -217.949 1087.64 
12230302 -6143.38 5894.38 1388 -634.122 -28.8462 634.778 
12225801 31400.4 -16890.8 1575.62 1109.22 -172.584 1122.57 
9252 3
12230500 31827.4 -17919.7 1594.29 1131.9 -307.337 1172.88 
12230302 -6495.86 5931.86 1294.29 -735.871 78.2508 740.02 
12225801 31869.1 -17008.7 1503.29 978.639 -246.272 1009.15 
9252.5 3
12230500 32455.6 -17975 1643.25 1282.03 -112.828 1286.99 
12230302 -6849.62 6263.12 1425.12 -721.975 676.057 989.091 
12225801 32450.6 -17185.9 1525.25 1186.7 -361.552 1240.55 
9253 3
12230500 33225.4 -18177 1713.86 1527.39 -400.794 1579.1 
12230302 -7121.86 6657.29 1353.71 -540.143 782.065 950.463 
12225801 33007.4 -17527.3 1579.86 1104.77 -677.402 1295.91 
9253.5 3
12230500 33745.4 -18262.9 1726.75 1050.4 -173.485 1064.63 
12230302 -7684 7097.62 1461.75 -1135.64 889.574 1442.58 
12225801 33718.4 -17667.6 1618.12 1436.26 -283.514 1463.97 
9254 3
12230500 34237.9 -18365.3 1753.86 961.879 -200.021 982.456 
12230302 -7976.43 7457.86 1344.14 -571.15 703.578 906.22 
12225801 34387.1 -17693.7 1656 1306.19 -50.9556 1307.18 
9254.5 3
12230500 34685.2 -18483.5 1781.5 893 -235.957 923.647 
12230302 -8210.88 7729.75 1474 -467.957 542.7 716.594 
12225801 34961.5 -17818 1671 1146.42 -248.075 1172.96 
9255 3
12230500 35176.4 -18646.7 1819.29 953.745 -316.921 1005.02 
12230302 -8463.29 8054.14 1503.57 -490.118 629.889 798.108 
12225801 35376.3 -18079.6 1679.14 805.409 -507.906 952.183 
9255.5 3
12230500 35749.9 -18806.1 1813 1144.57 -318.221 1187.98 
12230302 -8790.71 8374.57 1462.14 -653.55 639.578 914.433 
12225801 35806.1 -18244.6 1662.43 857.998 -329.341 919.036 
9256 3
12230500 36197.4 -18945.6 1827.86 896.937 -279.416 939.451 
12230302 -9023.14 8621.14 1493.43 -465.789 494.131 679.062 
12225801 36386 -18453.9 1652.86 1162.04 -419.41 1235.41 
9256.5 3
12230500 36740 -19183.4 1781.14 1076.53 -471.939 1175.43 
12230302 -9221.14 8883.14 1469.14 -392.857 519.841 651.592 
12225801 36934.6 -18679.3 1689.43 1088.44 -447.279 1176.75 
9257 3
12230500 37324 -19426 1761 1219.21 -506.412 1320.2 
12230302 -9273.14 9170 1392.14 -108.559 598.867 608.627 
12225801 37437.9 -18843.9 1689 1050.7 -343.573 1105.45 
9257.5 3
12230500 37854.3 -19700.1 1833.43 1082.22 -559.475 1218.28 
12230302 -9727.86 9384.43 1475 -927.988 437.609 1025.99 
12225801 38042.6 -19122.4 1665.86 1234.11 -568.513 1358.76 
9258 3
12230500 38426.1 -20076.1 1865.57 1112.56 -731.518 1331.51 
12230302 -10116.1 9669 1489.43 -755.42 553.641 936.577 
12225801 38576.7 -19387.9 1668.43 1039.19 -516.398 1160.42 
9258.5 3
12230500 38871.7 -20292.5 1867.5 907.38 -440.646 1008.72 
12230302 -10433.5 9968.17 1463.67 -646.349 609.301 888.265 
12225801 39059.5 -19600.3 1735.17 983.27 -432.742 1074.28 
9259 3
12230500 39318 -20431.7 1877.14 899.866 -280.674 942.622 
12230302 -10769.4 10220.7 1373.71 -677.275 509.169 847.322 
12225801 39535.4 -19813.7 1718.14 959.533 -430.204 1051.56 
9259.5 3
12230500 39864.3 -20701.1 1875.57 1011.64 -498.942 1127.99 
12230302 -11071.6 10603.3 1439.57 -559.524 708.466 902.768 
12225801 40066.3 -20100.1 1682.29 983.069 -530.423 1117.04 
9260 3
12230500 40529.2 -21000.2 1810.33 1376.57 -619.097 1509.37 
12230302 -11226 11005.5 1451.83 -319.728 832.742 892.012 
12225801 40678.2 -20450.8 1651.83 1266.83 -726.067 1460.15 
9260.5 3
12230500 41084 -21299.6 1785.29 1153.5 -622.463 1310.73 
12230302 -11397.3 11343 1346.43 -356.103 701.663 786.855 
12225801 41240.7 -20734.3 1685.29 1169.54 -589.298 1309.61 
9261 3
12230500 41504.3 -21500.3 1780 859.577 -410.556 952.591 
12230302 -11588 11751.2 1385.5 -390.009 834.697 921.317 
12225801 41671.7 -20900 1694.67 881.293 -338.884 944.203 
9261.5 3
12230500 41855.9 -21763.4 1819.71 703.048 -526.19 878.153 
12230302 -11768.4 12160.9 1247 -360.857 819.381 895.323 
12225801 42102.6 -21014.6 1690.43 861.81 -229.143 891.752 
9262 3
12230500 42283.8 -22003.8 1813.33 849.159 -476.994 973.958 
12230302 -11878.3 12611.7 1444.5 -218.065 894.463 920.661 
12225801 42504.3 -21249.5 1689.5 797.147 -466.128 923.427 
9262.5 3
12230500 42870.9 -22118 1804.86 1133.25 -220.399 1154.48 
12230302 -12010.9 12990.7 1315.86 -255.837 731.752 775.186 
12225801 43202.6 -21587 1693.57 1347.95 -651.544 1497.16 
9263 3
12230500 43385.8 -22269 1783 1015.73 -297.83 1058.5 
12230302 -12173.5 13279.8 1302.83 -320.795 570.255 654.293 
12225801 43718.8 -21732.5 1675 1018.27 -286.982 1057.94 
9263.5 3
12230500 43875.4 -22476.6 1773 993.094 -421.037 1078.66 
12230302 -12312.6 13636.7 1385.14 -282.092 723.896 776.918 
12225801 44156.4 -21911 1628.57 887.617 -362.069 958.623 
9264 3
12230500 44345.3 -22644.3 1775.67 939.81 -335.524 997.907 
12230302 -12506.5 13908.8 1475.67 -387.857 544.238 668.303 
12225801 44680.2 -22131.7 1636.17 1047.48 -441.333 1136.65 
9264.5 3
12230500 44830 -22755.1 1795.86 985.095 -225.223 1010.51 
12230302 -12663 14172 1611.71 -318.089 534.892 622.326 
12225801 45249.9 -22245.9 1729 1157.91 -232.094 1180.94 
9265 3
12230500 45240.4 -22935.3 1805.71 778.802 -341.827 850.516 
12230302 -12840.4 14418.4 1490.43 -336.677 467.606 576.2 
12225801 45674.3 -22430.1 1758.57 805.367 -349.688 878.008 
9265.5 3
12230500 45610.5 -23074.2 1853.33 782.392 -293.617 835.672 
12230302 -12863.5 14609 1507 -48.7768 402.899 405.841 
12225801 45989.8 -22613.2 1743.33 667.12 -386.943 771.215 
9266 3
12230500 45926 -23142.6 1859.14 672.708 -145.852 688.338 
12230302 -12945 14935.9 1620.29 -173.774 696.924 718.262 
12225801 46355.1 -22704.1 1737.57 778.912 -193.979 802.702 
9266.5 3
12230500 46244.9 -23144.1 1878.86 607.347 -2.9932 607.354 
12230302 -13016.3 15227.4 1704.71 -135.782 555.374 571.732 
12225801 46777.9 -22906.6 1698.86 805.17 -385.578 892.731 
9267 3
12230500 46583.2 -23154.3 1890.17 691.84 -20.8394 692.153 
12230302 -13075.2 15447.8 1807.67 -120.411 450.725 466.532 
12225801 47201.5 -23121.5 1686.33 866.345 -439.527 971.462 
9267.5 3
12230500 46995.9 -23367.7 1889 818.83 -423.375 921.808 
12230302 -13252 15772.9 1789.43 -350.86 644.889 734.155 
12225801 47515 -23509.6 1685 622.024 -769.983 989.842 
9268 3
12230500 47215 -23669.9 1889 416.621 -574.416 709.597 
12230302 -13472.4 16089.1 1681.14 -419.066 601.304 732.927 
12225801 47763.6 -24058.7 1684.14 472.569 -1044 1145.97 
9268.5 2
12230500 47042 -24443.3 1888.29 -339.882 -1519.51 1557.05 
12230302 -13785.7 16448.9 1814 -615.493 706.708 937.159 
9269 2
12230500 46422.3 -25136.7 1888 -1241.91 -1389.64 1863.72 
12230302 -14046.3 16833.3 1659 -522.187 770.398 930.695 
9269.5 2
12230500 45895.4 -24851.6 1888 -1068.68 578.383 1215.15 
12230302 -14304 17241.4 1677.14 -522.747 827.876 979.103 
9270 2
12230500 45099.9 -24372.7 1885.57 -1647.15 991.423 1922.5 
12230302 -14539.4 17705.9 1796.43 -487.43 961.55 1078.04 
9270.5 2
12230500 44166.4 -23962.9 1860.38 -1802.09 791.196 1968.12 
12230302 -14854.9 18113.6 1599.38 -608.97 787.197 995.25 
9271 2
12230500 43307.9 -23624.9 1826.29 -1693.33 666.702 1819.85 
12230302 -15089.7 18551 1613.71 -463.194 862.673 979.159 
9271.5 2
12230500 42426.3 -23215.7 1812.71 -1840.44 854.16 2028.99 
12230302 -15272.9 19054.1 1764.14 -382.344 1050.4 1117.83 
9272 2
12230500 41545 -22989.1 1790.5 -1721.26 442.557 1777.24 
12230302 -15549.6 19570.4 1574.5 -540.562 1008.27 1144.03 
9272.5 2
12230500 40737.4 -22424.1 1783.71 -1580.37 1105.64 1928.74 
12230302 -15693.6 20059.4 1680.71 -281.696 957.052 997.648 
9273 2
12230500 40357.8 -22035.4 1766 -765.481 783.806 1095.59 
12230302 -15791.8 20478.1 1749.25 -197.941 844.146 867.043 
9273.5 2
12230500 39841.6 -21678.7 1808.86 -1053.43 727.879 1280.43 
12230302 -15858.4 20874.9 1408.71 -136.079 809.657 821.013 
9274 2
12230500 39246 -21487 1824.75 -1198.33 385.743 1258.89 
12230302 -16156.2 21403.4 1350.75 -599.238 1063.42 1220.63 
9274.5 2
12230500 38575.1 -21365.6 1818.43 -1355.27 245.31 1377.29 
12230302 -16112 21942.9 1343.43 89.3939 1089.86 1093.52 
9275 2
12230500 37781.1 -21242.8 1811.5 -1610.58 249.131 1629.74 
12230302 -16135 22342.8 1308.88 -46.6531 811.142 812.482 
9275.5 1
12230500 36924.8 -21270.6 1804.38 -1634.3 -53.1966 1635.17 
9276 1
12230500 36075.1 -20962 1794.14 -1737.44 631.135 1848.52 
9276.5 1
12230500 35242 -20573 1754.75 -1739.34 812.109 1919.59 
9277 1
12230500 34596.6 -20686.9 1737.75 -1309.08 -230.984 1329.3 
9277.5 1
12230500 33806.3 -20311.9 1723.67 -1549.59 735.267 1715.18 
9278 1
12230500 33066.8 -20069.4 1719.9 -1405.96 461.005 1479.61 
