# Supplementary material for: Intrinsic group behaviour II: On the dependence of triad spatial dynamics on social and personal features; and on the effect of social interaction on small group dynamics
Source: PLoS One. 2019 Dec 3;14(12):e0225704. doi: 10.1371/journal.pone.0225704 (PMC6890182; doi:10.1371/journal.pone.0225704)
Supplement: S4 Data Set — (ZIP) [file pone.0225704.s004.zip › set_3_nint/group_traj_triad_noint/traj_3_0505_11.dat]

3 12205203 12215800 12220801 0 0 1 0 1 1 0 30 10 40 1642.78 1776.02 1421.82 
9052 1
12205203 -2485.25 -2087.5 1435.75 0 0 0 
9052.5 1
12205203 -2559.62 -2087.38 1420.38 -200.472 0.336927 200.472 
9053 1
12205203 -2605.25 -2111.5 1409.38 -93.3027 -49.3354 105.543 
9053.5 1
12205203 -2660.33 -2165.89 1421 -108.86 -107.488 152.984 
9054 1
12205203 -2676.67 -2335.44 1409.89 -30.7018 -318.713 320.189 
9054.5 1
12205203 -2615.75 -2363.75 1399.5 128.246 -59.5906 141.414 
9055 1
12205203 -2366.56 -2407.89 1376.22 515.931 -91.3849 523.961 
9055.5 1
12205203 -2319.78 -2366.33 1345.56 91.3628 81.1632 122.207 
9056 1
12205203 -2244.33 -2180.44 1321.56 151.191 372.523 402.035 
9056.5 1
12205203 -2210.44 -2055.56 1304.67 68.1869 251.285 260.373 
9057 1
12205203 -2167.33 -2055.78 1327.33 83.7109 -0.431499 83.712 
9057.5 1
12205203 -2195.33 -2002.67 1329.89 -54.7945 103.936 117.495 
9058 1
12205203 -2120.25 -2028.88 1342.88 152.919 -53.3775 161.967 
9058.5 1
12205203 -1964.11 -1853.67 1354.33 319.957 359.033 480.913 
9059 1
12205203 -1910.11 -1772.11 1354 103.846 156.838 188.101 
9059.5 1
12205203 -1914.75 -1446.5 1354 -9.48648 665.871 665.939 
9060 1
12205203 -1961.56 -1438.56 1351.33 -96.11 16.313 97.4846 
9060.5 1
12205203 -2065.89 -1443.67 1332.44 -199.49 -9.77268 199.729 
9061 1
12205203 -2098.22 -1524.78 1293.89 -62.6615 -157.192 169.221 
9061.5 1
12205203 -2006.38 -1546.25 1266 184.063 -43.0305 189.026 
9062 1
12205203 -1899.62 -1534.38 1231.75 225.211 25.0527 226.6 
9062.5 1
12205203 -1875.56 -1430.67 1229.44 47.2877 203.749 209.165 
9063 1
12205203 -1925.12 -1138 1230.38 -100.343 592.443 600.88 
9063.5 1
12205203 -2064.22 -614.778 1221.11 -272.74 1025.93 1061.56 
9064 1
12205203 -2143.88 -534.875 1209.12 -156.489 156.98 221.656 
9064.5 1
12205203 -2192.62 -519.75 1197.38 -102.632 31.8421 107.458 
9065 1
12205203 -2296.62 -482.75 1213.75 -216.667 77.0833 229.97 
9065.5 1
12205203 -2376.56 -453.333 1211.89 -157.034 57.7931 167.332 
9066 1
12205203 -2421.75 -509.375 1208.25 -86.4139 -107.154 137.657 
9066.5 1
12205203 -2464.88 -800.625 1152.88 -86.5964 -584.839 591.216 
9067 1
12205203 -2465.62 -854.5 1110.25 -1.5275 -109.725 109.736 
9067.5 1
12205203 -2517.25 -914.5 1076.12 -102.839 -119.522 157.675 
9068 1
12205203 -2579.62 -1023.88 1049.5 -123.271 -216.156 248.836 
9068.5 1
12205203 -2568.5 -1139.75 1044.5 22.9855 -239.411 240.512 
9069 1
12205203 -2434 -1392.88 1045 272.267 -512.399 580.243 
9069.5 1
12205203 -2321.38 -1774.38 1080.25 224.353 -759.96 792.385 
9070 1
12205203 -2281.88 -1878.12 1190.88 79 -207.5 222.03 
9070.5 1
12205203 -2301.75 -1924 1232.12 -39.6707 -91.5669 99.791 
9071 1
12205203 -2341.12 -1637 1255.5 -76.1605 555.126 560.326 
9071.5 1
12205203 -2370.38 -1437.38 1277.38 -58.9718 402.47 406.767 
9072 1
12205203 -2243.38 -1297.88 1264.12 245.648 269.826 364.896 
9072.5 1
12205203 -2119.43 -1145.57 1251.29 248.888 305.83 394.307 
9073 1
12205203 -1997.62 -943.125 1240.38 250.11 415.701 485.142 
9073.5 1
12205203 -2013.88 -942.875 1239.62 -31.7383 0.488281 31.742 
9074 1
12205203 -2158.62 -1014 1236.88 -289.5 -142.25 322.561 
9074.5 1
12205203 -2032 -831.429 1229.57 254.779 367.347 447.053 
9075 1
12205203 -1888 -657.125 1222.38 286.853 347.218 450.383 
9075.5 1
12205203 -1812.12 -657.625 1218.25 147.904 -0.974659 147.908 
9076 1
12205203 -1909.75 -1097.12 1214.38 -200.051 -900.615 922.566 
9076.5 1
12205203 -2230.5 -1706.12 1219 -635.149 -1205.94 1362.98 
9077 1
12205203 -2466.12 -1827.12 1224.88 -469.373 -241.036 527.645 
9077.5 1
12205203 -2535.25 -1985.38 1244.12 -138.527 -317.134 346.069 
9078 1
12205203 -2684.5 -1833.88 1242.12 -305.84 310.451 435.796 
9078.5 1
12205203 -2597.62 -1616.75 1253.25 181.367 453.288 488.226 
9079 1
12205203 -2308.75 -1319.88 1277.5 583.586 599.747 836.821 
9079.5 1
12205203 -2026.44 -1156.89 1274.44 532.652 307.521 615.051 
9080 1
12205203 -1949.29 -862.429 1269.29 155.249 592.475 612.478 
9080.5 1
12205203 -1871.12 -548.25 1260.12 162.835 654.539 674.489 
9081 1
12205203 -1916.38 -451.625 1248.38 -91.4141 195.202 215.547 
9081.5 1
12205203 -1989.62 -370 1234.38 -143.346 159.736 214.625 
9082 1
12205203 -2137.75 -422.125 1217.12 -293.317 -103.218 310.948 
9082.5 1
12205203 -2408.25 -758 1187.62 -533.531 -662.475 850.605 
9083 1
12205203 -2444 -779.625 1168.88 -69.4175 -41.9903 81.1293 
9083.5 1
12205203 -2409.75 -738.375 1183.88 66.6342 80.2529 104.31 
9084 1
12205203 -2488 -1160.86 1150.14 -162.682 -878.341 893.28 
9084.5 1
12205203 -2576.38 -1628.38 1150 -182.216 -963.954 981.025 
9085 1
12205203 -2410.71 -1692.86 1150.14 330.001 -128.45 354.119 
9085.5 1
12205203 -2453.5 -1802.25 1166.12 -85.7429 -219.224 235.396 
9086 1
12205203 -2510.57 -1558.43 1224.43 -115.999 495.572 508.967 
9086.5 1
12205203 -2323.75 -1360.38 1225.5 379.718 402.548 553.381 
9087 1
12205203 -2194.25 -1318 1224.25 245.731 80.408 258.552 
9087.5 1
12205203 -2102.57 -1212.29 1231 184.094 212.278 280.984 
9088 1
12205203 -1979.86 -963.571 1233.14 262.771 532.579 593.876 
9088.5 1
12205203 -1969.12 -1063.25 1227.12 20.7585 -192.802 193.916 
9089 1
12205203 -1922.29 -994.857 1223.57 93.4916 136.513 165.458 
9089.5 1
12205203 -1884.12 -1031.12 1223.5 78.52 -74.6252 108.325 
9090 1
12205203 -1819.88 -605.125 1217.25 120.093 796.262 805.267 
9090.5 1
12205203 -1994.71 -376.286 1208.29 -350.379 458.596 577.127 
9091 1
12205203 -2029.71 -347 1200.43 -74.7863 62.5763 97.513 
9091.5 1
12205203 -2004.5 -392.625 1192.62 50.1278 -90.7058 103.636 
9092 1
12205203 -2101.75 -351 1194.62 -184.535 78.9848 200.728 
9092.5 1
12205203 -2213.57 -385.714 1187.14 -227.279 -70.5575 237.98 
9093 1
12205203 -2340.62 -542.625 1179.25 -254.107 -313.821 403.8 
9093.5 1
12205203 -2385.29 -594.571 1176.57 -89.5004 -104.101 137.286 
9094 1
12205203 -2381.88 -561 1211.75 6.84882 67.4125 67.7595 
9094.5 1
12205203 -2403.57 -551 1217.43 -43.3929 20 47.7801 
9095 1
12205203 -2432.75 -611 1208.25 -58.1246 -119.522 132.906 
9095.5 1
12205203 -2403.71 -778.714 1179.71 58.7767 -339.503 344.553 
9096 1
12205203 -2387.12 -857.5 1165.38 33.5816 -159.485 162.982 
9096.5 1
12205203 -2445.71 -960.143 1113.71 -114.209 -200.084 230.385 
9097 1
12205203 -2294.56 -937.667 1083 307.859 45.7764 311.244 
9097.5 1
12205203 -2080.1 -1281 1061.6 420.501 -673.203 793.74 
9098 1
12205203 -1918.7 -1342.6 1066.8 320.238 -122.222 342.769 
9098.5 1
12205203 -1757.6 -1415.1 1066 332.851 -149.793 365.004 
9099 1
12205203 -1804.11 -1518.33 1066 -89.4444 -198.526 217.745 
9099.5 1
12205203 -2094.75 -1812.62 1066.75 -571 -578.176 812.606 
9100 1
12205203 -2508.38 -2160.75 1309.75 -847.592 -713.371 1107.84 
9100.5 1
12205203 -2569.38 -2238.62 1375 -127.883 -163.26 207.383 
9101 1
12205203 -2608.78 -2171.78 1376.44 -76.6591 130.053 150.965 
9101.5 1
12205203 -2580.86 -2380.14 1370.86 55.3981 -413.423 417.118 
9102 1
12205203 -2576.62 -2333.12 1370.38 8.81696 97.9539 98.3499 
9102.5 1
12205203 -2507.22 -2069.89 1356.56 132.701 503.32 520.519 
9103 1
12205203 -2355.38 -2007.25 1343 293.141 120.924 317.103 
9103.5 1
12205203 -2322.62 -2008.62 1382.88 64.3418 -2.70138 64.3985 
9104 1
12205203 -2227.12 -1910.75 1395.75 197.314 202.221 282.535 
9104.5 1
12205203 -2251.5 -1910.12 1401.5 -48.5558 1.24502 48.5717 
9105 1
12205203 -2209.62 -2059.62 1399.75 83.9178 -299.599 311.13 
9105.5 1
12205203 -2201.57 -2219.29 1397.43 16.7087 -331.246 331.667 
9106 1
12205203 -2111.89 -1983 1398 182.282 480.256 513.685 
9106.5 1
12205203 -1998.62 -1862 1397.5 216.152 230.916 316.297 
9107 1
12205203 -1973.75 -1557.25 1396 49.5518 607.072 609.091 
9107.5 1
12205203 -2007 -1390.57 1396 -70.1477 351.643 358.571 
9108 1
12205203 -2087.62 -1386.38 1396 -159.97 8.32625 160.187 
9108.5 1
12205203 -1886.25 -1099.62 1396 388.006 552.505 675.137 
9109 1
12205203 -1886.57 -785.714 1393.14 -0.655977 640.634 640.634 
9109.5 1
12205203 -1869.12 -560.625 1386.25 38.0096 490.391 491.861 
9110 1
12205203 -1892.62 -504.875 1380 -45.1923 107.212 116.347 
9110.5 1
12205203 -1923.5 -487 1372.5 -58.9218 34.1126 68.0841 
9111 1
12205203 -1968.43 -707.571 1367 -90.7648 -445.599 454.749 
9111.5 1
12205203 -1994.75 -601.875 1352.38 -52.8543 212.242 218.724 
9112 1
12205203 -2127.71 -246.286 1400.86 -268.073 716.914 765.394 
9112.5 1
12205203 -2191 187.222 1654.22 -126.319 865.285 874.457 
9113 1
12205203 -1828.5 456.75 1697.75 697.115 518.323 868.693 
9113.5 1
12205203 -1319 547.625 1708.25 1044.06 186.219 1060.53 
9114 1
12205203 -749.125 689.25 1731 1175 292.01 1210.74 
9114.5 1
12205203 -317.25 855.125 1718.88 892.304 342.717 955.856 
9115 1
12205203 345.333 897.333 1653.33 1274.2 81.1699 1276.78 
9115.5 1
12205203 792.571 1110.43 1616.29 870.113 414.582 963.834 
9116 1
12205203 1155.11 1219.89 1619.67 744.435 224.765 777.626 
9116.5 1
12205203 1592.75 1439.88 1626.38 839.998 422.238 940.15 
9117 1
12205203 2008.25 1561.38 1674.88 832.665 243.487 867.535 
9117.5 1
12205203 2434.86 1735.86 1705.14 885.077 361.996 956.244 
9118 1
12205203 2915.12 1790.75 1716.62 988.205 112.948 994.639 
9118.5 2
12215800 -115 854.167 1290.17 0 0 0 
12205203 3471.5 1787.38 1727.88 1133.15 -6.87373 1133.17 
9119 2
12215800 618 1059.56 1247.22 1607.46 450.414 1669.37 
12205203 4019.56 1892.33 1726 1058.02 202.622 1077.25 
9119.5 2
12215800 1434.5 1295.75 1214.12 1540.57 445.65 1603.73 
12205203 4590.38 1929.25 1736.38 1077.02 69.6541 1079.27 
9120 2
12215800 2117.5 1517.5 1234.88 1366 443.5 1436.19 
12205203 5127.25 1997.62 1713.75 1073.75 136.75 1082.42 
9120.5 2
12215800 2688.71 1662.29 1247.57 1195.01 302.899 1232.8 
12205203 5642.86 1906.71 1737.57 1078.68 -190.19 1095.31 
9121 2
12215800 3229.12 1784.25 1264.62 1105.13 249.416 1132.93 
12205203 6176.88 1731.12 1737.75 1092.06 -359.078 1149.58 
9121.5 2
12215800 3966.71 1920.14 1237.43 1472.23 271.243 1497.01 
12205203 6633.86 1548.86 1746 912.14 -363.808 982.016 
9122 2
12215800 4695.75 2090.88 1229 1455.16 340.783 1494.53 
12205203 6956.12 1282 1777.62 643.249 -532.649 835.155 
9122.5 2
12215800 5305.29 2264.14 1259.29 1221.51 347.23 1269.91 
12205203 7248.14 1012.43 1768.71 585.206 -540.223 796.434 
9123 2
12215800 5905.5 2413.75 1207.62 1219.95 304.08 1257.27 
12205203 7451.25 661.375 1762.12 412.819 -713.524 824.34 
9123.5 2
12215800 6323.62 2185.75 1185.62 788.915 -430.189 898.582 
12205203 7612.5 422.875 1767.25 304.245 -450 543.199 
9124 2
12215800 6596.57 1699.29 1214.29 552.523 -984.746 1129.16 
12205203 7787.86 51.8571 1769.86 354.974 -751.048 830.711 
9124.5 2
12215800 6862.38 1052.38 1274.75 545.798 -1328.36 1436.12 
12205203 7980.25 -406.75 1761.88 395.057 -941.698 1021.21 
9125 2
12215800 7222 503.5 1340.62 707.923 -1080.46 1291.73 
12205203 8301.12 -996.375 1764.38 631.644 -1160.68 1321.42 
9125.5 2
12215800 7691 -68.75 1374 923.228 -1126.48 1456.47 
12205203 8451 -1441 1773.88 295.03 -875.246 923.633 
9126 2
12215800 8131 -410.571 1376.57 888.889 -690.548 1125.6 
12205203 8618.43 -1834.14 1763.29 338.24 -794.228 863.252 
9126.5 2
12215800 8497.25 -845.125 1327.88 729.582 -865.645 1132.09 
12205203 8913.5 -2209.25 1778.38 587.792 -747.225 950.708 
9127 2
12215800 9037.71 -1306.14 1294.57 1076.62 -918.362 1415.1 
12205203 9238.86 -2416.86 1775.86 648.122 -413.56 768.826 
9127.5 2
12215800 9572.38 -1877.5 1251 1091.14 -1166.03 1596.95 
12205203 9607.88 -2711.75 1762.25 753.098 -601.822 964.026 
9128 3
12220801 6980.83 728.333 1657 0 0 0 
12215800 10048.7 -2536 1313.71 958.429 -1324.95 1635.26 
12205203 9878.71 -3139.71 1761.57 544.948 -861.095 1019.05 
9128.5 3
12220801 7294.38 309.125 1667.25 668.532 -893.834 1116.19 
12215800 10217.8 -2836.75 1284.38 336.055 -597.913 685.881 
12205203 10090.8 -3443 1752 421.542 -602.954 735.698 
9129 3
12220801 7836.29 -460 1682.29 1064.66 -1511.05 1848.45 
12215800 10508.6 -3175.14 1321.29 571.358 -664.819 876.604 
12205203 10322.3 -3761.29 1721.57 454.884 -625.316 773.265 
9129.5 3
12220801 8259 -1343.62 1696.62 852.247 -1781.5 1974.86 
12215800 10734.2 -3549.25 1342.12 454.997 -754.248 880.859 
12205203 10530.6 -4111.88 1681.5 420.039 -706.833 822.22 
9130 3
12220801 8499.29 -1870.29 1737 481.534 -1055.43 1160.09 
12215800 10883.6 -3840.29 1315 299.241 -583.238 655.524 
12205203 10749.6 -4422.29 1670.86 438.77 -622.066 761.239 
9130.5 3
12220801 8933.88 -2381.12 1733.5 870.92 -1023.73 1344.07 
12215800 11009 -4107.5 1306.12 251.36 -535.5 591.559 
12205203 10981.9 -4746.5 1679.88 465.538 -649.728 799.295 
9131 3
12220801 9311.75 -2888.25 1717.62 725.288 -973.369 1213.87 
12215800 11205 -4471.5 1308.62 376.2 -698.656 793.503 
12205203 11305.4 -5126.38 1686.25 620.921 -729.127 957.689 
9131.5 3
12220801 9708.29 -3366.29 1736.43 801.082 -965.729 1254.74 
12215800 11455 -4787.86 1279.43 505.051 -639.105 814.575 
12205203 11640.7 -5442.29 1690.71 677.453 -638.203 930.724 
9132 3
12220801 9946.57 -3912 1733.29 504.843 -1156.17 1261.59 
12215800 11779.9 -5150.86 1256.86 688.257 -769.068 1032.07 
12205203 11941.1 -5828.86 1698.71 636.501 -819.007 1037.26 
9132.5 3
12220801 10315.2 -4378 1683.75 720.075 -910.156 1160.56 
12215800 12331 -5556.62 1273.12 1076.45 -792.515 1336.72 
12205203 12358 -6220.38 1745 814.174 -764.683 1116.97 
9133 3
12220801 10799.9 -4910.29 1647.86 973.107 -1068.85 1445.47 
12215800 12850.9 -5982.71 1328.86 1043.89 -855.601 1349.73 
12205203 12710.3 -6602.71 1798.71 707.401 -767.75 1043.96 
9133.5 3
12220801 11294.4 -5307.38 1675.12 1001.05 -803.824 1283.83 
12215800 13205.8 -6272.25 1373.12 718.407 -586.105 927.161 
12205203 12913.4 -6803.12 1789.62 411.112 -405.69 577.579 
9134 3
12220801 11716.1 -5789.71 1647.29 858.998 -982.361 1304.96 
12215800 13502.4 -6608 1366.57 604.233 -683.809 912.52 
12205203 13148.6 -7146.57 1772.86 479.015 -699.484 847.781 
9134.5 3
12220801 12211.2 -6362.25 1656 984.308 -1138.24 1504.81 
12215800 13712.6 -6910.75 1381 417.886 -601.889 732.733 
12205203 13366.4 -7447 1751.5 433.009 -597.274 737.721 
9135 3
12220801 12639.9 -6824.57 1699.29 865.873 -933.983 1273.6 
12215800 13873.3 -7155.14 1371 324.567 -493.723 590.852 
12205203 13666.4 -7738.57 1737.57 606.169 -589.033 845.222 
9135.5 3
12220801 13053.2 -7215 1734.38 807.408 -762.556 1110.58 
12215800 14186.4 -7486.62 1403.12 611.503 -647.426 890.559 
12205203 13907.6 -7996 1725.62 471.087 -502.79 689 
9136 3
12220801 13454.1 -7622.75 1716.88 763.571 -776.667 1089.15 
12215800 14582.6 -7767 1366.88 754.762 -534.048 924.593 
12205203 14281.1 -8269.75 1737.88 711.429 -521.429 882.053 
9136.5 3
12220801 13741.7 -7910.86 1699.71 590.532 -591.596 835.891 
12215800 14925.1 -8138.43 1345.71 703.322 -762.687 1037.47 
12205203 14624 -8701.86 1739.71 704.055 -887.284 1132.68 
9137 3
12220801 14083.2 -8225.88 1694.5 698.437 -644.208 950.168 
12215800 15179.8 -8557.88 1363.25 520.669 -857.764 1003.42 
12205203 15089.9 -9270 1819.38 952.71 -1161.85 1502.51 
9137.5 3
12220801 14524.4 -8514.86 1708.71 880.596 -576.811 1052.69 
12215800 15469.9 -8921.57 1424.86 579.056 -725.941 928.599 
12205203 15318 -9560.71 1834.29 455.339 -580.268 737.594 
9138 3
12220801 14987.6 -8920.14 1688.14 904.576 -791.574 1202.02 
12215800 15862.1 -9290.43 1400.86 766.183 -720.424 1051.69 
12205203 15552.3 -9842.14 1833.14 457.589 -549.665 715.206 
9138.5 3
12220801 15328.7 -9428.29 1725.57 693.38 -1032.81 1243.97 
12215800 16203.1 -9466.86 1398.14 693.089 -358.595 780.361 
12205203 15867.4 -10068.9 1826.14 640.534 -460.801 789.064 
9139 3
12220801 15593.4 -9687.43 1780.86 554.957 -543.276 776.612 
12215800 16556.6 -9684.29 1418 740.94 -455.825 869.925 
12205203 16126.7 -10329.3 1806.57 543.576 -545.972 770.428 
9139.5 3
12220801 15910 -9856.33 1764.44 613.511 -327.335 695.373 
12215800 16806.1 -9889.56 1480.22 483.604 -397.81 626.199 
12205203 16415.3 -10595.3 1792.22 559.339 -515.596 760.723 
9140 3
12220801 16250.1 -10225.3 1743.43 664.342 -720.61 980.117 
12215800 17148.4 -10050.4 1455 668.589 -314.205 738.739 
12205203 16769.7 -10850.7 1779.29 692.15 -498.791 853.15 
9140.5 3
12220801 16521.5 -10505.5 1748.5 559.499 -577.761 804.268 
12215800 17471 -10254.8 1415.38 665.096 -421.281 787.293 
12205203 17185.8 -11125.1 1755 857.806 -565.795 1027.6 
9141 3
12220801 16844.6 -10773.6 1756.5 637.327 -528.846 828.169 
12215800 17724.5 -10526.8 1453.62 500 -536.489 733.363 
12205203 17561.9 -11325.1 1731.62 741.864 -394.477 840.223 
9141.5 3
12220801 17169.5 -10997.5 1733.38 627.172 -432.191 761.665 
12215800 18216 -10858.6 1403 948.842 -640.685 1144.89 
12205203 17817.9 -11532.2 1744.12 494.208 -399.855 635.709 
9142 3
12220801 17551.9 -11263.9 1753.57 766.247 -533.782 933.84 
12215800 18502.9 -11119.9 1389 574.864 -523.511 777.517 
12205203 18216.4 -11786.4 1760 798.705 -509.376 947.308 
9142.5 3
12220801 17843.4 -11575.1 1756 625.69 -667.995 915.262 
12215800 18907 -11462 1353.43 867.259 -734.212 1136.31 
12205203 18798.1 -12108.6 1777.71 1248.31 -691.294 1426.95 
9143 3
12220801 18117.5 -11788 1785.88 540.575 -419.837 684.459 
12215800 19468.5 -11826.2 1362 1107.5 -718.442 1320.12 
12205203 19112.5 -12338 1782.62 620.034 -452.522 767.605 
9143.5 3
12220801 19099.7 -11931.6 1760.71 1937.31 -283.178 1957.89 
12215800 19954.7 -11937.6 1347.71 959.003 -219.569 983.817 
12205203 19487.7 -12565.9 1812.57 740.068 -449.422 865.841 
9144 3
12220801 19286.8 -12122.6 1774.5 380.154 -388.32 543.424 
12215800 20281.2 -11876.4 1379.88 663.69 124.383 675.245 
12205203 19793.5 -12767.2 1836.62 621.516 -409.335 744.202 
9144.5 3
12220801 19493.1 -12262.9 1740.29 416.955 -283.297 504.092 
12215800 20610.9 -11821.6 1377.57 665.873 110.714 675.014 
12205203 20035.6 -12890.4 1800 489.033 -248.846 548.705 
9145 3
12220801 19757.1 -12468.2 1712.75 530.085 -412.435 671.634 
12215800 20818.5 -11789.5 1354.62 416.954 64.4005 421.898 
12205203 20402.9 -12981 1739.25 737.557 -181.87 759.65 
9145.5 3
12220801 19988.6 -12635.7 1685 461.049 -333.594 569.079 
12215800 21020.1 -11992.3 1378 401.679 -403.956 569.672 
12205203 20731.9 -13079.3 1710.14 655.343 -195.788 683.964 
9146 3
12220801 20283 -12801 1671.38 590.037 -331.234 676.653 
12215800 21243.2 -12312.5 1383.25 447.109 -641.712 782.113 
12205203 21152 -13176.2 1718.62 841.97 -194.317 864.102 
9146.5 3
12220801 20622.5 -13109 1667.5 638.158 -578.947 861.641 
12215800 21264.8 -12588.9 1388.38 40.4135 -519.502 521.071 
12205203 21424.9 -13391.9 1708.62 512.923 -405.31 653.733 
9147 3
12220801 20874.1 -13212.9 1657 503.286 -207.714 544.465 
12215800 21452.3 -12879.4 1382.29 375.071 -581.107 691.639 
12205203 21749.3 -13613.6 1695 648.821 -443.393 785.854 
9147.5 3
12220801 21071.1 -13332.4 1667.29 406.186 -246.539 475.151 
12215800 21626.4 -13123.6 1375.86 359.057 -503.387 618.321 
12205203 22077.4 -13759.1 1685.29 676.583 -300.147 740.171 
9148 3
12220801 21276.4 -13504.3 1691.29 415.558 -347.889 541.955 
12215800 21912.7 -13377 1388.43 579.526 -513.013 773.972 
12205203 22339.3 -13948.4 1661.86 530.075 -383.169 654.063 
9148.5 3
12220801 21573.8 -13656.8 1685.38 572.874 -293.765 643.803 
12215800 22275.1 -13575.9 1388.62 698.287 -383.189 796.516 
12205203 22707.4 -14193.4 1629.12 709.228 -471.958 851.909 
9149 3
12220801 21852.3 -13731 1660.86 555.96 -148.204 575.374 
12215800 22724.9 -13616.4 1359.71 897.669 -80.9453 901.311 
12205203 23063.6 -14380.9 1600 710.971 -374.216 803.441 
9149.5 3
12220801 22162 -13888 1646.57 632.07 -320.408 708.642 
12215800 22966.4 -13703 1320.71 493.003 -176.676 523.705 
12205203 23401.7 -14492.1 1645.29 690.087 -227.114 726.499 
9150 3
12220801 22494.1 -13975.7 1625 684.831 -180.854 708.309 
12215800 23298.9 -13817.4 1309.43 685.42 -235.935 724.89 
12205203 23821.7 -14610.7 1644.86 865.979 -244.477 899.827 
9150.5 3
12220801 22925 -14072 1578.25 834.994 -186.6 855.591 
12215800 23776.6 -14005.4 1275 925.907 -364.237 994.973 
12205203 24216.6 -14755.5 1650.38 765.331 -280.592 815.146 
9151 3
12220801 23363.1 -14329.9 1559.43 859.104 -505.602 996.841 
12215800 24257.7 -14095.4 1263.71 943.312 -176.576 959.696 
12205203 24582.4 -14886.1 1667.57 717.262 -256.162 761.632 
9151.5 3
12220801 23921.4 -14483.6 1630.57 1153.48 -317.591 1196.41 
12215800 24741.9 -14234.3 1278.43 1000.3 -286.895 1040.62 
12205203 24926.7 -15023.3 1672 711.334 -283.353 765.693 
9152 3
12220801 24158.9 -14695.1 1639.62 460.167 -409.988 616.315 
12215800 25024.5 -14336.5 1319.62 547.757 -198.09 582.476 
12205203 25234.2 -15206.6 1687.88 595.999 -355.309 693.873 
9152.5 3
12220801 24480.1 -14949.9 1662.29 650.34 -515.652 829.963 
12215800 25322.3 -14423 1275.43 602.805 -175.101 627.722 
12205203 25502.7 -15280.3 1723.43 543.45 -149.111 563.535 
9153 3
12220801 24795 -15041.3 1655.57 668.487 -194.116 696.1 
12215800 25622 -14570 1291.57 636.336 -312.102 708.753 
12205203 25848.9 -15444.1 1741 734.911 -347.892 813.094 
9153.5 3
12220801 25219.8 -15195.2 1690.5 819.981 -297.228 872.189 
12215800 26077.9 -14807.2 1296.75 880.068 -458.012 992.116 
12205203 26187.9 -15647.6 1739.38 654.475 -392.823 763.313 
9154 3
12220801 25561.7 -15362.1 1700.71 661.44 -322.81 736.009 
12215800 26413.1 -15002.3 1277.71 648.487 -377.245 750.233 
12205203 26540 -15726.4 1726.57 681.093 -152.425 697.94 
9154.5 3
12220801 25827.3 -15454.9 1680.14 556.754 -194.37 589.707 
12215800 26772.1 -15187.4 1290.71 752.621 -388.14 846.812 
12205203 26987 -15862.1 1773.57 937.107 -284.516 979.346 
9155 3
12220801 26240.8 -15541 1654.5 820.366 -170.918 837.981 
12215800 27094.6 -15340.2 1208.12 639.846 -303.217 708.056 
12205203 27362.4 -15914.1 1763.62 744.792 -103.139 751.899 
9155.5 3
12220801 26709.9 -15653 1641.75 893.571 -213.333 918.684 
12215800 27505.9 -15393.9 1213.5 783.333 -102.143 789.965 
12205203 27758.6 -15901.4 1759.5 754.762 24.2857 755.153 
9156 3
12220801 27054.7 -15668.1 1647.43 705.193 -30.967 705.872 
12215800 27897.6 -15356.1 1259.86 801.015 77.1618 804.723 
12205203 28058.6 -15891 1729.57 613.387 21.2168 613.754 
9156.5 3
12220801 27465.5 -15727.8 1675.88 828.197 -120.176 836.871 
12215800 28306.4 -15381 1289.5 824.201 -50.1152 825.723 
12205203 28440.2 -15925.1 1729.62 769.513 -68.8004 772.583 
9157 3
12220801 27812.8 -15758.4 1675.89 687.679 -60.7811 690.36 
12215800 28610.8 -15543.8 1469.56 602.778 -322.332 683.549 
12205203 28681.9 -15999 1714.89 478.493 -146.287 500.355 
9157.5 3
12220801 28006.7 -15683.3 1672.33 403.095 156.156 432.285 
12215800 28955.9 -15596.3 1741.11 717.487 -109.263 725.759 
12205203 28607.8 -15890.3 1695.11 -154.077 225.918 273.457 
9158 3
12220801 28167.6 -15538.5 1664.4 331.821 298.625 446.411 
12215800 29186.3 -15463.7 1776.5 475.074 273.471 548.162 
12205203 28704.7 -15572.8 1708.3 199.84 654.708 684.528 
9158.5 2
12220801 28312.3 -15418.6 1649.7 277.735 230.134 360.692 
12205203 28843.5 -15235.1 1696.6 266.411 648.177 700.791 
9159 1
12220801 28408.1 -15376.1 1622.38 190.507 84.4433 208.383 
9159.5 1
12220801 28446.8 -15294.4 1588.12 77.25 163.5 180.831 
9160 1
12220801 28594.1 -15243.6 1549.75 281.25 96.8511 297.459 
9160.5 1
12220801 28774.6 -15028 1552 369.767 441.855 576.163 
