# Supplementary material for: Intrinsic group behaviour II: On the dependence of triad spatial dynamics on social and personal features; and on the effect of social interaction on small group dynamics
Source: PLoS One. 2019 Dec 3;14(12):e0225704. doi: 10.1371/journal.pone.0225704 (PMC6890182; doi:10.1371/journal.pone.0225704)
Supplement: S4 Data Set — (ZIP) [file pone.0225704.s004.zip › set_3_nint/group_traj_triad_noint/traj_3_0505_10.dat]

3 12190500 12193300 12185300 0 0 1 0 0 1 0 36.6667 30 50 1586.38 1640.83 1533.31 
8933 1
12185300 41970.2 -22829.5 1393.62 0 0 0 
8933.5 1
12185300 41578.5 -22808.7 1458.4 -890.341 47.2727 891.595 
8934 1
12185300 41078 -22655.8 1494.7 -1038.38 317.22 1085.76 
8934.5 1
12185300 40733.2 -22503.5 1479.6 -696.566 307.677 761.491 
8935 1
12185300 40104.7 -22363.2 1510.1 -1264.59 282.294 1295.71 
8935.5 1
12185300 39507.3 -22154.6 1587.6 -1192.42 416.367 1263.02 
8936 1
12185300 39105.3 -21899.5 1611.3 -792.899 503.156 939.071 
8936.5 1
12185300 38697.9 -21615.1 1643.5 -797.26 556.556 972.306 
8937 1
12185300 38310.2 -21436.3 1652.7 -764.694 352.663 842.098 
8937.5 1
12185300 37922 -21159 1636.78 -776.4 554.6 954.137 
8938 1
12185300 37488.1 -21022.4 1627.7 -919.28 289.407 963.759 
8938.5 1
12185300 37080.2 -20722.3 1628.27 -781.452 574.956 970.177 
8939 1
12185300 36670.6 -20564.6 1591.5 -822.453 316.612 881.29 
8939.5 1
12185300 36161 -20338.1 1495.4 -1052.89 467.975 1152.21 
8940 1
12185300 35598.5 -20025.5 1495.4 -1127.25 626.453 1289.63 
8940.5 1
12185300 35245.8 -19777.8 1497.7 -709.658 498.39 867.184 
8941 1
12185300 34972.9 -19486.5 1526.8 -547.992 584.94 801.53 
8941.5 1
12185300 34561 -19281.1 1508.2 -818.887 408.35 915.055 
8942 1
12185300 34169.5 -19063.3 1514.09 -766.056 426.276 876.672 
8942.5 1
12185300 33636.7 -18860.6 1532.4 -1044.8 397.398 1117.82 
8943 1
12185300 33220.3 -18728.1 1501.6 -846.341 269.309 888.156 
8943.5 1
12185300 32797.1 -18578.2 1462.55 -831.452 294.535 882.079 
8944 1
12185300 32271.7 -18428.4 1435.5 -1046.6 298.37 1088.3 
8944.5 1
12185300 31667.1 -18207 1410.5 -1254.36 459.336 1335.81 
8945 1
12185300 31218.4 -18073.4 1359.8 -904.637 269.355 943.886 
8945.5 2
12190500 43090.6 -21604.6 1562.56 0 0 0 
12185300 30722.4 -17831.5 1317.36 -982.25 479.1 1092.86 
8946 2
12190500 42400.9 -21279.7 1654.1 -1496 704.676 1653.66 
12185300 30185.8 -17682.5 1373.1 -1052.09 292.068 1091.87 
8946.5 2
12190500 41720.2 -20821.9 1674.73 -1334.74 897.629 1608.5 
12185300 29696 -17702.5 1405.36 -960.392 -39.1266 961.189 
8947 2
12190500 41125.9 -20534.7 1613.6 -1156.19 558.773 1284.14 
12185300 29206.8 -17489.3 1491.2 -951.751 414.698 1038.17 
8947.5 2
12190500 40619.3 -20535.9 1589.9 -1035.99 -2.45399 1035.99 
12185300 28807.8 -17371.2 1488.4 -815.951 241.513 850.943 
8948 2
12190500 40009.2 -20451.9 1588.55 -1245.14 171.41 1256.88 
12185300 28278.4 -17392.1 1522.09 -1080.48 -42.6345 1081.32 
8948.5 2
12190500 39343.2 -20164.5 1648.9 -1324.02 571.39 1442.05 
12185300 27931.6 -17395.8 1564.8 -689.391 -7.37394 689.43 
8949 2
12190500 38699.2 -19966.5 1688.6 -1325.1 407.407 1386.32 
12185300 27585.1 -17252.2 1550.3 -712.963 295.473 771.765 
8949.5 2
12190500 38088.3 -19847 1709 -1200.25 234.774 1223 
12185300 27140.7 -17174.1 1512.91 -873.031 153.456 886.415 
8950 2
12190500 37439.3 -19890.9 1695.5 -1303.16 -88.1526 1306.14 
12185300 26696.7 -17127.6 1518.7 -891.621 93.3552 896.495 
8950.5 2
12190500 36784.9 -20008.7 1677.09 -1324.68 -238.517 1345.98 
12185300 26314 -16904.5 1463.09 -774.696 451.527 896.678 
8951 2
12190500 36084.3 -19941.1 1637.36 -1355.2 130.825 1361.5 
12185300 25919.9 -16752 1428.55 -762.265 295.059 817.378 
8951.5 2
12190500 35382.4 -19797.8 1621.8 -1429.48 291.835 1458.96 
12185300 25439.1 -16589.2 1433.7 -979.245 331.568 1033.86 
8952 2
12190500 34767.9 -19706.6 1632.64 -1266.99 187.966 1280.86 
12185300 25002.6 -16503.5 1490.82 -899.925 176.607 917.091 
8952.5 2
12190500 34140.1 -19710.9 1669.09 -1200.42 -8.16965 1200.44 
12185300 24580.3 -16345.2 1496.73 -807.579 302.799 862.479 
8953 2
12190500 33573.9 -19689.7 1625 -1127.87 42.2492 1128.66 
12185300 24232.2 -16231.1 1504.7 -693.372 227.255 729.664 
8953.5 2
12190500 33039.2 -19572.3 1609.7 -1082.39 237.652 1108.17 
12185300 23922.4 -16125.5 1533.2 -627.126 213.765 662.557 
8954 2
12190500 32402.5 -19459.9 1600.6 -1283.67 226.613 1303.52 
12185300 23578.7 -15877 1502.7 -692.944 501.008 855.091 
8954.5 2
12190500 31572.9 -19210.7 1505.5 -1689.61 507.536 1764.2 
12185300 23237.3 -15648.6 1508.9 -695.316 465.173 836.57 
8955 2
12190500 30796.2 -18969.2 1392.27 -1565.96 486.932 1639.92 
12185300 22845.1 -15460.5 1439.09 -790.744 379.326 877.02 
8955.5 2
12190500 30229.9 -18746.7 1309.36 -1076.56 422.917 1156.65 
12185300 22497.3 -15293.2 1399.73 -661.251 318.009 733.746 
8956 2
12190500 29553 -18543.2 1388 -1384.27 416.211 1445.49 
12185300 22185 -15269 1309.6 -638.595 49.4516 640.506 
8956.5 2
12190500 28939.5 -18239.2 1423.73 -1270.09 629.437 1417.51 
12185300 21803.9 -15011.5 1308.09 -789.008 533.032 952.185 
8957 2
12190500 28378.4 -18020.2 1530.73 -1087.56 424.419 1167.44 
12185300 21397.1 -14722 1346.55 -788.407 561.135 967.708 
8957.5 2
12190500 27960.2 -17836.6 1518.7 -844.775 370.872 922.6 
12185300 20825.7 -14565.9 1437.6 -1154.33 315.354 1196.63 
8958 2
12190500 27248.2 -17800.2 1547.64 -1486.47 76.0296 1488.41 
12185300 20556.3 -14122.3 1471.09 -562.479 926.153 1083.58 
8958.5 2
12190500 26424.5 -17690.4 1631.73 -1634.2 217.893 1648.66 
12185300 20436.8 -13751 1456.27 -237.013 736.652 773.842 
8959 2
12190500 25831.5 -17405.4 1604.45 -1181.27 567.729 1310.62 
12185300 20238.5 -13277.4 1503.36 -394.966 943.499 1022.83 
8959.5 2
12190500 25244.2 -17183.5 1569.36 -1189 449.025 1270.96 
12185300 19928.1 -12983.8 1553 -628.45 594.222 864.898 
8960 2
12190500 24628.4 -16911.7 1558.09 -1202.77 530.895 1314.73 
12185300 19678.9 -12597.4 1559.27 -486.683 754.794 898.095 
8960.5 2
12190500 24109.5 -16567 1635.09 -1023.49 679.935 1228.76 
12185300 19356.6 -12252.3 1527.64 -635.646 680.653 931.308 
8961 2
12190500 23575.1 -16272.7 1590.36 -1049.83 578.139 1198.49 
12185300 19098.1 -11858.6 1494.55 -507.948 773.352 925.249 
8961.5 2
12190500 23096.1 -16115.4 1546.2 -981.539 322.392 1033.13 
12185300 18821.9 -11601.3 1465 -565.965 527.329 773.558 
8962 2
12190500 22555.6 -15855.9 1497.5 -1072.42 514.881 1189.62 
12185300 18520.6 -11260.2 1461.3 -597.817 676.786 903.009 
8962.5 2
12190500 21958.5 -15610.5 1495.1 -1203.83 494.758 1301.54 
12185300 18014.2 -10858.7 1468.5 -1020.97 809.476 1302.93 
8963 2
12190500 21324.6 -15370.1 1442.6 -1304.32 494.65 1394.97 
12185300 17612.3 -10518.8 1502.3 -826.955 699.383 1083.05 
8963.5 2
12190500 20768.7 -15040.1 1478.36 -1077.27 639.553 1252.81 
12185300 17432 -10203.4 1508.82 -349.419 611.311 704.127 
8964 2
12190500 20289.5 -14699 1505.7 -926.939 659.75 1137.75 
12185300 17128.3 -10024.7 1494.3 -587.427 345.578 681.539 
8964.5 2
12190500 19710.7 -14471.9 1572.33 -1200.9 471.185 1290.03 
12185300 16941.4 -9795.44 1516.78 -387.667 475.634 613.607 
8965 2
12190500 19236 -14166.6 1557.36 -962.813 619.173 1144.72 
12185300 16697.8 -9482.82 1568.55 -494.171 634.13 803.944 
8965.5 2
12190500 18714.2 -13877.1 1553 -1017.15 564.398 1163.25 
12185300 16326.9 -9296.6 1613.8 -723.037 362.998 809.043 
8966 2
12190500 18282.8 -13567.3 1536.11 -862.844 619.533 1062.23 
12185300 16142.7 -9174.22 1582.56 -368.467 244.756 442.349 
8966.5 2
12190500 17763.2 -13235.9 1515.2 -1084.71 691.928 1286.61 
12185300 15992.7 -8999.9 1581.7 -313.083 363.929 480.068 
8967 2
12190500 17134.1 -12762.7 1474.9 -1238.39 931.496 1549.61 
12185300 15927.7 -8746.2 1553.5 -127.953 499.409 515.54 
8967.5 2
12190500 16751.8 -12295 1437.5 -743.774 909.922 1175.23 
12185300 15769.6 -8446.9 1592 -307.588 582.296 658.543 
8968 2
12190500 16120.1 -11761.7 1548.3 -1245.96 1051.87 1630.6 
12185300 15521.1 -8159.9 1560.5 -490.138 566.075 748.783 
8968.5 2
12190500 15762.8 -11205.8 1637.22 -711.797 1107.41 1316.44 
12185300 15261.3 -7897.56 1522.33 -517.463 522.598 735.444 
8969 2
12190500 15553.9 -10648 1678.4 -421.975 1126.82 1203.24 
12185300 15074.9 -7673.3 1475.4 -376.633 453.042 589.151 
8969.5 2
12190500 15397.8 -10187.9 1694.9 -302.519 891.667 941.588 
12185300 14765.8 -7448.9 1450.5 -599.031 434.884 740.245 
8970 2
12190500 15022.2 -9727.67 1718.89 -768.053 941.172 1214.79 
12185300 14474.8 -7024 1491 -595.137 868.916 1053.19 
8970.5 2
12190500 14500.5 -9249.8 1685.2 -1062.57 973.252 1440.93 
12185300 14491.5 -6533 1438.8 34.0575 1000 1000.58 
8971 2
12190500 13912.7 -8634.44 1627.67 -1192.36 1248.19 1726.18 
12185300 13958.2 -6621.33 1417.44 -1081.7 -179.175 1096.44 
8971.5 2
12190500 13454.3 -8211.8 1595.1 -939.276 866.075 1277.62 
12185300 13698.4 -6443.9 1461.5 -532.423 363.593 644.728 
8972 2
12190500 12951.7 -7897.5 1593.7 -995.248 622.376 1173.83 
12185300 13646.7 -6174.8 1475.6 -102.376 532.871 542.617 
8972.5 2
12190500 12618.3 -7564.5 1621.3 -655.01 654.224 925.768 
12185300 13489.3 -5952.7 1468.5 -309.234 436.346 534.811 
8973 3
12193300 14954.8 -7825.4 1465.6 0 0 0 
12190500 12186.6 -7154.22 1626.78 -877.529 833.898 1210.56 
12185300 13252.4 -5763.11 1415.56 -481.414 385.343 616.643 
8973.5 3
12193300 14659.5 -7590.5 1449.1 -736.409 585.786 940.98 
12190500 11694 -6748.6 1593.2 -987.085 812.87 1278.71 
12185300 13090.5 -5562.1 1508.7 -324.538 402.828 517.296 
8974 3
12193300 14046.8 -7023.2 1590.7 -1206.1 1116.73 1643.71 
12190500 11241.7 -6216 1540 -890.354 1048.43 1375.47 
12185300 12706.7 -5265.4 1454.9 -755.512 584.055 954.944 
8974.5 3
12193300 13506.2 -6518.33 1641.44 -1072.57 1001.72 1467.6 
12190500 10855.9 -5648.89 1520.22 -765.498 1125.22 1360.92 
12185300 12394.8 -4857.22 1381.33 -618.893 809.877 1019.28 
8975 3
12193300 13259.5 -6283.1 1675.6 -494.433 471.409 683.148 
12190500 10551.2 -5084.4 1538.6 -610.599 1131.24 1285.51 
12185300 12132.9 -4454.2 1431.2 -524.805 807.66 963.19 
8975.5 3
12193300 12762.4 -5991.67 1659.11 -988.182 579.39 1145.51 
12190500 10262.2 -4497.44 1551.56 -574.509 1166.91 1300.67 
12185300 11792.8 -4195.33 1497.22 -676.187 514.645 849.758 
8976 3
12193300 12198.6 -5628.2 1617.9 -1143.7 737.255 1360.73 
12190500 9837.2 -3789.7 1583.9 -862.114 1435.59 1674.56 
12185300 11584.8 -3955.2 1469.1 -421.862 487.086 644.376 
8976.5 3
12193300 11723.2 -5143.2 1608.3 -935.827 954.724 1336.89 
12190500 9485.9 -3410.9 1594.8 -691.535 745.669 1016.98 
12185300 11319 -3730.5 1472.4 -523.228 442.323 685.14 
8977 3
12193300 11358.5 -4895.38 1620.62 -710.991 483.071 859.573 
12190500 9330.15 -3147.23 1594.38 -303.599 513.975 596.944 
12185300 11088.5 -3683.15 1393.15 -449.393 92.2927 458.772 
8977.5 3
12193300 11390.7 -4742.64 1614.93 66.2274 313.638 320.554 
12190500 9350.36 -3143.71 1593.79 41.4852 7.2207 42.1089 
12185300 11053.7 -3635.43 1401.29 -71.3496 97.9985 121.221 
8978 2
12193300 11141.8 -4416.81 1629.06 -498.801 652.967 821.686 
12185300 10714.3 -3380 1364.75 -680.164 511.881 851.261 
8978.5 2
12193300 10730.6 -4243.71 1665 -822.482 346.196 892.373 
12185300 10401.8 -3163.36 1383.86 -625.054 433.286 760.545 
8978 1
12190500 9231.4 -2975.8 1586 -246.288 347.649 426.049 
8979 3
12193300 10535 -3983.67 1584.5 -397.503 528.552 661.344 
12190500 8190.9 -1983.5 1074 -990.952 945.048 1369.34 
12185300 10220.8 -3027.67 1434.92 -367.959 275.794 459.843 
8979.5 3
12193300 10016.3 -3681.33 1559.78 -1011.05 589.344 1170.27 
12190500 8161.57 -1811.71 1103.71 -67.422 394.91 400.624 
12185300 9890.11 -3047.33 1431.44 -644.52 -38.3366 645.659 
8980 3
12193300 9145.7 -3284 1548.5 -1829.06 834.734 2010.53 
12190500 8871.2 -1751.5 1319.7 1385.99 117.606 1390.97 
12185300 9311.2 -2766.8 1587.7 -1216.2 589.356 1351.47 
8980.5 3
12193300 8605.1 -2961.9 1542.4 -1072.62 639.087 1248.58 
12190500 8501.9 -1548.2 1429.2 -732.738 403.373 836.43 
12185300 8757.1 -2423.8 1713.7 -1099.4 680.556 1293 
8981 3
12193300 8085.45 -2322.45 1593.55 -1001.24 1232.07 1587.61 
12190500 8207.55 -1332.82 1424.18 -567.157 414.994 702.771 
12185300 8761.45 -2225.82 1718.73 8.39026 381.468 381.56 
8981.5 3
12193300 7846.89 -1707.33 1689.22 -484.89 1250.25 1340.98 
12190500 7819.56 -1003.22 1441.11 -788.597 669.91 1034.73 
12185300 8360.78 -2016.56 1714.44 -814.384 425.331 918.764 
8982 3
12193300 7329.4 -1377.1 1717.4 -1066.99 680.893 1265.73 
12190500 7394.2 -552.7 1487.6 -877.022 928.912 1277.51 
12185300 7768.7 -1755 1726.8 -1220.78 539.29 1334.59 
8982.5 3
12193300 7020.33 -1163.22 1708.44 -621.865 430.338 756.245 
12190500 7067.56 -303.444 1476.56 -657.232 501.52 826.727 
12185300 7585 -1363.67 1744 -369.618 787.391 869.829 
8983 3
12193300 6842.5 -806 1676.3 -343.308 689.618 770.346 
12190500 6806.2 0.3 1426.3 -504.547 586.379 773.569 
12185300 7815.5 -647.5 1691.7 444.981 1382.56 1452.41 
8983.5 3
12193300 6652.78 -357 1612.67 -374.206 885.602 961.416 
12190500 6430.56 301.889 1428 -740.916 594.85 950.159 
12185300 7489.44 -231.889 1609.22 -643.108 819.746 1041.91 
8984 3
12193300 6380.9 -116.9 1586.3 -538.372 475.446 718.257 
12190500 6048.1 636.9 1427.6 -757.338 663.388 1006.8 
12185300 7104 215.4 1395.1 -763.256 885.721 1169.21 
8984.5 3
12193300 5986 161.444 1576.22 -765.31 539.427 936.313 
12190500 5636.56 928.111 1396.33 -797.567 564.363 977.045 
12185300 6716.11 550.111 1163.33 -751.723 648.665 992.901 
8985 3
12193300 5635.78 416.111 1575.56 -743.572 540.694 919.374 
12190500 5360.11 1198.33 1329.44 -586.931 573.72 820.757 
12185300 6308.67 806 1096 -865.063 543.289 1021.52 
8985.5 3
12193300 5231.89 676.444 1572.56 -841.435 542.361 1001.08 
12190500 4933.44 1536.67 1279.78 -888.889 704.861 1134.44 
12185300 5935.44 1046.22 1021.89 -777.546 500.463 924.684 
8986 3
12193300 4962.22 817.667 1466.89 -526.693 275.825 594.546 
12190500 4635.67 1986.89 1255.78 -581.597 879.34 1054.27 
12185300 5586.11 1288.44 963.111 -682.292 473.09 830.263 
8986.5 2
12193300 4691.11 1098.33 1517.78 -528.482 547.109 760.671 
12185300 5152.22 1755.78 923.444 -845.787 910.981 1243.08 
8986.5 1
12190500 4248.86 2672.14 1248 -848.266 1502.75 1725.63 
8987 3
12193300 4256.33 1244.56 1548 -867.82 291.861 915.584 
12190500 3540 1696 1253 -903.003 -1243.49 1536.78 
12185300 4609 1972 879.222 -1084.28 431.581 1167.01 
8987.5 3
12193300 3915.12 1296.25 1530.5 -697.768 105.715 705.73 
12190500 3387.5 1794.62 1310.88 -582.061 376.431 693.178 
12185300 4222.25 1772 885.25 -790.9 -408.998 890.394 
8988 3
12193300 3568.56 1308.44 1461.78 -702.981 24.7352 703.416 
12190500 3018.11 1874.44 1352.56 -749.268 161.906 766.561 
12185300 3811.22 1834.56 927.667 -833.728 126.888 843.328 
8988.5 3
12193300 3203.56 1271.33 1493 -704.633 -71.6431 708.266 
12190500 2932.22 1708.89 1367.78 -165.809 -319.605 360.056 
12185300 3364.78 1827.22 1031.33 -861.862 -14.157 861.978 
8989 2
12193300 2917.5 1272.62 1461.25 -574.409 2.59371 574.415 
12185300 2491.12 1719 1220.88 -1754.32 -217.314 1767.73 
8989.5 2
12193300 2423.67 1368.67 1479.33 -1005.77 195.604 1024.61 
12185300 1816.11 1722.78 1343.89 -1374.77 7.69405 1374.8 
8990 2
12193300 2017.78 1443.56 1449.89 -795.861 146.841 809.294 
12185300 1527.33 1924.78 1414.22 -566.231 396.078 691.011 
8990.5 2
12193300 1644.11 1552.22 1461.56 -739.934 215.182 770.588 
12185300 1205.67 2104.67 1410.67 -636.964 356.216 729.803 
8991 2
12193300 1281.5 1650.62 1496.25 -757.017 205.434 784.396 
12185300 946.75 2173.5 1446.12 -540.536 143.702 559.311 
8991.5 2
12193300 886.667 1798.11 1588.56 -804.141 300.379 858.412 
12185300 624.667 2342.22 1416.89 -655.974 343.63 740.529 
8992 2
12193300 536.222 1960.22 1593.78 -695.326 321.649 766.118 
12185300 234.222 2423.11 1369.33 -774.691 160.494 791.142 
8992.5 2
12193300 234 2136.3 1701.3 -582.316 339.264 673.938 
12185300 -193.9 2531.8 1390.3 -824.898 209.42 851.066 
8993 2
12193300 -12.2222 2376 1660.67 -472.595 460.077 659.558 
12185300 -559.889 2527.22 1445.33 -702.474 -8.78652 702.529 
8993.5 2
12193300 -263.333 2795.67 1683.22 -520.977 870.678 1014.64 
12185300 -1028.11 2530.67 1463.44 -971.415 7.14615 971.442 
8994 2
12193300 -660.889 3135.89 1751.33 -819.702 701.489 1078.89 
12185300 -1411.33 2767.22 1486.22 -790.149 487.743 928.563 
8994.5 2
12193300 -1088.33 3384.44 1766.67 -872.336 507.256 1009.1 
12185300 -1784.78 2726.56 1549.11 -762.132 -82.9932 766.637 
8995 2
12193300 -1472.2 3709 1764.4 -742.489 627.767 972.307 
12185300 -2124.7 2892.3 1531.1 -657.49 320.589 731.485 
8995.5 2
12193300 -1823 3968.67 1712.44 -687.843 509.15 855.782 
12185300 -2454.89 2981.56 1515 -647.429 175.011 670.666 
8996 2
12193300 -2161.11 4259.44 1685.11 -695.702 598.308 917.591 
12185300 -2955.56 3002.44 1529 -1030.18 42.9813 1031.07 
8996.5 2
12193300 -2484 4454.1 1712.7 -629.413 379.446 734.942 
12185300 -3460.1 2998.5 1639.3 -983.517 -7.68898 983.547 
8997 2
12193300 -2843.56 4666.33 1745.78 -714.822 421.935 830.06 
12185300 -3749.44 3014.56 1669.89 -575.237 31.9196 576.122 
8997.5 2
12193300 -3474.89 4851.56 1707.11 -1293.72 379.554 1348.24 
12185300 -4007.44 3243.44 1581.89 -528.689 469.035 706.757 
8998 2
12193300 -3873.89 4991.33 1583.67 -806.061 282.379 854.091 
12185300 -4457 3477.78 1450.89 -908.193 473.401 1024.17 
8998.5 2
12193300 -4327.78 5231.22 1531.11 -916.947 484.624 1037.14 
12185300 -4815.56 3722.44 1341.22 -724.355 494.276 876.926 
8999 2
12193300 -4710 5510.44 1440.11 -764.444 558.444 946.697 
12185300 -5173.11 4175 1169.11 -715.111 905.111 1153.52 
8999.5 2
12193300 -5066 5872.67 1146.22 -699.411 711.635 997.797 
12185300 -5553.67 4543.22 1206.78 -747.653 723.423 1040.35 
9000 2
12193300 -5389.89 6179.56 1214.44 -636.324 602.925 876.6 
12185300 -6002.78 4883.33 1305.33 -882.34 668.195 1106.8 
9000.5 2
12193300 -5894.33 6570 1303.33 -979.504 758.145 1238.63 
12185300 -6396.67 5239.11 1183.11 -764.833 690.831 1030.64 
9001 2
12193300 -6071.11 6849 1213.78 -356.407 562.5 665.907 
12185300 -6417.78 5529.33 1154.89 -42.5627 585.125 586.671 
9001.5 2
12193300 -6267.78 7136.89 1220.22 -397.306 581.594 704.346 
12185300 -6802.22 5965.78 1316.67 -776.655 881.706 1174.99 
9002 2
12193300 -6753.56 7452.67 1226.33 -997.49 648.414 1189.72 
12185300 -7051.44 6363.22 1328.89 -511.75 816.108 963.286 
9002.5 2
12193300 -7385.3 7908.4 1338 -1231.47 888.369 1518.46 
12185300 -6819.7 6420.4 1337.5 451.744 111.458 465.29 
9003 2
12193300 -7920.56 8328.33 1368.78 -1062.01 833.201 1349.85 
12185300 -6596.44 6024.22 1409.67 442.967 -786.067 902.287 
9003.5 2
12193300 -8290.5 8723.4 1448 -747.363 798.114 1093.41 
12185300 -6461.4 5634.8 1420.8 272.817 -786.712 832.673 
9004 2
12193300 -8656.2 8992.8 1425.7 -708.721 522.093 880.265 
12185300 -6593 5282.1 1384.2 -255.039 -683.527 729.557 
9004.5 2
12193300 -8944.11 9381.44 1448 -583.998 788.325 981.076 
12185300 -6545.11 4923.56 1287 97.1377 -727.271 733.729 
9005 2
12193300 -9083.4 9666.3 1301.1 -283.107 578.975 644.486 
12185300 -6771.3 4648.5 1363.7 -459.734 -559.056 723.808 
9005.5 2
12193300 -9200.44 9910.89 1421.56 -241.329 504.307 559.075 
12185300 -6769.56 4334 1394.67 3.59679 -648.454 648.464 
9006 2
12193300 -9424.67 10113 1304.67 -460.415 415.013 619.853 
12185300 -6610.89 3746.89 850.889 325.804 -1205.57 1248.82 
9006.5 2
12193300 -9556.6 10314.3 1302.2 -259.711 396.26 473.785 
12185300 -6230.7 3532.6 894 748.403 -421.829 859.097 
9007 2
12193300 -9560.2 10459.9 1342.8 -7.04501 284.932 285.019 
12185300 -5876.5 3466.1 858.2 693.151 -130.137 705.261 
9007.5 2
12193300 -9601.7 10611.3 1246.4 -80.7393 294.553 305.418 
12185300 -5532.8 3412.6 853.8 668.677 -104.086 676.729 
9008 2
12193300 -9416.33 10761.1 1310.33 382.989 309.527 492.43 
12185300 -5180 3399.22 845.444 728.926 -27.64 729.449 
9008.5 2
12193300 -9536.7 10938.3 1376.9 -242.675 357.236 431.866 
12185300 -4660.7 3282 871.7 1046.98 -236.335 1073.32 
9009 2
12193300 -9716.44 11029.4 1386.78 -355.93 180.484 399.074 
12185300 -4163.89 3273.44 953.111 983.784 -16.9417 983.93 
9009.5 2
12193300 -10029.7 11236.3 1408.78 -645.819 426.575 773.982 
12185300 -3572.56 3208 1165.56 1219.24 -134.937 1226.69 
9010 2
12193300 -10338.4 11467.7 1359.4 -590.312 442.384 737.68 
12185300 -3012.1 3316.6 1118.1 1071.62 207.648 1091.55 
9010.5 2
12193300 -10426.4 11640 1390.11 -177.152 346.68 389.32 
12185300 -2795 3423.67 1106.11 436.821 215.426 487.053 
9011 2
12193300 -10519.9 11795.1 1272.22 -193.868 321.807 375.692 
12185300 -2287.89 3340.33 1134.22 1052.1 -172.891 1066.21 
9011.5 2
12193300 -10530.8 12014.7 1267.6 -21.3525 429.724 430.254 
12185300 -1772.4 3228 1168.5 1008.78 -219.83 1032.46 
9012 2
12193300 -10452.2 12043.6 1274 153.472 56.3585 163.493 
12185300 -1411.11 3091.44 1228.56 705.642 -266.71 754.364 
9012.5 2
12193300 -10453 12159.2 1279.44 -1.59381 237.022 237.027 
12185300 -1100.33 3017.56 1215.11 636.84 -151.412 654.592 
9013 1
12193300 -10470.8 12183.4 1273.33 -35.3435 48.1555 59.7337 
9013.5 1
12193300 -10487.4 12203.1 1261.25 -34.0805 40.4118 52.864 
9014 1
12193300 -10577 11972.7 1290.11 -176.081 -452.767 485.801 
9014.5 1
12193300 -10571 11564 1198 11.257 -766.729 766.812 
9015 1
12193300 -10338.4 11395.2 1346.11 487.538 -353.832 602.404 
9015.5 1
12193300 -10273.9 11283.2 1499.22 130.679 -226.721 261.686 
9016 1
12193300 -10176.2 11312.1 1337.56 193.017 57.0927 201.284 
9016.5 1
12193300 -10015.4 11319.7 1294.67 324.149 15.233 324.506 
9017 1
12193300 -9983.67 11237.4 1349.89 61.4657 -159.037 170.502 
9017.5 1
12193300 -9844.78 11096.3 1275.44 289.352 -293.981 412.492 
9018 1
12193300 -9673.89 10703 1060.56 348.043 -801.086 873.426 
9018.5 1
12193300 -9486.3 10631.6 1075.5 364.959 -138.911 390.501 
9019 1
12193300 -9520.67 10573.9 1019.78 -65.9629 -110.77 128.923 
9019.5 1
12193300 -9438.88 10344 1012.75 171.112 -480.939 510.472 
9020 1
12193300 -9368.56 10301.4 932.444 145.891 -88.2895 170.526 
9020.5 1
12193300 -9390.22 10107 1133.33 -42.4005 -380.518 382.873 
9021 1
12193300 -9436.75 9682.12 1282.25 -94.1858 -860.071 865.213 
9021.5 1
12193300 -9221.67 9262 1237.33 425.066 -830.287 932.768 
9022 1
12193300 -8764.25 8881.5 1379.75 881.342 -733.141 1146.41 
9022.5 1
12193300 -8337.78 8696 1278.11 859.823 -373.992 937.638 
9023 1
12193300 -7850.12 8427.38 1363.75 967.565 -532.986 1104.65 
9023.5 1
12193300 -7395.78 8264.89 1232.44 916.023 -327.593 972.838 
9024 1
12193300 -7047 8157.62 973.25 697.556 -214.528 729.799 
9024.5 1
12193300 -6997.25 8109.12 1067.88 104.079 -101.464 145.353 
9025 1
12193300 -7479.67 8021.67 1283.89 -944.064 -171.151 959.453 
9025.5 1
12193300 -7939.5 7890.25 1254.38 -928.956 -265.488 966.149 
9026 1
12193300 -8058.44 8002.89 1207.89 -236.001 223.49 325.029 
9026.5 1
12193300 -8107.33 8034.33 1179.33 -93.8366 60.354 111.57 
9027 1
12193300 -7973.25 8091 1174.38 277.032 117.08 300.756 
9027.5 1
12193300 -7797.89 8315.22 1235.11 357.88 457.596 580.924 
9028 1
12193300 -7735.67 8671.22 1215.22 120.12 687.259 697.677 
9028.5 1
12193300 -7889 9065.12 1014.62 -299.479 769.341 825.575 
9029 1
12193300 -8026.75 8945.5 933.625 -290.612 -252.373 384.899 
9029.5 1
12193300 -8001.75 8595.75 969.375 51.7598 -724.12 725.968 
9030 1
12193300 -7981.78 8369.33 984.667 38.0423 -431.27 432.944 
9030.5 1
12193300 -7568.88 8156.5 1036.75 808.029 -416.504 909.058 
9031 1
12193300 -7326.25 8164.25 1155.88 511.867 16.3502 512.128 
9031.5 1
12193300 -7043.78 8274.78 1234.44 563.817 220.614 605.442 
9032 1
12193300 -6695.88 8271.25 1098.12 679.498 -6.89019 679.533 
9032.5 1
12193300 -6647.75 8298.38 1075.38 98.4151 55.4703 112.971 
9033 1
12193300 -6560.5 8266.88 1087 177.699 -64.1548 188.925 
9033.5 1
12193300 -6668.67 8452.67 1116 -207.216 355.923 411.849 
