# Supplementary material for: Intrinsic group behaviour II: On the dependence of triad spatial dynamics on social and personal features; and on the effect of social interaction on small group dynamics
Source: PLoS One. 2019 Dec 3;14(12):e0225704. doi: 10.1371/journal.pone.0225704 (PMC6890182; doi:10.1371/journal.pone.0225704)
Supplement: S4 Data Set — (ZIP) [file pone.0225704.s004.zip › set_3_nint/group_traj_triad_noint/traj_3_0505_9.dat]

3 12081801 12081900 12081300 0 0 0 1 1 1 0 80 80 80 1578.34 1682.63 1521.73 
8293 1
12081300 -973.5 1136.5 1546 0 0 0 
8293.5 1
12081300 -846.444 1098 1506.56 416.576 -126.23 435.28 
8294 1
12081300 -585.125 1041.25 1440.38 528.987 -114.879 541.317 
8294.5 1
12081300 -461.667 926.889 1421.78 256.67 -237.757 349.868 
8295 1
12081300 -388.889 861.333 1403 138.624 -124.868 186.571 
8295.5 1
12081300 -316 785.75 1396.38 147.848 -153.313 212.988 
8296 1
12081300 -88.1111 850.444 1397.33 478.758 135.913 497.676 
8296.5 1
12081300 60.8889 819.778 1364.11 298 -61.3333 304.246 
8297 1
12081300 215.2 657.8 1355.4 296.183 -310.898 429.397 
8297.5 1
12081300 344.125 597.875 1337.5 256.823 -119.373 283.21 
8298 2
12081801 -699 9961 1859 0 0 0 
12081300 442.889 637.778 1346.67 202.385 81.768 218.279 
8298.5 2
12081801 -698.333 9719.22 1861.89 2.18579 -792.714 792.717 
12081300 517.444 615.111 1337.22 147.343 -44.7958 154.002 
8299 2
12081801 -547.556 9248.44 1998.22 304.602 -951.066 998.654 
12081300 622.222 573.444 1287.33 211.672 -84.1751 227.795 
8299.5 3
12081900 -796.1 9921.7 1848.2 0 0 0 
12081801 -339.2 8840.9 1878.3 403.79 -789.815 887.048 
12081300 691.8 662.2 1292 134.841 172.007 218.56 
8300 3
12081900 -703.667 9421.33 1796.67 177.075 -958.557 974.775 
12081801 -200.778 8459.78 1798.89 265.177 -730.119 776.784 
12081300 748.222 629.556 1291.44 108.089 -62.5373 124.876 
8300.5 3
12081900 -643.875 8955.88 1753 124.049 -965.681 973.616 
12081801 -193.125 7979.88 1685.62 15.8771 -995.649 995.776 
12081300 904 583.125 1273.25 323.19 -96.329 337.241 
8301 3
12081900 -683.778 8533.89 1711.89 -83.4786 -882.816 886.754 
12081801 -74.6667 7520.67 1584.89 247.821 -960.687 992.136 
12081300 979.444 511.556 1251.44 157.834 -149.727 217.554 
8301.5 3
12081900 -465.111 8088.89 1609.56 436.46 -888.224 989.666 
12081801 23.5556 7164.78 1564.22 196.052 -710.357 736.915 
12081300 1149.22 431.444 1225.33 338.878 -159.902 374.709 
8302 3
12081900 -291.222 7658.67 1469.44 346.392 -857.016 924.373 
12081801 -52.7778 6824 1553.33 -152.058 -678.84 695.662 
12081300 1334.67 484 1234.67 369.411 104.692 383.96 
8302.5 3
12081900 -271.667 7086.11 1468.22 38.8007 -1136.02 1136.69 
12081801 36.3333 6392.78 1608.67 176.808 -855.6 873.677 
12081300 1504 505.889 1230.67 335.979 43.4303 338.774 
8303 3
12081900 -82.4444 6723.22 1487.11 381.496 -731.631 825.12 
12081801 309.556 5999.78 1665.22 550.851 -792.339 965.007 
12081300 1773.44 397.778 1200.89 543.235 -217.966 585.332 
8303.5 3
12081900 267.8 6416.8 1566.8 668.405 -584.775 888.104 
12081801 710.8 5579.1 1685.6 765.734 -802.82 1109.45 
12081300 1999 366.5 1184.1 430.45 -59.6904 434.568 
8304 3
12081900 522.222 5962.89 1571.44 494.024 -881.381 1010.39 
12081801 979 4985.11 1736.11 520.777 -1153.38 1265.5 
12081300 2103.78 382 1168.22 203.452 30.0971 205.666 
8304.5 3
12081900 745.111 5473.22 1579.44 456.74 -1003.42 1102.48 
12081801 1421 4588.22 1762.56 905.738 -813.297 1217.3 
12081300 2250 602.444 1180.44 299.636 451.73 542.072 
8305 3
12081900 999.778 5036.89 1633.33 524.005 -897.805 1039.54 
12081801 1744.11 4158 1710.44 664.838 -885.231 1107.09 
12081300 2549.33 839.111 1230.78 615.912 486.968 785.166 
8305.5 3
12081900 1393.56 4539.11 1586.33 793.907 -1003.58 1279.64 
12081801 2116.67 3847.22 1732.44 751.12 -626.568 978.146 
12081300 2793.11 775.111 1311.56 491.487 -129.032 508.143 
8306 3
12081900 1694.44 4056.56 1518.56 598.189 -959.355 1130.57 
12081801 2540.67 3727 1685.67 842.942 -239.01 876.172 
12081300 3061.89 678.556 1471.78 534.349 -191.959 567.783 
8306.5 3
12081900 2090 3744.44 1533.44 789.532 -622.976 1005.71 
12081801 3084.67 3540 1675.67 1085.83 -373.253 1148.19 
12081300 3396 320 1545.56 666.888 -715.68 978.232 
8307 3
12081900 2428.67 3526.89 1510.67 686.951 -441.289 816.479 
12081801 3434.11 3527.33 1688.11 708.812 -25.693 709.278 
12081300 3532.56 269.111 1501.56 276.989 -103.223 295.597 
8307.5 3
12081900 2951.78 3302.11 1496.33 1033.82 -444.225 1125.22 
12081801 3835.78 3179.89 1701.11 793.808 -686.649 1049.58 
12081300 3757.22 142.111 1510.22 444.005 -250.988 510.035 
8308 3
12081900 3325 3228 1491.67 757.043 -150.327 771.824 
12081801 4129.22 2786.33 1658.44 595.222 -798.287 995.767 
12081300 3922.78 -165.333 1513.44 335.812 -623.62 708.288 
8308.5 3
12081900 3670.33 3017.78 1488.89 704.762 -429.025 825.077 
12081801 4466.67 2399 1614.33 688.662 -790.476 1048.38 
12081300 4032.56 -366 1530.33 224.036 -409.524 466.8 
8309 3
12081900 4066 2636.22 1456.56 807.483 -778.685 1121.77 
12081801 4871.67 2050 1602.44 826.531 -712.245 1091.08 
12081300 4260.78 -637.222 1546.67 465.76 -553.515 723.402 
8309.5 3
12081900 4422.78 2186.56 1440.33 686.111 -864.744 1103.87 
12081801 5329.56 1718.22 1606.89 880.556 -638.034 1087.41 
12081300 4514.44 -807 1541.78 487.821 -326.496 586.999 
8310 3
12081900 4841.89 1828.44 1482.22 829.923 -709.131 1091.62 
12081801 5859.33 1280.11 1639.78 1049.06 -867.547 1361.31 
12081300 4749.78 -1053.67 1540 466.007 -488.449 675.088 
8310.5 3
12081900 5239.88 1447.25 1458.5 813.878 -779.539 1126.98 
12081801 6172.75 909.375 1632.62 640.934 -758.152 992.769 
12081300 5048 -1379.25 1515.38 609.861 -665.815 902.906 
8311 3
12081900 5728.56 932 1469.67 995.276 -1049.39 1446.3 
12081801 6515.44 431.111 1642 697.952 -974.061 1198.3 
12081300 5364.89 -1646 1505.78 645.395 -543.279 843.615 
8311.5 3
12081900 6107.56 575.667 1473.33 749.012 -704.216 1028.08 
12081801 6832.78 -71.3333 1655 627.141 -992.973 1174.44 
12081300 5641 -1976.11 1445.22 545.674 -652.394 850.516 
8312 3
12081900 6457 214.111 1507.22 679.853 -703.415 978.26 
12081801 7161.89 -576.556 1656.67 640.294 -982.923 1173.08 
12081300 6002.22 -2196.89 1413.44 702.767 -429.529 823.636 
8312.5 3
12081900 6881.89 -229.556 1495.11 833.115 -869.935 1204.52 
12081801 7514.22 -1203.22 1691.22 690.85 -1228.76 1409.65 
12081300 6266.78 -2308 1402.33 518.736 -217.865 562.63 
8313 3
12081900 7259.88 -690.125 1506.62 785.834 -957.525 1238.7 
12081801 7814.25 -1676 1718.38 623.758 -982.906 1164.12 
12081300 6486.38 -2301.5 1417.12 456.543 13.5135 456.743 
8313.5 3
12081900 7565 -1181.67 1520.89 622.704 -1003.15 1180.7 
12081801 8158.89 -2031.44 1685.44 703.345 -725.397 1010.39 
12081300 6739.78 -2335.67 1426.44 517.149 -69.7279 521.828 
8314 3
12081900 7923.44 -1628.44 1527 708.388 -882.96 1132 
12081801 8440.78 -2422.89 1669 557.093 -773.606 953.319 
12081300 7078.22 -2540.44 1420.78 668.863 -404.699 781.766 
8314.5 3
12081900 8097.22 -2083.78 1558.56 346.171 -907.039 970.852 
12081801 8728.33 -2853.78 1654.78 572.82 -858.344 1031.93 
12081300 7201.44 -2776.33 1419.89 245.463 -469.898 530.147 
8315 3
12081900 8367 -2335 1544.9 523.84 -487.81 715.798 
12081801 8965.6 -3346.1 1658.7 460.712 -955.965 1061.19 
12081300 7467.2 -3093.7 1419.3 516.03 -616.246 803.77 
8315.5 3
12081900 8768 -3029.44 1518 802 -1388.89 1603.81 
12081801 9266 -3781.44 1697.33 600.8 -870.689 1057.86 
12081300 7848.11 -3322.11 1402.56 761.822 -456.822 888.29 
8316 3
12081900 8914.1 -3369.7 1519.4 298.163 -694.399 755.706 
12081801 9467.7 -4114.8 1665.6 411.633 -680.317 795.156 
12081300 8245.7 -3571.6 1416.9 811.406 -509.161 957.927 
8316.5 3
12081900 9164.27 -3698.36 1532.91 478.342 -628.42 789.761 
12081801 9673.09 -4354.36 1633.55 392.717 -458.057 603.359 
12081300 8562.82 -3815.18 1434 606.345 -465.74 764.57 
8317 3
12081900 9330.27 -3878.73 1556.55 332.665 -361.45 491.236 
12081801 9831.91 -4458.64 1604.82 318.273 -208.963 380.741 
12081300 8721.36 -4008.55 1422 317.726 -387.502 501.107 
8317.5 3
12081900 9556.82 -4074.36 1523.18 471.97 -407.576 623.597 
12081801 10035.1 -4607.18 1604.55 423.295 -309.47 524.357 
12081300 8972.18 -4238 1429.82 522.538 -478.03 708.208 
8318 3
12081900 9890.17 -4188.83 1514.42 664.041 -228.027 702.102 
12081801 10315 -4834.83 1608.75 557.588 -453.489 718.719 
12081300 9243.67 -4546.75 1421.08 540.806 -615.04 818.991 
8318.5 3
12081900 10143.6 -4568.8 1514.6 493.061 -739.235 888.582 
12081801 10847.3 -5091.4 1596.9 1035.6 -499.157 1149.62 
12081300 9557.4 -4877.1 1400 610.376 -642.704 886.356 
8319 3
12081900 10413.1 -4896.44 1511 561.481 -682.593 883.852 
12081801 11276.1 -5448 1601.33 893.356 -742.917 1161.9 
12081300 9909.78 -5206.11 1393.44 734.12 -685.44 1004.37 
8319.5 3
12081900 10791.2 -5221.9 1461.1 739.9 -636.899 976.265 
12081801 11807.8 -6128.6 1606.4 1040.49 -1331.9 1690.14 
12081300 10266.6 -5530.2 1382 698.282 -634.225 943.313 
8320 3
12081900 11197.2 -5554.22 1460.78 789.927 -646.541 1020.78 
12081801 12282.2 -6780.78 1670 923 -1268.83 1569.03 
12081300 10559.9 -5755.67 1374.78 570.601 -438.651 719.722 
8320.5 3
12081900 11628.6 -5958.11 1445 898.611 -841.435 1231.06 
12081801 12573 -7388.89 1685.44 605.787 -1266.9 1404.28 
12081300 10765.9 -5853.67 1363.44 429.167 -204.167 475.256 
8321 3
12081900 12078 -6793.5 1467.1 897.095 -1667.44 1893.45 
12081801 12802 -7950.9 1725.3 457.086 -1121.78 1211.33 
12081300 11015 -6026.2 1360.4 497.228 -344.378 604.84 
8321.5 3
12081900 12459.2 -7000.33 1530.56 771.705 -418.691 877.97 
12081801 12876.2 -8460 1709.44 150.247 -1030.57 1041.46 
12081300 11625.7 -6510.33 1405.22 1236.17 -980.027 1577.52 
8322 3
12081900 12793 -7518.4 1576.3 657.043 -1019.82 1213.15 
12081801 12986.8 -9040.3 1662.1 217.673 -1142.32 1162.88 
12081300 12037.7 -7051.8 1460.1 811.089 -1065.88 1339.39 
8322.5 3
12081900 13039.2 -8080.56 1561.22 492.444 -1124.31 1227.43 
12081801 13144.8 -9448.56 1636.33 315.956 -816.511 875.51 
12081300 12415.9 -7331 1505.67 756.378 -558.4 940.169 
8323 3
12081900 13206.3 -8532.5 1539.4 333.489 -902.085 961.754 
12081801 13538.8 -9986.1 1627.4 786.472 -1072.94 1330.32 
12081300 12681.8 -7669.7 1489 530.761 -676.048 859.504 
8323.5 3
12081900 13263.3 -9094.78 1515.33 112.492 -1109.03 1114.72 
12081801 14020.8 -10384.3 1676.22 950.647 -785.47 1233.16 
12081300 12961.2 -8002.67 1505.67 551.129 -656.739 857.35 
8324 3
12081900 13545.7 -9533.56 1457.22 570.37 -886.42 1054.07 
12081801 14383.6 -10723.3 1706.22 732.884 -684.848 1003.06 
12081300 13166.8 -8491.44 1471.67 415.264 -987.43 1071.2 
8324.5 3
12081900 13753.2 -10206.8 1439.4 404.548 -1312.37 1373.31 
12081801 14780.6 -11051.2 1685.3 773.966 -639.116 1003.74 
12081300 13427.6 -8761.6 1453.4 508.425 -526.619 732 
8325 3
12081900 14089.4 -10821.8 1440.56 650.376 -1189.51 1355.7 
12081801 15186.6 -11314.3 1680.33 785.214 -508.962 935.737 
12081300 13782.2 -9077 1435 685.923 -610.058 917.966 
8325.5 3
12081900 14355.2 -11199.9 1438.89 543.513 -773.233 945.143 
12081801 15569.7 -11644.7 1693.56 783.458 -675.528 1034.48 
12081300 14181.2 -9405.11 1473.33 815.951 -670.984 1056.41 
8326 3
12081900 14743.3 -11586.2 1437.33 798.583 -794.925 1126.78 
12081801 15967.6 -11909.4 1693.78 818.701 -544.81 983.407 
12081300 14538.3 -10015.7 1567.89 734.797 -1256.29 1455.4 
8326.5 3
12081900 15077.7 -11911.1 1513.11 685.109 -665.756 955.304 
12081801 16258.2 -12188 1691.11 595.628 -570.811 824.984 
12081300 14774.9 -10540.1 1584.78 484.745 -1074.68 1178.95 
8327 3
12081900 15447.7 -12077.6 1540.22 764.463 -343.893 838.252 
12081801 16650.7 -12450.2 1615.22 810.836 -541.781 975.183 
12081300 15130.3 -10669.8 1582.56 734.389 -267.906 781.73 
8327.5 3
12081900 16097.3 -12285.5 1524 1237.4 -396.085 1299.24 
12081801 17173.8 -12618.1 1543.9 996.444 -319.767 1046.5 
12081300 15525.1 -10799.3 1525.7 751.937 -246.709 791.375 
8328 3
12081900 16656.4 -12426.6 1441.22 1100.68 -277.668 1135.16 
12081801 17694.2 -12785.6 1542.11 1024.45 -329.637 1076.18 
12081300 15879.1 -11050 1486.33 696.872 -493.504 853.919 
8328.5 3
12081900 17234.8 -12603.9 1375.22 1189.99 -364.883 1244.67 
12081801 18230.9 -12856.4 1568.89 1104.25 -145.862 1113.84 
12081300 16186.1 -11321.8 1452.56 631.687 -559.214 843.652 
8329 3
12081900 17691.7 -12732.3 1367.33 930.527 -261.598 966.599 
12081801 18745.1 -12922.8 1633.22 1047.3 -135.098 1055.97 
12081300 16569.7 -11587.3 1445.67 781.172 -540.846 950.129 
8329.5 3
12081900 18213.4 -12970.1 1466.67 1045.65 -476.509 1149.1 
12081801 19048.1 -12887.2 1653.44 607.214 71.2536 611.381 
12081300 17029 -11905.4 1401.89 920.508 -637.497 1119.7 
8330 3
12081900 18697 -13187.2 1524.22 957.536 -429.923 1049.62 
12081801 19300.1 -12938.1 1675.11 499.01 -100.77 509.083 
12081300 17663.2 -12090.1 1348.33 1255.89 -365.677 1308.04 
8330.5 3
12081900 19022.9 -13278.8 1543.56 659.694 -185.335 685.234 
12081801 19676 -13083.3 1663 760.909 -293.972 815.722 
12081300 18034.2 -12590.4 1442.33 751.012 -1012.82 1260.88 
8331 3
12081900 19332.6 -13480.6 1542.3 624.418 -406.9 745.295 
12081801 20097 -13295.8 1682.6 848.79 -428.36 950.756 
12081300 18279.7 -13072.5 1503.8 494.915 -971.886 1090.64 
8331.5 3
12081900 19630.7 -13602.2 1546.2 579.961 -236.576 626.357 
12081801 20566 -13639.9 1700.8 912.451 -669.455 1131.7 
12081300 18545.3 -13260.7 1568.3 516.732 -366.148 633.305 
8332 3
12081900 19965.7 -13732.5 1560.4 653.021 -253.996 700.679 
12081801 20968.1 -13808.9 1668.1 783.821 -329.435 850.236 
12081300 19043.6 -13328.1 1580.6 971.345 -131.384 980.19 
8332.5 3
12081900 20381.7 -13893.2 1534.6 822.134 -317.589 881.344 
12081801 21343.7 -13911.5 1688.1 742.292 -202.767 769.488 
12081300 19441.2 -13315.6 1569.8 785.771 24.7036 786.159 
8333 3
12081900 20843.9 -14137.5 1512.6 922.555 -487.625 1043.5 
12081801 21791.2 -14065.6 1655 893.214 -307.585 944.69 
12081300 19856.5 -13361.5 1525.7 828.942 -91.6168 833.99 
8333.5 3
12081900 21225.2 -14284.7 1526.1 765.663 -295.582 820.736 
12081801 22216.7 -14226.4 1614.7 854.418 -322.892 913.394 
12081300 20231.3 -13417 1449 752.61 -111.446 760.817 
8334 3
12081900 21633.7 -14345.5 1506.3 838.809 -124.846 848.049 
12081801 22682.1 -14279.2 1581.8 955.647 -108.419 961.777 
12081300 20645.6 -13701 1460.3 850.719 -583.162 1031.41 
8334.5 3
12081900 22179.7 -14407.6 1475.1 1074.8 -122.244 1081.73 
12081801 23157 -14336 1530.5 934.843 -111.811 941.505 
12081300 20991.9 -14263.2 1525.1 681.693 -1106.69 1299.8 
8335 3
12081900 22581.7 -14455.8 1448.44 808.786 -96.9372 814.575 
12081801 23734.2 -14509.6 1612.89 1161.41 -349.206 1212.78 
12081300 21349 -14565.1 1530.78 718.511 -607.467 940.89 
8335.5 3
12081900 23041.3 -14514.4 1433.67 936.185 -119.484 943.779 
12081801 24237.1 -14908.1 1651 1024.21 -811.722 1306.87 
12081300 21854.2 -15049.3 1519.67 1028.97 -986.196 1425.26 
8336 3
12081900 23407.7 -14768.6 1447.2 732.733 -508.311 891.784 
12081801 24529.6 -15260.1 1664.1 584.978 -703.978 915.305 
12081300 22092.5 -15641.6 1518.3 476.556 -1184.53 1276.8 
8336.5 3
12081900 23781.1 -15076.1 1464.67 762.063 -627.574 987.213 
12081801 24788.4 -15523.7 1638.11 528.254 -537.891 753.909 
12081300 22170.6 -16108.2 1515.78 159.297 -952.29 965.522 
8337 3
12081900 24196.9 -15444.4 1471.1 843.385 -747.036 1126.66 
12081801 25108 -15798.7 1632.1 648.186 -557.877 855.203 
12081300 22151.5 -16287.6 1483.7 -38.6522 -363.849 365.897 
8337.5 3
12081900 24490.7 -15699.2 1503.8 573.828 -497.656 759.566 
12081801 25491.5 -16069.1 1641.9 749.023 -528.125 916.489 
12081300 22120.8 -16410.8 1420.8 -59.9609 -240.625 247.983 
8338 3
12081900 24946 -16004.8 1509.9 863.947 -579.886 1040.52 
12081801 25923.3 -16285.7 1614.1 819.355 -411.006 916.661 
12081300 22239.6 -16427.5 1390.9 225.427 -31.6888 227.643 
8338.5 3
12081900 25355.7 -16229.9 1519.89 834.352 -458.43 951.998 
12081801 26344 -16595.4 1672.11 856.823 -630.844 1064.01 
12081300 22067.1 -16218.3 1387.44 -351.301 426.001 552.168 
8339 3
12081900 25894.5 -16578.6 1460.7 1086.36 -703.047 1294 
12081801 26793.5 -16953.3 1695 906.25 -721.483 1158.37 
12081300 21951.3 -15856 1409.4 -233.49 730.511 766.918 
8339.5 3
12081900 26306.1 -16985.1 1479.44 819.942 -809.783 1152.41 
12081801 27363.9 -17250.7 1763.89 1136.23 -592.364 1281.37 
12081300 22079.7 -15562.8 1449.89 255.71 584.108 637.628 
8340 3
12081900 26749.9 -17323.8 1529.67 934.269 -712.982 1175.25 
12081801 27861.4 -17403.4 1737.11 1047.49 -321.637 1095.75 
12081300 22075 -15534.3 1446.22 -9.82456 59.883 60.6836 
8340.5 3
12081900 27189.5 -17637 1574 850.312 -605.846 1044.07 
12081801 28273.4 -17581 1720.4 796.819 -343.434 867.68 
12081300 22098.7 -15514 1449.5 45.8414 39.3295 60.4007 
8341 3
12081900 27611.6 -17861.1 1552.56 811.645 -430.983 918.975 
12081801 28714.4 -17754.3 1691.44 848.162 -333.333 911.313 
12081300 22343.9 -15597.2 1437 471.517 -160.043 497.938 
8341.5 3
12081900 28100.9 -18131.9 1531.33 1006.86 -557.156 1150.73 
12081801 29164.8 -17862.6 1655.56 926.612 -222.679 952.993 
12081300 22400 -15629.6 1453.56 115.455 -66.5295 133.252 
8342 3
12081900 28532.3 -18266.4 1489.56 885.923 -276.295 928.008 
12081801 29683.1 -17894.8 1628.44 1064.34 -66.1647 1066.39 
12081300 22387.8 -15950.6 1434.89 -25.097 -659.138 659.615 
8342.5 3
12081900 29166 -18205.3 1441.78 1264.8 121.978 1270.67 
12081801 30196.3 -18029.6 1544.33 1024.4 -269.018 1059.13 
12081300 22593.9 -16357.1 1426.11 411.399 -811.488 909.815 
8343 3
12081900 29726.1 -18391.9 1396.7 1087.57 -362.265 1146.32 
12081801 30757.2 -18159.8 1434.6 1089.06 -252.902 1118.04 
12081300 22721.7 -16340.7 1419.5 248.177 31.8662 250.214 
8343.5 3
12081900 30301.6 -18503.8 1328.44 1135.02 -220.666 1156.27 
12081801 31398.6 -18263.3 1354.78 1265 -204.208 1281.38 
12081300 22875.4 -16329.8 1481.89 303.243 21.5428 304.008 
8344 3
12081900 30839.4 -18563.2 1253.11 1137.19 -125.675 1144.11 
12081801 31830.6 -18421.7 1346.33 913.319 -334.743 972.731 
12081300 22893 -16388.6 1530.78 37.1153 -124.266 129.69 
8344.5 3
12081900 31394.8 -18681.7 1198.8 1084.68 -231.402 1109.09 
12081801 32340.1 -18595 1421.5 995.204 -338.542 1051.21 
12081300 22905.9 -16523.1 1605.6 25.1953 -262.782 263.987 
8345 3
12081900 32004.3 -18782.7 1182.44 1185.86 -196.433 1202.02 
12081801 33177.4 -18684.6 1638.44 1629.07 -174.233 1638.37 
12081300 22818.9 -16559.6 1652.56 -169.282 -70.9252 183.54 
8345.5 3
12081900 32864 -18933.4 1467.38 1790.97 -313.976 1818.29 
12081801 33622.6 -18661.1 1637 927.459 48.8137 928.743 
12081300 22854.4 -16369.9 1665.12 73.9294 395.168 402.024 
8346 3
12081900 33203 -18801.4 1490 700.413 272.584 751.585 
12081801 34114.3 -18587.8 1646.33 1015.93 151.544 1027.17 
12081300 22792.3 -16181.9 1682.89 -128.185 388.401 409.007 
8346.5 3
12081900 33718.4 -18794.7 1492.33 1008.7 13.2638 1008.78 
12081801 34633.4 -18432.9 1687.89 1015.87 303.109 1060.13 
12081300 22880.3 -16368.6 1698.78 172.211 -365.297 403.855 
8347 3
12081900 34202.2 -18759.4 1505.22 985.291 71.7357 987.899 
12081801 35094.4 -18409.8 1703.22 938.9 47.0695 940.079 
12081300 23174.3 -16576.8 1699.89 598.778 -424.078 733.742 
8347.5 3
12081900 34529.6 -18644.4 1520.44 644.357 226.378 682.966 
12081801 35543.3 -18429.4 1692 883.64 -38.7139 884.487 
12081300 23376.7 -16593.2 1671.78 398.294 -32.371 399.607 
8348 3
12081900 34952.5 -18602.6 1547.5 814.922 80.577 818.896 
12081801 36031.5 -18453.8 1663.38 940.591 -46.8315 941.756 
12081300 23445.5 -16593.1 1661.75 132.627 0.187326 132.627 
8348.5 3
12081900 35178.8 -18571.2 1542.89 460.851 63.9568 465.268 
12081801 36521.4 -18475 1632 997.85 -43.279 998.788 
12081300 23354.1 -16463.2 1655.11 -186.128 264.568 323.481 
8349 3
12081900 35418.1 -18491 1519 461.143 154.571 486.359 
12081801 36972.9 -18637.4 1623.44 869.835 -312.995 924.434 
12081300 23157.9 -16413.6 1648 -378.077 95.6969 390.001 
8349.5 3
12081900 35809.2 -18569.4 1527.44 793.329 -159.117 809.128 
12081801 37432.4 -18829.2 1649.22 932.161 -389.002 1010.07 
12081300 23107.4 -16355.9 1674.67 -102.321 116.971 155.409 
8350 3
12081900 36161.1 -18744 1498 719.609 -356.964 803.281 
12081801 37845.8 -18966.4 1662.44 845.262 -280.618 890.626 
12081300 23000.3 -16004.1 1680.89 -219.041 719.382 751.99 
8350.5 3
12081900 36506.8 -18906.3 1470.2 683.18 -320.751 754.729 
12081801 38311 -19213.9 1651.4 919.412 -489.043 1041.38 
12081300 23135.4 -15685.3 1745.1 266.93 630.061 684.273 
8351 3
12081900 36979.8 -19294.2 1482.22 940.314 -771.217 1216.13 
12081801 38924.1 -19482.2 1739.89 1218.91 -533.444 1330.53 
12081300 22793.1 -15329.3 1699.11 -680.495 707.687 981.781 
8351.5 3
12081900 37534.2 -19557.9 1477.44 1157.5 -550.452 1281.72 
12081801 39283.6 -19683.1 1742 750.406 -419.392 859.65 
12081300 22318.3 -15033.9 1653.67 -991.185 616.794 1167.43 
8352 3
12081900 38039.1 -19757.2 1608 1030.39 -406.803 1107.78 
12081801 39584.8 -19905.2 1658.44 614.739 -453.288 763.789 
12081300 21730.2 -14608.6 1676.78 -1200.23 868.027 1481.22 
8352.5 3
12081900 38575.9 -20014.2 1633.22 1065.04 -509.921 1180.81 
12081801 40034.8 -20198.7 1571.22 892.857 -582.231 1065.92 
12081300 21091.7 -14326.2 1718 -1266.98 560.185 1385.29 
8353 3
12081900 39166.6 -20178.4 1615.8 1129.47 -313.915 1172.28 
12081801 40729.2 -20483.4 1582.3 1327.77 -544.423 1435.05 
12081300 20436.9 -14011.2 1773.5 -1251.94 602.337 1389.31 
8353.5 3
12081900 39696.6 -20358.7 1577.44 1039.13 -353.464 1097.6 
12081801 41425.4 -20734.3 1713.44 1365.19 -492.026 1451.14 
12081300 19893.6 -13808.2 1784.56 -1065.38 397.996 1137.29 
8354 3
12081900 40273.7 -20613.2 1533.67 1182.6 -521.63 1292.54 
12081801 41860.6 -20885 1733 891.621 -308.743 943.563 
12081300 19379.8 -13472.6 1783.67 -1052.82 687.842 1257.6 
8354.5 3
12081900 40880.7 -21016.6 1531.9 1199.67 -797.189 1440.39 
12081801 42310.6 -20916.8 1736.5 889.416 -62.8458 891.633 
12081300 18891.7 -13130.8 1750.3 -964.581 675.406 1177.54 
8355 3
12081900 41506.8 -21381.4 1534.44 1244.69 -725.337 1440.61 
12081801 42796.4 -20919.4 1731.11 965.894 -5.25734 965.908 
12081300 18304 -12709.1 1761.56 -1168.39 838.348 1438.04 
8355.5 3
12081900 42037.4 -21529.1 1591 1082.99 -301.361 1124.14 
12081801 43308.7 -20987.4 1675 1045.35 -138.776 1054.52 
12081300 17653.1 -12332.2 1707.33 -1328.34 769.161 1534.96 
8356 3
12081900 42515.7 -21716.1 1596 960.286 -375.502 1031.09 
12081801 43738.8 -21127.1 1633.67 863.677 -280.455 908.071 
12081300 16894.9 -11816.9 1734.67 -1522.53 1034.81 1840.91 
8356.5 3
12081900 43026.1 -21827.4 1560.78 1033.29 -225.371 1057.58 
12081801 44026.6 -21258 1595.11 582.546 -264.957 639.971 
12081300 16168.7 -11270.8 1791.44 -1470.09 1105.49 1839.36 
8357 3
12081900 43516.8 -21992.6 1495.89 995.267 -334.911 1050.11 
12081801 44546.1 -21411.4 1609.33 1053.87 -311.246 1098.87 
12081300 15740.6 -10792 1770 -868.38 971.152 1302.77 
8357.5 3
12081900 44095.4 -22138.5 1499.7 1130.12 -285.048 1165.52 
12081801 45058.3 -21626 1614.4 1000.37 -419.054 1084.59 
12081300 15354.5 -10300.2 1773.9 -754.015 960.547 1221.14 
8358 3
12081900 44604.4 -22299.8 1499.67 1002.06 -317.476 1051.15 
12081801 45477 -21761.8 1651.56 824.213 -267.279 866.467 
12081300 14934.1 -9775.56 1850 -827.537 1032.76 1323.41 
8358.5 3
12081900 45055.6 -22409.7 1526.33 935.915 -227.985 963.283 
12081801 45784.9 -21941.4 1655.22 638.774 -372.752 739.578 
12081300 14496.4 -9041.89 1834.56 -908.022 1522.13 1772.39 
8359 3
12081900 45468.7 -22475.9 1566.3 805.35 -129.11 815.633 
12081801 46072.5 -22150 1692.1 560.645 -406.541 692.531 
12081300 13752.8 -8360.7 1818 -1449.6 1327.85 1965.84 
8359.5 3
12081900 45791.9 -22585.3 1587.44 641.248 -217.13 677.011 
12081801 46365.6 -22282.3 1693.33 581.459 -262.566 637.994 
12081300 13141.3 -7832.56 1843.89 -1213.23 1047.91 1603.13 
8360 3
12081900 46037.4 -22733.1 1597.2 492.994 -296.72 575.401 
12081801 46649.6 -22533.9 1663.2 570.37 -505.154 761.907 
12081300 12723.9 -7323.3 1857.6 -838.22 1022.6 1322.24 
8360.5 3
12081900 46269.9 -22901.4 1615.4 451.456 -326.796 557.323 
12081801 46908.4 -22894.2 1620.3 502.524 -699.612 861.387 
12081300 12223.6 -6841.4 1858.8 -971.456 935.728 1348.82 
8361 3
12081900 46413.2 -22989 1625.22 294.296 -179.877 344.914 
12081801 47100.9 -23262 1615.33 395.254 -755.236 852.413 
12081300 11733 -6276.89 1819.67 -1007.39 1159.16 1535.74 
8361.5 3
12081900 46693.9 -23172.7 1714.22 587.169 -384.24 701.717 
12081801 47216.6 -23528.6 1615 241.98 -557.648 607.886 
12081300 11155.7 -5600.33 1754.33 -1207.81 1415.39 1860.68 
8362 3
12081900 46934.1 -23323.1 1706.1 482.352 -302.075 569.133 
12081801 47204.3 -23761.3 1611.2 -24.6095 -467.358 468.006 
12081300 10631.8 -5086.9 1717.2 -1051.94 1030.99 1472.93 
8362.5 3
12081900 47217.3 -23377.8 1704 541.491 -104.589 551.5 
12081801 47398.3 -23926.2 1611 370.937 -315.296 486.833 
12081300 10019 -4621.2 1723.2 -1171.7 890.44 1471.65 
8363 1
12081300 9591.7 -4055.5 1761.6 -831.323 1100.58 1379.27 
8363.5 1
12081300 9188.7 -3627.3 1799.7 -796.443 846.245 1162.09 
8364 1
12081300 8713.22 -3140.44 1765.89 -988.519 1012.17 1414.8 
8364.5 1
12081300 8367.3 -2722.3 1748.8 -726.727 878.455 1140.09 
8365 1
12081300 7879.2 -2260.2 1739.3 -958.939 907.859 1320.52 
8365.5 1
12081300 7235.6 -1913.5 1777.3 -1228.24 661.641 1395.12 
8366 1
12081300 6550.33 -1540.44 1754.56 -1381.59 752.128 1573.05 
8366.5 1
12081300 5981.6 -1312.4 1760.2 -1148.96 460.696 1237.88 
8367 1
12081300 5552 -1065.22 1759.44 -844.008 485.614 973.741 
8367.5 1
12081300 5086 -803 1776.89 -978.992 550.887 1123.34 
8368 1
12081300 4671.2 -634.6 1781.5 -811.742 329.55 876.087 
8368.5 1
12081300 4491 -491.778 1783 -367.006 290.88 468.3 
8369 1
12081300 4474.7 -112.6 1794.8 -32.7309 761.401 762.104 
8369.5 1
12081300 4437.7 480.9 1773.7 -71.4286 1145.75 1147.98 
8370 1
12081300 4037.22 1103.56 1735.89 -809.046 1257.89 1495.61 
8370.5 1
12081300 3463.3 1687.2 1677.9 -1136.48 1155.73 1620.9 
8371 1
12081300 2760.6 2216.7 1702 -1361.82 1026.16 1705.16 
8371.5 1
12081300 2054.7 2654.9 1770.8 -1449.49 899.795 1706.06 
8372 1
12081300 1484.8 3003.3 1809.3 -1170.23 715.4 1371.58 
8372.5 1
12081300 731.2 3169.7 1801.5 -1513.25 334.137 1549.7 
8373 1
12081300 -87.4 3379.7 1784.1 -1640.48 420.842 1693.6 
8373.5 1
12081300 -883.444 3626.11 1760.89 -1604.93 496.797 1680.06 
8374 1
12081300 -1598.5 3912.6 1783.9 -1415.95 567.305 1525.37 
8374.5 1
12081300 -2220.44 4057.11 1819 -1217.11 282.801 1249.54 
8375 1
12081300 -2924.4 4249.2 1854.7 -1396.74 381.129 1447.8 
8375.5 1
12081300 -3639 4362.33 1934.44 -1420.68 224.917 1438.37 
8376 1
12081300 -4428.1 4599.4 1869.7 -1578.2 474.133 1647.88 
8376.5 1
12081300 -5142 4830.91 1512 -1424.95 462.094 1498 
8377 1
12081300 -5781.33 5047.56 1513.22 -1337.52 453.235 1412.22 
8377.5 1
12081300 -6363.1 5169.7 1512.8 -1189.71 249.784 1215.65 
8378 1
12081300 -6969.89 5340.89 1563.78 -1180.52 333.052 1226.6 
8378.5 1
12081300 -7717.75 5277.25 1519.88 -1545.17 -131.485 1550.75 
8379 1
12081300 -8652.78 5578 1322.89 -1822.67 586.257 1914.63 
8379.5 1
12081300 -9199.75 5883.62 1254.62 -1080.97 604.002 1238.27 
8380 1
12081300 -9924.88 5491.25 1429.62 -1507.54 -815.748 1714.09 
8380.5 1
12081300 -10685.3 5638.89 1532.56 -1508.85 292.934 1537.02 
8381 1
12081300 -11380.2 5831.33 1573.56 -1354.56 375.135 1405.55 
8381.5 1
12081300 -12044.8 6041 1563.89 -1305.61 411.919 1369.05 
8382 1
12081300 -12702.5 6326.88 1380.62 -1339.56 582.23 1460.62 
8382.5 1
12081300 -13278.3 6651.33 1347.33 -1151.67 648.917 1321.9 
8383 1
12081300 -13914.3 7074.44 1288 -1242.19 826.389 1491.96 
8383.5 1
12081300 -14609.5 7594.12 1374.5 -1439.27 1075.94 1796.98 
8384 1
12081300 -15277.2 7995.44 1410.89 -1393.99 837.828 1626.4 
8384.5 1
12081300 -15811 8348.67 1457.67 -1048.68 693.953 1257.5 
8385 1
12081300 -16351.8 8888.5 1391.3 -1026.19 1024.35 1449.95 
8385.5 1
12081300 -16963.6 9471.38 1405.88 -1221.21 1163.42 1686.68 
8386 1
12081300 -17675.7 10031.1 1424.9 -1427 1121.69 1815.09 
8386.5 1
12081300 -18326.8 10468.4 1413.38 -1317.91 885.172 1587.59 
8387 1
12081300 -18870.9 10986.3 1381.7 -1079.66 1027.63 1490.53 
8387.5 1
12081300 -19608.4 11563.6 1375.11 -1415.63 1107.98 1797.67 
8388 1
12081300 -20230 12032.9 1491 -1289.53 973.721 1615.87 
8388.5 1
12081300 -20750.9 12600.3 1480.56 -1048.07 1141.74 1549.84 
8389 1
12081300 -21275 13076.8 1368.67 -1058.81 962.514 1430.91 
8389.5 1
12081300 -21919.8 13627.7 1509.44 -1326.7 1133.52 1744.99 
8390 1
12081300 -22561.7 14190.7 1635.8 -1281.28 1123.82 1704.3 
8390.5 1
12081300 -22947.5 14684.9 1584.8 -754.99 967.123 1226.92 
8391 1
12081300 -23156.3 15265.6 1260.2 -401.538 1116.73 1186.73 
8391.5 1
12081300 -23675.4 15652.3 1255.2 -1025.89 764.229 1279.26 
