# Supplementary material for: Intrinsic group behaviour II: On the dependence of triad spatial dynamics on social and personal features; and on the effect of social interaction on small group dynamics
Source: PLoS One. 2019 Dec 3;14(12):e0225704. doi: 10.1371/journal.pone.0225704 (PMC6890182; doi:10.1371/journal.pone.0225704)
Supplement: S4 Data Set — (ZIP) [file pone.0225704.s004.zip › set_3_nint/group_traj_triad_noint/traj_3_0505_8.dat]

3 10413802 10411201 10413005 0 0 1 0 2 1 0 20 0 30 1496.02 1795.93 1143.44 
3072 1
10411201 42542.4 -23002 1475 0 0 0 
3072.5 1
10411201 42150.5 -22804.9 1484.91 -1026.04 515.945 1148.45 
3073 1
10411201 41569.8 -22463.1 1523.18 -1152.06 678.211 1336.86 
3073.5 1
10411201 41050.8 -22302.4 1505.55 -998.077 309.091 1044.84 
3074 1
10411201 40551.8 -22148.5 1511.9 -1022.58 315.294 1070.08 
3074.5 1
10411201 39995.2 -21842.8 1541.5 -1150.07 631.543 1312.06 
3075 1
10411201 39383.7 -21401.4 1573.4 -1191.94 860.494 1470.09 
3075.5 1
10411201 38846.6 -21136 1641 -1084.98 536.162 1210.22 
3076 1
10411201 38409.1 -20981.7 1658.5 -876.826 309.218 929.753 
3076.5 1
10411201 37927.9 -20796 1651.09 -952.853 367.723 1021.35 
3077 1
10411201 37368.7 -20630.5 1640.3 -1120.66 331.663 1168.71 
3077.5 1
10411201 36783.8 -20445.5 1590.5 -1203.5 380.658 1262.26 
3078 1
10411201 36335.5 -20259.2 1571.6 -898.397 373.347 972.885 
3078.5 1
10411201 35696.7 -20063.6 1515.36 -1259.91 385.727 1317.63 
3079 1
10411201 35123.5 -19971.5 1509.1 -1139.62 183.174 1154.24 
3079.5 1
10411201 34566.2 -19803.3 1541.9 -1114.6 336.4 1164.26 
3080 1
10411201 33968.4 -19619.7 1564.4 -1179.09 362.13 1233.45 
3080.5 1
10411201 33485.4 -19375.6 1519 -973.79 492.137 1091.09 
3081 1
10411201 33020.8 -19247.3 1492.36 -916.335 253.111 950.65 
3081.5 1
10411201 32569.5 -19063.7 1490.5 -890.174 362.076 960.994 
3082 1
10411201 31770.1 -18871.8 1409.1 -1651.65 396.488 1698.58 
3082.5 1
10411201 31035.8 -18574.8 1282.45 -1431.35 578.912 1543.99 
3083 1
10411201 30407.8 -18348.7 1237.9 -1233.83 444.24 1311.37 
3083.5 1
10411201 29842.3 -18131 1276.7 -1137.83 438.028 1219.23 
3084 1
10411201 29286.3 -17935.1 1403.89 -1143.96 403.064 1212.9 
3084.5 1
10411201 28722.2 -17862.9 1477.1 -1156.01 147.974 1165.44 
3085 1
10411201 28156.4 -17745.5 1468.7 -1118.18 232.016 1142 
3085.5 1
10411201 27639.2 -17624.8 1507.33 -1042.7 243.392 1070.73 
3086 1
10411201 27160.6 -17519 1516.3 -980.783 216.758 1004.45 
3086.5 1
10411201 26492.6 -17541.9 1516 -1304.69 -44.7266 1305.45 
3087 1
10411201 25947 -17210.9 1479.1 -1053.28 638.996 1231.96 
3087.5 1
10411201 25393.4 -17048.3 1425.5 -1089.76 320.079 1135.8 
3088 1
10411201 24888.8 -16646.8 1544.89 -1046.93 833.034 1337.91 
3088.5 1
10411201 24394.5 -16536.3 1561.2 -1006.68 225.006 1031.52 
3089 1
10411201 23945.7 -16193.5 1624 -897.6 685.6 1129.48 
3089.5 1
10411201 23580.7 -15725.7 1679.5 -732.932 939.357 1191.46 
3090 1
10411201 23167.2 -15410.9 1699.6 -840.447 639.837 1056.29 
3090.5 2
10413005 22244.4 -15889.7 1336.86 0 0 0 
10411201 22669.5 -15277.7 1712.36 -951.538 254.632 985.019 
3091 2
10413005 21794.2 -15714.2 1357.69 -1109.05 432.225 1190.3 
10411201 22075.5 -15200.9 1587.38 -1183.43 152.996 1193.28 
3091.5 2
10413005 21316.1 -15498.1 1315.79 -1004.22 454.116 1102.13 
10411201 21601.9 -14926.4 1566.14 -994.817 576.669 1149.87 
3092 2
10413005 20742.6 -15210 1362.75 -1115.87 560.45 1248.71 
10411201 21041.3 -14665.8 1638.25 -1090.65 506.995 1202.73 
3092.5 2
10413005 20279.5 -14936.8 1401.6 -916.997 540.99 1064.68 
10411201 20570.7 -14416.7 1676.6 -931.947 493.333 1054.47 
3093 2
10413005 19811.6 -14658.9 1406.6 -945.253 561.414 1099.4 
10411201 20130.6 -14214.7 1680.5 -889.091 408.081 978.27 
3093.5 2
10413005 19301.9 -14486.1 1409.33 -1017.39 344.888 1074.26 
10411201 19570.1 -14005.9 1706.89 -1118.74 416.789 1193.86 
3094 2
10413005 18810 -14263.8 1399.9 -975.97 441.093 1071.02 
10411201 19216.6 -13771.1 1682.4 -701.411 465.851 842.018 
3094.5 2
10413005 18371.1 -13949.2 1407.89 -853.869 612.019 1050.55 
10411201 18876.3 -13482.4 1698.56 -661.997 561.587 868.113 
3095 2
10413005 17871.6 -13708.9 1426 -1005.14 483.568 1115.41 
10411201 18518.9 -13169.4 1702.67 -719.204 629.779 955.968 
3095.5 2
10413005 17370.3 -13325.4 1371.44 -1010.53 773.073 1272.32 
10411201 18036.9 -12812.3 1678.33 -971.774 719.982 1209.43 
3096 2
10413005 17468 -12795.1 1355.33 200.96 1091.22 1109.57 
10411201 17637 -12324.4 1648.22 -822.817 1003.89 1298 
3096.5 2
10413005 17547.2 -12402.1 1381.22 162.341 805.328 821.528 
10411201 17199.7 -11967.8 1619.67 -896.175 730.874 1156.42 
3097 2
10413005 17348.3 -12397.4 1382.5 -383.28 9.07728 383.387 
10411201 16514.8 -11724 1702.8 -1319.59 469.707 1400.69 
3097.5 2
10413005 17048.6 -12223.8 1380.33 -587.734 340.436 679.211 
10411201 16045.1 -11236.3 1740.89 -920.959 956.209 1327.59 
3098 2
10413005 16588.2 -11781.1 1369.9 -924.409 888.911 1282.46 
10411201 15705.5 -10930.8 1758.8 -681.95 613.521 917.313 
3098.5 3
10413802 14567.7 -10925.7 1451.67 0 0 0 
10413005 15956.1 -11439.2 1312.67 -1279.53 692.06 1454.7 
10411201 15333.7 -10555.7 1765.33 -752.699 759.379 1069.21 
3099 3
10413802 14383.6 -10689.7 1504.6 -575.208 737.396 935.21 
10413005 15622.2 -11089.4 1262.2 -702.971 736.468 1018.11 
10411201 15041 -10204.7 1784.3 -616.14 738.877 962.065 
3099.5 3
10413802 13982.7 -10186 1553.6 -779.961 979.961 1252.46 
10413005 15300.3 -10664.8 1210.7 -626.265 826.07 1036.63 
10411201 14701.5 -9907 1757.9 -660.506 579.183 878.476 
3100 3
10413802 13671.9 -9676.2 1532 -598.844 982.274 1150.42 
10413005 15073.2 -10147.3 1164.5 -437.572 997.11 1088.9 
10411201 14291.4 -9513.3 1767.7 -790.173 758.574 1095.36 
3100.5 3
10413802 13315.8 -9118.89 1491.44 -726.78 1137.37 1349.75 
10413005 14876.6 -9724 1126.22 -401.315 863.878 952.543 
10411201 13853.9 -8863 1727.67 -892.88 1327.14 1599.54 
3101 3
10413802 12952.1 -8617.8 1514 -748.308 1031.05 1273.98 
10413005 14506.6 -9289 1096.9 -761.225 895.062 1174.99 
10411201 13466.9 -8394 1695.1 -796.273 965.021 1251.13 
3101.5 3
10413802 12478.8 -8053.89 1523.11 -937.272 1116.66 1457.87 
10413005 13927.1 -8798.78 1071.56 -1147.5 970.737 1503.03 
10411201 13079.8 -7973.22 1699.56 -766.579 833.223 1132.21 
3102 3
10413802 12201.8 -7739.4 1538 -546.307 620.294 826.569 
10413005 13562.6 -8354.1 1132.5 -718.957 877.076 1134.09 
10411201 12813 -7546.6 1722.7 -526.189 841.464 992.44 
3102.5 3
10413802 11838.9 -7378.44 1505.11 -700.601 696.825 988.133 
10413005 13258.9 -7984.67 1164.33 -586.315 713.192 923.259 
10411201 12610 -7173.78 1782.44 -391.892 719.734 819.51 
3103 3
10413802 11398.6 -7034.11 1486.78 -913.555 714.385 1159.71 
10413005 12879.2 -7726.67 1144 -787.69 535.27 952.349 
10411201 12190.2 -6824.78 1744.67 -870.908 724.066 1132.59 
3103.5 3
10413802 10872.9 -6606.6 1438.8 -1045.04 849.923 1347.03 
10413005 12548.8 -7435.1 1111.3 -656.903 579.655 876.083 
10411201 11814.1 -6495.1 1705.4 -747.758 655.423 994.345 
3104 3
10413802 10396.6 -6115.78 1409.33 -950.787 979.685 1365.2 
10413005 12182.2 -7040.44 1085 -731.692 787.736 1075.13 
10411201 11310.7 -6005.78 1652.33 -1004.86 976.691 1401.31 
3104.5 3
10413802 10030.4 -5866.7 1405.1 -729.394 496.171 882.157 
10413005 11730.8 -6747.1 1047.9 -899.247 584.351 1072.43 
10411201 10895.4 -5555.1 1680.4 -827.224 897.764 1220.77 
3105 3
10413802 9700.33 -5598 1443.56 -666.801 542.828 859.818 
10413005 11261.6 -6408.22 1009.22 -947.969 684.602 1169.33 
10411201 10474.1 -5159 1665.33 -851.089 800.202 1168.19 
3105.5 3
10413802 9427.6 -5111.2 1469.5 -540.066 963.96 1104.94 
10413005 10782.6 -6123.6 958.6 -948.427 563.608 1103.25 
10411201 10054.5 -4836.9 1629.9 -830.913 637.822 1047.49 
3106 3
10413802 9045.89 -4683.22 1456.78 -744.076 834.265 1117.88 
10413005 10447 -5929.56 912 -654.191 378.254 755.673 
10411201 9662.89 -4468 1637.67 -763.374 719.103 1048.74 
3106.5 3
10413802 8631 -4351.4 1438.2 -826.472 661 1058.29 
10413005 10128.9 -5544.9 912.8 -633.665 766.246 994.316 
10411201 9229.6 -4032.4 1657.8 -863.125 867.729 1223.9 
3107 3
10413802 8312 -3916.67 1404.78 -651.02 887.211 1100.44 
10413005 9911.22 -5218.89 992 -444.24 665.329 800.007 
10411201 8843.33 -3701 1711.89 -788.299 676.327 1038.67 
3107.5 3
10413802 7999.4 -3399.4 1417.5 -620.238 1026.32 1199.18 
10413005 9537.9 -4872 978.6 -740.719 688.272 1011.13 
10411201 8580.9 -3362.1 1671.8 -520.701 672.421 850.458 
3108 3
10413802 7542.56 -2997.89 1408.44 -924.786 812.776 1231.19 
10413005 9311.11 -4500.11 982.222 -459.087 752.812 881.752 
10411201 8172.89 -3011.22 1661.56 -825.933 710.279 1089.34 
3108.5 3
10413802 7158.4 -2674 1404.2 -787.204 663.707 1029.66 
10413005 9025.9 -4182 965.7 -584.449 651.867 875.506 
10411201 7681.7 -2478.3 1657.5 -1006.53 1092.05 1485.16 
3109 3
10413802 6849.78 -2117.56 1446.78 -623.479 1124.13 1285.46 
10413005 8616 -3996.22 934.444 -828.081 375.309 909.161 
10411201 7413 -1990.67 1678.67 -542.828 985.118 1124.78 
3109.5 3
10413802 6460.5 -1674.5 1493.9 -758.826 863.656 1149.66 
10413005 8251.1 -3647.1 898.8 -711.306 680.55 984.431 
10411201 7141.9 -1589 1668.7 -528.46 782.976 944.628 
3110 3
10413802 6023.11 -1211.78 1485.33 -873.032 923.597 1270.91 
10413005 7933.33 -3243.67 891.222 -634.265 805.256 1025.05 
10411201 6601.11 -999.889 1700.56 -1079.42 1175.87 1596.19 
3110.5 3
10413802 5673.56 -801.778 1471.33 -723.718 848.861 1115.5 
10413005 7594.56 -2835.44 893.333 -701.403 845.181 1098.32 
10411201 6195.11 -526.444 1679.33 -840.58 980.216 1291.28 
3111 3
10413802 5286.5 -377.7 1487 -761.92 834.799 1130.23 
10413005 7356.6 -2479.8 927.6 -468.416 700.087 842.34 
10411201 5884.7 -154.4 1668.5 -611.045 732.371 953.805 
3111.5 3
10413802 4950.56 28.6667 1488 -663.922 803.096 1042 
10413005 7116.33 -2041.56 942.667 -474.835 866.096 987.72 
10411201 5559.78 262.667 1670.11 -642.139 824.242 1044.85 
3112 3
10413802 4560.22 453.556 1486.89 -793.36 863.595 1172.7 
10413005 6918.78 -1599.44 970.111 -401.536 898.6 984.232 
10411201 5147.78 776.778 1603.44 -837.398 1044.94 1339.08 
3112.5 3
10413802 4204 933.9 1473.6 -712.444 960.689 1196.04 
10413005 6553.9 -1160.9 1033.6 -729.756 877.089 1140.98 
10411201 4942.7 1235.3 1506.8 -410.156 917.044 1004.59 
3113 3
10413802 3896 1507.1 1467.7 -593.449 1104.43 1253.77 
10413005 6165.1 -794.8 1034.5 -749.133 705.395 1028.97 
10411201 4694.6 1762.8 1471.7 -478.035 1016.38 1123.18 
3113.5 3
10413802 3786.22 1929.22 1438 -224.036 861.474 890.129 
10413005 5762.89 -430.889 978.111 -820.839 742.676 1106.95 
10411201 4444.33 2286.78 1439.22 -510.748 1069.34 1185.06 
3114 3
10413802 3594.44 2508.67 1456.56 -390.586 1180.13 1243.09 
10413005 5539.22 17.8889 954.444 -455.533 914.008 1021.23 
10411201 4285.44 2787.56 1500.22 -323.603 1019.91 1070.02 
3114.5 3
10413802 3378.4 2985 1496.9 -427.811 943.234 1035.72 
10413005 5274.1 431.8 918.6 -524.994 819.626 973.348 
10411201 4039.8 3248.7 1561.6 -486.425 913.157 1034.63 
3115 3
10413802 3221.11 3432.56 1516.78 -311.463 886.249 939.386 
10413005 4944.67 956.778 870.667 -652.343 1039.56 1227.29 
10411201 3836.22 3824.11 1666 -403.124 1139.43 1208.64 
3115.5 3
10413802 3071.33 3812.11 1510.78 -313.343 794.049 853.638 
10413005 4694 1316.11 837.444 -524.407 751.743 916.581 
10411201 3630.89 4402.67 1727.33 -429.568 1210.37 1284.34 
3116 3
10413802 2853 4294.2 1520.7 -416.667 920.017 1009.97 
10413005 4426.6 1977.8 783 -510.305 1262.77 1361.98 
10411201 3526.4 4790.7 1788.6 -199.406 740.522 766.9 
3116.5 3
10413802 2635.11 4740 1503.56 -423.085 865.631 963.493 
10413005 4262.89 2577.44 828.222 -317.886 1164.36 1206.97 
10411201 3254.67 5139.22 1860.56 -527.638 676.742 858.127 
3117 3
10413802 2257.67 5221.22 1573.22 -794.62 1013.1 1287.55 
10413005 3950 3075.11 957.111 -658.713 1047.72 1237.59 
10411201 3020.56 5481.44 1848.11 -492.865 720.468 872.921 
3117.5 3
10413802 1606.3 5722.6 1624.6 -1287.29 990.865 1624.47 
10413005 3569 3513.3 1038.8 -752.964 865.986 1147.56 
10411201 2360.1 6064.4 1850.6 -1305.25 1152.09 1740.97 
3118 3
10413802 1476.78 6025.44 1629.44 -254.965 596.15 648.385 
10413005 3219 3974.67 1076.89 -688.976 908.202 1139.96 
10411201 1937.67 6620.11 1887.78 -831.562 1093.92 1374.1 
3118.5 3
10413802 1292.89 6373.56 1675.89 -382.305 723.724 818.495 
10413005 3057.78 4431.11 1047.11 -335.181 948.949 1006.4 
10411201 1800.56 6974 2021.67 -285.054 735.736 789.027 
3119 3
10413802 1032.9 6807.7 1654.1 -525.23 877.059 1022.3 
10413005 2830.7 4846.8 1085.2 -458.743 839.776 956.905 
10411201 1713.6 7365.8 1971.5 -175.668 791.515 810.775 
3119.5 3
10413802 903.778 7130.44 1653.56 -257.729 644.2 693.843 
10413005 2636.33 5202.11 1146.78 -387.957 709.204 808.382 
10411201 1588.56 7912 1894.78 -249.59 1090.22 1118.42 
3120 3
10413802 777.6 7579.9 1623.5 -255.939 911.675 946.919 
10413005 2478.1 5656.2 1276.7 -320.96 921.073 975.392 
10411201 1450.4 8414.5 1810.2 -280.234 1019.27 1057.09 
3120.5 3
10413802 702.2 8109.3 1557 -149.603 1050.4 1061 
10413005 2266.2 6109.3 1259.5 -420.437 899.008 992.463 
10411201 1374.3 8980.4 1793.3 -150.992 1122.82 1132.92 
3121 3
10413802 662.8 8537 1514.3 -78.1746 848.611 852.204 
10413005 2089.9 6537.7 1222.9 -349.802 850 919.163 
10411201 1646.9 9452.6 1786.6 540.873 936.905 1081.82 
3121.5 3
10413802 580.818 8949.36 1498.73 -160.121 805.398 821.16 
10413005 1902.18 7010.64 1199.91 -366.637 923.704 993.807 
10411201 1679.36 10009.9 1756.27 63.4055 1088.49 1090.34 
3122 3
10413802 580.3 9410.2 1508.7 -1.01804 905.376 905.377 
10413005 1861.8 7464.4 1234.4 -79.3356 891.481 895.004 
10411201 1564.5 10589.5 1730.3 -225.665 1138.69 1160.83 
3122.5 2
10413802 820.4 9861.1 1646.9 480.2 901.8 1021.68 
10413005 1776.6 7889.4 1249.5 -170.4 850 866.912 
3123 2
10413802 852.4 10395.5 1653.1 64.7773 1081.78 1083.72 
10413005 1587.3 8296.5 1231.9 -383.198 824.089 908.826 
3123.5 2
10413802 764.2 10927.4 1652 -183.75 1108.12 1123.26 
10413005 1442.3 8877.7 1191.9 -302.083 1210.83 1247.95 
3124 1
10413005 1346.2 9544 1140.2 -188.431 1306.47 1319.99 
3124.5 1
10413005 1393.9 10017.7 1109.6 93.3464 927.006 931.694 
3125 1
10413005 1311.1 10446.1 1093.2 -164.612 851.69 867.452 
3125.5 1
10413005 1041.4 10973.9 1092.5 -535.119 1047.22 1176.02 
