# Supplementary material for: Intrinsic group behaviour II: On the dependence of triad spatial dynamics on social and personal features; and on the effect of social interaction on small group dynamics
Source: PLoS One. 2019 Dec 3;14(12):e0225704. doi: 10.1371/journal.pone.0225704 (PMC6890182; doi:10.1371/journal.pone.0225704)
Supplement: S4 Data Set — (ZIP) [file pone.0225704.s004.zip › set_3_nint/group_traj_triad_noint/traj_3_0505_7.dat]

3 10375002 10374903 10381801 0 0 1 0 2 1 0 16.6667 0 40 1334.32 1850.53 982.995 
2869 1
10374903 46876 -21704.7 1161.33 0 0 0 
2869.5 1
10374903 46760.2 -22049 1159.87 -389.899 -1159.37 1223.18 
2870 2
10375002 44421.2 -22552.2 1507.25 0 0 0 
10374903 46424.5 -22590.3 1212.47 -676.882 -1091.4 1284.26 
2870.5 2
10375002 44050.5 -22796.4 1738 -1184.61 -780.032 1418.36 
10374903 45899.1 -23103.7 1209.27 -1061.41 -1037.17 1484.02 
2871 2
10375002 43640.7 -23207.9 1817.93 -824.413 -827.901 1168.36 
10374903 45422.1 -23727.6 1155.33 -959.759 -1255.26 1580.13 
2871.5 2
10375002 43271.6 -23584.8 1718.33 -741.232 -756.894 1059.39 
10374903 45134.5 -24214.6 1159.93 -577.376 -977.912 1135.64 
2872 2
10375002 42695.9 -23972.3 1758 -1158.28 -779.745 1396.29 
10374903 44831.7 -24551.4 1225.87 -609.39 -677.666 911.365 
2872.5 2
10375002 42491.2 -24362.1 1795.56 -398.993 -759.828 858.215 
10374903 44496.3 -24866.1 1256.06 -653.712 -613.377 896.421 
2873 2
10375002 42226.7 -24457 1718.13 -515.627 -184.942 547.791 
10374903 44254.1 -25119.7 1255.47 -472.084 -494.355 683.557 
2873.5 2
10375002 42121.9 -24599.5 1616.23 -209.621 -285.077 353.85 
10374903 44086.7 -25268.8 1263.23 -334.882 -298.359 448.513 
2874 2
10375002 41846.8 -24665.2 1493.57 -554.712 -132.411 570.297 
10374903 43778.2 -25245.8 1253 -621.931 46.4928 623.667 
2874.5 2
10375002 41730.3 -24539.9 1622.47 -237.174 255.29 348.46 
10374903 43543 -25036.8 1232.6 -479.051 425.633 640.823 
2875 2
10375002 41753.9 -24236.3 1685.6 47.3896 609.505 611.344 
10374903 43199.5 -24920.4 1191.53 -689.692 233.735 728.222 
2875.5 2
10375002 41550.6 -23823.7 1692.08 -413.248 838.701 934.983 
10374903 42844.3 -24852.8 1070.38 -722.003 137.305 734.943 
2876 2
10375002 41270.9 -23585.5 1738.79 -561.62 478.298 737.69 
10374903 42326.4 -24559.4 1004.93 -1040.06 589.192 1195.36 
2876.5 2
10375002 40789.3 -23246.8 1760 -926.236 651.374 1132.34 
10374903 41508.7 -24250.4 981.786 -1572.39 594.231 1680.93 
2877 2
10375002 40282.2 -22861.4 1810.92 -1022.29 777.018 1284.07 
10374903 40668.6 -23875.9 1033.46 -1693.75 755.051 1854.42 
2877.5 2
10375002 39689.1 -22401.4 1856.5 -1190.94 923.607 1507.11 
10374903 39613.4 -23395.9 1116.86 -2118.85 963.988 2327.83 
2878 2
10375002 39083.1 -21822.4 1935.79 -1209.72 1155.83 1673.13 
10374903 38542 -22861.4 1221.36 -2138.58 1066.72 2389.86 
2878.5 2
10375002 38624.3 -21435.7 1942.07 -923.148 777.915 1207.21 
10374903 37566.3 -22208.9 1247.27 -1963.11 1312.87 2361.66 
2879 2
10375002 38132.6 -21122.1 1935.86 -987.196 629.7 1170.93 
10374903 36686 -21691.9 1200.36 -1767.74 1038.16 2050.04 
2879.5 2
10375002 37598.1 -20757.9 1928.46 -1073.43 731.365 1298.9 
10374903 35995.8 -21131.4 1241.23 -1385.85 1125.59 1785.37 
2880 2
10375002 37072.6 -20411.6 1911.43 -1059.49 698.146 1268.83 
10374903 35397.9 -20656.4 1191.71 -1205.62 957.573 1539.63 
2880.5 2
10375002 36439.8 -20070.6 1840.79 -1228.71 662.136 1395.76 
10374903 34659.1 -20358.8 1153.71 -1434.4 577.947 1546.45 
2881 2
10375002 35745.4 -19802.9 1796.31 -1369.63 528.047 1467.89 
10374903 34140.2 -20035.5 1212 -1023.5 637.569 1205.83 
2881.5 2
10375002 34998.5 -19579.4 1830.31 -1505.89 450.682 1571.89 
10374903 33620.2 -19833.9 1171 -1048.39 406.483 1124.43 
2882 2
10375002 34473.6 -19378.2 1872.31 -1082.16 414.909 1158.97 
10374903 33135.8 -19697.4 1146 -998.89 281.523 1037.8 
2882.5 2
10375002 34046 -19202.8 1792.43 -853.524 350.036 922.512 
10374903 32725.9 -19617.8 1191.21 -818.188 158.88 833.471 
2883 2
10375002 33391.9 -19033.9 1829.79 -1282.49 331.232 1324.58 
10374903 32130.6 -19443.6 1171.93 -1167.23 341.597 1216.19 
2883.5 1
10375002 32876.9 -18943.8 1828.07 -1055.33 184.573 1071.35 
2884 1
10375002 32388.1 -18856.3 1805.53 -981.517 175.607 997.102 
2883.5 1
10374903 31882 -19370 1169 -959.735 284.06 1000.89 
2884.5 2
10375002 31665.9 -18561.6 1726.93 -1453.12 593.025 1569.47 
10374903 30719.4 -19162.8 673 -837.005 149.172 850.194 
2885 2
10375002 30920.2 -18319.3 1523.2 -1497.46 486.613 1574.54 
10374903 30505.7 -19080.3 680.467 -641.642 247.648 687.774 
2885.5 2
10375002 30335.9 -18087.6 1606.53 -1168.67 463.333 1257.16 
10374903 30026.9 -18825.9 757.2 -957.733 508.933 1084.56 
2886 2
10375002 29859.9 -17922.7 1652.87 -950.1 329.075 1005.48 
10374903 29574.7 -18693 832.6 -902.595 265.203 940.75 
2886.5 2
10375002 29301.4 -17735.5 1755.47 -1125.94 377.554 1187.56 
10374903 29036.2 -18325.2 932.6 -1085.62 741.532 1314.7 
2887 2
10375002 28824.7 -17631.7 1793.6 -945.767 205.82 967.904 
10374903 28562.1 -18264.6 969.667 -940.741 120.238 948.394 
2887.5 2
10375002 28400.5 -17488.1 1824.73 -846.707 286.627 893.905 
10374903 28032.3 -18128.5 1133 -1057.49 271.723 1091.84 
2888 2
10375002 27924.3 -17191.7 1829.47 -937.402 583.465 1104.15 
10374903 27687.4 -17912.3 1144.87 -678.871 425.459 801.175 
2888.5 2
10375002 27575.1 -16897.4 1840.43 -687.383 579.34 898.961 
10374903 27263.4 -17687.4 1102.29 -834.589 442.867 944.812 
2889 2
10375002 27068.6 -16596.4 1782.14 -1031.57 613.035 1199.98 
10374903 26983.3 -17474.6 1069.86 -570.556 433.372 716.481 
2889.5 2
10375002 26488.1 -16376.5 1732.92 -1114.33 422.054 1191.58 
10374903 26647.9 -17191.1 1088.31 -643.69 544.135 842.864 
2890 2
10375002 25962.1 -16144.9 1775.92 -1102.71 485.58 1204.89 
10374903 26249.2 -16903.1 1041.92 -835.793 603.76 1031.06 
2890.5 2
10375002 25481.7 -15974.5 1762.46 -974.424 345.751 1033.95 
10374903 25893.2 -16606.4 1016.23 -722.305 601.823 940.167 
2891 2
10375002 24974 -15838.9 1836.14 -981.997 262.291 1016.42 
10374903 25621.1 -16336.7 981.429 -526.133 521.606 740.871 
2891.5 2
10375002 24617.2 -15800.4 1833.58 -725.271 78.131 729.467 
10374903 25219.2 -16065.9 1075 -816.855 550.402 984.985 
2892 2
10375002 24278.3 -15776.1 1804.07 -675.062 48.3542 676.791 
10374903 24946.1 -15827.3 1256.36 -544.18 475.36 722.565 
2892.5 2
10375002 23898.7 -15632.4 1805.64 -745.72 282.487 797.431 
10374903 24655.5 -15720.3 1208.21 -570.867 210.216 608.342 
2893 2
10375002 23595.7 -15569.1 1810.29 -610.887 127.592 624.07 
10374903 24299.1 -15667.4 1184.5 -718.462 106.711 726.343 
2893.5 2
10375002 23254.6 -15428.3 1741 -663.617 273.859 717.904 
10374903 23834 -15377.5 1244.38 -904.947 563.999 1066.31 
2894 2
10375002 22903.5 -15178.8 1766.33 -734.551 522.087 901.188 
10374903 23519.9 -15237.4 1248.67 -657.078 292.981 719.437 
2894.5 2
10375002 22497.9 -14994.7 1762.86 -820.995 372.542 901.565 
10374903 23356.6 -15158.8 1187.93 -330.658 159.172 366.975 
2895 2
10375002 21948.4 -14802.8 1698.31 -1060.9 370.402 1123.7 
10374903 22993.5 -15092.6 1166 -700.984 127.742 712.529 
2895.5 2
10375002 21462.6 -14596.5 1715 -991.366 421.036 1077.07 
10374903 22488.2 -15004.4 1084.31 -1031.24 180.063 1046.84 
2896 2
10375002 20993.2 -14242.6 1856.54 -973.987 734.28 1219.76 
10374903 22079.1 -14767.2 1025.15 -848.707 492.18 981.094 
2896.5 2
10375002 20653.4 -13899.3 1814.64 -654.577 661.522 930.635 
10374903 21664.3 -14617.1 1009.64 -799.212 289.176 849.92 
2897 2
10375002 20366.3 -13450.1 1834.4 -572.036 894.726 1061.96 
10374903 21238 -14214.7 1093.27 -849.175 801.603 1167.76 
2897.5 2
10375002 19962.4 -12974.7 1836.79 -790.29 930.37 1220.72 
10374903 20754.3 -13899.6 1108.29 -946.603 616.625 1129.73 
2898 2
10375002 19694.4 -12493 1830.29 -542.655 975.13 1115.95 
10374903 20361.7 -13559.3 1120.07 -794.679 688.837 1051.67 
2898.5 3
10381801 20239.5 -13886.6 1008.45 0 0 0 
10375002 19428.7 -12007.1 1839.46 -545.513 997.789 1137.17 
10374903 19968.1 -13197.4 1135.46 -808.29 743.123 1097.98 
2899 3
10381801 20003.1 -13588.9 1026.21 -512.762 645.942 824.721 
10375002 19109.3 -11640.9 1860.79 -642.669 736.717 977.638 
10374903 19653.7 -12848.6 1160.71 -632.52 701.694 944.699 
2899.5 3
10381801 19871.8 -13235.9 994.267 -255.392 686.752 732.703 
10375002 18341.2 -11032.1 1830.87 -1494.33 1184.56 1906.88 
10374903 19301.7 -12526.2 1159.33 -684.918 627.321 928.786 
2900 3
10381801 19618.1 -12774.2 957.714 -510.52 928.878 1059.93 
10375002 17637.3 -10544.8 1829.21 -1416.33 980.445 1722.57 
10374903 18843.9 -12116.9 1140.43 -921.146 823.484 1235.57 
2900.5 3
10381801 19174.1 -12277.4 944.5 -891.566 997.562 1337.92 
10375002 17207.5 -10130.6 1872.86 -863.024 831.612 1198.49 
10374903 18497.4 -11799.5 1101.43 -695.783 637.407 943.611 
2901 3
10381801 18716.8 -11810.5 914.929 -903.727 922.784 1291.61 
10375002 16777.4 -9711.07 1879.71 -849.944 829.193 1187.42 
10374903 18021.6 -11188.1 1096.64 -940.288 1208.36 1531.1 
2901.5 3
10381801 18248.7 -11604.8 884.462 -930.603 408.855 1016.46 
10375002 16358.8 -9196.85 1874.92 -832.325 1022.32 1318.29 
10374903 17601.2 -10662.5 1119.15 -835.667 1044.8 1337.89 
2902 3
10381801 17754.9 -11137.5 921.769 -1009.75 955.797 1390.38 
10375002 15926.2 -8685.69 1850 -884.694 1045.3 1369.43 
10374903 17198.5 -10323.9 1172.38 -823.502 692.465 1075.95 
2902.5 3
10381801 17356.1 -10637.7 973.857 -800.907 1003.51 1283.93 
10375002 15575.6 -8141.5 1780.71 -703.981 1092.76 1299.89 
10374903 16923.9 -9886.36 1190.86 -551.425 878.646 1037.35 
2903 3
10381801 16940.2 -10560.5 981.615 -812.339 150.884 826.233 
10375002 15075.1 -7517.54 1712.69 -977.528 1218.67 1562.28 
10374903 16737.8 -9655.62 1204.15 -363.442 450.667 578.957 
2903.5 3
10381801 16887.7 -10215.5 984.154 -106.197 698.225 706.255 
10375002 14457.2 -6828.62 1758.54 -1250.86 1394.58 1873.37 
10374903 16073.8 -9086.23 1171.46 -1344.29 1152.6 1770.76 
2904 3
10381801 16846.3 -9896.23 1031.62 -85.3291 658.366 663.873 
10375002 13902.7 -6482.69 1761.38 -1143.22 713.243 1347.47 
10374903 15851.6 -8649.15 1144.85 -458.049 901.19 1010.92 
2904.5 3
10381801 16589.6 -9482.15 1011.08 -511.339 824.854 970.491 
10375002 13541.8 -6152.46 1820 -718.817 657.83 974.391 
10374903 15426.8 -7772.54 1129.08 -846.307 1746.25 1940.52 
2905 3
10381801 15935.4 -8702.77 1024.54 -1308.46 1558.77 2035.15 
10375002 13087.8 -5714.08 1827.69 -908.154 876.769 1262.33 
10374903 14559.4 -6892.77 1200.23 -1734.77 1759.54 2470.91 
2905.5 3
10381801 15219.1 -7792.5 993.714 -1435.5 1824.19 2321.27 
10375002 12498.7 -5240.43 1713.07 -1180.47 949.195 1514.76 
10374903 13897.1 -6370.93 1193.29 -1327.28 1045.77 1689.77 
2906 3
10381801 14303.2 -6824.54 956.692 -1775.03 1875.89 2582.58 
10375002 11908.2 -4660.23 1735.85 -1144.35 1124.41 1604.32 
10374903 13099.1 -5584.15 1171.92 -1546.5 1524.76 2171.76 
2906.5 3
10381801 13591.5 -6070.38 912.538 -1414.9 1499.31 2061.52 
10375002 11390.3 -4159.92 1824.38 -1029.67 994.648 1431.62 
10374903 12522 -4970.62 1096.31 -1147.27 1219.76 1674.53 
2907 3
10381801 13047.9 -5479.54 903.462 -1089.26 1184.06 1608.87 
10375002 10862.2 -3582.15 1767.23 -1058.27 1157.85 1568.62 
10374903 11922.9 -4338.38 1076.31 -1200.55 1267 1745.45 
2907.5 3
10381801 12305.6 -4709 870.769 -1469.92 1525.82 2118.67 
10375002 10310.8 -3160.23 1755.54 -1092 835.491 1374.96 
10374903 11484.6 -3908.85 1106.31 -867.936 850.571 1215.23 
2908 3
10381801 11743.6 -3907.92 864.083 -1144.67 1631.53 1993.03 
10375002 9793.5 -2763.58 1714.42 -1053.5 807.836 1327.58 
10374903 11063 -3401.25 1111.25 -858.687 1033.8 1343.91 
2908.5 3
10381801 11446.4 -3407.08 877.308 -612.781 1032.66 1200.79 
10375002 9273.92 -2352 1822.38 -1071.29 848.625 1366.69 
10374903 10657.3 -2973.77 1102.85 -836.479 881.404 1215.14 
2909 3
10381801 11134.8 -2964.85 894.692 -617.06 875.704 1071.27 
10375002 8654.46 -1848.15 1838.92 -1226.66 997.715 1581.18 
10374903 10090.8 -2593.69 1156.92 -1121.71 752.628 1350.8 
2909.5 3
10381801 10667.4 -2680.08 935 -897.091 546.582 1050.49 
10375002 8007.77 -1428.23 1820.62 -1241.25 805.994 1479.98 
10374903 9543.38 -2259.15 1181.69 -1050.79 642.108 1231.45 
2910 3
10381801 10384.9 -2424.31 955.923 -553.846 501.508 747.165 
10375002 7443.92 -863.385 1831.46 -1105.58 1107.54 1564.91 
10374903 9165.85 -1981.62 1150.46 -740.271 544.193 918.775 
2910.5 3
10381801 10252.1 -2363.4 891.667 -270.583 124.048 297.663 
10375002 7190.4 -529.2 1833.13 -516.34 680.62 854.313 
10374903 9151.8 -1991.93 1151 -28.6072 -21.0142 35.496 
2911 3
10381801 10187.2 -2391.07 860.667 -131.044 -55.8923 142.465 
10375002 6711.87 -64.9333 1842 -966.734 937.912 1346.94 
10374903 8832.07 -1883.2 1098.87 -645.926 219.663 682.255 
2911.5 3
10381801 9581.27 -1953.47 907.2 -1224.11 884.04 1509.96 
10375002 6344.73 483.8 1792.8 -741.684 1108.55 1333.78 
10374903 8269 -1371.87 1066.47 -1137.51 1033 1536.56 
2912 3
10381801 9396.27 -1589.33 932.467 -373.737 735.623 825.119 
10375002 6315.67 518 1865.07 -58.7205 69.0909 90.6733 
10374903 7653.53 -947.467 1093.53 -1243.37 857.374 1510.31 
2912.5 3
10381801 9045.53 -1259.67 1068 -707.124 664.651 970.456 
10375002 6058.53 827.333 1796.6 -518.414 623.656 810.987 
10374903 7400.87 -564.8 1090.53 -509.409 771.505 924.509 
2913 2
10381801 8937.47 -889.733 1430.73 -216.133 739.867 770.789 
10374903 7000.33 34.3333 1075.27 -801.067 1198.27 1441.37 
2913.5 1
10374903 6213.54 704.846 967.308 -1533.71 1307.04 2015.1 
2914 1
10374903 5699.73 1147.33 905.267 -1065.99 918.023 1406.8 
2914.5 1
10374903 5478.94 1601.62 909.75 -431.242 887.288 986.534 
2915 1
10374903 5131.33 1787 893.067 -680.243 362.769 770.929 
2915.5 1
10374903 4797.14 1868.71 882.857 -690.476 168.831 710.817 
2916 1
10374903 4311.8 2069.93 867.467 -961.075 398.454 1040.4 
2916.5 1
10374903 3952.43 2538.5 819.929 -697.809 909.838 1146.62 
2917 1
10374903 3517.79 3293.64 951.429 -898.022 1560.21 1800.2 
2917.5 1
10374903 3465 4261.93 1019.33 -105.571 1936.58 1939.46 
2918 1
10374903 3838.08 5153.77 1154.69 738.766 1766.01 1914.31 
