# Supplementary material for: Intrinsic group behaviour II: On the dependence of triad spatial dynamics on social and personal features; and on the effect of social interaction on small group dynamics
Source: PLoS One. 2019 Dec 3;14(12):e0225704. doi: 10.1371/journal.pone.0225704 (PMC6890182; doi:10.1371/journal.pone.0225704)
Supplement: S4 Data Set — (ZIP) [file pone.0225704.s004.zip › set_3_nint/group_traj_triad_noint/traj_3_0505_6.dat]

3 10345902 10350301 10350300 0 0 1 0 1 1 0 13.3333 0 30 1379.93 1670.24 1198.2 
2699.5 1
10345902 7959.11 2009.78 1393.33 0 0 0 
2700 1
10345902 8128.83 1397.75 1491.92 397.476 -1433.32 1487.41 
2700.5 1
10345902 8380.31 738.231 1529.46 513.213 -1345.96 1440.48 
2701 1
10345902 8723.15 229.846 1535.46 659.32 -977.663 1179.21 
2701.5 1
10345902 8966.5 -375.417 1589.83 488.647 -1215.39 1309.94 
2702 1
10345902 9157.33 -886.167 1611.25 395.1 -1057.45 1128.85 
2702.5 2
10350300 8149 810 1004 0 0 0 
10345902 9440.67 -1532.92 1678.75 555.556 -1268.14 1384.49 
2703 3
10350301 8886.42 -21.5 1137.92 0 0 0 
10350300 8167.69 548.154 1013.85 64.0148 -896.733 899.015 
10345902 9828.15 -2050.54 1651 749.492 -1001.2 1250.66 
2703.5 3
10350301 9225.5 -603.5 1127.08 724.537 -1243.59 1439.26 
10350300 8248.42 129.25 1009.17 165.419 -858.41 874.203 
10345902 10173.6 -2542.67 1647.42 707.847 -1008.46 1232.09 
2704 3
10350301 9868.27 -1375.27 1187.73 1303.8 -1565.46 2037.29 
10350300 8496.64 -552.273 1070.64 503.488 -1382.4 1471.23 
10345902 10562 -3002.45 1659.36 787.863 -932.633 1220.87 
2704.5 3
10350301 10395.2 -1845.69 1259.08 1057.99 -944.618 1418.33 
10350300 8998.46 -1110.85 1098.23 1007.68 -1121.63 1507.81 
10345902 10891.8 -3367.15 1603.85 662.187 -732.328 987.318 
2705 3
10350301 10932.7 -2196 1270.64 1043.83 -680.209 1245.9 
10350300 9319.55 -1443.91 1073.18 623.464 -646.724 898.309 
10345902 11255.1 -3783.36 1610.09 705.479 -808.174 1072.78 
2705.5 3
10350301 11323.6 -2521.73 1249.36 814.394 -678.598 1060.06 
10350300 9569.73 -1823.91 1077.64 521.212 -791.667 947.839 
10345902 11632.1 -4233.64 1648.64 785.417 -938.068 1223.46 
2706 3
10350301 11389.5 -2935.85 1242.38 127.568 -802.556 812.631 
10350300 9951.23 -2349.15 1114.23 739.348 -1017.92 1258.09 
10345902 12023.1 -4661.62 1636.62 757.725 -829.417 1123.42 
2706.5 3
10350301 11424.6 -3116.08 1190.23 69.2005 -354.785 361.471 
10350300 10415.5 -2691.46 1103.77 913.84 -673.834 1135.41 
10345902 12429.1 -5145.46 1598.62 799.213 -952.453 1243.35 
2707 3
10350301 11890.1 -3393.69 1163.38 927.214 -553.019 1079.61 
10350300 10721.1 -3131.23 1109.69 608.796 -876.034 1066.8 
10345902 12937.9 -5681.15 1622.23 1013.64 -1067.12 1471.8 
2707.5 3
10350301 12156 -3771.42 1209.75 539.398 -766.175 937.003 
10350300 10978 -3461.92 1092.33 521.142 -670.762 849.418 
10345902 13444.7 -6103.67 1637.5 1027.88 -857.024 1338.29 
2708 3
10350301 12392.2 -4159.67 1200.67 490.991 -807.173 944.775 
10350300 11196.2 -3748.5 1078.08 453.569 -595.807 748.807 
10345902 13785.8 -6463.25 1634.42 709.113 -747.574 1030.39 
2708.5 3
10350301 12610.4 -4729.07 1300.93 426.153 -1112.12 1190.97 
10350300 11608.1 -3958.64 1054.57 804.641 -410.435 903.274 
10345902 14144.1 -6843.57 1610.36 699.986 -742.815 1020.66 
2709 3
10350301 12897.1 -5258.15 1278.38 558.908 -1031.35 1173.06 
10350300 11919.2 -4315 1030.15 606.259 -694.653 922.005 
10345902 14518.3 -7241.15 1611.54 729.366 -775.014 1064.25 
2709.5 3
10350301 13333.5 -5539.62 1266.23 892.402 -575.586 1061.92 
10350300 12239.8 -4685.62 1005.08 655.655 -757.905 1002.15 
10345902 15036.8 -7840.31 1594.69 1060.25 -1225.26 1620.31 
2710 3
10350301 13560.8 -5590.62 1270.46 460.137 -103.239 471.576 
10350300 12681.3 -5055.85 1009.54 893.803 -749.455 1166.43 
10345902 15482.9 -8485.23 1641.31 903.145 -1305.51 1587.46 
2710.5 3
10350301 13725.9 -5583.14 1270 336.914 15.2501 337.259 
10350300 13186 -5202.79 1011.57 1029.98 -299.877 1072.75 
10345902 15850.6 -8751.07 1619.5 750.303 -542.532 925.902 
2711 3
10350301 13643.8 -5712.15 1270 -164.351 -258.539 306.355 
10350300 13569.8 -5215.77 1021.31 769.077 -26.0191 769.517 
10345902 16177.5 -9267.31 1645.62 655.245 -1034.54 1224.59 
2711.5 3
10350301 13786 -5917 1229.77 282.051 -406.441 494.719 
10350300 14156.2 -5493.69 1033.85 1163.61 -551.435 1287.66 
10345902 16770.3 -9622.23 1721.77 1176.13 -704.212 1370.84 
2712 3
10350301 14051.8 -6300.83 1125.5 518.194 -748.213 910.136 
10350300 14704.9 -6104.83 1194.08 1069.56 -1191.31 1600.99 
10345902 17075 -10139.3 1785.25 593.942 -1008 1169.97 
2712.5 3
10350301 14275.6 -6859 1083.46 443.133 -1105.28 1190.8 
10350300 15284.5 -6978.85 1201.08 1147.77 -1730.72 2076.72 
10345902 17345.2 -10503.1 1767.31 534.958 -720.284 897.212 
2713 3
10350301 14952.4 -7745.31 1051.38 1353.54 -1772.62 2230.3 
10350300 15898.5 -8085 1239.54 1228 -2212.31 2530.27 
10345902 17719.7 -10808.3 1734.46 749.077 -610.462 966.323 
2713.5 3
10350301 15489.8 -8760.85 1097.54 1110.46 -2098.22 2373.95 
10350300 16688.7 -8904.08 1273.54 1632.55 -1692.31 2351.41 
10345902 18165.8 -11172.8 1710.23 921.805 -753.179 1190.38 
2714 3
10350301 16246.4 -9859.69 1200.15 1498.1 -2175.93 2641.78 
10350300 17311.4 -9339.85 1270.38 1233.05 -862.909 1505 
10345902 18694.1 -11460.4 1671.46 1046 -569.383 1190.93 
2714.5 3
10350301 17015.9 -10406.2 1172 1557.76 -1106.39 1910.68 
10350300 17825 -9843.67 1274.58 1039.71 -1019.88 1456.42 
10345902 19484.1 -11889.2 1716 1599.2 -867.98 1819.57 
2715 3
10350301 17817.7 -10752.4 1116 1547.87 -668.161 1685.93 
10350300 18518.9 -10424.4 1286.86 1339.63 -1121.02 1746.8 
10345902 19901.2 -12257.1 1730.07 805.272 -710.241 1073.73 
2715.5 3
10350301 18499.9 -10769.7 1119.29 1394.98 -35.4952 1395.43 
10350300 19481.2 -11032.6 1311.57 1967.86 -1243.94 2328.06 
10345902 20196.4 -12634.1 1693.86 603.71 -770.961 979.207 
2716 3
10350301 19450.7 -11010.1 1113.93 1928.72 -487.685 1989.42 
10350300 20051.6 -11538.7 1335 1157.06 -1026.51 1546.77 
10345902 20546.2 -12975.3 1687.57 709.504 -692.118 991.173 
2716.5 3
10350301 19984.4 -11438.7 1130.47 1030.28 -827.395 1321.39 
10350300 20640.3 -11955.6 1302.4 1136.47 -804.799 1392.57 
10345902 20854.1 -13337 1673.67 594.438 -698.29 917.042 
2717 3
10350301 20147.6 -11939.4 1119.71 324.396 -995.276 1046.81 
10350300 21136.4 -12351 1291.07 986.273 -786.083 1261.21 
10345902 21240.7 -13534.5 1663.21 768.551 -392.644 863.041 
2717.5 3
10350301 20439.5 -12379.6 1127.64 594.559 -896.712 1075.92 
10350300 21641.1 -12763.6 1245.64 1027.79 -840.413 1327.64 
10345902 21642 -13822.6 1677.93 817.283 -586.704 1006.07 
2718 3
10350301 20798.9 -12790.6 1119.79 727.444 -831.984 1105.16 
10350300 21958.1 -13111.9 1261.86 641.7 -704.887 953.229 
10345902 22151.1 -14123.4 1606.57 1030.51 -608.878 1196.95 
2718.5 3
10350301 21125.3 -13200.1 1072.6 650.218 -815.718 1043.16 
10350300 22160.5 -13410.3 1277.4 403.178 -594.574 718.381 
10345902 22593.7 -14290.7 1634.4 881.797 -333.419 942.727 
2719 3
10350301 21446.5 -13553 1034.43 639.907 -702.922 950.568 
10350300 22326.2 -13708.1 1273.71 330.175 -593.246 678.937 
10345902 23252.8 -14445.9 1617.14 1312.85 -309.154 1348.76 
2719.5 3
10350301 21801.1 -13854.9 994.286 740.382 -630.331 972.359 
10350300 22726.6 -13967.4 1195.93 835.819 -541.157 995.713 
10345902 23878.8 -14680 1619 1306.89 -488.667 1395.26 
2720 3
10350301 22291.4 -14110.8 987.286 946.498 -493.933 1067.63 
10350300 23324.9 -13971.7 1123.07 1155.13 -8.41147 1155.16 
10345902 24451.1 -14863.2 1599.93 1104.8 -353.696 1160.03 
2720.5 3
10350301 22771 -14266.8 957.923 976.724 -317.685 1027.09 
10350300 23991.9 -14005.7 1128.15 1358.44 -69.2017 1360.2 
10345902 24896 -14913.2 1604.77 906.168 -101.867 911.876 
2721 3
10350301 23343.8 -14243.7 921.929 1150.17 46.2951 1151.1 
10350300 24750.7 -14023.5 1184.14 1523.68 -35.7584 1524.1 
10345902 25374 -15083.8 1620 959.839 -342.48 1019.11 
2721.5 3
10350301 23918.7 -14471.8 920.071 1133.98 -449.845 1219.95 
10350300 25258.6 -14199.3 1213.29 1001.83 -346.717 1060.13 
10345902 25932.4 -15267.7 1627.43 1101.3 -362.778 1159.51 
2722 3
10350301 24427 -14608.9 1050.07 990.81 -267.196 1026.21 
10350300 25623.4 -14452.4 1263.21 710.944 -493.317 865.334 
10345902 26460.2 -15469.6 1620.5 1028.96 -393.623 1101.68 
2722.5 3
10350301 24835.6 -14746.3 1065.08 823.821 -277.118 869.181 
10350300 25971.8 -14672.3 1255.38 702.599 -443.449 830.838 
10345902 26850.4 -15606.3 1608.69 786.634 -275.534 833.494 
2723 3
10350301 25319.3 -14865.6 1075.71 977.112 -241.081 1006.41 
10350300 26268.3 -14750.7 1226.79 598.868 -158.397 619.461 
10345902 27206.6 -15788.3 1670.57 719.569 -367.632 808.043 
2723.5 3
10350301 25795.9 -14986.6 1056.5 966.821 -245.436 997.488 
10350300 26625.9 -14847.6 1227.57 725.297 -196.465 751.435 
10345902 27496.2 -15869.9 1654.79 587.511 -165.459 610.365 
2724 3
10350301 26478.2 -15160.9 987.714 1337.82 -341.597 1380.74 
10350300 27130.5 -15044.2 1294.14 989.496 -385.574 1061.96 
10345902 27727.7 -15953.4 1628.93 453.922 -163.725 482.546 
2724.5 2
10350300 27465.2 -15000.9 1249.93 672.117 86.9191 677.714 
10345902 28165.9 -16193.3 1684.21 879.948 -481.784 1003.21 
2725 2
10350300 28018.7 -15201.1 1226.14 1136.55 -411.118 1208.62 
10345902 28534.9 -16279.6 1710.64 757.554 -177.325 778.03 
2725.5 2
10350300 28577 -15283.5 1141.6 1114.34 -164.452 1126.41 
10345902 29007.8 -16387.4 1676.6 943.998 -215.084 968.191 
2726 2
10350300 29279.1 -15365.4 1224.33 1398.54 -163.081 1408.02 
10345902 29445.9 -16506.3 1661.73 872.643 -236.786 904.197 
2726.5 2
10350300 29884.3 -15383.6 1332.8 1210.4 -36.4 1210.95 
10345902 29879.4 -16724.7 1672.47 867.067 -436.933 970.935 
2727 2
10350300 30385.6 -15404 1315.87 1002.67 -40.8 1003.5 
10345902 30463.8 -16936.1 1641.07 1168.8 -422.8 1242.92 
2727.5 2
10350300 30868.4 -15562.4 1317.53 954.15 -313.043 1004.19 
10345902 31163.8 -17196 1578.67 1383.4 -513.57 1475.65 
2728 2
10350300 31436.8 -15792.4 1300.57 1112.3 -450.154 1199.94 
10345902 31845.1 -17377 1532.43 1333.21 -354.207 1379.46 
2728.5 2
10350300 31778.3 -15964.1 1286.27 689.861 -346.878 772.161 
10345902 32469 -17720.8 1521.67 1260.46 -694.545 1439.15 
2729 2
10350300 32102.2 -16052.4 1256.69 646.481 -176.15 670.05 
10345902 33235.5 -17883 1562.23 1529.86 -323.752 1563.74 
2729.5 1
10345902 33906.4 -17923.4 1583.4 1360.93 -81.9473 1363.39 
2730 1
10345902 34397.9 -18043.3 1598.93 954.286 -232.788 982.268 
2730.5 1
10345902 34816.1 -18109.4 1605.6 871.27 -137.738 882.09 
2731 1
10345902 35285.2 -18329 1649.75 916.374 -428.906 1011.78 
2731.5 1
10345902 36259.2 -18646.5 1627.67 1905.97 -621.265 2004.67 
2732 1
10345902 36726.2 -18832.2 1607.13 943.434 -375.219 1015.31 
2732.5 1
10345902 37532.3 -19118.4 1650.4 1628.42 -578.182 1728.02 
2733 1
10345902 38067.1 -19498.3 1638.73 1076.19 -764.319 1319.99 
2733.5 1
10345902 38565 -19763.3 1700.14 981.986 -522.72 1112.44 
2734 1
10345902 39035.8 -20095.8 1763.25 949.093 -670.291 1161.92 
2734.5 1
10345902 39633.7 -20359.5 1728.23 1222.79 -539.287 1336.43 
2735 1
10345902 40485.6 -20607.9 1681.92 1710.69 -498.919 1781.96 
2735.5 1
10345902 41267.5 -20964.8 1661.31 1554.37 -709.589 1708.67 
2736 1
10345902 41842.7 -21221.4 1680.77 1141.33 -509.005 1249.69 
2736.5 1
10345902 42468.7 -21334.6 1709.23 1242.06 -224.664 1262.22 
2737 1
10345902 43157.8 -21661.1 1651.77 1406.28 -666.248 1556.12 
2737.5 1
10345902 43698.9 -21892.4 1614.43 1054.89 -450.839 1147.19 
2738 1
10345902 44364.5 -22163.3 1616.54 1328.41 -540.819 1434.28 
2738.5 1
10345902 44957.6 -22465.1 1643.77 1223 -622.205 1372.17 
2739 1
10345902 45648.5 -22552.4 1683.5 1336.33 -168.959 1346.97 
2739.5 1
10345902 46174 -22710.6 1728 1028.38 -309.563 1073.96 
2740 1
10345902 46657 -23008 1748.92 971.831 -598.359 1141.27 
2740.5 1
10345902 47079.7 -23386 1761.08 859.131 -768.293 1152.55 
